# Supplementary material for: Future Sequon Finder - A novel approach for predicting future N-linked glycosylation sequon locations on viral surface proteins
Source: PLoS One. 2025 Aug 14;20(8):e0328174. doi: 10.1371/journal.pone.0328174 (PMC12352829; doi:10.1371/journal.pone.0328174)
Supplement: S3 File — (ZIP) [file pone.0328174.s004.zip › S3_File/S3_File/Human H3N2/Historic Analysis Strains/ABeijing321992H3N2_e521c_unrelaxed_rank_001_alphafold2_ptm_model_1_seed_000.pdb]

MODEL     1                                                                     
ATOM      1  N   MET A   1      85.062  -0.842 -12.523  1.00 47.53           N  
ATOM      2  CA  MET A   1      84.875  -1.765 -13.633  1.00 47.53           C  
ATOM      3  C   MET A   1      83.500  -2.426 -13.562  1.00 47.53           C  
ATOM      4  CB  MET A   1      85.938  -2.834 -13.641  1.00 47.53           C  
ATOM      5  O   MET A   1      82.875  -2.674 -14.594  1.00 47.53           O  
ATOM      6  CG  MET A   1      87.062  -2.543 -14.617  1.00 47.53           C  
ATOM      7  SD  MET A   1      88.125  -4.004 -14.906  1.00 47.53           S  
ATOM      8  CE  MET A   1      89.500  -3.652 -13.742  1.00 47.53           C  
ATOM      9  N   LYS A   2      82.812  -2.389 -12.367  1.00 51.88           N  
ATOM     10  CA  LYS A   2      81.438  -2.871 -12.102  1.00 51.88           C  
ATOM     11  C   LYS A   2      80.438  -1.766 -12.305  1.00 51.88           C  
ATOM     12  CB  LYS A   2      81.312  -3.420 -10.672  1.00 51.88           C  
ATOM     13  O   LYS A   2      79.312  -2.029 -12.758  1.00 51.88           O  
ATOM     14  CG  LYS A   2      81.812  -4.863 -10.531  1.00 51.88           C  
ATOM     15  CD  LYS A   2      81.562  -5.387  -9.125  1.00 51.88           C  
ATOM     16  CE  LYS A   2      81.938  -6.855  -9.000  1.00 51.88           C  
ATOM     17  NZ  LYS A   2      81.875  -7.328  -7.586  1.00 51.88           N  
ATOM     18  N   THR A   3      80.812  -0.505 -12.344  1.00 59.97           N  
ATOM     19  CA  THR A   3      80.000   0.660 -12.602  1.00 59.97           C  
ATOM     20  C   THR A   3      80.000   1.008 -14.086  1.00 59.97           C  
ATOM     21  CB  THR A   3      80.500   1.879 -11.789  1.00 59.97           C  
ATOM     22  O   THR A   3      79.000   1.409 -14.641  1.00 59.97           O  
ATOM     23  CG2 THR A   3      80.062   1.764 -10.328  1.00 59.97           C  
ATOM     24  OG1 THR A   3      81.875   1.964 -11.852  1.00 59.97           O  
ATOM     25  N   ILE A   4      81.000   0.529 -14.797  1.00 65.81           N  
ATOM     26  CA  ILE A   4      81.125   0.695 -16.234  1.00 65.81           C  
ATOM     27  C   ILE A   4      80.438  -0.439 -16.969  1.00 65.81           C  
ATOM     28  CB  ILE A   4      82.625   0.739 -16.625  1.00 65.81           C  
ATOM     29  O   ILE A   4      79.812  -0.220 -18.016  1.00 65.81           O  
ATOM     30  CG1 ILE A   4      83.312   1.981 -16.031  1.00 65.81           C  
ATOM     31  CG2 ILE A   4      82.812   0.707 -18.156  1.00 65.81           C  
ATOM     32  CD1 ILE A   4      84.812   2.016 -16.219  1.00 65.81           C  
ATOM     33  N   ILE A   5      80.250  -1.519 -16.375  1.00 70.38           N  
ATOM     34  CA  ILE A   5      79.562  -2.699 -16.891  1.00 70.38           C  
ATOM     35  C   ILE A   5      78.062  -2.588 -16.609  1.00 70.38           C  
ATOM     36  CB  ILE A   5      80.125  -3.996 -16.266  1.00 70.38           C  
ATOM     37  O   ILE A   5      77.250  -2.963 -17.438  1.00 70.38           O  
ATOM     38  CG1 ILE A   5      81.562  -4.168 -16.656  1.00 70.38           C  
ATOM     39  CG2 ILE A   5      79.312  -5.211 -16.719  1.00 70.38           C  
ATOM     40  CD1 ILE A   5      82.312  -5.316 -15.930  1.00 70.38           C  
ATOM     41  N   ALA A   6      77.688  -1.803 -15.586  1.00 67.06           N  
ATOM     42  CA  ALA A   6      76.312  -1.549 -15.234  1.00 67.06           C  
ATOM     43  C   ALA A   6      75.688  -0.385 -16.031  1.00 67.06           C  
ATOM     44  CB  ALA A   6      76.188  -1.265 -13.734  1.00 67.06           C  
ATOM     45  O   ALA A   6      74.562  -0.425 -16.469  1.00 67.06           O  
ATOM     46  N   LEU A   7      76.625   0.468 -16.484  1.00 63.66           N  
ATOM     47  CA  LEU A   7      76.250   1.593 -17.344  1.00 63.66           C  
ATOM     48  C   LEU A   7      76.188   1.173 -18.812  1.00 63.66           C  
ATOM     49  CB  LEU A   7      77.250   2.748 -17.156  1.00 63.66           C  
ATOM     50  O   LEU A   7      75.375   1.647 -19.578  1.00 63.66           O  
ATOM     51  CG  LEU A   7      76.812   3.873 -16.219  1.00 63.66           C  
ATOM     52  CD1 LEU A   7      78.000   4.426 -15.453  1.00 63.66           C  
ATOM     53  CD2 LEU A   7      76.062   4.980 -17.000  1.00 63.66           C  
ATOM     54  N   SER A   8      76.938   0.099 -19.156  1.00 61.84           N  
ATOM     55  CA  SER A   8      76.938  -0.518 -20.484  1.00 61.84           C  
ATOM     56  C   SER A   8      75.750  -1.475 -20.672  1.00 61.84           C  
ATOM     57  CB  SER A   8      78.250  -1.264 -20.688  1.00 61.84           C  
ATOM     58  O   SER A   8      75.188  -1.562 -21.766  1.00 61.84           O  
ATOM     59  OG  SER A   8      78.312  -2.465 -19.938  1.00 61.84           O  
ATOM     60  N   TYR A   9      75.188  -2.016 -19.578  1.00 58.94           N  
ATOM     61  CA  TYR A   9      74.062  -2.891 -19.562  1.00 58.94           C  
ATOM     62  C   TYR A   9      72.750  -2.078 -19.484  1.00 58.94           C  
ATOM     63  CB  TYR A   9      74.125  -3.865 -18.375  1.00 58.94           C  
ATOM     64  O   TYR A   9      71.750  -2.418 -20.125  1.00 58.94           O  
ATOM     65  CG  TYR A   9      74.438  -5.281 -18.781  1.00 58.94           C  
ATOM     66  CD1 TYR A   9      73.438  -6.164 -19.188  1.00 58.94           C  
ATOM     67  CD2 TYR A   9      75.750  -5.738 -18.766  1.00 58.94           C  
ATOM     68  CE1 TYR A   9      73.750  -7.473 -19.547  1.00 58.94           C  
ATOM     69  CE2 TYR A   9      76.062  -7.043 -19.141  1.00 58.94           C  
ATOM     70  OH  TYR A   9      75.375  -9.195 -19.891  1.00 58.94           O  
ATOM     71  CZ  TYR A   9      75.062  -7.902 -19.531  1.00 58.94           C  
ATOM     72  N   ILE A  10      72.812  -0.856 -18.953  1.00 61.50           N  
ATOM     73  CA  ILE A  10      71.750   0.095 -18.891  1.00 61.50           C  
ATOM     74  C   ILE A  10      71.625   0.888 -20.188  1.00 61.50           C  
ATOM     75  CB  ILE A  10      71.875   1.054 -17.688  1.00 61.50           C  
ATOM     76  O   ILE A  10      70.562   1.160 -20.688  1.00 61.50           O  
ATOM     77  CG1 ILE A  10      71.750   0.281 -16.359  1.00 61.50           C  
ATOM     78  CG2 ILE A  10      70.875   2.182 -17.750  1.00 61.50           C  
ATOM     79  CD1 ILE A  10      72.125   1.111 -15.125  1.00 61.50           C  
ATOM     80  N   LEU A  11      72.875   1.032 -20.828  1.00 52.88           N  
ATOM     81  CA  LEU A  11      73.000   1.678 -22.125  1.00 52.88           C  
ATOM     82  C   LEU A  11      72.625   0.703 -23.250  1.00 52.88           C  
ATOM     83  CB  LEU A  11      74.375   2.230 -22.344  1.00 52.88           C  
ATOM     84  O   LEU A  11      72.000   1.092 -24.250  1.00 52.88           O  
ATOM     85  CG  LEU A  11      74.500   3.645 -22.922  1.00 52.88           C  
ATOM     86  CD1 LEU A  11      74.938   4.625 -21.844  1.00 52.88           C  
ATOM     87  CD2 LEU A  11      75.438   3.672 -24.109  1.00 52.88           C  
ATOM     88  N   CYS A  12      72.750  -0.631 -23.000  1.00 50.88           N  
ATOM     89  CA  CYS A  12      72.375  -1.718 -23.891  1.00 50.88           C  
ATOM     90  C   CYS A  12      70.875  -2.094 -23.703  1.00 50.88           C  
ATOM     91  CB  CYS A  12      73.250  -2.941 -23.656  1.00 50.88           C  
ATOM     92  O   CYS A  12      70.188  -2.453 -24.656  1.00 50.88           O  
ATOM     93  SG  CYS A  12      74.688  -2.984 -24.719  1.00 50.88           S  
ATOM     94  N   LEU A  13      70.312  -1.756 -22.516  1.00 46.28           N  
ATOM     95  CA  LEU A  13      68.875  -1.957 -22.219  1.00 46.28           C  
ATOM     96  C   LEU A  13      68.062  -0.718 -22.578  1.00 46.28           C  
ATOM     97  CB  LEU A  13      68.688  -2.297 -20.734  1.00 46.28           C  
ATOM     98  O   LEU A  13      66.938  -0.827 -22.969  1.00 46.28           O  
ATOM     99  CG  LEU A  13      68.875  -3.766 -20.344  1.00 46.28           C  
ATOM    100  CD1 LEU A  13      69.312  -3.885 -18.875  1.00 46.28           C  
ATOM    101  CD2 LEU A  13      67.625  -4.547 -20.625  1.00 46.28           C  
ATOM    102  N   VAL A  14      68.812   0.412 -22.734  1.00 43.81           N  
ATOM    103  CA  VAL A  14      68.250   1.661 -23.203  1.00 43.81           C  
ATOM    104  C   VAL A  14      68.312   1.730 -24.719  1.00 43.81           C  
ATOM    105  CB  VAL A  14      68.938   2.889 -22.562  1.00 43.81           C  
ATOM    106  O   VAL A  14      67.375   2.236 -25.375  1.00 43.81           O  
ATOM    107  CG1 VAL A  14      68.375   4.184 -23.172  1.00 43.81           C  
ATOM    108  CG2 VAL A  14      68.750   2.887 -21.047  1.00 43.81           C  
ATOM    109  N   PHE A  15      69.312   0.900 -25.281  1.00 38.88           N  
ATOM    110  CA  PHE A  15      69.438   0.778 -26.734  1.00 38.88           C  
ATOM    111  C   PHE A  15      68.750  -0.479 -27.234  1.00 38.88           C  
ATOM    112  CB  PHE A  15      70.938   0.758 -27.109  1.00 38.88           C  
ATOM    113  O   PHE A  15      68.438  -0.560 -28.422  1.00 38.88           O  
ATOM    114  CG  PHE A  15      71.562   2.121 -27.156  1.00 38.88           C  
ATOM    115  CD1 PHE A  15      71.312   2.994 -28.203  1.00 38.88           C  
ATOM    116  CD2 PHE A  15      72.438   2.531 -26.141  1.00 38.88           C  
ATOM    117  CE1 PHE A  15      71.938   4.258 -28.250  1.00 38.88           C  
ATOM    118  CE2 PHE A  15      73.000   3.791 -26.172  1.00 38.88           C  
ATOM    119  CZ  PHE A  15      72.750   4.652 -27.234  1.00 38.88           C  
ATOM    120  N   ALA A  16      68.312  -1.416 -26.375  1.00 38.03           N  
ATOM    121  CA  ALA A  16      67.500  -2.592 -26.656  1.00 38.03           C  
ATOM    122  C   ALA A  16      66.062  -2.346 -26.266  1.00 38.03           C  
ATOM    123  CB  ALA A  16      68.062  -3.809 -25.906  1.00 38.03           C  
ATOM    124  O   ALA A  16      65.188  -3.184 -26.516  1.00 38.03           O  
ATOM    125  N   GLN A  17      65.688  -1.145 -25.875  1.00 30.86           N  
ATOM    126  CA  GLN A  17      64.312  -0.611 -25.891  1.00 30.86           C  
ATOM    127  C   GLN A  17      64.062   0.199 -27.172  1.00 30.86           C  
ATOM    128  CB  GLN A  17      64.062   0.255 -24.656  1.00 30.86           C  
ATOM    129  O   GLN A  17      64.812   1.120 -27.484  1.00 30.86           O  
ATOM    130  CG  GLN A  17      63.469  -0.511 -23.484  1.00 30.86           C  
ATOM    131  CD  GLN A  17      63.250   0.368 -22.266  1.00 30.86           C  
ATOM    132  NE2 GLN A  17      62.188   0.053 -21.500  1.00 30.86           N  
ATOM    133  OE1 GLN A  17      63.969   1.321 -22.031  1.00 30.86           O  
ATOM    134  N   LYS A  18      64.312  -0.364 -28.266  1.00 30.12           N  
ATOM    135  CA  LYS A  18      63.750   0.241 -29.469  1.00 30.12           C  
ATOM    136  C   LYS A  18      63.125   1.594 -29.156  1.00 30.12           C  
ATOM    137  CB  LYS A  18      62.719  -0.689 -30.094  1.00 30.12           C  
ATOM    138  O   LYS A  18      62.156   1.676 -28.359  1.00 30.12           O  
ATOM    139  CG  LYS A  18      63.062  -1.160 -31.500  1.00 30.12           C  
ATOM    140  CD  LYS A  18      62.000  -2.084 -32.062  1.00 30.12           C  
ATOM    141  CE  LYS A  18      62.375  -2.615 -33.438  1.00 30.12           C  
ATOM    142  NZ  LYS A  18      61.375  -3.584 -33.969  1.00 30.12           N  
ATOM    143  N   LEU A  19      63.812   2.652 -28.766  1.00 25.84           N  
ATOM    144  CA  LEU A  19      63.531   4.016 -29.203  1.00 25.84           C  
ATOM    145  C   LEU A  19      62.875   4.020 -30.578  1.00 25.84           C  
ATOM    146  CB  LEU A  19      64.812   4.855 -29.219  1.00 25.84           C  
ATOM    147  O   LEU A  19      63.375   3.406 -31.516  1.00 25.84           O  
ATOM    148  CG  LEU A  19      65.062   5.691 -27.984  1.00 25.84           C  
ATOM    149  CD1 LEU A  19      66.438   5.328 -27.391  1.00 25.84           C  
ATOM    150  CD2 LEU A  19      65.000   7.180 -28.312  1.00 25.84           C  
ATOM    151  N   PRO A  20      61.531   4.051 -30.797  1.00 29.38           N  
ATOM    152  CA  PRO A  20      61.312   4.191 -32.250  1.00 29.38           C  
ATOM    153  C   PRO A  20      62.188   5.285 -32.844  1.00 29.38           C  
ATOM    154  CB  PRO A  20      59.844   4.551 -32.344  1.00 29.38           C  
ATOM    155  O   PRO A  20      62.156   6.438 -32.406  1.00 29.38           O  
ATOM    156  CG  PRO A  20      59.469   5.129 -31.031  1.00 29.38           C  
ATOM    157  CD  PRO A  20      60.688   5.102 -30.156  1.00 29.38           C  
ATOM    158  N   GLY A  21      63.562   5.301 -33.000  1.00 28.03           N  
ATOM    159  CA  GLY A  21      64.438   5.562 -34.125  1.00 28.03           C  
ATOM    160  C   GLY A  21      63.656   6.004 -35.375  1.00 28.03           C  
ATOM    161  O   GLY A  21      62.594   5.438 -35.688  1.00 28.03           O  
ATOM    162  N   ASN A  22      63.250   7.266 -35.594  1.00 31.75           N  
ATOM    163  CA  ASN A  22      63.406   7.996 -36.844  1.00 31.75           C  
ATOM    164  C   ASN A  22      63.906   7.094 -37.969  1.00 31.75           C  
ATOM    165  CB  ASN A  22      64.312   9.195 -36.656  1.00 31.75           C  
ATOM    166  O   ASN A  22      65.125   6.797 -38.031  1.00 31.75           O  
ATOM    167  CG  ASN A  22      64.125  10.242 -37.750  1.00 31.75           C  
ATOM    168  ND2 ASN A  22      65.125  11.102 -37.906  1.00 31.75           N  
ATOM    169  OD1 ASN A  22      63.125  10.281 -38.438  1.00 31.75           O  
ATOM    170  N   ASP A  23      63.156   5.977 -38.312  1.00 33.81           N  
ATOM    171  CA  ASP A  23      63.438   5.137 -39.500  1.00 33.81           C  
ATOM    172  C   ASP A  23      62.156   4.879 -40.281  1.00 33.81           C  
ATOM    173  CB  ASP A  23      64.062   3.807 -39.062  1.00 33.81           C  
ATOM    174  O   ASP A  23      61.094   4.578 -39.688  1.00 33.81           O  
ATOM    175  CG  ASP A  23      65.562   3.912 -38.812  1.00 33.81           C  
ATOM    176  OD1 ASP A  23      66.125   4.941 -39.188  1.00 33.81           O  
ATOM    177  OD2 ASP A  23      66.125   2.957 -38.250  1.00 33.81           O  
ATOM    178  N   ASN A  24      61.562   5.785 -41.188  1.00 43.12           N  
ATOM    179  CA  ASN A  24      60.969   5.570 -42.500  1.00 43.12           C  
ATOM    180  C   ASN A  24      59.438   5.363 -42.375  1.00 43.12           C  
ATOM    181  CB  ASN A  24      61.594   4.383 -43.188  1.00 43.12           C  
ATOM    182  O   ASN A  24      59.000   4.328 -41.906  1.00 43.12           O  
ATOM    183  CG  ASN A  24      63.031   4.656 -43.594  1.00 43.12           C  
ATOM    184  ND2 ASN A  24      63.781   3.607 -43.969  1.00 43.12           N  
ATOM    185  OD1 ASN A  24      63.500   5.801 -43.594  1.00 43.12           O  
ATOM    186  N   SER A  25      58.625   6.355 -41.969  1.00 47.97           N  
ATOM    187  CA  SER A  25      57.406   7.168 -42.031  1.00 47.97           C  
ATOM    188  C   SER A  25      56.188   6.320 -42.344  1.00 47.97           C  
ATOM    189  CB  SER A  25      57.562   8.289 -43.062  1.00 47.97           C  
ATOM    190  O   SER A  25      55.750   6.277 -43.500  1.00 47.97           O  
ATOM    191  OG  SER A  25      57.781   7.758 -44.344  1.00 47.97           O  
ATOM    192  N   THR A  26      55.844   5.180 -41.500  1.00 60.31           N  
ATOM    193  CA  THR A  26      54.531   4.582 -41.719  1.00 60.31           C  
ATOM    194  C   THR A  26      53.594   4.926 -40.562  1.00 60.31           C  
ATOM    195  CB  THR A  26      54.625   3.053 -41.844  1.00 60.31           C  
ATOM    196  O   THR A  26      54.000   4.957 -39.406  1.00 60.31           O  
ATOM    197  CG2 THR A  26      55.375   2.670 -43.125  1.00 60.31           C  
ATOM    198  OG1 THR A  26      55.344   2.516 -40.719  1.00 60.31           O  
ATOM    199  N   ALA A  27      52.594   5.750 -40.719  1.00 67.94           N  
ATOM    200  CA  ALA A  27      51.500   6.207 -39.875  1.00 67.94           C  
ATOM    201  C   ALA A  27      50.344   5.223 -39.906  1.00 67.94           C  
ATOM    202  CB  ALA A  27      51.031   7.598 -40.281  1.00 67.94           C  
ATOM    203  O   ALA A  27      50.156   4.520 -40.906  1.00 67.94           O  
ATOM    204  N   THR A  28      49.844   4.828 -38.656  1.00 72.25           N  
ATOM    205  CA  THR A  28      48.656   3.963 -38.531  1.00 72.25           C  
ATOM    206  C   THR A  28      47.406   4.789 -38.312  1.00 72.25           C  
ATOM    207  CB  THR A  28      48.844   2.965 -37.375  1.00 72.25           C  
ATOM    208  O   THR A  28      47.375   5.668 -37.469  1.00 72.25           O  
ATOM    209  CG2 THR A  28      47.688   1.977 -37.344  1.00 72.25           C  
ATOM    210  OG1 THR A  28      50.062   2.242 -37.562  1.00 72.25           O  
ATOM    211  N   LEU A  29      46.531   4.695 -39.281  1.00 71.94           N  
ATOM    212  CA  LEU A  29      45.219   5.336 -39.219  1.00 71.94           C  
ATOM    213  C   LEU A  29      44.125   4.320 -38.875  1.00 71.94           C  
ATOM    214  CB  LEU A  29      44.875   6.020 -40.531  1.00 71.94           C  
ATOM    215  O   LEU A  29      43.906   3.379 -39.625  1.00 71.94           O  
ATOM    216  CG  LEU A  29      43.531   6.703 -40.625  1.00 71.94           C  
ATOM    217  CD1 LEU A  29      43.500   7.938 -39.719  1.00 71.94           C  
ATOM    218  CD2 LEU A  29      43.188   7.074 -42.062  1.00 71.94           C  
ATOM    219  N   CYS A  30      43.594   4.480 -37.719  1.00 66.31           N  
ATOM    220  CA  CYS A  30      42.531   3.590 -37.281  1.00 66.31           C  
ATOM    221  C   CYS A  30      41.188   4.309 -37.250  1.00 66.31           C  
ATOM    222  CB  CYS A  30      42.875   3.051 -35.875  1.00 66.31           C  
ATOM    223  O   CYS A  30      41.062   5.395 -36.656  1.00 66.31           O  
ATOM    224  SG  CYS A  30      44.406   2.084 -35.812  1.00 66.31           S  
ATOM    225  N   LEU A  31      40.312   3.783 -38.125  1.00 60.75           N  
ATOM    226  CA  LEU A  31      38.969   4.336 -38.219  1.00 60.75           C  
ATOM    227  C   LEU A  31      38.000   3.508 -37.375  1.00 60.75           C  
ATOM    228  CB  LEU A  31      38.500   4.395 -39.656  1.00 60.75           C  
ATOM    229  O   LEU A  31      37.938   2.283 -37.531  1.00 60.75           O  
ATOM    230  CG  LEU A  31      39.312   5.309 -40.594  1.00 60.75           C  
ATOM    231  CD1 LEU A  31      39.125   4.883 -42.031  1.00 60.75           C  
ATOM    232  CD2 LEU A  31      38.906   6.766 -40.406  1.00 60.75           C  
ATOM    233  N   GLY A  32      37.938   4.016 -36.031  1.00 55.00           N  
ATOM    234  CA  GLY A  32      37.062   3.387 -35.062  1.00 55.00           C  
ATOM    235  C   GLY A  32      37.812   2.973 -33.812  1.00 55.00           C  
ATOM    236  O   GLY A  32      39.031   2.943 -33.781  1.00 55.00           O  
ATOM    237  N   HIS A  33      37.219   3.227 -32.531  1.00 47.84           N  
ATOM    238  CA  HIS A  33      37.688   2.979 -31.172  1.00 47.84           C  
ATOM    239  C   HIS A  33      37.688   1.484 -30.875  1.00 47.84           C  
ATOM    240  CB  HIS A  33      36.812   3.711 -30.156  1.00 47.84           C  
ATOM    241  O   HIS A  33      36.781   0.751 -31.266  1.00 47.84           O  
ATOM    242  CG  HIS A  33      37.000   5.191 -30.156  1.00 47.84           C  
ATOM    243  CD2 HIS A  33      37.656   5.996 -29.281  1.00 47.84           C  
ATOM    244  ND1 HIS A  33      36.469   6.020 -31.125  1.00 47.84           N  
ATOM    245  CE1 HIS A  33      36.812   7.270 -30.859  1.00 47.84           C  
ATOM    246  NE2 HIS A  33      37.531   7.281 -29.750  1.00 47.84           N  
ATOM    247  N   HIS A  34      38.844   0.708 -30.719  1.00 45.44           N  
ATOM    248  CA  HIS A  34      39.219  -0.591 -30.172  1.00 45.44           C  
ATOM    249  C   HIS A  34      38.312  -1.021 -29.047  1.00 45.44           C  
ATOM    250  CB  HIS A  34      40.688  -0.553 -29.688  1.00 45.44           C  
ATOM    251  O   HIS A  34      37.938  -0.211 -28.188  1.00 45.44           O  
ATOM    252  CG  HIS A  34      41.688  -0.646 -30.781  1.00 45.44           C  
ATOM    253  CD2 HIS A  34      42.469   0.304 -31.359  1.00 45.44           C  
ATOM    254  ND1 HIS A  34      42.000  -1.833 -31.406  1.00 45.44           N  
ATOM    255  CE1 HIS A  34      42.938  -1.608 -32.312  1.00 45.44           C  
ATOM    256  NE2 HIS A  34      43.219  -0.320 -32.312  1.00 45.44           N  
ATOM    257  N   ALA A  35      37.344  -2.131 -29.141  1.00 45.59           N  
ATOM    258  CA  ALA A  35      36.781  -2.902 -28.047  1.00 45.59           C  
ATOM    259  C   ALA A  35      37.875  -3.395 -27.094  1.00 45.59           C  
ATOM    260  CB  ALA A  35      35.969  -4.082 -28.578  1.00 45.59           C  
ATOM    261  O   ALA A  35      38.906  -3.861 -27.531  1.00 45.59           O  
ATOM    262  N   VAL A  36      38.156  -2.730 -26.062  1.00 46.62           N  
ATOM    263  CA  VAL A  36      39.000  -3.117 -24.953  1.00 46.62           C  
ATOM    264  C   VAL A  36      38.656  -4.520 -24.484  1.00 46.62           C  
ATOM    265  CB  VAL A  36      38.938  -2.113 -23.781  1.00 46.62           C  
ATOM    266  O   VAL A  36      37.469  -4.867 -24.391  1.00 46.62           O  
ATOM    267  CG1 VAL A  36      40.156  -2.221 -22.891  1.00 46.62           C  
ATOM    268  CG2 VAL A  36      38.781  -0.689 -24.312  1.00 46.62           C  
ATOM    269  N   PRO A  37      39.438  -5.656 -24.672  1.00 44.72           N  
ATOM    270  CA  PRO A  37      39.344  -7.020 -24.141  1.00 44.72           C  
ATOM    271  C   PRO A  37      38.781  -7.062 -22.734  1.00 44.72           C  
ATOM    272  CB  PRO A  37      40.781  -7.527 -24.172  1.00 44.72           C  
ATOM    273  O   PRO A  37      38.156  -8.055 -22.344  1.00 44.72           O  
ATOM    274  CG  PRO A  37      41.562  -6.387 -24.719  1.00 44.72           C  
ATOM    275  CD  PRO A  37      40.656  -5.215 -24.922  1.00 44.72           C  
ATOM    276  N   ASN A  38      37.969  -5.957 -22.297  1.00 54.72           N  
ATOM    277  CA  ASN A  38      37.281  -5.844 -21.031  1.00 54.72           C  
ATOM    278  C   ASN A  38      36.094  -4.902 -21.125  1.00 54.72           C  
ATOM    279  CB  ASN A  38      38.219  -5.367 -19.922  1.00 54.72           C  
ATOM    280  O   ASN A  38      35.719  -4.238 -20.156  1.00 54.72           O  
ATOM    281  CG  ASN A  38      38.906  -6.516 -19.188  1.00 54.72           C  
ATOM    282  ND2 ASN A  38      39.781  -6.191 -18.266  1.00 54.72           N  
ATOM    283  OD1 ASN A  38      38.625  -7.688 -19.469  1.00 54.72           O  
ATOM    284  N   GLY A  39      35.469  -4.840 -22.281  1.00 61.44           N  
ATOM    285  CA  GLY A  39      34.344  -3.945 -22.547  1.00 61.44           C  
ATOM    286  C   GLY A  39      33.031  -4.465 -22.016  1.00 61.44           C  
ATOM    287  O   GLY A  39      32.938  -5.574 -21.484  1.00 61.44           O  
ATOM    288  N   THR A  40      32.031  -3.676 -21.750  1.00 72.62           N  
ATOM    289  CA  THR A  40      30.703  -3.955 -21.203  1.00 72.62           C  
ATOM    290  C   THR A  40      29.891  -4.816 -22.156  1.00 72.62           C  
ATOM    291  CB  THR A  40      29.938  -2.652 -20.906  1.00 72.62           C  
ATOM    292  O   THR A  40      29.984  -4.652 -23.375  1.00 72.62           O  
ATOM    293  CG2 THR A  40      29.594  -2.547 -19.422  1.00 72.62           C  
ATOM    294  OG1 THR A  40      30.750  -1.531 -21.266  1.00 72.62           O  
ATOM    295  N   LEU A  41      29.312  -5.898 -21.672  1.00 80.94           N  
ATOM    296  CA  LEU A  41      28.516  -6.836 -22.453  1.00 80.94           C  
ATOM    297  C   LEU A  41      27.047  -6.414 -22.469  1.00 80.94           C  
ATOM    298  CB  LEU A  41      28.641  -8.250 -21.891  1.00 80.94           C  
ATOM    299  O   LEU A  41      26.484  -6.031 -21.438  1.00 80.94           O  
ATOM    300  CG  LEU A  41      30.047  -8.852 -21.891  1.00 80.94           C  
ATOM    301  CD1 LEU A  41      30.062 -10.156 -21.094  1.00 80.94           C  
ATOM    302  CD2 LEU A  41      30.531  -9.086 -23.312  1.00 80.94           C  
ATOM    303  N   VAL A  42      26.531  -6.477 -23.719  1.00 81.44           N  
ATOM    304  CA  VAL A  42      25.109  -6.156 -23.828  1.00 81.44           C  
ATOM    305  C   VAL A  42      24.391  -7.266 -24.594  1.00 81.44           C  
ATOM    306  CB  VAL A  42      24.891  -4.797 -24.531  1.00 81.44           C  
ATOM    307  O   VAL A  42      25.000  -7.988 -25.375  1.00 81.44           O  
ATOM    308  CG1 VAL A  42      25.516  -3.664 -23.734  1.00 81.44           C  
ATOM    309  CG2 VAL A  42      25.469  -4.832 -25.953  1.00 81.44           C  
ATOM    310  N   LYS A  43      23.047  -7.359 -24.297  1.00 81.75           N  
ATOM    311  CA  LYS A  43      22.203  -8.344 -24.969  1.00 81.75           C  
ATOM    312  C   LYS A  43      21.578  -7.758 -26.234  1.00 81.75           C  
ATOM    313  CB  LYS A  43      21.109  -8.844 -24.031  1.00 81.75           C  
ATOM    314  O   LYS A  43      21.062  -6.637 -26.219  1.00 81.75           O  
ATOM    315  CG  LYS A  43      20.312 -10.023 -24.578  1.00 81.75           C  
ATOM    316  CD  LYS A  43      19.328 -10.555 -23.547  1.00 81.75           C  
ATOM    317  CE  LYS A  43      18.516 -11.727 -24.094  1.00 81.75           C  
ATOM    318  NZ  LYS A  43      17.578 -12.281 -23.062  1.00 81.75           N  
ATOM    319  N   THR A  44      21.641  -8.508 -27.375  1.00 76.75           N  
ATOM    320  CA  THR A  44      20.953  -8.188 -28.625  1.00 76.75           C  
ATOM    321  C   THR A  44      19.938  -9.281 -28.969  1.00 76.75           C  
ATOM    322  CB  THR A  44      21.938  -8.008 -29.781  1.00 76.75           C  
ATOM    323  O   THR A  44      19.859 -10.297 -28.281  1.00 76.75           O  
ATOM    324  CG2 THR A  44      23.031  -7.012 -29.422  1.00 76.75           C  
ATOM    325  OG1 THR A  44      22.547  -9.273 -30.094  1.00 76.75           O  
ATOM    326  N   ILE A  45      19.172  -9.125 -30.047  1.00 70.25           N  
ATOM    327  CA  ILE A  45      18.156 -10.078 -30.469  1.00 70.25           C  
ATOM    328  C   ILE A  45      18.828 -11.383 -30.922  1.00 70.25           C  
ATOM    329  CB  ILE A  45      17.281  -9.516 -31.625  1.00 70.25           C  
ATOM    330  O   ILE A  45      18.266 -12.469 -30.734  1.00 70.25           O  
ATOM    331  CG1 ILE A  45      16.531  -8.266 -31.141  1.00 70.25           C  
ATOM    332  CG2 ILE A  45      16.312 -10.578 -32.125  1.00 70.25           C  
ATOM    333  CD1 ILE A  45      15.797  -7.531 -32.250  1.00 70.25           C  
ATOM    334  N   THR A  46      20.078 -11.273 -31.438  1.00 71.31           N  
ATOM    335  CA  THR A  46      20.750 -12.391 -32.094  1.00 71.31           C  
ATOM    336  C   THR A  46      21.844 -12.953 -31.203  1.00 71.31           C  
ATOM    337  CB  THR A  46      21.344 -11.969 -33.438  1.00 71.31           C  
ATOM    338  O   THR A  46      22.234 -14.117 -31.344  1.00 71.31           O  
ATOM    339  CG2 THR A  46      20.234 -11.633 -34.438  1.00 71.31           C  
ATOM    340  OG1 THR A  46      22.172 -10.812 -33.250  1.00 71.31           O  
ATOM    341  N   ASN A  47      22.297 -12.109 -30.281  1.00 73.88           N  
ATOM    342  CA  ASN A  47      23.406 -12.523 -29.406  1.00 73.88           C  
ATOM    343  C   ASN A  47      23.234 -11.969 -28.000  1.00 73.88           C  
ATOM    344  CB  ASN A  47      24.750 -12.086 -30.000  1.00 73.88           C  
ATOM    345  O   ASN A  47      22.953 -10.789 -27.812  1.00 73.88           O  
ATOM    346  CG  ASN A  47      25.922 -12.773 -29.328  1.00 73.88           C  
ATOM    347  ND2 ASN A  47      26.969 -13.016 -30.109  1.00 73.88           N  
ATOM    348  OD1 ASN A  47      25.891 -13.078 -28.141  1.00 73.88           O  
ATOM    349  N   ASP A  48      23.531 -12.766 -27.031  1.00 77.88           N  
ATOM    350  CA  ASP A  48      23.328 -12.414 -25.625  1.00 77.88           C  
ATOM    351  C   ASP A  48      24.609 -11.852 -25.000  1.00 77.88           C  
ATOM    352  CB  ASP A  48      22.859 -13.641 -24.828  1.00 77.88           C  
ATOM    353  O   ASP A  48      24.578 -11.297 -23.906  1.00 77.88           O  
ATOM    354  CG  ASP A  48      21.438 -14.070 -25.188  1.00 77.88           C  
ATOM    355  OD1 ASP A  48      20.672 -13.250 -25.734  1.00 77.88           O  
ATOM    356  OD2 ASP A  48      21.094 -15.250 -24.938  1.00 77.88           O  
ATOM    357  N   GLN A  49      25.766 -11.898 -25.766  1.00 77.88           N  
ATOM    358  CA  GLN A  49      27.031 -11.406 -25.219  1.00 77.88           C  
ATOM    359  C   GLN A  49      27.797 -10.625 -26.266  1.00 77.88           C  
ATOM    360  CB  GLN A  49      27.875 -12.570 -24.703  1.00 77.88           C  
ATOM    361  O   GLN A  49      28.750 -11.141 -26.875  1.00 77.88           O  
ATOM    362  CG  GLN A  49      27.250 -13.312 -23.531  1.00 77.88           C  
ATOM    363  CD  GLN A  49      28.156 -14.398 -22.969  1.00 77.88           C  
ATOM    364  NE2 GLN A  49      28.031 -14.672 -21.672  1.00 77.88           N  
ATOM    365  OE1 GLN A  49      28.953 -14.992 -23.703  1.00 77.88           O  
ATOM    366  N   ILE A  50      27.438  -9.391 -26.469  1.00 71.94           N  
ATOM    367  CA  ILE A  50      28.141  -8.516 -27.406  1.00 71.94           C  
ATOM    368  C   ILE A  50      28.953  -7.477 -26.641  1.00 71.94           C  
ATOM    369  CB  ILE A  50      27.156  -7.828 -28.375  1.00 71.94           C  
ATOM    370  O   ILE A  50      28.422  -6.781 -25.781  1.00 71.94           O  
ATOM    371  CG1 ILE A  50      26.406  -8.875 -29.219  1.00 71.94           C  
ATOM    372  CG2 ILE A  50      27.891  -6.828 -29.281  1.00 71.94           C  
ATOM    373  CD1 ILE A  50      25.312  -8.289 -30.094  1.00 71.94           C  
ATOM    374  N   GLU A  51      30.219  -7.441 -26.953  1.00 67.88           N  
ATOM    375  CA  GLU A  51      31.109  -6.504 -26.281  1.00 67.88           C  
ATOM    376  C   GLU A  51      30.984  -5.102 -26.875  1.00 67.88           C  
ATOM    377  CB  GLU A  51      32.562  -6.980 -26.375  1.00 67.88           C  
ATOM    378  O   GLU A  51      31.078  -4.918 -28.094  1.00 67.88           O  
ATOM    379  CG  GLU A  51      32.875  -8.195 -25.516  1.00 67.88           C  
ATOM    380  CD  GLU A  51      34.312  -8.641 -25.609  1.00 67.88           C  
ATOM    381  OE1 GLU A  51      34.688  -9.648 -24.953  1.00 67.88           O  
ATOM    382  OE2 GLU A  51      35.094  -7.980 -26.328  1.00 67.88           O  
ATOM    383  N   VAL A  52      30.750  -4.078 -25.969  1.00 67.12           N  
ATOM    384  CA  VAL A  52      30.625  -2.695 -26.406  1.00 67.12           C  
ATOM    385  C   VAL A  52      31.547  -1.804 -25.578  1.00 67.12           C  
ATOM    386  CB  VAL A  52      29.172  -2.193 -26.297  1.00 67.12           C  
ATOM    387  O   VAL A  52      32.031  -2.207 -24.516  1.00 67.12           O  
ATOM    388  CG1 VAL A  52      28.234  -3.012 -27.203  1.00 67.12           C  
ATOM    389  CG2 VAL A  52      28.688  -2.252 -24.844  1.00 67.12           C  
ATOM    390  N   THR A  53      31.844  -0.659 -26.062  1.00 61.66           N  
ATOM    391  CA  THR A  53      32.781   0.289 -25.438  1.00 61.66           C  
ATOM    392  C   THR A  53      32.094   1.070 -24.328  1.00 61.66           C  
ATOM    393  CB  THR A  53      33.344   1.270 -26.484  1.00 61.66           C  
ATOM    394  O   THR A  53      32.719   1.429 -23.328  1.00 61.66           O  
ATOM    395  CG2 THR A  53      34.312   0.566 -27.438  1.00 61.66           C  
ATOM    396  OG1 THR A  53      32.250   1.825 -27.250  1.00 61.66           O  
ATOM    397  N   ASN A  54      30.766   1.274 -24.500  1.00 68.62           N  
ATOM    398  CA  ASN A  54      29.984   1.948 -23.469  1.00 68.62           C  
ATOM    399  C   ASN A  54      28.547   1.437 -23.453  1.00 68.62           C  
ATOM    400  CB  ASN A  54      30.000   3.463 -23.688  1.00 68.62           C  
ATOM    401  O   ASN A  54      27.969   1.137 -24.500  1.00 68.62           O  
ATOM    402  CG  ASN A  54      29.516   4.230 -22.469  1.00 68.62           C  
ATOM    403  ND2 ASN A  54      29.375   5.543 -22.609  1.00 68.62           N  
ATOM    404  OD1 ASN A  54      29.266   3.650 -21.406  1.00 68.62           O  
ATOM    405  N   ALA A  55      27.969   1.383 -22.297  1.00 80.88           N  
ATOM    406  CA  ALA A  55      26.562   1.011 -22.125  1.00 80.88           C  
ATOM    407  C   ALA A  55      25.938   1.751 -20.938  1.00 80.88           C  
ATOM    408  CB  ALA A  55      26.438  -0.499 -21.938  1.00 80.88           C  
ATOM    409  O   ALA A  55      26.641   2.082 -19.984  1.00 80.88           O  
ATOM    410  N   THR A  56      24.781   2.172 -21.125  1.00 83.94           N  
ATOM    411  CA  THR A  56      24.031   2.844 -20.062  1.00 83.94           C  
ATOM    412  C   THR A  56      23.031   1.892 -19.406  1.00 83.94           C  
ATOM    413  CB  THR A  56      23.297   4.086 -20.594  1.00 83.94           C  
ATOM    414  O   THR A  56      22.297   1.193 -20.109  1.00 83.94           O  
ATOM    415  CG2 THR A  56      22.609   4.844 -19.453  1.00 83.94           C  
ATOM    416  OG1 THR A  56      24.234   4.957 -21.234  1.00 83.94           O  
ATOM    417  N   GLU A  57      23.094   1.846 -18.047  1.00 90.44           N  
ATOM    418  CA  GLU A  57      22.125   1.028 -17.328  1.00 90.44           C  
ATOM    419  C   GLU A  57      20.766   1.705 -17.266  1.00 90.44           C  
ATOM    420  CB  GLU A  57      22.625   0.741 -15.898  1.00 90.44           C  
ATOM    421  O   GLU A  57      20.656   2.879 -16.906  1.00 90.44           O  
ATOM    422  CG  GLU A  57      21.688  -0.150 -15.094  1.00 90.44           C  
ATOM    423  CD  GLU A  57      21.547  -1.547 -15.672  1.00 90.44           C  
ATOM    424  OE1 GLU A  57      20.438  -1.891 -16.156  1.00 90.44           O  
ATOM    425  OE2 GLU A  57      22.531  -2.305 -15.641  1.00 90.44           O  
ATOM    426  N   LEU A  58      19.781   0.843 -17.609  1.00 88.31           N  
ATOM    427  CA  LEU A  58      18.438   1.409 -17.703  1.00 88.31           C  
ATOM    428  C   LEU A  58      17.594   1.033 -16.484  1.00 88.31           C  
ATOM    429  CB  LEU A  58      17.734   0.929 -18.984  1.00 88.31           C  
ATOM    430  O   LEU A  58      16.516   1.587 -16.281  1.00 88.31           O  
ATOM    431  CG  LEU A  58      18.391   1.341 -20.297  1.00 88.31           C  
ATOM    432  CD1 LEU A  58      17.609   0.773 -21.484  1.00 88.31           C  
ATOM    433  CD2 LEU A  58      18.484   2.859 -20.406  1.00 88.31           C  
ATOM    434  N   VAL A  59      18.141   0.047 -15.609  1.00 91.06           N  
ATOM    435  CA  VAL A  59      17.359  -0.438 -14.469  1.00 91.06           C  
ATOM    436  C   VAL A  59      17.922   0.141 -13.172  1.00 91.06           C  
ATOM    437  CB  VAL A  59      17.359  -1.981 -14.406  1.00 91.06           C  
ATOM    438  O   VAL A  59      19.125   0.028 -12.906  1.00 91.06           O  
ATOM    439  CG1 VAL A  59      16.578  -2.467 -13.188  1.00 91.06           C  
ATOM    440  CG2 VAL A  59      16.766  -2.566 -15.688  1.00 91.06           C  
ATOM    441  N   GLN A  60      16.969   0.801 -12.406  1.00 90.69           N  
ATOM    442  CA  GLN A  60      17.297   1.230 -11.055  1.00 90.69           C  
ATOM    443  C   GLN A  60      17.188   0.074 -10.062  1.00 90.69           C  
ATOM    444  CB  GLN A  60      16.406   2.385 -10.617  1.00 90.69           C  
ATOM    445  O   GLN A  60      16.109  -0.491  -9.883  1.00 90.69           O  
ATOM    446  CG  GLN A  60      16.719   2.934  -9.234  1.00 90.69           C  
ATOM    447  CD  GLN A  60      18.047   3.682  -9.195  1.00 90.69           C  
ATOM    448  NE2 GLN A  60      18.875   3.357  -8.211  1.00 90.69           N  
ATOM    449  OE1 GLN A  60      18.312   4.547 -10.039  1.00 90.69           O  
ATOM    450  N   SER A  61      18.297  -0.262  -9.359  1.00 87.38           N  
ATOM    451  CA  SER A  61      18.312  -1.464  -8.531  1.00 87.38           C  
ATOM    452  C   SER A  61      18.453  -1.116  -7.055  1.00 87.38           C  
ATOM    453  CB  SER A  61      19.438  -2.400  -8.953  1.00 87.38           C  
ATOM    454  O   SER A  61      18.422  -2.002  -6.199  1.00 87.38           O  
ATOM    455  OG  SER A  61      20.688  -1.728  -8.922  1.00 87.38           O  
ATOM    456  N   SER A  62      18.484   0.242  -6.832  1.00 88.12           N  
ATOM    457  CA  SER A  62      18.641   0.621  -5.434  1.00 88.12           C  
ATOM    458  C   SER A  62      17.656   1.714  -5.039  1.00 88.12           C  
ATOM    459  CB  SER A  62      20.078   1.093  -5.160  1.00 88.12           C  
ATOM    460  O   SER A  62      17.188   2.467  -5.895  1.00 88.12           O  
ATOM    461  OG  SER A  62      20.391   2.236  -5.938  1.00 88.12           O  
ATOM    462  N   SER A  63      17.312   1.642  -3.725  1.00 89.00           N  
ATOM    463  CA  SER A  63      16.453   2.662  -3.148  1.00 89.00           C  
ATOM    464  C   SER A  63      17.219   3.592  -2.223  1.00 89.00           C  
ATOM    465  CB  SER A  63      15.297   2.014  -2.383  1.00 89.00           C  
ATOM    466  O   SER A  63      18.344   3.271  -1.805  1.00 89.00           O  
ATOM    467  OG  SER A  63      15.766   1.414  -1.185  1.00 89.00           O  
ATOM    468  N   THR A  64      16.734   4.762  -1.970  1.00 88.94           N  
ATOM    469  CA  THR A  64      17.375   5.762  -1.122  1.00 88.94           C  
ATOM    470  C   THR A  64      17.328   5.340   0.344  1.00 88.94           C  
ATOM    471  CB  THR A  64      16.719   7.141  -1.286  1.00 88.94           C  
ATOM    472  O   THR A  64      18.094   5.836   1.165  1.00 88.94           O  
ATOM    473  CG2 THR A  64      16.891   7.672  -2.705  1.00 88.94           C  
ATOM    474  OG1 THR A  64      15.312   7.031  -1.003  1.00 88.94           O  
ATOM    475  N   GLY A  65      16.469   4.230   0.600  1.00 90.81           N  
ATOM    476  CA  GLY A  65      16.406   3.727   1.962  1.00 90.81           C  
ATOM    477  C   GLY A  65      15.578   4.605   2.881  1.00 90.81           C  
ATOM    478  O   GLY A  65      15.484   4.348   4.082  1.00 90.81           O  
ATOM    479  N   ARG A  66      15.055   5.715   2.418  1.00 94.38           N  
ATOM    480  CA  ARG A  66      14.133   6.586   3.139  1.00 94.38           C  
ATOM    481  C   ARG A  66      12.977   7.027   2.242  1.00 94.38           C  
ATOM    482  CB  ARG A  66      14.867   7.812   3.686  1.00 94.38           C  
ATOM    483  O   ARG A  66      13.109   7.043   1.017  1.00 94.38           O  
ATOM    484  CG  ARG A  66      15.492   8.680   2.609  1.00 94.38           C  
ATOM    485  CD  ARG A  66      16.312   9.820   3.209  1.00 94.38           C  
ATOM    486  NE  ARG A  66      17.734   9.688   2.883  1.00 94.38           N  
ATOM    487  NH1 ARG A  66      18.203  11.938   3.121  1.00 94.38           N  
ATOM    488  NH2 ARG A  66      19.859  10.477   2.541  1.00 94.38           N  
ATOM    489  CZ  ARG A  66      18.594  10.703   2.850  1.00 94.38           C  
ATOM    490  N   ILE A  67      11.789   7.324   2.805  1.00 94.56           N  
ATOM    491  CA  ILE A  67      10.617   7.832   2.094  1.00 94.56           C  
ATOM    492  C   ILE A  67      10.711   9.352   1.972  1.00 94.56           C  
ATOM    493  CB  ILE A  67       9.305   7.426   2.803  1.00 94.56           C  
ATOM    494  O   ILE A  67      10.844  10.055   2.977  1.00 94.56           O  
ATOM    495  CG1 ILE A  67       9.156   5.902   2.809  1.00 94.56           C  
ATOM    496  CG2 ILE A  67       8.102   8.094   2.131  1.00 94.56           C  
ATOM    497  CD1 ILE A  67       7.949   5.402   3.596  1.00 94.56           C  
ATOM    498  N   CYS A  68      10.711   9.844   0.729  1.00 93.75           N  
ATOM    499  CA  CYS A  68      10.812  11.273   0.490  1.00 93.75           C  
ATOM    500  C   CYS A  68       9.469  11.961   0.720  1.00 93.75           C  
ATOM    501  CB  CYS A  68      11.297  11.547  -0.934  1.00 93.75           C  
ATOM    502  O   CYS A  68       8.438  11.492   0.239  1.00 93.75           O  
ATOM    503  SG  CYS A  68      13.008  11.039  -1.230  1.00 93.75           S  
ATOM    504  N   ASP A  69       9.453  13.086   1.499  1.00 91.88           N  
ATOM    505  CA  ASP A  69       8.219  13.734   1.930  1.00 91.88           C  
ATOM    506  C   ASP A  69       7.777  14.797   0.927  1.00 91.88           C  
ATOM    507  CB  ASP A  69       8.391  14.359   3.316  1.00 91.88           C  
ATOM    508  O   ASP A  69       6.777  15.484   1.142  1.00 91.88           O  
ATOM    509  CG  ASP A  69       9.453  15.445   3.346  1.00 91.88           C  
ATOM    510  OD1 ASP A  69      10.195  15.602   2.352  1.00 91.88           O  
ATOM    511  OD2 ASP A  69       9.547  16.156   4.375  1.00 91.88           O  
ATOM    512  N   SER A  70       8.453  14.953  -0.227  1.00 91.62           N  
ATOM    513  CA  SER A  70       8.086  15.820  -1.343  1.00 91.62           C  
ATOM    514  C   SER A  70       8.211  15.094  -2.676  1.00 91.62           C  
ATOM    515  CB  SER A  70       8.969  17.078  -1.355  1.00 91.62           C  
ATOM    516  O   SER A  70       9.156  14.328  -2.887  1.00 91.62           O  
ATOM    517  OG  SER A  70       8.609  17.922  -2.424  1.00 91.62           O  
ATOM    518  N   PRO A  71       7.141  15.328  -3.607  1.00 91.81           N  
ATOM    519  CA  PRO A  71       6.047  16.312  -3.641  1.00 91.81           C  
ATOM    520  C   PRO A  71       4.777  15.789  -2.967  1.00 91.81           C  
ATOM    521  CB  PRO A  71       5.820  16.531  -5.137  1.00 91.81           C  
ATOM    522  O   PRO A  71       3.785  16.516  -2.875  1.00 91.81           O  
ATOM    523  CG  PRO A  71       6.156  15.219  -5.773  1.00 91.81           C  
ATOM    524  CD  PRO A  71       7.250  14.562  -4.977  1.00 91.81           C  
ATOM    525  N   HIS A  72       4.719  14.492  -2.504  1.00 91.69           N  
ATOM    526  CA  HIS A  72       3.516  13.922  -1.908  1.00 91.69           C  
ATOM    527  C   HIS A  72       3.398  14.297  -0.434  1.00 91.69           C  
ATOM    528  CB  HIS A  72       3.516  12.398  -2.064  1.00 91.69           C  
ATOM    529  O   HIS A  72       4.410  14.438   0.257  1.00 91.69           O  
ATOM    530  CG  HIS A  72       3.629  11.945  -3.484  1.00 91.69           C  
ATOM    531  CD2 HIS A  72       4.570  11.195  -4.105  1.00 91.69           C  
ATOM    532  ND1 HIS A  72       2.693  12.266  -4.445  1.00 91.69           N  
ATOM    533  CE1 HIS A  72       3.057  11.727  -5.598  1.00 91.69           C  
ATOM    534  NE2 HIS A  72       4.191  11.070  -5.418  1.00 91.69           N  
ATOM    535  N   ARG A  73       2.174  14.523   0.003  1.00 93.00           N  
ATOM    536  CA  ARG A  73       1.899  14.695   1.426  1.00 93.00           C  
ATOM    537  C   ARG A  73       1.892  13.352   2.148  1.00 93.00           C  
ATOM    538  CB  ARG A  73       0.562  15.414   1.633  1.00 93.00           C  
ATOM    539  O   ARG A  73       0.944  12.578   2.014  1.00 93.00           O  
ATOM    540  CG  ARG A  73       0.548  16.844   1.136  1.00 93.00           C  
ATOM    541  CD  ARG A  73      -0.817  17.500   1.320  1.00 93.00           C  
ATOM    542  NE  ARG A  73      -1.442  17.094   2.574  1.00 93.00           N  
ATOM    543  NH1 ARG A  73      -3.447  18.156   2.164  1.00 93.00           N  
ATOM    544  NH2 ARG A  73      -3.148  16.984   4.109  1.00 93.00           N  
ATOM    545  CZ  ARG A  73      -2.678  17.406   2.945  1.00 93.00           C  
ATOM    546  N   ILE A  74       2.982  13.070   2.865  1.00 94.12           N  
ATOM    547  CA  ILE A  74       3.146  11.781   3.535  1.00 94.12           C  
ATOM    548  C   ILE A  74       2.680  11.891   4.984  1.00 94.12           C  
ATOM    549  CB  ILE A  74       4.613  11.297   3.479  1.00 94.12           C  
ATOM    550  O   ILE A  74       3.146  12.758   5.730  1.00 94.12           O  
ATOM    551  CG1 ILE A  74       5.125  11.312   2.033  1.00 94.12           C  
ATOM    552  CG2 ILE A  74       4.742   9.906   4.094  1.00 94.12           C  
ATOM    553  CD1 ILE A  74       4.352  10.398   1.095  1.00 94.12           C  
ATOM    554  N   LEU A  75       1.744  11.055   5.336  1.00 94.06           N  
ATOM    555  CA  LEU A  75       1.302  10.969   6.723  1.00 94.06           C  
ATOM    556  C   LEU A  75       1.860   9.719   7.398  1.00 94.06           C  
ATOM    557  CB  LEU A  75      -0.227  10.969   6.801  1.00 94.06           C  
ATOM    558  O   LEU A  75       1.579   8.602   6.969  1.00 94.06           O  
ATOM    559  CG  LEU A  75      -0.836  11.023   8.203  1.00 94.06           C  
ATOM    560  CD1 LEU A  75      -0.490  12.352   8.875  1.00 94.06           C  
ATOM    561  CD2 LEU A  75      -2.348  10.836   8.141  1.00 94.06           C  
ATOM    562  N   ASP A  76       2.709   9.945   8.352  1.00 94.25           N  
ATOM    563  CA  ASP A  76       3.285   8.844   9.109  1.00 94.25           C  
ATOM    564  C   ASP A  76       2.295   8.312  10.148  1.00 94.25           C  
ATOM    565  CB  ASP A  76       4.582   9.281   9.797  1.00 94.25           C  
ATOM    566  O   ASP A  76       1.912   9.031  11.070  1.00 94.25           O  
ATOM    567  CG  ASP A  76       5.363   8.117  10.383  1.00 94.25           C  
ATOM    568  OD1 ASP A  76       4.859   6.977  10.375  1.00 94.25           O  
ATOM    569  OD2 ASP A  76       6.496   8.352  10.867  1.00 94.25           O  
ATOM    570  N   GLY A  77       1.964   7.008  10.023  1.00 92.25           N  
ATOM    571  CA  GLY A  77       0.988   6.355  10.883  1.00 92.25           C  
ATOM    572  C   GLY A  77       1.533   6.016  12.258  1.00 92.25           C  
ATOM    573  O   GLY A  77       0.779   5.629  13.148  1.00 92.25           O  
ATOM    574  N   LYS A  78       2.904   6.270  12.453  1.00 92.62           N  
ATOM    575  CA  LYS A  78       3.590   6.020  13.719  1.00 92.62           C  
ATOM    576  C   LYS A  78       3.104   4.723  14.359  1.00 92.62           C  
ATOM    577  CB  LYS A  78       3.383   7.191  14.680  1.00 92.62           C  
ATOM    578  O   LYS A  78       3.258   3.645  13.781  1.00 92.62           O  
ATOM    579  CG  LYS A  78       3.959   8.508  14.188  1.00 92.62           C  
ATOM    580  CD  LYS A  78       3.725   9.633  15.188  1.00 92.62           C  
ATOM    581  CE  LYS A  78       4.344  10.945  14.711  1.00 92.62           C  
ATOM    582  NZ  LYS A  78       4.090  12.055  15.680  1.00 92.62           N  
ATOM    583  N   ASN A  79       2.479   4.750  15.484  1.00 92.25           N  
ATOM    584  CA  ASN A  79       2.021   3.553  16.188  1.00 92.25           C  
ATOM    585  C   ASN A  79       0.557   3.252  15.883  1.00 92.25           C  
ATOM    586  CB  ASN A  79       2.230   3.699  17.688  1.00 92.25           C  
ATOM    587  O   ASN A  79      -0.059   2.414  16.547  1.00 92.25           O  
ATOM    588  CG  ASN A  79       3.691   3.867  18.062  1.00 92.25           C  
ATOM    589  ND2 ASN A  79       3.941   4.410  19.250  1.00 92.25           N  
ATOM    590  OD1 ASN A  79       4.586   3.512  17.297  1.00 92.25           O  
ATOM    591  N   CYS A  80      -0.020   3.938  14.859  1.00 92.75           N  
ATOM    592  CA  CYS A  80      -1.440   3.809  14.555  1.00 92.75           C  
ATOM    593  C   CYS A  80      -1.648   3.268  13.148  1.00 92.75           C  
ATOM    594  CB  CYS A  80      -2.145   5.156  14.703  1.00 92.75           C  
ATOM    595  O   CYS A  80      -1.078   3.791  12.188  1.00 92.75           O  
ATOM    596  SG  CYS A  80      -3.939   5.062  14.531  1.00 92.75           S  
ATOM    597  N   THR A  81      -2.471   2.166  13.070  1.00 92.12           N  
ATOM    598  CA  THR A  81      -2.881   1.689  11.758  1.00 92.12           C  
ATOM    599  C   THR A  81      -4.078   2.480  11.242  1.00 92.12           C  
ATOM    600  CB  THR A  81      -3.229   0.189  11.789  1.00 92.12           C  
ATOM    601  O   THR A  81      -4.746   3.176  12.008  1.00 92.12           O  
ATOM    602  CG2 THR A  81      -2.062  -0.634  12.320  1.00 92.12           C  
ATOM    603  OG1 THR A  81      -4.371  -0.013  12.625  1.00 92.12           O  
ATOM    604  N   LEU A  82      -4.258   2.412   9.930  1.00 91.12           N  
ATOM    605  CA  LEU A  82      -5.371   3.133   9.320  1.00 91.12           C  
ATOM    606  C   LEU A  82      -6.699   2.715   9.953  1.00 91.12           C  
ATOM    607  CB  LEU A  82      -5.410   2.885   7.812  1.00 91.12           C  
ATOM    608  O   LEU A  82      -7.543   3.562  10.250  1.00 91.12           O  
ATOM    609  CG  LEU A  82      -6.492   3.631   7.027  1.00 91.12           C  
ATOM    610  CD1 LEU A  82      -6.316   5.137   7.191  1.00 91.12           C  
ATOM    611  CD2 LEU A  82      -6.453   3.238   5.555  1.00 91.12           C  
ATOM    612  N   ILE A  83      -6.969   1.427  10.180  1.00 92.25           N  
ATOM    613  CA  ILE A  83      -8.211   0.920  10.750  1.00 92.25           C  
ATOM    614  C   ILE A  83      -8.359   1.426  12.188  1.00 92.25           C  
ATOM    615  CB  ILE A  83      -8.258  -0.624  10.719  1.00 92.25           C  
ATOM    616  O   ILE A  83      -9.461   1.786  12.609  1.00 92.25           O  
ATOM    617  CG1 ILE A  83      -9.641  -1.123  11.156  1.00 92.25           C  
ATOM    618  CG2 ILE A  83      -7.160  -1.217  11.609  1.00 92.25           C  
ATOM    619  CD1 ILE A  83     -10.781  -0.655  10.258  1.00 92.25           C  
ATOM    620  N   ASP A  84      -7.281   1.427  12.953  1.00 93.06           N  
ATOM    621  CA  ASP A  84      -7.316   1.918  14.320  1.00 93.06           C  
ATOM    622  C   ASP A  84      -7.660   3.406  14.367  1.00 93.06           C  
ATOM    623  CB  ASP A  84      -5.980   1.665  15.023  1.00 93.06           C  
ATOM    624  O   ASP A  84      -8.352   3.863  15.273  1.00 93.06           O  
ATOM    625  CG  ASP A  84      -5.719   0.194  15.289  1.00 93.06           C  
ATOM    626  OD1 ASP A  84      -6.680  -0.550  15.586  1.00 93.06           O  
ATOM    627  OD2 ASP A  84      -4.547  -0.225  15.211  1.00 93.06           O  
ATOM    628  N   ALA A  85      -7.082   4.117  13.398  1.00 92.81           N  
ATOM    629  CA  ALA A  85      -7.426   5.531  13.273  1.00 92.81           C  
ATOM    630  C   ALA A  85      -8.906   5.707  12.938  1.00 92.81           C  
ATOM    631  CB  ALA A  85      -6.559   6.195  12.211  1.00 92.81           C  
ATOM    632  O   ALA A  85      -9.562   6.602  13.469  1.00 92.81           O  
ATOM    633  N   LEU A  86      -9.430   4.805  12.109  1.00 92.88           N  
ATOM    634  CA  LEU A  86     -10.820   4.844  11.695  1.00 92.88           C  
ATOM    635  C   LEU A  86     -11.750   4.582  12.875  1.00 92.88           C  
ATOM    636  CB  LEU A  86     -11.078   3.816  10.586  1.00 92.88           C  
ATOM    637  O   LEU A  86     -12.812   5.199  12.984  1.00 92.88           O  
ATOM    638  CG  LEU A  86     -10.656   4.219   9.180  1.00 92.88           C  
ATOM    639  CD1 LEU A  86     -10.812   3.041   8.219  1.00 92.88           C  
ATOM    640  CD2 LEU A  86     -11.461   5.418   8.695  1.00 92.88           C  
ATOM    641  N   LEU A  87     -11.375   3.730  13.734  1.00 93.69           N  
ATOM    642  CA  LEU A  87     -12.203   3.334  14.875  1.00 93.69           C  
ATOM    643  C   LEU A  87     -12.062   4.332  16.016  1.00 93.69           C  
ATOM    644  CB  LEU A  87     -11.812   1.932  15.352  1.00 93.69           C  
ATOM    645  O   LEU A  87     -12.922   4.387  16.906  1.00 93.69           O  
ATOM    646  CG  LEU A  87     -12.047   0.788  14.367  1.00 93.69           C  
ATOM    647  CD1 LEU A  87     -11.578  -0.533  14.961  1.00 93.69           C  
ATOM    648  CD2 LEU A  87     -13.523   0.710  13.984  1.00 93.69           C  
ATOM    649  N   GLY A  88     -11.031   5.164  15.938  1.00 92.25           N  
ATOM    650  CA  GLY A  88     -10.797   6.164  16.969  1.00 92.25           C  
ATOM    651  C   GLY A  88     -10.117   5.602  18.203  1.00 92.25           C  
ATOM    652  O   GLY A  88     -10.469   5.949  19.328  1.00 92.25           O  
ATOM    653  N   ASP A  89      -9.164   4.770  17.938  1.00 92.12           N  
ATOM    654  CA  ASP A  89      -8.336   4.281  19.047  1.00 92.12           C  
ATOM    655  C   ASP A  89      -7.629   5.438  19.750  1.00 92.12           C  
ATOM    656  CB  ASP A  89      -7.305   3.271  18.531  1.00 92.12           C  
ATOM    657  O   ASP A  89      -7.184   6.387  19.109  1.00 92.12           O  
ATOM    658  CG  ASP A  89      -6.797   2.342  19.625  1.00 92.12           C  
ATOM    659  OD1 ASP A  89      -6.793   2.738  20.812  1.00 92.12           O  
ATOM    660  OD2 ASP A  89      -6.398   1.206  19.281  1.00 92.12           O  
ATOM    661  N   PRO A  90      -7.559   5.414  21.047  1.00 88.94           N  
ATOM    662  CA  PRO A  90      -7.055   6.531  21.844  1.00 88.94           C  
ATOM    663  C   PRO A  90      -5.664   6.988  21.406  1.00 88.94           C  
ATOM    664  CB  PRO A  90      -7.023   5.965  23.266  1.00 88.94           C  
ATOM    665  O   PRO A  90      -5.383   8.188  21.391  1.00 88.94           O  
ATOM    666  CG  PRO A  90      -8.133   4.965  23.312  1.00 88.94           C  
ATOM    667  CD  PRO A  90      -8.211   4.289  21.969  1.00 88.94           C  
ATOM    668  N   HIS A  91      -4.758   6.133  20.969  1.00 88.19           N  
ATOM    669  CA  HIS A  91      -3.406   6.531  20.594  1.00 88.19           C  
ATOM    670  C   HIS A  91      -3.375   7.070  19.156  1.00 88.19           C  
ATOM    671  CB  HIS A  91      -2.445   5.348  20.719  1.00 88.19           C  
ATOM    672  O   HIS A  91      -2.359   7.609  18.719  1.00 88.19           O  
ATOM    673  CG  HIS A  91      -2.711   4.242  19.750  1.00 88.19           C  
ATOM    674  CD2 HIS A  91      -2.096   3.906  18.594  1.00 88.19           C  
ATOM    675  ND1 HIS A  91      -3.727   3.328  19.938  1.00 88.19           N  
ATOM    676  CE1 HIS A  91      -3.723   2.475  18.922  1.00 88.19           C  
ATOM    677  NE2 HIS A  91      -2.742   2.805  18.094  1.00 88.19           N  
ATOM    678  N   CYS A  92      -4.527   7.051  18.453  1.00 91.06           N  
ATOM    679  CA  CYS A  92      -4.629   7.527  17.078  1.00 91.06           C  
ATOM    680  C   CYS A  92      -5.410   8.828  17.016  1.00 91.06           C  
ATOM    681  CB  CYS A  92      -5.297   6.473  16.188  1.00 91.06           C  
ATOM    682  O   CYS A  92      -5.754   9.297  15.922  1.00 91.06           O  
ATOM    683  SG  CYS A  92      -4.379   4.922  16.094  1.00 91.06           S  
ATOM    684  N   ASP A  93      -5.691   9.477  18.094  1.00 85.69           N  
ATOM    685  CA  ASP A  93      -6.531  10.672  18.172  1.00 85.69           C  
ATOM    686  C   ASP A  93      -5.938  11.812  17.344  1.00 85.69           C  
ATOM    687  CB  ASP A  93      -6.711  11.109  19.625  1.00 85.69           C  
ATOM    688  O   ASP A  93      -6.672  12.641  16.797  1.00 85.69           O  
ATOM    689  CG  ASP A  93      -7.719  10.258  20.375  1.00 85.69           C  
ATOM    690  OD1 ASP A  93      -8.477   9.500  19.734  1.00 85.69           O  
ATOM    691  OD2 ASP A  93      -7.754  10.352  21.625  1.00 85.69           O  
ATOM    692  N   GLY A  94      -4.707  11.836  17.094  1.00 86.25           N  
ATOM    693  CA  GLY A  94      -4.012  12.891  16.375  1.00 86.25           C  
ATOM    694  C   GLY A  94      -4.191  12.797  14.867  1.00 86.25           C  
ATOM    695  O   GLY A  94      -3.824  13.719  14.133  1.00 86.25           O  
ATOM    696  N   PHE A  95      -4.871  11.758  14.375  1.00 87.44           N  
ATOM    697  CA  PHE A  95      -4.980  11.492  12.945  1.00 87.44           C  
ATOM    698  C   PHE A  95      -6.336  11.953  12.414  1.00 87.44           C  
ATOM    699  CB  PHE A  95      -4.773  10.008  12.656  1.00 87.44           C  
ATOM    700  O   PHE A  95      -6.602  11.844  11.211  1.00 87.44           O  
ATOM    701  CG  PHE A  95      -3.352   9.547  12.828  1.00 87.44           C  
ATOM    702  CD1 PHE A  95      -2.395   9.820  11.859  1.00 87.44           C  
ATOM    703  CD2 PHE A  95      -2.971   8.836  13.961  1.00 87.44           C  
ATOM    704  CE1 PHE A  95      -1.076   9.391  12.016  1.00 87.44           C  
ATOM    705  CE2 PHE A  95      -1.657   8.414  14.125  1.00 87.44           C  
ATOM    706  CZ  PHE A  95      -0.712   8.688  13.156  1.00 87.44           C  
ATOM    707  N   GLN A  96      -7.152  12.570  13.312  1.00 83.50           N  
ATOM    708  CA  GLN A  96      -8.477  13.055  12.922  1.00 83.50           C  
ATOM    709  C   GLN A  96      -8.367  14.250  11.977  1.00 83.50           C  
ATOM    710  CB  GLN A  96      -9.289  13.445  14.164  1.00 83.50           C  
ATOM    711  O   GLN A  96      -7.613  15.188  12.234  1.00 83.50           O  
ATOM    712  CG  GLN A  96     -10.734  13.812  13.859  1.00 83.50           C  
ATOM    713  CD  GLN A  96     -11.531  14.133  15.102  1.00 83.50           C  
ATOM    714  NE2 GLN A  96     -12.828  14.367  14.938  1.00 83.50           N  
ATOM    715  OE1 GLN A  96     -10.984  14.172  16.219  1.00 83.50           O  
ATOM    716  N   ASN A  97      -9.039  14.148  10.812  1.00 83.44           N  
ATOM    717  CA  ASN A  97      -9.188  15.227   9.844  1.00 83.44           C  
ATOM    718  C   ASN A  97      -7.875  15.508   9.117  1.00 83.44           C  
ATOM    719  CB  ASN A  97      -9.703  16.500  10.531  1.00 83.44           C  
ATOM    720  O   ASN A  97      -7.676  16.609   8.594  1.00 83.44           O  
ATOM    721  CG  ASN A  97     -11.094  16.328  11.102  1.00 83.44           C  
ATOM    722  ND2 ASN A  97     -11.344  16.938  12.250  1.00 83.44           N  
ATOM    723  OD1 ASN A  97     -11.945  15.641  10.516  1.00 83.44           O  
ATOM    724  N   LYS A  98      -6.902  14.633   9.273  1.00 89.19           N  
ATOM    725  CA  LYS A  98      -5.648  14.766   8.531  1.00 89.19           C  
ATOM    726  C   LYS A  98      -5.809  14.281   7.090  1.00 89.19           C  
ATOM    727  CB  LYS A  98      -4.531  13.984   9.227  1.00 89.19           C  
ATOM    728  O   LYS A  98      -6.559  13.344   6.824  1.00 89.19           O  
ATOM    729  CG  LYS A  98      -4.168  14.516  10.602  1.00 89.19           C  
ATOM    730  CD  LYS A  98      -3.320  15.773  10.508  1.00 89.19           C  
ATOM    731  CE  LYS A  98      -2.816  16.219  11.875  1.00 89.19           C  
ATOM    732  NZ  LYS A  98      -2.027  17.484  11.797  1.00 89.19           N  
ATOM    733  N   GLU A  99      -5.227  14.969   6.230  1.00 90.81           N  
ATOM    734  CA  GLU A  99      -5.230  14.586   4.820  1.00 90.81           C  
ATOM    735  C   GLU A  99      -3.865  14.062   4.391  1.00 90.81           C  
ATOM    736  CB  GLU A  99      -5.637  15.773   3.945  1.00 90.81           C  
ATOM    737  O   GLU A  99      -2.834  14.500   4.906  1.00 90.81           O  
ATOM    738  CG  GLU A  99      -7.055  16.266   4.199  1.00 90.81           C  
ATOM    739  CD  GLU A  99      -7.469  17.406   3.277  1.00 90.81           C  
ATOM    740  OE1 GLU A  99      -8.648  17.828   3.322  1.00 90.81           O  
ATOM    741  OE2 GLU A  99      -6.609  17.875   2.502  1.00 90.81           O  
ATOM    742  N   TRP A 100      -3.943  13.109   3.471  1.00 92.69           N  
ATOM    743  CA  TRP A 100      -2.678  12.539   3.018  1.00 92.69           C  
ATOM    744  C   TRP A 100      -2.768  12.102   1.561  1.00 92.69           C  
ATOM    745  CB  TRP A 100      -2.275  11.352   3.896  1.00 92.69           C  
ATOM    746  O   TRP A 100      -3.859  11.844   1.050  1.00 92.69           O  
ATOM    747  CG  TRP A 100      -3.234  10.195   3.840  1.00 92.69           C  
ATOM    748  CD1 TRP A 100      -3.197   9.133   2.980  1.00 92.69           C  
ATOM    749  CD2 TRP A 100      -4.379  10.000   4.676  1.00 92.69           C  
ATOM    750  CE2 TRP A 100      -4.988   8.789   4.270  1.00 92.69           C  
ATOM    751  CE3 TRP A 100      -4.945  10.719   5.734  1.00 92.69           C  
ATOM    752  NE1 TRP A 100      -4.250   8.289   3.232  1.00 92.69           N  
ATOM    753  CH2 TRP A 100      -6.676   9.016   5.914  1.00 92.69           C  
ATOM    754  CZ2 TRP A 100      -6.141   8.289   4.883  1.00 92.69           C  
ATOM    755  CZ3 TRP A 100      -6.090  10.219   6.344  1.00 92.69           C  
ATOM    756  N   ASP A 101      -1.596  12.141   0.915  1.00 92.00           N  
ATOM    757  CA  ASP A 101      -1.471  11.461  -0.371  1.00 92.00           C  
ATOM    758  C   ASP A 101      -1.070  10.000  -0.182  1.00 92.00           C  
ATOM    759  CB  ASP A 101      -0.450  12.172  -1.259  1.00 92.00           C  
ATOM    760  O   ASP A 101      -1.601   9.109  -0.855  1.00 92.00           O  
ATOM    761  CG  ASP A 101      -0.909  13.555  -1.697  1.00 92.00           C  
ATOM    762  OD1 ASP A 101      -2.133  13.781  -1.805  1.00 92.00           O  
ATOM    763  OD2 ASP A 101      -0.038  14.414  -1.940  1.00 92.00           O  
ATOM    764  N   LEU A 102      -0.220   9.805   0.787  1.00 92.25           N  
ATOM    765  CA  LEU A 102       0.234   8.461   1.143  1.00 92.25           C  
ATOM    766  C   LEU A 102       0.280   8.289   2.656  1.00 92.25           C  
ATOM    767  CB  LEU A 102       1.615   8.188   0.543  1.00 92.25           C  
ATOM    768  O   LEU A 102       0.967   9.039   3.352  1.00 92.25           O  
ATOM    769  CG  LEU A 102       2.189   6.789   0.779  1.00 92.25           C  
ATOM    770  CD1 LEU A 102       1.389   5.750   0.003  1.00 92.25           C  
ATOM    771  CD2 LEU A 102       3.662   6.742   0.382  1.00 92.25           C  
ATOM    772  N   PHE A 103      -0.492   7.363   3.230  1.00 93.06           N  
ATOM    773  CA  PHE A 103      -0.464   6.969   4.633  1.00 93.06           C  
ATOM    774  C   PHE A 103       0.509   5.816   4.852  1.00 93.06           C  
ATOM    775  CB  PHE A 103      -1.864   6.570   5.109  1.00 93.06           C  
ATOM    776  O   PHE A 103       0.373   4.758   4.238  1.00 93.06           O  
ATOM    777  CG  PHE A 103      -1.961   6.348   6.594  1.00 93.06           C  
ATOM    778  CD1 PHE A 103      -1.582   5.137   7.156  1.00 93.06           C  
ATOM    779  CD2 PHE A 103      -2.430   7.352   7.430  1.00 93.06           C  
ATOM    780  CE1 PHE A 103      -1.670   4.926   8.531  1.00 93.06           C  
ATOM    781  CE2 PHE A 103      -2.521   7.152   8.805  1.00 93.06           C  
ATOM    782  CZ  PHE A 103      -2.141   5.938   9.352  1.00 93.06           C  
ATOM    783  N   VAL A 104       1.504   6.012   5.691  1.00 93.94           N  
ATOM    784  CA  VAL A 104       2.512   4.988   5.938  1.00 93.94           C  
ATOM    785  C   VAL A 104       2.191   4.246   7.234  1.00 93.94           C  
ATOM    786  CB  VAL A 104       3.932   5.594   6.008  1.00 93.94           C  
ATOM    787  O   VAL A 104       2.180   4.844   8.312  1.00 93.94           O  
ATOM    788  CG1 VAL A 104       4.965   4.512   6.332  1.00 93.94           C  
ATOM    789  CG2 VAL A 104       4.281   6.289   4.695  1.00 93.94           C  
ATOM    790  N   GLU A 105       1.917   2.988   7.070  1.00 93.31           N  
ATOM    791  CA  GLU A 105       1.699   2.131   8.227  1.00 93.31           C  
ATOM    792  C   GLU A 105       2.998   1.468   8.680  1.00 93.31           C  
ATOM    793  CB  GLU A 105       0.644   1.065   7.922  1.00 93.31           C  
ATOM    794  O   GLU A 105       3.729   0.904   7.859  1.00 93.31           O  
ATOM    795  CG  GLU A 105      -0.777   1.607   7.867  1.00 93.31           C  
ATOM    796  CD  GLU A 105      -1.825   0.522   7.680  1.00 93.31           C  
ATOM    797  OE1 GLU A 105      -3.018   0.771   7.973  1.00 93.31           O  
ATOM    798  OE2 GLU A 105      -1.452  -0.587   7.234  1.00 93.31           O  
ATOM    799  N   ARG A 106       3.201   1.501  10.031  1.00 93.94           N  
ATOM    800  CA  ARG A 106       4.434   0.935  10.570  1.00 93.94           C  
ATOM    801  C   ARG A 106       4.199  -0.475  11.102  1.00 93.94           C  
ATOM    802  CB  ARG A 106       4.992   1.827  11.680  1.00 93.94           C  
ATOM    803  O   ARG A 106       3.105  -0.794  11.570  1.00 93.94           O  
ATOM    804  CG  ARG A 106       5.238   3.266  11.250  1.00 93.94           C  
ATOM    805  CD  ARG A 106       6.418   3.375  10.297  1.00 93.94           C  
ATOM    806  NE  ARG A 106       6.781   4.766  10.047  1.00 93.94           N  
ATOM    807  NH1 ARG A 106       8.633   4.270   8.758  1.00 93.94           N  
ATOM    808  NH2 ARG A 106       8.062   6.453   9.156  1.00 93.94           N  
ATOM    809  CZ  ARG A 106       7.824   5.160   9.320  1.00 93.94           C  
ATOM    810  N   SER A 107       5.234  -1.294  10.930  1.00 91.62           N  
ATOM    811  CA  SER A 107       5.145  -2.660  11.430  1.00 91.62           C  
ATOM    812  C   SER A 107       4.988  -2.684  12.945  1.00 91.62           C  
ATOM    813  CB  SER A 107       6.383  -3.463  11.023  1.00 91.62           C  
ATOM    814  O   SER A 107       4.422  -3.625  13.508  1.00 91.62           O  
ATOM    815  OG  SER A 107       7.559  -2.869  11.547  1.00 91.62           O  
ATOM    816  N   LYS A 108       5.410  -1.665  13.641  1.00 91.38           N  
ATOM    817  CA  LYS A 108       5.367  -1.594  15.102  1.00 91.38           C  
ATOM    818  C   LYS A 108       4.012  -1.098  15.586  1.00 91.38           C  
ATOM    819  CB  LYS A 108       6.480  -0.682  15.625  1.00 91.38           C  
ATOM    820  O   LYS A 108       3.781  -0.984  16.797  1.00 91.38           O  
ATOM    821  CG  LYS A 108       6.367   0.761  15.156  1.00 91.38           C  
ATOM    822  CD  LYS A 108       7.516   1.611  15.688  1.00 91.38           C  
ATOM    823  CE  LYS A 108       7.391   3.061  15.242  1.00 91.38           C  
ATOM    824  NZ  LYS A 108       8.523   3.896  15.750  1.00 91.38           N  
ATOM    825  N   ALA A 109       3.129  -0.736  14.633  1.00 90.75           N  
ATOM    826  CA  ALA A 109       1.810  -0.242  15.016  1.00 90.75           C  
ATOM    827  C   ALA A 109       1.042  -1.292  15.812  1.00 90.75           C  
ATOM    828  CB  ALA A 109       1.014   0.166  13.781  1.00 90.75           C  
ATOM    829  O   ALA A 109       1.180  -2.492  15.570  1.00 90.75           O  
ATOM    830  N   TYR A 110       0.344  -0.908  16.812  1.00 87.38           N  
ATOM    831  CA  TYR A 110      -0.395  -1.819  17.672  1.00 87.38           C  
ATOM    832  C   TYR A 110      -1.785  -1.274  17.984  1.00 87.38           C  
ATOM    833  CB  TYR A 110       0.370  -2.059  18.984  1.00 87.38           C  
ATOM    834  O   TYR A 110      -2.045  -0.083  17.797  1.00 87.38           O  
ATOM    835  CG  TYR A 110       0.570  -0.811  19.797  1.00 87.38           C  
ATOM    836  CD1 TYR A 110       1.681   0.007  19.609  1.00 87.38           C  
ATOM    837  CD2 TYR A 110      -0.349  -0.448  20.781  1.00 87.38           C  
ATOM    838  CE1 TYR A 110       1.870   1.158  20.359  1.00 87.38           C  
ATOM    839  CE2 TYR A 110      -0.169   0.701  21.547  1.00 87.38           C  
ATOM    840  OH  TYR A 110       1.124   2.633  22.078  1.00 87.38           O  
ATOM    841  CZ  TYR A 110       0.941   1.496  21.328  1.00 87.38           C  
ATOM    842  N   SER A 111      -2.697  -2.195  18.344  1.00 84.94           N  
ATOM    843  CA  SER A 111      -4.035  -1.833  18.797  1.00 84.94           C  
ATOM    844  C   SER A 111      -4.180  -2.057  20.297  1.00 84.94           C  
ATOM    845  CB  SER A 111      -5.098  -2.639  18.047  1.00 84.94           C  
ATOM    846  O   SER A 111      -3.826  -3.123  20.812  1.00 84.94           O  
ATOM    847  OG  SER A 111      -6.391  -2.348  18.547  1.00 84.94           O  
ATOM    848  N   ASN A 112      -4.605  -1.110  21.031  1.00 81.00           N  
ATOM    849  CA  ASN A 112      -4.664  -1.183  22.484  1.00 81.00           C  
ATOM    850  C   ASN A 112      -6.105  -1.190  22.984  1.00 81.00           C  
ATOM    851  CB  ASN A 112      -3.889  -0.021  23.109  1.00 81.00           C  
ATOM    852  O   ASN A 112      -6.348  -1.057  24.188  1.00 81.00           O  
ATOM    853  CG  ASN A 112      -2.387  -0.198  23.000  1.00 81.00           C  
ATOM    854  ND2 ASN A 112      -1.652   0.904  23.094  1.00 81.00           N  
ATOM    855  OD1 ASN A 112      -1.892  -1.316  22.844  1.00 81.00           O  
ATOM    856  N   CYS A 113      -7.062  -1.463  22.062  1.00 88.75           N  
ATOM    857  CA  CYS A 113      -8.469  -1.412  22.453  1.00 88.75           C  
ATOM    858  C   CYS A 113      -9.109  -2.791  22.359  1.00 88.75           C  
ATOM    859  CB  CYS A 113      -9.234  -0.426  21.578  1.00 88.75           C  
ATOM    860  O   CYS A 113      -8.406  -3.805  22.312  1.00 88.75           O  
ATOM    861  SG  CYS A 113      -9.086   1.294  22.109  1.00 88.75           S  
ATOM    862  N   TYR A 114     -10.445  -2.904  22.422  1.00 90.19           N  
ATOM    863  CA  TYR A 114     -11.203  -4.152  22.359  1.00 90.19           C  
ATOM    864  C   TYR A 114     -10.812  -4.969  21.141  1.00 90.19           C  
ATOM    865  CB  TYR A 114     -12.703  -3.865  22.344  1.00 90.19           C  
ATOM    866  O   TYR A 114     -10.672  -4.426  20.031  1.00 90.19           O  
ATOM    867  CG  TYR A 114     -13.531  -4.934  23.000  1.00 90.19           C  
ATOM    868  CD1 TYR A 114     -13.945  -6.062  22.297  1.00 90.19           C  
ATOM    869  CD2 TYR A 114     -13.906  -4.820  24.344  1.00 90.19           C  
ATOM    870  CE1 TYR A 114     -14.719  -7.051  22.906  1.00 90.19           C  
ATOM    871  CE2 TYR A 114     -14.672  -5.801  24.953  1.00 90.19           C  
ATOM    872  OH  TYR A 114     -15.836  -7.887  24.844  1.00 90.19           O  
ATOM    873  CZ  TYR A 114     -15.070  -6.910  24.234  1.00 90.19           C  
ATOM    874  N   PRO A 115     -10.523  -6.273  21.281  1.00 92.25           N  
ATOM    875  CA  PRO A 115     -10.188  -7.105  20.125  1.00 92.25           C  
ATOM    876  C   PRO A 115     -11.289  -7.129  19.078  1.00 92.25           C  
ATOM    877  CB  PRO A 115      -9.992  -8.500  20.734  1.00 92.25           C  
ATOM    878  O   PRO A 115     -12.469  -7.281  19.406  1.00 92.25           O  
ATOM    879  CG  PRO A 115      -9.844  -8.250  22.203  1.00 92.25           C  
ATOM    880  CD  PRO A 115     -10.500  -6.941  22.547  1.00 92.25           C  
ATOM    881  N   TYR A 116     -10.898  -6.934  17.781  1.00 93.62           N  
ATOM    882  CA  TYR A 116     -11.891  -6.855  16.719  1.00 93.62           C  
ATOM    883  C   TYR A 116     -11.391  -7.543  15.453  1.00 93.62           C  
ATOM    884  CB  TYR A 116     -12.242  -5.395  16.406  1.00 93.62           C  
ATOM    885  O   TYR A 116     -10.188  -7.746  15.281  1.00 93.62           O  
ATOM    886  CG  TYR A 116     -11.070  -4.586  15.898  1.00 93.62           C  
ATOM    887  CD1 TYR A 116     -10.281  -3.836  16.766  1.00 93.62           C  
ATOM    888  CD2 TYR A 116     -10.758  -4.570  14.547  1.00 93.62           C  
ATOM    889  CE1 TYR A 116      -9.211  -3.090  16.297  1.00 93.62           C  
ATOM    890  CE2 TYR A 116      -9.680  -3.828  14.062  1.00 93.62           C  
ATOM    891  OH  TYR A 116      -7.848  -2.354  14.484  1.00 93.62           O  
ATOM    892  CZ  TYR A 116      -8.914  -3.092  14.953  1.00 93.62           C  
ATOM    893  N   ASP A 117     -12.352  -7.918  14.641  1.00 93.88           N  
ATOM    894  CA  ASP A 117     -12.086  -8.375  13.273  1.00 93.88           C  
ATOM    895  C   ASP A 117     -12.938  -7.605  12.266  1.00 93.88           C  
ATOM    896  CB  ASP A 117     -12.352  -9.875  13.148  1.00 93.88           C  
ATOM    897  O   ASP A 117     -14.031  -7.137  12.594  1.00 93.88           O  
ATOM    898  CG  ASP A 117     -13.812 -10.242  13.344  1.00 93.88           C  
ATOM    899  OD1 ASP A 117     -14.289 -10.234  14.500  1.00 93.88           O  
ATOM    900  OD2 ASP A 117     -14.492 -10.531  12.336  1.00 93.88           O  
ATOM    901  N   VAL A 118     -12.391  -7.469  11.078  1.00 93.38           N  
ATOM    902  CA  VAL A 118     -13.094  -6.793   9.992  1.00 93.38           C  
ATOM    903  C   VAL A 118     -13.266  -7.742   8.812  1.00 93.38           C  
ATOM    904  CB  VAL A 118     -12.344  -5.516   9.547  1.00 93.38           C  
ATOM    905  O   VAL A 118     -12.305  -8.023   8.086  1.00 93.38           O  
ATOM    906  CG1 VAL A 118     -13.172  -4.734   8.531  1.00 93.38           C  
ATOM    907  CG2 VAL A 118     -12.016  -4.637  10.758  1.00 93.38           C  
ATOM    908  N   PRO A 119     -14.461  -8.406   8.680  1.00 88.56           N  
ATOM    909  CA  PRO A 119     -14.688  -9.406   7.633  1.00 88.56           C  
ATOM    910  C   PRO A 119     -14.344  -8.891   6.238  1.00 88.56           C  
ATOM    911  CB  PRO A 119     -16.188  -9.711   7.750  1.00 88.56           C  
ATOM    912  O   PRO A 119     -13.758  -9.617   5.434  1.00 88.56           O  
ATOM    913  CG  PRO A 119     -16.516  -9.453   9.188  1.00 88.56           C  
ATOM    914  CD  PRO A 119     -15.688  -8.289   9.664  1.00 88.56           C  
ATOM    915  N   ASP A 120     -14.508  -7.660   5.828  1.00 86.38           N  
ATOM    916  CA  ASP A 120     -14.211  -7.066   4.527  1.00 86.38           C  
ATOM    917  C   ASP A 120     -13.195  -5.938   4.660  1.00 86.38           C  
ATOM    918  CB  ASP A 120     -15.492  -6.547   3.871  1.00 86.38           C  
ATOM    919  O   ASP A 120     -13.383  -4.855   4.098  1.00 86.38           O  
ATOM    920  CG  ASP A 120     -15.328  -6.281   2.385  1.00 86.38           C  
ATOM    921  OD1 ASP A 120     -14.406  -6.848   1.761  1.00 86.38           O  
ATOM    922  OD2 ASP A 120     -16.125  -5.496   1.832  1.00 86.38           O  
ATOM    923  N   TYR A 121     -12.062  -6.266   5.297  1.00 86.19           N  
ATOM    924  CA  TYR A 121     -11.070  -5.262   5.660  1.00 86.19           C  
ATOM    925  C   TYR A 121     -10.375  -4.711   4.422  1.00 86.19           C  
ATOM    926  CB  TYR A 121     -10.031  -5.852   6.621  1.00 86.19           C  
ATOM    927  O   TYR A 121     -10.133  -3.504   4.320  1.00 86.19           O  
ATOM    928  CG  TYR A 121      -8.898  -4.906   6.949  1.00 86.19           C  
ATOM    929  CD1 TYR A 121      -7.590  -5.211   6.590  1.00 86.19           C  
ATOM    930  CD2 TYR A 121      -9.141  -3.713   7.621  1.00 86.19           C  
ATOM    931  CE1 TYR A 121      -6.543  -4.344   6.891  1.00 86.19           C  
ATOM    932  CE2 TYR A 121      -8.102  -2.840   7.926  1.00 86.19           C  
ATOM    933  OH  TYR A 121      -5.777  -2.303   7.859  1.00 86.19           O  
ATOM    934  CZ  TYR A 121      -6.809  -3.162   7.559  1.00 86.19           C  
ATOM    935  N   ALA A 122     -10.039  -5.559   3.465  1.00 83.62           N  
ATOM    936  CA  ALA A 122      -9.297  -5.152   2.275  1.00 83.62           C  
ATOM    937  C   ALA A 122     -10.062  -4.090   1.490  1.00 83.62           C  
ATOM    938  CB  ALA A 122      -9.016  -6.359   1.387  1.00 83.62           C  
ATOM    939  O   ALA A 122      -9.484  -3.094   1.053  1.00 83.62           O  
ATOM    940  N   SER A 123     -11.422  -4.301   1.390  1.00 85.94           N  
ATOM    941  CA  SER A 123     -12.266  -3.354   0.668  1.00 85.94           C  
ATOM    942  C   SER A 123     -12.367  -2.027   1.413  1.00 85.94           C  
ATOM    943  CB  SER A 123     -13.656  -3.936   0.451  1.00 85.94           C  
ATOM    944  O   SER A 123     -12.289  -0.959   0.803  1.00 85.94           O  
ATOM    945  OG  SER A 123     -13.594  -5.113  -0.334  1.00 85.94           O  
ATOM    946  N   LEU A 124     -12.555  -2.170   2.613  1.00 89.44           N  
ATOM    947  CA  LEU A 124     -12.625  -0.966   3.436  1.00 89.44           C  
ATOM    948  C   LEU A 124     -11.312  -0.195   3.385  1.00 89.44           C  
ATOM    949  CB  LEU A 124     -12.969  -1.325   4.883  1.00 89.44           C  
ATOM    950  O   LEU A 124     -11.312   1.027   3.225  1.00 89.44           O  
ATOM    951  CG  LEU A 124     -13.008  -0.164   5.879  1.00 89.44           C  
ATOM    952  CD1 LEU A 124     -14.047   0.863   5.457  1.00 89.44           C  
ATOM    953  CD2 LEU A 124     -13.289  -0.676   7.289  1.00 89.44           C  
ATOM    954  N   ARG A 125     -10.281  -0.972   3.545  1.00 87.75           N  
ATOM    955  CA  ARG A 125      -8.938  -0.404   3.514  1.00 87.75           C  
ATOM    956  C   ARG A 125      -8.688   0.345   2.207  1.00 87.75           C  
ATOM    957  CB  ARG A 125      -7.887  -1.501   3.695  1.00 87.75           C  
ATOM    958  O   ARG A 125      -8.148   1.451   2.215  1.00 87.75           O  
ATOM    959  CG  ARG A 125      -6.461  -0.978   3.799  1.00 87.75           C  
ATOM    960  CD  ARG A 125      -5.465  -2.102   4.047  1.00 87.75           C  
ATOM    961  NE  ARG A 125      -4.086  -1.623   3.990  1.00 87.75           N  
ATOM    962  NH1 ARG A 125      -3.836  -1.441   6.277  1.00 87.75           N  
ATOM    963  NH2 ARG A 125      -2.102  -0.892   4.883  1.00 87.75           N  
ATOM    964  CZ  ARG A 125      -3.344  -1.319   5.051  1.00 87.75           C  
ATOM    965  N   SER A 126      -8.984  -0.191   1.157  1.00 85.00           N  
ATOM    966  CA  SER A 126      -8.828   0.411  -0.162  1.00 85.00           C  
ATOM    967  C   SER A 126      -9.695   1.654  -0.313  1.00 85.00           C  
ATOM    968  CB  SER A 126      -9.172  -0.598  -1.258  1.00 85.00           C  
ATOM    969  O   SER A 126      -9.250   2.668  -0.857  1.00 85.00           O  
ATOM    970  OG  SER A 126      -9.039  -0.011  -2.541  1.00 85.00           O  
ATOM    971  N   LEU A 127     -10.906   1.569   0.141  1.00 87.56           N  
ATOM    972  CA  LEU A 127     -11.852   2.678   0.051  1.00 87.56           C  
ATOM    973  C   LEU A 127     -11.344   3.887   0.830  1.00 87.56           C  
ATOM    974  CB  LEU A 127     -13.219   2.256   0.579  1.00 87.56           C  
ATOM    975  O   LEU A 127     -11.305   5.000   0.302  1.00 87.56           O  
ATOM    976  CG  LEU A 127     -14.312   3.330   0.571  1.00 87.56           C  
ATOM    977  CD1 LEU A 127     -14.719   3.660  -0.861  1.00 87.56           C  
ATOM    978  CD2 LEU A 127     -15.516   2.877   1.387  1.00 87.56           C  
ATOM    979  N   VAL A 128     -10.938   3.664   2.027  1.00 88.69           N  
ATOM    980  CA  VAL A 128     -10.492   4.734   2.912  1.00 88.69           C  
ATOM    981  C   VAL A 128      -9.148   5.281   2.434  1.00 88.69           C  
ATOM    982  CB  VAL A 128     -10.383   4.254   4.375  1.00 88.69           C  
ATOM    983  O   VAL A 128      -8.914   6.488   2.465  1.00 88.69           O  
ATOM    984  CG1 VAL A 128      -9.812   5.359   5.266  1.00 88.69           C  
ATOM    985  CG2 VAL A 128     -11.750   3.803   4.895  1.00 88.69           C  
ATOM    986  N   ALA A 129      -8.312   4.375   1.979  1.00 87.25           N  
ATOM    987  CA  ALA A 129      -7.008   4.766   1.462  1.00 87.25           C  
ATOM    988  C   ALA A 129      -7.148   5.699   0.264  1.00 87.25           C  
ATOM    989  CB  ALA A 129      -6.199   3.529   1.075  1.00 87.25           C  
ATOM    990  O   ALA A 129      -6.438   6.703   0.165  1.00 87.25           O  
ATOM    991  N   SER A 130      -8.086   5.453  -0.558  1.00 87.00           N  
ATOM    992  CA  SER A 130      -8.281   6.227  -1.778  1.00 87.00           C  
ATOM    993  C   SER A 130      -8.852   7.609  -1.472  1.00 87.00           C  
ATOM    994  CB  SER A 130      -9.211   5.484  -2.740  1.00 87.00           C  
ATOM    995  O   SER A 130      -8.656   8.555  -2.242  1.00 87.00           O  
ATOM    996  OG  SER A 130     -10.531   5.430  -2.223  1.00 87.00           O  
ATOM    997  N   SER A 131      -9.594   7.742  -0.388  1.00 87.88           N  
ATOM    998  CA  SER A 131     -10.234   8.992   0.005  1.00 87.88           C  
ATOM    999  C   SER A 131      -9.203  10.016   0.476  1.00 87.88           C  
ATOM   1000  CB  SER A 131     -11.258   8.742   1.110  1.00 87.88           C  
ATOM   1001  O   SER A 131      -9.359  11.211   0.229  1.00 87.88           O  
ATOM   1002  OG  SER A 131     -11.883   9.953   1.499  1.00 87.88           O  
ATOM   1003  N   GLY A 132      -8.062   9.531   1.106  1.00 87.00           N  
ATOM   1004  CA  GLY A 132      -6.934  10.367   1.479  1.00 87.00           C  
ATOM   1005  C   GLY A 132      -7.230  11.289   2.650  1.00 87.00           C  
ATOM   1006  O   GLY A 132      -6.535  12.281   2.857  1.00 87.00           O  
ATOM   1007  N   THR A 133      -8.344  11.031   3.355  1.00 88.88           N  
ATOM   1008  CA  THR A 133      -8.695  11.797   4.547  1.00 88.88           C  
ATOM   1009  C   THR A 133      -9.523  10.945   5.508  1.00 88.88           C  
ATOM   1010  CB  THR A 133      -9.484  13.070   4.180  1.00 88.88           C  
ATOM   1011  O   THR A 133     -10.242  10.039   5.086  1.00 88.88           O  
ATOM   1012  CG2 THR A 133     -10.773  12.727   3.443  1.00 88.88           C  
ATOM   1013  OG1 THR A 133      -9.805  13.789   5.379  1.00 88.88           O  
ATOM   1014  N   LEU A 134      -9.406  11.242   6.828  1.00 85.75           N  
ATOM   1015  CA  LEU A 134     -10.258  10.664   7.859  1.00 85.75           C  
ATOM   1016  C   LEU A 134     -11.188  11.727   8.453  1.00 85.75           C  
ATOM   1017  CB  LEU A 134      -9.414  10.031   8.969  1.00 85.75           C  
ATOM   1018  O   LEU A 134     -11.125  12.008   9.656  1.00 85.75           O  
ATOM   1019  CG  LEU A 134      -8.539   8.844   8.555  1.00 85.75           C  
ATOM   1020  CD1 LEU A 134      -7.645   8.422   9.711  1.00 85.75           C  
ATOM   1021  CD2 LEU A 134      -9.414   7.684   8.094  1.00 85.75           C  
ATOM   1022  N   GLU A 135     -11.797  12.422   7.578  1.00 90.56           N  
ATOM   1023  CA  GLU A 135     -12.734  13.445   8.031  1.00 90.56           C  
ATOM   1024  C   GLU A 135     -13.992  12.820   8.617  1.00 90.56           C  
ATOM   1025  CB  GLU A 135     -13.094  14.391   6.887  1.00 90.56           C  
ATOM   1026  O   GLU A 135     -14.758  12.172   7.902  1.00 90.56           O  
ATOM   1027  CG  GLU A 135     -13.914  15.602   7.320  1.00 90.56           C  
ATOM   1028  CD  GLU A 135     -14.289  16.516   6.164  1.00 90.56           C  
ATOM   1029  OE1 GLU A 135     -15.008  17.516   6.391  1.00 90.56           O  
ATOM   1030  OE2 GLU A 135     -13.867  16.219   5.023  1.00 90.56           O  
ATOM   1031  N   PHE A 136     -14.164  13.070   9.883  1.00 92.38           N  
ATOM   1032  CA  PHE A 136     -15.234  12.438  10.648  1.00 92.38           C  
ATOM   1033  C   PHE A 136     -16.203  13.484  11.180  1.00 92.38           C  
ATOM   1034  CB  PHE A 136     -14.664  11.617  11.805  1.00 92.38           C  
ATOM   1035  O   PHE A 136     -15.797  14.492  11.750  1.00 92.38           O  
ATOM   1036  CG  PHE A 136     -15.711  10.969  12.664  1.00 92.38           C  
ATOM   1037  CD1 PHE A 136     -16.031  11.508  13.906  1.00 92.38           C  
ATOM   1038  CD2 PHE A 136     -16.375   9.828  12.242  1.00 92.38           C  
ATOM   1039  CE1 PHE A 136     -17.016  10.914  14.711  1.00 92.38           C  
ATOM   1040  CE2 PHE A 136     -17.344   9.227  13.039  1.00 92.38           C  
ATOM   1041  CZ  PHE A 136     -17.656   9.766  14.273  1.00 92.38           C  
ATOM   1042  N   ILE A 137     -17.469  13.242  10.977  1.00 93.19           N  
ATOM   1043  CA  ILE A 137     -18.500  14.148  11.445  1.00 93.19           C  
ATOM   1044  C   ILE A 137     -19.469  13.406  12.367  1.00 93.19           C  
ATOM   1045  CB  ILE A 137     -19.281  14.773  10.258  1.00 93.19           C  
ATOM   1046  O   ILE A 137     -20.016  12.367  12.000  1.00 93.19           O  
ATOM   1047  CG1 ILE A 137     -18.328  15.555   9.344  1.00 93.19           C  
ATOM   1048  CG2 ILE A 137     -20.406  15.672  10.766  1.00 93.19           C  
ATOM   1049  CD1 ILE A 137     -18.953  15.984   8.023  1.00 93.19           C  
ATOM   1050  N   ASN A 138     -19.578  13.992  13.547  1.00 93.19           N  
ATOM   1051  CA  ASN A 138     -20.516  13.391  14.484  1.00 93.19           C  
ATOM   1052  C   ASN A 138     -21.969  13.594  14.047  1.00 93.19           C  
ATOM   1053  CB  ASN A 138     -20.312  13.953  15.891  1.00 93.19           C  
ATOM   1054  O   ASN A 138     -22.328  14.680  13.586  1.00 93.19           O  
ATOM   1055  CG  ASN A 138     -19.078  13.383  16.562  1.00 93.19           C  
ATOM   1056  ND2 ASN A 138     -18.469  14.164  17.453  1.00 93.19           N  
ATOM   1057  OD1 ASN A 138     -18.672  12.250  16.297  1.00 93.19           O  
ATOM   1058  N   GLU A 139     -22.688  12.539  14.148  1.00 92.38           N  
ATOM   1059  CA  GLU A 139     -24.109  12.578  13.820  1.00 92.38           C  
ATOM   1060  C   GLU A 139     -24.969  12.180  15.016  1.00 92.38           C  
ATOM   1061  CB  GLU A 139     -24.422  11.672  12.625  1.00 92.38           C  
ATOM   1062  O   GLU A 139     -24.594  11.312  15.797  1.00 92.38           O  
ATOM   1063  CG  GLU A 139     -25.750  11.961  11.953  1.00 92.38           C  
ATOM   1064  CD  GLU A 139     -25.875  11.344  10.570  1.00 92.38           C  
ATOM   1065  OE1 GLU A 139     -26.766  11.766   9.789  1.00 92.38           O  
ATOM   1066  OE2 GLU A 139     -25.078  10.430  10.258  1.00 92.38           O  
ATOM   1067  N   ASP A 140     -26.031  12.898  15.266  1.00 89.56           N  
ATOM   1068  CA  ASP A 140     -26.875  12.648  16.422  1.00 89.56           C  
ATOM   1069  C   ASP A 140     -27.875  11.523  16.156  1.00 89.56           C  
ATOM   1070  CB  ASP A 140     -27.625  13.922  16.828  1.00 89.56           C  
ATOM   1071  O   ASP A 140     -28.828  11.703  15.398  1.00 89.56           O  
ATOM   1072  CG  ASP A 140     -26.703  15.016  17.344  1.00 89.56           C  
ATOM   1073  OD1 ASP A 140     -25.641  14.695  17.922  1.00 89.56           O  
ATOM   1074  OD2 ASP A 140     -27.047  16.203  17.156  1.00 89.56           O  
ATOM   1075  N   PHE A 141     -27.531  10.297  16.688  1.00 91.62           N  
ATOM   1076  CA  PHE A 141     -28.438   9.148  16.609  1.00 91.62           C  
ATOM   1077  C   PHE A 141     -29.359   9.094  17.828  1.00 91.62           C  
ATOM   1078  CB  PHE A 141     -27.641   7.848  16.484  1.00 91.62           C  
ATOM   1079  O   PHE A 141     -28.938   9.438  18.938  1.00 91.62           O  
ATOM   1080  CG  PHE A 141     -26.828   7.746  15.234  1.00 91.62           C  
ATOM   1081  CD1 PHE A 141     -27.344   7.133  14.102  1.00 91.62           C  
ATOM   1082  CD2 PHE A 141     -25.531   8.258  15.180  1.00 91.62           C  
ATOM   1083  CE1 PHE A 141     -26.594   7.035  12.930  1.00 91.62           C  
ATOM   1084  CE2 PHE A 141     -24.781   8.164  14.016  1.00 91.62           C  
ATOM   1085  CZ  PHE A 141     -25.312   7.555  12.891  1.00 91.62           C  
ATOM   1086  N   ASN A 142     -30.625   8.859  17.641  1.00 90.38           N  
ATOM   1087  CA  ASN A 142     -31.562   8.672  18.734  1.00 90.38           C  
ATOM   1088  C   ASN A 142     -31.578   7.223  19.219  1.00 90.38           C  
ATOM   1089  CB  ASN A 142     -32.969   9.109  18.328  1.00 90.38           C  
ATOM   1090  O   ASN A 142     -32.250   6.375  18.641  1.00 90.38           O  
ATOM   1091  CG  ASN A 142     -33.938   9.172  19.500  1.00 90.38           C  
ATOM   1092  ND2 ASN A 142     -35.156   9.539  19.219  1.00 90.38           N  
ATOM   1093  OD1 ASN A 142     -33.562   8.883  20.641  1.00 90.38           O  
ATOM   1094  N   TRP A 143     -30.719   6.895  20.234  1.00 90.88           N  
ATOM   1095  CA  TRP A 143     -30.672   5.562  20.828  1.00 90.88           C  
ATOM   1096  C   TRP A 143     -31.453   5.527  22.141  1.00 90.88           C  
ATOM   1097  CB  TRP A 143     -29.219   5.129  21.062  1.00 90.88           C  
ATOM   1098  O   TRP A 143     -30.859   5.449  23.219  1.00 90.88           O  
ATOM   1099  CG  TRP A 143     -28.359   5.207  19.844  1.00 90.88           C  
ATOM   1100  CD1 TRP A 143     -27.297   6.047  19.656  1.00 90.88           C  
ATOM   1101  CD2 TRP A 143     -28.469   4.414  18.672  1.00 90.88           C  
ATOM   1102  CE2 TRP A 143     -27.453   4.828  17.781  1.00 90.88           C  
ATOM   1103  CE3 TRP A 143     -29.344   3.395  18.266  1.00 90.88           C  
ATOM   1104  NE1 TRP A 143     -26.750   5.824  18.406  1.00 90.88           N  
ATOM   1105  CH2 TRP A 143     -28.141   3.262  16.156  1.00 90.88           C  
ATOM   1106  CZ2 TRP A 143     -27.266   4.258  16.516  1.00 90.88           C  
ATOM   1107  CZ3 TRP A 143     -29.172   2.826  17.000  1.00 90.88           C  
ATOM   1108  N   THR A 144     -32.812   5.715  22.172  1.00 89.31           N  
ATOM   1109  CA  THR A 144     -33.656   5.801  23.359  1.00 89.31           C  
ATOM   1110  C   THR A 144     -33.812   4.426  24.000  1.00 89.31           C  
ATOM   1111  CB  THR A 144     -35.031   6.379  23.016  1.00 89.31           C  
ATOM   1112  O   THR A 144     -34.000   3.426  23.312  1.00 89.31           O  
ATOM   1113  CG2 THR A 144     -34.906   7.816  22.516  1.00 89.31           C  
ATOM   1114  OG1 THR A 144     -35.625   5.582  22.000  1.00 89.31           O  
ATOM   1115  N   GLY A 145     -33.531   4.402  25.328  1.00 90.31           N  
ATOM   1116  CA  GLY A 145     -33.844   3.178  26.047  1.00 90.31           C  
ATOM   1117  C   GLY A 145     -32.656   2.305  26.312  1.00 90.31           C  
ATOM   1118  O   GLY A 145     -32.750   1.269  26.969  1.00 90.31           O  
ATOM   1119  N   VAL A 146     -31.438   2.803  25.797  1.00 94.31           N  
ATOM   1120  CA  VAL A 146     -30.203   2.045  26.031  1.00 94.31           C  
ATOM   1121  C   VAL A 146     -29.094   2.984  26.500  1.00 94.31           C  
ATOM   1122  CB  VAL A 146     -29.766   1.277  24.766  1.00 94.31           C  
ATOM   1123  O   VAL A 146     -29.141   4.188  26.234  1.00 94.31           O  
ATOM   1124  CG1 VAL A 146     -30.797   0.210  24.391  1.00 94.31           C  
ATOM   1125  CG2 VAL A 146     -29.547   2.244  23.609  1.00 94.31           C  
ATOM   1126  N   ALA A 147     -28.188   2.459  27.203  1.00 94.75           N  
ATOM   1127  CA  ALA A 147     -26.984   3.195  27.594  1.00 94.75           C  
ATOM   1128  C   ALA A 147     -25.953   3.180  26.469  1.00 94.75           C  
ATOM   1129  CB  ALA A 147     -26.375   2.613  28.859  1.00 94.75           C  
ATOM   1130  O   ALA A 147     -25.812   2.184  25.750  1.00 94.75           O  
ATOM   1131  N   GLN A 148     -25.172   4.301  26.250  1.00 91.75           N  
ATOM   1132  CA  GLN A 148     -24.266   4.453  25.125  1.00 91.75           C  
ATOM   1133  C   GLN A 148     -22.812   4.566  25.609  1.00 91.75           C  
ATOM   1134  CB  GLN A 148     -24.625   5.676  24.297  1.00 91.75           C  
ATOM   1135  O   GLN A 148     -21.906   4.828  24.812  1.00 91.75           O  
ATOM   1136  CG  GLN A 148     -26.062   5.645  23.766  1.00 91.75           C  
ATOM   1137  CD  GLN A 148     -26.422   6.891  22.969  1.00 91.75           C  
ATOM   1138  NE2 GLN A 148     -27.547   7.504  23.312  1.00 91.75           N  
ATOM   1139  OE1 GLN A 148     -25.688   7.301  22.062  1.00 91.75           O  
ATOM   1140  N   ASP A 149     -22.516   4.332  26.875  1.00 89.00           N  
ATOM   1141  CA  ASP A 149     -21.188   4.598  27.422  1.00 89.00           C  
ATOM   1142  C   ASP A 149     -20.438   3.301  27.734  1.00 89.00           C  
ATOM   1143  CB  ASP A 149     -21.297   5.449  28.688  1.00 89.00           C  
ATOM   1144  O   ASP A 149     -19.688   3.223  28.703  1.00 89.00           O  
ATOM   1145  CG  ASP A 149     -22.188   4.820  29.750  1.00 89.00           C  
ATOM   1146  OD1 ASP A 149     -22.938   3.865  29.438  1.00 89.00           O  
ATOM   1147  OD2 ASP A 149     -22.156   5.289  30.906  1.00 89.00           O  
ATOM   1148  N   GLY A 150     -20.703   2.283  26.938  1.00 85.94           N  
ATOM   1149  CA  GLY A 150     -19.938   1.053  27.125  1.00 85.94           C  
ATOM   1150  C   GLY A 150     -18.438   1.249  27.000  1.00 85.94           C  
ATOM   1151  O   GLY A 150     -17.969   1.982  26.125  1.00 85.94           O  
ATOM   1152  N   GLY A 151     -17.703   0.841  28.000  1.00 86.62           N  
ATOM   1153  CA  GLY A 151     -16.250   0.968  27.984  1.00 86.62           C  
ATOM   1154  C   GLY A 151     -15.539  -0.265  28.500  1.00 86.62           C  
ATOM   1155  O   GLY A 151     -16.172  -1.169  29.047  1.00 86.62           O  
ATOM   1156  N   SER A 152     -14.266  -0.350  28.094  1.00 85.06           N  
ATOM   1157  CA  SER A 152     -13.469  -1.499  28.516  1.00 85.06           C  
ATOM   1158  C   SER A 152     -12.094  -1.067  29.016  1.00 85.06           C  
ATOM   1159  CB  SER A 152     -13.312  -2.494  27.359  1.00 85.06           C  
ATOM   1160  O   SER A 152     -11.570  -0.042  28.578  1.00 85.06           O  
ATOM   1161  OG  SER A 152     -12.414  -3.531  27.719  1.00 85.06           O  
ATOM   1162  N   TYR A 153     -11.578  -1.803  29.969  1.00 86.38           N  
ATOM   1163  CA  TYR A 153     -10.234  -1.558  30.469  1.00 86.38           C  
ATOM   1164  C   TYR A 153      -9.188  -1.770  29.375  1.00 86.38           C  
ATOM   1165  CB  TYR A 153      -9.930  -2.473  31.656  1.00 86.38           C  
ATOM   1166  O   TYR A 153      -8.055  -1.307  29.500  1.00 86.38           O  
ATOM   1167  CG  TYR A 153      -9.742  -3.922  31.281  1.00 86.38           C  
ATOM   1168  CD1 TYR A 153     -10.828  -4.797  31.234  1.00 86.38           C  
ATOM   1169  CD2 TYR A 153      -8.484  -4.418  30.969  1.00 86.38           C  
ATOM   1170  CE1 TYR A 153     -10.656  -6.133  30.891  1.00 86.38           C  
ATOM   1171  CE2 TYR A 153      -8.305  -5.754  30.625  1.00 86.38           C  
ATOM   1172  OH  TYR A 153      -9.219  -7.922  30.234  1.00 86.38           O  
ATOM   1173  CZ  TYR A 153      -9.391  -6.602  30.578  1.00 86.38           C  
ATOM   1174  N   ALA A 154      -9.617  -2.494  28.359  1.00 84.56           N  
ATOM   1175  CA  ALA A 154      -8.758  -2.824  27.219  1.00 84.56           C  
ATOM   1176  C   ALA A 154      -8.516  -1.604  26.344  1.00 84.56           C  
ATOM   1177  CB  ALA A 154      -9.367  -3.959  26.406  1.00 84.56           C  
ATOM   1178  O   ALA A 154      -7.535  -1.551  25.594  1.00 84.56           O  
ATOM   1179  N   CYS A 155      -9.359  -0.557  26.609  1.00 87.00           N  
ATOM   1180  CA  CYS A 155      -9.273   0.691  25.859  1.00 87.00           C  
ATOM   1181  C   CYS A 155      -9.211   1.890  26.797  1.00 87.00           C  
ATOM   1182  CB  CYS A 155     -10.461   0.833  24.906  1.00 87.00           C  
ATOM   1183  O   CYS A 155     -10.242   2.340  27.297  1.00 87.00           O  
ATOM   1184  SG  CYS A 155     -10.266   2.152  23.688  1.00 87.00           S  
ATOM   1185  N   LYS A 156      -7.953   2.193  27.188  1.00 86.62           N  
ATOM   1186  CA  LYS A 156      -7.793   3.264  28.172  1.00 86.62           C  
ATOM   1187  C   LYS A 156      -7.406   4.574  27.484  1.00 86.62           C  
ATOM   1188  CB  LYS A 156      -6.742   2.883  29.219  1.00 86.62           C  
ATOM   1189  O   LYS A 156      -6.574   4.590  26.578  1.00 86.62           O  
ATOM   1190  CG  LYS A 156      -7.172   1.760  30.141  1.00 86.62           C  
ATOM   1191  CD  LYS A 156      -6.145   1.520  31.250  1.00 86.62           C  
ATOM   1192  CE  LYS A 156      -6.594   0.427  32.188  1.00 86.62           C  
ATOM   1193  NZ  LYS A 156      -5.590   0.190  33.281  1.00 86.62           N  
ATOM   1194  N   ARG A 157      -8.047   5.586  27.766  1.00 86.12           N  
ATOM   1195  CA  ARG A 157      -7.617   6.949  27.469  1.00 86.12           C  
ATOM   1196  C   ARG A 157      -7.090   7.645  28.719  1.00 86.12           C  
ATOM   1197  CB  ARG A 157      -8.766   7.754  26.859  1.00 86.12           C  
ATOM   1198  O   ARG A 157      -7.867   8.055  29.578  1.00 86.12           O  
ATOM   1199  CG  ARG A 157      -8.953   7.547  25.375  1.00 86.12           C  
ATOM   1200  CD  ARG A 157      -9.922   8.562  24.781  1.00 86.12           C  
ATOM   1201  NE  ARG A 157     -10.383   8.156  23.453  1.00 86.12           N  
ATOM   1202  NH1 ARG A 157     -12.445   7.418  24.172  1.00 86.12           N  
ATOM   1203  NH2 ARG A 157     -11.891   7.285  21.953  1.00 86.12           N  
ATOM   1204  CZ  ARG A 157     -11.570   7.621  23.203  1.00 86.12           C  
ATOM   1205  N   GLY A 158      -5.801   7.547  28.812  1.00 84.31           N  
ATOM   1206  CA  GLY A 158      -5.207   7.930  30.078  1.00 84.31           C  
ATOM   1207  C   GLY A 158      -5.438   6.914  31.188  1.00 84.31           C  
ATOM   1208  O   GLY A 158      -5.125   5.730  31.016  1.00 84.31           O  
ATOM   1209  N   SER A 159      -6.090   7.301  32.281  1.00 83.62           N  
ATOM   1210  CA  SER A 159      -6.352   6.402  33.406  1.00 83.62           C  
ATOM   1211  C   SER A 159      -7.812   5.973  33.438  1.00 83.62           C  
ATOM   1212  CB  SER A 159      -5.973   7.070  34.719  1.00 83.62           C  
ATOM   1213  O   SER A 159      -8.234   5.262  34.344  1.00 83.62           O  
ATOM   1214  OG  SER A 159      -6.680   8.289  34.906  1.00 83.62           O  
ATOM   1215  N   VAL A 160      -8.555   6.340  32.375  1.00 86.81           N  
ATOM   1216  CA  VAL A 160     -10.000   6.109  32.375  1.00 86.81           C  
ATOM   1217  C   VAL A 160     -10.336   5.020  31.344  1.00 86.81           C  
ATOM   1218  CB  VAL A 160     -10.773   7.402  32.031  1.00 86.81           C  
ATOM   1219  O   VAL A 160      -9.789   5.000  30.250  1.00 86.81           O  
ATOM   1220  CG1 VAL A 160     -12.281   7.129  31.969  1.00 86.81           C  
ATOM   1221  CG2 VAL A 160     -10.469   8.492  33.062  1.00 86.81           C  
ATOM   1222  N   ASN A 161     -11.203   4.055  31.828  1.00 88.19           N  
ATOM   1223  CA  ASN A 161     -11.742   3.088  30.875  1.00 88.19           C  
ATOM   1224  C   ASN A 161     -12.547   3.773  29.781  1.00 88.19           C  
ATOM   1225  CB  ASN A 161     -12.609   2.051  31.594  1.00 88.19           C  
ATOM   1226  O   ASN A 161     -13.391   4.621  30.062  1.00 88.19           O  
ATOM   1227  CG  ASN A 161     -11.828   1.240  32.625  1.00 88.19           C  
ATOM   1228  ND2 ASN A 161     -12.539   0.561  33.500  1.00 88.19           N  
ATOM   1229  OD1 ASN A 161     -10.594   1.227  32.594  1.00 88.19           O  
ATOM   1230  N   SER A 162     -12.172   3.439  28.594  1.00 89.69           N  
ATOM   1231  CA  SER A 162     -12.812   4.039  27.438  1.00 89.69           C  
ATOM   1232  C   SER A 162     -13.117   2.994  26.375  1.00 89.69           C  
ATOM   1233  CB  SER A 162     -11.930   5.141  26.844  1.00 89.69           C  
ATOM   1234  O   SER A 162     -13.055   1.792  26.641  1.00 89.69           O  
ATOM   1235  OG  SER A 162     -12.633   5.863  25.844  1.00 89.69           O  
ATOM   1236  N   PHE A 163     -13.586   3.541  25.250  1.00 92.00           N  
ATOM   1237  CA  PHE A 163     -13.891   2.756  24.062  1.00 92.00           C  
ATOM   1238  C   PHE A 163     -13.461   3.490  22.812  1.00 92.00           C  
ATOM   1239  CB  PHE A 163     -15.391   2.443  24.000  1.00 92.00           C  
ATOM   1240  O   PHE A 163     -12.789   4.523  22.875  1.00 92.00           O  
ATOM   1241  CG  PHE A 163     -15.742   1.330  23.047  1.00 92.00           C  
ATOM   1242  CD1 PHE A 163     -16.609   1.550  22.000  1.00 92.00           C  
ATOM   1243  CD2 PHE A 163     -15.195   0.064  23.219  1.00 92.00           C  
ATOM   1244  CE1 PHE A 163     -16.938   0.522  21.109  1.00 92.00           C  
ATOM   1245  CE2 PHE A 163     -15.516  -0.968  22.344  1.00 92.00           C  
ATOM   1246  CZ  PHE A 163     -16.391  -0.737  21.281  1.00 92.00           C  
ATOM   1247  N   PHE A 164     -13.656   2.869  21.641  1.00 93.12           N  
ATOM   1248  CA  PHE A 164     -13.367   3.557  20.391  1.00 93.12           C  
ATOM   1249  C   PHE A 164     -14.117   4.883  20.312  1.00 93.12           C  
ATOM   1250  CB  PHE A 164     -13.734   2.676  19.188  1.00 93.12           C  
ATOM   1251  O   PHE A 164     -15.328   4.930  20.531  1.00 93.12           O  
ATOM   1252  CG  PHE A 164     -13.000   1.361  19.156  1.00 93.12           C  
ATOM   1253  CD1 PHE A 164     -11.633   1.317  18.906  1.00 93.12           C  
ATOM   1254  CD2 PHE A 164     -13.680   0.169  19.375  1.00 93.12           C  
ATOM   1255  CE1 PHE A 164     -10.953   0.103  18.875  1.00 93.12           C  
ATOM   1256  CE2 PHE A 164     -13.000  -1.049  19.359  1.00 93.12           C  
ATOM   1257  CZ  PHE A 164     -11.641  -1.079  19.094  1.00 93.12           C  
ATOM   1258  N   SER A 165     -13.461   6.020  20.016  1.00 92.00           N  
ATOM   1259  CA  SER A 165     -14.039   7.355  20.078  1.00 92.00           C  
ATOM   1260  C   SER A 165     -15.047   7.574  18.938  1.00 92.00           C  
ATOM   1261  CB  SER A 165     -12.953   8.422  20.016  1.00 92.00           C  
ATOM   1262  O   SER A 165     -15.867   8.492  19.000  1.00 92.00           O  
ATOM   1263  OG  SER A 165     -12.219   8.320  18.797  1.00 92.00           O  
ATOM   1264  N   ARG A 166     -15.047   6.668  17.875  1.00 93.50           N  
ATOM   1265  CA  ARG A 166     -15.922   6.844  16.719  1.00 93.50           C  
ATOM   1266  C   ARG A 166     -17.094   5.855  16.766  1.00 93.50           C  
ATOM   1267  CB  ARG A 166     -15.148   6.676  15.414  1.00 93.50           C  
ATOM   1268  O   ARG A 166     -17.891   5.801  15.836  1.00 93.50           O  
ATOM   1269  CG  ARG A 166     -13.969   7.629  15.273  1.00 93.50           C  
ATOM   1270  CD  ARG A 166     -14.422   9.086  15.242  1.00 93.50           C  
ATOM   1271  NE  ARG A 166     -13.297  10.000  15.070  1.00 93.50           N  
ATOM   1272  NH1 ARG A 166     -14.281  11.750  16.219  1.00 93.50           N  
ATOM   1273  NH2 ARG A 166     -12.180  11.984  15.328  1.00 93.50           N  
ATOM   1274  CZ  ARG A 166     -13.258  11.242  15.539  1.00 93.50           C  
ATOM   1275  N   LEU A 167     -17.125   5.113  17.828  1.00 95.38           N  
ATOM   1276  CA  LEU A 167     -18.188   4.133  18.016  1.00 95.38           C  
ATOM   1277  C   LEU A 167     -18.828   4.270  19.391  1.00 95.38           C  
ATOM   1278  CB  LEU A 167     -17.641   2.713  17.828  1.00 95.38           C  
ATOM   1279  O   LEU A 167     -18.203   4.766  20.328  1.00 95.38           O  
ATOM   1280  CG  LEU A 167     -17.047   2.383  16.469  1.00 95.38           C  
ATOM   1281  CD1 LEU A 167     -16.281   1.070  16.516  1.00 95.38           C  
ATOM   1282  CD2 LEU A 167     -18.156   2.314  15.406  1.00 95.38           C  
ATOM   1283  N   ASN A 168     -20.047   3.822  19.453  1.00 94.75           N  
ATOM   1284  CA  ASN A 168     -20.766   3.730  20.719  1.00 94.75           C  
ATOM   1285  C   ASN A 168     -21.125   2.285  21.062  1.00 94.75           C  
ATOM   1286  CB  ASN A 168     -22.047   4.586  20.672  1.00 94.75           C  
ATOM   1287  O   ASN A 168     -21.688   1.568  20.250  1.00 94.75           O  
ATOM   1288  CG  ASN A 168     -21.734   6.074  20.641  1.00 94.75           C  
ATOM   1289  ND2 ASN A 168     -22.578   6.828  19.938  1.00 94.75           N  
ATOM   1290  OD1 ASN A 168     -20.766   6.539  21.234  1.00 94.75           O  
ATOM   1291  N   TRP A 169     -20.688   1.948  22.250  1.00 94.88           N  
ATOM   1292  CA  TRP A 169     -21.094   0.629  22.719  1.00 94.88           C  
ATOM   1293  C   TRP A 169     -22.438   0.700  23.438  1.00 94.88           C  
ATOM   1294  CB  TRP A 169     -20.031   0.037  23.656  1.00 94.88           C  
ATOM   1295  O   TRP A 169     -22.516   1.179  24.578  1.00 94.88           O  
ATOM   1296  CG  TRP A 169     -20.312  -1.373  24.078  1.00 94.88           C  
ATOM   1297  CD1 TRP A 169     -21.422  -2.117  23.781  1.00 94.88           C  
ATOM   1298  CD2 TRP A 169     -19.469  -2.205  24.891  1.00 94.88           C  
ATOM   1299  CE2 TRP A 169     -20.141  -3.445  25.031  1.00 94.88           C  
ATOM   1300  CE3 TRP A 169     -18.219  -2.025  25.484  1.00 94.88           C  
ATOM   1301  NE1 TRP A 169     -21.328  -3.365  24.359  1.00 94.88           N  
ATOM   1302  CH2 TRP A 169     -18.359  -4.297  26.359  1.00 94.88           C  
ATOM   1303  CZ2 TRP A 169     -19.594  -4.500  25.766  1.00 94.88           C  
ATOM   1304  CZ3 TRP A 169     -17.688  -3.074  26.219  1.00 94.88           C  
ATOM   1305  N   LEU A 170     -23.484   0.121  22.750  1.00 95.50           N  
ATOM   1306  CA  LEU A 170     -24.828   0.159  23.312  1.00 95.50           C  
ATOM   1307  C   LEU A 170     -25.078  -1.047  24.219  1.00 95.50           C  
ATOM   1308  CB  LEU A 170     -25.891   0.203  22.203  1.00 95.50           C  
ATOM   1309  O   LEU A 170     -24.812  -2.186  23.812  1.00 95.50           O  
ATOM   1310  CG  LEU A 170     -25.719   1.305  21.156  1.00 95.50           C  
ATOM   1311  CD1 LEU A 170     -26.906   1.318  20.203  1.00 95.50           C  
ATOM   1312  CD2 LEU A 170     -25.547   2.662  21.828  1.00 95.50           C  
ATOM   1313  N   HIS A 171     -25.562  -0.787  25.469  1.00 94.88           N  
ATOM   1314  CA  HIS A 171     -25.906  -1.860  26.391  1.00 94.88           C  
ATOM   1315  C   HIS A 171     -27.141  -1.507  27.219  1.00 94.88           C  
ATOM   1316  CB  HIS A 171     -24.719  -2.164  27.328  1.00 94.88           C  
ATOM   1317  O   HIS A 171     -27.688  -0.408  27.078  1.00 94.88           O  
ATOM   1318  CG  HIS A 171     -24.375  -1.035  28.234  1.00 94.88           C  
ATOM   1319  CD2 HIS A 171     -23.500  -0.009  28.094  1.00 94.88           C  
ATOM   1320  ND1 HIS A 171     -24.953  -0.878  29.484  1.00 94.88           N  
ATOM   1321  CE1 HIS A 171     -24.453   0.199  30.062  1.00 94.88           C  
ATOM   1322  NE2 HIS A 171     -23.578   0.745  29.250  1.00 94.88           N  
ATOM   1323  N   LYS A 172     -27.578  -2.445  27.969  1.00 94.88           N  
ATOM   1324  CA  LYS A 172     -28.859  -2.320  28.672  1.00 94.88           C  
ATOM   1325  C   LYS A 172     -28.875  -1.080  29.562  1.00 94.88           C  
ATOM   1326  CB  LYS A 172     -29.125  -3.570  29.516  1.00 94.88           C  
ATOM   1327  O   LYS A 172     -27.844  -0.687  30.109  1.00 94.88           O  
ATOM   1328  CG  LYS A 172     -28.234  -3.697  30.750  1.00 94.88           C  
ATOM   1329  CD  LYS A 172     -28.594  -4.926  31.562  1.00 94.88           C  
ATOM   1330  CE  LYS A 172     -27.703  -5.051  32.812  1.00 94.88           C  
ATOM   1331  NZ  LYS A 172     -28.000  -6.289  33.562  1.00 94.88           N  
ATOM   1332  N   SER A 173     -29.922  -0.332  29.594  1.00 94.44           N  
ATOM   1333  CA  SER A 173     -30.234   0.750  30.516  1.00 94.44           C  
ATOM   1334  C   SER A 173     -31.438   0.409  31.391  1.00 94.44           C  
ATOM   1335  CB  SER A 173     -30.484   2.053  29.766  1.00 94.44           C  
ATOM   1336  O   SER A 173     -32.500   0.033  30.875  1.00 94.44           O  
ATOM   1337  OG  SER A 173     -30.766   3.113  30.656  1.00 94.44           O  
ATOM   1338  N   GLU A 174     -31.344   0.516  32.688  1.00 90.81           N  
ATOM   1339  CA  GLU A 174     -32.406   0.227  33.656  1.00 90.81           C  
ATOM   1340  C   GLU A 174     -33.031  -1.144  33.375  1.00 90.81           C  
ATOM   1341  CB  GLU A 174     -33.500   1.311  33.594  1.00 90.81           C  
ATOM   1342  O   GLU A 174     -34.250  -1.271  33.281  1.00 90.81           O  
ATOM   1343  CG  GLU A 174     -33.000   2.688  34.031  1.00 90.81           C  
ATOM   1344  CD  GLU A 174     -34.094   3.727  34.062  1.00 90.81           C  
ATOM   1345  OE1 GLU A 174     -33.844   4.867  34.531  1.00 90.81           O  
ATOM   1346  OE2 GLU A 174     -35.250   3.396  33.656  1.00 90.81           O  
ATOM   1347  N   TYR A 175     -32.094  -2.164  32.969  1.00 90.75           N  
ATOM   1348  CA  TYR A 175     -32.438  -3.576  32.844  1.00 90.75           C  
ATOM   1349  C   TYR A 175     -33.250  -3.828  31.578  1.00 90.75           C  
ATOM   1350  CB  TYR A 175     -33.250  -4.051  34.062  1.00 90.75           C  
ATOM   1351  O   TYR A 175     -33.969  -4.828  31.469  1.00 90.75           O  
ATOM   1352  CG  TYR A 175     -32.500  -3.930  35.375  1.00 90.75           C  
ATOM   1353  CD1 TYR A 175     -31.484  -4.832  35.688  1.00 90.75           C  
ATOM   1354  CD2 TYR A 175     -32.781  -2.916  36.281  1.00 90.75           C  
ATOM   1355  CE1 TYR A 175     -30.781  -4.727  36.906  1.00 90.75           C  
ATOM   1356  CE2 TYR A 175     -32.094  -2.803  37.469  1.00 90.75           C  
ATOM   1357  OH  TYR A 175     -30.406  -3.602  38.969  1.00 90.75           O  
ATOM   1358  CZ  TYR A 175     -31.094  -3.711  37.781  1.00 90.75           C  
ATOM   1359  N   LYS A 176     -33.250  -2.832  30.734  1.00 93.88           N  
ATOM   1360  CA  LYS A 176     -34.000  -2.980  29.484  1.00 93.88           C  
ATOM   1361  C   LYS A 176     -33.094  -2.707  28.281  1.00 93.88           C  
ATOM   1362  CB  LYS A 176     -35.188  -2.045  29.438  1.00 93.88           C  
ATOM   1363  O   LYS A 176     -32.156  -1.880  28.359  1.00 93.88           O  
ATOM   1364  CG  LYS A 176     -36.250  -2.350  30.500  1.00 93.88           C  
ATOM   1365  CD  LYS A 176     -37.438  -1.403  30.391  1.00 93.88           C  
ATOM   1366  CE  LYS A 176     -38.500  -1.697  31.453  1.00 93.88           C  
ATOM   1367  NZ  LYS A 176     -39.625  -0.751  31.375  1.00 93.88           N  
ATOM   1368  N   TYR A 177     -33.375  -3.342  27.219  1.00 94.44           N  
ATOM   1369  CA  TYR A 177     -32.812  -3.115  25.906  1.00 94.44           C  
ATOM   1370  C   TYR A 177     -33.875  -3.270  24.812  1.00 94.44           C  
ATOM   1371  CB  TYR A 177     -31.641  -4.086  25.641  1.00 94.44           C  
ATOM   1372  O   TYR A 177     -34.062  -4.363  24.281  1.00 94.44           O  
ATOM   1373  CG  TYR A 177     -30.750  -3.674  24.484  1.00 94.44           C  
ATOM   1374  CD1 TYR A 177     -31.188  -3.787  23.172  1.00 94.44           C  
ATOM   1375  CD2 TYR A 177     -29.484  -3.172  24.719  1.00 94.44           C  
ATOM   1376  CE1 TYR A 177     -30.375  -3.412  22.109  1.00 94.44           C  
ATOM   1377  CE2 TYR A 177     -28.656  -2.793  23.656  1.00 94.44           C  
ATOM   1378  OH  TYR A 177     -28.312  -2.543  21.312  1.00 94.44           O  
ATOM   1379  CZ  TYR A 177     -29.109  -2.916  22.359  1.00 94.44           C  
ATOM   1380  N   PRO A 178     -34.562  -2.213  24.594  1.00 94.56           N  
ATOM   1381  CA  PRO A 178     -35.656  -2.311  23.594  1.00 94.56           C  
ATOM   1382  C   PRO A 178     -35.125  -2.482  22.172  1.00 94.56           C  
ATOM   1383  CB  PRO A 178     -36.375  -0.980  23.734  1.00 94.56           C  
ATOM   1384  O   PRO A 178     -33.938  -2.189  21.906  1.00 94.56           O  
ATOM   1385  CG  PRO A 178     -35.344  -0.018  24.234  1.00 94.56           C  
ATOM   1386  CD  PRO A 178     -34.375  -0.758  25.109  1.00 94.56           C  
ATOM   1387  N   ALA A 179     -36.000  -2.990  21.375  1.00 93.81           N  
ATOM   1388  CA  ALA A 179     -35.625  -3.039  19.953  1.00 93.81           C  
ATOM   1389  C   ALA A 179     -35.344  -1.640  19.422  1.00 93.81           C  
ATOM   1390  CB  ALA A 179     -36.719  -3.730  19.141  1.00 93.81           C  
ATOM   1391  O   ALA A 179     -36.125  -0.717  19.641  1.00 93.81           O  
ATOM   1392  N   LEU A 180     -34.219  -1.522  18.781  1.00 94.94           N  
ATOM   1393  CA  LEU A 180     -33.781  -0.234  18.266  1.00 94.94           C  
ATOM   1394  C   LEU A 180     -34.031  -0.144  16.766  1.00 94.94           C  
ATOM   1395  CB  LEU A 180     -32.281  -0.011  18.562  1.00 94.94           C  
ATOM   1396  O   LEU A 180     -33.781  -1.107  16.031  1.00 94.94           O  
ATOM   1397  CG  LEU A 180     -31.859  -0.120  20.016  1.00 94.94           C  
ATOM   1398  CD1 LEU A 180     -30.344  -0.021  20.141  1.00 94.94           C  
ATOM   1399  CD2 LEU A 180     -32.531   0.960  20.859  1.00 94.94           C  
ATOM   1400  N   ASN A 181     -34.531   1.033  16.391  1.00 94.81           N  
ATOM   1401  CA  ASN A 181     -34.781   1.347  14.984  1.00 94.81           C  
ATOM   1402  C   ASN A 181     -34.406   2.795  14.664  1.00 94.81           C  
ATOM   1403  CB  ASN A 181     -36.250   1.068  14.609  1.00 94.81           C  
ATOM   1404  O   ASN A 181     -35.094   3.723  15.133  1.00 94.81           O  
ATOM   1405  CG  ASN A 181     -36.500   1.152  13.117  1.00 94.81           C  
ATOM   1406  ND2 ASN A 181     -37.688   0.809  12.703  1.00 94.81           N  
ATOM   1407  OD1 ASN A 181     -35.594   1.522  12.352  1.00 94.81           O  
ATOM   1408  N   VAL A 182     -33.344   2.920  13.852  1.00 94.19           N  
ATOM   1409  CA  VAL A 182     -32.875   4.258  13.539  1.00 94.19           C  
ATOM   1410  C   VAL A 182     -32.781   4.434  12.023  1.00 94.19           C  
ATOM   1411  CB  VAL A 182     -31.484   4.523  14.188  1.00 94.19           C  
ATOM   1412  O   VAL A 182     -32.344   3.518  11.305  1.00 94.19           O  
ATOM   1413  CG1 VAL A 182     -30.891   5.828  13.672  1.00 94.19           C  
ATOM   1414  CG2 VAL A 182     -31.609   4.555  15.711  1.00 94.19           C  
ATOM   1415  N   THR A 183     -33.250   5.598  11.672  1.00 94.12           N  
ATOM   1416  CA  THR A 183     -33.188   5.961  10.258  1.00 94.12           C  
ATOM   1417  C   THR A 183     -32.406   7.254  10.070  1.00 94.12           C  
ATOM   1418  CB  THR A 183     -34.594   6.121   9.656  1.00 94.12           C  
ATOM   1419  O   THR A 183     -32.688   8.258  10.727  1.00 94.12           O  
ATOM   1420  CG2 THR A 183     -35.375   4.805   9.695  1.00 94.12           C  
ATOM   1421  OG1 THR A 183     -35.344   7.105  10.398  1.00 94.12           O  
ATOM   1422  N   MET A 184     -31.484   7.113   9.078  1.00 94.06           N  
ATOM   1423  CA  MET A 184     -30.625   8.266   8.812  1.00 94.06           C  
ATOM   1424  C   MET A 184     -30.547   8.539   7.312  1.00 94.06           C  
ATOM   1425  CB  MET A 184     -29.234   8.055   9.383  1.00 94.06           C  
ATOM   1426  O   MET A 184     -29.859   7.816   6.582  1.00 94.06           O  
ATOM   1427  CG  MET A 184     -28.344   9.281   9.312  1.00 94.06           C  
ATOM   1428  SD  MET A 184     -29.047  10.719  10.211  1.00 94.06           S  
ATOM   1429  CE  MET A 184     -29.047  10.062  11.906  1.00 94.06           C  
ATOM   1430  N   PRO A 185     -31.219   9.641   6.934  1.00 93.12           N  
ATOM   1431  CA  PRO A 185     -31.125   9.961   5.504  1.00 93.12           C  
ATOM   1432  C   PRO A 185     -29.828  10.672   5.141  1.00 93.12           C  
ATOM   1433  CB  PRO A 185     -32.312  10.875   5.273  1.00 93.12           C  
ATOM   1434  O   PRO A 185     -29.250  11.398   5.965  1.00 93.12           O  
ATOM   1435  CG  PRO A 185     -32.594  11.516   6.598  1.00 93.12           C  
ATOM   1436  CD  PRO A 185     -32.156  10.555   7.680  1.00 93.12           C  
ATOM   1437  N   ASN A 186     -29.344  10.352   3.973  1.00 94.00           N  
ATOM   1438  CA  ASN A 186     -28.219  11.109   3.420  1.00 94.00           C  
ATOM   1439  C   ASN A 186     -28.703  12.203   2.469  1.00 94.00           C  
ATOM   1440  CB  ASN A 186     -27.250  10.172   2.709  1.00 94.00           C  
ATOM   1441  O   ASN A 186     -28.938  11.938   1.289  1.00 94.00           O  
ATOM   1442  CG  ASN A 186     -26.000  10.883   2.219  1.00 94.00           C  
ATOM   1443  ND2 ASN A 186     -25.109  10.148   1.573  1.00 94.00           N  
ATOM   1444  OD1 ASN A 186     -25.844  12.094   2.416  1.00 94.00           O  
ATOM   1445  N   ASN A 187     -28.828  13.414   2.996  1.00 90.62           N  
ATOM   1446  CA  ASN A 187     -29.328  14.539   2.223  1.00 90.62           C  
ATOM   1447  C   ASN A 187     -28.203  15.367   1.618  1.00 90.62           C  
ATOM   1448  CB  ASN A 187     -30.234  15.430   3.092  1.00 90.62           C  
ATOM   1449  O   ASN A 187     -28.438  16.391   0.987  1.00 90.62           O  
ATOM   1450  CG  ASN A 187     -31.469  14.703   3.584  1.00 90.62           C  
ATOM   1451  ND2 ASN A 187     -31.891  15.008   4.809  1.00 90.62           N  
ATOM   1452  OD1 ASN A 187     -32.031  13.875   2.873  1.00 90.62           O  
ATOM   1453  N   GLY A 188     -27.000  14.914   1.801  1.00 87.06           N  
ATOM   1454  CA  GLY A 188     -25.828  15.609   1.302  1.00 87.06           C  
ATOM   1455  C   GLY A 188     -25.500  15.273  -0.144  1.00 87.06           C  
ATOM   1456  O   GLY A 188     -26.281  14.609  -0.821  1.00 87.06           O  
ATOM   1457  N   LYS A 189     -24.328  15.781  -0.595  1.00 89.12           N  
ATOM   1458  CA  LYS A 189     -23.906  15.594  -1.980  1.00 89.12           C  
ATOM   1459  C   LYS A 189     -22.750  14.609  -2.074  1.00 89.12           C  
ATOM   1460  CB  LYS A 189     -23.516  16.922  -2.611  1.00 89.12           C  
ATOM   1461  O   LYS A 189     -22.141  14.453  -3.139  1.00 89.12           O  
ATOM   1462  CG  LYS A 189     -24.672  17.922  -2.730  1.00 89.12           C  
ATOM   1463  CD  LYS A 189     -24.234  19.203  -3.418  1.00 89.12           C  
ATOM   1464  CE  LYS A 189     -25.375  20.203  -3.498  1.00 89.12           C  
ATOM   1465  NZ  LYS A 189     -24.953  21.469  -4.164  1.00 89.12           N  
ATOM   1466  N   PHE A 190     -22.406  13.969  -0.970  1.00 91.06           N  
ATOM   1467  CA  PHE A 190     -21.297  13.039  -0.962  1.00 91.06           C  
ATOM   1468  C   PHE A 190     -21.688  11.727  -0.289  1.00 91.06           C  
ATOM   1469  CB  PHE A 190     -20.078  13.648  -0.250  1.00 91.06           C  
ATOM   1470  O   PHE A 190     -22.703  11.664   0.415  1.00 91.06           O  
ATOM   1471  CG  PHE A 190     -20.391  14.156   1.135  1.00 91.06           C  
ATOM   1472  CD1 PHE A 190     -20.781  15.469   1.339  1.00 91.06           C  
ATOM   1473  CD2 PHE A 190     -20.281  13.312   2.234  1.00 91.06           C  
ATOM   1474  CE1 PHE A 190     -21.062  15.945   2.619  1.00 91.06           C  
ATOM   1475  CE2 PHE A 190     -20.562  13.773   3.516  1.00 91.06           C  
ATOM   1476  CZ  PHE A 190     -20.953  15.094   3.707  1.00 91.06           C  
ATOM   1477  N   ASP A 191     -20.891  10.664  -0.576  1.00 92.19           N  
ATOM   1478  CA  ASP A 191     -21.094   9.359   0.043  1.00 92.19           C  
ATOM   1479  C   ASP A 191     -20.703   9.375   1.517  1.00 92.19           C  
ATOM   1480  CB  ASP A 191     -20.312   8.273  -0.700  1.00 92.19           C  
ATOM   1481  O   ASP A 191     -19.656   9.930   1.874  1.00 92.19           O  
ATOM   1482  CG  ASP A 191     -20.797   8.055  -2.121  1.00 92.19           C  
ATOM   1483  OD1 ASP A 191     -21.859   8.602  -2.490  1.00 92.19           O  
ATOM   1484  OD2 ASP A 191     -20.125   7.332  -2.877  1.00 92.19           O  
ATOM   1485  N   LYS A 192     -21.547   8.906   2.377  1.00 94.56           N  
ATOM   1486  CA  LYS A 192     -21.266   8.773   3.801  1.00 94.56           C  
ATOM   1487  C   LYS A 192     -20.875   7.336   4.148  1.00 94.56           C  
ATOM   1488  CB  LYS A 192     -22.469   9.211   4.641  1.00 94.56           C  
ATOM   1489  O   LYS A 192     -21.562   6.387   3.744  1.00 94.56           O  
ATOM   1490  CG  LYS A 192     -22.797  10.688   4.520  1.00 94.56           C  
ATOM   1491  CD  LYS A 192     -23.969  11.070   5.406  1.00 94.56           C  
ATOM   1492  CE  LYS A 192     -24.266  12.562   5.344  1.00 94.56           C  
ATOM   1493  NZ  LYS A 192     -25.438  12.938   6.188  1.00 94.56           N  
ATOM   1494  N   LEU A 193     -19.734   7.215   4.762  1.00 94.81           N  
ATOM   1495  CA  LEU A 193     -19.297   5.906   5.246  1.00 94.81           C  
ATOM   1496  C   LEU A 193     -19.578   5.758   6.738  1.00 94.81           C  
ATOM   1497  CB  LEU A 193     -17.797   5.703   4.973  1.00 94.81           C  
ATOM   1498  O   LEU A 193     -19.031   6.504   7.555  1.00 94.81           O  
ATOM   1499  CG  LEU A 193     -17.172   4.441   5.559  1.00 94.81           C  
ATOM   1500  CD1 LEU A 193     -17.734   3.199   4.879  1.00 94.81           C  
ATOM   1501  CD2 LEU A 193     -15.648   4.484   5.414  1.00 94.81           C  
ATOM   1502  N   TYR A 194     -20.406   4.801   7.086  1.00 95.69           N  
ATOM   1503  CA  TYR A 194     -20.703   4.488   8.477  1.00 95.69           C  
ATOM   1504  C   TYR A 194     -19.984   3.225   8.922  1.00 95.69           C  
ATOM   1505  CB  TYR A 194     -22.219   4.320   8.672  1.00 95.69           C  
ATOM   1506  O   TYR A 194     -20.031   2.199   8.242  1.00 95.69           O  
ATOM   1507  CG  TYR A 194     -23.000   5.609   8.555  1.00 95.69           C  
ATOM   1508  CD1 TYR A 194     -23.250   6.402   9.672  1.00 95.69           C  
ATOM   1509  CD2 TYR A 194     -23.484   6.039   7.320  1.00 95.69           C  
ATOM   1510  CE1 TYR A 194     -23.953   7.590   9.562  1.00 95.69           C  
ATOM   1511  CE2 TYR A 194     -24.203   7.227   7.203  1.00 95.69           C  
ATOM   1512  OH  TYR A 194     -25.141   9.172   8.219  1.00 95.69           O  
ATOM   1513  CZ  TYR A 194     -24.422   7.992   8.328  1.00 95.69           C  
ATOM   1514  N   ILE A 195     -19.312   3.393  10.039  1.00 96.31           N  
ATOM   1515  CA  ILE A 195     -18.672   2.229  10.648  1.00 96.31           C  
ATOM   1516  C   ILE A 195     -19.516   1.746  11.828  1.00 96.31           C  
ATOM   1517  CB  ILE A 195     -17.234   2.545  11.109  1.00 96.31           C  
ATOM   1518  O   ILE A 195     -19.938   2.545  12.672  1.00 96.31           O  
ATOM   1519  CG1 ILE A 195     -16.406   3.066   9.938  1.00 96.31           C  
ATOM   1520  CG2 ILE A 195     -16.594   1.308  11.734  1.00 96.31           C  
ATOM   1521  CD1 ILE A 195     -16.172   2.041   8.828  1.00 96.31           C  
ATOM   1522  N   TRP A 196     -19.797   0.463  11.836  1.00 96.81           N  
ATOM   1523  CA  TRP A 196     -20.562  -0.130  12.930  1.00 96.81           C  
ATOM   1524  C   TRP A 196     -20.062  -1.540  13.234  1.00 96.81           C  
ATOM   1525  CB  TRP A 196     -22.062  -0.161  12.602  1.00 96.81           C  
ATOM   1526  O   TRP A 196     -19.266  -2.096  12.492  1.00 96.81           O  
ATOM   1527  CG  TRP A 196     -22.391  -0.916  11.344  1.00 96.81           C  
ATOM   1528  CD1 TRP A 196     -22.297  -0.456  10.062  1.00 96.81           C  
ATOM   1529  CD2 TRP A 196     -22.859  -2.264  11.258  1.00 96.81           C  
ATOM   1530  CE2 TRP A 196     -23.031  -2.557   9.891  1.00 96.81           C  
ATOM   1531  CE3 TRP A 196     -23.141  -3.254  12.203  1.00 96.81           C  
ATOM   1532  NE1 TRP A 196     -22.688  -1.438   9.180  1.00 96.81           N  
ATOM   1533  CH2 TRP A 196     -23.766  -4.754  10.391  1.00 96.81           C  
ATOM   1534  CZ2 TRP A 196     -23.484  -3.801   9.445  1.00 96.81           C  
ATOM   1535  CZ3 TRP A 196     -23.594  -4.492  11.766  1.00 96.81           C  
ATOM   1536  N   GLY A 197     -20.578  -2.102  14.328  1.00 96.94           N  
ATOM   1537  CA  GLY A 197     -20.062  -3.414  14.688  1.00 96.94           C  
ATOM   1538  C   GLY A 197     -21.047  -4.234  15.508  1.00 96.94           C  
ATOM   1539  O   GLY A 197     -22.125  -3.748  15.867  1.00 96.94           O  
ATOM   1540  N   VAL A 198     -20.609  -5.504  15.789  1.00 97.31           N  
ATOM   1541  CA  VAL A 198     -21.406  -6.426  16.578  1.00 97.31           C  
ATOM   1542  C   VAL A 198     -20.562  -7.027  17.703  1.00 97.31           C  
ATOM   1543  CB  VAL A 198     -22.016  -7.547  15.711  1.00 97.31           C  
ATOM   1544  O   VAL A 198     -19.469  -7.551  17.438  1.00 97.31           O  
ATOM   1545  CG1 VAL A 198     -22.797  -8.547  16.562  1.00 97.31           C  
ATOM   1546  CG2 VAL A 198     -22.922  -6.953  14.625  1.00 97.31           C  
ATOM   1547  N   HIS A 199     -21.047  -6.844  18.859  1.00 96.25           N  
ATOM   1548  CA  HIS A 199     -20.359  -7.410  20.016  1.00 96.25           C  
ATOM   1549  C   HIS A 199     -20.688  -8.891  20.188  1.00 96.25           C  
ATOM   1550  CB  HIS A 199     -20.734  -6.648  21.281  1.00 96.25           C  
ATOM   1551  O   HIS A 199     -21.859  -9.273  20.188  1.00 96.25           O  
ATOM   1552  CG  HIS A 199     -20.031  -7.137  22.516  1.00 96.25           C  
ATOM   1553  CD2 HIS A 199     -18.719  -7.355  22.766  1.00 96.25           C  
ATOM   1554  ND1 HIS A 199     -20.703  -7.461  23.672  1.00 96.25           N  
ATOM   1555  CE1 HIS A 199     -19.828  -7.863  24.578  1.00 96.25           C  
ATOM   1556  NE2 HIS A 199     -18.625  -7.805  24.047  1.00 96.25           N  
ATOM   1557  N   HIS A 200     -19.625  -9.703  20.312  1.00 95.69           N  
ATOM   1558  CA  HIS A 200     -19.766 -11.141  20.531  1.00 95.69           C  
ATOM   1559  C   HIS A 200     -19.359 -11.523  21.953  1.00 95.69           C  
ATOM   1560  CB  HIS A 200     -18.922 -11.914  19.516  1.00 95.69           C  
ATOM   1561  O   HIS A 200     -18.172 -11.680  22.250  1.00 95.69           O  
ATOM   1562  CG  HIS A 200     -19.234 -11.586  18.094  1.00 95.69           C  
ATOM   1563  CD2 HIS A 200     -18.672 -10.680  17.250  1.00 95.69           C  
ATOM   1564  ND1 HIS A 200     -20.234 -12.219  17.391  1.00 95.69           N  
ATOM   1565  CE1 HIS A 200     -20.281 -11.719  16.156  1.00 95.69           C  
ATOM   1566  NE2 HIS A 200     -19.344 -10.781  16.062  1.00 95.69           N  
ATOM   1567  N   PRO A 201     -20.344 -11.680  22.812  1.00 95.19           N  
ATOM   1568  CA  PRO A 201     -20.031 -11.977  24.203  1.00 95.19           C  
ATOM   1569  C   PRO A 201     -19.406 -13.359  24.391  1.00 95.19           C  
ATOM   1570  CB  PRO A 201     -21.406 -11.906  24.891  1.00 95.19           C  
ATOM   1571  O   PRO A 201     -19.656 -14.266  23.594  1.00 95.19           O  
ATOM   1572  CG  PRO A 201     -22.234 -11.047  24.000  1.00 95.19           C  
ATOM   1573  CD  PRO A 201     -21.797 -11.273  22.578  1.00 95.19           C  
ATOM   1574  N   SER A 202     -18.750 -13.539  25.516  1.00 94.12           N  
ATOM   1575  CA  SER A 202     -17.984 -14.742  25.781  1.00 94.12           C  
ATOM   1576  C   SER A 202     -18.859 -15.820  26.422  1.00 94.12           C  
ATOM   1577  CB  SER A 202     -16.797 -14.430  26.703  1.00 94.12           C  
ATOM   1578  O   SER A 202     -18.547 -17.016  26.344  1.00 94.12           O  
ATOM   1579  OG  SER A 202     -17.234 -13.820  27.906  1.00 94.12           O  
ATOM   1580  N   THR A 203     -19.969 -15.367  27.094  1.00 95.12           N  
ATOM   1581  CA  THR A 203     -20.875 -16.297  27.766  1.00 95.12           C  
ATOM   1582  C   THR A 203     -22.328 -15.867  27.594  1.00 95.12           C  
ATOM   1583  CB  THR A 203     -20.531 -16.406  29.266  1.00 95.12           C  
ATOM   1584  O   THR A 203     -22.594 -14.703  27.297  1.00 95.12           O  
ATOM   1585  CG2 THR A 203     -19.062 -16.750  29.469  1.00 95.12           C  
ATOM   1586  OG1 THR A 203     -20.812 -15.148  29.906  1.00 95.12           O  
ATOM   1587  N   ASP A 204     -23.172 -16.797  27.797  1.00 95.50           N  
ATOM   1588  CA  ASP A 204     -24.609 -16.516  27.781  1.00 95.50           C  
ATOM   1589  C   ASP A 204     -24.984 -15.516  28.875  1.00 95.50           C  
ATOM   1590  CB  ASP A 204     -25.422 -17.797  27.938  1.00 95.50           C  
ATOM   1591  O   ASP A 204     -25.875 -14.688  28.688  1.00 95.50           O  
ATOM   1592  CG  ASP A 204     -25.344 -18.703  26.719  1.00 95.50           C  
ATOM   1593  OD1 ASP A 204     -25.453 -18.203  25.578  1.00 95.50           O  
ATOM   1594  OD2 ASP A 204     -25.188 -19.938  26.906  1.00 95.50           O  
ATOM   1595  N   ARG A 205     -24.281 -15.586  29.984  1.00 95.06           N  
ATOM   1596  CA  ARG A 205     -24.484 -14.656  31.078  1.00 95.06           C  
ATOM   1597  C   ARG A 205     -24.156 -13.227  30.656  1.00 95.06           C  
ATOM   1598  CB  ARG A 205     -23.641 -15.047  32.281  1.00 95.06           C  
ATOM   1599  O   ARG A 205     -24.906 -12.289  30.969  1.00 95.06           O  
ATOM   1600  CG  ARG A 205     -23.891 -14.203  33.531  1.00 95.06           C  
ATOM   1601  CD  ARG A 205     -23.047 -14.656  34.719  1.00 95.06           C  
ATOM   1602  NE  ARG A 205     -23.312 -13.852  35.906  1.00 95.06           N  
ATOM   1603  NH1 ARG A 205     -22.203 -15.266  37.344  1.00 95.06           N  
ATOM   1604  NH2 ARG A 205     -23.203 -13.359  38.125  1.00 95.06           N  
ATOM   1605  CZ  ARG A 205     -22.906 -14.164  37.125  1.00 95.06           C  
ATOM   1606  N   ASP A 206     -23.062 -13.008  30.047  1.00 93.38           N  
ATOM   1607  CA  ASP A 206     -22.641 -11.703  29.547  1.00 93.38           C  
ATOM   1608  C   ASP A 206     -23.641 -11.148  28.531  1.00 93.38           C  
ATOM   1609  CB  ASP A 206     -21.250 -11.789  28.922  1.00 93.38           C  
ATOM   1610  O   ASP A 206     -23.953  -9.961  28.531  1.00 93.38           O  
ATOM   1611  CG  ASP A 206     -20.141 -11.914  29.969  1.00 93.38           C  
ATOM   1612  OD1 ASP A 206     -20.422 -11.711  31.172  1.00 93.38           O  
ATOM   1613  OD2 ASP A 206     -19.000 -12.211  29.562  1.00 93.38           O  
ATOM   1614  N   GLN A 207     -24.156 -12.008  27.688  1.00 95.50           N  
ATOM   1615  CA  GLN A 207     -25.156 -11.641  26.688  1.00 95.50           C  
ATOM   1616  C   GLN A 207     -26.422 -11.117  27.359  1.00 95.50           C  
ATOM   1617  CB  GLN A 207     -25.484 -12.828  25.797  1.00 95.50           C  
ATOM   1618  O   GLN A 207     -26.938 -10.055  27.000  1.00 95.50           O  
ATOM   1619  CG  GLN A 207     -26.656 -12.578  24.828  1.00 95.50           C  
ATOM   1620  CD  GLN A 207     -26.344 -11.492  23.828  1.00 95.50           C  
ATOM   1621  NE2 GLN A 207     -27.344 -10.656  23.531  1.00 95.50           N  
ATOM   1622  OE1 GLN A 207     -25.234 -11.398  23.312  1.00 95.50           O  
ATOM   1623  N   THR A 208     -26.906 -11.828  28.281  1.00 95.81           N  
ATOM   1624  CA  THR A 208     -28.156 -11.461  28.953  1.00 95.81           C  
ATOM   1625  C   THR A 208     -27.938 -10.266  29.875  1.00 95.81           C  
ATOM   1626  CB  THR A 208     -28.719 -12.641  29.766  1.00 95.81           C  
ATOM   1627  O   THR A 208     -28.828  -9.414  30.000  1.00 95.81           O  
ATOM   1628  CG2 THR A 208     -29.250 -13.742  28.859  1.00 95.81           C  
ATOM   1629  OG1 THR A 208     -27.672 -13.188  30.594  1.00 95.81           O  
ATOM   1630  N   SER A 209     -26.797 -10.164  30.469  1.00 94.81           N  
ATOM   1631  CA  SER A 209     -26.500  -9.062  31.375  1.00 94.81           C  
ATOM   1632  C   SER A 209     -26.359  -7.746  30.625  1.00 94.81           C  
ATOM   1633  CB  SER A 209     -25.203  -9.359  32.156  1.00 94.81           C  
ATOM   1634  O   SER A 209     -26.781  -6.699  31.109  1.00 94.81           O  
ATOM   1635  OG  SER A 209     -24.859  -8.250  32.969  1.00 94.81           O  
ATOM   1636  N   LEU A 210     -25.844  -7.801  29.484  1.00 94.56           N  
ATOM   1637  CA  LEU A 210     -25.562  -6.594  28.719  1.00 94.56           C  
ATOM   1638  C   LEU A 210     -26.750  -6.227  27.828  1.00 94.56           C  
ATOM   1639  CB  LEU A 210     -24.312  -6.789  27.859  1.00 94.56           C  
ATOM   1640  O   LEU A 210     -27.062  -5.047  27.672  1.00 94.56           O  
ATOM   1641  CG  LEU A 210     -22.969  -6.816  28.594  1.00 94.56           C  
ATOM   1642  CD1 LEU A 210     -21.859  -7.324  27.672  1.00 94.56           C  
ATOM   1643  CD2 LEU A 210     -22.625  -5.430  29.125  1.00 94.56           C  
ATOM   1644  N   TYR A 211     -27.516  -7.234  27.344  1.00 95.75           N  
ATOM   1645  CA  TYR A 211     -28.516  -6.938  26.328  1.00 95.75           C  
ATOM   1646  C   TYR A 211     -29.891  -7.457  26.734  1.00 95.75           C  
ATOM   1647  CB  TYR A 211     -28.109  -7.543  24.984  1.00 95.75           C  
ATOM   1648  O   TYR A 211     -30.859  -7.301  26.000  1.00 95.75           O  
ATOM   1649  CG  TYR A 211     -26.750  -7.102  24.500  1.00 95.75           C  
ATOM   1650  CD1 TYR A 211     -26.500  -5.766  24.203  1.00 95.75           C  
ATOM   1651  CD2 TYR A 211     -25.703  -8.016  24.359  1.00 95.75           C  
ATOM   1652  CE1 TYR A 211     -25.234  -5.355  23.750  1.00 95.75           C  
ATOM   1653  CE2 TYR A 211     -24.453  -7.617  23.922  1.00 95.75           C  
ATOM   1654  OH  TYR A 211     -22.984  -5.883  23.188  1.00 95.75           O  
ATOM   1655  CZ  TYR A 211     -24.234  -6.285  23.625  1.00 95.75           C  
ATOM   1656  N   VAL A 212     -30.062  -8.172  27.891  1.00 94.62           N  
ATOM   1657  CA  VAL A 212     -31.297  -8.586  28.547  1.00 94.62           C  
ATOM   1658  C   VAL A 212     -31.969  -9.688  27.750  1.00 94.62           C  
ATOM   1659  CB  VAL A 212     -32.250  -7.391  28.750  1.00 94.62           C  
ATOM   1660  O   VAL A 212     -33.125 -10.016  28.000  1.00 94.62           O  
ATOM   1661  CG1 VAL A 212     -33.469  -7.805  29.578  1.00 94.62           C  
ATOM   1662  CG2 VAL A 212     -31.531  -6.215  29.391  1.00 94.62           C  
ATOM   1663  N   ARG A 213     -31.391 -10.148  26.656  1.00 92.94           N  
ATOM   1664  CA  ARG A 213     -31.922 -11.211  25.797  1.00 92.94           C  
ATOM   1665  C   ARG A 213     -30.906 -12.328  25.609  1.00 92.94           C  
ATOM   1666  CB  ARG A 213     -32.344 -10.648  24.453  1.00 92.94           C  
ATOM   1667  O   ARG A 213     -29.703 -12.109  25.719  1.00 92.94           O  
ATOM   1668  CG  ARG A 213     -33.500  -9.656  24.531  1.00 92.94           C  
ATOM   1669  CD  ARG A 213     -33.938  -9.195  23.141  1.00 92.94           C  
ATOM   1670  NE  ARG A 213     -35.125  -8.312  23.219  1.00 92.94           N  
ATOM   1671  NH1 ARG A 213     -35.500  -8.312  20.938  1.00 92.94           N  
ATOM   1672  NH2 ARG A 213     -36.875  -7.117  22.344  1.00 92.94           N  
ATOM   1673  CZ  ARG A 213     -35.812  -7.918  22.172  1.00 92.94           C  
ATOM   1674  N   ALA A 214     -31.438 -13.516  25.297  1.00 91.62           N  
ATOM   1675  CA  ALA A 214     -30.625 -14.711  25.125  1.00 91.62           C  
ATOM   1676  C   ALA A 214     -29.891 -14.672  23.781  1.00 91.62           C  
ATOM   1677  CB  ALA A 214     -31.484 -15.969  25.219  1.00 91.62           C  
ATOM   1678  O   ALA A 214     -28.844 -15.305  23.625  1.00 91.62           O  
ATOM   1679  N   SER A 215     -30.500 -13.828  22.891  1.00 90.75           N  
ATOM   1680  CA  SER A 215     -29.891 -13.648  21.578  1.00 90.75           C  
ATOM   1681  C   SER A 215     -30.219 -12.281  21.000  1.00 90.75           C  
ATOM   1682  CB  SER A 215     -30.359 -14.750  20.609  1.00 90.75           C  
ATOM   1683  O   SER A 215     -31.281 -11.711  21.297  1.00 90.75           O  
ATOM   1684  OG  SER A 215     -31.734 -14.609  20.312  1.00 90.75           O  
ATOM   1685  N   GLY A 216     -29.234 -11.750  20.172  1.00 93.56           N  
ATOM   1686  CA  GLY A 216     -29.438 -10.469  19.500  1.00 93.56           C  
ATOM   1687  C   GLY A 216     -29.281 -10.555  18.000  1.00 93.56           C  
ATOM   1688  O   GLY A 216     -28.891 -11.594  17.453  1.00 93.56           O  
ATOM   1689  N   ARG A 217     -29.719  -9.508  17.391  1.00 95.94           N  
ATOM   1690  CA  ARG A 217     -29.625  -9.398  15.945  1.00 95.94           C  
ATOM   1691  C   ARG A 217     -29.453  -7.945  15.516  1.00 95.94           C  
ATOM   1692  CB  ARG A 217     -30.844 -10.016  15.266  1.00 95.94           C  
ATOM   1693  O   ARG A 217     -30.141  -7.062  16.031  1.00 95.94           O  
ATOM   1694  CG  ARG A 217     -30.734 -10.102  13.750  1.00 95.94           C  
ATOM   1695  CD  ARG A 217     -31.906 -10.859  13.148  1.00 95.94           C  
ATOM   1696  NE  ARG A 217     -33.156 -10.133  13.312  1.00 95.94           N  
ATOM   1697  NH1 ARG A 217     -34.406 -11.555  11.977  1.00 95.94           N  
ATOM   1698  NH2 ARG A 217     -35.406  -9.750  12.977  1.00 95.94           N  
ATOM   1699  CZ  ARG A 217     -34.312 -10.484  12.758  1.00 95.94           C  
ATOM   1700  N   VAL A 218     -28.516  -7.754  14.594  1.00 97.25           N  
ATOM   1701  CA  VAL A 218     -28.281  -6.414  14.062  1.00 97.25           C  
ATOM   1702  C   VAL A 218     -28.484  -6.410  12.547  1.00 97.25           C  
ATOM   1703  CB  VAL A 218     -26.859  -5.910  14.406  1.00 97.25           C  
ATOM   1704  O   VAL A 218     -27.875  -7.207  11.828  1.00 97.25           O  
ATOM   1705  CG1 VAL A 218     -26.609  -4.527  13.805  1.00 97.25           C  
ATOM   1706  CG2 VAL A 218     -26.656  -5.879  15.922  1.00 97.25           C  
ATOM   1707  N   THR A 219     -29.359  -5.504  12.164  1.00 97.06           N  
ATOM   1708  CA  THR A 219     -29.625  -5.359  10.734  1.00 97.06           C  
ATOM   1709  C   THR A 219     -29.375  -3.924  10.281  1.00 97.06           C  
ATOM   1710  CB  THR A 219     -31.062  -5.773  10.383  1.00 97.06           C  
ATOM   1711  O   THR A 219     -29.938  -2.984  10.852  1.00 97.06           O  
ATOM   1712  CG2 THR A 219     -31.297  -5.723   8.883  1.00 97.06           C  
ATOM   1713  OG1 THR A 219     -31.297  -7.109  10.852  1.00 97.06           O  
ATOM   1714  N   VAL A 220     -28.516  -3.822   9.328  1.00 96.81           N  
ATOM   1715  CA  VAL A 220     -28.234  -2.527   8.719  1.00 96.81           C  
ATOM   1716  C   VAL A 220     -28.578  -2.578   7.230  1.00 96.81           C  
ATOM   1717  CB  VAL A 220     -26.766  -2.107   8.914  1.00 96.81           C  
ATOM   1718  O   VAL A 220     -28.094  -3.457   6.508  1.00 96.81           O  
ATOM   1719  CG1 VAL A 220     -26.500  -0.750   8.273  1.00 96.81           C  
ATOM   1720  CG2 VAL A 220     -26.422  -2.072  10.406  1.00 96.81           C  
ATOM   1721  N   SER A 221     -29.359  -1.615   6.844  1.00 96.00           N  
ATOM   1722  CA  SER A 221     -29.812  -1.686   5.457  1.00 96.00           C  
ATOM   1723  C   SER A 221     -29.812  -0.308   4.805  1.00 96.00           C  
ATOM   1724  CB  SER A 221     -31.219  -2.289   5.383  1.00 96.00           C  
ATOM   1725  O   SER A 221     -29.969   0.708   5.484  1.00 96.00           O  
ATOM   1726  OG  SER A 221     -32.156  -1.498   6.105  1.00 96.00           O  
ATOM   1727  N   THR A 222     -29.531  -0.349   3.521  1.00 94.56           N  
ATOM   1728  CA  THR A 222     -29.750   0.774   2.617  1.00 94.56           C  
ATOM   1729  C   THR A 222     -30.766   0.407   1.535  1.00 94.56           C  
ATOM   1730  CB  THR A 222     -28.438   1.229   1.961  1.00 94.56           C  
ATOM   1731  O   THR A 222     -31.281  -0.710   1.519  1.00 94.56           O  
ATOM   1732  CG2 THR A 222     -27.375   1.533   3.012  1.00 94.56           C  
ATOM   1733  OG1 THR A 222     -27.953   0.188   1.100  1.00 94.56           O  
ATOM   1734  N   LYS A 223     -31.125   1.263   0.692  1.00 90.06           N  
ATOM   1735  CA  LYS A 223     -32.062   0.964  -0.396  1.00 90.06           C  
ATOM   1736  C   LYS A 223     -31.531  -0.183  -1.260  1.00 90.06           C  
ATOM   1737  CB  LYS A 223     -32.281   2.205  -1.259  1.00 90.06           C  
ATOM   1738  O   LYS A 223     -32.312  -0.979  -1.778  1.00 90.06           O  
ATOM   1739  CG  LYS A 223     -33.156   3.258  -0.605  1.00 90.06           C  
ATOM   1740  CD  LYS A 223     -33.469   4.410  -1.556  1.00 90.06           C  
ATOM   1741  CE  LYS A 223     -34.312   5.480  -0.891  1.00 90.06           C  
ATOM   1742  NZ  LYS A 223     -34.562   6.641  -1.802  1.00 90.06           N  
ATOM   1743  N   ARG A 224     -30.234  -0.379  -1.249  1.00 85.44           N  
ATOM   1744  CA  ARG A 224     -29.609  -1.269  -2.217  1.00 85.44           C  
ATOM   1745  C   ARG A 224     -29.016  -2.490  -1.527  1.00 85.44           C  
ATOM   1746  CB  ARG A 224     -28.516  -0.526  -3.002  1.00 85.44           C  
ATOM   1747  O   ARG A 224     -28.750  -3.508  -2.174  1.00 85.44           O  
ATOM   1748  CG  ARG A 224     -29.047   0.606  -3.865  1.00 85.44           C  
ATOM   1749  CD  ARG A 224     -27.938   1.304  -4.629  1.00 85.44           C  
ATOM   1750  NE  ARG A 224     -28.438   2.453  -5.379  1.00 85.44           N  
ATOM   1751  NH1 ARG A 224     -26.438   2.857  -6.480  1.00 85.44           N  
ATOM   1752  NH2 ARG A 224     -28.266   4.191  -6.871  1.00 85.44           N  
ATOM   1753  CZ  ARG A 224     -27.719   3.164  -6.242  1.00 85.44           C  
ATOM   1754  N   SER A 225     -28.828  -2.420  -0.268  1.00 89.62           N  
ATOM   1755  CA  SER A 225     -28.141  -3.529   0.390  1.00 89.62           C  
ATOM   1756  C   SER A 225     -28.641  -3.713   1.820  1.00 89.62           C  
ATOM   1757  CB  SER A 225     -26.641  -3.303   0.391  1.00 89.62           C  
ATOM   1758  O   SER A 225     -29.172  -2.775   2.426  1.00 89.62           O  
ATOM   1759  OG  SER A 225     -26.281  -2.229   1.246  1.00 89.62           O  
ATOM   1760  N   GLN A 226     -28.594  -4.914   2.250  1.00 92.81           N  
ATOM   1761  CA  GLN A 226     -28.969  -5.262   3.617  1.00 92.81           C  
ATOM   1762  C   GLN A 226     -28.000  -6.289   4.207  1.00 92.81           C  
ATOM   1763  CB  GLN A 226     -30.406  -5.801   3.664  1.00 92.81           C  
ATOM   1764  O   GLN A 226     -27.656  -7.266   3.545  1.00 92.81           O  
ATOM   1765  CG  GLN A 226     -30.875  -6.168   5.066  1.00 92.81           C  
ATOM   1766  CD  GLN A 226     -32.281  -6.703   5.082  1.00 92.81           C  
ATOM   1767  NE2 GLN A 226     -32.531  -7.719   5.906  1.00 92.81           N  
ATOM   1768  OE1 GLN A 226     -33.156  -6.215   4.359  1.00 92.81           O  
ATOM   1769  N   GLN A 227     -27.656  -6.000   5.402  1.00 93.31           N  
ATOM   1770  CA  GLN A 227     -26.766  -6.902   6.125  1.00 93.31           C  
ATOM   1771  C   GLN A 227     -27.312  -7.230   7.508  1.00 93.31           C  
ATOM   1772  CB  GLN A 227     -25.375  -6.289   6.250  1.00 93.31           C  
ATOM   1773  O   GLN A 227     -27.688  -6.332   8.266  1.00 93.31           O  
ATOM   1774  CG  GLN A 227     -24.328  -7.250   6.805  1.00 93.31           C  
ATOM   1775  CD  GLN A 227     -22.906  -6.699   6.707  1.00 93.31           C  
ATOM   1776  NE2 GLN A 227     -21.938  -7.586   6.516  1.00 93.31           N  
ATOM   1777  OE1 GLN A 227     -22.703  -5.488   6.805  1.00 93.31           O  
ATOM   1778  N   THR A 228     -27.422  -8.484   7.730  1.00 95.75           N  
ATOM   1779  CA  THR A 228     -27.891  -8.953   9.031  1.00 95.75           C  
ATOM   1780  C   THR A 228     -26.844  -9.852   9.695  1.00 95.75           C  
ATOM   1781  CB  THR A 228     -29.219  -9.719   8.891  1.00 95.75           C  
ATOM   1782  O   THR A 228     -26.344 -10.789   9.078  1.00 95.75           O  
ATOM   1783  CG2 THR A 228     -29.734 -10.172  10.258  1.00 95.75           C  
ATOM   1784  OG1 THR A 228     -30.203  -8.875   8.273  1.00 95.75           O  
ATOM   1785  N   VAL A 229     -26.609  -9.570  10.922  1.00 95.81           N  
ATOM   1786  CA  VAL A 229     -25.562 -10.312  11.625  1.00 95.81           C  
ATOM   1787  C   VAL A 229     -26.094 -10.812  12.961  1.00 95.81           C  
ATOM   1788  CB  VAL A 229     -24.297  -9.445  11.844  1.00 95.81           C  
ATOM   1789  O   VAL A 229     -26.703 -10.047  13.727  1.00 95.81           O  
ATOM   1790  CG1 VAL A 229     -23.203 -10.258  12.531  1.00 95.81           C  
ATOM   1791  CG2 VAL A 229     -23.797  -8.883  10.516  1.00 95.81           C  
ATOM   1792  N   THR A 230     -25.859 -12.055  13.195  1.00 95.50           N  
ATOM   1793  CA  THR A 230     -26.172 -12.664  14.484  1.00 95.50           C  
ATOM   1794  C   THR A 230     -24.906 -12.898  15.297  1.00 95.50           C  
ATOM   1795  CB  THR A 230     -26.938 -13.992  14.312  1.00 95.50           C  
ATOM   1796  O   THR A 230     -23.938 -13.477  14.789  1.00 95.50           O  
ATOM   1797  CG2 THR A 230     -27.391 -14.547  15.656  1.00 95.50           C  
ATOM   1798  OG1 THR A 230     -28.078 -13.773  13.484  1.00 95.50           O  
ATOM   1799  N   PRO A 231     -24.922 -12.398  16.578  1.00 95.06           N  
ATOM   1800  CA  PRO A 231     -23.719 -12.531  17.391  1.00 95.06           C  
ATOM   1801  C   PRO A 231     -23.359 -13.992  17.688  1.00 95.06           C  
ATOM   1802  CB  PRO A 231     -24.062 -11.781  18.672  1.00 95.06           C  
ATOM   1803  O   PRO A 231     -24.250 -14.828  17.812  1.00 95.06           O  
ATOM   1804  CG  PRO A 231     -25.562 -11.828  18.750  1.00 95.06           C  
ATOM   1805  CD  PRO A 231     -26.109 -11.852  17.344  1.00 95.06           C  
ATOM   1806  N   ASN A 232     -22.125 -14.234  17.703  1.00 94.00           N  
ATOM   1807  CA  ASN A 232     -21.594 -15.547  18.078  1.00 94.00           C  
ATOM   1808  C   ASN A 232     -21.141 -15.570  19.531  1.00 94.00           C  
ATOM   1809  CB  ASN A 232     -20.438 -15.945  17.156  1.00 94.00           C  
ATOM   1810  O   ASN A 232     -20.078 -15.047  19.875  1.00 94.00           O  
ATOM   1811  CG  ASN A 232     -19.953 -17.359  17.406  1.00 94.00           C  
ATOM   1812  ND2 ASN A 232     -19.125 -17.875  16.500  1.00 94.00           N  
ATOM   1813  OD1 ASN A 232     -20.312 -17.984  18.422  1.00 94.00           O  
ATOM   1814  N   ILE A 233     -21.984 -16.219  20.344  1.00 94.12           N  
ATOM   1815  CA  ILE A 233     -21.672 -16.297  21.781  1.00 94.12           C  
ATOM   1816  C   ILE A 233     -20.781 -17.500  22.047  1.00 94.12           C  
ATOM   1817  CB  ILE A 233     -22.969 -16.406  22.625  1.00 94.12           C  
ATOM   1818  O   ILE A 233     -21.125 -18.641  21.703  1.00 94.12           O  
ATOM   1819  CG1 ILE A 233     -23.922 -15.242  22.281  1.00 94.12           C  
ATOM   1820  CG2 ILE A 233     -22.641 -16.406  24.109  1.00 94.12           C  
ATOM   1821  CD1 ILE A 233     -25.344 -15.453  22.766  1.00 94.12           C  
ATOM   1822  N   GLY A 234     -19.609 -17.172  22.578  1.00 91.75           N  
ATOM   1823  CA  GLY A 234     -18.688 -18.266  22.844  1.00 91.75           C  
ATOM   1824  C   GLY A 234     -17.359 -17.812  23.422  1.00 91.75           C  
ATOM   1825  O   GLY A 234     -17.000 -16.641  23.297  1.00 91.75           O  
ATOM   1826  N   SER A 235     -16.734 -18.797  24.078  1.00 86.69           N  
ATOM   1827  CA  SER A 235     -15.438 -18.531  24.688  1.00 86.69           C  
ATOM   1828  C   SER A 235     -14.336 -18.406  23.641  1.00 86.69           C  
ATOM   1829  CB  SER A 235     -15.078 -19.609  25.703  1.00 86.69           C  
ATOM   1830  O   SER A 235     -14.297 -19.188  22.688  1.00 86.69           O  
ATOM   1831  OG  SER A 235     -13.914 -19.266  26.438  1.00 86.69           O  
ATOM   1832  N   ARG A 236     -13.422 -17.406  23.797  1.00 89.81           N  
ATOM   1833  CA  ARG A 236     -12.266 -17.141  22.938  1.00 89.81           C  
ATOM   1834  C   ARG A 236     -11.016 -16.891  23.766  1.00 89.81           C  
ATOM   1835  CB  ARG A 236     -12.539 -15.938  22.031  1.00 89.81           C  
ATOM   1836  O   ARG A 236     -11.102 -16.547  24.938  1.00 89.81           O  
ATOM   1837  CG  ARG A 236     -13.711 -16.141  21.078  1.00 89.81           C  
ATOM   1838  CD  ARG A 236     -14.109 -14.836  20.391  1.00 89.81           C  
ATOM   1839  NE  ARG A 236     -15.242 -15.023  19.484  1.00 89.81           N  
ATOM   1840  NH1 ARG A 236     -16.844 -14.734  21.125  1.00 89.81           N  
ATOM   1841  NH2 ARG A 236     -17.484 -15.156  18.969  1.00 89.81           N  
ATOM   1842  CZ  ARG A 236     -16.516 -14.969  19.859  1.00 89.81           C  
ATOM   1843  N   PRO A 237      -9.898 -16.984  23.078  1.00 89.75           N  
ATOM   1844  CA  PRO A 237      -8.656 -16.672  23.797  1.00 89.75           C  
ATOM   1845  C   PRO A 237      -8.609 -15.234  24.297  1.00 89.75           C  
ATOM   1846  CB  PRO A 237      -7.574 -16.922  22.734  1.00 89.75           C  
ATOM   1847  O   PRO A 237      -9.109 -14.328  23.625  1.00 89.75           O  
ATOM   1848  CG  PRO A 237      -8.203 -17.859  21.750  1.00 89.75           C  
ATOM   1849  CD  PRO A 237      -9.680 -17.562  21.703  1.00 89.75           C  
ATOM   1850  N   TRP A 238      -8.086 -15.086  25.422  1.00 89.31           N  
ATOM   1851  CA  TRP A 238      -7.977 -13.758  26.031  1.00 89.31           C  
ATOM   1852  C   TRP A 238      -6.965 -12.898  25.281  1.00 89.31           C  
ATOM   1853  CB  TRP A 238      -7.582 -13.867  27.500  1.00 89.31           C  
ATOM   1854  O   TRP A 238      -5.836 -13.328  25.031  1.00 89.31           O  
ATOM   1855  CG  TRP A 238      -8.648 -14.453  28.375  1.00 89.31           C  
ATOM   1856  CD1 TRP A 238      -9.016 -15.773  28.469  1.00 89.31           C  
ATOM   1857  CD2 TRP A 238      -9.484 -13.742  29.297  1.00 89.31           C  
ATOM   1858  CE2 TRP A 238     -10.336 -14.695  29.906  1.00 89.31           C  
ATOM   1859  CE3 TRP A 238      -9.602 -12.398  29.672  1.00 89.31           C  
ATOM   1860  NE1 TRP A 238     -10.031 -15.922  29.375  1.00 89.31           N  
ATOM   1861  CH2 TRP A 238     -11.383 -13.016  31.203  1.00 89.31           C  
ATOM   1862  CZ2 TRP A 238     -11.297 -14.336  30.859  1.00 89.31           C  
ATOM   1863  CZ3 TRP A 238     -10.547 -12.047  30.609  1.00 89.31           C  
ATOM   1864  N   VAL A 239      -7.457 -11.867  24.812  1.00 87.25           N  
ATOM   1865  CA  VAL A 239      -6.621 -10.859  24.172  1.00 87.25           C  
ATOM   1866  C   VAL A 239      -6.801  -9.516  24.859  1.00 87.25           C  
ATOM   1867  CB  VAL A 239      -6.953 -10.727  22.672  1.00 87.25           C  
ATOM   1868  O   VAL A 239      -7.922  -9.000  24.969  1.00 87.25           O  
ATOM   1869  CG1 VAL A 239      -6.059  -9.680  22.000  1.00 87.25           C  
ATOM   1870  CG2 VAL A 239      -6.809 -12.078  21.969  1.00 87.25           C  
ATOM   1871  N   ARG A 240      -5.711  -9.086  25.547  1.00 86.31           N  
ATOM   1872  CA  ARG A 240      -5.715  -7.801  26.234  1.00 86.31           C  
ATOM   1873  C   ARG A 240      -6.789  -7.762  27.328  1.00 86.31           C  
ATOM   1874  CB  ARG A 240      -5.926  -6.660  25.250  1.00 86.31           C  
ATOM   1875  O   ARG A 240      -7.508  -6.766  27.453  1.00 86.31           O  
ATOM   1876  CG  ARG A 240      -4.781  -6.480  24.266  1.00 86.31           C  
ATOM   1877  CD  ARG A 240      -4.957  -5.230  23.406  1.00 86.31           C  
ATOM   1878  NE  ARG A 240      -6.082  -5.355  22.484  1.00 86.31           N  
ATOM   1879  NH1 ARG A 240      -4.898  -6.508  20.875  1.00 86.31           N  
ATOM   1880  NH2 ARG A 240      -7.113  -6.020  20.547  1.00 86.31           N  
ATOM   1881  CZ  ARG A 240      -6.027  -5.961  21.312  1.00 86.31           C  
ATOM   1882  N   GLY A 241      -7.023  -8.922  27.984  1.00 85.19           N  
ATOM   1883  CA  GLY A 241      -7.883  -9.023  29.141  1.00 85.19           C  
ATOM   1884  C   GLY A 241      -9.352  -9.203  28.797  1.00 85.19           C  
ATOM   1885  O   GLY A 241     -10.219  -9.070  29.656  1.00 85.19           O  
ATOM   1886  N   GLN A 242      -9.602  -9.406  27.391  1.00 89.56           N  
ATOM   1887  CA  GLN A 242     -10.969  -9.570  26.906  1.00 89.56           C  
ATOM   1888  C   GLN A 242     -11.172 -10.945  26.281  1.00 89.56           C  
ATOM   1889  CB  GLN A 242     -11.336  -8.469  25.922  1.00 89.56           C  
ATOM   1890  O   GLN A 242     -10.344 -11.391  25.484  1.00 89.56           O  
ATOM   1891  CG  GLN A 242     -11.297  -7.070  26.500  1.00 89.56           C  
ATOM   1892  CD  GLN A 242     -12.352  -6.859  27.578  1.00 89.56           C  
ATOM   1893  NE2 GLN A 242     -12.992  -5.695  27.562  1.00 89.56           N  
ATOM   1894  OE1 GLN A 242     -12.586  -7.738  28.422  1.00 89.56           O  
ATOM   1895  N   SER A 243     -12.219 -11.594  26.641  1.00 90.88           N  
ATOM   1896  CA  SER A 243     -12.547 -12.891  26.062  1.00 90.88           C  
ATOM   1897  C   SER A 243     -13.680 -12.766  25.047  1.00 90.88           C  
ATOM   1898  CB  SER A 243     -12.922 -13.898  27.141  1.00 90.88           C  
ATOM   1899  O   SER A 243     -13.992 -13.727  24.328  1.00 90.88           O  
ATOM   1900  OG  SER A 243     -14.086 -13.477  27.828  1.00 90.88           O  
ATOM   1901  N   SER A 244     -14.250 -11.562  24.969  1.00 92.50           N  
ATOM   1902  CA  SER A 244     -15.258 -11.234  23.969  1.00 92.50           C  
ATOM   1903  C   SER A 244     -14.625 -10.594  22.734  1.00 92.50           C  
ATOM   1904  CB  SER A 244     -16.312 -10.297  24.547  1.00 92.50           C  
ATOM   1905  O   SER A 244     -13.477 -10.148  22.781  1.00 92.50           O  
ATOM   1906  OG  SER A 244     -15.734  -9.070  24.953  1.00 92.50           O  
ATOM   1907  N   ARG A 245     -15.430 -10.594  21.547  1.00 93.56           N  
ATOM   1908  CA  ARG A 245     -14.922 -10.039  20.297  1.00 93.56           C  
ATOM   1909  C   ARG A 245     -15.930  -9.078  19.672  1.00 93.56           C  
ATOM   1910  CB  ARG A 245     -14.594 -11.156  19.312  1.00 93.56           C  
ATOM   1911  O   ARG A 245     -17.141  -9.211  19.891  1.00 93.56           O  
ATOM   1912  CG  ARG A 245     -13.484 -12.086  19.781  1.00 93.56           C  
ATOM   1913  CD  ARG A 245     -12.125 -11.406  19.750  1.00 93.56           C  
ATOM   1914  NE  ARG A 245     -11.047 -12.336  20.078  1.00 93.56           N  
ATOM   1915  NH1 ARG A 245     -11.289 -12.125  22.375  1.00 93.56           N  
ATOM   1916  NH2 ARG A 245      -9.680 -13.516  21.500  1.00 93.56           N  
ATOM   1917  CZ  ARG A 245     -10.672 -12.656  21.312  1.00 93.56           C  
ATOM   1918  N   ILE A 246     -15.297  -8.188  18.906  1.00 95.19           N  
ATOM   1919  CA  ILE A 246     -16.141  -7.293  18.125  1.00 95.19           C  
ATOM   1920  C   ILE A 246     -15.875  -7.504  16.641  1.00 95.19           C  
ATOM   1921  CB  ILE A 246     -15.898  -5.812  18.516  1.00 95.19           C  
ATOM   1922  O   ILE A 246     -14.727  -7.598  16.219  1.00 95.19           O  
ATOM   1923  CG1 ILE A 246     -16.266  -5.574  19.984  1.00 95.19           C  
ATOM   1924  CG2 ILE A 246     -16.688  -4.879  17.594  1.00 95.19           C  
ATOM   1925  CD1 ILE A 246     -15.875  -4.195  20.500  1.00 95.19           C  
ATOM   1926  N   SER A 247     -16.953  -7.637  15.977  1.00 96.69           N  
ATOM   1927  CA  SER A 247     -16.844  -7.641  14.523  1.00 96.69           C  
ATOM   1928  C   SER A 247     -17.250  -6.297  13.930  1.00 96.69           C  
ATOM   1929  CB  SER A 247     -17.688  -8.758  13.922  1.00 96.69           C  
ATOM   1930  O   SER A 247     -18.359  -5.828  14.156  1.00 96.69           O  
ATOM   1931  OG  SER A 247     -17.234 -10.031  14.344  1.00 96.69           O  
ATOM   1932  N   ILE A 248     -16.344  -5.664  13.180  1.00 96.88           N  
ATOM   1933  CA  ILE A 248     -16.562  -4.328  12.633  1.00 96.88           C  
ATOM   1934  C   ILE A 248     -17.031  -4.430  11.188  1.00 96.88           C  
ATOM   1935  CB  ILE A 248     -15.281  -3.463  12.727  1.00 96.88           C  
ATOM   1936  O   ILE A 248     -16.406  -5.117  10.375  1.00 96.88           O  
ATOM   1937  CG1 ILE A 248     -14.781  -3.393  14.172  1.00 96.88           C  
ATOM   1938  CG2 ILE A 248     -15.531  -2.062  12.164  1.00 96.88           C  
ATOM   1939  CD1 ILE A 248     -15.750  -2.709  15.125  1.00 96.88           C  
ATOM   1940  N   TYR A 249     -18.125  -3.715  10.961  1.00 96.38           N  
ATOM   1941  CA  TYR A 249     -18.703  -3.646   9.625  1.00 96.38           C  
ATOM   1942  C   TYR A 249     -18.766  -2.205   9.133  1.00 96.38           C  
ATOM   1943  CB  TYR A 249     -20.094  -4.270   9.609  1.00 96.38           C  
ATOM   1944  O   TYR A 249     -18.578  -1.268   9.914  1.00 96.38           O  
ATOM   1945  CG  TYR A 249     -20.109  -5.730   9.992  1.00 96.38           C  
ATOM   1946  CD1 TYR A 249     -19.984  -6.727   9.031  1.00 96.38           C  
ATOM   1947  CD2 TYR A 249     -20.266  -6.109  11.328  1.00 96.38           C  
ATOM   1948  CE1 TYR A 249     -20.016  -8.070   9.383  1.00 96.38           C  
ATOM   1949  CE2 TYR A 249     -20.281  -7.453  11.688  1.00 96.38           C  
ATOM   1950  OH  TYR A 249     -20.172  -9.758  11.070  1.00 96.38           O  
ATOM   1951  CZ  TYR A 249     -20.156  -8.422  10.711  1.00 96.38           C  
ATOM   1952  N   TRP A 250     -19.094  -2.037   7.840  1.00 95.06           N  
ATOM   1953  CA  TRP A 250     -19.188  -0.693   7.277  1.00 95.06           C  
ATOM   1954  C   TRP A 250     -20.250  -0.625   6.199  1.00 95.06           C  
ATOM   1955  CB  TRP A 250     -17.828  -0.260   6.703  1.00 95.06           C  
ATOM   1956  O   TRP A 250     -20.578  -1.635   5.566  1.00 95.06           O  
ATOM   1957  CG  TRP A 250     -17.281  -1.196   5.672  1.00 95.06           C  
ATOM   1958  CD1 TRP A 250     -16.516  -2.309   5.891  1.00 95.06           C  
ATOM   1959  CD2 TRP A 250     -17.453  -1.100   4.254  1.00 95.06           C  
ATOM   1960  CE2 TRP A 250     -16.750  -2.188   3.674  1.00 95.06           C  
ATOM   1961  CE3 TRP A 250     -18.109  -0.197   3.414  1.00 95.06           C  
ATOM   1962  NE1 TRP A 250     -16.203  -2.910   4.695  1.00 95.06           N  
ATOM   1963  CH2 TRP A 250     -17.375  -1.501   1.496  1.00 95.06           C  
ATOM   1964  CZ2 TRP A 250     -16.719  -2.398   2.293  1.00 95.06           C  
ATOM   1965  CZ3 TRP A 250     -18.078  -0.408   2.041  1.00 95.06           C  
ATOM   1966  N   THR A 251     -20.844   0.531   6.105  1.00 94.62           N  
ATOM   1967  CA  THR A 251     -21.891   0.742   5.121  1.00 94.62           C  
ATOM   1968  C   THR A 251     -21.750   2.109   4.461  1.00 94.62           C  
ATOM   1969  CB  THR A 251     -23.281   0.623   5.766  1.00 94.62           C  
ATOM   1970  O   THR A 251     -21.578   3.121   5.145  1.00 94.62           O  
ATOM   1971  CG2 THR A 251     -24.391   0.767   4.719  1.00 94.62           C  
ATOM   1972  OG1 THR A 251     -23.406  -0.658   6.398  1.00 94.62           O  
ATOM   1973  N   ILE A 252     -21.812   2.086   3.104  1.00 93.56           N  
ATOM   1974  CA  ILE A 252     -21.781   3.336   2.352  1.00 93.56           C  
ATOM   1975  C   ILE A 252     -23.203   3.779   2.033  1.00 93.56           C  
ATOM   1976  CB  ILE A 252     -20.953   3.193   1.049  1.00 93.56           C  
ATOM   1977  O   ILE A 252     -24.000   3.002   1.498  1.00 93.56           O  
ATOM   1978  CG1 ILE A 252     -19.500   2.859   1.372  1.00 93.56           C  
ATOM   1979  CG2 ILE A 252     -21.047   4.469   0.208  1.00 93.56           C  
ATOM   1980  CD1 ILE A 252     -18.656   2.492   0.154  1.00 93.56           C  
ATOM   1981  N   VAL A 253     -23.484   4.992   2.361  1.00 94.44           N  
ATOM   1982  CA  VAL A 253     -24.797   5.559   2.064  1.00 94.44           C  
ATOM   1983  C   VAL A 253     -24.656   6.676   1.031  1.00 94.44           C  
ATOM   1984  CB  VAL A 253     -25.484   6.098   3.338  1.00 94.44           C  
ATOM   1985  O   VAL A 253     -24.078   7.730   1.321  1.00 94.44           O  
ATOM   1986  CG1 VAL A 253     -26.891   6.602   3.021  1.00 94.44           C  
ATOM   1987  CG2 VAL A 253     -25.531   5.016   4.418  1.00 94.44           C  
ATOM   1988  N   LYS A 254     -25.188   6.457  -0.153  1.00 93.56           N  
ATOM   1989  CA  LYS A 254     -25.078   7.418  -1.249  1.00 93.56           C  
ATOM   1990  C   LYS A 254     -26.078   8.555  -1.078  1.00 93.56           C  
ATOM   1991  CB  LYS A 254     -25.297   6.719  -2.594  1.00 93.56           C  
ATOM   1992  O   LYS A 254     -27.078   8.414  -0.363  1.00 93.56           O  
ATOM   1993  CG  LYS A 254     -24.250   5.680  -2.934  1.00 93.56           C  
ATOM   1994  CD  LYS A 254     -24.438   5.121  -4.336  1.00 93.56           C  
ATOM   1995  CE  LYS A 254     -23.375   4.098  -4.688  1.00 93.56           C  
ATOM   1996  NZ  LYS A 254     -23.578   3.520  -6.051  1.00 93.56           N  
ATOM   1997  N   PRO A 255     -25.750   9.617  -1.796  1.00 93.50           N  
ATOM   1998  CA  PRO A 255     -26.688  10.742  -1.738  1.00 93.50           C  
ATOM   1999  C   PRO A 255     -28.094  10.359  -2.176  1.00 93.50           C  
ATOM   2000  CB  PRO A 255     -26.078  11.758  -2.703  1.00 93.50           C  
ATOM   2001  O   PRO A 255     -28.266   9.711  -3.215  1.00 93.50           O  
ATOM   2002  CG  PRO A 255     -24.609  11.438  -2.729  1.00 93.50           C  
ATOM   2003  CD  PRO A 255     -24.453   9.945  -2.596  1.00 93.50           C  
ATOM   2004  N   GLY A 256     -29.141  10.641  -1.357  1.00 92.69           N  
ATOM   2005  CA  GLY A 256     -30.531  10.320  -1.678  1.00 92.69           C  
ATOM   2006  C   GLY A 256     -30.984   8.984  -1.112  1.00 92.69           C  
ATOM   2007  O   GLY A 256     -32.156   8.609  -1.253  1.00 92.69           O  
ATOM   2008  N   ASP A 257     -30.078   8.242  -0.501  1.00 94.50           N  
ATOM   2009  CA  ASP A 257     -30.344   6.961   0.136  1.00 94.50           C  
ATOM   2010  C   ASP A 257     -30.562   7.129   1.637  1.00 94.50           C  
ATOM   2011  CB  ASP A 257     -29.203   5.977  -0.120  1.00 94.50           C  
ATOM   2012  O   ASP A 257     -30.328   8.203   2.189  1.00 94.50           O  
ATOM   2013  CG  ASP A 257     -29.641   4.523  -0.018  1.00 94.50           C  
ATOM   2014  OD1 ASP A 257     -30.812   4.258   0.282  1.00 94.50           O  
ATOM   2015  OD2 ASP A 257     -28.781   3.637  -0.236  1.00 94.50           O  
ATOM   2016  N   ILE A 258     -31.016   6.059   2.320  1.00 94.56           N  
ATOM   2017  CA  ILE A 258     -31.312   6.105   3.750  1.00 94.56           C  
ATOM   2018  C   ILE A 258     -30.609   4.945   4.453  1.00 94.56           C  
ATOM   2019  CB  ILE A 258     -32.812   6.066   4.027  1.00 94.56           C  
ATOM   2020  O   ILE A 258     -30.578   3.824   3.938  1.00 94.56           O  
ATOM   2021  CG1 ILE A 258     -33.531   7.250   3.344  1.00 94.56           C  
ATOM   2022  CG2 ILE A 258     -33.094   6.062   5.531  1.00 94.56           C  
ATOM   2023  CD1 ILE A 258     -35.031   7.113   3.271  1.00 94.56           C  
ATOM   2024  N   LEU A 259     -30.000   5.258   5.562  1.00 96.44           N  
ATOM   2025  CA  LEU A 259     -29.438   4.215   6.414  1.00 96.44           C  
ATOM   2026  C   LEU A 259     -30.453   3.770   7.465  1.00 96.44           C  
ATOM   2027  CB  LEU A 259     -28.156   4.711   7.102  1.00 96.44           C  
ATOM   2028  O   LEU A 259     -30.953   4.590   8.234  1.00 96.44           O  
ATOM   2029  CG  LEU A 259     -27.484   3.740   8.078  1.00 96.44           C  
ATOM   2030  CD1 LEU A 259     -26.812   2.609   7.312  1.00 96.44           C  
ATOM   2031  CD2 LEU A 259     -26.484   4.473   8.961  1.00 96.44           C  
ATOM   2032  N   LEU A 260     -30.734   2.477   7.449  1.00 96.56           N  
ATOM   2033  CA  LEU A 260     -31.641   1.898   8.445  1.00 96.56           C  
ATOM   2034  C   LEU A 260     -30.891   0.915   9.344  1.00 96.56           C  
ATOM   2035  CB  LEU A 260     -32.812   1.195   7.762  1.00 96.56           C  
ATOM   2036  O   LEU A 260     -30.281  -0.038   8.852  1.00 96.56           O  
ATOM   2037  CG  LEU A 260     -33.750   2.082   6.938  1.00 96.56           C  
ATOM   2038  CD1 LEU A 260     -34.688   1.226   6.082  1.00 96.56           C  
ATOM   2039  CD2 LEU A 260     -34.562   3.002   7.852  1.00 96.56           C  
ATOM   2040  N   ILE A 261     -30.953   1.129  10.656  1.00 97.06           N  
ATOM   2041  CA  ILE A 261     -30.312   0.227  11.609  1.00 97.06           C  
ATOM   2042  C   ILE A 261     -31.359  -0.350  12.562  1.00 97.06           C  
ATOM   2043  CB  ILE A 261     -29.203   0.943  12.406  1.00 97.06           C  
ATOM   2044  O   ILE A 261     -32.062   0.397  13.227  1.00 97.06           O  
ATOM   2045  CG1 ILE A 261     -28.141   1.522  11.445  1.00 97.06           C  
ATOM   2046  CG2 ILE A 261     -28.547  -0.013  13.414  1.00 97.06           C  
ATOM   2047  CD1 ILE A 261     -27.078   2.357  12.141  1.00 97.06           C  
ATOM   2048  N   ASN A 262     -31.453  -1.623  12.547  1.00 96.31           N  
ATOM   2049  CA  ASN A 262     -32.312  -2.357  13.469  1.00 96.31           C  
ATOM   2050  C   ASN A 262     -31.500  -3.299  14.359  1.00 96.31           C  
ATOM   2051  CB  ASN A 262     -33.375  -3.139  12.711  1.00 96.31           C  
ATOM   2052  O   ASN A 262     -30.688  -4.090  13.859  1.00 96.31           O  
ATOM   2053  CG  ASN A 262     -34.375  -2.234  12.023  1.00 96.31           C  
ATOM   2054  ND2 ASN A 262     -34.875  -2.656  10.859  1.00 96.31           N  
ATOM   2055  OD1 ASN A 262     -34.719  -1.165  12.531  1.00 96.31           O  
ATOM   2056  N   SER A 263     -31.797  -3.197  15.672  1.00 95.94           N  
ATOM   2057  CA  SER A 263     -31.016  -4.047  16.562  1.00 95.94           C  
ATOM   2058  C   SER A 263     -31.828  -4.488  17.766  1.00 95.94           C  
ATOM   2059  CB  SER A 263     -29.750  -3.311  17.047  1.00 95.94           C  
ATOM   2060  O   SER A 263     -32.531  -3.676  18.391  1.00 95.94           O  
ATOM   2061  OG  SER A 263     -29.047  -4.086  17.984  1.00 95.94           O  
ATOM   2062  N   THR A 264     -31.797  -5.746  18.078  1.00 94.81           N  
ATOM   2063  CA  THR A 264     -32.438  -6.297  19.266  1.00 94.81           C  
ATOM   2064  C   THR A 264     -31.391  -6.547  20.359  1.00 94.81           C  
ATOM   2065  CB  THR A 264     -33.156  -7.609  18.953  1.00 94.81           C  
ATOM   2066  O   THR A 264     -31.734  -6.938  21.469  1.00 94.81           O  
ATOM   2067  CG2 THR A 264     -34.312  -7.375  17.969  1.00 94.81           C  
ATOM   2068  OG1 THR A 264     -32.250  -8.547  18.391  1.00 94.81           O  
ATOM   2069  N   GLY A 265     -30.031  -6.176  20.062  1.00 94.56           N  
ATOM   2070  CA  GLY A 265     -28.922  -6.289  21.000  1.00 94.56           C  
ATOM   2071  C   GLY A 265     -27.578  -6.406  20.312  1.00 94.56           C  
ATOM   2072  O   GLY A 265     -27.516  -6.574  19.094  1.00 94.56           O  
ATOM   2073  N   ASN A 266     -26.453  -6.137  20.984  1.00 96.12           N  
ATOM   2074  CA  ASN A 266     -25.062  -6.402  20.594  1.00 96.12           C  
ATOM   2075  C   ASN A 266     -24.578  -5.398  19.562  1.00 96.12           C  
ATOM   2076  CB  ASN A 266     -24.922  -7.828  20.062  1.00 96.12           C  
ATOM   2077  O   ASN A 266     -23.578  -5.645  18.875  1.00 96.12           O  
ATOM   2078  CG  ASN A 266     -25.266  -8.875  21.109  1.00 96.12           C  
ATOM   2079  ND2 ASN A 266     -24.234  -9.422  21.750  1.00 96.12           N  
ATOM   2080  OD1 ASN A 266     -26.438  -9.195  21.328  1.00 96.12           O  
ATOM   2081  N   LEU A 267     -25.297  -4.277  19.391  1.00 97.00           N  
ATOM   2082  CA  LEU A 267     -24.938  -3.277  18.391  1.00 97.00           C  
ATOM   2083  C   LEU A 267     -23.828  -2.373  18.922  1.00 97.00           C  
ATOM   2084  CB  LEU A 267     -26.141  -2.438  18.000  1.00 97.00           C  
ATOM   2085  O   LEU A 267     -23.922  -1.831  20.016  1.00 97.00           O  
ATOM   2086  CG  LEU A 267     -25.891  -1.271  17.047  1.00 97.00           C  
ATOM   2087  CD1 LEU A 267     -25.406  -1.788  15.688  1.00 97.00           C  
ATOM   2088  CD2 LEU A 267     -27.141  -0.422  16.875  1.00 97.00           C  
ATOM   2089  N   ILE A 268     -22.766  -2.336  18.234  1.00 96.88           N  
ATOM   2090  CA  ILE A 268     -21.781  -1.253  18.328  1.00 96.88           C  
ATOM   2091  C   ILE A 268     -22.109  -0.184  17.281  1.00 96.88           C  
ATOM   2092  CB  ILE A 268     -20.344  -1.772  18.141  1.00 96.88           C  
ATOM   2093  O   ILE A 268     -21.875  -0.382  16.094  1.00 96.88           O  
ATOM   2094  CG1 ILE A 268     -20.078  -2.957  19.078  1.00 96.88           C  
ATOM   2095  CG2 ILE A 268     -19.328  -0.648  18.375  1.00 96.88           C  
ATOM   2096  CD1 ILE A 268     -20.188  -2.619  20.547  1.00 96.88           C  
ATOM   2097  N   ALA A 269     -22.688   0.917  17.812  1.00 96.44           N  
ATOM   2098  CA  ALA A 269     -23.344   1.895  16.953  1.00 96.44           C  
ATOM   2099  C   ALA A 269     -22.344   2.932  16.453  1.00 96.44           C  
ATOM   2100  CB  ALA A 269     -24.484   2.578  17.703  1.00 96.44           C  
ATOM   2101  O   ALA A 269     -21.359   3.252  17.125  1.00 96.44           O  
ATOM   2102  N   PRO A 270     -22.625   3.363  15.250  1.00 96.56           N  
ATOM   2103  CA  PRO A 270     -21.797   4.461  14.742  1.00 96.56           C  
ATOM   2104  C   PRO A 270     -22.000   5.762  15.516  1.00 96.56           C  
ATOM   2105  CB  PRO A 270     -22.250   4.609  13.289  1.00 96.56           C  
ATOM   2106  O   PRO A 270     -23.125   6.051  15.945  1.00 96.56           O  
ATOM   2107  CG  PRO A 270     -23.656   4.105  13.273  1.00 96.56           C  
ATOM   2108  CD  PRO A 270     -23.797   3.051  14.336  1.00 96.56           C  
ATOM   2109  N   ARG A 271     -21.000   6.457  15.719  1.00 95.06           N  
ATOM   2110  CA  ARG A 271     -21.078   7.766  16.359  1.00 95.06           C  
ATOM   2111  C   ARG A 271     -21.312   8.859  15.320  1.00 95.06           C  
ATOM   2112  CB  ARG A 271     -19.812   8.062  17.156  1.00 95.06           C  
ATOM   2113  O   ARG A 271     -21.859   9.922  15.633  1.00 95.06           O  
ATOM   2114  CG  ARG A 271     -19.906   9.320  18.016  1.00 95.06           C  
ATOM   2115  CD  ARG A 271     -19.016   9.234  19.234  1.00 95.06           C  
ATOM   2116  NE  ARG A 271     -19.141  10.422  20.078  1.00 95.06           N  
ATOM   2117  NH1 ARG A 271     -18.125   9.477  21.922  1.00 95.06           N  
ATOM   2118  NH2 ARG A 271     -18.891  11.633  22.016  1.00 95.06           N  
ATOM   2119  CZ  ARG A 271     -18.719  10.508  21.344  1.00 95.06           C  
ATOM   2120  N   GLY A 272     -20.969   8.625  14.094  1.00 94.94           N  
ATOM   2121  CA  GLY A 272     -21.094   9.516  12.953  1.00 94.94           C  
ATOM   2122  C   GLY A 272     -20.672   8.859  11.641  1.00 94.94           C  
ATOM   2123  O   GLY A 272     -20.781   7.645  11.492  1.00 94.94           O  
ATOM   2124  N   TYR A 273     -20.250   9.695  10.672  1.00 95.00           N  
ATOM   2125  CA  TYR A 273     -19.875   9.164   9.367  1.00 95.00           C  
ATOM   2126  C   TYR A 273     -18.578   9.797   8.883  1.00 95.00           C  
ATOM   2127  CB  TYR A 273     -20.984   9.406   8.344  1.00 95.00           C  
ATOM   2128  O   TYR A 273     -18.188  10.867   9.352  1.00 95.00           O  
ATOM   2129  CG  TYR A 273     -21.297  10.867   8.109  1.00 95.00           C  
ATOM   2130  CD1 TYR A 273     -22.297  11.516   8.820  1.00 95.00           C  
ATOM   2131  CD2 TYR A 273     -20.578  11.602   7.180  1.00 95.00           C  
ATOM   2132  CE1 TYR A 273     -22.594  12.859   8.602  1.00 95.00           C  
ATOM   2133  CE2 TYR A 273     -20.844  12.945   6.953  1.00 95.00           C  
ATOM   2134  OH  TYR A 273     -22.125  14.898   7.457  1.00 95.00           O  
ATOM   2135  CZ  TYR A 273     -21.859  13.562   7.672  1.00 95.00           C  
ATOM   2136  N   PHE A 274     -17.891   9.000   7.953  1.00 93.44           N  
ATOM   2137  CA  PHE A 274     -16.734   9.531   7.238  1.00 93.44           C  
ATOM   2138  C   PHE A 274     -17.141  10.016   5.852  1.00 93.44           C  
ATOM   2139  CB  PHE A 274     -15.633   8.477   7.129  1.00 93.44           C  
ATOM   2140  O   PHE A 274     -17.922   9.359   5.160  1.00 93.44           O  
ATOM   2141  CG  PHE A 274     -15.039   8.078   8.453  1.00 93.44           C  
ATOM   2142  CD1 PHE A 274     -13.945   8.758   8.977  1.00 93.44           C  
ATOM   2143  CD2 PHE A 274     -15.578   7.020   9.180  1.00 93.44           C  
ATOM   2144  CE1 PHE A 274     -13.398   8.391  10.203  1.00 93.44           C  
ATOM   2145  CE2 PHE A 274     -15.031   6.648  10.406  1.00 93.44           C  
ATOM   2146  CZ  PHE A 274     -13.945   7.332  10.914  1.00 93.44           C  
ATOM   2147  N   LYS A 275     -16.641  11.156   5.535  1.00 91.06           N  
ATOM   2148  CA  LYS A 275     -16.844  11.641   4.172  1.00 91.06           C  
ATOM   2149  C   LYS A 275     -15.906  10.930   3.193  1.00 91.06           C  
ATOM   2150  CB  LYS A 275     -16.625  13.156   4.102  1.00 91.06           C  
ATOM   2151  O   LYS A 275     -14.680  10.992   3.338  1.00 91.06           O  
ATOM   2152  CG  LYS A 275     -17.688  13.969   4.824  1.00 91.06           C  
ATOM   2153  CD  LYS A 275     -17.531  15.461   4.551  1.00 91.06           C  
ATOM   2154  CE  LYS A 275     -18.625  16.266   5.238  1.00 91.06           C  
ATOM   2155  NZ  LYS A 275     -18.453  17.734   5.008  1.00 91.06           N  
ATOM   2156  N   ILE A 276     -16.531  10.234   2.211  1.00 87.69           N  
ATOM   2157  CA  ILE A 276     -15.719   9.523   1.235  1.00 87.69           C  
ATOM   2158  C   ILE A 276     -15.461  10.406   0.020  1.00 87.69           C  
ATOM   2159  CB  ILE A 276     -16.391   8.195   0.801  1.00 87.69           C  
ATOM   2160  O   ILE A 276     -16.406  10.977  -0.550  1.00 87.69           O  
ATOM   2161  CG1 ILE A 276     -16.625   7.293   2.018  1.00 87.69           C  
ATOM   2162  CG2 ILE A 276     -15.539   7.484  -0.254  1.00 87.69           C  
ATOM   2163  CD1 ILE A 276     -15.344   6.836   2.705  1.00 87.69           C  
ATOM   2164  N   ARG A 277     -14.125  10.578  -0.296  1.00 83.69           N  
ATOM   2165  CA  ARG A 277     -13.742  11.352  -1.472  1.00 83.69           C  
ATOM   2166  C   ARG A 277     -13.070  10.461  -2.516  1.00 83.69           C  
ATOM   2167  CB  ARG A 277     -12.805  12.492  -1.077  1.00 83.69           C  
ATOM   2168  O   ARG A 277     -12.438   9.461  -2.174  1.00 83.69           O  
ATOM   2169  CG  ARG A 277     -13.430  13.508  -0.140  1.00 83.69           C  
ATOM   2170  CD  ARG A 277     -12.484  14.664   0.158  1.00 83.69           C  
ATOM   2171  NE  ARG A 277     -13.062  15.609   1.106  1.00 83.69           N  
ATOM   2172  NH1 ARG A 277     -11.383  17.172   0.901  1.00 83.69           N  
ATOM   2173  NH2 ARG A 277     -13.141  17.562   2.312  1.00 83.69           N  
ATOM   2174  CZ  ARG A 277     -12.531  16.781   1.438  1.00 83.69           C  
ATOM   2175  N   ASN A 278     -13.422  10.828  -3.748  1.00 78.50           N  
ATOM   2176  CA  ASN A 278     -12.672  10.164  -4.809  1.00 78.50           C  
ATOM   2177  C   ASN A 278     -11.312  10.812  -5.023  1.00 78.50           C  
ATOM   2178  CB  ASN A 278     -13.477  10.164  -6.113  1.00 78.50           C  
ATOM   2179  O   ASN A 278     -11.227  11.984  -5.402  1.00 78.50           O  
ATOM   2180  CG  ASN A 278     -14.664   9.234  -6.070  1.00 78.50           C  
ATOM   2181  ND2 ASN A 278     -15.555   9.359  -7.051  1.00 78.50           N  
ATOM   2182  OD1 ASN A 278     -14.789   8.406  -5.164  1.00 78.50           O  
ATOM   2183  N   GLY A 279     -10.258  10.133  -4.496  1.00 78.12           N  
ATOM   2184  CA  GLY A 279      -8.938  10.703  -4.664  1.00 78.12           C  
ATOM   2185  C   GLY A 279      -7.906   9.695  -5.148  1.00 78.12           C  
ATOM   2186  O   GLY A 279      -8.258   8.578  -5.523  1.00 78.12           O  
ATOM   2187  N   LYS A 280      -6.656  10.172  -5.336  1.00 82.69           N  
ATOM   2188  CA  LYS A 280      -5.539   9.344  -5.789  1.00 82.69           C  
ATOM   2189  C   LYS A 280      -4.621   8.984  -4.625  1.00 82.69           C  
ATOM   2190  CB  LYS A 280      -4.746  10.070  -6.879  1.00 82.69           C  
ATOM   2191  O   LYS A 280      -3.469   8.602  -4.836  1.00 82.69           O  
ATOM   2192  CG  LYS A 280      -5.523  10.289  -8.164  1.00 82.69           C  
ATOM   2193  CD  LYS A 280      -4.660  10.953  -9.234  1.00 82.69           C  
ATOM   2194  CE  LYS A 280      -5.441  11.188 -10.516  1.00 82.69           C  
ATOM   2195  NZ  LYS A 280      -4.602  11.836 -11.570  1.00 82.69           N  
ATOM   2196  N   SER A 281      -5.160   9.094  -3.365  1.00 89.06           N  
ATOM   2197  CA  SER A 281      -4.367   8.766  -2.186  1.00 89.06           C  
ATOM   2198  C   SER A 281      -4.250   7.254  -2.004  1.00 89.06           C  
ATOM   2199  CB  SER A 281      -4.980   9.391  -0.933  1.00 89.06           C  
ATOM   2200  O   SER A 281      -5.039   6.492  -2.564  1.00 89.06           O  
ATOM   2201  OG  SER A 281      -5.031  10.805  -1.049  1.00 89.06           O  
ATOM   2202  N   SER A 282      -3.260   6.941  -1.188  1.00 90.25           N  
ATOM   2203  CA  SER A 282      -3.039   5.512  -0.993  1.00 90.25           C  
ATOM   2204  C   SER A 282      -2.412   5.230   0.368  1.00 90.25           C  
ATOM   2205  CB  SER A 282      -2.146   4.949  -2.102  1.00 90.25           C  
ATOM   2206  O   SER A 282      -2.135   6.156   1.134  1.00 90.25           O  
ATOM   2207  OG  SER A 282      -2.129   3.533  -2.064  1.00 90.25           O  
ATOM   2208  N   ILE A 283      -2.217   3.912   0.666  1.00 88.69           N  
ATOM   2209  CA  ILE A 283      -1.612   3.451   1.911  1.00 88.69           C  
ATOM   2210  C   ILE A 283      -0.491   2.461   1.604  1.00 88.69           C  
ATOM   2211  CB  ILE A 283      -2.662   2.801   2.842  1.00 88.69           C  
ATOM   2212  O   ILE A 283      -0.590   1.674   0.661  1.00 88.69           O  
ATOM   2213  CG1 ILE A 283      -2.025   2.428   4.184  1.00 88.69           C  
ATOM   2214  CG2 ILE A 283      -3.291   1.576   2.172  1.00 88.69           C  
ATOM   2215  CD1 ILE A 283      -3.029   2.010   5.250  1.00 88.69           C  
ATOM   2216  N   MET A 284       0.583   2.537   2.408  1.00 88.88           N  
ATOM   2217  CA  MET A 284       1.727   1.650   2.207  1.00 88.88           C  
ATOM   2218  C   MET A 284       2.326   1.223   3.541  1.00 88.88           C  
ATOM   2219  CB  MET A 284       2.793   2.336   1.350  1.00 88.88           C  
ATOM   2220  O   MET A 284       2.516   2.049   4.434  1.00 88.88           O  
ATOM   2221  CG  MET A 284       4.016   1.471   1.086  1.00 88.88           C  
ATOM   2222  SD  MET A 284       5.293   2.342   0.098  1.00 88.88           S  
ATOM   2223  CE  MET A 284       4.398   2.553  -1.467  1.00 88.88           C  
ATOM   2224  N   ARG A 285       2.572   0.039   3.613  1.00 91.12           N  
ATOM   2225  CA  ARG A 285       3.293  -0.457   4.781  1.00 91.12           C  
ATOM   2226  C   ARG A 285       4.801  -0.302   4.602  1.00 91.12           C  
ATOM   2227  CB  ARG A 285       2.945  -1.924   5.047  1.00 91.12           C  
ATOM   2228  O   ARG A 285       5.375  -0.844   3.656  1.00 91.12           O  
ATOM   2229  CG  ARG A 285       3.428  -2.439   6.391  1.00 91.12           C  
ATOM   2230  CD  ARG A 285       2.875  -3.824   6.695  1.00 91.12           C  
ATOM   2231  NE  ARG A 285       3.479  -4.395   7.898  1.00 91.12           N  
ATOM   2232  NH1 ARG A 285       1.965  -6.129   8.086  1.00 91.12           N  
ATOM   2233  NH2 ARG A 285       3.658  -5.906   9.617  1.00 91.12           N  
ATOM   2234  CZ  ARG A 285       3.033  -5.473   8.531  1.00 91.12           C  
ATOM   2235  N   SER A 286       5.449   0.381   5.480  1.00 92.25           N  
ATOM   2236  CA  SER A 286       6.883   0.625   5.363  1.00 92.25           C  
ATOM   2237  C   SER A 286       7.492   1.006   6.707  1.00 92.25           C  
ATOM   2238  CB  SER A 286       7.156   1.729   4.340  1.00 92.25           C  
ATOM   2239  O   SER A 286       6.883   1.742   7.484  1.00 92.25           O  
ATOM   2240  OG  SER A 286       8.539   2.004   4.254  1.00 92.25           O  
ATOM   2241  N   ASP A 287       8.695   0.536   6.918  1.00 94.31           N  
ATOM   2242  CA  ASP A 287       9.430   0.910   8.125  1.00 94.31           C  
ATOM   2243  C   ASP A 287      10.594   1.843   7.789  1.00 94.31           C  
ATOM   2244  CB  ASP A 287       9.953  -0.336   8.844  1.00 94.31           C  
ATOM   2245  O   ASP A 287      11.406   2.168   8.656  1.00 94.31           O  
ATOM   2246  CG  ASP A 287       8.844  -1.135   9.516  1.00 94.31           C  
ATOM   2247  OD1 ASP A 287       7.895  -0.528  10.055  1.00 94.31           O  
ATOM   2248  OD2 ASP A 287       8.922  -2.383   9.500  1.00 94.31           O  
ATOM   2249  N   ALA A 288      10.688   2.145   6.551  1.00 94.19           N  
ATOM   2250  CA  ALA A 288      11.727   3.074   6.109  1.00 94.19           C  
ATOM   2251  C   ALA A 288      11.523   4.457   6.727  1.00 94.19           C  
ATOM   2252  CB  ALA A 288      11.742   3.174   4.586  1.00 94.19           C  
ATOM   2253  O   ALA A 288      10.391   4.910   6.891  1.00 94.19           O  
ATOM   2254  N   PRO A 289      12.609   5.109   7.191  1.00 94.94           N  
ATOM   2255  CA  PRO A 289      12.484   6.449   7.766  1.00 94.94           C  
ATOM   2256  C   PRO A 289      12.031   7.488   6.742  1.00 94.94           C  
ATOM   2257  CB  PRO A 289      13.898   6.758   8.258  1.00 94.94           C  
ATOM   2258  O   PRO A 289      12.273   7.324   5.543  1.00 94.94           O  
ATOM   2259  CG  PRO A 289      14.797   5.934   7.391  1.00 94.94           C  
ATOM   2260  CD  PRO A 289      14.062   4.684   6.996  1.00 94.94           C  
ATOM   2261  N   ILE A 290      11.234   8.438   7.277  1.00 94.75           N  
ATOM   2262  CA  ILE A 290      10.773   9.539   6.441  1.00 94.75           C  
ATOM   2263  C   ILE A 290      11.781  10.680   6.488  1.00 94.75           C  
ATOM   2264  CB  ILE A 290       9.383  10.031   6.887  1.00 94.75           C  
ATOM   2265  O   ILE A 290      12.141  11.156   7.566  1.00 94.75           O  
ATOM   2266  CG1 ILE A 290       8.352   8.898   6.789  1.00 94.75           C  
ATOM   2267  CG2 ILE A 290       8.945  11.242   6.047  1.00 94.75           C  
ATOM   2268  CD1 ILE A 290       6.996   9.242   7.398  1.00 94.75           C  
ATOM   2269  N   GLY A 291      12.344  11.047   5.312  1.00 92.25           N  
ATOM   2270  CA  GLY A 291      13.367  12.086   5.242  1.00 92.25           C  
ATOM   2271  C   GLY A 291      12.969  13.250   4.352  1.00 92.25           C  
ATOM   2272  O   GLY A 291      11.969  13.180   3.637  1.00 92.25           O  
ATOM   2273  N   THR A 292      13.719  14.406   4.574  1.00 92.19           N  
ATOM   2274  CA  THR A 292      13.500  15.602   3.766  1.00 92.19           C  
ATOM   2275  C   THR A 292      14.188  15.469   2.408  1.00 92.19           C  
ATOM   2276  CB  THR A 292      14.023  16.859   4.484  1.00 92.19           C  
ATOM   2277  O   THR A 292      15.406  15.641   2.301  1.00 92.19           O  
ATOM   2278  CG2 THR A 292      13.203  17.172   5.734  1.00 92.19           C  
ATOM   2279  OG1 THR A 292      15.391  16.656   4.863  1.00 92.19           O  
ATOM   2280  N   CYS A 293      13.562  14.891   1.396  1.00 92.25           N  
ATOM   2281  CA  CYS A 293      14.047  14.680   0.034  1.00 92.25           C  
ATOM   2282  C   CYS A 293      12.891  14.703  -0.959  1.00 92.25           C  
ATOM   2283  CB  CYS A 293      14.797  13.352  -0.073  1.00 92.25           C  
ATOM   2284  O   CYS A 293      11.719  14.688  -0.562  1.00 92.25           O  
ATOM   2285  SG  CYS A 293      13.797  11.914   0.365  1.00 92.25           S  
ATOM   2286  N   SER A 294      13.211  14.875  -2.170  1.00 91.88           N  
ATOM   2287  CA  SER A 294      12.211  14.984  -3.227  1.00 91.88           C  
ATOM   2288  C   SER A 294      12.297  13.805  -4.188  1.00 91.88           C  
ATOM   2289  CB  SER A 294      12.391  16.297  -3.996  1.00 91.88           C  
ATOM   2290  O   SER A 294      13.336  13.570  -4.809  1.00 91.88           O  
ATOM   2291  OG  SER A 294      11.438  16.391  -5.043  1.00 91.88           O  
ATOM   2292  N   SER A 295      11.266  13.039  -4.188  1.00 90.81           N  
ATOM   2293  CA  SER A 295      11.133  11.938  -5.129  1.00 90.81           C  
ATOM   2294  C   SER A 295       9.664  11.641  -5.438  1.00 90.81           C  
ATOM   2295  CB  SER A 295      11.805  10.680  -4.578  1.00 90.81           C  
ATOM   2296  O   SER A 295       8.852  11.508  -4.523  1.00 90.81           O  
ATOM   2297  OG  SER A 295      11.641   9.586  -5.469  1.00 90.81           O  
ATOM   2298  N   GLU A 296       9.336  11.523  -6.656  1.00 88.94           N  
ATOM   2299  CA  GLU A 296       7.969  11.281  -7.109  1.00 88.94           C  
ATOM   2300  C   GLU A 296       7.582   9.812  -6.926  1.00 88.94           C  
ATOM   2301  CB  GLU A 296       7.805  11.688  -8.578  1.00 88.94           C  
ATOM   2302  O   GLU A 296       6.398   9.492  -6.797  1.00 88.94           O  
ATOM   2303  CG  GLU A 296       7.859  13.188  -8.805  1.00 88.94           C  
ATOM   2304  CD  GLU A 296       7.555  13.586 -10.242  1.00 88.94           C  
ATOM   2305  OE1 GLU A 296       7.359  14.789 -10.508  1.00 88.94           O  
ATOM   2306  OE2 GLU A 296       7.508  12.680 -11.109  1.00 88.94           O  
ATOM   2307  N   CYS A 297       8.555   8.914  -6.883  1.00 91.56           N  
ATOM   2308  CA  CYS A 297       8.305   7.480  -6.766  1.00 91.56           C  
ATOM   2309  C   CYS A 297       8.664   6.969  -5.379  1.00 91.56           C  
ATOM   2310  CB  CYS A 297       9.086   6.707  -7.824  1.00 91.56           C  
ATOM   2311  O   CYS A 297       9.805   7.113  -4.938  1.00 91.56           O  
ATOM   2312  SG  CYS A 297       8.797   4.926  -7.797  1.00 91.56           S  
ATOM   2313  N   ILE A 298       7.715   6.254  -4.719  1.00 91.94           N  
ATOM   2314  CA  ILE A 298       7.898   5.758  -3.359  1.00 91.94           C  
ATOM   2315  C   ILE A 298       7.633   4.254  -3.316  1.00 91.94           C  
ATOM   2316  CB  ILE A 298       6.977   6.492  -2.361  1.00 91.94           C  
ATOM   2317  O   ILE A 298       6.660   3.773  -3.900  1.00 91.94           O  
ATOM   2318  CG1 ILE A 298       7.277   7.996  -2.365  1.00 91.94           C  
ATOM   2319  CG2 ILE A 298       7.125   5.906  -0.955  1.00 91.94           C  
ATOM   2320  CD1 ILE A 298       6.285   8.828  -1.562  1.00 91.94           C  
ATOM   2321  N   THR A 299       8.539   3.539  -2.607  1.00 92.38           N  
ATOM   2322  CA  THR A 299       8.367   2.111  -2.365  1.00 92.38           C  
ATOM   2323  C   THR A 299       8.422   1.806  -0.872  1.00 92.38           C  
ATOM   2324  CB  THR A 299       9.438   1.288  -3.102  1.00 92.38           C  
ATOM   2325  O   THR A 299       8.797   2.664  -0.071  1.00 92.38           O  
ATOM   2326  CG2 THR A 299       9.562   1.722  -4.559  1.00 92.38           C  
ATOM   2327  OG1 THR A 299      10.703   1.473  -2.453  1.00 92.38           O  
ATOM   2328  N   PRO A 300       7.984   0.546  -0.531  1.00 89.31           N  
ATOM   2329  CA  PRO A 300       8.031   0.189   0.889  1.00 89.31           C  
ATOM   2330  C   PRO A 300       9.453   0.243   1.462  1.00 89.31           C  
ATOM   2331  CB  PRO A 300       7.488  -1.241   0.913  1.00 89.31           C  
ATOM   2332  O   PRO A 300       9.625   0.452   2.664  1.00 89.31           O  
ATOM   2333  CG  PRO A 300       6.578  -1.321  -0.268  1.00 89.31           C  
ATOM   2334  CD  PRO A 300       7.160  -0.495  -1.379  1.00 89.31           C  
ATOM   2335  N   ASN A 301      10.430   0.024   0.585  1.00 90.81           N  
ATOM   2336  CA  ASN A 301      11.812  -0.001   1.034  1.00 90.81           C  
ATOM   2337  C   ASN A 301      12.469   1.371   0.906  1.00 90.81           C  
ATOM   2338  CB  ASN A 301      12.609  -1.046   0.252  1.00 90.81           C  
ATOM   2339  O   ASN A 301      13.633   1.542   1.266  1.00 90.81           O  
ATOM   2340  CG  ASN A 301      12.148  -2.463   0.525  1.00 90.81           C  
ATOM   2341  ND2 ASN A 301      12.656  -3.414  -0.245  1.00 90.81           N  
ATOM   2342  OD1 ASN A 301      11.328  -2.697   1.420  1.00 90.81           O  
ATOM   2343  N   GLY A 302      11.773   2.369   0.468  1.00 92.44           N  
ATOM   2344  CA  GLY A 302      12.312   3.707   0.302  1.00 92.44           C  
ATOM   2345  C   GLY A 302      12.055   4.289  -1.074  1.00 92.44           C  
ATOM   2346  O   GLY A 302      11.594   3.586  -1.976  1.00 92.44           O  
ATOM   2347  N   SER A 303      12.305   5.645  -1.252  1.00 93.56           N  
ATOM   2348  CA  SER A 303      12.023   6.324  -2.514  1.00 93.56           C  
ATOM   2349  C   SER A 303      13.062   5.977  -3.572  1.00 93.56           C  
ATOM   2350  CB  SER A 303      11.977   7.836  -2.307  1.00 93.56           C  
ATOM   2351  O   SER A 303      14.203   5.641  -3.244  1.00 93.56           O  
ATOM   2352  OG  SER A 303      10.938   8.195  -1.405  1.00 93.56           O  
ATOM   2353  N   ILE A 304      12.656   5.969  -4.867  1.00 90.88           N  
ATOM   2354  CA  ILE A 304      13.516   5.695  -6.012  1.00 90.88           C  
ATOM   2355  C   ILE A 304      13.719   6.969  -6.824  1.00 90.88           C  
ATOM   2356  CB  ILE A 304      12.938   4.574  -6.902  1.00 90.88           C  
ATOM   2357  O   ILE A 304      12.758   7.680  -7.129  1.00 90.88           O  
ATOM   2358  CG1 ILE A 304      12.750   3.287  -6.094  1.00 90.88           C  
ATOM   2359  CG2 ILE A 304      13.836   4.332  -8.117  1.00 90.88           C  
ATOM   2360  CD1 ILE A 304      12.008   2.188  -6.840  1.00 90.88           C  
ATOM   2361  N   PRO A 305      15.000   7.262  -7.098  1.00 83.94           N  
ATOM   2362  CA  PRO A 305      15.281   8.398  -7.973  1.00 83.94           C  
ATOM   2363  C   PRO A 305      14.836   8.164  -9.414  1.00 83.94           C  
ATOM   2364  CB  PRO A 305      16.812   8.539  -7.891  1.00 83.94           C  
ATOM   2365  O   PRO A 305      14.898   7.031  -9.906  1.00 83.94           O  
ATOM   2366  CG  PRO A 305      17.281   7.195  -7.426  1.00 83.94           C  
ATOM   2367  CD  PRO A 305      16.156   6.500  -6.727  1.00 83.94           C  
ATOM   2368  N   ASN A 306      13.852   8.766  -9.953  1.00 79.81           N  
ATOM   2369  CA  ASN A 306      13.219   8.609 -11.258  1.00 79.81           C  
ATOM   2370  C   ASN A 306      14.195   8.883 -12.398  1.00 79.81           C  
ATOM   2371  CB  ASN A 306      12.000   9.531 -11.375  1.00 79.81           C  
ATOM   2372  O   ASN A 306      13.812   9.430 -13.430  1.00 79.81           O  
ATOM   2373  CG  ASN A 306      10.969   9.016 -12.359  1.00 79.81           C  
ATOM   2374  ND2 ASN A 306      10.008   9.867 -12.703  1.00 79.81           N  
ATOM   2375  OD1 ASN A 306      11.031   7.867 -12.797  1.00 79.81           O  
ATOM   2376  N   ASP A 307      15.500   8.555 -12.297  1.00 83.19           N  
ATOM   2377  CA  ASP A 307      16.547   8.867 -13.273  1.00 83.19           C  
ATOM   2378  C   ASP A 307      16.609   7.809 -14.367  1.00 83.19           C  
ATOM   2379  CB  ASP A 307      17.906   9.000 -12.578  1.00 83.19           C  
ATOM   2380  O   ASP A 307      17.172   8.055 -15.438  1.00 83.19           O  
ATOM   2381  CG  ASP A 307      18.250   7.789 -11.727  1.00 83.19           C  
ATOM   2382  OD1 ASP A 307      17.344   7.012 -11.367  1.00 83.19           O  
ATOM   2383  OD2 ASP A 307      19.453   7.609 -11.422  1.00 83.19           O  
ATOM   2384  N   LYS A 308      15.961   6.695 -14.125  1.00 88.12           N  
ATOM   2385  CA  LYS A 308      15.969   5.598 -15.086  1.00 88.12           C  
ATOM   2386  C   LYS A 308      14.547   5.172 -15.453  1.00 88.12           C  
ATOM   2387  CB  LYS A 308      16.750   4.402 -14.539  1.00 88.12           C  
ATOM   2388  O   LYS A 308      13.617   5.398 -14.680  1.00 88.12           O  
ATOM   2389  CG  LYS A 308      18.219   4.691 -14.258  1.00 88.12           C  
ATOM   2390  CD  LYS A 308      18.953   3.459 -13.742  1.00 88.12           C  
ATOM   2391  CE  LYS A 308      20.406   3.758 -13.430  1.00 88.12           C  
ATOM   2392  NZ  LYS A 308      21.156   2.525 -13.039  1.00 88.12           N  
ATOM   2393  N   PRO A 309      14.445   4.594 -16.609  1.00 83.50           N  
ATOM   2394  CA  PRO A 309      13.125   4.266 -17.141  1.00 83.50           C  
ATOM   2395  C   PRO A 309      12.531   2.998 -16.531  1.00 83.50           C  
ATOM   2396  CB  PRO A 309      13.391   4.082 -18.641  1.00 83.50           C  
ATOM   2397  O   PRO A 309      11.312   2.814 -16.547  1.00 83.50           O  
ATOM   2398  CG  PRO A 309      14.844   3.736 -18.734  1.00 83.50           C  
ATOM   2399  CD  PRO A 309      15.562   4.402 -17.594  1.00 83.50           C  
ATOM   2400  N   PHE A 310      13.445   2.104 -15.969  1.00 89.75           N  
ATOM   2401  CA  PHE A 310      12.977   0.873 -15.344  1.00 89.75           C  
ATOM   2402  C   PHE A 310      13.523   0.745 -13.922  1.00 89.75           C  
ATOM   2403  CB  PHE A 310      13.391  -0.346 -16.172  1.00 89.75           C  
ATOM   2404  O   PHE A 310      14.539   1.353 -13.586  1.00 89.75           O  
ATOM   2405  CG  PHE A 310      12.922  -0.287 -17.609  1.00 89.75           C  
ATOM   2406  CD1 PHE A 310      11.586  -0.461 -17.922  1.00 89.75           C  
ATOM   2407  CD2 PHE A 310      13.836  -0.058 -18.625  1.00 89.75           C  
ATOM   2408  CE1 PHE A 310      11.156  -0.408 -19.250  1.00 89.75           C  
ATOM   2409  CE2 PHE A 310      13.406  -0.003 -19.953  1.00 89.75           C  
ATOM   2410  CZ  PHE A 310      12.070  -0.179 -20.266  1.00 89.75           C  
ATOM   2411  N   GLN A 311      12.789  -0.031 -13.062  1.00 92.00           N  
ATOM   2412  CA  GLN A 311      13.242  -0.337 -11.711  1.00 92.00           C  
ATOM   2413  C   GLN A 311      12.953  -1.790 -11.352  1.00 92.00           C  
ATOM   2414  CB  GLN A 311      12.586   0.600 -10.695  1.00 92.00           C  
ATOM   2415  O   GLN A 311      12.023  -2.398 -11.891  1.00 92.00           O  
ATOM   2416  CG  GLN A 311      11.078   0.399 -10.562  1.00 92.00           C  
ATOM   2417  CD  GLN A 311      10.719  -0.601  -9.484  1.00 92.00           C  
ATOM   2418  NE2 GLN A 311       9.508  -1.144  -9.555  1.00 92.00           N  
ATOM   2419  OE1 GLN A 311      11.516  -0.884  -8.586  1.00 92.00           O  
ATOM   2420  N   ASN A 312      13.883  -2.342 -10.547  1.00 91.12           N  
ATOM   2421  CA  ASN A 312      13.672  -3.693 -10.039  1.00 91.12           C  
ATOM   2422  C   ASN A 312      13.688  -3.730  -8.516  1.00 91.12           C  
ATOM   2423  CB  ASN A 312      14.727  -4.648 -10.609  1.00 91.12           C  
ATOM   2424  O   ASN A 312      14.023  -4.758  -7.918  1.00 91.12           O  
ATOM   2425  CG  ASN A 312      16.109  -4.410 -10.016  1.00 91.12           C  
ATOM   2426  ND2 ASN A 312      17.016  -5.359 -10.227  1.00 91.12           N  
ATOM   2427  OD1 ASN A 312      16.359  -3.387  -9.383  1.00 91.12           O  
ATOM   2428  N   VAL A 313      13.398  -2.646  -7.875  1.00 88.38           N  
ATOM   2429  CA  VAL A 313      13.445  -2.457  -6.430  1.00 88.38           C  
ATOM   2430  C   VAL A 313      12.203  -3.080  -5.785  1.00 88.38           C  
ATOM   2431  CB  VAL A 313      13.547  -0.962  -6.055  1.00 88.38           C  
ATOM   2432  O   VAL A 313      12.320  -3.926  -4.895  1.00 88.38           O  
ATOM   2433  CG1 VAL A 313      13.492  -0.780  -4.539  1.00 88.38           C  
ATOM   2434  CG2 VAL A 313      14.820  -0.354  -6.629  1.00 88.38           C  
ATOM   2435  N   ASN A 314      11.023  -2.613  -6.145  1.00 86.94           N  
ATOM   2436  CA  ASN A 314       9.797  -3.162  -5.582  1.00 86.94           C  
ATOM   2437  C   ASN A 314       8.641  -3.070  -6.574  1.00 86.94           C  
ATOM   2438  CB  ASN A 314       9.430  -2.447  -4.277  1.00 86.94           C  
ATOM   2439  O   ASN A 314       8.461  -2.049  -7.238  1.00 86.94           O  
ATOM   2440  CG  ASN A 314       8.445  -3.232  -3.436  1.00 86.94           C  
ATOM   2441  ND2 ASN A 314       8.867  -3.613  -2.234  1.00 86.94           N  
ATOM   2442  OD1 ASN A 314       7.320  -3.496  -3.861  1.00 86.94           O  
ATOM   2443  N   ARG A 315       7.820  -4.102  -6.551  1.00 84.62           N  
ATOM   2444  CA  ARG A 315       6.664  -4.137  -7.438  1.00 84.62           C  
ATOM   2445  C   ARG A 315       5.582  -3.168  -6.969  1.00 84.62           C  
ATOM   2446  CB  ARG A 315       6.094  -5.555  -7.527  1.00 84.62           C  
ATOM   2447  O   ARG A 315       4.812  -2.648  -7.777  1.00 84.62           O  
ATOM   2448  CG  ARG A 315       7.059  -6.566  -8.117  1.00 84.62           C  
ATOM   2449  CD  ARG A 315       6.500  -7.980  -8.055  1.00 84.62           C  
ATOM   2450  NE  ARG A 315       7.457  -8.961  -8.555  1.00 84.62           N  
ATOM   2451  NH1 ARG A 315       5.910 -10.664  -8.781  1.00 84.62           N  
ATOM   2452  NH2 ARG A 315       8.102 -11.023  -9.336  1.00 84.62           N  
ATOM   2453  CZ  ARG A 315       7.156 -10.219  -8.891  1.00 84.62           C  
ATOM   2454  N   ILE A 316       5.488  -3.004  -5.648  1.00 84.31           N  
ATOM   2455  CA  ILE A 316       4.520  -2.090  -5.055  1.00 84.31           C  
ATOM   2456  C   ILE A 316       5.102  -0.680  -5.000  1.00 84.31           C  
ATOM   2457  CB  ILE A 316       4.102  -2.553  -3.641  1.00 84.31           C  
ATOM   2458  O   ILE A 316       6.102  -0.441  -4.316  1.00 84.31           O  
ATOM   2459  CG1 ILE A 316       3.529  -3.973  -3.691  1.00 84.31           C  
ATOM   2460  CG2 ILE A 316       3.090  -1.576  -3.029  1.00 84.31           C  
ATOM   2461  CD1 ILE A 316       3.281  -4.590  -2.320  1.00 84.31           C  
ATOM   2462  N   THR A 317       4.426   0.255  -5.754  1.00 88.00           N  
ATOM   2463  CA  THR A 317       4.969   1.606  -5.832  1.00 88.00           C  
ATOM   2464  C   THR A 317       3.855   2.643  -5.707  1.00 88.00           C  
ATOM   2465  CB  THR A 317       5.734   1.827  -7.152  1.00 88.00           C  
ATOM   2466  O   THR A 317       2.686   2.338  -5.945  1.00 88.00           O  
ATOM   2467  CG2 THR A 317       6.867   0.817  -7.309  1.00 88.00           C  
ATOM   2468  OG1 THR A 317       4.828   1.684  -8.250  1.00 88.00           O  
ATOM   2469  N   TYR A 318       4.176   3.871  -5.277  1.00 88.38           N  
ATOM   2470  CA  TYR A 318       3.256   5.004  -5.223  1.00 88.38           C  
ATOM   2471  C   TYR A 318       3.846   6.219  -5.922  1.00 88.38           C  
ATOM   2472  CB  TYR A 318       2.918   5.352  -3.770  1.00 88.38           C  
ATOM   2473  O   TYR A 318       4.988   6.605  -5.656  1.00 88.38           O  
ATOM   2474  CG  TYR A 318       1.976   6.520  -3.627  1.00 88.38           C  
ATOM   2475  CD1 TYR A 318       2.457   7.797  -3.344  1.00 88.38           C  
ATOM   2476  CD2 TYR A 318       0.604   6.352  -3.777  1.00 88.38           C  
ATOM   2477  CE1 TYR A 318       1.592   8.875  -3.209  1.00 88.38           C  
ATOM   2478  CE2 TYR A 318      -0.271   7.426  -3.646  1.00 88.38           C  
ATOM   2479  OH  TYR A 318      -0.629   9.750  -3.232  1.00 88.38           O  
ATOM   2480  CZ  TYR A 318       0.232   8.680  -3.363  1.00 88.38           C  
ATOM   2481  N   GLY A 319       3.049   6.875  -6.824  1.00 87.75           N  
ATOM   2482  CA  GLY A 319       3.510   8.047  -7.555  1.00 87.75           C  
ATOM   2483  C   GLY A 319       4.016   7.719  -8.945  1.00 87.75           C  
ATOM   2484  O   GLY A 319       3.713   6.652  -9.484  1.00 87.75           O  
ATOM   2485  N   ALA A 320       4.691   8.602  -9.586  1.00 87.69           N  
ATOM   2486  CA  ALA A 320       5.254   8.422 -10.922  1.00 87.69           C  
ATOM   2487  C   ALA A 320       6.551   7.621 -10.867  1.00 87.69           C  
ATOM   2488  CB  ALA A 320       5.500   9.781 -11.586  1.00 87.69           C  
ATOM   2489  O   ALA A 320       7.641   8.195 -10.797  1.00 87.69           O  
ATOM   2490  N   CYS A 321       6.469   6.234 -10.844  1.00 88.50           N  
ATOM   2491  CA  CYS A 321       7.621   5.355 -10.680  1.00 88.50           C  
ATOM   2492  C   CYS A 321       7.980   4.676 -11.992  1.00 88.50           C  
ATOM   2493  CB  CYS A 321       7.336   4.297  -9.609  1.00 88.50           C  
ATOM   2494  O   CYS A 321       7.102   4.395 -12.812  1.00 88.50           O  
ATOM   2495  SG  CYS A 321       6.891   4.992  -8.000  1.00 88.50           S  
ATOM   2496  N   PRO A 322       9.359   4.520 -12.203  1.00 86.81           N  
ATOM   2497  CA  PRO A 322       9.773   3.705 -13.352  1.00 86.81           C  
ATOM   2498  C   PRO A 322       9.156   2.309 -13.328  1.00 86.81           C  
ATOM   2499  CB  PRO A 322      11.297   3.631 -13.195  1.00 86.81           C  
ATOM   2500  O   PRO A 322       8.875   1.766 -12.258  1.00 86.81           O  
ATOM   2501  CG  PRO A 322      11.648   4.773 -12.297  1.00 86.81           C  
ATOM   2502  CD  PRO A 322      10.477   5.047 -11.398  1.00 86.81           C  
ATOM   2503  N   ARG A 323       8.945   1.761 -14.445  1.00 84.50           N  
ATOM   2504  CA  ARG A 323       8.242   0.483 -14.555  1.00 84.50           C  
ATOM   2505  C   ARG A 323       9.086  -0.652 -13.984  1.00 84.50           C  
ATOM   2506  CB  ARG A 323       7.895   0.189 -16.016  1.00 84.50           C  
ATOM   2507  O   ARG A 323      10.297  -0.719 -14.219  1.00 84.50           O  
ATOM   2508  CG  ARG A 323       6.816   1.098 -16.578  1.00 84.50           C  
ATOM   2509  CD  ARG A 323       5.453   0.806 -15.977  1.00 84.50           C  
ATOM   2510  NE  ARG A 323       4.402   1.612 -16.594  1.00 84.50           N  
ATOM   2511  NH1 ARG A 323       2.670   0.620 -15.430  1.00 84.50           N  
ATOM   2512  NH2 ARG A 323       2.236   2.289 -16.938  1.00 84.50           N  
ATOM   2513  CZ  ARG A 323       3.105   1.505 -16.312  1.00 84.50           C  
ATOM   2514  N   TYR A 324       8.391  -1.458 -13.297  1.00 87.31           N  
ATOM   2515  CA  TYR A 324       9.062  -2.594 -12.672  1.00 87.31           C  
ATOM   2516  C   TYR A 324       9.359  -3.680 -13.703  1.00 87.31           C  
ATOM   2517  CB  TYR A 324       8.211  -3.168 -11.539  1.00 87.31           C  
ATOM   2518  O   TYR A 324       8.484  -4.043 -14.500  1.00 87.31           O  
ATOM   2519  CG  TYR A 324       8.844  -4.348 -10.844  1.00 87.31           C  
ATOM   2520  CD1 TYR A 324       8.586  -5.652 -11.266  1.00 87.31           C  
ATOM   2521  CD2 TYR A 324       9.703  -4.164  -9.758  1.00 87.31           C  
ATOM   2522  CE1 TYR A 324       9.172  -6.742 -10.625  1.00 87.31           C  
ATOM   2523  CE2 TYR A 324      10.289  -5.246  -9.117  1.00 87.31           C  
ATOM   2524  OH  TYR A 324      10.594  -7.605  -8.914  1.00 87.31           O  
ATOM   2525  CZ  TYR A 324      10.016  -6.527  -9.555  1.00 87.31           C  
ATOM   2526  N   VAL A 325      10.578  -4.203 -13.719  1.00 89.00           N  
ATOM   2527  CA  VAL A 325      11.000  -5.320 -14.562  1.00 89.00           C  
ATOM   2528  C   VAL A 325      11.711  -6.371 -13.711  1.00 89.00           C  
ATOM   2529  CB  VAL A 325      11.922  -4.848 -15.711  1.00 89.00           C  
ATOM   2530  O   VAL A 325      12.383  -6.035 -12.734  1.00 89.00           O  
ATOM   2531  CG1 VAL A 325      11.180  -3.902 -16.641  1.00 89.00           C  
ATOM   2532  CG2 VAL A 325      13.172  -4.172 -15.148  1.00 89.00           C  
ATOM   2533  N   LYS A 326      11.508  -7.586 -14.031  1.00 87.75           N  
ATOM   2534  CA  LYS A 326      12.109  -8.688 -13.281  1.00 87.75           C  
ATOM   2535  C   LYS A 326      13.562  -8.906 -13.695  1.00 87.75           C  
ATOM   2536  CB  LYS A 326      11.305  -9.969 -13.477  1.00 87.75           C  
ATOM   2537  O   LYS A 326      14.125  -9.977 -13.461  1.00 87.75           O  
ATOM   2538  CG  LYS A 326       9.953  -9.961 -12.781  1.00 87.75           C  
ATOM   2539  CD  LYS A 326       9.234 -11.297 -12.938  1.00 87.75           C  
ATOM   2540  CE  LYS A 326       7.879 -11.289 -12.250  1.00 87.75           C  
ATOM   2541  NZ  LYS A 326       7.191 -12.609 -12.359  1.00 87.75           N  
ATOM   2542  N   GLN A 327      14.133  -7.953 -14.344  1.00 86.31           N  
ATOM   2543  CA  GLN A 327      15.523  -8.023 -14.789  1.00 86.31           C  
ATOM   2544  C   GLN A 327      16.422  -7.191 -13.883  1.00 86.31           C  
ATOM   2545  CB  GLN A 327      15.648  -7.547 -16.234  1.00 86.31           C  
ATOM   2546  O   GLN A 327      16.062  -6.082 -13.477  1.00 86.31           O  
ATOM   2547  CG  GLN A 327      14.828  -8.367 -17.219  1.00 86.31           C  
ATOM   2548  CD  GLN A 327      15.305  -9.797 -17.328  1.00 86.31           C  
ATOM   2549  NE2 GLN A 327      14.398 -10.695 -17.719  1.00 86.31           N  
ATOM   2550  OE1 GLN A 327      16.469 -10.102 -17.078  1.00 86.31           O  
ATOM   2551  N   ASN A 328      17.531  -7.793 -13.547  1.00 86.50           N  
ATOM   2552  CA  ASN A 328      18.484  -7.117 -12.672  1.00 86.50           C  
ATOM   2553  C   ASN A 328      19.281  -6.066 -13.438  1.00 86.50           C  
ATOM   2554  CB  ASN A 328      19.422  -8.125 -12.016  1.00 86.50           C  
ATOM   2555  O   ASN A 328      19.703  -5.062 -12.859  1.00 86.50           O  
ATOM   2556  CG  ASN A 328      18.719  -9.008 -11.008  1.00 86.50           C  
ATOM   2557  ND2 ASN A 328      19.234 -10.211 -10.797  1.00 86.50           N  
ATOM   2558  OD1 ASN A 328      17.703  -8.617 -10.422  1.00 86.50           O  
ATOM   2559  N   THR A 329      19.375  -6.309 -14.766  1.00 88.25           N  
ATOM   2560  CA  THR A 329      20.156  -5.379 -15.570  1.00 88.25           C  
ATOM   2561  C   THR A 329      19.609  -5.293 -16.984  1.00 88.25           C  
ATOM   2562  CB  THR A 329      21.641  -5.793 -15.609  1.00 88.25           C  
ATOM   2563  O   THR A 329      19.266  -6.312 -17.594  1.00 88.25           O  
ATOM   2564  CG2 THR A 329      21.812  -7.164 -16.250  1.00 88.25           C  
ATOM   2565  OG1 THR A 329      22.375  -4.828 -16.375  1.00 88.25           O  
ATOM   2566  N   LEU A 330      19.422  -4.117 -17.438  1.00 88.69           N  
ATOM   2567  CA  LEU A 330      19.141  -3.799 -18.828  1.00 88.69           C  
ATOM   2568  C   LEU A 330      20.062  -2.699 -19.328  1.00 88.69           C  
ATOM   2569  CB  LEU A 330      17.688  -3.369 -18.984  1.00 88.69           C  
ATOM   2570  O   LEU A 330      19.922  -1.536 -18.953  1.00 88.69           O  
ATOM   2571  CG  LEU A 330      16.625  -4.449 -18.750  1.00 88.69           C  
ATOM   2572  CD1 LEU A 330      15.227  -3.838 -18.781  1.00 88.69           C  
ATOM   2573  CD2 LEU A 330      16.750  -5.551 -19.797  1.00 88.69           C  
ATOM   2574  N   LYS A 331      21.016  -3.096 -20.188  1.00 89.06           N  
ATOM   2575  CA  LYS A 331      22.031  -2.148 -20.641  1.00 89.06           C  
ATOM   2576  C   LYS A 331      21.797  -1.734 -22.094  1.00 89.06           C  
ATOM   2577  CB  LYS A 331      23.422  -2.748 -20.484  1.00 89.06           C  
ATOM   2578  O   LYS A 331      21.562  -2.584 -22.953  1.00 89.06           O  
ATOM   2579  CG  LYS A 331      23.844  -2.990 -19.047  1.00 89.06           C  
ATOM   2580  CD  LYS A 331      25.250  -3.570 -18.953  1.00 89.06           C  
ATOM   2581  CE  LYS A 331      25.656  -3.832 -17.516  1.00 89.06           C  
ATOM   2582  NZ  LYS A 331      27.000  -4.465 -17.422  1.00 89.06           N  
ATOM   2583  N   LEU A 332      21.750  -0.483 -22.266  1.00 83.62           N  
ATOM   2584  CA  LEU A 332      21.609   0.067 -23.609  1.00 83.62           C  
ATOM   2585  C   LEU A 332      22.953   0.497 -24.172  1.00 83.62           C  
ATOM   2586  CB  LEU A 332      20.641   1.256 -23.609  1.00 83.62           C  
ATOM   2587  O   LEU A 332      23.672   1.288 -23.547  1.00 83.62           O  
ATOM   2588  CG  LEU A 332      20.312   1.864 -24.969  1.00 83.62           C  
ATOM   2589  CD1 LEU A 332      19.469   0.888 -25.797  1.00 83.62           C  
ATOM   2590  CD2 LEU A 332      19.578   3.189 -24.797  1.00 83.62           C  
ATOM   2591  N   ALA A 333      23.359  -0.147 -25.219  1.00 77.19           N  
ATOM   2592  CA  ALA A 333      24.656   0.122 -25.828  1.00 77.19           C  
ATOM   2593  C   ALA A 333      24.719   1.553 -26.359  1.00 77.19           C  
ATOM   2594  CB  ALA A 333      24.922  -0.872 -26.953  1.00 77.19           C  
ATOM   2595  O   ALA A 333      23.781   2.029 -27.000  1.00 77.19           O  
ATOM   2596  N   THR A 334      25.750   2.357 -25.906  1.00 67.25           N  
ATOM   2597  CA  THR A 334      26.062   3.701 -26.391  1.00 67.25           C  
ATOM   2598  C   THR A 334      27.484   3.768 -26.953  1.00 67.25           C  
ATOM   2599  CB  THR A 334      25.906   4.746 -25.266  1.00 67.25           C  
ATOM   2600  O   THR A 334      28.391   3.125 -26.422  1.00 67.25           O  
ATOM   2601  CG2 THR A 334      24.453   4.797 -24.766  1.00 67.25           C  
ATOM   2602  OG1 THR A 334      26.766   4.402 -24.172  1.00 67.25           O  
ATOM   2603  N   GLY A 335      27.594   4.020 -28.344  1.00 54.00           N  
ATOM   2604  CA  GLY A 335      28.938   4.168 -28.891  1.00 54.00           C  
ATOM   2605  C   GLY A 335      29.219   3.213 -30.031  1.00 54.00           C  
ATOM   2606  O   GLY A 335      28.328   2.480 -30.469  1.00 54.00           O  
ATOM   2607  N   MET A 336      30.438   3.465 -30.906  1.00 44.88           N  
ATOM   2608  CA  MET A 336      30.844   2.811 -32.125  1.00 44.88           C  
ATOM   2609  C   MET A 336      31.609   1.517 -31.844  1.00 44.88           C  
ATOM   2610  CB  MET A 336      31.719   3.746 -32.969  1.00 44.88           C  
ATOM   2611  O   MET A 336      32.375   1.443 -30.875  1.00 44.88           O  
ATOM   2612  CG  MET A 336      30.969   4.930 -33.562  1.00 44.88           C  
ATOM   2613  SD  MET A 336      32.062   6.020 -34.562  1.00 44.88           S  
ATOM   2614  CE  MET A 336      32.406   4.918 -35.969  1.00 44.88           C  
ATOM   2615  N   ARG A 337      31.250   0.430 -32.438  1.00 41.69           N  
ATOM   2616  CA  ARG A 337      31.422  -0.994 -32.719  1.00 41.69           C  
ATOM   2617  C   ARG A 337      32.875  -1.416 -32.500  1.00 41.69           C  
ATOM   2618  CB  ARG A 337      30.969  -1.335 -34.125  1.00 41.69           C  
ATOM   2619  O   ARG A 337      33.812  -0.692 -32.906  1.00 41.69           O  
ATOM   2620  CG  ARG A 337      30.859  -2.828 -34.406  1.00 41.69           C  
ATOM   2621  CD  ARG A 337      30.344  -3.111 -35.781  1.00 41.69           C  
ATOM   2622  NE  ARG A 337      30.391  -4.535 -36.125  1.00 41.69           N  
ATOM   2623  NH1 ARG A 337      29.500  -4.309 -38.219  1.00 41.69           N  
ATOM   2624  NH2 ARG A 337      30.078  -6.383 -37.438  1.00 41.69           N  
ATOM   2625  CZ  ARG A 337      30.000  -5.070 -37.250  1.00 41.69           C  
ATOM   2626  N   ASN A 338      33.156  -2.613 -32.031  1.00 38.00           N  
ATOM   2627  CA  ASN A 338      34.031  -3.783 -32.062  1.00 38.00           C  
ATOM   2628  C   ASN A 338      33.781  -4.648 -33.281  1.00 38.00           C  
ATOM   2629  CB  ASN A 338      33.875  -4.609 -30.781  1.00 38.00           C  
ATOM   2630  O   ASN A 338      32.625  -4.977 -33.594  1.00 38.00           O  
ATOM   2631  CG  ASN A 338      35.094  -4.551 -29.875  1.00 38.00           C  
ATOM   2632  ND2 ASN A 338      34.969  -5.133 -28.688  1.00 38.00           N  
ATOM   2633  OD1 ASN A 338      36.125  -3.982 -30.250  1.00 38.00           O  
ATOM   2634  N   VAL A 339      34.500  -4.504 -34.438  1.00 36.28           N  
ATOM   2635  CA  VAL A 339      34.531  -5.293 -35.688  1.00 36.28           C  
ATOM   2636  C   VAL A 339      34.844  -6.750 -35.344  1.00 36.28           C  
ATOM   2637  CB  VAL A 339      35.531  -4.738 -36.688  1.00 36.28           C  
ATOM   2638  O   VAL A 339      35.875  -7.047 -34.750  1.00 36.28           O  
ATOM   2639  CG1 VAL A 339      35.500  -5.551 -38.000  1.00 36.28           C  
ATOM   2640  CG2 VAL A 339      35.281  -3.264 -36.969  1.00 36.28           C  
ATOM   2641  N   PRO A 340      33.938  -7.805 -35.531  1.00 31.80           N  
ATOM   2642  CA  PRO A 340      34.469  -9.172 -35.469  1.00 31.80           C  
ATOM   2643  C   PRO A 340      35.281  -9.555 -36.719  1.00 31.80           C  
ATOM   2644  CB  PRO A 340      33.188 -10.031 -35.375  1.00 31.80           C  
ATOM   2645  O   PRO A 340      35.125  -8.953 -37.781  1.00 31.80           O  
ATOM   2646  CG  PRO A 340      32.094  -9.156 -35.875  1.00 31.80           C  
ATOM   2647  CD  PRO A 340      32.625  -7.766 -36.062  1.00 31.80           C  
ATOM   2648  N   GLU A 341      36.438 -10.234 -36.594  1.00 27.72           N  
ATOM   2649  CA  GLU A 341      37.438 -10.961 -37.375  1.00 27.72           C  
ATOM   2650  C   GLU A 341      36.781 -11.992 -38.281  1.00 27.72           C  
ATOM   2651  CB  GLU A 341      38.469 -11.648 -36.469  1.00 27.72           C  
ATOM   2652  O   GLU A 341      35.938 -12.758 -37.844  1.00 27.72           O  
ATOM   2653  CG  GLU A 341      39.750 -12.062 -37.156  1.00 27.72           C  
ATOM   2654  CD  GLU A 341      40.812 -12.594 -36.219  1.00 27.72           C  
ATOM   2655  OE1 GLU A 341      41.906 -12.984 -36.688  1.00 27.72           O  
ATOM   2656  OE2 GLU A 341      40.531 -12.633 -35.000  1.00 27.72           O  
ATOM   2657  N   LYS A 342      36.594 -11.789 -39.656  1.00 31.67           N  
ATOM   2658  CA  LYS A 342      36.188 -12.711 -40.719  1.00 31.67           C  
ATOM   2659  C   LYS A 342      37.344 -13.547 -41.219  1.00 31.67           C  
ATOM   2660  CB  LYS A 342      35.531 -11.945 -41.844  1.00 31.67           C  
ATOM   2661  O   LYS A 342      38.406 -13.000 -41.562  1.00 31.67           O  
ATOM   2662  CG  LYS A 342      34.000 -12.148 -41.969  1.00 31.67           C  
ATOM   2663  CD  LYS A 342      33.438 -11.430 -43.156  1.00 31.67           C  
ATOM   2664  CE  LYS A 342      31.922 -11.602 -43.250  1.00 31.67           C  
ATOM   2665  NZ  LYS A 342      31.359 -10.906 -44.438  1.00 31.67           N  
ATOM   2666  N   GLN A 343      37.188 -14.969 -41.156  1.00 29.09           N  
ATOM   2667  CA  GLN A 343      37.719 -16.000 -42.031  1.00 29.09           C  
ATOM   2668  C   GLN A 343      36.750 -16.344 -43.156  1.00 29.09           C  
ATOM   2669  CB  GLN A 343      38.062 -17.266 -41.219  1.00 29.09           C  
ATOM   2670  O   GLN A 343      35.562 -16.438 -42.938  1.00 29.09           O  
ATOM   2671  CG  GLN A 343      39.531 -17.375 -40.844  1.00 29.09           C  
ATOM   2672  CD  GLN A 343      39.875 -18.719 -40.219  1.00 29.09           C  
ATOM   2673  NE2 GLN A 343      40.938 -18.734 -39.406  1.00 29.09           N  
ATOM   2674  OE1 GLN A 343      39.219 -19.719 -40.469  1.00 29.09           O  
ATOM   2675  N   THR A 344      37.000 -16.047 -44.375  1.00 30.94           N  
ATOM   2676  CA  THR A 344      36.375 -16.359 -45.656  1.00 30.94           C  
ATOM   2677  C   THR A 344      36.125 -17.859 -45.781  1.00 30.94           C  
ATOM   2678  CB  THR A 344      37.250 -15.891 -46.844  1.00 30.94           C  
ATOM   2679  O   THR A 344      37.062 -18.656 -45.750  1.00 30.94           O  
ATOM   2680  CG2 THR A 344      37.250 -14.367 -46.969  1.00 30.94           C  
ATOM   2681  OG1 THR A 344      38.625 -16.328 -46.625  1.00 30.94           O  
ATOM   2682  N   ARG A 345      34.719 -18.328 -45.500  1.00 34.75           N  
ATOM   2683  CA  ARG A 345      34.469 -19.703 -45.906  1.00 34.75           C  
ATOM   2684  C   ARG A 345      33.406 -19.797 -47.000  1.00 34.75           C  
ATOM   2685  CB  ARG A 345      34.031 -20.547 -44.688  1.00 34.75           C  
ATOM   2686  O   ARG A 345      32.312 -19.234 -46.844  1.00 34.75           O  
ATOM   2687  CG  ARG A 345      35.156 -20.797 -43.688  1.00 34.75           C  
ATOM   2688  CD  ARG A 345      34.812 -21.891 -42.688  1.00 34.75           C  
ATOM   2689  NE  ARG A 345      35.969 -22.344 -41.938  1.00 34.75           N  
ATOM   2690  NH1 ARG A 345      34.781 -22.969 -40.062  1.00 34.75           N  
ATOM   2691  NH2 ARG A 345      37.062 -23.234 -40.125  1.00 34.75           N  
ATOM   2692  CZ  ARG A 345      35.938 -22.844 -40.719  1.00 34.75           C  
ATOM   2693  N   GLY A 346      33.719 -19.234 -48.219  1.00 38.00           N  
ATOM   2694  CA  GLY A 346      33.219 -19.547 -49.531  1.00 38.00           C  
ATOM   2695  C   GLY A 346      32.156 -20.625 -49.500  1.00 38.00           C  
ATOM   2696  O   GLY A 346      31.656 -21.000 -48.438  1.00 38.00           O  
ATOM   2697  N   ILE A 347      31.406 -20.938 -50.469  1.00 35.84           N  
ATOM   2698  CA  ILE A 347      30.344 -21.781 -51.000  1.00 35.84           C  
ATOM   2699  C   ILE A 347      30.359 -23.141 -50.312  1.00 35.84           C  
ATOM   2700  CB  ILE A 347      30.500 -21.984 -52.531  1.00 35.84           C  
ATOM   2701  O   ILE A 347      29.312 -23.703 -50.031  1.00 35.84           O  
ATOM   2702  CG1 ILE A 347      29.484 -21.109 -53.281  1.00 35.84           C  
ATOM   2703  CG2 ILE A 347      30.344 -23.453 -52.906  1.00 35.84           C  
ATOM   2704  CD1 ILE A 347      29.766 -20.984 -54.781  1.00 35.84           C  
ATOM   2705  N   PHE A 348      31.516 -23.531 -49.656  1.00 35.72           N  
ATOM   2706  CA  PHE A 348      31.609 -24.766 -48.875  1.00 35.72           C  
ATOM   2707  C   PHE A 348      31.297 -24.516 -47.406  1.00 35.72           C  
ATOM   2708  CB  PHE A 348      33.000 -25.391 -49.031  1.00 35.72           C  
ATOM   2709  O   PHE A 348      30.734 -25.375 -46.719  1.00 35.72           O  
ATOM   2710  CG  PHE A 348      33.219 -26.094 -50.344  1.00 35.72           C  
ATOM   2711  CD1 PHE A 348      32.656 -27.344 -50.562  1.00 35.72           C  
ATOM   2712  CD2 PHE A 348      33.969 -25.500 -51.344  1.00 35.72           C  
ATOM   2713  CE1 PHE A 348      32.875 -28.000 -51.781  1.00 35.72           C  
ATOM   2714  CE2 PHE A 348      34.188 -26.141 -52.562  1.00 35.72           C  
ATOM   2715  CZ  PHE A 348      33.625 -27.391 -52.781  1.00 35.72           C  
ATOM   2716  N   GLY A 349      31.188 -23.250 -46.969  1.00 46.88           N  
ATOM   2717  CA  GLY A 349      30.750 -22.688 -45.688  1.00 46.88           C  
ATOM   2718  C   GLY A 349      29.250 -22.484 -45.625  1.00 46.88           C  
ATOM   2719  O   GLY A 349      28.641 -22.688 -44.562  1.00 46.88           O  
ATOM   2720  N   ALA A 350      28.641 -22.266 -46.625  1.00 38.44           N  
ATOM   2721  CA  ALA A 350      27.203 -22.172 -46.812  1.00 38.44           C  
ATOM   2722  C   ALA A 350      26.547 -23.547 -46.875  1.00 38.44           C  
ATOM   2723  CB  ALA A 350      26.906 -21.391 -48.094  1.00 38.44           C  
ATOM   2724  O   ALA A 350      25.453 -23.750 -46.344  1.00 38.44           O  
ATOM   2725  N   ILE A 351      27.266 -24.547 -47.219  1.00 41.06           N  
ATOM   2726  CA  ILE A 351      26.781 -25.922 -47.344  1.00 41.06           C  
ATOM   2727  C   ILE A 351      27.000 -26.656 -46.031  1.00 41.06           C  
ATOM   2728  CB  ILE A 351      27.484 -26.672 -48.500  1.00 41.06           C  
ATOM   2729  O   ILE A 351      26.109 -27.359 -45.531  1.00 41.06           O  
ATOM   2730  CG1 ILE A 351      27.109 -26.031 -49.844  1.00 41.06           C  
ATOM   2731  CG2 ILE A 351      27.109 -28.156 -48.469  1.00 41.06           C  
ATOM   2732  CD1 ILE A 351      27.859 -26.625 -51.031  1.00 41.06           C  
ATOM   2733  N   ALA A 352      27.938 -26.359 -45.312  1.00 44.66           N  
ATOM   2734  CA  ALA A 352      28.250 -26.875 -43.969  1.00 44.66           C  
ATOM   2735  C   ALA A 352      27.453 -26.141 -42.906  1.00 44.66           C  
ATOM   2736  CB  ALA A 352      29.750 -26.734 -43.688  1.00 44.66           C  
ATOM   2737  O   ALA A 352      27.000 -26.766 -41.938  1.00 44.66           O  
ATOM   2738  N   GLY A 353      27.094 -24.938 -43.031  1.00 48.03           N  
ATOM   2739  CA  GLY A 353      26.250 -24.078 -42.219  1.00 48.03           C  
ATOM   2740  C   GLY A 353      24.766 -24.406 -42.344  1.00 48.03           C  
ATOM   2741  O   GLY A 353      24.016 -24.312 -41.375  1.00 48.03           O  
ATOM   2742  N   PHE A 354      24.438 -24.891 -43.469  1.00 40.19           N  
ATOM   2743  CA  PHE A 354      23.078 -25.344 -43.719  1.00 40.19           C  
ATOM   2744  C   PHE A 354      22.859 -26.734 -43.125  1.00 40.19           C  
ATOM   2745  CB  PHE A 354      22.797 -25.375 -45.250  1.00 40.19           C  
ATOM   2746  O   PHE A 354      21.797 -27.000 -42.562  1.00 40.19           O  
ATOM   2747  CG  PHE A 354      21.375 -25.703 -45.594  1.00 40.19           C  
ATOM   2748  CD1 PHE A 354      21.016 -26.969 -46.031  1.00 40.19           C  
ATOM   2749  CD2 PHE A 354      20.375 -24.734 -45.469  1.00 40.19           C  
ATOM   2750  CE1 PHE A 354      19.703 -27.281 -46.344  1.00 40.19           C  
ATOM   2751  CE2 PHE A 354      19.062 -25.031 -45.812  1.00 40.19           C  
ATOM   2752  CZ  PHE A 354      18.719 -26.297 -46.219  1.00 40.19           C  
ATOM   2753  N   ILE A 355      23.875 -27.578 -42.969  1.00 43.66           N  
ATOM   2754  CA  ILE A 355      23.828 -28.938 -42.469  1.00 43.66           C  
ATOM   2755  C   ILE A 355      23.953 -28.906 -40.938  1.00 43.66           C  
ATOM   2756  CB  ILE A 355      24.953 -29.812 -43.062  1.00 43.66           C  
ATOM   2757  O   ILE A 355      23.281 -29.688 -40.250  1.00 43.66           O  
ATOM   2758  CG1 ILE A 355      24.766 -29.938 -44.594  1.00 43.66           C  
ATOM   2759  CG2 ILE A 355      24.984 -31.188 -42.406  1.00 43.66           C  
ATOM   2760  CD1 ILE A 355      25.891 -30.672 -45.312  1.00 43.66           C  
ATOM   2761  N   GLU A 356      24.359 -27.891 -40.312  1.00 43.12           N  
ATOM   2762  CA  GLU A 356      24.672 -27.781 -38.875  1.00 43.12           C  
ATOM   2763  C   GLU A 356      23.672 -26.891 -38.156  1.00 43.12           C  
ATOM   2764  CB  GLU A 356      26.094 -27.266 -38.688  1.00 43.12           C  
ATOM   2765  O   GLU A 356      23.297 -27.172 -37.031  1.00 43.12           O  
ATOM   2766  CG  GLU A 356      27.172 -28.328 -38.844  1.00 43.12           C  
ATOM   2767  CD  GLU A 356      28.594 -27.766 -38.688  1.00 43.12           C  
ATOM   2768  OE1 GLU A 356      29.562 -28.547 -38.812  1.00 43.12           O  
ATOM   2769  OE2 GLU A 356      28.719 -26.547 -38.469  1.00 43.12           O  
ATOM   2770  N   ASN A 357      22.906 -25.984 -38.875  1.00 42.09           N  
ATOM   2771  CA  ASN A 357      22.031 -25.094 -38.094  1.00 42.09           C  
ATOM   2772  C   ASN A 357      20.922 -24.516 -39.000  1.00 42.09           C  
ATOM   2773  CB  ASN A 357      22.844 -23.969 -37.469  1.00 42.09           C  
ATOM   2774  O   ASN A 357      20.359 -23.469 -38.656  1.00 42.09           O  
ATOM   2775  CG  ASN A 357      23.703 -24.453 -36.312  1.00 42.09           C  
ATOM   2776  ND2 ASN A 357      24.859 -23.812 -36.125  1.00 42.09           N  
ATOM   2777  OD1 ASN A 357      23.344 -25.375 -35.594  1.00 42.09           O  
ATOM   2778  N   GLY A 358      20.703 -25.312 -40.094  1.00 42.97           N  
ATOM   2779  CA  GLY A 358      19.641 -24.922 -41.000  1.00 42.97           C  
ATOM   2780  C   GLY A 358      19.828 -23.531 -41.594  1.00 42.97           C  
ATOM   2781  O   GLY A 358      20.953 -23.109 -41.844  1.00 42.97           O  
ATOM   2782  N   TRP A 359      18.922 -22.734 -41.906  1.00 46.75           N  
ATOM   2783  CA  TRP A 359      18.828 -21.500 -42.656  1.00 46.75           C  
ATOM   2784  C   TRP A 359      19.703 -20.406 -42.062  1.00 46.75           C  
ATOM   2785  CB  TRP A 359      17.375 -21.016 -42.750  1.00 46.75           C  
ATOM   2786  O   TRP A 359      20.344 -19.641 -42.781  1.00 46.75           O  
ATOM   2787  CG  TRP A 359      16.609 -21.625 -43.906  1.00 46.75           C  
ATOM   2788  CD1 TRP A 359      15.742 -22.672 -43.844  1.00 46.75           C  
ATOM   2789  CD2 TRP A 359      16.656 -21.203 -45.250  1.00 46.75           C  
ATOM   2790  CE2 TRP A 359      15.773 -22.047 -46.000  1.00 46.75           C  
ATOM   2791  CE3 TRP A 359      17.344 -20.188 -45.938  1.00 46.75           C  
ATOM   2792  NE1 TRP A 359      15.234 -22.938 -45.094  1.00 46.75           N  
ATOM   2793  CH2 TRP A 359      16.266 -20.906 -48.000  1.00 46.75           C  
ATOM   2794  CZ2 TRP A 359      15.570 -21.906 -47.375  1.00 46.75           C  
ATOM   2795  CZ3 TRP A 359      17.141 -20.062 -47.312  1.00 46.75           C  
ATOM   2796  N   GLU A 360      20.016 -20.484 -40.656  1.00 43.66           N  
ATOM   2797  CA  GLU A 360      20.938 -19.672 -39.875  1.00 43.66           C  
ATOM   2798  C   GLU A 360      22.391 -20.125 -40.062  1.00 43.66           C  
ATOM   2799  CB  GLU A 360      20.578 -19.766 -38.375  1.00 43.66           C  
ATOM   2800  O   GLU A 360      23.297 -19.297 -40.156  1.00 43.66           O  
ATOM   2801  CG  GLU A 360      19.531 -18.734 -37.938  1.00 43.66           C  
ATOM   2802  CD  GLU A 360      19.219 -18.797 -36.469  1.00 43.66           C  
ATOM   2803  OE1 GLU A 360      18.375 -18.000 -35.969  1.00 43.66           O  
ATOM   2804  OE2 GLU A 360      19.812 -19.641 -35.750  1.00 43.66           O  
ATOM   2805  N   GLY A 361      22.609 -21.328 -40.375  1.00 45.72           N  
ATOM   2806  CA  GLY A 361      23.859 -21.984 -40.688  1.00 45.72           C  
ATOM   2807  C   GLY A 361      24.266 -21.828 -42.156  1.00 45.72           C  
ATOM   2808  O   GLY A 361      25.453 -21.734 -42.469  1.00 45.72           O  
ATOM   2809  N   MET A 362      23.375 -21.562 -43.125  1.00 51.88           N  
ATOM   2810  CA  MET A 362      23.562 -21.359 -44.562  1.00 51.88           C  
ATOM   2811  C   MET A 362      23.859 -19.891 -44.844  1.00 51.88           C  
ATOM   2812  CB  MET A 362      22.328 -21.797 -45.344  1.00 51.88           C  
ATOM   2813  O   MET A 362      24.750 -19.578 -45.656  1.00 51.88           O  
ATOM   2814  CG  MET A 362      22.453 -21.641 -46.844  1.00 51.88           C  
ATOM   2815  SD  MET A 362      20.906 -22.031 -47.719  1.00 51.88           S  
ATOM   2816  CE  MET A 362      19.922 -20.562 -47.312  1.00 51.88           C  
ATOM   2817  N   VAL A 363      23.375 -19.031 -44.000  1.00 44.59           N  
ATOM   2818  CA  VAL A 363      23.500 -17.578 -44.062  1.00 44.59           C  
ATOM   2819  C   VAL A 363      24.781 -17.141 -43.375  1.00 44.59           C  
ATOM   2820  CB  VAL A 363      22.281 -16.875 -43.406  1.00 44.59           C  
ATOM   2821  O   VAL A 363      25.516 -16.297 -43.875  1.00 44.59           O  
ATOM   2822  CG1 VAL A 363      22.484 -15.359 -43.406  1.00 44.59           C  
ATOM   2823  CG2 VAL A 363      21.000 -17.250 -44.156  1.00 44.59           C  
ATOM   2824  N   ASP A 364      25.234 -17.812 -42.469  1.00 47.12           N  
ATOM   2825  CA  ASP A 364      26.500 -17.656 -41.719  1.00 47.12           C  
ATOM   2826  C   ASP A 364      27.656 -18.266 -42.500  1.00 47.12           C  
ATOM   2827  CB  ASP A 364      26.391 -18.297 -40.344  1.00 47.12           C  
ATOM   2828  O   ASP A 364      28.766 -17.703 -42.500  1.00 47.12           O  
ATOM   2829  CG  ASP A 364      25.578 -17.469 -39.375  1.00 47.12           C  
ATOM   2830  OD1 ASP A 364      25.266 -16.297 -39.688  1.00 47.12           O  
ATOM   2831  OD2 ASP A 364      25.250 -17.984 -38.281  1.00 47.12           O  
ATOM   2832  N   GLY A 365      27.344 -19.234 -43.188  1.00 40.97           N  
ATOM   2833  CA  GLY A 365      28.250 -20.031 -44.000  1.00 40.97           C  
ATOM   2834  C   GLY A 365      28.438 -19.500 -45.406  1.00 40.97           C  
ATOM   2835  O   GLY A 365      29.531 -19.562 -45.969  1.00 40.97           O  
ATOM   2836  N   TRP A 366      27.531 -18.703 -46.031  1.00 39.62           N  
ATOM   2837  CA  TRP A 366      27.516 -18.156 -47.375  1.00 39.62           C  
ATOM   2838  C   TRP A 366      27.938 -16.688 -47.375  1.00 39.62           C  
ATOM   2839  CB  TRP A 366      26.109 -18.297 -48.000  1.00 39.62           C  
ATOM   2840  O   TRP A 366      28.719 -16.266 -48.250  1.00 39.62           O  
ATOM   2841  CG  TRP A 366      26.062 -17.984 -49.469  1.00 39.62           C  
ATOM   2842  CD1 TRP A 366      25.812 -16.781 -50.031  1.00 39.62           C  
ATOM   2843  CD2 TRP A 366      26.266 -18.906 -50.531  1.00 39.62           C  
ATOM   2844  CE2 TRP A 366      26.125 -18.188 -51.750  1.00 39.62           C  
ATOM   2845  CE3 TRP A 366      26.562 -20.281 -50.594  1.00 39.62           C  
ATOM   2846  NE1 TRP A 366      25.844 -16.891 -51.406  1.00 39.62           N  
ATOM   2847  CH2 TRP A 366      26.547 -20.141 -53.031  1.00 39.62           C  
ATOM   2848  CZ2 TRP A 366      26.266 -18.797 -53.000  1.00 39.62           C  
ATOM   2849  CZ3 TRP A 366      26.703 -20.875 -51.844  1.00 39.62           C  
ATOM   2850  N   TYR A 367      27.953 -15.906 -46.438  1.00 37.56           N  
ATOM   2851  CA  TYR A 367      28.094 -14.453 -46.438  1.00 37.56           C  
ATOM   2852  C   TYR A 367      29.062 -14.008 -45.344  1.00 37.56           C  
ATOM   2853  CB  TYR A 367      26.734 -13.781 -46.219  1.00 37.56           C  
ATOM   2854  O   TYR A 367      29.422 -12.828 -45.250  1.00 37.56           O  
ATOM   2855  CG  TYR A 367      25.797 -13.930 -47.406  1.00 37.56           C  
ATOM   2856  CD1 TYR A 367      26.016 -13.227 -48.594  1.00 37.56           C  
ATOM   2857  CD2 TYR A 367      24.688 -14.766 -47.312  1.00 37.56           C  
ATOM   2858  CE1 TYR A 367      25.156 -13.359 -49.656  1.00 37.56           C  
ATOM   2859  CE2 TYR A 367      23.828 -14.906 -48.406  1.00 37.56           C  
ATOM   2860  OH  TYR A 367      23.203 -14.336 -50.625  1.00 37.56           O  
ATOM   2861  CZ  TYR A 367      24.062 -14.203 -49.562  1.00 37.56           C  
ATOM   2862  N   GLY A 368      29.984 -14.820 -44.938  1.00 37.97           N  
ATOM   2863  CA  GLY A 368      30.828 -14.086 -44.000  1.00 37.97           C  
ATOM   2864  C   GLY A 368      30.328 -12.680 -43.750  1.00 37.97           C  
ATOM   2865  O   GLY A 368      30.203 -11.875 -44.688  1.00 37.97           O  
ATOM   2866  N   PHE A 369      29.047 -12.258 -43.531  1.00 28.34           N  
ATOM   2867  CA  PHE A 369      28.125 -11.141 -43.438  1.00 28.34           C  
ATOM   2868  C   PHE A 369      28.562 -10.000 -44.344  1.00 28.34           C  
ATOM   2869  CB  PHE A 369      28.016 -10.641 -42.000  1.00 28.34           C  
ATOM   2870  O   PHE A 369      29.734  -9.617 -44.344  1.00 28.34           O  
ATOM   2871  CG  PHE A 369      27.359 -11.625 -41.062  1.00 28.34           C  
ATOM   2872  CD1 PHE A 369      25.984 -11.828 -41.094  1.00 28.34           C  
ATOM   2873  CD2 PHE A 369      28.125 -12.352 -40.156  1.00 28.34           C  
ATOM   2874  CE1 PHE A 369      25.375 -12.734 -40.219  1.00 28.34           C  
ATOM   2875  CE2 PHE A 369      27.516 -13.258 -39.281  1.00 28.34           C  
ATOM   2876  CZ  PHE A 369      26.141 -13.453 -39.312  1.00 28.34           C  
ATOM   2877  N   ARG A 370      27.781  -9.812 -45.469  1.00 27.94           N  
ATOM   2878  CA  ARG A 370      27.641  -8.453 -45.969  1.00 27.94           C  
ATOM   2879  C   ARG A 370      26.203  -8.180 -46.406  1.00 27.94           C  
ATOM   2880  CB  ARG A 370      28.594  -8.219 -47.156  1.00 27.94           C  
ATOM   2881  O   ARG A 370      25.562  -9.023 -47.031  1.00 27.94           O  
ATOM   2882  CG  ARG A 370      29.750  -7.297 -46.812  1.00 27.94           C  
ATOM   2883  CD  ARG A 370      30.703  -7.133 -48.000  1.00 27.94           C  
ATOM   2884  NE  ARG A 370      31.531  -5.941 -47.875  1.00 27.94           N  
ATOM   2885  NH1 ARG A 370      32.531  -6.152 -49.938  1.00 27.94           N  
ATOM   2886  NH2 ARG A 370      33.094  -4.406 -48.562  1.00 27.94           N  
ATOM   2887  CZ  ARG A 370      32.375  -5.504 -48.781  1.00 27.94           C  
ATOM   2888  N   HIS A 371      25.531  -6.758 -46.062  1.00 26.59           N  
ATOM   2889  CA  HIS A 371      24.812  -6.051 -47.094  1.00 26.59           C  
ATOM   2890  C   HIS A 371      24.938  -4.543 -46.938  1.00 26.59           C  
ATOM   2891  CB  HIS A 371      23.328  -6.457 -47.094  1.00 26.59           C  
ATOM   2892  O   HIS A 371      24.734  -4.012 -45.844  1.00 26.59           O  
ATOM   2893  CG  HIS A 371      23.109  -7.910 -47.344  1.00 26.59           C  
ATOM   2894  CD2 HIS A 371      22.531  -8.875 -46.594  1.00 26.59           C  
ATOM   2895  ND1 HIS A 371      23.500  -8.531 -48.531  1.00 26.59           N  
ATOM   2896  CE1 HIS A 371      23.172  -9.812 -48.469  1.00 26.59           C  
ATOM   2897  NE2 HIS A 371      22.578 -10.047 -47.312  1.00 26.59           N  
ATOM   2898  N   GLN A 372      25.453  -3.721 -48.094  1.00 26.52           N  
ATOM   2899  CA  GLN A 372      25.531  -2.459 -48.812  1.00 26.52           C  
ATOM   2900  C   GLN A 372      24.172  -2.053 -49.375  1.00 26.52           C  
ATOM   2901  CB  GLN A 372      26.562  -2.557 -49.938  1.00 26.52           C  
ATOM   2902  O   GLN A 372      23.469  -2.881 -49.938  1.00 26.52           O  
ATOM   2903  CG  GLN A 372      27.984  -2.197 -49.500  1.00 26.52           C  
ATOM   2904  CD  GLN A 372      28.969  -2.195 -50.656  1.00 26.52           C  
ATOM   2905  NE2 GLN A 372      30.156  -1.670 -50.438  1.00 26.52           N  
ATOM   2906  OE1 GLN A 372      28.641  -2.662 -51.781  1.00 26.52           O  
ATOM   2907  N   ASN A 373      23.766  -0.639 -49.188  1.00 25.41           N  
ATOM   2908  CA  ASN A 373      23.625   0.426 -50.188  1.00 25.41           C  
ATOM   2909  C   ASN A 373      22.766   1.570 -49.656  1.00 25.41           C  
ATOM   2910  CB  ASN A 373      23.047  -0.123 -51.500  1.00 25.41           C  
ATOM   2911  O   ASN A 373      21.703   1.337 -49.094  1.00 25.41           O  
ATOM   2912  CG  ASN A 373      23.938  -1.170 -52.125  1.00 25.41           C  
ATOM   2913  ND2 ASN A 373      23.375  -1.968 -53.031  1.00 25.41           N  
ATOM   2914  OD1 ASN A 373      25.125  -1.262 -51.812  1.00 25.41           O  
ATOM   2915  N   SER A 374      23.266   2.877 -49.594  1.00 24.58           N  
ATOM   2916  CA  SER A 374      23.062   4.102 -50.344  1.00 24.58           C  
ATOM   2917  C   SER A 374      22.516   5.219 -49.469  1.00 24.58           C  
ATOM   2918  CB  SER A 374      22.125   3.850 -51.531  1.00 24.58           C  
ATOM   2919  O   SER A 374      21.656   4.980 -48.625  1.00 24.58           O  
ATOM   2920  OG  SER A 374      20.797   3.689 -51.062  1.00 24.58           O  
ATOM   2921  N   GLU A 375      23.328   6.148 -49.000  1.00 23.95           N  
ATOM   2922  CA  GLU A 375      23.328   7.609 -49.031  1.00 23.95           C  
ATOM   2923  C   GLU A 375      22.969   8.203 -47.688  1.00 23.95           C  
ATOM   2924  CB  GLU A 375      22.359   8.117 -50.125  1.00 23.95           C  
ATOM   2925  O   GLU A 375      21.953   7.824 -47.094  1.00 23.95           O  
ATOM   2926  CG  GLU A 375      22.875   7.949 -51.531  1.00 23.95           C  
ATOM   2927  CD  GLU A 375      22.047   8.711 -52.562  1.00 23.95           C  
ATOM   2928  OE1 GLU A 375      22.453   8.750 -53.750  1.00 23.95           O  
ATOM   2929  OE2 GLU A 375      21.000   9.273 -52.188  1.00 23.95           O  
ATOM   2930  N   GLY A 376      23.953   8.727 -46.844  1.00 25.55           N  
ATOM   2931  CA  GLY A 376      23.766  10.078 -46.344  1.00 25.55           C  
ATOM   2932  C   GLY A 376      24.031  10.203 -44.844  1.00 25.55           C  
ATOM   2933  O   GLY A 376      23.859   9.250 -44.094  1.00 25.55           O  
ATOM   2934  N   THR A 377      25.234  10.648 -44.438  1.00 23.78           N  
ATOM   2935  CA  THR A 377      25.984  11.422 -43.438  1.00 23.78           C  
ATOM   2936  C   THR A 377      25.750  10.859 -42.031  1.00 23.78           C  
ATOM   2937  CB  THR A 377      25.578  12.906 -43.469  1.00 23.78           C  
ATOM   2938  O   THR A 377      24.609  10.680 -41.625  1.00 23.78           O  
ATOM   2939  CG2 THR A 377      26.000  13.562 -44.781  1.00 23.78           C  
ATOM   2940  OG1 THR A 377      24.156  13.016 -43.312  1.00 23.78           O  
ATOM   2941  N   GLY A 378      26.422   9.820 -41.500  1.00 28.19           N  
ATOM   2942  CA  GLY A 378      26.219   9.250 -40.156  1.00 28.19           C  
ATOM   2943  C   GLY A 378      27.219   9.734 -39.125  1.00 28.19           C  
ATOM   2944  O   GLY A 378      28.422   9.820 -39.438  1.00 28.19           O  
ATOM   2945  N   GLN A 379      26.797  10.742 -38.375  1.00 28.02           N  
ATOM   2946  CA  GLN A 379      27.078  11.445 -37.125  1.00 28.02           C  
ATOM   2947  C   GLN A 379      27.000  10.500 -35.906  1.00 28.02           C  
ATOM   2948  CB  GLN A 379      26.078  12.602 -36.906  1.00 28.02           C  
ATOM   2949  O   GLN A 379      26.125   9.641 -35.844  1.00 28.02           O  
ATOM   2950  CG  GLN A 379      26.719  13.977 -37.031  1.00 28.02           C  
ATOM   2951  CD  GLN A 379      25.703  15.078 -37.281  1.00 28.02           C  
ATOM   2952  NE2 GLN A 379      26.172  16.328 -37.250  1.00 28.02           N  
ATOM   2953  OE1 GLN A 379      24.516  14.805 -37.469  1.00 28.02           O  
ATOM   2954  N   ALA A 380      28.125  10.117 -35.312  1.00 30.03           N  
ATOM   2955  CA  ALA A 380      28.344   9.609 -33.969  1.00 30.03           C  
ATOM   2956  C   ALA A 380      27.047   9.500 -33.188  1.00 30.03           C  
ATOM   2957  CB  ALA A 380      29.328  10.508 -33.219  1.00 30.03           C  
ATOM   2958  O   ALA A 380      26.125  10.312 -33.406  1.00 30.03           O  
ATOM   2959  N   ALA A 381      26.375   8.281 -32.781  1.00 35.41           N  
ATOM   2960  CA  ALA A 381      25.344   8.398 -31.750  1.00 35.41           C  
ATOM   2961  C   ALA A 381      25.750   9.398 -30.672  1.00 35.41           C  
ATOM   2962  CB  ALA A 381      25.062   7.031 -31.125  1.00 35.41           C  
ATOM   2963  O   ALA A 381      26.812   9.258 -30.062  1.00 35.41           O  
ATOM   2964  N   ASP A 382      25.734  10.703 -30.938  1.00 34.66           N  
ATOM   2965  CA  ASP A 382      25.844  11.898 -30.109  1.00 34.66           C  
ATOM   2966  C   ASP A 382      25.078  11.719 -28.797  1.00 34.66           C  
ATOM   2967  CB  ASP A 382      25.328  13.125 -30.859  1.00 34.66           C  
ATOM   2968  O   ASP A 382      24.047  11.039 -28.766  1.00 34.66           O  
ATOM   2969  CG  ASP A 382      24.734  14.180 -29.938  1.00 34.66           C  
ATOM   2970  OD1 ASP A 382      24.969  14.117 -28.719  1.00 34.66           O  
ATOM   2971  OD2 ASP A 382      24.016  15.070 -30.438  1.00 34.66           O  
ATOM   2972  N   LEU A 383      25.812  11.516 -27.578  1.00 38.00           N  
ATOM   2973  CA  LEU A 383      25.250  11.625 -26.234  1.00 38.00           C  
ATOM   2974  C   LEU A 383      23.844  12.195 -26.281  1.00 38.00           C  
ATOM   2975  CB  LEU A 383      26.141  12.500 -25.344  1.00 38.00           C  
ATOM   2976  O   LEU A 383      22.953  11.734 -25.562  1.00 38.00           O  
ATOM   2977  CG  LEU A 383      25.891  12.430 -23.844  1.00 38.00           C  
ATOM   2978  CD1 LEU A 383      26.906  11.500 -23.188  1.00 38.00           C  
ATOM   2979  CD2 LEU A 383      25.953  13.820 -23.219  1.00 38.00           C  
ATOM   2980  N   LYS A 384      23.516  13.031 -27.266  1.00 41.47           N  
ATOM   2981  CA  LYS A 384      22.219  13.688 -27.422  1.00 41.47           C  
ATOM   2982  C   LYS A 384      21.203  12.766 -28.078  1.00 41.47           C  
ATOM   2983  CB  LYS A 384      22.359  14.977 -28.234  1.00 41.47           C  
ATOM   2984  O   LYS A 384      20.031  12.734 -27.688  1.00 41.47           O  
ATOM   2985  CG  LYS A 384      21.188  15.938 -28.094  1.00 41.47           C  
ATOM   2986  CD  LYS A 384      21.438  17.234 -28.844  1.00 41.47           C  
ATOM   2987  CE  LYS A 384      20.250  18.172 -28.766  1.00 41.47           C  
ATOM   2988  NZ  LYS A 384      20.500  19.453 -29.484  1.00 41.47           N  
ATOM   2989  N   SER A 385      21.594  11.906 -29.016  1.00 40.88           N  
ATOM   2990  CA  SER A 385      20.750  10.945 -29.703  1.00 40.88           C  
ATOM   2991  C   SER A 385      20.422   9.742 -28.828  1.00 40.88           C  
ATOM   2992  CB  SER A 385      21.422  10.469 -31.000  1.00 40.88           C  
ATOM   2993  O   SER A 385      19.297   9.242 -28.828  1.00 40.88           O  
ATOM   2994  OG  SER A 385      20.609   9.539 -31.688  1.00 40.88           O  
ATOM   2995  N   THR A 386      21.406   9.328 -28.031  1.00 42.28           N  
ATOM   2996  CA  THR A 386      21.234   8.336 -26.969  1.00 42.28           C  
ATOM   2997  C   THR A 386      20.297   8.859 -25.891  1.00 42.28           C  
ATOM   2998  CB  THR A 386      22.578   7.934 -26.344  1.00 42.28           C  
ATOM   2999  O   THR A 386      19.406   8.141 -25.422  1.00 42.28           O  
ATOM   3000  CG2 THR A 386      22.406   6.750 -25.391  1.00 42.28           C  
ATOM   3001  OG1 THR A 386      23.500   7.574 -27.375  1.00 42.28           O  
ATOM   3002  N   GLN A 387      20.438  10.039 -25.547  1.00 47.44           N  
ATOM   3003  CA  GLN A 387      19.547  10.695 -24.594  1.00 47.44           C  
ATOM   3004  C   GLN A 387      18.156  10.898 -25.188  1.00 47.44           C  
ATOM   3005  CB  GLN A 387      20.141  12.039 -24.156  1.00 47.44           C  
ATOM   3006  O   GLN A 387      17.156  10.758 -24.500  1.00 47.44           O  
ATOM   3007  CG  GLN A 387      19.438  12.641 -22.938  1.00 47.44           C  
ATOM   3008  CD  GLN A 387      19.500  11.742 -21.719  1.00 47.44           C  
ATOM   3009  NE2 GLN A 387      18.391  11.625 -21.000  1.00 47.44           N  
ATOM   3010  OE1 GLN A 387      20.547  11.156 -21.422  1.00 47.44           O  
ATOM   3011  N   ALA A 388      18.031  11.133 -26.500  1.00 52.28           N  
ATOM   3012  CA  ALA A 388      16.781  11.266 -27.234  1.00 52.28           C  
ATOM   3013  C   ALA A 388      16.047   9.930 -27.297  1.00 52.28           C  
ATOM   3014  CB  ALA A 388      17.031  11.805 -28.641  1.00 52.28           C  
ATOM   3015  O   ALA A 388      14.820   9.875 -27.156  1.00 52.28           O  
ATOM   3016  N   ALA A 389      16.797   8.836 -27.547  1.00 49.28           N  
ATOM   3017  CA  ALA A 389      16.250   7.480 -27.516  1.00 49.28           C  
ATOM   3018  C   ALA A 389      15.773   7.117 -26.109  1.00 49.28           C  
ATOM   3019  CB  ALA A 389      17.281   6.473 -28.000  1.00 49.28           C  
ATOM   3020  O   ALA A 389      14.703   6.516 -25.938  1.00 49.28           O  
ATOM   3021  N   ILE A 390      16.578   7.465 -25.109  1.00 53.28           N  
ATOM   3022  CA  ILE A 390      16.219   7.281 -23.703  1.00 53.28           C  
ATOM   3023  C   ILE A 390      14.977   8.109 -23.391  1.00 53.28           C  
ATOM   3024  CB  ILE A 390      17.391   7.668 -22.766  1.00 53.28           C  
ATOM   3025  O   ILE A 390      14.055   7.621 -22.719  1.00 53.28           O  
ATOM   3026  CG1 ILE A 390      18.547   6.676 -22.922  1.00 53.28           C  
ATOM   3027  CG2 ILE A 390      16.906   7.738 -21.312  1.00 53.28           C  
ATOM   3028  CD1 ILE A 390      19.797   7.066 -22.141  1.00 53.28           C  
ATOM   3029  N   ASP A 391      14.945   9.336 -23.844  1.00 53.91           N  
ATOM   3030  CA  ASP A 391      13.812  10.227 -23.625  1.00 53.91           C  
ATOM   3031  C   ASP A 391      12.562   9.711 -24.344  1.00 53.91           C  
ATOM   3032  CB  ASP A 391      14.148  11.641 -24.125  1.00 53.91           C  
ATOM   3033  O   ASP A 391      11.453   9.836 -23.828  1.00 53.91           O  
ATOM   3034  CG  ASP A 391      15.133  12.359 -23.219  1.00 53.91           C  
ATOM   3035  OD1 ASP A 391      15.336  11.930 -22.062  1.00 53.91           O  
ATOM   3036  OD2 ASP A 391      15.711  13.375 -23.656  1.00 53.91           O  
ATOM   3037  N   GLN A 392      12.719   9.203 -25.562  1.00 55.00           N  
ATOM   3038  CA  GLN A 392      11.625   8.609 -26.328  1.00 55.00           C  
ATOM   3039  C   GLN A 392      11.062   7.375 -25.625  1.00 55.00           C  
ATOM   3040  CB  GLN A 392      12.086   8.242 -27.734  1.00 55.00           C  
ATOM   3041  O   GLN A 392       9.852   7.168 -25.594  1.00 55.00           O  
ATOM   3042  CG  GLN A 392      10.953   7.895 -28.688  1.00 55.00           C  
ATOM   3043  CD  GLN A 392      11.438   7.574 -30.094  1.00 55.00           C  
ATOM   3044  NE2 GLN A 392      10.508   7.207 -30.969  1.00 55.00           N  
ATOM   3045  OE1 GLN A 392      12.633   7.648 -30.375  1.00 55.00           O  
ATOM   3046  N   ILE A 393      11.945   6.570 -25.094  1.00 50.81           N  
ATOM   3047  CA  ILE A 393      11.578   5.418 -24.281  1.00 50.81           C  
ATOM   3048  C   ILE A 393      10.859   5.883 -23.016  1.00 50.81           C  
ATOM   3049  CB  ILE A 393      12.820   4.570 -23.906  1.00 50.81           C  
ATOM   3050  O   ILE A 393       9.812   5.332 -22.656  1.00 50.81           O  
ATOM   3051  CG1 ILE A 393      13.398   3.906 -25.156  1.00 50.81           C  
ATOM   3052  CG2 ILE A 393      12.461   3.527 -22.844  1.00 50.81           C  
ATOM   3053  CD1 ILE A 393      14.734   3.213 -24.922  1.00 50.81           C  
ATOM   3054  N   ASN A 394      11.469   6.891 -22.391  1.00 48.47           N  
ATOM   3055  CA  ASN A 394      10.883   7.492 -21.203  1.00 48.47           C  
ATOM   3056  C   ASN A 394       9.523   8.125 -21.500  1.00 48.47           C  
ATOM   3057  CB  ASN A 394      11.836   8.523 -20.594  1.00 48.47           C  
ATOM   3058  O   ASN A 394       8.586   7.988 -20.719  1.00 48.47           O  
ATOM   3059  CG  ASN A 394      12.859   7.906 -19.672  1.00 48.47           C  
ATOM   3060  ND2 ASN A 394      13.875   8.680 -19.297  1.00 48.47           N  
ATOM   3061  OD1 ASN A 394      12.742   6.738 -19.281  1.00 48.47           O  
ATOM   3062  N   GLY A 395       9.383   8.875 -22.594  1.00 48.62           N  
ATOM   3063  CA  GLY A 395       8.148   9.508 -23.031  1.00 48.62           C  
ATOM   3064  C   GLY A 395       7.059   8.508 -23.375  1.00 48.62           C  
ATOM   3065  O   GLY A 395       5.898   8.688 -23.000  1.00 48.62           O  
ATOM   3066  N   LYS A 396       7.363   7.473 -24.125  1.00 51.19           N  
ATOM   3067  CA  LYS A 396       6.441   6.402 -24.500  1.00 51.19           C  
ATOM   3068  C   LYS A 396       6.047   5.570 -23.281  1.00 51.19           C  
ATOM   3069  CB  LYS A 396       7.066   5.504 -25.578  1.00 51.19           C  
ATOM   3070  O   LYS A 396       4.887   5.180 -23.141  1.00 51.19           O  
ATOM   3071  CG  LYS A 396       7.016   6.082 -26.984  1.00 51.19           C  
ATOM   3072  CD  LYS A 396       7.539   5.094 -28.016  1.00 51.19           C  
ATOM   3073  CE  LYS A 396       7.543   5.695 -29.406  1.00 51.19           C  
ATOM   3074  NZ  LYS A 396       7.988   4.703 -30.438  1.00 51.19           N  
ATOM   3075  N   LEU A 397       6.945   5.480 -22.391  1.00 45.59           N  
ATOM   3076  CA  LEU A 397       6.758   4.746 -21.141  1.00 45.59           C  
ATOM   3077  C   LEU A 397       5.906   5.551 -20.156  1.00 45.59           C  
ATOM   3078  CB  LEU A 397       8.109   4.414 -20.500  1.00 45.59           C  
ATOM   3079  O   LEU A 397       5.047   4.992 -19.469  1.00 45.59           O  
ATOM   3080  CG  LEU A 397       8.078   3.473 -19.297  1.00 45.59           C  
ATOM   3081  CD1 LEU A 397       7.531   2.107 -19.703  1.00 45.59           C  
ATOM   3082  CD2 LEU A 397       9.469   3.338 -18.688  1.00 45.59           C  
ATOM   3083  N   ASN A 398       6.207   6.840 -20.094  1.00 50.16           N  
ATOM   3084  CA  ASN A 398       5.426   7.738 -19.250  1.00 50.16           C  
ATOM   3085  C   ASN A 398       3.963   7.781 -19.688  1.00 50.16           C  
ATOM   3086  CB  ASN A 398       6.027   9.148 -19.266  1.00 50.16           C  
ATOM   3087  O   ASN A 398       3.066   7.832 -18.844  1.00 50.16           O  
ATOM   3088  CG  ASN A 398       7.281   9.258 -18.422  1.00 50.16           C  
ATOM   3089  ND2 ASN A 398       8.055  10.312 -18.641  1.00 50.16           N  
ATOM   3090  OD1 ASN A 398       7.551   8.398 -17.578  1.00 50.16           O  
ATOM   3091  N   ARG A 399       3.584   7.723 -20.984  1.00 49.97           N  
ATOM   3092  CA  ARG A 399       2.238   7.688 -21.547  1.00 49.97           C  
ATOM   3093  C   ARG A 399       1.568   6.344 -21.281  1.00 49.97           C  
ATOM   3094  CB  ARG A 399       2.279   7.965 -23.062  1.00 49.97           C  
ATOM   3095  O   ARG A 399       0.380   6.289 -20.969  1.00 49.97           O  
ATOM   3096  CG  ARG A 399       2.377   9.438 -23.406  1.00 49.97           C  
ATOM   3097  CD  ARG A 399       2.322   9.664 -24.906  1.00 49.97           C  
ATOM   3098  NE  ARG A 399       2.707  11.023 -25.266  1.00 49.97           N  
ATOM   3099  NH1 ARG A 399       3.000  10.578 -27.516  1.00 49.97           N  
ATOM   3100  NH2 ARG A 399       3.355  12.695 -26.703  1.00 49.97           N  
ATOM   3101  CZ  ARG A 399       3.020  11.430 -26.500  1.00 49.97           C  
ATOM   3102  N   LEU A 400       2.359   5.320 -21.328  1.00 41.84           N  
ATOM   3103  CA  LEU A 400       1.900   3.967 -21.062  1.00 41.84           C  
ATOM   3104  C   LEU A 400       1.768   3.736 -19.547  1.00 41.84           C  
ATOM   3105  CB  LEU A 400       2.863   2.939 -21.656  1.00 41.84           C  
ATOM   3106  O   LEU A 400       0.846   3.049 -19.109  1.00 41.84           O  
ATOM   3107  CG  LEU A 400       2.691   2.643 -23.141  1.00 41.84           C  
ATOM   3108  CD1 LEU A 400       3.990   2.098 -23.734  1.00 41.84           C  
ATOM   3109  CD2 LEU A 400       1.546   1.661 -23.375  1.00 41.84           C  
ATOM   3110  N   ILE A 401       2.672   4.359 -18.734  1.00 45.47           N  
ATOM   3111  CA  ILE A 401       2.699   4.297 -17.281  1.00 45.47           C  
ATOM   3112  C   ILE A 401       1.478   5.012 -16.703  1.00 45.47           C  
ATOM   3113  CB  ILE A 401       3.998   4.914 -16.719  1.00 45.47           C  
ATOM   3114  O   ILE A 401       0.833   4.516 -15.781  1.00 45.47           O  
ATOM   3115  CG1 ILE A 401       5.207   4.047 -17.078  1.00 45.47           C  
ATOM   3116  CG2 ILE A 401       3.891   5.094 -15.195  1.00 45.47           C  
ATOM   3117  CD1 ILE A 401       6.547   4.676 -16.734  1.00 45.47           C  
ATOM   3118  N   GLU A 402       1.128   6.184 -17.156  1.00 41.69           N  
ATOM   3119  CA  GLU A 402      -0.024   6.973 -16.719  1.00 41.69           C  
ATOM   3120  C   GLU A 402      -1.333   6.254 -17.031  1.00 41.69           C  
ATOM   3121  CB  GLU A 402      -0.009   8.352 -17.391  1.00 41.69           C  
ATOM   3122  O   GLU A 402      -2.260   6.258 -16.219  1.00 41.69           O  
ATOM   3123  CG  GLU A 402      -0.883   9.383 -16.688  1.00 41.69           C  
ATOM   3124  CD  GLU A 402      -0.835  10.758 -17.344  1.00 41.69           C  
ATOM   3125  OE1 GLU A 402      -1.579  11.664 -16.906  1.00 41.69           O  
ATOM   3126  OE2 GLU A 402      -0.047  10.922 -18.297  1.00 41.69           O  
ATOM   3127  N   LYS A 403      -1.415   5.512 -18.125  1.00 36.53           N  
ATOM   3128  CA  LYS A 403      -2.607   4.840 -18.625  1.00 36.53           C  
ATOM   3129  C   LYS A 403      -2.756   3.451 -18.016  1.00 36.53           C  
ATOM   3130  CB  LYS A 403      -2.562   4.742 -20.156  1.00 36.53           C  
ATOM   3131  O   LYS A 403      -3.869   3.016 -17.719  1.00 36.53           O  
ATOM   3132  CG  LYS A 403      -3.096   5.973 -20.875  1.00 36.53           C  
ATOM   3133  CD  LYS A 403      -3.172   5.754 -22.375  1.00 36.53           C  
ATOM   3134  CE  LYS A 403      -3.602   7.020 -23.109  1.00 36.53           C  
ATOM   3135  NZ  LYS A 403      -3.770   6.785 -24.578  1.00 36.53           N  
ATOM   3136  N   THR A 404      -1.612   2.791 -17.656  1.00 38.56           N  
ATOM   3137  CA  THR A 404      -1.569   1.456 -17.078  1.00 38.56           C  
ATOM   3138  C   THR A 404      -1.704   1.526 -15.562  1.00 38.56           C  
ATOM   3139  CB  THR A 404      -0.264   0.727 -17.453  1.00 38.56           C  
ATOM   3140  O   THR A 404      -2.383   0.694 -14.953  1.00 38.56           O  
ATOM   3141  CG2 THR A 404      -0.381  -0.772 -17.188  1.00 38.56           C  
ATOM   3142  OG1 THR A 404       0.023   0.944 -18.828  1.00 38.56           O  
ATOM   3143  N   ASN A 405      -1.060   2.504 -14.812  1.00 37.84           N  
ATOM   3144  CA  ASN A 405      -1.201   2.752 -13.383  1.00 37.84           C  
ATOM   3145  C   ASN A 405      -2.627   3.160 -13.023  1.00 37.84           C  
ATOM   3146  CB  ASN A 405      -0.211   3.824 -12.922  1.00 37.84           C  
ATOM   3147  O   ASN A 405      -3.148   2.758 -11.984  1.00 37.84           O  
ATOM   3148  CG  ASN A 405       1.188   3.279 -12.719  1.00 37.84           C  
ATOM   3149  ND2 ASN A 405       2.172   4.168 -12.672  1.00 37.84           N  
ATOM   3150  OD1 ASN A 405       1.384   2.064 -12.609  1.00 37.84           O  
ATOM   3151  N   GLU A 406      -3.371   3.871 -13.836  1.00 38.50           N  
ATOM   3152  CA  GLU A 406      -4.777   4.246 -13.711  1.00 38.50           C  
ATOM   3153  C   GLU A 406      -5.688   3.035 -13.883  1.00 38.50           C  
ATOM   3154  CB  GLU A 406      -5.141   5.324 -14.734  1.00 38.50           C  
ATOM   3155  O   GLU A 406      -6.660   2.873 -13.141  1.00 38.50           O  
ATOM   3156  CG  GLU A 406      -4.875   6.746 -14.250  1.00 38.50           C  
ATOM   3157  CD  GLU A 406      -5.219   7.805 -15.281  1.00 38.50           C  
ATOM   3158  OE1 GLU A 406      -4.938   9.000 -15.047  1.00 38.50           O  
ATOM   3159  OE2 GLU A 406      -5.773   7.438 -16.344  1.00 38.50           O  
ATOM   3160  N   LYS A 407      -5.332   2.209 -14.828  1.00 31.38           N  
ATOM   3161  CA  LYS A 407      -6.105   1.014 -15.148  1.00 31.38           C  
ATOM   3162  C   LYS A 407      -5.836  -0.101 -14.141  1.00 31.38           C  
ATOM   3163  CB  LYS A 407      -5.781   0.529 -16.562  1.00 31.38           C  
ATOM   3164  O   LYS A 407      -6.742  -0.860 -13.789  1.00 31.38           O  
ATOM   3165  CG  LYS A 407      -6.500   1.299 -17.656  1.00 31.38           C  
ATOM   3166  CD  LYS A 407      -6.301   0.647 -19.016  1.00 31.38           C  
ATOM   3167  CE  LYS A 407      -6.977   1.446 -20.125  1.00 31.38           C  
ATOM   3168  NZ  LYS A 407      -6.809   0.796 -21.453  1.00 31.38           N  
ATOM   3169  N   PHE A 408      -4.590  -0.200 -13.484  1.00 37.69           N  
ATOM   3170  CA  PHE A 408      -4.180  -1.146 -12.453  1.00 37.69           C  
ATOM   3171  C   PHE A 408      -4.832  -0.804 -11.117  1.00 37.69           C  
ATOM   3172  CB  PHE A 408      -2.656  -1.158 -12.305  1.00 37.69           C  
ATOM   3173  O   PHE A 408      -5.270  -1.695 -10.391  1.00 37.69           O  
ATOM   3174  CG  PHE A 408      -1.968  -2.139 -13.219  1.00 37.69           C  
ATOM   3175  CD1 PHE A 408      -1.883  -3.484 -12.875  1.00 37.69           C  
ATOM   3176  CD2 PHE A 408      -1.403  -1.716 -14.414  1.00 37.69           C  
ATOM   3177  CE1 PHE A 408      -1.245  -4.395 -13.719  1.00 37.69           C  
ATOM   3178  CE2 PHE A 408      -0.765  -2.619 -15.258  1.00 37.69           C  
ATOM   3179  CZ  PHE A 408      -0.686  -3.957 -14.906  1.00 37.69           C  
ATOM   3180  N   HIS A 409      -4.941   0.486 -10.820  1.00 39.78           N  
ATOM   3181  CA  HIS A 409      -5.684   0.981  -9.664  1.00 39.78           C  
ATOM   3182  C   HIS A 409      -7.172   0.674  -9.789  1.00 39.78           C  
ATOM   3183  CB  HIS A 409      -5.469   2.486  -9.492  1.00 39.78           C  
ATOM   3184  O   HIS A 409      -7.828   0.350  -8.797  1.00 39.78           O  
ATOM   3185  CG  HIS A 409      -4.160   2.840  -8.859  1.00 39.78           C  
ATOM   3186  CD2 HIS A 409      -3.119   3.570  -9.320  1.00 39.78           C  
ATOM   3187  ND1 HIS A 409      -3.811   2.422  -7.594  1.00 39.78           N  
ATOM   3188  CE1 HIS A 409      -2.605   2.883  -7.305  1.00 39.78           C  
ATOM   3189  NE2 HIS A 409      -2.164   3.582  -8.336  1.00 39.78           N  
ATOM   3190  N   GLN A 410      -7.727   0.694 -11.016  1.00 34.56           N  
ATOM   3191  CA  GLN A 410      -9.109   0.397 -11.352  1.00 34.56           C  
ATOM   3192  C   GLN A 410      -9.383  -1.104 -11.289  1.00 34.56           C  
ATOM   3193  CB  GLN A 410      -9.445   0.931 -12.750  1.00 34.56           C  
ATOM   3194  O   GLN A 410     -10.453  -1.526 -10.836  1.00 34.56           O  
ATOM   3195  CG  GLN A 410     -10.133   2.291 -12.734  1.00 34.56           C  
ATOM   3196  CD  GLN A 410     -10.320   2.867 -14.125  1.00 34.56           C  
ATOM   3197  NE2 GLN A 410     -10.883   4.066 -14.203  1.00 34.56           N  
ATOM   3198  OE1 GLN A 410      -9.953   2.238 -15.125  1.00 34.56           O  
ATOM   3199  N   ILE A 411      -8.422  -1.974 -11.625  1.00 33.34           N  
ATOM   3200  CA  ILE A 411      -8.477  -3.432 -11.586  1.00 33.34           C  
ATOM   3201  C   ILE A 411      -8.336  -3.918 -10.148  1.00 33.34           C  
ATOM   3202  CB  ILE A 411      -7.383  -4.059 -12.477  1.00 33.34           C  
ATOM   3203  O   ILE A 411      -9.016  -4.859  -9.734  1.00 33.34           O  
ATOM   3204  CG1 ILE A 411      -7.672  -3.783 -13.961  1.00 33.34           C  
ATOM   3205  CG2 ILE A 411      -7.270  -5.566 -12.211  1.00 33.34           C  
ATOM   3206  CD1 ILE A 411      -6.566  -4.238 -14.898  1.00 33.34           C  
ATOM   3207  N   GLU A 412      -7.434  -3.309  -9.305  1.00 34.94           N  
ATOM   3208  CA  GLU A 412      -7.328  -3.533  -7.863  1.00 34.94           C  
ATOM   3209  C   GLU A 412      -8.625  -3.158  -7.148  1.00 34.94           C  
ATOM   3210  CB  GLU A 412      -6.156  -2.736  -7.281  1.00 34.94           C  
ATOM   3211  O   GLU A 412      -9.047  -3.844  -6.215  1.00 34.94           O  
ATOM   3212  CG  GLU A 412      -5.645  -3.281  -5.957  1.00 34.94           C  
ATOM   3213  CD  GLU A 412      -4.391  -2.576  -5.465  1.00 34.94           C  
ATOM   3214  OE1 GLU A 412      -3.912  -2.893  -4.352  1.00 34.94           O  
ATOM   3215  OE2 GLU A 412      -3.881  -1.697  -6.195  1.00 34.94           O  
ATOM   3216  N   LYS A 413      -9.336  -2.061  -7.602  1.00 38.91           N  
ATOM   3217  CA  LYS A 413     -10.633  -1.568  -7.133  1.00 38.91           C  
ATOM   3218  C   LYS A 413     -11.750  -2.541  -7.492  1.00 38.91           C  
ATOM   3219  CB  LYS A 413     -10.922  -0.190  -7.727  1.00 38.91           C  
ATOM   3220  O   LYS A 413     -12.648  -2.783  -6.684  1.00 38.91           O  
ATOM   3221  CG  LYS A 413     -12.133   0.502  -7.113  1.00 38.91           C  
ATOM   3222  CD  LYS A 413     -12.367   1.872  -7.738  1.00 38.91           C  
ATOM   3223  CE  LYS A 413     -13.648   2.516  -7.215  1.00 38.91           C  
ATOM   3224  NZ  LYS A 413     -13.875   3.865  -7.812  1.00 38.91           N  
ATOM   3225  N   GLU A 414     -11.781  -3.277  -8.656  1.00 37.28           N  
ATOM   3226  CA  GLU A 414     -12.797  -4.180  -9.195  1.00 37.28           C  
ATOM   3227  C   GLU A 414     -12.617  -5.598  -8.664  1.00 37.28           C  
ATOM   3228  CB  GLU A 414     -12.758  -4.184 -10.727  1.00 37.28           C  
ATOM   3229  O   GLU A 414     -13.602  -6.316  -8.453  1.00 37.28           O  
ATOM   3230  CG  GLU A 414     -13.367  -2.941 -11.359  1.00 37.28           C  
ATOM   3231  CD  GLU A 414     -13.781  -3.152 -12.812  1.00 37.28           C  
ATOM   3232  OE1 GLU A 414     -14.383  -2.230 -13.406  1.00 37.28           O  
ATOM   3233  OE2 GLU A 414     -13.508  -4.246 -13.352  1.00 37.28           O  
ATOM   3234  N   PHE A 415     -11.477  -6.039  -8.188  1.00 33.81           N  
ATOM   3235  CA  PHE A 415     -11.109  -7.363  -7.711  1.00 33.81           C  
ATOM   3236  C   PHE A 415     -11.227  -7.441  -6.195  1.00 33.81           C  
ATOM   3237  CB  PHE A 415      -9.680  -7.715  -8.141  1.00 33.81           C  
ATOM   3238  O   PHE A 415     -11.508  -8.508  -5.641  1.00 33.81           O  
ATOM   3239  CG  PHE A 415      -9.570  -8.172  -9.570  1.00 33.81           C  
ATOM   3240  CD1 PHE A 415     -10.062  -9.414  -9.953  1.00 33.81           C  
ATOM   3241  CD2 PHE A 415      -8.984  -7.359 -10.531  1.00 33.81           C  
ATOM   3242  CE1 PHE A 415      -9.961  -9.844 -11.281  1.00 33.81           C  
ATOM   3243  CE2 PHE A 415      -8.883  -7.781 -11.859  1.00 33.81           C  
ATOM   3244  CZ  PHE A 415      -9.375  -9.023 -12.227  1.00 33.81           C  
ATOM   3245  N   SER A 416     -11.328  -6.250  -5.426  1.00 40.84           N  
ATOM   3246  CA  SER A 416     -11.641  -6.109  -4.008  1.00 40.84           C  
ATOM   3247  C   SER A 416     -13.109  -6.410  -3.729  1.00 40.84           C  
ATOM   3248  CB  SER A 416     -11.297  -4.699  -3.521  1.00 40.84           C  
ATOM   3249  O   SER A 416     -13.453  -6.898  -2.648  1.00 40.84           O  
ATOM   3250  OG  SER A 416     -12.289  -3.773  -3.934  1.00 40.84           O  
ATOM   3251  N   GLU A 417     -14.000  -6.406  -4.645  1.00 41.53           N  
ATOM   3252  CA  GLU A 417     -15.438  -6.648  -4.574  1.00 41.53           C  
ATOM   3253  C   GLU A 417     -15.758  -8.125  -4.781  1.00 41.53           C  
ATOM   3254  CB  GLU A 417     -16.172  -5.801  -5.613  1.00 41.53           C  
ATOM   3255  O   GLU A 417     -16.703  -8.648  -4.191  1.00 41.53           O  
ATOM   3256  CG  GLU A 417     -17.578  -5.383  -5.184  1.00 41.53           C  
ATOM   3257  CD  GLU A 417     -18.266  -4.461  -6.180  1.00 41.53           C  
ATOM   3258  OE1 GLU A 417     -19.453  -4.129  -5.980  1.00 41.53           O  
ATOM   3259  OE2 GLU A 417     -17.594  -4.070  -7.168  1.00 41.53           O  
ATOM   3260  N   VAL A 418     -14.742  -9.109  -4.953  1.00 43.00           N  
ATOM   3261  CA  VAL A 418     -15.039 -10.523  -5.148  1.00 43.00           C  
ATOM   3262  C   VAL A 418     -13.969 -11.375  -4.477  1.00 43.00           C  
ATOM   3263  CB  VAL A 418     -15.141 -10.883  -6.648  1.00 43.00           C  
ATOM   3264  O   VAL A 418     -12.867 -11.531  -5.008  1.00 43.00           O  
ATOM   3265  CG1 VAL A 418     -15.492 -12.359  -6.828  1.00 43.00           C  
ATOM   3266  CG2 VAL A 418     -16.188  -9.992  -7.336  1.00 43.00           C  
ATOM   3267  N   GLU A 419     -13.547 -11.344  -3.107  1.00 40.88           N  
ATOM   3268  CA  GLU A 419     -12.305 -11.391  -2.344  1.00 40.88           C  
ATOM   3269  C   GLU A 419     -12.141 -12.734  -1.646  1.00 40.88           C  
ATOM   3270  CB  GLU A 419     -12.266 -10.258  -1.316  1.00 40.88           C  
ATOM   3271  O   GLU A 419     -11.016 -13.172  -1.381  1.00 40.88           O  
ATOM   3272  CG  GLU A 419     -10.852  -9.773  -0.994  1.00 40.88           C  
ATOM   3273  CD  GLU A 419     -10.828  -8.602  -0.029  1.00 40.88           C  
ATOM   3274  OE1 GLU A 419      -9.734  -8.078   0.266  1.00 40.88           O  
ATOM   3275  OE2 GLU A 419     -11.922  -8.195   0.438  1.00 40.88           O  
ATOM   3276  N   GLY A 420     -12.297 -13.977  -2.176  1.00 46.09           N  
ATOM   3277  CA  GLY A 420     -11.648 -15.125  -1.581  1.00 46.09           C  
ATOM   3278  C   GLY A 420     -11.180 -16.141  -2.605  1.00 46.09           C  
ATOM   3279  O   GLY A 420     -10.125 -16.766  -2.439  1.00 46.09           O  
ATOM   3280  N   ARG A 421     -11.516 -16.125  -3.846  1.00 42.50           N  
ATOM   3281  CA  ARG A 421     -11.086 -16.859  -5.027  1.00 42.50           C  
ATOM   3282  C   ARG A 421     -10.344 -15.945  -6.004  1.00 42.50           C  
ATOM   3283  CB  ARG A 421     -12.289 -17.500  -5.723  1.00 42.50           C  
ATOM   3284  O   ARG A 421      -9.430 -16.391  -6.703  1.00 42.50           O  
ATOM   3285  CG  ARG A 421     -12.844 -18.719  -4.992  1.00 42.50           C  
ATOM   3286  CD  ARG A 421     -14.055 -19.297  -5.707  1.00 42.50           C  
ATOM   3287  NE  ARG A 421     -13.680 -19.938  -6.969  1.00 42.50           N  
ATOM   3288  NH1 ARG A 421     -15.852 -20.266  -7.680  1.00 42.50           N  
ATOM   3289  NH2 ARG A 421     -14.094 -20.938  -8.984  1.00 42.50           N  
ATOM   3290  CZ  ARG A 421     -14.547 -20.375  -7.875  1.00 42.50           C  
ATOM   3291  N   ILE A 422     -10.156 -14.680  -5.707  1.00 47.09           N  
ATOM   3292  CA  ILE A 422      -9.664 -13.617  -6.578  1.00 47.09           C  
ATOM   3293  C   ILE A 422      -8.328 -13.094  -6.059  1.00 47.09           C  
ATOM   3294  CB  ILE A 422     -10.688 -12.461  -6.680  1.00 47.09           C  
ATOM   3295  O   ILE A 422      -7.508 -12.594  -6.832  1.00 47.09           O  
ATOM   3296  CG1 ILE A 422     -11.930 -12.906  -7.457  1.00 47.09           C  
ATOM   3297  CG2 ILE A 422     -10.047 -11.227  -7.328  1.00 47.09           C  
ATOM   3298  CD1 ILE A 422     -13.031 -11.859  -7.516  1.00 47.09           C  
ATOM   3299  N   GLN A 423      -8.000 -13.422  -4.762  1.00 44.66           N  
ATOM   3300  CA  GLN A 423      -6.727 -12.945  -4.238  1.00 44.66           C  
ATOM   3301  C   GLN A 423      -5.559 -13.703  -4.867  1.00 44.66           C  
ATOM   3302  CB  GLN A 423      -6.688 -13.094  -2.715  1.00 44.66           C  
ATOM   3303  O   GLN A 423      -4.531 -13.109  -5.191  1.00 44.66           O  
ATOM   3304  CG  GLN A 423      -7.500 -12.039  -1.976  1.00 44.66           C  
ATOM   3305  CD  GLN A 423      -7.469 -12.227  -0.470  1.00 44.66           C  
ATOM   3306  NE2 GLN A 423      -7.992 -11.242   0.258  1.00 44.66           N  
ATOM   3307  OE1 GLN A 423      -6.977 -13.234   0.035  1.00 44.66           O  
ATOM   3308  N   ASP A 424      -5.773 -15.031  -5.137  1.00 46.03           N  
ATOM   3309  CA  ASP A 424      -4.789 -15.867  -5.824  1.00 46.03           C  
ATOM   3310  C   ASP A 424      -4.746 -15.547  -7.316  1.00 46.03           C  
ATOM   3311  CB  ASP A 424      -5.102 -17.344  -5.613  1.00 46.03           C  
ATOM   3312  O   ASP A 424      -3.670 -15.516  -7.918  1.00 46.03           O  
ATOM   3313  CG  ASP A 424      -4.777 -17.828  -4.211  1.00 46.03           C  
ATOM   3314  OD1 ASP A 424      -4.031 -17.141  -3.486  1.00 46.03           O  
ATOM   3315  OD2 ASP A 424      -5.273 -18.906  -3.830  1.00 46.03           O  
ATOM   3316  N   LEU A 425      -5.895 -15.234  -7.871  1.00 44.72           N  
ATOM   3317  CA  LEU A 425      -6.035 -14.852  -9.273  1.00 44.72           C  
ATOM   3318  C   LEU A 425      -5.473 -13.453  -9.508  1.00 44.72           C  
ATOM   3319  CB  LEU A 425      -7.504 -14.898  -9.695  1.00 44.72           C  
ATOM   3320  O   LEU A 425      -4.852 -13.195 -10.547  1.00 44.72           O  
ATOM   3321  CG  LEU A 425      -7.781 -14.820 -11.195  1.00 44.72           C  
ATOM   3322  CD1 LEU A 425      -7.219 -16.047 -11.906  1.00 44.72           C  
ATOM   3323  CD2 LEU A 425      -9.273 -14.680 -11.461  1.00 44.72           C  
ATOM   3324  N   GLU A 426      -5.715 -12.562  -8.648  1.00 49.16           N  
ATOM   3325  CA  GLU A 426      -5.109 -11.234  -8.664  1.00 49.16           C  
ATOM   3326  C   GLU A 426      -3.586 -11.320  -8.617  1.00 49.16           C  
ATOM   3327  CB  GLU A 426      -5.621 -10.398  -7.488  1.00 49.16           C  
ATOM   3328  O   GLU A 426      -2.898 -10.602  -9.344  1.00 49.16           O  
ATOM   3329  CG  GLU A 426      -5.156  -8.945  -7.520  1.00 49.16           C  
ATOM   3330  CD  GLU A 426      -5.531  -8.172  -6.266  1.00 49.16           C  
ATOM   3331  OE1 GLU A 426      -5.094  -7.008  -6.121  1.00 49.16           O  
ATOM   3332  OE2 GLU A 426      -6.270  -8.727  -5.426  1.00 49.16           O  
ATOM   3333  N   LYS A 427      -3.025 -12.164  -7.750  1.00 53.47           N  
ATOM   3334  CA  LYS A 427      -1.587 -12.391  -7.652  1.00 53.47           C  
ATOM   3335  C   LYS A 427      -1.038 -13.000  -8.938  1.00 53.47           C  
ATOM   3336  CB  LYS A 427      -1.265 -13.297  -6.465  1.00 53.47           C  
ATOM   3337  O   LYS A 427       0.027 -12.602  -9.414  1.00 53.47           O  
ATOM   3338  CG  LYS A 427       0.223 -13.430  -6.176  1.00 53.47           C  
ATOM   3339  CD  LYS A 427       0.478 -14.305  -4.953  1.00 53.47           C  
ATOM   3340  CE  LYS A 427       1.967 -14.531  -4.727  1.00 53.47           C  
ATOM   3341  NZ  LYS A 427       2.221 -15.391  -3.531  1.00 53.47           N  
ATOM   3342  N   TYR A 428      -1.766 -13.992  -9.484  1.00 55.97           N  
ATOM   3343  CA  TYR A 428      -1.393 -14.664 -10.719  1.00 55.97           C  
ATOM   3344  C   TYR A 428      -1.458 -13.695 -11.898  1.00 55.97           C  
ATOM   3345  CB  TYR A 428      -2.305 -15.867 -10.977  1.00 55.97           C  
ATOM   3346  O   TYR A 428      -0.557 -13.680 -12.742  1.00 55.97           O  
ATOM   3347  CG  TYR A 428      -1.924 -16.672 -12.203  1.00 55.97           C  
ATOM   3348  CD1 TYR A 428      -2.570 -16.469 -13.414  1.00 55.97           C  
ATOM   3349  CD2 TYR A 428      -0.917 -17.625 -12.141  1.00 55.97           C  
ATOM   3350  CE1 TYR A 428      -2.223 -17.203 -14.547  1.00 55.97           C  
ATOM   3351  CE2 TYR A 428      -0.562 -18.359 -13.258  1.00 55.97           C  
ATOM   3352  OH  TYR A 428      -0.873 -18.875 -15.570  1.00 55.97           O  
ATOM   3353  CZ  TYR A 428      -1.220 -18.156 -14.453  1.00 55.97           C  
ATOM   3354  N   VAL A 429      -2.471 -12.930 -12.070  1.00 63.88           N  
ATOM   3355  CA  VAL A 429      -2.666 -11.953 -13.141  1.00 63.88           C  
ATOM   3356  C   VAL A 429      -1.600 -10.867 -13.047  1.00 63.88           C  
ATOM   3357  CB  VAL A 429      -4.074 -11.320 -13.078  1.00 63.88           C  
ATOM   3358  O   VAL A 429      -0.999 -10.484 -14.055  1.00 63.88           O  
ATOM   3359  CG1 VAL A 429      -4.184 -10.148 -14.055  1.00 63.88           C  
ATOM   3360  CG2 VAL A 429      -5.141 -12.375 -13.391  1.00 63.88           C  
ATOM   3361  N   GLU A 430      -1.336 -10.406 -11.812  1.00 65.19           N  
ATOM   3362  CA  GLU A 430      -0.309  -9.391 -11.594  1.00 65.19           C  
ATOM   3363  C   GLU A 430       1.076  -9.922 -11.953  1.00 65.19           C  
ATOM   3364  CB  GLU A 430      -0.327  -8.906 -10.141  1.00 65.19           C  
ATOM   3365  O   GLU A 430       1.875  -9.219 -12.570  1.00 65.19           O  
ATOM   3366  CG  GLU A 430      -1.479  -7.969  -9.820  1.00 65.19           C  
ATOM   3367  CD  GLU A 430      -1.398  -6.645 -10.562  1.00 65.19           C  
ATOM   3368  OE1 GLU A 430      -2.459  -6.043 -10.852  1.00 65.19           O  
ATOM   3369  OE2 GLU A 430      -0.266  -6.207 -10.867  1.00 65.19           O  
ATOM   3370  N   ASP A 431       1.316 -11.117 -11.633  1.00 69.19           N  
ATOM   3371  CA  ASP A 431       2.592 -11.766 -11.914  1.00 69.19           C  
ATOM   3372  C   ASP A 431       2.783 -11.969 -13.414  1.00 69.19           C  
ATOM   3373  CB  ASP A 431       2.682 -13.109 -11.188  1.00 69.19           C  
ATOM   3374  O   ASP A 431       3.877 -11.750 -13.945  1.00 69.19           O  
ATOM   3375  CG  ASP A 431       3.031 -12.961  -9.719  1.00 69.19           C  
ATOM   3376  OD1 ASP A 431       3.422 -11.852  -9.289  1.00 69.19           O  
ATOM   3377  OD2 ASP A 431       2.920 -13.961  -8.977  1.00 69.19           O  
ATOM   3378  N   THR A 432       1.800 -12.445 -14.062  1.00 69.12           N  
ATOM   3379  CA  THR A 432       1.846 -12.656 -15.508  1.00 69.12           C  
ATOM   3380  C   THR A 432       2.033 -11.328 -16.250  1.00 69.12           C  
ATOM   3381  CB  THR A 432       0.566 -13.352 -16.016  1.00 69.12           C  
ATOM   3382  O   THR A 432       2.783 -11.258 -17.219  1.00 69.12           O  
ATOM   3383  CG2 THR A 432       0.667 -13.680 -17.500  1.00 69.12           C  
ATOM   3384  OG1 THR A 432       0.366 -14.562 -15.281  1.00 69.12           O  
ATOM   3385  N   LYS A 433       1.392 -10.352 -15.836  1.00 69.94           N  
ATOM   3386  CA  LYS A 433       1.539  -9.016 -16.406  1.00 69.94           C  
ATOM   3387  C   LYS A 433       2.977  -8.516 -16.266  1.00 69.94           C  
ATOM   3388  CB  LYS A 433       0.582  -8.039 -15.719  1.00 69.94           C  
ATOM   3389  O   LYS A 433       3.541  -7.977 -17.219  1.00 69.94           O  
ATOM   3390  CG  LYS A 433       0.594  -6.641 -16.312  1.00 69.94           C  
ATOM   3391  CD  LYS A 433      -0.371  -5.711 -15.586  1.00 69.94           C  
ATOM   3392  CE  LYS A 433      -0.207  -4.266 -16.047  1.00 69.94           C  
ATOM   3393  NZ  LYS A 433      -1.125  -3.348 -15.305  1.00 69.94           N  
ATOM   3394  N   ILE A 434       3.467  -8.672 -15.125  1.00 79.25           N  
ATOM   3395  CA  ILE A 434       4.836  -8.258 -14.836  1.00 79.25           C  
ATOM   3396  C   ILE A 434       5.809  -9.031 -15.727  1.00 79.25           C  
ATOM   3397  CB  ILE A 434       5.188  -8.453 -13.352  1.00 79.25           C  
ATOM   3398  O   ILE A 434       6.754  -8.461 -16.266  1.00 79.25           O  
ATOM   3399  CG1 ILE A 434       4.391  -7.480 -12.477  1.00 79.25           C  
ATOM   3400  CG2 ILE A 434       6.695  -8.289 -13.125  1.00 79.25           C  
ATOM   3401  CD1 ILE A 434       4.520  -7.738 -10.984  1.00 79.25           C  
ATOM   3402  N   ASP A 435       5.559 -10.305 -15.844  1.00 76.06           N  
ATOM   3403  CA  ASP A 435       6.387 -11.156 -16.688  1.00 76.06           C  
ATOM   3404  C   ASP A 435       6.328 -10.703 -18.141  1.00 76.06           C  
ATOM   3405  CB  ASP A 435       5.949 -12.617 -16.578  1.00 76.06           C  
ATOM   3406  O   ASP A 435       7.359 -10.633 -18.828  1.00 76.06           O  
ATOM   3407  CG  ASP A 435       6.410 -13.281 -15.289  1.00 76.06           C  
ATOM   3408  OD1 ASP A 435       7.320 -12.742 -14.625  1.00 76.06           O  
ATOM   3409  OD2 ASP A 435       5.859 -14.344 -14.938  1.00 76.06           O  
ATOM   3410  N   LEU A 436       5.215 -10.484 -18.609  1.00 69.25           N  
ATOM   3411  CA  LEU A 436       5.023 -10.039 -19.984  1.00 69.25           C  
ATOM   3412  C   LEU A 436       5.727  -8.711 -20.234  1.00 69.25           C  
ATOM   3413  CB  LEU A 436       3.529  -9.906 -20.297  1.00 69.25           C  
ATOM   3414  O   LEU A 436       6.422  -8.547 -21.234  1.00 69.25           O  
ATOM   3415  CG  LEU A 436       3.172  -9.555 -21.750  1.00 69.25           C  
ATOM   3416  CD1 LEU A 436       3.568 -10.695 -22.688  1.00 69.25           C  
ATOM   3417  CD2 LEU A 436       1.683  -9.250 -21.875  1.00 69.25           C  
ATOM   3418  N   TRP A 437       5.480  -7.836 -19.297  1.00 75.94           N  
ATOM   3419  CA  TRP A 437       6.098  -6.516 -19.422  1.00 75.94           C  
ATOM   3420  C   TRP A 437       7.617  -6.617 -19.359  1.00 75.94           C  
ATOM   3421  CB  TRP A 437       5.594  -5.582 -18.312  1.00 75.94           C  
ATOM   3422  O   TRP A 437       8.320  -5.930 -20.109  1.00 75.94           O  
ATOM   3423  CG  TRP A 437       6.133  -4.188 -18.406  1.00 75.94           C  
ATOM   3424  CD1 TRP A 437       6.914  -3.541 -17.484  1.00 75.94           C  
ATOM   3425  CD2 TRP A 437       5.926  -3.260 -19.484  1.00 75.94           C  
ATOM   3426  CE2 TRP A 437       6.613  -2.072 -19.141  1.00 75.94           C  
ATOM   3427  CE3 TRP A 437       5.230  -3.320 -20.688  1.00 75.94           C  
ATOM   3428  NE1 TRP A 437       7.203  -2.270 -17.922  1.00 75.94           N  
ATOM   3429  CH2 TRP A 437       5.930  -1.037 -21.156  1.00 75.94           C  
ATOM   3430  CZ2 TRP A 437       6.621  -0.952 -19.969  1.00 75.94           C  
ATOM   3431  CZ3 TRP A 437       5.238  -2.205 -21.516  1.00 75.94           C  
ATOM   3432  N   SER A 438       8.086  -7.375 -18.484  1.00 80.50           N  
ATOM   3433  CA  SER A 438       9.516  -7.594 -18.328  1.00 80.50           C  
ATOM   3434  C   SER A 438      10.125  -8.172 -19.594  1.00 80.50           C  
ATOM   3435  CB  SER A 438       9.789  -8.523 -17.141  1.00 80.50           C  
ATOM   3436  O   SER A 438      11.203  -7.758 -20.016  1.00 80.50           O  
ATOM   3437  OG  SER A 438       9.375  -7.926 -15.922  1.00 80.50           O  
ATOM   3438  N   TYR A 439       9.477  -9.055 -20.250  1.00 75.25           N  
ATOM   3439  CA  TYR A 439       9.922  -9.641 -21.516  1.00 75.25           C  
ATOM   3440  C   TYR A 439       9.922  -8.602 -22.625  1.00 75.25           C  
ATOM   3441  CB  TYR A 439       9.039 -10.828 -21.906  1.00 75.25           C  
ATOM   3442  O   TYR A 439      10.844  -8.547 -23.438  1.00 75.25           O  
ATOM   3443  CG  TYR A 439       9.367 -12.102 -21.156  1.00 75.25           C  
ATOM   3444  CD1 TYR A 439      10.641 -12.664 -21.234  1.00 75.25           C  
ATOM   3445  CD2 TYR A 439       8.414 -12.750 -20.391  1.00 75.25           C  
ATOM   3446  CE1 TYR A 439      10.953 -13.836 -20.562  1.00 75.25           C  
ATOM   3447  CE2 TYR A 439       8.711 -13.922 -19.703  1.00 75.25           C  
ATOM   3448  OH  TYR A 439      10.281 -15.617 -19.125  1.00 75.25           O  
ATOM   3449  CZ  TYR A 439       9.984 -14.461 -19.797  1.00 75.25           C  
ATOM   3450  N   ASN A 440       8.859  -7.832 -22.734  1.00 73.38           N  
ATOM   3451  CA  ASN A 440       8.758  -6.777 -23.734  1.00 73.38           C  
ATOM   3452  C   ASN A 440       9.867  -5.742 -23.578  1.00 73.38           C  
ATOM   3453  CB  ASN A 440       7.387  -6.098 -23.656  1.00 73.38           C  
ATOM   3454  O   ASN A 440      10.422  -5.270 -24.578  1.00 73.38           O  
ATOM   3455  CG  ASN A 440       6.277  -6.953 -24.250  1.00 73.38           C  
ATOM   3456  ND2 ASN A 440       5.035  -6.586 -23.953  1.00 73.38           N  
ATOM   3457  OD1 ASN A 440       6.535  -7.934 -24.953  1.00 73.38           O  
ATOM   3458  N   ALA A 441      10.078  -5.391 -22.375  1.00 76.12           N  
ATOM   3459  CA  ALA A 441      11.148  -4.438 -22.094  1.00 76.12           C  
ATOM   3460  C   ALA A 441      12.500  -4.984 -22.531  1.00 76.12           C  
ATOM   3461  CB  ALA A 441      11.180  -4.102 -20.594  1.00 76.12           C  
ATOM   3462  O   ALA A 441      13.289  -4.270 -23.156  1.00 76.12           O  
ATOM   3463  N   GLU A 442      12.773  -6.238 -22.172  1.00 80.31           N  
ATOM   3464  CA  GLU A 442      14.000  -6.910 -22.578  1.00 80.31           C  
ATOM   3465  C   GLU A 442      14.125  -6.949 -24.094  1.00 80.31           C  
ATOM   3466  CB  GLU A 442      14.062  -8.328 -22.016  1.00 80.31           C  
ATOM   3467  O   GLU A 442      15.203  -6.703 -24.641  1.00 80.31           O  
ATOM   3468  CG  GLU A 442      15.383  -9.039 -22.250  1.00 80.31           C  
ATOM   3469  CD  GLU A 442      15.430 -10.438 -21.672  1.00 80.31           C  
ATOM   3470  OE1 GLU A 442      16.453 -11.141 -21.859  1.00 80.31           O  
ATOM   3471  OE2 GLU A 442      14.438 -10.844 -21.031  1.00 80.31           O  
ATOM   3472  N   LEU A 443      13.086  -7.293 -24.734  1.00 74.50           N  
ATOM   3473  CA  LEU A 443      13.047  -7.363 -26.188  1.00 74.50           C  
ATOM   3474  C   LEU A 443      13.289  -5.992 -26.797  1.00 74.50           C  
ATOM   3475  CB  LEU A 443      11.695  -7.914 -26.656  1.00 74.50           C  
ATOM   3476  O   LEU A 443      14.039  -5.871 -27.781  1.00 74.50           O  
ATOM   3477  CG  LEU A 443      11.500  -8.039 -28.172  1.00 74.50           C  
ATOM   3478  CD1 LEU A 443      12.547  -8.969 -28.766  1.00 74.50           C  
ATOM   3479  CD2 LEU A 443      10.094  -8.531 -28.484  1.00 74.50           C  
ATOM   3480  N   LEU A 444      12.602  -5.023 -26.391  1.00 71.50           N  
ATOM   3481  CA  LEU A 444      12.766  -3.654 -26.875  1.00 71.50           C  
ATOM   3482  C   LEU A 444      14.227  -3.219 -26.781  1.00 71.50           C  
ATOM   3483  CB  LEU A 444      11.883  -2.695 -26.062  1.00 71.50           C  
ATOM   3484  O   LEU A 444      14.766  -2.660 -27.734  1.00 71.50           O  
ATOM   3485  CG  LEU A 444      11.891  -1.234 -26.516  1.00 71.50           C  
ATOM   3486  CD1 LEU A 444      11.156  -1.090 -27.844  1.00 71.50           C  
ATOM   3487  CD2 LEU A 444      11.250  -0.345 -25.453  1.00 71.50           C  
ATOM   3488  N   VAL A 445      14.852  -3.422 -25.641  1.00 75.69           N  
ATOM   3489  CA  VAL A 445      16.250  -3.049 -25.422  1.00 75.69           C  
ATOM   3490  C   VAL A 445      17.156  -3.838 -26.359  1.00 75.69           C  
ATOM   3491  CB  VAL A 445      16.656  -3.285 -23.953  1.00 75.69           C  
ATOM   3492  O   VAL A 445      18.078  -3.279 -26.953  1.00 75.69           O  
ATOM   3493  CG1 VAL A 445      18.172  -3.084 -23.781  1.00 75.69           C  
ATOM   3494  CG2 VAL A 445      15.883  -2.357 -23.016  1.00 75.69           C  
ATOM   3495  N   ALA A 446      16.906  -5.090 -26.516  1.00 75.50           N  
ATOM   3496  CA  ALA A 446      17.688  -5.965 -27.391  1.00 75.50           C  
ATOM   3497  C   ALA A 446      17.594  -5.508 -28.844  1.00 75.50           C  
ATOM   3498  CB  ALA A 446      17.203  -7.410 -27.250  1.00 75.50           C  
ATOM   3499  O   ALA A 446      18.594  -5.512 -29.562  1.00 75.50           O  
ATOM   3500  N   LEU A 447      16.422  -5.137 -29.297  1.00 67.94           N  
ATOM   3501  CA  LEU A 447      16.203  -4.645 -30.641  1.00 67.94           C  
ATOM   3502  C   LEU A 447      16.969  -3.344 -30.875  1.00 67.94           C  
ATOM   3503  CB  LEU A 447      14.719  -4.426 -30.906  1.00 67.94           C  
ATOM   3504  O   LEU A 447      17.594  -3.162 -31.938  1.00 67.94           O  
ATOM   3505  CG  LEU A 447      13.883  -5.680 -31.156  1.00 67.94           C  
ATOM   3506  CD1 LEU A 447      12.398  -5.336 -31.156  1.00 67.94           C  
ATOM   3507  CD2 LEU A 447      14.289  -6.344 -32.469  1.00 67.94           C  
ATOM   3508  N   GLU A 448      16.891  -2.439 -29.906  1.00 69.50           N  
ATOM   3509  CA  GLU A 448      17.594  -1.164 -30.000  1.00 69.50           C  
ATOM   3510  C   GLU A 448      19.109  -1.366 -30.031  1.00 69.50           C  
ATOM   3511  CB  GLU A 448      17.219  -0.247 -28.844  1.00 69.50           C  
ATOM   3512  O   GLU A 448      19.812  -0.681 -30.781  1.00 69.50           O  
ATOM   3513  CG  GLU A 448      17.672   1.191 -29.016  1.00 69.50           C  
ATOM   3514  CD  GLU A 448      17.094   1.867 -30.234  1.00 69.50           C  
ATOM   3515  OE1 GLU A 448      17.641   2.906 -30.672  1.00 69.50           O  
ATOM   3516  OE2 GLU A 448      16.094   1.354 -30.766  1.00 69.50           O  
ATOM   3517  N   ASN A 449      19.609  -2.209 -29.219  1.00 72.75           N  
ATOM   3518  CA  ASN A 449      21.031  -2.545 -29.203  1.00 72.75           C  
ATOM   3519  C   ASN A 449      21.484  -3.102 -30.547  1.00 72.75           C  
ATOM   3520  CB  ASN A 449      21.344  -3.541 -28.094  1.00 72.75           C  
ATOM   3521  O   ASN A 449      22.562  -2.740 -31.047  1.00 72.75           O  
ATOM   3522  CG  ASN A 449      21.391  -2.889 -26.719  1.00 72.75           C  
ATOM   3523  ND2 ASN A 449      21.297  -3.699 -25.672  1.00 72.75           N  
ATOM   3524  OD1 ASN A 449      21.500  -1.666 -26.609  1.00 72.75           O  
ATOM   3525  N   GLN A 450      20.625  -4.051 -31.094  1.00 67.94           N  
ATOM   3526  CA  GLN A 450      20.938  -4.609 -32.406  1.00 67.94           C  
ATOM   3527  C   GLN A 450      20.969  -3.523 -33.469  1.00 67.94           C  
ATOM   3528  CB  GLN A 450      19.922  -5.695 -32.781  1.00 67.94           C  
ATOM   3529  O   GLN A 450      21.859  -3.498 -34.312  1.00 67.94           O  
ATOM   3530  CG  GLN A 450      20.250  -6.402 -34.094  1.00 67.94           C  
ATOM   3531  CD  GLN A 450      21.438  -7.336 -33.969  1.00 67.94           C  
ATOM   3532  NE2 GLN A 450      22.250  -7.395 -35.031  1.00 67.94           N  
ATOM   3533  OE1 GLN A 450      21.625  -7.996 -32.938  1.00 67.94           O  
ATOM   3534  N   HIS A 451      19.906  -2.746 -33.438  1.00 63.47           N  
ATOM   3535  CA  HIS A 451      19.781  -1.639 -34.406  1.00 63.47           C  
ATOM   3536  C   HIS A 451      20.984  -0.699 -34.281  1.00 63.47           C  
ATOM   3537  CB  HIS A 451      18.484  -0.865 -34.156  1.00 63.47           C  
ATOM   3538  O   HIS A 451      21.547  -0.295 -35.312  1.00 63.47           O  
ATOM   3539  CG  HIS A 451      18.297   0.285 -35.094  1.00 63.47           C  
ATOM   3540  CD2 HIS A 451      17.812   0.329 -36.375  1.00 63.47           C  
ATOM   3541  ND1 HIS A 451      18.609   1.582 -34.750  1.00 63.47           N  
ATOM   3542  CE1 HIS A 451      18.328   2.377 -35.781  1.00 63.47           C  
ATOM   3543  NE2 HIS A 451      17.859   1.641 -36.750  1.00 63.47           N  
ATOM   3544  N   THR A 452      21.359  -0.193 -33.156  1.00 62.41           N  
ATOM   3545  CA  THR A 452      22.453   0.721 -32.875  1.00 62.41           C  
ATOM   3546  C   THR A 452      23.781   0.119 -33.312  1.00 62.41           C  
ATOM   3547  CB  THR A 452      22.531   1.068 -31.375  1.00 62.41           C  
ATOM   3548  O   THR A 452      24.609   0.804 -33.938  1.00 62.41           O  
ATOM   3549  CG2 THR A 452      23.609   2.100 -31.094  1.00 62.41           C  
ATOM   3550  OG1 THR A 452      21.266   1.600 -30.953  1.00 62.41           O  
ATOM   3551  N   ILE A 453      23.922  -1.106 -33.062  1.00 65.00           N  
ATOM   3552  CA  ILE A 453      25.156  -1.809 -33.438  1.00 65.00           C  
ATOM   3553  C   ILE A 453      25.234  -1.977 -34.938  1.00 65.00           C  
ATOM   3554  CB  ILE A 453      25.250  -3.186 -32.750  1.00 65.00           C  
ATOM   3555  O   ILE A 453      26.281  -1.738 -35.562  1.00 65.00           O  
ATOM   3556  CG1 ILE A 453      25.359  -3.010 -31.219  1.00 65.00           C  
ATOM   3557  CG2 ILE A 453      26.422  -3.996 -33.281  1.00 65.00           C  
ATOM   3558  CD1 ILE A 453      25.188  -4.301 -30.438  1.00 65.00           C  
ATOM   3559  N   ASP A 454      24.188  -2.420 -35.562  1.00 60.72           N  
ATOM   3560  CA  ASP A 454      24.109  -2.643 -37.000  1.00 60.72           C  
ATOM   3561  C   ASP A 454      24.250  -1.330 -37.781  1.00 60.72           C  
ATOM   3562  CB  ASP A 454      22.781  -3.324 -37.375  1.00 60.72           C  
ATOM   3563  O   ASP A 454      24.906  -1.285 -38.812  1.00 60.72           O  
ATOM   3564  CG  ASP A 454      22.766  -4.805 -37.031  1.00 60.72           C  
ATOM   3565  OD1 ASP A 454      23.844  -5.375 -36.719  1.00 60.72           O  
ATOM   3566  OD2 ASP A 454      21.672  -5.402 -37.062  1.00 60.72           O  
ATOM   3567  N   LEU A 455      23.547  -0.262 -37.406  1.00 56.28           N  
ATOM   3568  CA  LEU A 455      23.609   1.062 -38.031  1.00 56.28           C  
ATOM   3569  C   LEU A 455      25.000   1.651 -37.906  1.00 56.28           C  
ATOM   3570  CB  LEU A 455      22.578   2.000 -37.375  1.00 56.28           C  
ATOM   3571  O   LEU A 455      25.516   2.238 -38.844  1.00 56.28           O  
ATOM   3572  CG  LEU A 455      22.406   3.375 -38.031  1.00 56.28           C  
ATOM   3573  CD1 LEU A 455      21.781   3.232 -39.406  1.00 56.28           C  
ATOM   3574  CD2 LEU A 455      21.562   4.281 -37.125  1.00 56.28           C  
ATOM   3575  N   THR A 456      25.594   1.577 -36.719  1.00 59.03           N  
ATOM   3576  CA  THR A 456      26.953   2.047 -36.500  1.00 59.03           C  
ATOM   3577  C   THR A 456      27.969   1.246 -37.312  1.00 59.03           C  
ATOM   3578  CB  THR A 456      27.328   1.953 -35.000  1.00 59.03           C  
ATOM   3579  O   THR A 456      28.922   1.807 -37.844  1.00 59.03           O  
ATOM   3580  CG2 THR A 456      26.531   2.963 -34.156  1.00 59.03           C  
ATOM   3581  OG1 THR A 456      27.031   0.633 -34.531  1.00 59.03           O  
ATOM   3582  N   ASP A 457      27.781  -0.027 -37.406  1.00 58.84           N  
ATOM   3583  CA  ASP A 457      28.594  -0.935 -38.188  1.00 58.84           C  
ATOM   3584  C   ASP A 457      28.500  -0.600 -39.688  1.00 58.84           C  
ATOM   3585  CB  ASP A 457      28.172  -2.387 -37.938  1.00 58.84           C  
ATOM   3586  O   ASP A 457      29.516  -0.614 -40.375  1.00 58.84           O  
ATOM   3587  CG  ASP A 457      29.188  -3.391 -38.469  1.00 58.84           C  
ATOM   3588  OD1 ASP A 457      30.406  -3.143 -38.344  1.00 58.84           O  
ATOM   3589  OD2 ASP A 457      28.766  -4.434 -39.000  1.00 58.84           O  
ATOM   3590  N   SER A 458      27.375  -0.351 -40.188  1.00 55.97           N  
ATOM   3591  CA  SER A 458      27.125  -0.011 -41.594  1.00 55.97           C  
ATOM   3592  C   SER A 458      27.766   1.323 -41.969  1.00 55.97           C  
ATOM   3593  CB  SER A 458      25.625   0.041 -41.875  1.00 55.97           C  
ATOM   3594  O   SER A 458      28.359   1.459 -43.031  1.00 55.97           O  
ATOM   3595  OG  SER A 458      25.375   0.528 -43.188  1.00 55.97           O  
ATOM   3596  N   GLU A 459      27.688   2.350 -41.156  1.00 61.69           N  
ATOM   3597  CA  GLU A 459      28.250   3.676 -41.375  1.00 61.69           C  
ATOM   3598  C   GLU A 459      29.781   3.637 -41.281  1.00 61.69           C  
ATOM   3599  CB  GLU A 459      27.703   4.664 -40.344  1.00 61.69           C  
ATOM   3600  O   GLU A 459      30.469   4.312 -42.031  1.00 61.69           O  
ATOM   3601  CG  GLU A 459      26.250   5.074 -40.594  1.00 61.69           C  
ATOM   3602  CD  GLU A 459      25.734   6.102 -39.594  1.00 61.69           C  
ATOM   3603  OE1 GLU A 459      24.594   6.586 -39.781  1.00 61.69           O  
ATOM   3604  OE2 GLU A 459      26.469   6.426 -38.656  1.00 61.69           O  
ATOM   3605  N   MET A 460      30.266   2.863 -40.344  1.00 62.00           N  
ATOM   3606  CA  MET A 460      31.703   2.691 -40.188  1.00 62.00           C  
ATOM   3607  C   MET A 460      32.312   1.927 -41.375  1.00 62.00           C  
ATOM   3608  CB  MET A 460      32.031   1.960 -38.875  1.00 62.00           C  
ATOM   3609  O   MET A 460      33.406   2.232 -41.812  1.00 62.00           O  
ATOM   3610  CG  MET A 460      31.844   2.818 -37.656  1.00 62.00           C  
ATOM   3611  SD  MET A 460      32.812   4.375 -37.719  1.00 62.00           S  
ATOM   3612  CE  MET A 460      34.500   3.705 -37.719  1.00 62.00           C  
ATOM   3613  N   ASN A 461      31.625   0.990 -41.781  1.00 62.38           N  
ATOM   3614  CA  ASN A 461      32.031   0.235 -42.969  1.00 62.38           C  
ATOM   3615  C   ASN A 461      32.062   1.119 -44.188  1.00 62.38           C  
ATOM   3616  CB  ASN A 461      31.094  -0.952 -43.188  1.00 62.38           C  
ATOM   3617  O   ASN A 461      33.000   0.999 -45.031  1.00 62.38           O  
ATOM   3618  CG  ASN A 461      31.406  -2.127 -42.281  1.00 62.38           C  
ATOM   3619  ND2 ASN A 461      30.453  -3.043 -42.156  1.00 62.38           N  
ATOM   3620  OD1 ASN A 461      32.500  -2.207 -41.688  1.00 62.38           O  
ATOM   3621  N   LYS A 462      31.125   1.938 -44.344  1.00 66.19           N  
ATOM   3622  CA  LYS A 462      31.078   2.906 -45.438  1.00 66.19           C  
ATOM   3623  C   LYS A 462      32.281   3.865 -45.344  1.00 66.19           C  
ATOM   3624  CB  LYS A 462      29.766   3.693 -45.406  1.00 66.19           C  
ATOM   3625  O   LYS A 462      32.906   4.160 -46.375  1.00 66.19           O  
ATOM   3626  CG  LYS A 462      29.516   4.500 -46.656  1.00 66.19           C  
ATOM   3627  CD  LYS A 462      28.156   5.195 -46.625  1.00 66.19           C  
ATOM   3628  CE  LYS A 462      27.922   6.066 -47.844  1.00 66.19           C  
ATOM   3629  NZ  LYS A 462      26.578   6.711 -47.812  1.00 66.19           N  
ATOM   3630  N   LEU A 463      32.500   4.383 -44.188  1.00 69.06           N  
ATOM   3631  CA  LEU A 463      33.625   5.250 -43.906  1.00 69.06           C  
ATOM   3632  C   LEU A 463      34.938   4.520 -44.188  1.00 69.06           C  
ATOM   3633  CB  LEU A 463      33.625   5.758 -42.469  1.00 69.06           C  
ATOM   3634  O   LEU A 463      35.875   5.094 -44.750  1.00 69.06           O  
ATOM   3635  CG  LEU A 463      34.688   6.777 -42.094  1.00 69.06           C  
ATOM   3636  CD1 LEU A 463      34.562   8.016 -42.969  1.00 69.06           C  
ATOM   3637  CD2 LEU A 463      34.562   7.145 -40.625  1.00 69.06           C  
ATOM   3638  N   PHE A 464      34.938   3.309 -43.656  1.00 70.56           N  
ATOM   3639  CA  PHE A 464      36.125   2.479 -43.875  1.00 70.56           C  
ATOM   3640  C   PHE A 464      36.375   2.270 -45.375  1.00 70.56           C  
ATOM   3641  CB  PHE A 464      35.969   1.126 -43.188  1.00 70.56           C  
ATOM   3642  O   PHE A 464      37.500   2.400 -45.844  1.00 70.56           O  
ATOM   3643  CG  PHE A 464      37.219   0.277 -43.219  1.00 70.56           C  
ATOM   3644  CD1 PHE A 464      37.375  -0.690 -44.188  1.00 70.56           C  
ATOM   3645  CD2 PHE A 464      38.219   0.446 -42.250  1.00 70.56           C  
ATOM   3646  CE1 PHE A 464      38.531  -1.478 -44.219  1.00 70.56           C  
ATOM   3647  CE2 PHE A 464      39.375  -0.337 -42.281  1.00 70.56           C  
ATOM   3648  CZ  PHE A 464      39.531  -1.299 -43.281  1.00 70.56           C  
ATOM   3649  N   GLU A 465      35.375   1.960 -46.125  1.00 72.38           N  
ATOM   3650  CA  GLU A 465      35.469   1.742 -47.562  1.00 72.38           C  
ATOM   3651  C   GLU A 465      35.844   3.029 -48.281  1.00 72.38           C  
ATOM   3652  CB  GLU A 465      34.125   1.196 -48.094  1.00 72.38           C  
ATOM   3653  O   GLU A 465      36.625   3.006 -49.219  1.00 72.38           O  
ATOM   3654  CG  GLU A 465      33.906  -0.280 -47.812  1.00 72.38           C  
ATOM   3655  CD  GLU A 465      34.969  -1.181 -48.406  1.00 72.38           C  
ATOM   3656  OE1 GLU A 465      35.312  -2.227 -47.812  1.00 72.38           O  
ATOM   3657  OE2 GLU A 465      35.500  -0.836 -49.500  1.00 72.38           O  
ATOM   3658  N   LYS A 466      35.250   4.156 -47.969  1.00 79.50           N  
ATOM   3659  CA  LYS A 466      35.562   5.465 -48.531  1.00 79.50           C  
ATOM   3660  C   LYS A 466      37.031   5.805 -48.312  1.00 79.50           C  
ATOM   3661  CB  LYS A 466      34.688   6.547 -47.906  1.00 79.50           C  
ATOM   3662  O   LYS A 466      37.688   6.301 -49.219  1.00 79.50           O  
ATOM   3663  CG  LYS A 466      34.844   7.918 -48.562  1.00 79.50           C  
ATOM   3664  CD  LYS A 466      33.875   8.938 -47.938  1.00 79.50           C  
ATOM   3665  CE  LYS A 466      34.094  10.320 -48.531  1.00 79.50           C  
ATOM   3666  NZ  LYS A 466      33.125  11.320 -47.938  1.00 79.50           N  
ATOM   3667  N   THR A 467      37.438   5.633 -47.031  1.00 78.12           N  
ATOM   3668  CA  THR A 467      38.812   5.895 -46.656  1.00 78.12           C  
ATOM   3669  C   THR A 467      39.750   4.965 -47.406  1.00 78.12           C  
ATOM   3670  CB  THR A 467      39.031   5.723 -45.125  1.00 78.12           C  
ATOM   3671  O   THR A 467      40.844   5.387 -47.844  1.00 78.12           O  
ATOM   3672  CG2 THR A 467      40.438   6.117 -44.719  1.00 78.12           C  
ATOM   3673  OG1 THR A 467      38.094   6.551 -44.438  1.00 78.12           O  
ATOM   3674  N   ARG A 468      39.375   3.736 -47.531  1.00 80.31           N  
ATOM   3675  CA  ARG A 468      40.125   2.760 -48.281  1.00 80.31           C  
ATOM   3676  C   ARG A 468      40.250   3.195 -49.750  1.00 80.31           C  
ATOM   3677  CB  ARG A 468      39.469   1.380 -48.219  1.00 80.31           C  
ATOM   3678  O   ARG A 468      41.344   3.105 -50.344  1.00 80.31           O  
ATOM   3679  CG  ARG A 468      40.250   0.291 -48.938  1.00 80.31           C  
ATOM   3680  CD  ARG A 468      39.531  -1.060 -48.844  1.00 80.31           C  
ATOM   3681  NE  ARG A 468      40.250  -2.090 -49.594  1.00 80.31           N  
ATOM   3682  NH1 ARG A 468      38.812  -3.803 -48.969  1.00 80.31           N  
ATOM   3683  NH2 ARG A 468      40.594  -4.223 -50.375  1.00 80.31           N  
ATOM   3684  CZ  ARG A 468      39.875  -3.369 -49.656  1.00 80.31           C  
ATOM   3685  N   LYS A 469      39.219   3.734 -50.375  1.00 83.31           N  
ATOM   3686  CA  LYS A 469      39.188   4.207 -51.750  1.00 83.31           C  
ATOM   3687  C   LYS A 469      40.062   5.438 -51.906  1.00 83.31           C  
ATOM   3688  CB  LYS A 469      37.750   4.527 -52.188  1.00 83.31           C  
ATOM   3689  O   LYS A 469      40.750   5.590 -52.938  1.00 83.31           O  
ATOM   3690  CG  LYS A 469      36.938   3.297 -52.500  1.00 83.31           C  
ATOM   3691  CD  LYS A 469      35.562   3.682 -53.062  1.00 83.31           C  
ATOM   3692  CE  LYS A 469      34.688   2.455 -53.344  1.00 83.31           C  
ATOM   3693  NZ  LYS A 469      33.344   2.826 -53.875  1.00 83.31           N  
ATOM   3694  N   GLN A 470      40.062   6.305 -50.969  1.00 83.31           N  
ATOM   3695  CA  GLN A 470      40.844   7.531 -50.969  1.00 83.31           C  
ATOM   3696  C   GLN A 470      42.344   7.230 -50.844  1.00 83.31           C  
ATOM   3697  CB  GLN A 470      40.406   8.453 -49.812  1.00 83.31           C  
ATOM   3698  O   GLN A 470      43.156   7.844 -51.531  1.00 83.31           O  
ATOM   3699  CG  GLN A 470      39.125   9.203 -50.094  1.00 83.31           C  
ATOM   3700  CD  GLN A 470      38.750  10.188 -49.000  1.00 83.31           C  
ATOM   3701  NE2 GLN A 470      38.094  11.273 -49.344  1.00 83.31           N  
ATOM   3702  OE1 GLN A 470      39.094   9.969 -47.812  1.00 83.31           O  
ATOM   3703  N   LEU A 471      42.688   6.270 -49.938  1.00 82.56           N  
ATOM   3704  CA  LEU A 471      44.094   5.949 -49.594  1.00 82.56           C  
ATOM   3705  C   LEU A 471      44.688   4.988 -50.625  1.00 82.56           C  
ATOM   3706  CB  LEU A 471      44.188   5.340 -48.188  1.00 82.56           C  
ATOM   3707  O   LEU A 471      45.906   4.988 -50.844  1.00 82.56           O  
ATOM   3708  CG  LEU A 471      43.938   6.297 -47.031  1.00 82.56           C  
ATOM   3709  CD1 LEU A 471      43.781   5.512 -45.719  1.00 82.56           C  
ATOM   3710  CD2 LEU A 471      45.062   7.316 -46.938  1.00 82.56           C  
ATOM   3711  N   ARG A 472      43.938   4.301 -51.406  1.00 84.12           N  
ATOM   3712  CA  ARG A 472      44.312   3.393 -52.469  1.00 84.12           C  
ATOM   3713  C   ARG A 472      45.625   2.670 -52.156  1.00 84.12           C  
ATOM   3714  CB  ARG A 472      44.469   4.156 -53.812  1.00 84.12           C  
ATOM   3715  O   ARG A 472      45.688   1.917 -51.156  1.00 84.12           O  
ATOM   3716  CG  ARG A 472      43.156   4.688 -54.344  1.00 84.12           C  
ATOM   3717  CD  ARG A 472      43.375   5.422 -55.656  1.00 84.12           C  
ATOM   3718  NE  ARG A 472      42.094   5.941 -56.188  1.00 84.12           N  
ATOM   3719  NH1 ARG A 472      43.031   6.754 -58.156  1.00 84.12           N  
ATOM   3720  NH2 ARG A 472      40.781   6.992 -57.750  1.00 84.12           N  
ATOM   3721  CZ  ARG A 472      41.969   6.559 -57.375  1.00 84.12           C  
ATOM   3722  N   GLU A 473      46.656   2.725 -52.938  1.00 81.94           N  
ATOM   3723  CA  GLU A 473      47.906   1.999 -52.844  1.00 81.94           C  
ATOM   3724  C   GLU A 473      48.812   2.619 -51.750  1.00 81.94           C  
ATOM   3725  CB  GLU A 473      48.656   1.968 -54.188  1.00 81.94           C  
ATOM   3726  O   GLU A 473      49.875   2.084 -51.438  1.00 81.94           O  
ATOM   3727  CG  GLU A 473      48.812   3.338 -54.812  1.00 81.94           C  
ATOM   3728  CD  GLU A 473      48.906   3.283 -56.344  1.00 81.94           C  
ATOM   3729  OE1 GLU A 473      49.156   4.332 -56.969  1.00 81.94           O  
ATOM   3730  OE2 GLU A 473      48.719   2.182 -56.906  1.00 81.94           O  
ATOM   3731  N   ASN A 474      48.406   3.799 -51.219  1.00 82.38           N  
ATOM   3732  CA  ASN A 474      49.188   4.555 -50.250  1.00 82.38           C  
ATOM   3733  C   ASN A 474      49.031   3.988 -48.844  1.00 82.38           C  
ATOM   3734  CB  ASN A 474      48.781   6.031 -50.281  1.00 82.38           C  
ATOM   3735  O   ASN A 474      49.781   4.336 -47.969  1.00 82.38           O  
ATOM   3736  CG  ASN A 474      49.188   6.723 -51.594  1.00 82.38           C  
ATOM   3737  ND2 ASN A 474      48.562   7.863 -51.844  1.00 82.38           N  
ATOM   3738  OD1 ASN A 474      50.031   6.230 -52.312  1.00 82.38           O  
ATOM   3739  N   ALA A 475      48.062   3.006 -48.625  1.00 83.69           N  
ATOM   3740  CA  ALA A 475      47.781   2.404 -47.312  1.00 83.69           C  
ATOM   3741  C   ALA A 475      47.375   0.942 -47.438  1.00 83.69           C  
ATOM   3742  CB  ALA A 475      46.719   3.189 -46.562  1.00 83.69           C  
ATOM   3743  O   ALA A 475      46.906   0.521 -48.500  1.00 83.69           O  
ATOM   3744  N   GLU A 476      47.656   0.095 -46.469  1.00 80.56           N  
ATOM   3745  CA  GLU A 476      47.281  -1.312 -46.406  1.00 80.56           C  
ATOM   3746  C   GLU A 476      46.312  -1.558 -45.219  1.00 80.56           C  
ATOM   3747  CB  GLU A 476      48.531  -2.199 -46.250  1.00 80.56           C  
ATOM   3748  O   GLU A 476      46.562  -1.073 -44.125  1.00 80.56           O  
ATOM   3749  CG  GLU A 476      48.219  -3.691 -46.312  1.00 80.56           C  
ATOM   3750  CD  GLU A 476      49.469  -4.559 -46.219  1.00 80.56           C  
ATOM   3751  OE1 GLU A 476      49.344  -5.801 -46.344  1.00 80.56           O  
ATOM   3752  OE2 GLU A 476      50.562  -3.996 -46.031  1.00 80.56           O  
ATOM   3753  N   ASP A 477      45.281  -2.314 -45.688  1.00 77.69           N  
ATOM   3754  CA  ASP A 477      44.281  -2.688 -44.688  1.00 77.69           C  
ATOM   3755  C   ASP A 477      44.812  -3.723 -43.719  1.00 77.69           C  
ATOM   3756  CB  ASP A 477      43.000  -3.225 -45.375  1.00 77.69           C  
ATOM   3757  O   ASP A 477      45.188  -4.832 -44.125  1.00 77.69           O  
ATOM   3758  CG  ASP A 477      41.875  -3.523 -44.375  1.00 77.69           C  
ATOM   3759  OD1 ASP A 477      42.125  -3.439 -43.156  1.00 77.69           O  
ATOM   3760  OD2 ASP A 477      40.781  -3.848 -44.844  1.00 77.69           O  
ATOM   3761  N   MET A 478      44.812  -3.502 -42.438  1.00 69.81           N  
ATOM   3762  CA  MET A 478      45.406  -4.332 -41.406  1.00 69.81           C  
ATOM   3763  C   MET A 478      44.344  -5.238 -40.750  1.00 69.81           C  
ATOM   3764  CB  MET A 478      46.062  -3.461 -40.312  1.00 69.81           C  
ATOM   3765  O   MET A 478      44.688  -6.086 -39.938  1.00 69.81           O  
ATOM   3766  CG  MET A 478      47.219  -2.645 -40.812  1.00 69.81           C  
ATOM   3767  SD  MET A 478      48.031  -1.654 -39.500  1.00 69.81           S  
ATOM   3768  CE  MET A 478      48.750  -2.982 -38.500  1.00 69.81           C  
ATOM   3769  N   GLY A 479      43.031  -5.250 -41.250  1.00 54.19           N  
ATOM   3770  CA  GLY A 479      42.031  -6.223 -40.812  1.00 54.19           C  
ATOM   3771  C   GLY A 479      41.594  -6.016 -39.375  1.00 54.19           C  
ATOM   3772  O   GLY A 479      40.719  -6.750 -38.875  1.00 54.19           O  
ATOM   3773  N   ASN A 480      41.781  -4.809 -38.750  1.00 52.47           N  
ATOM   3774  CA  ASN A 480      41.344  -4.387 -37.406  1.00 52.47           C  
ATOM   3775  C   ASN A 480      40.750  -2.990 -37.438  1.00 52.47           C  
ATOM   3776  CB  ASN A 480      42.500  -4.441 -36.406  1.00 52.47           C  
ATOM   3777  O   ASN A 480      40.656  -2.318 -36.406  1.00 52.47           O  
ATOM   3778  CG  ASN A 480      43.688  -3.574 -36.844  1.00 52.47           C  
ATOM   3779  ND2 ASN A 480      44.719  -3.523 -36.000  1.00 52.47           N  
ATOM   3780  OD1 ASN A 480      43.656  -2.953 -37.906  1.00 52.47           O  
ATOM   3781  N   GLY A 481      40.250  -2.633 -38.750  1.00 59.16           N  
ATOM   3782  CA  GLY A 481      39.656  -1.301 -38.844  1.00 59.16           C  
ATOM   3783  C   GLY A 481      40.719  -0.198 -38.844  1.00 59.16           C  
ATOM   3784  O   GLY A 481      40.375   0.974 -38.656  1.00 59.16           O  
ATOM   3785  N   CYS A 482      41.969  -0.624 -39.094  1.00 67.69           N  
ATOM   3786  CA  CYS A 482      43.094   0.275 -39.156  1.00 67.69           C  
ATOM   3787  C   CYS A 482      43.812   0.155 -40.531  1.00 67.69           C  
ATOM   3788  CB  CYS A 482      44.094  -0.023 -38.031  1.00 67.69           C  
ATOM   3789  O   CYS A 482      43.750  -0.898 -41.156  1.00 67.69           O  
ATOM   3790  SG  CYS A 482      43.438   0.238 -36.375  1.00 67.69           S  
ATOM   3791  N   PHE A 483      44.375   1.385 -40.969  1.00 77.00           N  
ATOM   3792  CA  PHE A 483      45.156   1.428 -42.188  1.00 77.00           C  
ATOM   3793  C   PHE A 483      46.625   1.725 -41.875  1.00 77.00           C  
ATOM   3794  CB  PHE A 483      44.625   2.480 -43.156  1.00 77.00           C  
ATOM   3795  O   PHE A 483      46.938   2.572 -41.031  1.00 77.00           O  
ATOM   3796  CG  PHE A 483      43.250   2.172 -43.656  1.00 77.00           C  
ATOM   3797  CD1 PHE A 483      43.031   1.225 -44.656  1.00 77.00           C  
ATOM   3798  CD2 PHE A 483      42.125   2.828 -43.156  1.00 77.00           C  
ATOM   3799  CE1 PHE A 483      41.750   0.937 -45.125  1.00 77.00           C  
ATOM   3800  CE2 PHE A 483      40.844   2.547 -43.594  1.00 77.00           C  
ATOM   3801  CZ  PHE A 483      40.656   1.602 -44.594  1.00 77.00           C  
ATOM   3802  N   LYS A 484      47.375   0.829 -42.438  1.00 80.81           N  
ATOM   3803  CA  LYS A 484      48.812   1.165 -42.406  1.00 80.81           C  
ATOM   3804  C   LYS A 484      49.156   2.084 -43.562  1.00 80.81           C  
ATOM   3805  CB  LYS A 484      49.656  -0.104 -42.438  1.00 80.81           C  
ATOM   3806  O   LYS A 484      49.094   1.687 -44.719  1.00 80.81           O  
ATOM   3807  CG  LYS A 484      51.125   0.136 -42.188  1.00 80.81           C  
ATOM   3808  CD  LYS A 484      51.906  -1.175 -42.125  1.00 80.81           C  
ATOM   3809  CE  LYS A 484      53.375  -0.939 -41.781  1.00 80.81           C  
ATOM   3810  NZ  LYS A 484      54.125  -2.223 -41.625  1.00 80.81           N  
ATOM   3811  N   ILE A 485      49.625   3.404 -43.188  1.00 83.88           N  
ATOM   3812  CA  ILE A 485      49.906   4.402 -44.219  1.00 83.88           C  
ATOM   3813  C   ILE A 485      51.406   4.414 -44.500  1.00 83.88           C  
ATOM   3814  CB  ILE A 485      49.438   5.809 -43.781  1.00 83.88           C  
ATOM   3815  O   ILE A 485      52.219   4.508 -43.594  1.00 83.88           O  
ATOM   3816  CG1 ILE A 485      47.938   5.797 -43.469  1.00 83.88           C  
ATOM   3817  CG2 ILE A 485      49.781   6.844 -44.875  1.00 83.88           C  
ATOM   3818  CD1 ILE A 485      47.406   7.109 -42.906  1.00 83.88           C  
ATOM   3819  N   TYR A 486      51.781   4.312 -45.750  1.00 80.62           N  
ATOM   3820  CA  TYR A 486      53.156   4.062 -46.156  1.00 80.62           C  
ATOM   3821  C   TYR A 486      53.875   5.363 -46.531  1.00 80.62           C  
ATOM   3822  CB  TYR A 486      53.219   3.090 -47.344  1.00 80.62           C  
ATOM   3823  O   TYR A 486      55.000   5.348 -47.000  1.00 80.62           O  
ATOM   3824  CG  TYR A 486      52.906   1.659 -46.969  1.00 80.62           C  
ATOM   3825  CD1 TYR A 486      53.844   0.897 -46.250  1.00 80.62           C  
ATOM   3826  CD2 TYR A 486      51.688   1.066 -47.312  1.00 80.62           C  
ATOM   3827  CE1 TYR A 486      53.562  -0.422 -45.906  1.00 80.62           C  
ATOM   3828  CE2 TYR A 486      51.438  -0.252 -46.969  1.00 80.62           C  
ATOM   3829  OH  TYR A 486      52.094  -2.293 -45.906  1.00 80.62           O  
ATOM   3830  CZ  TYR A 486      52.375  -0.987 -46.250  1.00 80.62           C  
ATOM   3831  N   HIS A 487      53.219   6.586 -46.219  1.00 79.12           N  
ATOM   3832  CA  HIS A 487      53.844   7.891 -46.375  1.00 79.12           C  
ATOM   3833  C   HIS A 487      53.719   8.727 -45.094  1.00 79.12           C  
ATOM   3834  CB  HIS A 487      53.250   8.641 -47.562  1.00 79.12           C  
ATOM   3835  O   HIS A 487      52.875   8.430 -44.250  1.00 79.12           O  
ATOM   3836  CG  HIS A 487      51.781   8.953 -47.406  1.00 79.12           C  
ATOM   3837  CD2 HIS A 487      50.688   8.312 -47.844  1.00 79.12           C  
ATOM   3838  ND1 HIS A 487      51.344  10.047 -46.688  1.00 79.12           N  
ATOM   3839  CE1 HIS A 487      50.031  10.070 -46.719  1.00 79.12           C  
ATOM   3840  NE2 HIS A 487      49.594   9.031 -47.406  1.00 79.12           N  
ATOM   3841  N   LYS A 488      54.594   9.672 -44.906  1.00 80.00           N  
ATOM   3842  CA  LYS A 488      54.500  10.578 -43.750  1.00 80.00           C  
ATOM   3843  C   LYS A 488      53.219  11.430 -43.844  1.00 80.00           C  
ATOM   3844  CB  LYS A 488      55.719  11.477 -43.656  1.00 80.00           C  
ATOM   3845  O   LYS A 488      52.969  12.031 -44.906  1.00 80.00           O  
ATOM   3846  CG  LYS A 488      57.000  10.750 -43.219  1.00 80.00           C  
ATOM   3847  CD  LYS A 488      58.156  11.703 -43.125  1.00 80.00           C  
ATOM   3848  CE  LYS A 488      59.469  10.961 -42.781  1.00 80.00           C  
ATOM   3849  NZ  LYS A 488      60.625  11.891 -42.719  1.00 80.00           N  
ATOM   3850  N   CYS A 489      52.406  11.227 -42.812  1.00 77.88           N  
ATOM   3851  CA  CYS A 489      51.125  11.945 -42.812  1.00 77.88           C  
ATOM   3852  C   CYS A 489      51.094  12.961 -41.688  1.00 77.88           C  
ATOM   3853  CB  CYS A 489      49.969  10.977 -42.688  1.00 77.88           C  
ATOM   3854  O   CYS A 489      50.969  12.586 -40.531  1.00 77.88           O  
ATOM   3855  SG  CYS A 489      48.344  11.711 -43.125  1.00 77.88           S  
ATOM   3856  N   ASP A 490      51.312  14.273 -41.938  1.00 76.94           N  
ATOM   3857  CA  ASP A 490      51.219  15.359 -40.969  1.00 76.94           C  
ATOM   3858  C   ASP A 490      49.781  15.773 -40.688  1.00 76.94           C  
ATOM   3859  CB  ASP A 490      52.062  16.562 -41.438  1.00 76.94           C  
ATOM   3860  O   ASP A 490      48.844  15.203 -41.250  1.00 76.94           O  
ATOM   3861  CG  ASP A 490      51.594  17.094 -42.781  1.00 76.94           C  
ATOM   3862  OD1 ASP A 490      50.625  16.547 -43.344  1.00 76.94           O  
ATOM   3863  OD2 ASP A 490      52.219  18.062 -43.281  1.00 76.94           O  
ATOM   3864  N   ASN A 491      49.469  16.656 -39.750  1.00 72.94           N  
ATOM   3865  CA  ASN A 491      48.156  17.125 -39.344  1.00 72.94           C  
ATOM   3866  C   ASN A 491      47.344  17.625 -40.562  1.00 72.94           C  
ATOM   3867  CB  ASN A 491      48.250  18.234 -38.312  1.00 72.94           C  
ATOM   3868  O   ASN A 491      46.125  17.453 -40.594  1.00 72.94           O  
ATOM   3869  CG  ASN A 491      48.562  17.688 -36.906  1.00 72.94           C  
ATOM   3870  ND2 ASN A 491      48.875  18.578 -36.000  1.00 72.94           N  
ATOM   3871  OD1 ASN A 491      48.469  16.469 -36.688  1.00 72.94           O  
ATOM   3872  N   ALA A 492      48.031  18.172 -41.531  1.00 74.75           N  
ATOM   3873  CA  ALA A 492      47.406  18.641 -42.781  1.00 74.75           C  
ATOM   3874  C   ALA A 492      46.969  17.484 -43.625  1.00 74.75           C  
ATOM   3875  CB  ALA A 492      48.406  19.516 -43.531  1.00 74.75           C  
ATOM   3876  O   ALA A 492      45.875  17.531 -44.250  1.00 74.75           O  
ATOM   3877  N   CYS A 493      47.750  16.422 -43.750  1.00 78.62           N  
ATOM   3878  CA  CYS A 493      47.438  15.172 -44.438  1.00 78.62           C  
ATOM   3879  C   CYS A 493      46.281  14.461 -43.781  1.00 78.62           C  
ATOM   3880  CB  CYS A 493      48.656  14.258 -44.469  1.00 78.62           C  
ATOM   3881  O   CYS A 493      45.344  14.023 -44.438  1.00 78.62           O  
ATOM   3882  SG  CYS A 493      48.344  12.617 -45.156  1.00 78.62           S  
ATOM   3883  N   ILE A 494      46.250  14.367 -42.531  1.00 74.12           N  
ATOM   3884  CA  ILE A 494      45.188  13.773 -41.750  1.00 74.12           C  
ATOM   3885  C   ILE A 494      43.906  14.578 -41.906  1.00 74.12           C  
ATOM   3886  CB  ILE A 494      45.562  13.695 -40.250  1.00 74.12           C  
ATOM   3887  O   ILE A 494      42.812  14.008 -42.031  1.00 74.12           O  
ATOM   3888  CG1 ILE A 494      46.688  12.695 -40.031  1.00 74.12           C  
ATOM   3889  CG2 ILE A 494      44.344  13.328 -39.406  1.00 74.12           C  
ATOM   3890  CD1 ILE A 494      46.969  12.383 -38.562  1.00 74.12           C  
ATOM   3891  N   GLY A 495      44.000  15.906 -41.969  1.00 72.94           N  
ATOM   3892  CA  GLY A 495      42.906  16.828 -42.250  1.00 72.94           C  
ATOM   3893  C   GLY A 495      42.312  16.672 -43.625  1.00 72.94           C  
ATOM   3894  O   GLY A 495      41.094  16.766 -43.812  1.00 72.94           O  
ATOM   3895  N   SER A 496      43.094  16.297 -44.594  1.00 79.44           N  
ATOM   3896  CA  SER A 496      42.688  16.047 -45.969  1.00 79.44           C  
ATOM   3897  C   SER A 496      41.969  14.711 -46.094  1.00 79.44           C  
ATOM   3898  CB  SER A 496      43.906  16.094 -46.906  1.00 79.44           C  
ATOM   3899  O   SER A 496      41.062  14.578 -46.906  1.00 79.44           O  
ATOM   3900  OG  SER A 496      44.750  14.992 -46.656  1.00 79.44           O  
ATOM   3901  N   ILE A 497      42.312  13.695 -45.375  1.00 79.12           N  
ATOM   3902  CA  ILE A 497      41.656  12.391 -45.281  1.00 79.12           C  
ATOM   3903  C   ILE A 497      40.312  12.531 -44.594  1.00 79.12           C  
ATOM   3904  CB  ILE A 497      42.531  11.359 -44.562  1.00 79.12           C  
ATOM   3905  O   ILE A 497      39.312  11.984 -45.062  1.00 79.12           O  
ATOM   3906  CG1 ILE A 497      43.844  11.109 -45.344  1.00 79.12           C  
ATOM   3907  CG2 ILE A 497      41.781  10.055 -44.344  1.00 79.12           C  
ATOM   3908  CD1 ILE A 497      44.844  10.250 -44.594  1.00 79.12           C  
ATOM   3909  N   ARG A 498      40.281  13.422 -43.594  1.00 72.06           N  
ATOM   3910  CA  ARG A 498      39.062  13.703 -42.844  1.00 72.06           C  
ATOM   3911  C   ARG A 498      38.062  14.484 -43.688  1.00 72.06           C  
ATOM   3912  CB  ARG A 498      39.406  14.484 -41.562  1.00 72.06           C  
ATOM   3913  O   ARG A 498      36.844  14.234 -43.625  1.00 72.06           O  
ATOM   3914  CG  ARG A 498      38.219  14.688 -40.656  1.00 72.06           C  
ATOM   3915  CD  ARG A 498      38.594  15.422 -39.375  1.00 72.06           C  
ATOM   3916  NE  ARG A 498      37.469  15.641 -38.500  1.00 72.06           N  
ATOM   3917  NH1 ARG A 498      38.688  16.516 -36.750  1.00 72.06           N  
ATOM   3918  NH2 ARG A 498      36.406  16.312 -36.562  1.00 72.06           N  
ATOM   3919  CZ  ARG A 498      37.531  16.156 -37.281  1.00 72.06           C  
ATOM   3920  N   ASN A 499      38.500  15.438 -44.562  1.00 75.31           N  
ATOM   3921  CA  ASN A 499      37.688  16.359 -45.344  1.00 75.31           C  
ATOM   3922  C   ASN A 499      37.406  15.812 -46.750  1.00 75.31           C  
ATOM   3923  CB  ASN A 499      38.375  17.734 -45.438  1.00 75.31           C  
ATOM   3924  O   ASN A 499      36.750  16.469 -47.531  1.00 75.31           O  
ATOM   3925  CG  ASN A 499      38.312  18.500 -44.125  1.00 75.31           C  
ATOM   3926  ND2 ASN A 499      39.094  19.547 -44.000  1.00 75.31           N  
ATOM   3927  OD1 ASN A 499      37.531  18.141 -43.219  1.00 75.31           O  
ATOM   3928  N   GLY A 500      37.969  14.500 -46.938  1.00 79.25           N  
ATOM   3929  CA  GLY A 500      37.719  13.836 -48.188  1.00 79.25           C  
ATOM   3930  C   GLY A 500      38.469  14.461 -49.344  1.00 79.25           C  
ATOM   3931  O   GLY A 500      38.094  14.297 -50.531  1.00 79.25           O  
ATOM   3932  N   THR A 501      39.438  15.359 -49.156  1.00 84.06           N  
ATOM   3933  CA  THR A 501      40.219  16.078 -50.156  1.00 84.06           C  
ATOM   3934  C   THR A 501      41.594  15.477 -50.281  1.00 84.06           C  
ATOM   3935  CB  THR A 501      40.312  17.578 -49.812  1.00 84.06           C  
ATOM   3936  O   THR A 501      42.500  16.109 -50.844  1.00 84.06           O  
ATOM   3937  CG2 THR A 501      38.938  18.250 -49.875  1.00 84.06           C  
ATOM   3938  OG1 THR A 501      40.875  17.719 -48.500  1.00 84.06           O  
ATOM   3939  N   TYR A 502      41.750  14.234 -49.750  1.00 81.44           N  
ATOM   3940  CA  TYR A 502      43.031  13.555 -49.812  1.00 81.44           C  
ATOM   3941  C   TYR A 502      43.406  13.242 -51.250  1.00 81.44           C  
ATOM   3942  CB  TYR A 502      43.000  12.258 -49.000  1.00 81.44           C  
ATOM   3943  O   TYR A 502      42.625  12.672 -52.000  1.00 81.44           O  
ATOM   3944  CG  TYR A 502      44.281  11.477 -49.062  1.00 81.44           C  
ATOM   3945  CD1 TYR A 502      44.438  10.406 -49.938  1.00 81.44           C  
ATOM   3946  CD2 TYR A 502      45.344  11.805 -48.219  1.00 81.44           C  
ATOM   3947  CE1 TYR A 502      45.625   9.680 -49.969  1.00 81.44           C  
ATOM   3948  CE2 TYR A 502      46.562  11.086 -48.250  1.00 81.44           C  
ATOM   3949  OH  TYR A 502      47.844   9.312 -49.188  1.00 81.44           O  
ATOM   3950  CZ  TYR A 502      46.688  10.031 -49.125  1.00 81.44           C  
ATOM   3951  N   ASP A 503      44.594  13.828 -51.688  1.00 85.00           N  
ATOM   3952  CA  ASP A 503      45.094  13.594 -53.031  1.00 85.00           C  
ATOM   3953  C   ASP A 503      46.125  12.469 -53.062  1.00 85.00           C  
ATOM   3954  CB  ASP A 503      45.719  14.875 -53.625  1.00 85.00           C  
ATOM   3955  O   ASP A 503      47.281  12.664 -52.656  1.00 85.00           O  
ATOM   3956  CG  ASP A 503      46.094  14.758 -55.094  1.00 85.00           C  
ATOM   3957  OD1 ASP A 503      46.031  13.633 -55.625  1.00 85.00           O  
ATOM   3958  OD2 ASP A 503      46.406  15.797 -55.688  1.00 85.00           O  
ATOM   3959  N   HIS A 504      45.656  11.305 -53.531  1.00 81.31           N  
ATOM   3960  CA  HIS A 504      46.469  10.094 -53.500  1.00 81.31           C  
ATOM   3961  C   HIS A 504      47.719  10.250 -54.375  1.00 81.31           C  
ATOM   3962  CB  HIS A 504      45.656   8.891 -54.000  1.00 81.31           C  
ATOM   3963  O   HIS A 504      48.781   9.680 -54.062  1.00 81.31           O  
ATOM   3964  CG  HIS A 504      46.500   7.707 -54.375  1.00 81.31           C  
ATOM   3965  CD2 HIS A 504      46.875   6.621 -53.656  1.00 81.31           C  
ATOM   3966  ND1 HIS A 504      47.062   7.555 -55.625  1.00 81.31           N  
ATOM   3967  CE1 HIS A 504      47.750   6.422 -55.625  1.00 81.31           C  
ATOM   3968  NE2 HIS A 504      47.625   5.836 -54.469  1.00 81.31           N  
ATOM   3969  N   ASP A 505      47.812  11.078 -55.406  1.00 83.12           N  
ATOM   3970  CA  ASP A 505      48.906  11.281 -56.375  1.00 83.12           C  
ATOM   3971  C   ASP A 505      50.094  11.984 -55.688  1.00 83.12           C  
ATOM   3972  CB  ASP A 505      48.438  12.086 -57.562  1.00 83.12           C  
ATOM   3973  O   ASP A 505      51.250  11.750 -56.062  1.00 83.12           O  
ATOM   3974  CG  ASP A 505      47.469  11.312 -58.469  1.00 83.12           C  
ATOM   3975  OD1 ASP A 505      47.625  10.078 -58.594  1.00 83.12           O  
ATOM   3976  OD2 ASP A 505      46.562  11.938 -59.031  1.00 83.12           O  
ATOM   3977  N   VAL A 506      49.719  12.750 -54.750  1.00 83.00           N  
ATOM   3978  CA  VAL A 506      50.719  13.594 -54.062  1.00 83.00           C  
ATOM   3979  C   VAL A 506      51.625  12.727 -53.219  1.00 83.00           C  
ATOM   3980  CB  VAL A 506      50.031  14.672 -53.219  1.00 83.00           C  
ATOM   3981  O   VAL A 506      52.844  12.969 -53.156  1.00 83.00           O  
ATOM   3982  CG1 VAL A 506      51.062  15.414 -52.375  1.00 83.00           C  
ATOM   3983  CG2 VAL A 506      49.250  15.656 -54.094  1.00 83.00           C  
ATOM   3984  N   TYR A 507      51.094  11.562 -52.656  1.00 80.12           N  
ATOM   3985  CA  TYR A 507      51.812  10.773 -51.688  1.00 80.12           C  
ATOM   3986  C   TYR A 507      52.156   9.398 -52.250  1.00 80.12           C  
ATOM   3987  CB  TYR A 507      50.969  10.617 -50.406  1.00 80.12           C  
ATOM   3988  O   TYR A 507      52.719   8.562 -51.531  1.00 80.12           O  
ATOM   3989  CG  TYR A 507      50.625  11.922 -49.750  1.00 80.12           C  
ATOM   3990  CD1 TYR A 507      51.562  12.641 -49.031  1.00 80.12           C  
ATOM   3991  CD2 TYR A 507      49.344  12.445 -49.844  1.00 80.12           C  
ATOM   3992  CE1 TYR A 507      51.250  13.852 -48.406  1.00 80.12           C  
ATOM   3993  CE2 TYR A 507      49.000  13.656 -49.219  1.00 80.12           C  
ATOM   3994  OH  TYR A 507      49.656  15.539 -47.906  1.00 80.12           O  
ATOM   3995  CZ  TYR A 507      49.969  14.344 -48.531  1.00 80.12           C  
ATOM   3996  N   ARG A 508      51.875   9.180 -53.500  1.00 79.88           N  
ATOM   3997  CA  ARG A 508      52.000   7.902 -54.188  1.00 79.88           C  
ATOM   3998  C   ARG A 508      53.469   7.480 -54.281  1.00 79.88           C  
ATOM   3999  CB  ARG A 508      51.375   7.980 -55.562  1.00 79.88           C  
ATOM   4000  O   ARG A 508      53.781   6.320 -54.031  1.00 79.88           O  
ATOM   4001  CG  ARG A 508      51.344   6.648 -56.312  1.00 79.88           C  
ATOM   4002  CD  ARG A 508      50.625   6.762 -57.656  1.00 79.88           C  
ATOM   4003  NE  ARG A 508      50.688   5.512 -58.406  1.00 79.88           N  
ATOM   4004  NH1 ARG A 508      49.406   6.277 -60.156  1.00 79.88           N  
ATOM   4005  NH2 ARG A 508      50.219   4.129 -60.188  1.00 79.88           N  
ATOM   4006  CZ  ARG A 508      50.094   5.309 -59.594  1.00 79.88           C  
ATOM   4007  N   ASP A 509      54.375   8.391 -54.625  1.00 79.00           N  
ATOM   4008  CA  ASP A 509      55.781   8.109 -54.844  1.00 79.00           C  
ATOM   4009  C   ASP A 509      56.500   7.738 -53.562  1.00 79.00           C  
ATOM   4010  CB  ASP A 509      56.500   9.305 -55.500  1.00 79.00           C  
ATOM   4011  O   ASP A 509      57.281   6.781 -53.500  1.00 79.00           O  
ATOM   4012  CG  ASP A 509      56.188   9.422 -57.000  1.00 79.00           C  
ATOM   4013  OD1 ASP A 509      55.812   8.414 -57.625  1.00 79.00           O  
ATOM   4014  OD2 ASP A 509      56.375  10.531 -57.531  1.00 79.00           O  
ATOM   4015  N   GLU A 510      56.062   8.477 -52.469  1.00 78.88           N  
ATOM   4016  CA  GLU A 510      56.594   8.234 -51.125  1.00 78.88           C  
ATOM   4017  C   GLU A 510      56.062   6.922 -50.562  1.00 78.88           C  
ATOM   4018  CB  GLU A 510      56.250   9.391 -50.188  1.00 78.88           C  
ATOM   4019  O   GLU A 510      56.781   6.172 -49.906  1.00 78.88           O  
ATOM   4020  CG  GLU A 510      56.906   9.320 -48.844  1.00 78.88           C  
ATOM   4021  CD  GLU A 510      56.594  10.508 -47.938  1.00 78.88           C  
ATOM   4022  OE1 GLU A 510      57.125  10.570 -46.812  1.00 78.88           O  
ATOM   4023  OE2 GLU A 510      55.812  11.375 -48.375  1.00 78.88           O  
ATOM   4024  N   ALA A 511      54.781   6.621 -50.750  1.00 75.44           N  
ATOM   4025  CA  ALA A 511      54.094   5.422 -50.281  1.00 75.44           C  
ATOM   4026  C   ALA A 511      54.594   4.184 -51.000  1.00 75.44           C  
ATOM   4027  CB  ALA A 511      52.594   5.570 -50.500  1.00 75.44           C  
ATOM   4028  O   ALA A 511      54.781   3.131 -50.406  1.00 75.44           O  
ATOM   4029  N   LEU A 512      54.875   4.234 -52.375  1.00 78.62           N  
ATOM   4030  CA  LEU A 512      55.406   3.143 -53.219  1.00 78.62           C  
ATOM   4031  C   LEU A 512      56.844   2.826 -52.844  1.00 78.62           C  
ATOM   4032  CB  LEU A 512      55.281   3.494 -54.688  1.00 78.62           C  
ATOM   4033  O   LEU A 512      57.250   1.661 -52.844  1.00 78.62           O  
ATOM   4034  CG  LEU A 512      53.906   3.367 -55.312  1.00 78.62           C  
ATOM   4035  CD1 LEU A 512      53.906   3.961 -56.719  1.00 78.62           C  
ATOM   4036  CD2 LEU A 512      53.469   1.907 -55.344  1.00 78.62           C  
ATOM   4037  N   ASN A 513      57.656   3.855 -52.531  1.00 75.19           N  
ATOM   4038  CA  ASN A 513      59.031   3.725 -52.125  1.00 75.19           C  
ATOM   4039  C   ASN A 513      59.156   3.070 -50.750  1.00 75.19           C  
ATOM   4040  CB  ASN A 513      59.719   5.090 -52.125  1.00 75.19           C  
ATOM   4041  O   ASN A 513      60.094   2.279 -50.531  1.00 75.19           O  
ATOM   4042  CG  ASN A 513      60.156   5.527 -53.531  1.00 75.19           C  
ATOM   4043  ND2 ASN A 513      60.438   6.816 -53.688  1.00 75.19           N  
ATOM   4044  OD1 ASN A 513      60.250   4.715 -54.438  1.00 75.19           O  
ATOM   4045  N   ASN A 514      58.188   3.307 -49.875  1.00 71.19           N  
ATOM   4046  CA  ASN A 514      58.156   2.773 -48.531  1.00 71.19           C  
ATOM   4047  C   ASN A 514      57.531   1.382 -48.500  1.00 71.19           C  
ATOM   4048  CB  ASN A 514      57.375   3.723 -47.594  1.00 71.19           C  
ATOM   4049  O   ASN A 514      57.844   0.582 -47.594  1.00 71.19           O  
ATOM   4050  CG  ASN A 514      58.188   4.969 -47.250  1.00 71.19           C  
ATOM   4051  ND2 ASN A 514      57.469   6.027 -46.875  1.00 71.19           N  
ATOM   4052  OD1 ASN A 514      59.406   4.980 -47.344  1.00 71.19           O  
ATOM   4053  N   ARG A 515      56.594   1.066 -49.469  1.00 64.31           N  
ATOM   4054  CA  ARG A 515      55.938  -0.230 -49.625  1.00 64.31           C  
ATOM   4055  C   ARG A 515      56.906  -1.259 -50.219  1.00 64.31           C  
ATOM   4056  CB  ARG A 515      54.719  -0.106 -50.500  1.00 64.31           C  
ATOM   4057  O   ARG A 515      56.875  -2.428 -49.812  1.00 64.31           O  
ATOM   4058  CG  ARG A 515      53.719  -1.264 -50.375  1.00 64.31           C  
ATOM   4059  CD  ARG A 515      52.438  -1.021 -51.156  1.00 64.31           C  
ATOM   4060  NE  ARG A 515      51.500  -2.111 -51.000  1.00 64.31           N  
ATOM   4061  NH1 ARG A 515      50.000  -1.333 -52.562  1.00 64.31           N  
ATOM   4062  NH2 ARG A 515      49.562  -3.266 -51.438  1.00 64.31           N  
ATOM   4063  CZ  ARG A 515      50.344  -2.234 -51.656  1.00 64.31           C  
ATOM   4064  N   PHE A 516      57.781  -0.809 -51.125  1.00 56.78           N  
ATOM   4065  CA  PHE A 516      58.719  -1.677 -51.812  1.00 56.78           C  
ATOM   4066  C   PHE A 516      60.094  -1.646 -51.125  1.00 56.78           C  
ATOM   4067  CB  PHE A 516      58.875  -1.261 -53.281  1.00 56.78           C  
ATOM   4068  O   PHE A 516      61.062  -2.154 -51.625  1.00 56.78           O  
ATOM   4069  CG  PHE A 516      57.656  -1.529 -54.125  1.00 56.78           C  
ATOM   4070  CD1 PHE A 516      57.312  -2.828 -54.469  1.00 56.78           C  
ATOM   4071  CD2 PHE A 516      56.875  -0.481 -54.562  1.00 56.78           C  
ATOM   4072  CE1 PHE A 516      56.188  -3.080 -55.250  1.00 56.78           C  
ATOM   4073  CE2 PHE A 516      55.750  -0.725 -55.344  1.00 56.78           C  
ATOM   4074  CZ  PHE A 516      55.406  -2.025 -55.688  1.00 56.78           C  
ATOM   4075  N   GLN A 517      60.125  -1.290 -49.750  1.00 49.78           N  
ATOM   4076  CA  GLN A 517      61.406  -1.410 -49.031  1.00 49.78           C  
ATOM   4077  C   GLN A 517      61.750  -2.873 -48.750  1.00 49.78           C  
ATOM   4078  CB  GLN A 517      61.344  -0.638 -47.719  1.00 49.78           C  
ATOM   4079  O   GLN A 517      60.938  -3.605 -48.188  1.00 49.78           O  
ATOM   4080  CG  GLN A 517      61.812   0.803 -47.812  1.00 49.78           C  
ATOM   4081  CD  GLN A 517      61.938   1.479 -46.469  1.00 49.78           C  
ATOM   4082  NE2 GLN A 517      62.531   2.674 -46.469  1.00 49.78           N  
ATOM   4083  OE1 GLN A 517      61.531   0.932 -45.438  1.00 49.78           O  
ATOM   4084  N   ILE A 518      62.281  -3.615 -49.781  1.00 39.44           N  
ATOM   4085  CA  ILE A 518      62.969  -4.895 -49.562  1.00 39.44           C  
ATOM   4086  C   ILE A 518      63.844  -4.812 -48.312  1.00 39.44           C  
ATOM   4087  CB  ILE A 518      63.781  -5.312 -50.781  1.00 39.44           C  
ATOM   4088  O   ILE A 518      64.750  -3.998 -48.281  1.00 39.44           O  
ATOM   4089  CG1 ILE A 518      62.906  -5.352 -52.031  1.00 39.44           C  
ATOM   4090  CG2 ILE A 518      64.438  -6.668 -50.562  1.00 39.44           C  
ATOM   4091  CD1 ILE A 518      63.656  -5.555 -53.344  1.00 39.44           C  
ATOM   4092  N   LYS A 519      63.281  -4.809 -47.062  1.00 38.16           N  
ATOM   4093  CA  LYS A 519      64.125  -5.059 -45.906  1.00 38.16           C  
ATOM   4094  C   LYS A 519      65.062  -6.250 -46.156  1.00 38.16           C  
ATOM   4095  CB  LYS A 519      63.281  -5.293 -44.656  1.00 38.16           C  
ATOM   4096  O   LYS A 519      64.625  -7.305 -46.625  1.00 38.16           O  
ATOM   4097  CG  LYS A 519      62.875  -4.016 -43.938  1.00 38.16           C  
ATOM   4098  CD  LYS A 519      62.219  -4.320 -42.625  1.00 38.16           C  
ATOM   4099  CE  LYS A 519      61.750  -3.045 -41.906  1.00 38.16           C  
ATOM   4100  NZ  LYS A 519      61.062  -3.338 -40.625  1.00 38.16           N  
ATOM   4101  N   GLY A 520      66.250  -6.059 -46.781  1.00 34.06           N  
ATOM   4102  CA  GLY A 520      67.250  -7.074 -46.656  1.00 34.06           C  
ATOM   4103  C   GLY A 520      67.062  -8.023 -45.500  1.00 34.06           C  
ATOM   4104  O   GLY A 520      66.500  -7.625 -44.469  1.00 34.06           O  
ATOM   4105  N   VAL A 521      66.375  -9.242 -45.562  1.00 32.28           N  
ATOM   4106  CA  VAL A 521      66.312 -10.250 -44.531  1.00 32.28           C  
ATOM   4107  C   VAL A 521      67.312  -9.875 -43.406  1.00 32.28           C  
ATOM   4108  CB  VAL A 521      66.688 -11.656 -45.062  1.00 32.28           C  
ATOM   4109  O   VAL A 521      68.500  -9.688 -43.656  1.00 32.28           O  
ATOM   4110  CG1 VAL A 521      66.625 -12.695 -43.969  1.00 32.28           C  
ATOM   4111  CG2 VAL A 521      65.688 -12.031 -46.188  1.00 32.28           C  
ATOM   4112  N   GLU A 522      67.000  -9.102 -42.344  1.00 37.06           N  
ATOM   4113  CA  GLU A 522      67.688  -8.969 -41.062  1.00 37.06           C  
ATOM   4114  C   GLU A 522      67.625 -10.250 -40.250  1.00 37.06           C  
ATOM   4115  CB  GLU A 522      67.125  -7.793 -40.250  1.00 37.06           C  
ATOM   4116  O   GLU A 522      66.562 -10.734 -39.938  1.00 37.06           O  
ATOM   4117  CG  GLU A 522      68.125  -6.637 -40.125  1.00 37.06           C  
ATOM   4118  CD  GLU A 522      67.562  -5.477 -39.312  1.00 37.06           C  
ATOM   4119  OE1 GLU A 522      68.312  -4.480 -39.094  1.00 37.06           O  
ATOM   4120  OE2 GLU A 522      66.375  -5.562 -38.875  1.00 37.06           O  
ATOM   4121  N   LEU A 523      68.312 -11.234 -40.594  1.00 34.00           N  
ATOM   4122  CA  LEU A 523      68.562 -12.477 -39.875  1.00 34.00           C  
ATOM   4123  C   LEU A 523      68.812 -12.203 -38.375  1.00 34.00           C  
ATOM   4124  CB  LEU A 523      69.750 -13.227 -40.469  1.00 34.00           C  
ATOM   4125  O   LEU A 523      69.625 -11.328 -38.031  1.00 34.00           O  
ATOM   4126  CG  LEU A 523      69.500 -14.023 -41.750  1.00 34.00           C  
ATOM   4127  CD1 LEU A 523      70.750 -14.062 -42.625  1.00 34.00           C  
ATOM   4128  CD2 LEU A 523      69.000 -15.430 -41.406  1.00 34.00           C  
ATOM   4129  N   LYS A 524      67.875 -12.195 -37.500  1.00 39.28           N  
ATOM   4130  CA  LYS A 524      67.875 -12.289 -36.031  1.00 39.28           C  
ATOM   4131  C   LYS A 524      69.188 -12.938 -35.531  1.00 39.28           C  
ATOM   4132  CB  LYS A 524      66.688 -13.078 -35.531  1.00 39.28           C  
ATOM   4133  O   LYS A 524      69.625 -13.938 -36.094  1.00 39.28           O  
ATOM   4134  CG  LYS A 524      65.500 -12.219 -35.219  1.00 39.28           C  
ATOM   4135  CD  LYS A 524      64.375 -13.023 -34.531  1.00 39.28           C  
ATOM   4136  CE  LYS A 524      63.156 -12.172 -34.219  1.00 39.28           C  
ATOM   4137  NZ  LYS A 524      62.094 -12.953 -33.531  1.00 39.28           N  
ATOM   4138  N   SER A 525      70.250 -12.133 -35.312  1.00 45.81           N  
ATOM   4139  CA  SER A 525      71.500 -12.258 -34.656  1.00 45.81           C  
ATOM   4140  C   SER A 525      71.688 -13.641 -34.031  1.00 45.81           C  
ATOM   4141  CB  SER A 525      71.688 -11.188 -33.594  1.00 45.81           C  
ATOM   4142  O   SER A 525      72.812 -14.172 -34.000  1.00 45.81           O  
ATOM   4143  OG  SER A 525      71.375 -11.688 -32.312  1.00 45.81           O  
ATOM   4144  N   GLY A 526      70.625 -14.555 -34.156  1.00 51.06           N  
ATOM   4145  CA  GLY A 526      70.688 -15.930 -33.688  1.00 51.06           C  
ATOM   4146  C   GLY A 526      70.500 -16.938 -34.812  1.00 51.06           C  
ATOM   4147  O   GLY A 526      71.062 -18.031 -34.781  1.00 51.06           O  
ATOM   4148  N   TYR A 527      70.000 -16.531 -36.031  1.00 48.00           N  
ATOM   4149  CA  TYR A 527      69.750 -17.266 -37.250  1.00 48.00           C  
ATOM   4150  C   TYR A 527      70.750 -16.844 -38.375  1.00 48.00           C  
ATOM   4151  CB  TYR A 527      68.312 -17.094 -37.719  1.00 48.00           C  
ATOM   4152  O   TYR A 527      71.062 -17.609 -39.281  1.00 48.00           O  
ATOM   4153  CG  TYR A 527      67.438 -18.328 -37.562  1.00 48.00           C  
ATOM   4154  CD1 TYR A 527      67.375 -19.281 -38.594  1.00 48.00           C  
ATOM   4155  CD2 TYR A 527      66.750 -18.547 -36.406  1.00 48.00           C  
ATOM   4156  CE1 TYR A 527      66.625 -20.422 -38.438  1.00 48.00           C  
ATOM   4157  CE2 TYR A 527      65.938 -19.672 -36.281  1.00 48.00           C  
ATOM   4158  OH  TYR A 527      65.125 -21.734 -37.156  1.00 48.00           O  
ATOM   4159  CZ  TYR A 527      65.875 -20.609 -37.281  1.00 48.00           C  
ATOM   4160  N   LYS A 528      71.438 -15.633 -38.281  1.00 50.91           N  
ATOM   4161  CA  LYS A 528      72.500 -15.086 -39.156  1.00 50.91           C  
ATOM   4162  C   LYS A 528      73.812 -15.828 -38.969  1.00 50.91           C  
ATOM   4163  CB  LYS A 528      72.688 -13.594 -38.906  1.00 50.91           C  
ATOM   4164  O   LYS A 528      74.500 -16.125 -39.969  1.00 50.91           O  
ATOM   4165  CG  LYS A 528      73.500 -12.867 -39.969  1.00 50.91           C  
ATOM   4166  CD  LYS A 528      73.625 -11.383 -39.656  1.00 50.91           C  
ATOM   4167  CE  LYS A 528      74.562 -10.688 -40.625  1.00 50.91           C  
ATOM   4168  NZ  LYS A 528      74.562  -9.203 -40.438  1.00 50.91           N  
ATOM   4169  N   ASP A 529      74.062 -16.391 -37.750  1.00 55.47           N  
ATOM   4170  CA  ASP A 529      75.188 -17.219 -37.438  1.00 55.47           C  
ATOM   4171  C   ASP A 529      74.938 -18.688 -37.812  1.00 55.47           C  
ATOM   4172  CB  ASP A 529      75.562 -17.094 -35.969  1.00 55.47           C  
ATOM   4173  O   ASP A 529      75.812 -19.375 -38.312  1.00 55.47           O  
ATOM   4174  CG  ASP A 529      76.375 -15.852 -35.656  1.00 55.47           C  
ATOM   4175  OD1 ASP A 529      76.938 -15.258 -36.594  1.00 55.47           O  
ATOM   4176  OD2 ASP A 529      76.438 -15.469 -34.469  1.00 55.47           O  
ATOM   4177  N   TRP A 530      73.688 -19.109 -37.750  1.00 64.31           N  
ATOM   4178  CA  TRP A 530      73.250 -20.469 -38.062  1.00 64.31           C  
ATOM   4179  C   TRP A 530      73.062 -20.625 -39.562  1.00 64.31           C  
ATOM   4180  CB  TRP A 530      71.938 -20.797 -37.344  1.00 64.31           C  
ATOM   4181  O   TRP A 530      73.500 -21.656 -40.156  1.00 64.31           O  
ATOM   4182  CG  TRP A 530      71.312 -22.078 -37.781  1.00 64.31           C  
ATOM   4183  CD1 TRP A 530      70.688 -22.344 -38.969  1.00 64.31           C  
ATOM   4184  CD2 TRP A 530      71.250 -23.297 -37.031  1.00 64.31           C  
ATOM   4185  CE2 TRP A 530      70.562 -24.250 -37.812  1.00 64.31           C  
ATOM   4186  CE3 TRP A 530      71.750 -23.672 -35.750  1.00 64.31           C  
ATOM   4187  NE1 TRP A 530      70.250 -23.641 -39.000  1.00 64.31           N  
ATOM   4188  CH2 TRP A 530      70.812 -25.906 -36.125  1.00 64.31           C  
ATOM   4189  CZ2 TRP A 530      70.375 -25.562 -37.375  1.00 64.31           C  
ATOM   4190  CZ3 TRP A 530      71.500 -24.969 -35.312  1.00 64.31           C  
ATOM   4191  N   ILE A 531      72.500 -19.625 -40.250  1.00 65.69           N  
ATOM   4192  CA  ILE A 531      72.312 -19.625 -41.688  1.00 65.69           C  
ATOM   4193  C   ILE A 531      73.688 -19.391 -42.375  1.00 65.69           C  
ATOM   4194  CB  ILE A 531      71.312 -18.547 -42.125  1.00 65.69           C  
ATOM   4195  O   ILE A 531      73.938 -19.984 -43.406  1.00 65.69           O  
ATOM   4196  CG1 ILE A 531      69.875 -18.953 -41.719  1.00 65.69           C  
ATOM   4197  CG2 ILE A 531      71.375 -18.297 -43.625  1.00 65.69           C  
ATOM   4198  CD1 ILE A 531      68.875 -17.844 -41.875  1.00 65.69           C  
ATOM   4199  N   LEU A 532      74.625 -18.594 -41.844  1.00 67.44           N  
ATOM   4200  CA  LEU A 532      76.000 -18.406 -42.312  1.00 67.44           C  
ATOM   4201  C   LEU A 532      76.875 -19.656 -42.062  1.00 67.44           C  
ATOM   4202  CB  LEU A 532      76.688 -17.203 -41.625  1.00 67.44           C  
ATOM   4203  O   LEU A 532      77.688 -20.031 -42.906  1.00 67.44           O  
ATOM   4204  CG  LEU A 532      77.250 -16.125 -42.531  1.00 67.44           C  
ATOM   4205  CD1 LEU A 532      76.500 -14.812 -42.312  1.00 67.44           C  
ATOM   4206  CD2 LEU A 532      78.688 -15.930 -42.281  1.00 67.44           C  
ATOM   4207  N   TRP A 533      76.562 -20.453 -40.969  1.00 70.44           N  
ATOM   4208  CA  TRP A 533      77.250 -21.703 -40.656  1.00 70.44           C  
ATOM   4209  C   TRP A 533      76.750 -22.844 -41.531  1.00 70.44           C  
ATOM   4210  CB  TRP A 533      77.062 -22.062 -39.188  1.00 70.44           C  
ATOM   4211  O   TRP A 533      77.500 -23.688 -41.969  1.00 70.44           O  
ATOM   4212  CG  TRP A 533      78.188 -21.625 -38.281  1.00 70.44           C  
ATOM   4213  CD1 TRP A 533      78.250 -20.500 -37.531  1.00 70.44           C  
ATOM   4214  CD2 TRP A 533      79.438 -22.328 -38.094  1.00 70.44           C  
ATOM   4215  CE2 TRP A 533      80.188 -21.562 -37.188  1.00 70.44           C  
ATOM   4216  CE3 TRP A 533      79.938 -23.531 -38.594  1.00 70.44           C  
ATOM   4217  NE1 TRP A 533      79.500 -20.453 -36.875  1.00 70.44           N  
ATOM   4218  CH2 TRP A 533      82.000 -23.125 -37.281  1.00 70.44           C  
ATOM   4219  CZ2 TRP A 533      81.500 -21.953 -36.781  1.00 70.44           C  
ATOM   4220  CZ3 TRP A 533      81.250 -23.922 -38.188  1.00 70.44           C  
ATOM   4221  N   ILE A 534      75.375 -22.812 -41.875  1.00 75.00           N  
ATOM   4222  CA  ILE A 534      74.750 -23.812 -42.719  1.00 75.00           C  
ATOM   4223  C   ILE A 534      75.125 -23.547 -44.188  1.00 75.00           C  
ATOM   4224  CB  ILE A 534      73.188 -23.812 -42.594  1.00 75.00           C  
ATOM   4225  O   ILE A 534      75.438 -24.469 -44.938  1.00 75.00           O  
ATOM   4226  CG1 ILE A 534      72.812 -24.328 -41.188  1.00 75.00           C  
ATOM   4227  CG2 ILE A 534      72.562 -24.656 -43.688  1.00 75.00           C  
ATOM   4228  CD1 ILE A 534      71.312 -24.281 -40.938  1.00 75.00           C  
ATOM   4229  N   SER A 535      75.250 -22.250 -44.625  1.00 71.38           N  
ATOM   4230  CA  SER A 535      75.688 -21.875 -45.938  1.00 71.38           C  
ATOM   4231  C   SER A 535      77.188 -22.109 -46.125  1.00 71.38           C  
ATOM   4232  CB  SER A 535      75.375 -20.391 -46.219  1.00 71.38           C  
ATOM   4233  O   SER A 535      77.625 -22.562 -47.188  1.00 71.38           O  
ATOM   4234  OG  SER A 535      76.562 -19.656 -46.438  1.00 71.38           O  
ATOM   4235  N   PHE A 536      78.062 -21.859 -45.000  1.00 75.75           N  
ATOM   4236  CA  PHE A 536      79.438 -22.172 -44.969  1.00 75.75           C  
ATOM   4237  C   PHE A 536      79.688 -23.688 -45.000  1.00 75.75           C  
ATOM   4238  CB  PHE A 536      80.125 -21.562 -43.719  1.00 75.75           C  
ATOM   4239  O   PHE A 536      80.562 -24.172 -45.719  1.00 75.75           O  
ATOM   4240  CG  PHE A 536      81.625 -21.734 -43.688  1.00 75.75           C  
ATOM   4241  CD1 PHE A 536      82.188 -22.703 -42.875  1.00 75.75           C  
ATOM   4242  CD2 PHE A 536      82.438 -20.906 -44.438  1.00 75.75           C  
ATOM   4243  CE1 PHE A 536      83.562 -22.859 -42.844  1.00 75.75           C  
ATOM   4244  CE2 PHE A 536      83.812 -21.047 -44.375  1.00 75.75           C  
ATOM   4245  CZ  PHE A 536      84.375 -22.016 -43.594  1.00 75.75           C  
ATOM   4246  N   ALA A 537      78.875 -24.516 -44.344  1.00 75.50           N  
ATOM   4247  CA  ALA A 537      78.938 -25.969 -44.312  1.00 75.50           C  
ATOM   4248  C   ALA A 537      78.500 -26.578 -45.625  1.00 75.50           C  
ATOM   4249  CB  ALA A 537      78.062 -26.516 -43.188  1.00 75.50           C  
ATOM   4250  O   ALA A 537      79.188 -27.516 -46.125  1.00 75.50           O  
ATOM   4251  N   ILE A 538      77.438 -25.984 -46.281  1.00 78.19           N  
ATOM   4252  CA  ILE A 538      76.938 -26.453 -47.562  1.00 78.19           C  
ATOM   4253  C   ILE A 538      77.938 -26.062 -48.656  1.00 78.19           C  
ATOM   4254  CB  ILE A 538      75.562 -25.891 -47.875  1.00 78.19           C  
ATOM   4255  O   ILE A 538      78.188 -26.859 -49.562  1.00 78.19           O  
ATOM   4256  CG1 ILE A 538      74.500 -26.453 -46.906  1.00 78.19           C  
ATOM   4257  CG2 ILE A 538      75.188 -26.172 -49.312  1.00 78.19           C  
ATOM   4258  CD1 ILE A 538      73.125 -25.797 -47.000  1.00 78.19           C  
ATOM   4259  N   SER A 539      78.562 -24.844 -48.562  1.00 79.06           N  
ATOM   4260  CA  SER A 539      79.625 -24.422 -49.531  1.00 79.06           C  
ATOM   4261  C   SER A 539      80.875 -25.250 -49.375  1.00 79.06           C  
ATOM   4262  CB  SER A 539      79.938 -22.938 -49.344  1.00 79.06           C  
ATOM   4263  O   SER A 539      81.500 -25.609 -50.375  1.00 79.06           O  
ATOM   4264  OG  SER A 539      81.125 -22.766 -48.625  1.00 79.06           O  
ATOM   4265  N   CYS A 540      81.250 -25.625 -48.156  1.00 79.06           N  
ATOM   4266  CA  CYS A 540      82.438 -26.500 -47.875  1.00 79.06           C  
ATOM   4267  C   CYS A 540      82.125 -27.922 -48.344  1.00 79.06           C  
ATOM   4268  CB  CYS A 540      82.750 -26.516 -46.375  1.00 79.06           C  
ATOM   4269  O   CYS A 540      83.062 -28.578 -48.875  1.00 79.06           O  
ATOM   4270  SG  CYS A 540      84.438 -26.203 -46.000  1.00 79.06           S  
ATOM   4271  N   PHE A 541      80.875 -28.406 -48.188  1.00 79.19           N  
ATOM   4272  CA  PHE A 541      80.500 -29.719 -48.656  1.00 79.19           C  
ATOM   4273  C   PHE A 541      80.500 -29.797 -50.188  1.00 79.19           C  
ATOM   4274  CB  PHE A 541      79.062 -30.062 -48.125  1.00 79.19           C  
ATOM   4275  O   PHE A 541      80.938 -30.766 -50.750  1.00 79.19           O  
ATOM   4276  CG  PHE A 541      78.688 -31.516 -48.312  1.00 79.19           C  
ATOM   4277  CD1 PHE A 541      77.938 -31.922 -49.375  1.00 79.19           C  
ATOM   4278  CD2 PHE A 541      79.125 -32.469 -47.375  1.00 79.19           C  
ATOM   4279  CE1 PHE A 541      77.562 -33.281 -49.531  1.00 79.19           C  
ATOM   4280  CE2 PHE A 541      78.812 -33.812 -47.531  1.00 79.19           C  
ATOM   4281  CZ  PHE A 541      78.000 -34.219 -48.625  1.00 79.19           C  
ATOM   4282  N   LEU A 542      80.000 -28.750 -50.812  1.00 82.62           N  
ATOM   4283  CA  LEU A 542      80.000 -28.703 -52.250  1.00 82.62           C  
ATOM   4284  C   LEU A 542      81.438 -28.641 -52.812  1.00 82.62           C  
ATOM   4285  CB  LEU A 542      79.188 -27.516 -52.750  1.00 82.62           C  
ATOM   4286  O   LEU A 542      81.750 -29.266 -53.844  1.00 82.62           O  
ATOM   4287  CG  LEU A 542      77.688 -27.688 -52.781  1.00 82.62           C  
ATOM   4288  CD1 LEU A 542      77.000 -26.328 -52.938  1.00 82.62           C  
ATOM   4289  CD2 LEU A 542      77.250 -28.641 -53.875  1.00 82.62           C  
ATOM   4290  N   LEU A 543      82.250 -27.859 -52.156  1.00 81.88           N  
ATOM   4291  CA  LEU A 543      83.688 -27.797 -52.531  1.00 81.88           C  
ATOM   4292  C   LEU A 543      84.375 -29.141 -52.344  1.00 81.88           C  
ATOM   4293  CB  LEU A 543      84.375 -26.719 -51.688  1.00 81.88           C  
ATOM   4294  O   LEU A 543      85.188 -29.547 -53.156  1.00 81.88           O  
ATOM   4295  CG  LEU A 543      84.812 -25.438 -52.438  1.00 81.88           C  
ATOM   4296  CD1 LEU A 543      85.125 -24.344 -51.438  1.00 81.88           C  
ATOM   4297  CD2 LEU A 543      85.938 -25.719 -53.406  1.00 81.88           C  
ATOM   4298  N   CYS A 544      84.125 -29.922 -51.312  1.00 83.06           N  
ATOM   4299  CA  CYS A 544      84.625 -31.250 -51.062  1.00 83.06           C  
ATOM   4300  C   CYS A 544      84.125 -32.250 -52.125  1.00 83.06           C  
ATOM   4301  CB  CYS A 544      84.250 -31.750 -49.656  1.00 83.06           C  
ATOM   4302  O   CYS A 544      84.938 -33.094 -52.594  1.00 83.06           O  
ATOM   4303  SG  CYS A 544      85.125 -30.953 -48.312  1.00 83.06           S  
ATOM   4304  N   VAL A 545      82.875 -32.094 -52.469  1.00 82.75           N  
ATOM   4305  CA  VAL A 545      82.312 -32.969 -53.500  1.00 82.75           C  
ATOM   4306  C   VAL A 545      82.938 -32.719 -54.844  1.00 82.75           C  
ATOM   4307  CB  VAL A 545      80.750 -32.781 -53.625  1.00 82.75           C  
ATOM   4308  O   VAL A 545      83.250 -33.625 -55.594  1.00 82.75           O  
ATOM   4309  CG1 VAL A 545      80.188 -33.531 -54.812  1.00 82.75           C  
ATOM   4310  CG2 VAL A 545      80.062 -33.219 -52.344  1.00 82.75           C  
ATOM   4311  N   VAL A 546      83.188 -31.469 -55.094  1.00 83.44           N  
ATOM   4312  CA  VAL A 546      83.812 -31.078 -56.344  1.00 83.44           C  
ATOM   4313  C   VAL A 546      85.312 -31.547 -56.312  1.00 83.44           C  
ATOM   4314  CB  VAL A 546      83.750 -29.547 -56.562  1.00 83.44           C  
ATOM   4315  O   VAL A 546      85.812 -32.062 -57.312  1.00 83.44           O  
ATOM   4316  CG1 VAL A 546      84.625 -29.141 -57.750  1.00 83.44           C  
ATOM   4317  CG2 VAL A 546      82.312 -29.109 -56.781  1.00 83.44           C  
ATOM   4318  N   LEU A 547      86.000 -31.391 -55.188  1.00 82.00           N  
ATOM   4319  CA  LEU A 547      87.375 -31.828 -55.031  1.00 82.00           C  
ATOM   4320  C   LEU A 547      87.500 -33.344 -55.094  1.00 82.00           C  
ATOM   4321  CB  LEU A 547      87.938 -31.328 -53.719  1.00 82.00           C  
ATOM   4322  O   LEU A 547      88.375 -33.875 -55.750  1.00 82.00           O  
ATOM   4323  CG  LEU A 547      88.625 -29.953 -53.719  1.00 82.00           C  
ATOM   4324  CD1 LEU A 547      88.625 -29.344 -52.344  1.00 82.00           C  
ATOM   4325  CD2 LEU A 547      90.062 -30.047 -54.281  1.00 82.00           C  
ATOM   4326  N   LEU A 548      86.562 -34.062 -54.438  1.00 81.56           N  
ATOM   4327  CA  LEU A 548      86.500 -35.500 -54.531  1.00 81.56           C  
ATOM   4328  C   LEU A 548      86.188 -35.969 -55.938  1.00 81.56           C  
ATOM   4329  CB  LEU A 548      85.438 -36.062 -53.562  1.00 81.56           C  
ATOM   4330  O   LEU A 548      86.750 -36.969 -56.406  1.00 81.56           O  
ATOM   4331  CG  LEU A 548      85.875 -36.156 -52.094  1.00 81.56           C  
ATOM   4332  CD1 LEU A 548      84.688 -36.406 -51.219  1.00 81.56           C  
ATOM   4333  CD2 LEU A 548      86.938 -37.250 -51.875  1.00 81.56           C  
ATOM   4334  N   GLY A 549      85.250 -35.219 -56.562  1.00 82.06           N  
ATOM   4335  CA  GLY A 549      84.938 -35.500 -57.969  1.00 82.06           C  
ATOM   4336  C   GLY A 549      86.188 -35.281 -58.875  1.00 82.06           C  
ATOM   4337  O   GLY A 549      86.438 -36.062 -59.781  1.00 82.06           O  
ATOM   4338  N   PHE A 550      86.938 -34.250 -58.562  1.00 80.25           N  
ATOM   4339  CA  PHE A 550      88.125 -33.969 -59.281  1.00 80.25           C  
ATOM   4340  C   PHE A 550      89.250 -35.000 -59.000  1.00 80.25           C  
ATOM   4341  CB  PHE A 550      88.625 -32.562 -58.938  1.00 80.25           C  
ATOM   4342  O   PHE A 550      89.938 -35.438 -59.906  1.00 80.25           O  
ATOM   4343  CG  PHE A 550      89.750 -32.062 -59.812  1.00 80.25           C  
ATOM   4344  CD1 PHE A 550      91.062 -32.156 -59.406  1.00 80.25           C  
ATOM   4345  CD2 PHE A 550      89.500 -31.500 -61.062  1.00 80.25           C  
ATOM   4346  CE1 PHE A 550      92.125 -31.719 -60.219  1.00 80.25           C  
ATOM   4347  CE2 PHE A 550      90.500 -31.047 -61.875  1.00 80.25           C  
ATOM   4348  CZ  PHE A 550      91.812 -31.156 -61.438  1.00 80.25           C  
ATOM   4349  N   ILE A 551      89.438 -35.406 -57.719  1.00 78.94           N  
ATOM   4350  CA  ILE A 551      90.375 -36.406 -57.312  1.00 78.94           C  
ATOM   4351  C   ILE A 551      90.000 -37.750 -57.938  1.00 78.94           C  
ATOM   4352  CB  ILE A 551      90.438 -36.531 -55.781  1.00 78.94           C  
ATOM   4353  O   ILE A 551      90.875 -38.469 -58.406  1.00 78.94           O  
ATOM   4354  CG1 ILE A 551      91.000 -35.281 -55.156  1.00 78.94           C  
ATOM   4355  CG2 ILE A 551      91.250 -37.781 -55.375  1.00 78.94           C  
ATOM   4356  CD1 ILE A 551      91.000 -35.250 -53.625  1.00 78.94           C  
ATOM   4357  N   MET A 552      88.688 -38.094 -57.906  1.00 74.75           N  
ATOM   4358  CA  MET A 552      88.188 -39.312 -58.531  1.00 74.75           C  
ATOM   4359  C   MET A 552      88.375 -39.250 -60.062  1.00 74.75           C  
ATOM   4360  CB  MET A 552      86.750 -39.531 -58.188  1.00 74.75           C  
ATOM   4361  O   MET A 552      88.688 -40.250 -60.688  1.00 74.75           O  
ATOM   4362  CG  MET A 552      86.500 -39.969 -56.750  1.00 74.75           C  
ATOM   4363  SD  MET A 552      87.000 -41.719 -56.469  1.00 74.75           S  
ATOM   4364  CE  MET A 552      85.688 -42.594 -57.344  1.00 74.75           C  
ATOM   4365  N   TRP A 553      88.062 -38.062 -60.594  1.00 76.69           N  
ATOM   4366  CA  TRP A 553      88.250 -37.812 -62.000  1.00 76.69           C  
ATOM   4367  C   TRP A 553      89.750 -37.875 -62.375  1.00 76.69           C  
ATOM   4368  CB  TRP A 553      87.688 -36.438 -62.406  1.00 76.69           C  
ATOM   4369  O   TRP A 553      90.125 -38.438 -63.375  1.00 76.69           O  
ATOM   4370  CG  TRP A 553      87.812 -36.156 -63.875  1.00 76.69           C  
ATOM   4371  CD1 TRP A 553      87.062 -36.688 -64.875  1.00 76.69           C  
ATOM   4372  CD2 TRP A 553      88.688 -35.250 -64.500  1.00 76.69           C  
ATOM   4373  CE2 TRP A 553      88.438 -35.281 -65.875  1.00 76.69           C  
ATOM   4374  CE3 TRP A 553      89.750 -34.406 -64.000  1.00 76.69           C  
ATOM   4375  NE1 TRP A 553      87.438 -36.156 -66.125  1.00 76.69           N  
ATOM   4376  CH2 TRP A 553      90.188 -33.688 -66.312  1.00 76.69           C  
ATOM   4377  CZ2 TRP A 553      89.188 -34.500 -66.812  1.00 76.69           C  
ATOM   4378  CZ3 TRP A 553      90.438 -33.625 -64.938  1.00 76.69           C  
ATOM   4379  N   ALA A 554      90.625 -37.281 -61.531  1.00 73.19           N  
ATOM   4380  CA  ALA A 554      92.062 -37.281 -61.688  1.00 73.19           C  
ATOM   4381  C   ALA A 554      92.688 -38.656 -61.438  1.00 73.19           C  
ATOM   4382  CB  ALA A 554      92.688 -36.250 -60.750  1.00 73.19           C  
ATOM   4383  O   ALA A 554      93.625 -39.062 -62.062  1.00 73.19           O  
ATOM   4384  N   CYS A 555      92.000 -39.562 -60.531  1.00 68.62           N  
ATOM   4385  CA  CYS A 555      92.438 -40.938 -60.250  1.00 68.62           C  
ATOM   4386  C   CYS A 555      92.000 -41.875 -61.375  1.00 68.62           C  
ATOM   4387  CB  CYS A 555      91.812 -41.406 -58.938  1.00 68.62           C  
ATOM   4388  O   CYS A 555      92.688 -42.844 -61.719  1.00 68.62           O  
ATOM   4389  SG  CYS A 555      92.750 -40.875 -57.500  1.00 68.62           S  
ATOM   4390  N   GLN A 556      90.812 -41.531 -62.188  1.00 66.12           N  
ATOM   4391  CA  GLN A 556      90.250 -42.281 -63.312  1.00 66.12           C  
ATOM   4392  C   GLN A 556      91.000 -41.969 -64.625  1.00 66.12           C  
ATOM   4393  CB  GLN A 556      88.750 -41.969 -63.469  1.00 66.12           C  
ATOM   4394  O   GLN A 556      91.125 -42.844 -65.438  1.00 66.12           O  
ATOM   4395  CG  GLN A 556      87.875 -42.781 -62.531  1.00 66.12           C  
ATOM   4396  CD  GLN A 556      86.438 -42.562 -62.781  1.00 66.12           C  
ATOM   4397  NE2 GLN A 556      85.562 -43.562 -62.406  1.00 66.12           N  
ATOM   4398  OE1 GLN A 556      86.000 -41.531 -63.312  1.00 66.12           O  
ATOM   4399  N   LYS A 557      91.688 -40.750 -64.688  1.00 64.62           N  
ATOM   4400  CA  LYS A 557      92.312 -40.250 -65.875  1.00 64.62           C  
ATOM   4401  C   LYS A 557      93.875 -40.281 -65.750  1.00 64.62           C  
ATOM   4402  CB  LYS A 557      91.875 -38.812 -66.188  1.00 64.62           C  
ATOM   4403  O   LYS A 557      94.562 -40.062 -66.688  1.00 64.62           O  
ATOM   4404  CG  LYS A 557      90.688 -38.719 -67.125  1.00 64.62           C  
ATOM   4405  CD  LYS A 557      90.625 -37.375 -67.812  1.00 64.62           C  
ATOM   4406  CE  LYS A 557      89.375 -37.312 -68.750  1.00 64.62           C  
ATOM   4407  NZ  LYS A 557      89.375 -36.031 -69.562  1.00 64.62           N  
ATOM   4408  N   GLY A 558      94.312 -41.219 -64.625  1.00 60.88           N  
ATOM   4409  CA  GLY A 558      95.688 -41.719 -64.625  1.00 60.88           C  
ATOM   4410  C   GLY A 558      96.750 -40.625 -64.375  1.00 60.88           C  
ATOM   4411  O   GLY A 558      97.938 -40.844 -64.562  1.00 60.88           O  
ATOM   4412  N   ASN A 559      96.500 -39.375 -63.625  1.00 55.78           N  
ATOM   4413  CA  ASN A 559      97.375 -38.250 -63.375  1.00 55.78           C  
ATOM   4414  C   ASN A 559      97.562 -38.000 -61.875  1.00 55.78           C  
ATOM   4415  CB  ASN A 559      96.812 -36.969 -64.062  1.00 55.78           C  
ATOM   4416  O   ASN A 559      98.500 -37.281 -61.469  1.00 55.78           O  
ATOM   4417  CG  ASN A 559      97.812 -36.312 -64.938  1.00 55.78           C  
ATOM   4418  ND2 ASN A 559      97.438 -35.250 -65.625  1.00 55.78           N  
ATOM   4419  OD1 ASN A 559      99.000 -36.719 -65.000  1.00 55.78           O  
ATOM   4420  N   ILE A 560      97.125 -38.938 -60.875  1.00 53.50           N  
ATOM   4421  CA  ILE A 560      97.438 -38.906 -59.438  1.00 53.50           C  
ATOM   4422  C   ILE A 560      97.562 -40.312 -58.906  1.00 53.50           C  
ATOM   4423  CB  ILE A 560      96.312 -38.125 -58.688  1.00 53.50           C  
ATOM   4424  O   ILE A 560      96.688 -41.156 -59.094  1.00 53.50           O  
ATOM   4425  CG1 ILE A 560      96.312 -36.656 -59.125  1.00 53.50           C  
ATOM   4426  CG2 ILE A 560      96.500 -38.250 -57.188  1.00 53.50           C  
ATOM   4427  CD1 ILE A 560      95.062 -35.875 -58.688  1.00 53.50           C  
ATOM   4428  N   ARG A 561      98.750 -40.969 -58.844  1.00 50.06           N  
ATOM   4429  CA  ARG A 561      99.188 -42.219 -58.219  1.00 50.06           C  
ATOM   4430  C   ARG A 561      99.062 -42.125 -56.719  1.00 50.06           C  
ATOM   4431  CB  ARG A 561     100.625 -42.500 -58.594  1.00 50.06           C  
ATOM   4432  O   ARG A 561      99.688 -41.250 -56.062  1.00 50.06           O  
ATOM   4433  CG  ARG A 561     100.812 -43.344 -59.844  1.00 50.06           C  
ATOM   4434  CD  ARG A 561     102.250 -43.812 -60.062  1.00 50.06           C  
ATOM   4435  NE  ARG A 561     102.375 -44.594 -61.281  1.00 50.06           N  
ATOM   4436  NH1 ARG A 561     104.625 -45.062 -60.938  1.00 50.06           N  
ATOM   4437  NH2 ARG A 561     103.500 -45.875 -62.781  1.00 50.06           N  
ATOM   4438  CZ  ARG A 561     103.500 -45.188 -61.656  1.00 50.06           C  
ATOM   4439  N   CYS A 562      97.750 -42.281 -56.062  1.00 52.47           N  
ATOM   4440  CA  CYS A 562      97.500 -42.344 -54.625  1.00 52.47           C  
ATOM   4441  C   CYS A 562      97.938 -43.688 -54.062  1.00 52.47           C  
ATOM   4442  CB  CYS A 562      96.000 -42.094 -54.344  1.00 52.47           C  
ATOM   4443  O   CYS A 562      97.500 -44.719 -54.531  1.00 52.47           O  
ATOM   4444  SG  CYS A 562      95.688 -40.500 -53.625  1.00 52.47           S  
ATOM   4445  N   ASN A 563      99.250 -43.906 -53.594  1.00 48.53           N  
ATOM   4446  CA  ASN A 563      99.938 -44.844 -52.688  1.00 48.53           C  
ATOM   4447  C   ASN A 563      99.500 -44.656 -51.250  1.00 48.53           C  
ATOM   4448  CB  ASN A 563     101.438 -44.656 -52.781  1.00 48.53           C  
ATOM   4449  O   ASN A 563      99.812 -43.625 -50.625  1.00 48.53           O  
ATOM   4450  CG  ASN A 563     102.125 -45.594 -53.781  1.00 48.53           C  
ATOM   4451  ND2 ASN A 563     103.375 -45.406 -54.031  1.00 48.53           N  
ATOM   4452  OD1 ASN A 563     101.438 -46.500 -54.344  1.00 48.53           O  
ATOM   4453  N   ILE A 564      98.188 -44.844 -50.844  1.00 48.03           N  
ATOM   4454  CA  ILE A 564      97.938 -45.094 -49.438  1.00 48.03           C  
ATOM   4455  C   ILE A 564      96.938 -46.219 -49.250  1.00 48.03           C  
ATOM   4456  CB  ILE A 564      97.438 -43.844 -48.688  1.00 48.03           C  
ATOM   4457  O   ILE A 564      95.812 -46.188 -49.812  1.00 48.03           O  
ATOM   4458  CG1 ILE A 564      98.500 -42.750 -48.750  1.00 48.03           C  
ATOM   4459  CG2 ILE A 564      97.062 -44.156 -47.250  1.00 48.03           C  
ATOM   4460  CD1 ILE A 564      98.000 -41.344 -48.344  1.00 48.03           C  
ATOM   4461  N   CYS A 565      97.375 -47.688 -49.062  1.00 41.19           N  
ATOM   4462  CA  CYS A 565      97.125 -48.938 -48.344  1.00 41.19           C  
ATOM   4463  C   CYS A 565      96.562 -48.688 -46.969  1.00 41.19           C  
ATOM   4464  CB  CYS A 565      98.438 -49.750 -48.219  1.00 41.19           C  
ATOM   4465  O   CYS A 565      97.000 -47.812 -46.250  1.00 41.19           O  
ATOM   4466  SG  CYS A 565      98.938 -50.594 -49.719  1.00 41.19           S  
ATOM   4467  N   ILE A 566      95.125 -49.000 -46.844  1.00 34.44           N  
ATOM   4468  CA  ILE A 566      94.250 -49.125 -45.688  1.00 34.44           C  
ATOM   4469  C   ILE A 566      94.938 -48.594 -44.438  1.00 34.44           C  
ATOM   4470  CB  ILE A 566      93.812 -50.625 -45.469  1.00 34.44           C  
ATOM   4471  O   ILE A 566      96.125 -48.938 -44.156  1.00 34.44           O  
ATOM   4472  CG1 ILE A 566      93.000 -51.094 -46.656  1.00 34.44           C  
ATOM   4473  CG2 ILE A 566      93.062 -50.781 -44.156  1.00 34.44           C  
ATOM   4474  CD1 ILE A 566      92.812 -52.594 -46.719  1.00 34.44           C  
TER    4475      ILE A 566                                                      
ENDMDL                                                                          
END                                                                             
