# Supplementary material for: Future Sequon Finder - A novel approach for predicting future N-linked glycosylation sequon locations on viral surface proteins
Source: PLoS One. 2025 Aug 14;20(8):e0328174. doi: 10.1371/journal.pone.0328174 (PMC12352829; doi:10.1371/journal.pone.0328174)
Supplement: S3 File — (ZIP) [file pone.0328174.s004.zip › S3_File/S3_File/Human H3N2/Historic Analysis Strains/AGermany132472022_ba663_unrelaxed_rank_001_alphafold2_ptm_model_1_seed_000.pdb]

MODEL     1                                                                     
ATOM      1  N   MET A   1      26.922 -30.391 -54.969  1.00 42.94           N  
ATOM      2  CA  MET A   1      27.047 -29.219 -55.844  1.00 42.94           C  
ATOM      3  C   MET A   1      26.359 -28.000 -55.219  1.00 42.94           C  
ATOM      4  CB  MET A   1      26.438 -29.500 -57.219  1.00 42.94           C  
ATOM      5  O   MET A   1      26.844 -26.875 -55.344  1.00 42.94           O  
ATOM      6  CG  MET A   1      27.453 -29.656 -58.312  1.00 42.94           C  
ATOM      7  SD  MET A   1      26.688 -29.750 -60.000  1.00 42.94           S  
ATOM      8  CE  MET A   1      27.656 -31.125 -60.719  1.00 42.94           C  
ATOM      9  N   LYS A   2      25.516 -28.172 -54.125  1.00 39.31           N  
ATOM     10  CA  LYS A   2      24.844 -27.172 -53.312  1.00 39.31           C  
ATOM     11  C   LYS A   2      25.625 -26.875 -52.031  1.00 39.31           C  
ATOM     12  CB  LYS A   2      23.422 -27.641 -52.938  1.00 39.31           C  
ATOM     13  O   LYS A   2      25.641 -25.734 -51.562  1.00 39.31           O  
ATOM     14  CG  LYS A   2      22.406 -27.422 -54.062  1.00 39.31           C  
ATOM     15  CD  LYS A   2      21.000 -27.797 -53.594  1.00 39.31           C  
ATOM     16  CE  LYS A   2      19.969 -27.562 -54.688  1.00 39.31           C  
ATOM     17  NZ  LYS A   2      18.609 -28.000 -54.281  1.00 39.31           N  
ATOM     18  N   THR A   3      26.594 -27.750 -51.656  1.00 51.16           N  
ATOM     19  CA  THR A   3      27.484 -27.578 -50.531  1.00 51.16           C  
ATOM     20  C   THR A   3      28.781 -26.922 -50.938  1.00 51.16           C  
ATOM     21  CB  THR A   3      27.781 -28.938 -49.844  1.00 51.16           C  
ATOM     22  O   THR A   3      29.328 -26.078 -50.219  1.00 51.16           O  
ATOM     23  CG2 THR A   3      26.688 -29.297 -48.844  1.00 51.16           C  
ATOM     24  OG1 THR A   3      27.859 -29.953 -50.844  1.00 51.16           O  
ATOM     25  N   ILE A   4      29.109 -26.984 -52.219  1.00 60.53           N  
ATOM     26  CA  ILE A   4      30.281 -26.391 -52.844  1.00 60.53           C  
ATOM     27  C   ILE A   4      29.953 -24.969 -53.312  1.00 60.53           C  
ATOM     28  CB  ILE A   4      30.766 -27.234 -54.062  1.00 60.53           C  
ATOM     29  O   ILE A   4      30.781 -24.062 -53.188  1.00 60.53           O  
ATOM     30  CG1 ILE A   4      31.266 -28.609 -53.562  1.00 60.53           C  
ATOM     31  CG2 ILE A   4      31.859 -26.500 -54.844  1.00 60.53           C  
ATOM     32  CD1 ILE A   4      31.594 -29.578 -54.688  1.00 60.53           C  
ATOM     33  N   ILE A   5      28.703 -24.656 -53.500  1.00 59.47           N  
ATOM     34  CA  ILE A   5      28.172 -23.344 -53.875  1.00 59.47           C  
ATOM     35  C   ILE A   5      27.875 -22.516 -52.625  1.00 59.47           C  
ATOM     36  CB  ILE A   5      26.891 -23.484 -54.750  1.00 59.47           C  
ATOM     37  O   ILE A   5      28.125 -21.312 -52.594  1.00 59.47           O  
ATOM     38  CG1 ILE A   5      27.219 -24.219 -56.062  1.00 59.47           C  
ATOM     39  CG2 ILE A   5      26.266 -22.125 -55.000  1.00 59.47           C  
ATOM     40  CD1 ILE A   5      25.984 -24.547 -56.875  1.00 59.47           C  
ATOM     41  N   ALA A   6      27.703 -23.188 -51.500  1.00 54.34           N  
ATOM     42  CA  ALA A   6      27.453 -22.562 -50.188  1.00 54.34           C  
ATOM     43  C   ALA A   6      28.766 -22.266 -49.469  1.00 54.34           C  
ATOM     44  CB  ALA A   6      26.562 -23.453 -49.344  1.00 54.34           C  
ATOM     45  O   ALA A   6      28.922 -21.219 -48.844  1.00 54.34           O  
ATOM     46  N   LEU A   7      29.781 -23.047 -49.844  1.00 54.94           N  
ATOM     47  CA  LEU A   7      31.125 -22.859 -49.312  1.00 54.94           C  
ATOM     48  C   LEU A   7      31.906 -21.844 -50.125  1.00 54.94           C  
ATOM     49  CB  LEU A   7      31.891 -24.203 -49.281  1.00 54.94           C  
ATOM     50  O   LEU A   7      32.656 -21.047 -49.594  1.00 54.94           O  
ATOM     51  CG  LEU A   7      31.922 -24.922 -47.938  1.00 54.94           C  
ATOM     52  CD1 LEU A   7      31.828 -26.438 -48.156  1.00 54.94           C  
ATOM     53  CD2 LEU A   7      33.219 -24.578 -47.188  1.00 54.94           C  
ATOM     54  N   SER A   8      31.500 -21.625 -51.375  1.00 49.62           N  
ATOM     55  CA  SER A   8      32.031 -20.641 -52.312  1.00 49.62           C  
ATOM     56  C   SER A   8      31.391 -19.281 -52.125  1.00 49.62           C  
ATOM     57  CB  SER A   8      31.828 -21.109 -53.781  1.00 49.62           C  
ATOM     58  O   SER A   8      32.062 -18.250 -52.219  1.00 49.62           O  
ATOM     59  OG  SER A   8      31.312 -20.047 -54.562  1.00 49.62           O  
ATOM     60  N   ASN A   9      30.172 -19.250 -51.531  1.00 46.38           N  
ATOM     61  CA  ASN A   9      29.422 -18.047 -51.219  1.00 46.38           C  
ATOM     62  C   ASN A   9      29.750 -17.547 -49.812  1.00 46.38           C  
ATOM     63  CB  ASN A   9      27.922 -18.297 -51.344  1.00 46.38           C  
ATOM     64  O   ASN A   9      29.812 -16.344 -49.562  1.00 46.38           O  
ATOM     65  CG  ASN A   9      27.406 -18.031 -52.750  1.00 46.38           C  
ATOM     66  ND2 ASN A   9      26.469 -18.844 -53.219  1.00 46.38           N  
ATOM     67  OD1 ASN A   9      27.844 -17.078 -53.406  1.00 46.38           O  
ATOM     68  N   ILE A  10      30.281 -18.453 -49.000  1.00 53.59           N  
ATOM     69  CA  ILE A  10      30.734 -18.156 -47.625  1.00 53.59           C  
ATOM     70  C   ILE A  10      32.219 -17.750 -47.688  1.00 53.59           C  
ATOM     71  CB  ILE A  10      30.531 -19.359 -46.688  1.00 53.59           C  
ATOM     72  O   ILE A  10      32.625 -16.828 -46.969  1.00 53.59           O  
ATOM     73  CG1 ILE A  10      29.047 -19.656 -46.500  1.00 53.59           C  
ATOM     74  CG2 ILE A  10      31.219 -19.109 -45.344  1.00 53.59           C  
ATOM     75  CD1 ILE A  10      28.750 -20.953 -45.750  1.00 53.59           C  
ATOM     76  N   LEU A  11      32.969 -18.328 -48.750  1.00 47.25           N  
ATOM     77  CA  LEU A  11      34.344 -18.000 -49.000  1.00 47.25           C  
ATOM     78  C   LEU A  11      34.469 -16.688 -49.781  1.00 47.25           C  
ATOM     79  CB  LEU A  11      35.031 -19.125 -49.750  1.00 47.25           C  
ATOM     80  O   LEU A  11      35.375 -15.898 -49.531  1.00 47.25           O  
ATOM     81  CG  LEU A  11      36.438 -19.500 -49.281  1.00 47.25           C  
ATOM     82  CD1 LEU A  11      36.406 -20.797 -48.500  1.00 47.25           C  
ATOM     83  CD2 LEU A  11      37.406 -19.625 -50.469  1.00 47.25           C  
ATOM     84  N   CYS A  12      33.375 -16.281 -50.500  1.00 46.25           N  
ATOM     85  CA  CYS A  12      33.250 -15.031 -51.250  1.00 46.25           C  
ATOM     86  C   CYS A  12      32.719 -13.922 -50.344  1.00 46.25           C  
ATOM     87  CB  CYS A  12      32.312 -15.211 -52.438  1.00 46.25           C  
ATOM     88  O   CYS A  12      33.094 -12.758 -50.500  1.00 46.25           O  
ATOM     89  SG  CYS A  12      33.188 -15.695 -53.969  1.00 46.25           S  
ATOM     90  N   LEU A  13      32.062 -14.297 -49.250  1.00 41.81           N  
ATOM     91  CA  LEU A  13      31.562 -13.359 -48.250  1.00 41.81           C  
ATOM     92  C   LEU A  13      32.594 -13.141 -47.125  1.00 41.81           C  
ATOM     93  CB  LEU A  13      30.250 -13.859 -47.656  1.00 41.81           C  
ATOM     94  O   LEU A  13      32.656 -12.047 -46.562  1.00 41.81           O  
ATOM     95  CG  LEU A  13      28.984 -13.562 -48.469  1.00 41.81           C  
ATOM     96  CD1 LEU A  13      27.891 -14.562 -48.125  1.00 41.81           C  
ATOM     97  CD2 LEU A  13      28.516 -12.133 -48.219  1.00 41.81           C  
ATOM     98  N   VAL A  14      33.562 -14.102 -47.062  1.00 40.41           N  
ATOM     99  CA  VAL A  14      34.719 -13.992 -46.156  1.00 40.41           C  
ATOM    100  C   VAL A  14      35.844 -13.258 -46.844  1.00 40.41           C  
ATOM    101  CB  VAL A  14      35.188 -15.383 -45.688  1.00 40.41           C  
ATOM    102  O   VAL A  14      36.562 -12.484 -46.219  1.00 40.41           O  
ATOM    103  CG1 VAL A  14      36.438 -15.258 -44.844  1.00 40.41           C  
ATOM    104  CG2 VAL A  14      34.062 -16.078 -44.875  1.00 40.41           C  
ATOM    105  N   PHE A  15      35.812 -13.258 -48.281  1.00 36.62           N  
ATOM    106  CA  PHE A  15      36.812 -12.555 -49.094  1.00 36.62           C  
ATOM    107  C   PHE A  15      36.281 -11.195 -49.531  1.00 36.62           C  
ATOM    108  CB  PHE A  15      37.188 -13.383 -50.312  1.00 36.62           C  
ATOM    109  O   PHE A  15      37.031 -10.297 -49.875  1.00 36.62           O  
ATOM    110  CG  PHE A  15      38.125 -14.508 -50.031  1.00 36.62           C  
ATOM    111  CD1 PHE A  15      39.469 -14.258 -49.781  1.00 36.62           C  
ATOM    112  CD2 PHE A  15      37.688 -15.828 -50.000  1.00 36.62           C  
ATOM    113  CE1 PHE A  15      40.375 -15.297 -49.500  1.00 36.62           C  
ATOM    114  CE2 PHE A  15      38.562 -16.875 -49.719  1.00 36.62           C  
ATOM    115  CZ  PHE A  15      39.906 -16.609 -49.469  1.00 36.62           C  
ATOM    116  N   ALA A  16      34.969 -10.852 -49.281  1.00 35.47           N  
ATOM    117  CA  ALA A  16      34.312  -9.562 -49.531  1.00 35.47           C  
ATOM    118  C   ALA A  16      34.188  -8.773 -48.219  1.00 35.47           C  
ATOM    119  CB  ALA A  16      32.969  -9.773 -50.188  1.00 35.47           C  
ATOM    120  O   ALA A  16      33.781  -7.609 -48.250  1.00 35.47           O  
ATOM    121  N   GLN A  17      34.750  -9.211 -47.094  1.00 31.22           N  
ATOM    122  CA  GLN A  17      35.094  -8.414 -45.938  1.00 31.22           C  
ATOM    123  C   GLN A  17      36.531  -7.902 -46.000  1.00 31.22           C  
ATOM    124  CB  GLN A  17      34.875  -9.242 -44.656  1.00 31.22           C  
ATOM    125  O   GLN A  17      37.469  -8.680 -46.188  1.00 31.22           O  
ATOM    126  CG  GLN A  17      33.500  -9.078 -44.031  1.00 31.22           C  
ATOM    127  CD  GLN A  17      33.312  -9.938 -42.781  1.00 31.22           C  
ATOM    128  NE2 GLN A  17      32.500  -9.461 -41.875  1.00 31.22           N  
ATOM    129  OE1 GLN A  17      33.906 -11.016 -42.688  1.00 31.22           O  
ATOM    130  N   LYS A  18      36.844  -7.074 -47.000  1.00 31.06           N  
ATOM    131  CA  LYS A  18      38.031  -6.230 -47.031  1.00 31.06           C  
ATOM    132  C   LYS A  18      38.938  -6.516 -45.812  1.00 31.06           C  
ATOM    133  CB  LYS A  18      37.625  -4.754 -47.062  1.00 31.06           C  
ATOM    134  O   LYS A  18      38.531  -6.270 -44.688  1.00 31.06           O  
ATOM    135  CG  LYS A  18      38.406  -3.924 -48.062  1.00 31.06           C  
ATOM    136  CD  LYS A  18      37.906  -2.486 -48.125  1.00 31.06           C  
ATOM    137  CE  LYS A  18      38.625  -1.680 -49.188  1.00 31.06           C  
ATOM    138  NZ  LYS A  18      38.062  -0.310 -49.312  1.00 31.06           N  
ATOM    139  N   ILE A  19      39.438  -7.734 -45.625  1.00 27.75           N  
ATOM    140  CA  ILE A  19      40.688  -7.969 -44.938  1.00 27.75           C  
ATOM    141  C   ILE A  19      41.750  -7.023 -45.469  1.00 27.75           C  
ATOM    142  CB  ILE A  19      41.156  -9.438 -45.094  1.00 27.75           C  
ATOM    143  O   ILE A  19      41.969  -6.953 -46.688  1.00 27.75           O  
ATOM    144  CG1 ILE A  19      40.062 -10.391 -44.562  1.00 27.75           C  
ATOM    145  CG2 ILE A  19      42.469  -9.664 -44.344  1.00 27.75           C  
ATOM    146  CD1 ILE A  19      40.344 -11.859 -44.875  1.00 27.75           C  
ATOM    147  N   PRO A  20      42.000  -5.762 -44.969  1.00 31.23           N  
ATOM    148  CA  PRO A  20      43.031  -4.941 -45.562  1.00 31.23           C  
ATOM    149  C   PRO A  20      44.250  -5.762 -46.031  1.00 31.23           C  
ATOM    150  CB  PRO A  20      43.438  -3.973 -44.438  1.00 31.23           C  
ATOM    151  O   PRO A  20      44.781  -6.566 -45.250  1.00 31.23           O  
ATOM    152  CG  PRO A  20      42.938  -4.625 -43.188  1.00 31.23           C  
ATOM    153  CD  PRO A  20      42.312  -5.945 -43.562  1.00 31.23           C  
ATOM    154  N   GLY A  21      44.281  -6.613 -47.094  1.00 30.53           N  
ATOM    155  CA  GLY A  21      45.406  -6.902 -48.000  1.00 30.53           C  
ATOM    156  C   GLY A  21      46.594  -5.996 -47.750  1.00 30.53           C  
ATOM    157  O   GLY A  21      46.438  -4.789 -47.562  1.00 30.53           O  
ATOM    158  N   ASN A  22      47.469  -6.238 -46.812  1.00 31.42           N  
ATOM    159  CA  ASN A  22      48.938  -6.109 -46.719  1.00 31.42           C  
ATOM    160  C   ASN A  22      49.500  -5.355 -47.906  1.00 31.42           C  
ATOM    161  CB  ASN A  22      49.594  -7.484 -46.594  1.00 31.42           C  
ATOM    162  O   ASN A  22      49.719  -5.941 -48.969  1.00 31.42           O  
ATOM    163  CG  ASN A  22      51.000  -7.418 -46.000  1.00 31.42           C  
ATOM    164  ND2 ASN A  22      51.781  -8.469 -46.219  1.00 31.42           N  
ATOM    165  OD1 ASN A  22      51.375  -6.426 -45.375  1.00 31.42           O  
ATOM    166  N   ASP A  23      48.906  -4.230 -48.406  1.00 40.94           N  
ATOM    167  CA  ASP A  23      49.656  -3.307 -49.250  1.00 40.94           C  
ATOM    168  C   ASP A  23      50.594  -2.430 -48.438  1.00 40.94           C  
ATOM    169  CB  ASP A  23      48.688  -2.434 -50.062  1.00 40.94           C  
ATOM    170  O   ASP A  23      50.156  -1.699 -47.531  1.00 40.94           O  
ATOM    171  CG  ASP A  23      48.219  -3.107 -51.312  1.00 40.94           C  
ATOM    172  OD1 ASP A  23      48.750  -4.168 -51.688  1.00 40.94           O  
ATOM    173  OD2 ASP A  23      47.281  -2.570 -51.969  1.00 40.94           O  
ATOM    174  N   ASN A  24      51.594  -2.893 -47.750  1.00 49.19           N  
ATOM    175  CA  ASN A  24      52.781  -2.357 -47.094  1.00 49.19           C  
ATOM    176  C   ASN A  24      53.125  -0.957 -47.594  1.00 49.19           C  
ATOM    177  CB  ASN A  24      53.969  -3.295 -47.312  1.00 49.19           C  
ATOM    178  O   ASN A  24      54.062  -0.333 -47.125  1.00 49.19           O  
ATOM    179  CG  ASN A  24      53.844  -4.570 -46.500  1.00 49.19           C  
ATOM    180  ND2 ASN A  24      54.719  -5.531 -46.750  1.00 49.19           N  
ATOM    181  OD1 ASN A  24      52.969  -4.695 -45.625  1.00 49.19           O  
ATOM    182  N   SER A  25      52.062  -0.121 -48.188  1.00 55.00           N  
ATOM    183  CA  SER A  25      52.625   1.184 -48.531  1.00 55.00           C  
ATOM    184  C   SER A  25      51.656   2.305 -48.188  1.00 55.00           C  
ATOM    185  CB  SER A  25      52.969   1.234 -50.031  1.00 55.00           C  
ATOM    186  O   SER A  25      52.000   3.482 -48.250  1.00 55.00           O  
ATOM    187  OG  SER A  25      51.812   1.070 -50.812  1.00 55.00           O  
ATOM    188  N   THR A  26      50.344   1.972 -47.500  1.00 63.47           N  
ATOM    189  CA  THR A  26      49.406   3.045 -47.188  1.00 63.47           C  
ATOM    190  C   THR A  26      48.750   2.809 -45.812  1.00 63.47           C  
ATOM    191  CB  THR A  26      48.312   3.172 -48.250  1.00 63.47           C  
ATOM    192  O   THR A  26      48.469   1.668 -45.438  1.00 63.47           O  
ATOM    193  CG2 THR A  26      48.906   3.609 -49.594  1.00 63.47           C  
ATOM    194  OG1 THR A  26      47.688   1.905 -48.438  1.00 63.47           O  
ATOM    195  N   ALA A  27      48.969   3.697 -44.844  1.00 71.50           N  
ATOM    196  CA  ALA A  27      48.469   3.727 -43.500  1.00 71.50           C  
ATOM    197  C   ALA A  27      47.219   4.598 -43.406  1.00 71.50           C  
ATOM    198  CB  ALA A  27      49.531   4.230 -42.531  1.00 71.50           C  
ATOM    199  O   ALA A  27      47.031   5.512 -44.219  1.00 71.50           O  
ATOM    200  N   THR A  28      46.125   4.094 -42.688  1.00 73.81           N  
ATOM    201  CA  THR A  28      44.906   4.844 -42.438  1.00 73.81           C  
ATOM    202  C   THR A  28      44.906   5.406 -41.000  1.00 73.81           C  
ATOM    203  CB  THR A  28      43.656   3.967 -42.656  1.00 73.81           C  
ATOM    204  O   THR A  28      45.156   4.684 -40.062  1.00 73.81           O  
ATOM    205  CG2 THR A  28      42.375   4.789 -42.531  1.00 73.81           C  
ATOM    206  OG1 THR A  28      43.719   3.379 -43.969  1.00 73.81           O  
ATOM    207  N   LEU A  29      44.844   6.738 -40.969  1.00 74.62           N  
ATOM    208  CA  LEU A  29      44.719   7.453 -39.719  1.00 74.62           C  
ATOM    209  C   LEU A  29      43.312   7.984 -39.500  1.00 74.62           C  
ATOM    210  CB  LEU A  29      45.719   8.609 -39.656  1.00 74.62           C  
ATOM    211  O   LEU A  29      42.844   8.805 -40.281  1.00 74.62           O  
ATOM    212  CG  LEU A  29      45.688   9.477 -38.406  1.00 74.62           C  
ATOM    213  CD1 LEU A  29      46.188   8.680 -37.188  1.00 74.62           C  
ATOM    214  CD2 LEU A  29      46.562  10.727 -38.594  1.00 74.62           C  
ATOM    215  N   CYS A  30      42.625   7.457 -38.531  1.00 68.38           N  
ATOM    216  CA  CYS A  30      41.250   7.871 -38.219  1.00 68.38           C  
ATOM    217  C   CYS A  30      41.219   8.617 -36.906  1.00 68.38           C  
ATOM    218  CB  CYS A  30      40.344   6.664 -38.188  1.00 68.38           C  
ATOM    219  O   CYS A  30      41.781   8.164 -35.906  1.00 68.38           O  
ATOM    220  SG  CYS A  30      40.219   5.750 -39.719  1.00 68.38           S  
ATOM    221  N   LEU A  31      40.688   9.844 -36.969  1.00 63.69           N  
ATOM    222  CA  LEU A  31      40.656  10.688 -35.781  1.00 63.69           C  
ATOM    223  C   LEU A  31      39.250  10.797 -35.219  1.00 63.69           C  
ATOM    224  CB  LEU A  31      41.219  12.078 -36.094  1.00 63.69           C  
ATOM    225  O   LEU A  31      38.344  11.312 -35.906  1.00 63.69           O  
ATOM    226  CG  LEU A  31      42.688  12.148 -36.531  1.00 63.69           C  
ATOM    227  CD1 LEU A  31      42.906  13.391 -37.375  1.00 63.69           C  
ATOM    228  CD2 LEU A  31      43.594  12.141 -35.312  1.00 63.69           C  
ATOM    229  N   GLY A  32      39.031  10.141 -34.125  1.00 57.97           N  
ATOM    230  CA  GLY A  32      37.875  10.414 -33.312  1.00 57.97           C  
ATOM    231  C   GLY A  32      36.594   9.789 -33.844  1.00 57.97           C  
ATOM    232  O   GLY A  32      36.656   8.719 -34.469  1.00 57.97           O  
ATOM    233  N   HIS A  33      35.281  10.188 -33.406  1.00 52.56           N  
ATOM    234  CA  HIS A  33      33.906   9.773 -33.656  1.00 52.56           C  
ATOM    235  C   HIS A  33      33.500  10.047 -35.125  1.00 52.56           C  
ATOM    236  CB  HIS A  33      32.969  10.500 -32.719  1.00 52.56           C  
ATOM    237  O   HIS A  33      32.469   9.586 -35.562  1.00 52.56           O  
ATOM    238  CG  HIS A  33      32.969  11.984 -32.875  1.00 52.56           C  
ATOM    239  CD2 HIS A  33      33.406  12.969 -32.062  1.00 52.56           C  
ATOM    240  ND1 HIS A  33      32.438  12.609 -34.000  1.00 52.56           N  
ATOM    241  CE1 HIS A  33      32.594  13.922 -33.875  1.00 52.56           C  
ATOM    242  NE2 HIS A  33      33.156  14.164 -32.688  1.00 52.56           N  
ATOM    243  N   HIS A  34      34.312  10.742 -36.094  1.00 52.72           N  
ATOM    244  CA  HIS A  34      34.094  11.078 -37.500  1.00 52.72           C  
ATOM    245  C   HIS A  34      34.469   9.906 -38.406  1.00 52.72           C  
ATOM    246  CB  HIS A  34      34.875  12.320 -37.906  1.00 52.72           C  
ATOM    247  O   HIS A  34      34.125   9.906 -39.594  1.00 52.72           O  
ATOM    248  CG  HIS A  34      34.344  13.586 -37.312  1.00 52.72           C  
ATOM    249  CD2 HIS A  34      34.812  14.383 -36.312  1.00 52.72           C  
ATOM    250  ND1 HIS A  34      33.188  14.172 -37.781  1.00 52.72           N  
ATOM    251  CE1 HIS A  34      32.938  15.273 -37.094  1.00 52.72           C  
ATOM    252  NE2 HIS A  34      33.906  15.430 -36.188  1.00 52.72           N  
ATOM    253  N   ALA A  35      35.125   8.844 -37.969  1.00 50.59           N  
ATOM    254  CA  ALA A  35      35.625   7.688 -38.688  1.00 50.59           C  
ATOM    255  C   ALA A  35      34.594   6.566 -38.750  1.00 50.59           C  
ATOM    256  CB  ALA A  35      36.938   7.188 -38.094  1.00 50.59           C  
ATOM    257  O   ALA A  35      34.812   5.535 -39.375  1.00 50.59           O  
ATOM    258  N   VAL A  36      33.281   6.867 -38.188  1.00 55.22           N  
ATOM    259  CA  VAL A  36      32.219   5.895 -38.250  1.00 55.22           C  
ATOM    260  C   VAL A  36      31.188   6.305 -39.312  1.00 55.22           C  
ATOM    261  CB  VAL A  36      31.516   5.746 -36.875  1.00 55.22           C  
ATOM    262  O   VAL A  36      30.781   7.465 -39.344  1.00 55.22           O  
ATOM    263  CG1 VAL A  36      30.422   4.676 -36.938  1.00 55.22           C  
ATOM    264  CG2 VAL A  36      32.531   5.414 -35.781  1.00 55.22           C  
ATOM    265  N   PRO A  37      31.078   5.602 -40.531  1.00 48.91           N  
ATOM    266  CA  PRO A  37      30.219   5.863 -41.688  1.00 48.91           C  
ATOM    267  C   PRO A  37      28.750   5.996 -41.312  1.00 48.91           C  
ATOM    268  CB  PRO A  37      30.469   4.637 -42.562  1.00 48.91           C  
ATOM    269  O   PRO A  37      28.016   6.723 -42.000  1.00 48.91           O  
ATOM    270  CG  PRO A  37      31.281   3.715 -41.750  1.00 48.91           C  
ATOM    271  CD  PRO A  37      31.531   4.367 -40.406  1.00 48.91           C  
ATOM    272  N   ASN A  38      28.328   6.469 -39.875  1.00 52.97           N  
ATOM    273  CA  ASN A  38      26.969   6.676 -39.406  1.00 52.97           C  
ATOM    274  C   ASN A  38      26.938   7.012 -37.906  1.00 52.97           C  
ATOM    275  CB  ASN A  38      26.109   5.445 -39.688  1.00 52.97           C  
ATOM    276  O   ASN A  38      26.422   6.230 -37.125  1.00 52.97           O  
ATOM    277  CG  ASN A  38      25.266   5.594 -40.938  1.00 52.97           C  
ATOM    278  ND2 ASN A  38      24.500   4.562 -41.281  1.00 52.97           N  
ATOM    279  OD1 ASN A  38      25.312   6.633 -41.625  1.00 52.97           O  
ATOM    280  N   GLY A  39      27.766   7.887 -37.469  1.00 58.47           N  
ATOM    281  CA  GLY A  39      27.812   8.289 -36.062  1.00 58.47           C  
ATOM    282  C   GLY A  39      26.469   8.789 -35.562  1.00 58.47           C  
ATOM    283  O   GLY A  39      25.625   9.234 -36.344  1.00 58.47           O  
ATOM    284  N   THR A  40      25.875   8.164 -34.438  1.00 62.50           N  
ATOM    285  CA  THR A  40      24.641   8.523 -33.719  1.00 62.50           C  
ATOM    286  C   THR A  40      24.766   9.914 -33.094  1.00 62.50           C  
ATOM    287  CB  THR A  40      24.312   7.496 -32.625  1.00 62.50           C  
ATOM    288  O   THR A  40      25.812  10.258 -32.531  1.00 62.50           O  
ATOM    289  CG2 THR A  40      22.797   7.316 -32.500  1.00 62.50           C  
ATOM    290  OG1 THR A  40      24.906   6.238 -32.969  1.00 62.50           O  
ATOM    291  N   ILE A  41      23.891  10.859 -33.500  1.00 68.69           N  
ATOM    292  CA  ILE A  41      23.859  12.219 -32.969  1.00 68.69           C  
ATOM    293  C   ILE A  41      23.109  12.234 -31.641  1.00 68.69           C  
ATOM    294  CB  ILE A  41      23.188  13.195 -33.969  1.00 68.69           C  
ATOM    295  O   ILE A  41      22.000  11.688 -31.531  1.00 68.69           O  
ATOM    296  CG1 ILE A  41      23.984  13.242 -35.281  1.00 68.69           C  
ATOM    297  CG2 ILE A  41      23.062  14.594 -33.344  1.00 68.69           C  
ATOM    298  CD1 ILE A  41      23.297  14.047 -36.375  1.00 68.69           C  
ATOM    299  N   VAL A  42      23.812  12.766 -30.562  1.00 66.12           N  
ATOM    300  CA  VAL A  42      23.188  12.805 -29.250  1.00 66.12           C  
ATOM    301  C   VAL A  42      23.125  14.250 -28.750  1.00 66.12           C  
ATOM    302  CB  VAL A  42      23.938  11.914 -28.234  1.00 66.12           C  
ATOM    303  O   VAL A  42      23.922  15.094 -29.172  1.00 66.12           O  
ATOM    304  CG1 VAL A  42      23.891  10.453 -28.672  1.00 66.12           C  
ATOM    305  CG2 VAL A  42      25.375  12.383 -28.078  1.00 66.12           C  
ATOM    306  N   LYS A  43      22.141  14.547 -27.969  1.00 65.12           N  
ATOM    307  CA  LYS A  43      21.984  15.836 -27.312  1.00 65.12           C  
ATOM    308  C   LYS A  43      22.672  15.852 -25.953  1.00 65.12           C  
ATOM    309  CB  LYS A  43      20.500  16.188 -27.156  1.00 65.12           C  
ATOM    310  O   LYS A  43      22.438  14.969 -25.125  1.00 65.12           O  
ATOM    311  CG  LYS A  43      20.250  17.578 -26.609  1.00 65.12           C  
ATOM    312  CD  LYS A  43      18.750  17.875 -26.500  1.00 65.12           C  
ATOM    313  CE  LYS A  43      18.500  19.250 -25.906  1.00 65.12           C  
ATOM    314  NZ  LYS A  43      17.031  19.531 -25.797  1.00 65.12           N  
ATOM    315  N   THR A  44      23.656  16.750 -25.750  1.00 61.94           N  
ATOM    316  CA  THR A  44      24.312  16.922 -24.453  1.00 61.94           C  
ATOM    317  C   THR A  44      23.828  18.203 -23.766  1.00 61.94           C  
ATOM    318  CB  THR A  44      25.844  16.984 -24.609  1.00 61.94           C  
ATOM    319  O   THR A  44      23.047  18.969 -24.328  1.00 61.94           O  
ATOM    320  CG2 THR A  44      26.359  15.820 -25.453  1.00 61.94           C  
ATOM    321  OG1 THR A  44      26.219  18.219 -25.250  1.00 61.94           O  
ATOM    322  N   ILE A  45      24.203  18.453 -22.578  1.00 53.91           N  
ATOM    323  CA  ILE A  45      23.828  19.609 -21.766  1.00 53.91           C  
ATOM    324  C   ILE A  45      24.312  20.891 -22.438  1.00 53.91           C  
ATOM    325  CB  ILE A  45      24.406  19.500 -20.328  1.00 53.91           C  
ATOM    326  O   ILE A  45      23.641  21.922 -22.375  1.00 53.91           O  
ATOM    327  CG1 ILE A  45      23.797  18.297 -19.609  1.00 53.91           C  
ATOM    328  CG2 ILE A  45      24.141  20.797 -19.562  1.00 53.91           C  
ATOM    329  CD1 ILE A  45      24.453  17.984 -18.266  1.00 53.91           C  
ATOM    330  N   THR A  46      25.406  20.859 -23.234  1.00 47.53           N  
ATOM    331  CA  THR A  46      26.062  22.031 -23.797  1.00 47.53           C  
ATOM    332  C   THR A  46      25.859  22.094 -25.312  1.00 47.53           C  
ATOM    333  CB  THR A  46      27.578  22.031 -23.500  1.00 47.53           C  
ATOM    334  O   THR A  46      25.906  23.188 -25.906  1.00 47.53           O  
ATOM    335  CG2 THR A  46      27.828  22.219 -22.000  1.00 47.53           C  
ATOM    336  OG1 THR A  46      28.125  20.766 -23.891  1.00 47.53           O  
ATOM    337  N   ASN A  47      25.484  20.938 -25.906  1.00 55.06           N  
ATOM    338  CA  ASN A  47      25.328  20.906 -27.359  1.00 55.06           C  
ATOM    339  C   ASN A  47      24.203  19.953 -27.781  1.00 55.06           C  
ATOM    340  CB  ASN A  47      26.641  20.516 -28.031  1.00 55.06           C  
ATOM    341  O   ASN A  47      24.078  18.859 -27.234  1.00 55.06           O  
ATOM    342  CG  ASN A  47      26.750  21.031 -29.453  1.00 55.06           C  
ATOM    343  ND2 ASN A  47      27.969  21.359 -29.875  1.00 55.06           N  
ATOM    344  OD1 ASN A  47      25.750  21.156 -30.172  1.00 55.06           O  
ATOM    345  N   ASP A  48      23.406  20.359 -28.719  1.00 65.12           N  
ATOM    346  CA  ASP A  48      22.203  19.656 -29.156  1.00 65.12           C  
ATOM    347  C   ASP A  48      22.516  18.672 -30.281  1.00 65.12           C  
ATOM    348  CB  ASP A  48      21.141  20.641 -29.594  1.00 65.12           C  
ATOM    349  O   ASP A  48      21.734  17.766 -30.562  1.00 65.12           O  
ATOM    350  CG  ASP A  48      20.531  21.422 -28.438  1.00 65.12           C  
ATOM    351  OD1 ASP A  48      20.641  20.984 -27.281  1.00 65.12           O  
ATOM    352  OD2 ASP A  48      19.953  22.500 -28.688  1.00 65.12           O  
ATOM    353  N   ARG A  49      23.766  18.703 -30.812  1.00 66.00           N  
ATOM    354  CA  ARG A  49      24.125  17.797 -31.906  1.00 66.00           C  
ATOM    355  C   ARG A  49      25.562  17.328 -31.781  1.00 66.00           C  
ATOM    356  CB  ARG A  49      23.906  18.500 -33.250  1.00 66.00           C  
ATOM    357  O   ARG A  49      26.469  17.938 -32.344  1.00 66.00           O  
ATOM    358  CG  ARG A  49      22.453  18.734 -33.594  1.00 66.00           C  
ATOM    359  CD  ARG A  49      22.297  19.250 -35.031  1.00 66.00           C  
ATOM    360  NE  ARG A  49      20.891  19.359 -35.406  1.00 66.00           N  
ATOM    361  NH1 ARG A  49      21.297  20.375 -37.438  1.00 66.00           N  
ATOM    362  NH2 ARG A  49      19.141  19.938 -36.781  1.00 66.00           N  
ATOM    363  CZ  ARG A  49      20.438  19.891 -36.531  1.00 66.00           C  
ATOM    364  N   ILE A  50      25.766  16.281 -31.109  1.00 62.09           N  
ATOM    365  CA  ILE A  50      27.109  15.719 -30.938  1.00 62.09           C  
ATOM    366  C   ILE A  50      27.156  14.312 -31.531  1.00 62.09           C  
ATOM    367  CB  ILE A  50      27.516  15.680 -29.453  1.00 62.09           C  
ATOM    368  O   ILE A  50      26.328  13.469 -31.219  1.00 62.09           O  
ATOM    369  CG1 ILE A  50      27.547  17.094 -28.875  1.00 62.09           C  
ATOM    370  CG2 ILE A  50      28.875  14.992 -29.281  1.00 62.09           C  
ATOM    371  CD1 ILE A  50      27.781  17.141 -27.359  1.00 62.09           C  
ATOM    372  N   GLU A  51      28.125  14.141 -32.469  1.00 60.31           N  
ATOM    373  CA  GLU A  51      28.281  12.859 -33.156  1.00 60.31           C  
ATOM    374  C   GLU A  51      29.125  11.891 -32.312  1.00 60.31           C  
ATOM    375  CB  GLU A  51      28.922  13.062 -34.531  1.00 60.31           C  
ATOM    376  O   GLU A  51      30.234  12.234 -31.891  1.00 60.31           O  
ATOM    377  CG  GLU A  51      28.719  11.883 -35.469  1.00 60.31           C  
ATOM    378  CD  GLU A  51      29.219  12.156 -36.875  1.00 60.31           C  
ATOM    379  OE1 GLU A  51      29.125  11.250 -37.750  1.00 60.31           O  
ATOM    380  OE2 GLU A  51      29.719  13.281 -37.125  1.00 60.31           O  
ATOM    381  N   VAL A  52      28.547  10.711 -31.984  1.00 61.03           N  
ATOM    382  CA  VAL A  52      29.219   9.680 -31.203  1.00 61.03           C  
ATOM    383  C   VAL A  52      29.281   8.383 -32.000  1.00 61.03           C  
ATOM    384  CB  VAL A  52      28.516   9.445 -29.844  1.00 61.03           C  
ATOM    385  O   VAL A  52      28.578   8.227 -33.000  1.00 61.03           O  
ATOM    386  CG1 VAL A  52      28.531  10.711 -29.000  1.00 61.03           C  
ATOM    387  CG2 VAL A  52      27.078   8.977 -30.078  1.00 61.03           C  
ATOM    388  N   THR A  53      30.188   7.488 -31.562  1.00 59.03           N  
ATOM    389  CA  THR A  53      30.422   6.211 -32.219  1.00 59.03           C  
ATOM    390  C   THR A  53      29.266   5.250 -31.969  1.00 59.03           C  
ATOM    391  CB  THR A  53      31.750   5.570 -31.766  1.00 59.03           C  
ATOM    392  O   THR A  53      28.875   4.488 -32.844  1.00 59.03           O  
ATOM    393  CG2 THR A  53      32.938   6.340 -32.281  1.00 59.03           C  
ATOM    394  OG1 THR A  53      31.781   5.566 -30.328  1.00 59.03           O  
ATOM    395  N   ASN A  54      28.578   5.273 -30.812  1.00 62.94           N  
ATOM    396  CA  ASN A  54      27.391   4.500 -30.422  1.00 62.94           C  
ATOM    397  C   ASN A  54      26.656   5.141 -29.250  1.00 62.94           C  
ATOM    398  CB  ASN A  54      27.797   3.061 -30.078  1.00 62.94           C  
ATOM    399  O   ASN A  54      27.281   5.781 -28.391  1.00 62.94           O  
ATOM    400  CG  ASN A  54      26.594   2.154 -29.906  1.00 62.94           C  
ATOM    401  ND2 ASN A  54      26.844   0.919 -29.484  1.00 62.94           N  
ATOM    402  OD1 ASN A  54      25.453   2.559 -30.141  1.00 62.94           O  
ATOM    403  N   ALA A  55      25.406   5.047 -29.219  1.00 70.94           N  
ATOM    404  CA  ALA A  55      24.594   5.535 -28.109  1.00 70.94           C  
ATOM    405  C   ALA A  55      23.562   4.496 -27.688  1.00 70.94           C  
ATOM    406  CB  ALA A  55      23.922   6.848 -28.469  1.00 70.94           C  
ATOM    407  O   ALA A  55      22.859   3.930 -28.531  1.00 70.94           O  
ATOM    408  N   THR A  56      23.562   4.141 -26.422  1.00 74.12           N  
ATOM    409  CA  THR A  56      22.594   3.184 -25.875  1.00 74.12           C  
ATOM    410  C   THR A  56      21.641   3.871 -24.922  1.00 74.12           C  
ATOM    411  CB  THR A  56      23.312   2.025 -25.156  1.00 74.12           C  
ATOM    412  O   THR A  56      22.047   4.656 -24.062  1.00 74.12           O  
ATOM    413  CG2 THR A  56      22.328   0.943 -24.734  1.00 74.12           C  
ATOM    414  OG1 THR A  56      24.297   1.454 -26.031  1.00 74.12           O  
ATOM    415  N   GLU A  57      20.344   3.574 -25.141  1.00 83.62           N  
ATOM    416  CA  GLU A  57      19.312   4.145 -24.281  1.00 83.62           C  
ATOM    417  C   GLU A  57      19.328   3.488 -22.906  1.00 83.62           C  
ATOM    418  CB  GLU A  57      17.938   3.996 -24.938  1.00 83.62           C  
ATOM    419  O   GLU A  57      19.344   2.262 -22.797  1.00 83.62           O  
ATOM    420  CG  GLU A  57      16.812   4.668 -24.156  1.00 83.62           C  
ATOM    421  CD  GLU A  57      16.969   6.180 -24.078  1.00 83.62           C  
ATOM    422  OE1 GLU A  57      17.266   6.703 -22.969  1.00 83.62           O  
ATOM    423  OE2 GLU A  57      16.766   6.844 -25.109  1.00 83.62           O  
ATOM    424  N   LEU A  58      19.281   4.387 -21.938  1.00 81.62           N  
ATOM    425  CA  LEU A  58      19.344   3.887 -20.578  1.00 81.62           C  
ATOM    426  C   LEU A  58      17.984   3.943 -19.906  1.00 81.62           C  
ATOM    427  CB  LEU A  58      20.359   4.691 -19.766  1.00 81.62           C  
ATOM    428  O   LEU A  58      17.797   3.391 -18.812  1.00 81.62           O  
ATOM    429  CG  LEU A  58      21.812   4.621 -20.234  1.00 81.62           C  
ATOM    430  CD1 LEU A  58      22.703   5.488 -19.344  1.00 81.62           C  
ATOM    431  CD2 LEU A  58      22.312   3.178 -20.250  1.00 81.62           C  
ATOM    432  N   VAL A  59      16.969   4.641 -20.625  1.00 84.38           N  
ATOM    433  CA  VAL A  59      15.664   4.848 -20.016  1.00 84.38           C  
ATOM    434  C   VAL A  59      14.625   3.951 -20.688  1.00 84.38           C  
ATOM    435  CB  VAL A  59      15.227   6.324 -20.094  1.00 84.38           C  
ATOM    436  O   VAL A  59      14.500   3.951 -21.906  1.00 84.38           O  
ATOM    437  CG1 VAL A  59      13.844   6.516 -19.453  1.00 84.38           C  
ATOM    438  CG2 VAL A  59      16.250   7.227 -19.422  1.00 84.38           C  
ATOM    439  N   GLN A  60      13.930   3.199 -19.797  1.00 88.94           N  
ATOM    440  CA  GLN A  60      12.766   2.438 -20.250  1.00 88.94           C  
ATOM    441  C   GLN A  60      11.523   3.320 -20.328  1.00 88.94           C  
ATOM    442  CB  GLN A  60      12.516   1.249 -19.328  1.00 88.94           C  
ATOM    443  O   GLN A  60      11.102   3.889 -19.328  1.00 88.94           O  
ATOM    444  CG  GLN A  60      11.359   0.357 -19.766  1.00 88.94           C  
ATOM    445  CD  GLN A  60      11.688  -0.446 -21.016  1.00 88.94           C  
ATOM    446  NE2 GLN A  60      10.789  -0.411 -22.000  1.00 88.94           N  
ATOM    447  OE1 GLN A  60      12.734  -1.092 -21.094  1.00 88.94           O  
ATOM    448  N   ASN A  61      10.914   3.377 -21.531  1.00 87.06           N  
ATOM    449  CA  ASN A  61       9.805   4.301 -21.734  1.00 87.06           C  
ATOM    450  C   ASN A  61       8.492   3.555 -21.969  1.00 87.06           C  
ATOM    451  CB  ASN A  61      10.102   5.234 -22.922  1.00 87.06           C  
ATOM    452  O   ASN A  61       7.434   4.176 -22.078  1.00 87.06           O  
ATOM    453  CG  ASN A  61      11.156   6.270 -22.594  1.00 87.06           C  
ATOM    454  ND2 ASN A  61      11.805   6.801 -23.625  1.00 87.06           N  
ATOM    455  OD1 ASN A  61      11.391   6.586 -21.422  1.00 87.06           O  
ATOM    456  N   SER A  62       8.617   2.248 -21.922  1.00 88.44           N  
ATOM    457  CA  SER A  62       7.402   1.488 -22.188  1.00 88.44           C  
ATOM    458  C   SER A  62       7.203   0.387 -21.156  1.00 88.44           C  
ATOM    459  CB  SER A  62       7.441   0.879 -23.594  1.00 88.44           C  
ATOM    460  O   SER A  62       8.164  -0.065 -20.531  1.00 88.44           O  
ATOM    461  OG  SER A  62       8.523  -0.034 -23.719  1.00 88.44           O  
ATOM    462  N   SER A  63       5.863   0.086 -21.000  1.00 89.56           N  
ATOM    463  CA  SER A  63       5.492  -0.991 -20.078  1.00 89.56           C  
ATOM    464  C   SER A  63       4.969  -2.205 -20.844  1.00 89.56           C  
ATOM    465  CB  SER A  63       4.438  -0.509 -19.094  1.00 89.56           C  
ATOM    466  O   SER A  63       4.602  -2.100 -22.016  1.00 89.56           O  
ATOM    467  OG  SER A  63       3.189  -0.314 -19.734  1.00 89.56           O  
ATOM    468  N   ILE A  64       4.977  -3.369 -20.312  1.00 90.50           N  
ATOM    469  CA  ILE A  64       4.484  -4.629 -20.875  1.00 90.50           C  
ATOM    470  C   ILE A  64       2.967  -4.570 -21.016  1.00 90.50           C  
ATOM    471  CB  ILE A  64       4.891  -5.828 -19.984  1.00 90.50           C  
ATOM    472  O   ILE A  64       2.402  -5.195 -21.922  1.00 90.50           O  
ATOM    473  CG1 ILE A  64       6.418  -5.922 -19.875  1.00 90.50           C  
ATOM    474  CG2 ILE A  64       4.301  -7.129 -20.531  1.00 90.50           C  
ATOM    475  CD1 ILE A  64       6.910  -6.922 -18.844  1.00 90.50           C  
ATOM    476  N   GLY A  65       2.344  -3.607 -20.312  1.00 89.75           N  
ATOM    477  CA  GLY A  65       0.916  -3.402 -20.484  1.00 89.75           C  
ATOM    478  C   GLY A  65       0.068  -4.355 -19.672  1.00 89.75           C  
ATOM    479  O   GLY A  65      -1.162  -4.336 -19.766  1.00 89.75           O  
ATOM    480  N   GLU A  66       0.675  -5.309 -18.938  1.00 94.19           N  
ATOM    481  CA  GLU A  66       0.017  -6.184 -17.969  1.00 94.19           C  
ATOM    482  C   GLU A  66       0.817  -6.273 -16.672  1.00 94.19           C  
ATOM    483  CB  GLU A  66      -0.187  -7.582 -18.562  1.00 94.19           C  
ATOM    484  O   GLU A  66       2.025  -6.031 -16.672  1.00 94.19           O  
ATOM    485  CG  GLU A  66       1.108  -8.281 -18.938  1.00 94.19           C  
ATOM    486  CD  GLU A  66       0.887  -9.578 -19.703  1.00 94.19           C  
ATOM    487  OE1 GLU A  66       1.840 -10.383 -19.828  1.00 94.19           O  
ATOM    488  OE2 GLU A  66      -0.249  -9.789 -20.188  1.00 94.19           O  
ATOM    489  N   ILE A  67       0.129  -6.570 -15.562  1.00 93.94           N  
ATOM    490  CA  ILE A  67       0.772  -6.789 -14.273  1.00 93.94           C  
ATOM    491  C   ILE A  67       1.315  -8.211 -14.195  1.00 93.94           C  
ATOM    492  CB  ILE A  67      -0.203  -6.527 -13.102  1.00 93.94           C  
ATOM    493  O   ILE A  67       0.564  -9.180 -14.352  1.00 93.94           O  
ATOM    494  CG1 ILE A  67      -0.659  -5.062 -13.102  1.00 93.94           C  
ATOM    495  CG2 ILE A  67       0.447  -6.895 -11.766  1.00 93.94           C  
ATOM    496  CD1 ILE A  67      -1.693  -4.734 -12.031  1.00 93.94           C  
ATOM    497  N   CYS A  68       2.648  -8.328 -14.062  1.00 92.38           N  
ATOM    498  CA  CYS A  68       3.281  -9.641 -14.016  1.00 92.38           C  
ATOM    499  C   CYS A  68       3.133 -10.266 -12.633  1.00 92.38           C  
ATOM    500  CB  CYS A  68       4.762  -9.539 -14.383  1.00 92.38           C  
ATOM    501  O   CYS A  68       3.404  -9.617 -11.625  1.00 92.38           O  
ATOM    502  SG  CYS A  68       5.055  -9.023 -16.094  1.00 92.38           S  
ATOM    503  N   GLY A  69       2.617 -11.516 -12.586  1.00 85.06           N  
ATOM    504  CA  GLY A  69       2.264 -12.219 -11.359  1.00 85.06           C  
ATOM    505  C   GLY A  69       3.436 -12.953 -10.734  1.00 85.06           C  
ATOM    506  O   GLY A  69       3.326 -13.477  -9.617  1.00 85.06           O  
ATOM    507  N   SER A  70       4.660 -12.961 -11.328  1.00 87.69           N  
ATOM    508  CA  SER A  70       5.891 -13.547 -10.812  1.00 87.69           C  
ATOM    509  C   SER A  70       7.035 -12.539 -10.844  1.00 87.69           C  
ATOM    510  CB  SER A  70       6.273 -14.797 -11.609  1.00 87.69           C  
ATOM    511  O   SER A  70       7.219 -11.836 -11.836  1.00 87.69           O  
ATOM    512  OG  SER A  70       7.426 -15.406 -11.062  1.00 87.69           O  
ATOM    513  N   PRO A  71       7.773 -12.406  -9.648  1.00 89.75           N  
ATOM    514  CA  PRO A  71       7.844 -13.289  -8.484  1.00 89.75           C  
ATOM    515  C   PRO A  71       6.867 -12.883  -7.379  1.00 89.75           C  
ATOM    516  CB  PRO A  71       9.289 -13.133  -8.016  1.00 89.75           C  
ATOM    517  O   PRO A  71       6.805 -13.531  -6.336  1.00 89.75           O  
ATOM    518  CG  PRO A  71       9.664 -11.727  -8.367  1.00 89.75           C  
ATOM    519  CD  PRO A  71       8.938 -11.344  -9.625  1.00 89.75           C  
ATOM    520  N   HIS A  72       6.082 -11.773  -7.504  1.00 90.69           N  
ATOM    521  CA  HIS A  72       5.195 -11.305  -6.445  1.00 90.69           C  
ATOM    522  C   HIS A  72       3.861 -12.047  -6.477  1.00 90.69           C  
ATOM    523  CB  HIS A  72       4.965  -9.797  -6.570  1.00 90.69           C  
ATOM    524  O   HIS A  72       3.383 -12.422  -7.547  1.00 90.69           O  
ATOM    525  CG  HIS A  72       6.223  -8.992  -6.555  1.00 90.69           C  
ATOM    526  CD2 HIS A  72       6.781  -8.195  -7.492  1.00 90.69           C  
ATOM    527  ND1 HIS A  72       7.074  -8.961  -5.469  1.00 90.69           N  
ATOM    528  CE1 HIS A  72       8.102  -8.172  -5.742  1.00 90.69           C  
ATOM    529  NE2 HIS A  72       7.945  -7.695  -6.965  1.00 90.69           N  
ATOM    530  N   GLN A  73       3.334 -12.312  -5.289  1.00 92.38           N  
ATOM    531  CA  GLN A  73       1.975 -12.828  -5.168  1.00 92.38           C  
ATOM    532  C   GLN A  73       0.945 -11.711  -5.301  1.00 92.38           C  
ATOM    533  CB  GLN A  73       1.791 -13.555  -3.834  1.00 92.38           C  
ATOM    534  O   GLN A  73       0.771 -10.906  -4.383  1.00 92.38           O  
ATOM    535  CG  GLN A  73       0.460 -14.281  -3.709  1.00 92.38           C  
ATOM    536  CD  GLN A  73       0.340 -15.070  -2.414  1.00 92.38           C  
ATOM    537  NE2 GLN A  73      -0.711 -15.875  -2.305  1.00 92.38           N  
ATOM    538  OE1 GLN A  73       1.185 -14.953  -1.521  1.00 92.38           O  
ATOM    539  N   ILE A  74       0.266 -11.656  -6.477  1.00 93.69           N  
ATOM    540  CA  ILE A  74      -0.677 -10.586  -6.777  1.00 93.69           C  
ATOM    541  C   ILE A  74      -2.100 -11.047  -6.461  1.00 93.69           C  
ATOM    542  CB  ILE A  74      -0.572 -10.133  -8.250  1.00 93.69           C  
ATOM    543  O   ILE A  74      -2.531 -12.102  -6.926  1.00 93.69           O  
ATOM    544  CG1 ILE A  74       0.881  -9.805  -8.609  1.00 93.69           C  
ATOM    545  CG2 ILE A  74      -1.491  -8.938  -8.523  1.00 93.69           C  
ATOM    546  CD1 ILE A  74       1.474  -8.664  -7.781  1.00 93.69           C  
ATOM    547  N   LEU A  75      -2.783 -10.273  -5.652  1.00 93.94           N  
ATOM    548  CA  LEU A  75      -4.195 -10.523  -5.383  1.00 93.94           C  
ATOM    549  C   LEU A  75      -5.070  -9.500  -6.098  1.00 93.94           C  
ATOM    550  CB  LEU A  75      -4.469 -10.484  -3.879  1.00 93.94           C  
ATOM    551  O   LEU A  75      -4.969  -8.297  -5.836  1.00 93.94           O  
ATOM    552  CG  LEU A  75      -5.883 -10.867  -3.439  1.00 93.94           C  
ATOM    553  CD1 LEU A  75      -6.176 -12.320  -3.805  1.00 93.94           C  
ATOM    554  CD2 LEU A  75      -6.059 -10.648  -1.940  1.00 93.94           C  
ATOM    555  N   ASP A  76      -5.816  -9.984  -7.020  1.00 93.75           N  
ATOM    556  CA  ASP A  76      -6.742  -9.125  -7.746  1.00 93.75           C  
ATOM    557  C   ASP A  76      -7.996  -8.844  -6.922  1.00 93.75           C  
ATOM    558  CB  ASP A  76      -7.125  -9.758  -9.086  1.00 93.75           C  
ATOM    559  O   ASP A  76      -8.750  -9.766  -6.598  1.00 93.75           O  
ATOM    560  CG  ASP A  76      -7.867  -8.805 -10.008  1.00 93.75           C  
ATOM    561  OD1 ASP A  76      -8.188  -7.676  -9.578  1.00 93.75           O  
ATOM    562  OD2 ASP A  76      -8.133  -9.188 -11.164  1.00 93.75           O  
ATOM    563  N   GLY A  77      -8.234  -7.531  -6.703  1.00 91.81           N  
ATOM    564  CA  GLY A  77      -9.328  -7.078  -5.859  1.00 91.81           C  
ATOM    565  C   GLY A  77     -10.680  -7.141  -6.551  1.00 91.81           C  
ATOM    566  O   GLY A  77     -11.727  -7.047  -5.898  1.00 91.81           O  
ATOM    567  N   GLY A  78     -10.680  -7.422  -7.941  1.00 91.69           N  
ATOM    568  CA  GLY A  78     -11.914  -7.508  -8.703  1.00 91.69           C  
ATOM    569  C   GLY A  78     -12.836  -6.324  -8.469  1.00 91.69           C  
ATOM    570  O   GLY A  78     -12.445  -5.176  -8.672  1.00 91.69           O  
ATOM    571  N   ASN A  79     -14.031  -6.598  -7.961  1.00 90.50           N  
ATOM    572  CA  ASN A  79     -15.023  -5.555  -7.703  1.00 90.50           C  
ATOM    573  C   ASN A  79     -14.961  -5.070  -6.258  1.00 90.50           C  
ATOM    574  CB  ASN A  79     -16.422  -6.059  -8.039  1.00 90.50           C  
ATOM    575  O   ASN A  79     -15.859  -4.367  -5.801  1.00 90.50           O  
ATOM    576  CG  ASN A  79     -16.641  -6.266  -9.523  1.00 90.50           C  
ATOM    577  ND2 ASN A  79     -17.641  -7.059  -9.875  1.00 90.50           N  
ATOM    578  OD1 ASN A  79     -15.898  -5.719 -10.352  1.00 90.50           O  
ATOM    579  N   CYS A  80     -13.898  -5.508  -5.559  1.00 91.94           N  
ATOM    580  CA  CYS A  80     -13.805  -5.184  -4.137  1.00 91.94           C  
ATOM    581  C   CYS A  80     -12.578  -4.324  -3.854  1.00 91.94           C  
ATOM    582  CB  CYS A  80     -13.758  -6.457  -3.297  1.00 91.94           C  
ATOM    583  O   CYS A  80     -11.484  -4.637  -4.312  1.00 91.94           O  
ATOM    584  SG  CYS A  80     -15.273  -7.438  -3.367  1.00 91.94           S  
ATOM    585  N   THR A  81     -12.844  -3.199  -3.156  1.00 92.62           N  
ATOM    586  CA  THR A  81     -11.711  -2.465  -2.617  1.00 92.62           C  
ATOM    587  C   THR A  81     -11.172  -3.143  -1.356  1.00 92.62           C  
ATOM    588  CB  THR A  81     -12.086  -1.007  -2.299  1.00 92.62           C  
ATOM    589  O   THR A  81     -11.844  -4.004  -0.780  1.00 92.62           O  
ATOM    590  CG2 THR A  81     -12.688  -0.316  -3.518  1.00 92.62           C  
ATOM    591  OG1 THR A  81     -13.039  -0.987  -1.230  1.00 92.62           O  
ATOM    592  N   LEU A  82      -9.938  -2.787  -1.029  1.00 91.50           N  
ATOM    593  CA  LEU A  82      -9.328  -3.367   0.163  1.00 91.50           C  
ATOM    594  C   LEU A  82     -10.195  -3.113   1.393  1.00 91.50           C  
ATOM    595  CB  LEU A  82      -7.926  -2.793   0.384  1.00 91.50           C  
ATOM    596  O   LEU A  82     -10.398  -4.016   2.209  1.00 91.50           O  
ATOM    597  CG  LEU A  82      -7.145  -3.354   1.573  1.00 91.50           C  
ATOM    598  CD1 LEU A  82      -6.996  -4.867   1.446  1.00 91.50           C  
ATOM    599  CD2 LEU A  82      -5.777  -2.688   1.676  1.00 91.50           C  
ATOM    600  N   ILE A  83     -10.727  -1.958   1.562  1.00 92.50           N  
ATOM    601  CA  ILE A  83     -11.547  -1.582   2.709  1.00 92.50           C  
ATOM    602  C   ILE A  83     -12.859  -2.357   2.680  1.00 92.50           C  
ATOM    603  CB  ILE A  83     -11.820  -0.061   2.730  1.00 92.50           C  
ATOM    604  O   ILE A  83     -13.344  -2.809   3.721  1.00 92.50           O  
ATOM    605  CG1 ILE A  83     -10.516   0.717   2.891  1.00 92.50           C  
ATOM    606  CG2 ILE A  83     -12.812   0.292   3.848  1.00 92.50           C  
ATOM    607  CD1 ILE A  83      -9.727   0.357   4.145  1.00 92.50           C  
ATOM    608  N   ASP A  84     -13.461  -2.516   1.473  1.00 93.12           N  
ATOM    609  CA  ASP A  84     -14.656  -3.332   1.337  1.00 93.12           C  
ATOM    610  C   ASP A  84     -14.406  -4.766   1.801  1.00 93.12           C  
ATOM    611  CB  ASP A  84     -15.148  -3.328  -0.113  1.00 93.12           C  
ATOM    612  O   ASP A  84     -15.266  -5.371   2.449  1.00 93.12           O  
ATOM    613  CG  ASP A  84     -15.680  -1.976  -0.555  1.00 93.12           C  
ATOM    614  OD1 ASP A  84     -16.141  -1.192   0.302  1.00 93.12           O  
ATOM    615  OD2 ASP A  84     -15.641  -1.692  -1.772  1.00 93.12           O  
ATOM    616  N   ALA A  85     -13.258  -5.277   1.376  1.00 92.94           N  
ATOM    617  CA  ALA A  85     -12.859  -6.613   1.805  1.00 92.94           C  
ATOM    618  C   ALA A  85     -12.688  -6.676   3.320  1.00 92.94           C  
ATOM    619  CB  ALA A  85     -11.570  -7.039   1.105  1.00 92.94           C  
ATOM    620  O   ALA A  85     -13.086  -7.652   3.959  1.00 92.94           O  
ATOM    621  N   LEU A  86     -12.133  -5.586   3.861  1.00 93.56           N  
ATOM    622  CA  LEU A  86     -11.906  -5.477   5.297  1.00 93.56           C  
ATOM    623  C   LEU A  86     -13.227  -5.500   6.059  1.00 93.56           C  
ATOM    624  CB  LEU A  86     -11.141  -4.188   5.621  1.00 93.56           C  
ATOM    625  O   LEU A  86     -13.336  -6.148   7.105  1.00 93.56           O  
ATOM    626  CG  LEU A  86     -10.812  -3.949   7.098  1.00 93.56           C  
ATOM    627  CD1 LEU A  86      -9.750  -4.934   7.570  1.00 93.56           C  
ATOM    628  CD2 LEU A  86     -10.352  -2.512   7.316  1.00 93.56           C  
ATOM    629  N   LEU A  87     -14.250  -4.871   5.609  1.00 93.62           N  
ATOM    630  CA  LEU A  87     -15.547  -4.742   6.270  1.00 93.62           C  
ATOM    631  C   LEU A  87     -16.391  -5.992   6.055  1.00 93.62           C  
ATOM    632  CB  LEU A  87     -16.297  -3.512   5.750  1.00 93.62           C  
ATOM    633  O   LEU A  87     -17.328  -6.246   6.805  1.00 93.62           O  
ATOM    634  CG  LEU A  87     -15.641  -2.156   6.035  1.00 93.62           C  
ATOM    635  CD1 LEU A  87     -16.469  -1.033   5.414  1.00 93.62           C  
ATOM    636  CD2 LEU A  87     -15.484  -1.941   7.539  1.00 93.62           C  
ATOM    637  N   GLY A  88     -15.984  -6.836   5.086  1.00 92.00           N  
ATOM    638  CA  GLY A  88     -16.734  -8.039   4.766  1.00 92.00           C  
ATOM    639  C   GLY A  88     -17.969  -7.766   3.922  1.00 92.00           C  
ATOM    640  O   GLY A  88     -19.031  -8.344   4.160  1.00 92.00           O  
ATOM    641  N   ASP A  89     -17.750  -6.855   3.018  1.00 91.81           N  
ATOM    642  CA  ASP A  89     -18.812  -6.629   2.045  1.00 91.81           C  
ATOM    643  C   ASP A  89     -19.219  -7.930   1.354  1.00 91.81           C  
ATOM    644  CB  ASP A  89     -18.375  -5.594   1.006  1.00 91.81           C  
ATOM    645  O   ASP A  89     -18.359  -8.758   1.032  1.00 91.81           O  
ATOM    646  CG  ASP A  89     -19.547  -4.969   0.265  1.00 91.81           C  
ATOM    647  OD1 ASP A  89     -20.562  -5.664   0.028  1.00 91.81           O  
ATOM    648  OD2 ASP A  89     -19.453  -3.773  -0.087  1.00 91.81           O  
ATOM    649  N   PRO A  90     -20.484  -8.188   1.215  1.00 88.44           N  
ATOM    650  CA  PRO A  90     -20.984  -9.461   0.700  1.00 88.44           C  
ATOM    651  C   PRO A  90     -20.297  -9.883  -0.600  1.00 88.44           C  
ATOM    652  CB  PRO A  90     -22.469  -9.188   0.472  1.00 88.44           C  
ATOM    653  O   PRO A  90     -20.031 -11.070  -0.803  1.00 88.44           O  
ATOM    654  CG  PRO A  90     -22.844  -8.188   1.519  1.00 88.44           C  
ATOM    655  CD  PRO A  90     -21.688  -7.238   1.698  1.00 88.44           C  
ATOM    656  N   GLN A  91     -19.891  -8.984  -1.460  1.00 87.56           N  
ATOM    657  CA  GLN A  91     -19.250  -9.312  -2.730  1.00 87.56           C  
ATOM    658  C   GLN A  91     -17.766  -9.594  -2.543  1.00 87.56           C  
ATOM    659  CB  GLN A  91     -19.453  -8.180  -3.736  1.00 87.56           C  
ATOM    660  O   GLN A  91     -17.109 -10.133  -3.438  1.00 87.56           O  
ATOM    661  CG  GLN A  91     -18.812  -6.859  -3.311  1.00 87.56           C  
ATOM    662  CD  GLN A  91     -19.141  -5.723  -4.262  1.00 87.56           C  
ATOM    663  NE2 GLN A  91     -18.766  -4.508  -3.875  1.00 87.56           N  
ATOM    664  OE1 GLN A  91     -19.703  -5.934  -5.336  1.00 87.56           O  
ATOM    665  N   CYS A  92     -17.219  -9.367  -1.329  1.00 90.50           N  
ATOM    666  CA  CYS A  92     -15.797  -9.500  -1.079  1.00 90.50           C  
ATOM    667  C   CYS A  92     -15.516 -10.656  -0.126  1.00 90.50           C  
ATOM    668  CB  CYS A  92     -15.227  -8.203  -0.502  1.00 90.50           C  
ATOM    669  O   CYS A  92     -14.422 -10.766   0.426  1.00 90.50           O  
ATOM    670  SG  CYS A  92     -15.430  -6.777  -1.587  1.00 90.50           S  
ATOM    671  N   ASP A  93     -16.406 -11.562   0.079  1.00 83.75           N  
ATOM    672  CA  ASP A  93     -16.281 -12.648   1.041  1.00 83.75           C  
ATOM    673  C   ASP A  93     -15.133 -13.586   0.673  1.00 83.75           C  
ATOM    674  CB  ASP A  93     -17.594 -13.438   1.124  1.00 83.75           C  
ATOM    675  O   ASP A  93     -14.523 -14.203   1.549  1.00 83.75           O  
ATOM    676  CG  ASP A  93     -18.656 -12.734   1.944  1.00 83.75           C  
ATOM    677  OD1 ASP A  93     -18.328 -11.773   2.676  1.00 83.75           O  
ATOM    678  OD2 ASP A  93     -19.844 -13.148   1.861  1.00 83.75           O  
ATOM    679  N   GLY A  94     -14.711 -13.625  -0.527  1.00 85.50           N  
ATOM    680  CA  GLY A  94     -13.680 -14.516  -1.029  1.00 85.50           C  
ATOM    681  C   GLY A  94     -12.273 -14.055  -0.687  1.00 85.50           C  
ATOM    682  O   GLY A  94     -11.312 -14.797  -0.874  1.00 85.50           O  
ATOM    683  N   PHE A  95     -12.125 -12.914  -0.044  1.00 87.56           N  
ATOM    684  CA  PHE A  95     -10.812 -12.328   0.209  1.00 87.56           C  
ATOM    685  C   PHE A  95     -10.359 -12.609   1.636  1.00 87.56           C  
ATOM    686  CB  PHE A  95     -10.844 -10.812  -0.042  1.00 87.56           C  
ATOM    687  O   PHE A  95      -9.242 -12.250   2.020  1.00 87.56           O  
ATOM    688  CG  PHE A  95     -10.938 -10.445  -1.497  1.00 87.56           C  
ATOM    689  CD1 PHE A  95      -9.836 -10.586  -2.334  1.00 87.56           C  
ATOM    690  CD2 PHE A  95     -12.125  -9.953  -2.027  1.00 87.56           C  
ATOM    691  CE1 PHE A  95      -9.922 -10.242  -3.682  1.00 87.56           C  
ATOM    692  CE2 PHE A  95     -12.219  -9.609  -3.373  1.00 87.56           C  
ATOM    693  CZ  PHE A  95     -11.109  -9.750  -4.199  1.00 87.56           C  
ATOM    694  N   GLN A  96     -11.188 -13.391   2.391  1.00 84.00           N  
ATOM    695  CA  GLN A  96     -10.859 -13.719   3.773  1.00 84.00           C  
ATOM    696  C   GLN A  96      -9.648 -14.648   3.844  1.00 84.00           C  
ATOM    697  CB  GLN A  96     -12.055 -14.367   4.473  1.00 84.00           C  
ATOM    698  O   GLN A  96      -9.594 -15.664   3.146  1.00 84.00           O  
ATOM    699  CG  GLN A  96     -11.844 -14.617   5.961  1.00 84.00           C  
ATOM    700  CD  GLN A  96     -13.055 -15.211   6.641  1.00 84.00           C  
ATOM    701  NE2 GLN A  96     -13.000 -15.328   7.961  1.00 84.00           N  
ATOM    702  OE1 GLN A  96     -14.039 -15.570   5.980  1.00 84.00           O  
ATOM    703  N   ASN A  97      -8.633 -14.219   4.598  1.00 84.12           N  
ATOM    704  CA  ASN A  97      -7.457 -15.016   4.934  1.00 84.12           C  
ATOM    705  C   ASN A  97      -6.535 -15.188   3.732  1.00 84.12           C  
ATOM    706  CB  ASN A  97      -7.871 -16.375   5.492  1.00 84.12           C  
ATOM    707  O   ASN A  97      -5.734 -16.125   3.689  1.00 84.12           O  
ATOM    708  CG  ASN A  97      -8.633 -16.266   6.797  1.00 84.12           C  
ATOM    709  ND2 ASN A  97      -9.633 -17.125   6.973  1.00 84.12           N  
ATOM    710  OD1 ASN A  97      -8.328 -15.422   7.641  1.00 84.12           O  
ATOM    711  N   LYS A  98      -6.770 -14.422   2.662  1.00 90.06           N  
ATOM    712  CA  LYS A  98      -5.871 -14.430   1.511  1.00 90.06           C  
ATOM    713  C   LYS A  98      -4.621 -13.602   1.782  1.00 90.06           C  
ATOM    714  CB  LYS A  98      -6.594 -13.906   0.267  1.00 90.06           C  
ATOM    715  O   LYS A  98      -4.688 -12.578   2.469  1.00 90.06           O  
ATOM    716  CG  LYS A  98      -7.684 -14.828  -0.252  1.00 90.06           C  
ATOM    717  CD  LYS A  98      -8.117 -14.445  -1.662  1.00 90.06           C  
ATOM    718  CE  LYS A  98      -9.141 -15.430  -2.221  1.00 90.06           C  
ATOM    719  NZ  LYS A  98      -9.570 -15.047  -3.598  1.00 90.06           N  
ATOM    720  N   GLU A  99      -3.533 -14.094   1.338  1.00 91.44           N  
ATOM    721  CA  GLU A  99      -2.271 -13.375   1.483  1.00 91.44           C  
ATOM    722  C   GLU A  99      -1.812 -12.797   0.150  1.00 91.44           C  
ATOM    723  CB  GLU A  99      -1.190 -14.297   2.053  1.00 91.44           C  
ATOM    724  O   GLU A  99      -2.078 -13.367  -0.909  1.00 91.44           O  
ATOM    725  CG  GLU A  99      -1.487 -14.797   3.461  1.00 91.44           C  
ATOM    726  CD  GLU A  99      -0.385 -15.672   4.031  1.00 91.44           C  
ATOM    727  OE1 GLU A  99      -0.474 -16.062   5.219  1.00 91.44           O  
ATOM    728  OE2 GLU A  99       0.578 -15.969   3.289  1.00 91.44           O  
ATOM    729  N   TRP A 100      -1.185 -11.648   0.286  1.00 93.25           N  
ATOM    730  CA  TRP A 100      -0.719 -11.023  -0.945  1.00 93.25           C  
ATOM    731  C   TRP A 100       0.562 -10.234  -0.702  1.00 93.25           C  
ATOM    732  CB  TRP A 100      -1.800 -10.102  -1.520  1.00 93.25           C  
ATOM    733  O   TRP A 100       0.848  -9.836   0.429  1.00 93.25           O  
ATOM    734  CG  TRP A 100      -2.176  -8.961  -0.616  1.00 93.25           C  
ATOM    735  CD1 TRP A 100      -1.603  -7.723  -0.571  1.00 93.25           C  
ATOM    736  CD2 TRP A 100      -3.205  -8.969   0.377  1.00 93.25           C  
ATOM    737  CE2 TRP A 100      -3.201  -7.691   0.987  1.00 93.25           C  
ATOM    738  CE3 TRP A 100      -4.133  -9.922   0.812  1.00 93.25           C  
ATOM    739  NE1 TRP A 100      -2.215  -6.953   0.390  1.00 93.25           N  
ATOM    740  CH2 TRP A 100      -4.988  -8.305   2.414  1.00 93.25           C  
ATOM    741  CZ2 TRP A 100      -4.090  -7.352   2.008  1.00 93.25           C  
ATOM    742  CZ3 TRP A 100      -5.016  -9.586   1.828  1.00 93.25           C  
ATOM    743  N   ASP A 101       1.358 -10.133  -1.788  1.00 91.69           N  
ATOM    744  CA  ASP A 101       2.449  -9.164  -1.795  1.00 91.69           C  
ATOM    745  C   ASP A 101       1.973  -7.805  -2.307  1.00 91.69           C  
ATOM    746  CB  ASP A 101       3.611  -9.672  -2.652  1.00 91.69           C  
ATOM    747  O   ASP A 101       2.346  -6.766  -1.759  1.00 91.69           O  
ATOM    748  CG  ASP A 101       4.309 -10.875  -2.053  1.00 91.69           C  
ATOM    749  OD1 ASP A 101       4.305 -11.031  -0.812  1.00 91.69           O  
ATOM    750  OD2 ASP A 101       4.867 -11.680  -2.828  1.00 91.69           O  
ATOM    751  N   LEU A 102       1.085  -7.867  -3.285  1.00 91.75           N  
ATOM    752  CA  LEU A 102       0.487  -6.668  -3.863  1.00 91.75           C  
ATOM    753  C   LEU A 102      -1.007  -6.867  -4.102  1.00 91.75           C  
ATOM    754  CB  LEU A 102       1.180  -6.305  -5.180  1.00 91.75           C  
ATOM    755  O   LEU A 102      -1.410  -7.797  -4.805  1.00 91.75           O  
ATOM    756  CG  LEU A 102       0.709  -5.023  -5.863  1.00 91.75           C  
ATOM    757  CD1 LEU A 102       1.112  -3.805  -5.039  1.00 91.75           C  
ATOM    758  CD2 LEU A 102       1.274  -4.930  -7.277  1.00 91.75           C  
ATOM    759  N   PHE A 103      -1.871  -6.078  -3.457  1.00 92.81           N  
ATOM    760  CA  PHE A 103      -3.311  -6.039  -3.684  1.00 92.81           C  
ATOM    761  C   PHE A 103      -3.662  -5.027  -4.766  1.00 92.81           C  
ATOM    762  CB  PHE A 103      -4.051  -5.703  -2.385  1.00 92.81           C  
ATOM    763  O   PHE A 103      -3.324  -3.846  -4.648  1.00 92.81           O  
ATOM    764  CG  PHE A 103      -5.547  -5.859  -2.480  1.00 92.81           C  
ATOM    765  CD1 PHE A 103      -6.332  -4.859  -3.035  1.00 92.81           C  
ATOM    766  CD2 PHE A 103      -6.164  -7.012  -2.012  1.00 92.81           C  
ATOM    767  CE1 PHE A 103      -7.715  -5.004  -3.123  1.00 92.81           C  
ATOM    768  CE2 PHE A 103      -7.547  -7.164  -2.098  1.00 92.81           C  
ATOM    769  CZ  PHE A 103      -8.320  -6.156  -2.652  1.00 92.81           C  
ATOM    770  N   VAL A 104      -4.309  -5.477  -5.836  1.00 93.69           N  
ATOM    771  CA  VAL A 104      -4.648  -4.590  -6.949  1.00 93.69           C  
ATOM    772  C   VAL A 104      -6.117  -4.176  -6.848  1.00 93.69           C  
ATOM    773  CB  VAL A 104      -4.379  -5.262  -8.312  1.00 93.69           C  
ATOM    774  O   VAL A 104      -7.012  -5.023  -6.898  1.00 93.69           O  
ATOM    775  CG1 VAL A 104      -4.836  -4.363  -9.461  1.00 93.69           C  
ATOM    776  CG2 VAL A 104      -2.896  -5.605  -8.453  1.00 93.69           C  
ATOM    777  N   GLU A 105      -6.297  -2.889  -6.660  1.00 93.19           N  
ATOM    778  CA  GLU A 105      -7.648  -2.332  -6.660  1.00 93.19           C  
ATOM    779  C   GLU A 105      -8.047  -1.851  -8.055  1.00 93.19           C  
ATOM    780  CB  GLU A 105      -7.758  -1.182  -5.656  1.00 93.19           C  
ATOM    781  O   GLU A 105      -7.289  -1.124  -8.703  1.00 93.19           O  
ATOM    782  CG  GLU A 105      -7.805  -1.637  -4.203  1.00 93.19           C  
ATOM    783  CD  GLU A 105      -8.047  -0.498  -3.227  1.00 93.19           C  
ATOM    784  OE1 GLU A 105      -8.422  -0.766  -2.062  1.00 93.19           O  
ATOM    785  OE2 GLU A 105      -7.863   0.673  -3.629  1.00 93.19           O  
ATOM    786  N   ARG A 106      -9.297  -2.240  -8.445  1.00 93.75           N  
ATOM    787  CA  ARG A 106      -9.781  -1.854  -9.773  1.00 93.75           C  
ATOM    788  C   ARG A 106     -10.625  -0.590  -9.703  1.00 93.75           C  
ATOM    789  CB  ARG A 106     -10.586  -2.990 -10.406  1.00 93.75           C  
ATOM    790  O   ARG A 106     -11.273  -0.327  -8.680  1.00 93.75           O  
ATOM    791  CG  ARG A 106      -9.836  -4.312 -10.477  1.00 93.75           C  
ATOM    792  CD  ARG A 106      -8.719  -4.270 -11.516  1.00 93.75           C  
ATOM    793  NE  ARG A 106      -8.125  -5.586 -11.719  1.00 93.75           N  
ATOM    794  NH1 ARG A 106      -6.734  -4.918 -13.438  1.00 93.75           N  
ATOM    795  NH2 ARG A 106      -6.723  -7.098 -12.734  1.00 93.75           N  
ATOM    796  CZ  ARG A 106      -7.195  -5.863 -12.633  1.00 93.75           C  
ATOM    797  N   SER A 107     -10.516   0.214 -10.750  1.00 91.38           N  
ATOM    798  CA  SER A 107     -11.312   1.435 -10.805  1.00 91.38           C  
ATOM    799  C   SER A 107     -12.805   1.122 -10.797  1.00 91.38           C  
ATOM    800  CB  SER A 107     -10.953   2.254 -12.047  1.00 91.38           C  
ATOM    801  O   SER A 107     -13.609   1.943 -10.367  1.00 91.38           O  
ATOM    802  OG  SER A 107     -11.156   1.492 -13.219  1.00 91.38           O  
ATOM    803  N   ARG A 108     -13.219  -0.059 -11.195  1.00 90.12           N  
ATOM    804  CA  ARG A 108     -14.617  -0.454 -11.273  1.00 90.12           C  
ATOM    805  C   ARG A 108     -15.125  -0.948  -9.930  1.00 90.12           C  
ATOM    806  CB  ARG A 108     -14.805  -1.539 -12.336  1.00 90.12           C  
ATOM    807  O   ARG A 108     -16.312  -1.245  -9.781  1.00 90.12           O  
ATOM    808  CG  ARG A 108     -14.016  -2.809 -12.070  1.00 90.12           C  
ATOM    809  CD  ARG A 108     -14.203  -3.834 -13.180  1.00 90.12           C  
ATOM    810  NE  ARG A 108     -13.430  -5.047 -12.930  1.00 90.12           N  
ATOM    811  NH1 ARG A 108     -14.211  -6.176 -14.789  1.00 90.12           N  
ATOM    812  NH2 ARG A 108     -12.703  -7.180 -13.383  1.00 90.12           N  
ATOM    813  CZ  ARG A 108     -13.445  -6.133 -13.703  1.00 90.12           C  
ATOM    814  N   ALA A 109     -14.195  -1.067  -8.977  1.00 88.75           N  
ATOM    815  CA  ALA A 109     -14.594  -1.567  -7.664  1.00 88.75           C  
ATOM    816  C   ALA A 109     -15.617  -0.641  -7.008  1.00 88.75           C  
ATOM    817  CB  ALA A 109     -13.375  -1.725  -6.762  1.00 88.75           C  
ATOM    818  O   ALA A 109     -15.438   0.579  -6.992  1.00 88.75           O  
ATOM    819  N   ASN A 110     -16.672  -1.154  -6.578  1.00 84.12           N  
ATOM    820  CA  ASN A 110     -17.734  -0.407  -5.910  1.00 84.12           C  
ATOM    821  C   ASN A 110     -18.359  -1.214  -4.777  1.00 84.12           C  
ATOM    822  CB  ASN A 110     -18.812   0.018  -6.918  1.00 84.12           C  
ATOM    823  O   ASN A 110     -18.328  -2.445  -4.793  1.00 84.12           O  
ATOM    824  CG  ASN A 110     -19.547  -1.162  -7.512  1.00 84.12           C  
ATOM    825  ND2 ASN A 110     -20.469  -0.882  -8.422  1.00 84.12           N  
ATOM    826  OD1 ASN A 110     -19.297  -2.316  -7.160  1.00 84.12           O  
ATOM    827  N   SER A 111     -18.734  -0.485  -3.674  1.00 81.88           N  
ATOM    828  CA  SER A 111     -19.453  -1.154  -2.596  1.00 81.88           C  
ATOM    829  C   SER A 111     -20.969  -1.053  -2.791  1.00 81.88           C  
ATOM    830  CB  SER A 111     -19.078  -0.559  -1.241  1.00 81.88           C  
ATOM    831  O   SER A 111     -21.500   0.033  -3.041  1.00 81.88           O  
ATOM    832  OG  SER A 111     -19.859  -1.109  -0.204  1.00 81.88           O  
ATOM    833  N   ASN A 112     -21.641  -2.117  -2.803  1.00 75.69           N  
ATOM    834  CA  ASN A 112     -23.094  -2.104  -2.955  1.00 75.69           C  
ATOM    835  C   ASN A 112     -23.797  -2.184  -1.604  1.00 75.69           C  
ATOM    836  CB  ASN A 112     -23.547  -3.250  -3.859  1.00 75.69           C  
ATOM    837  O   ASN A 112     -25.016  -2.346  -1.544  1.00 75.69           O  
ATOM    838  CG  ASN A 112     -23.094  -3.074  -5.297  1.00 75.69           C  
ATOM    839  ND2 ASN A 112     -22.984  -4.180  -6.027  1.00 75.69           N  
ATOM    840  OD1 ASN A 112     -22.844  -1.954  -5.750  1.00 75.69           O  
ATOM    841  N   CYS A 113     -22.984  -2.010  -0.526  1.00 86.44           N  
ATOM    842  CA  CYS A 113     -23.547  -2.146   0.818  1.00 86.44           C  
ATOM    843  C   CYS A 113     -23.828  -0.782   1.429  1.00 86.44           C  
ATOM    844  CB  CYS A 113     -22.578  -2.920   1.716  1.00 86.44           C  
ATOM    845  O   CYS A 113     -23.875   0.225   0.720  1.00 86.44           O  
ATOM    846  SG  CYS A 113     -23.375  -3.711   3.131  1.00 86.44           S  
ATOM    847  N   TYR A 114     -24.141  -0.630   2.754  1.00 88.50           N  
ATOM    848  CA  TYR A 114     -24.469   0.611   3.443  1.00 88.50           C  
ATOM    849  C   TYR A 114     -23.406   1.681   3.182  1.00 88.50           C  
ATOM    850  CB  TYR A 114     -24.609   0.370   4.949  1.00 88.50           C  
ATOM    851  O   TYR A 114     -22.219   1.403   3.234  1.00 88.50           O  
ATOM    852  CG  TYR A 114     -25.547   1.329   5.637  1.00 88.50           C  
ATOM    853  CD1 TYR A 114     -25.109   2.584   6.055  1.00 88.50           C  
ATOM    854  CD2 TYR A 114     -26.875   0.982   5.867  1.00 88.50           C  
ATOM    855  CE1 TYR A 114     -25.969   3.471   6.688  1.00 88.50           C  
ATOM    856  CE2 TYR A 114     -27.750   1.860   6.500  1.00 88.50           C  
ATOM    857  OH  TYR A 114     -28.141   3.975   7.531  1.00 88.50           O  
ATOM    858  CZ  TYR A 114     -27.281   3.102   6.906  1.00 88.50           C  
ATOM    859  N   PRO A 115     -23.797   2.908   2.818  1.00 90.75           N  
ATOM    860  CA  PRO A 115     -22.828   3.982   2.604  1.00 90.75           C  
ATOM    861  C   PRO A 115     -21.984   4.281   3.850  1.00 90.75           C  
ATOM    862  CB  PRO A 115     -23.703   5.180   2.230  1.00 90.75           C  
ATOM    863  O   PRO A 115     -22.531   4.379   4.953  1.00 90.75           O  
ATOM    864  CG  PRO A 115     -25.016   4.590   1.876  1.00 90.75           C  
ATOM    865  CD  PRO A 115     -25.156   3.260   2.562  1.00 90.75           C  
ATOM    866  N   TYR A 116     -20.641   4.383   3.670  1.00 92.75           N  
ATOM    867  CA  TYR A 116     -19.781   4.621   4.816  1.00 92.75           C  
ATOM    868  C   TYR A 116     -18.641   5.562   4.453  1.00 92.75           C  
ATOM    869  CB  TYR A 116     -19.219   3.297   5.344  1.00 92.75           C  
ATOM    870  O   TYR A 116     -18.281   5.691   3.277  1.00 92.75           O  
ATOM    871  CG  TYR A 116     -18.328   2.580   4.359  1.00 92.75           C  
ATOM    872  CD1 TYR A 116     -18.844   1.604   3.510  1.00 92.75           C  
ATOM    873  CD2 TYR A 116     -16.969   2.873   4.281  1.00 92.75           C  
ATOM    874  CE1 TYR A 116     -18.016   0.939   2.602  1.00 92.75           C  
ATOM    875  CE2 TYR A 116     -16.141   2.215   3.379  1.00 92.75           C  
ATOM    876  OH  TYR A 116     -15.859   0.595   1.646  1.00 92.75           O  
ATOM    877  CZ  TYR A 116     -16.672   1.251   2.543  1.00 92.75           C  
ATOM    878  N   ASP A 117     -18.125   6.203   5.457  1.00 93.25           N  
ATOM    879  CA  ASP A 117     -16.875   6.949   5.375  1.00 93.25           C  
ATOM    880  C   ASP A 117     -15.875   6.461   6.414  1.00 93.25           C  
ATOM    881  CB  ASP A 117     -17.141   8.445   5.551  1.00 93.25           C  
ATOM    882  O   ASP A 117     -16.266   5.922   7.453  1.00 93.25           O  
ATOM    883  CG  ASP A 117     -17.672   8.797   6.934  1.00 93.25           C  
ATOM    884  OD1 ASP A 117     -18.859   8.562   7.207  1.00 93.25           O  
ATOM    885  OD2 ASP A 117     -16.875   9.320   7.750  1.00 93.25           O  
ATOM    886  N   VAL A 118     -14.641   6.570   6.129  1.00 92.38           N  
ATOM    887  CA  VAL A 118     -13.586   6.133   7.035  1.00 92.38           C  
ATOM    888  C   VAL A 118     -12.695   7.316   7.398  1.00 92.38           C  
ATOM    889  CB  VAL A 118     -12.742   4.996   6.410  1.00 92.38           C  
ATOM    890  O   VAL A 118     -11.898   7.777   6.578  1.00 92.38           O  
ATOM    891  CG1 VAL A 118     -11.719   4.473   7.414  1.00 92.38           C  
ATOM    892  CG2 VAL A 118     -13.648   3.865   5.926  1.00 92.38           C  
ATOM    893  N   PRO A 119     -12.922   7.801   8.672  1.00 89.06           N  
ATOM    894  CA  PRO A 119     -11.945   8.789   9.125  1.00 89.06           C  
ATOM    895  C   PRO A 119     -10.539   8.211   9.266  1.00 89.06           C  
ATOM    896  CB  PRO A 119     -12.492   9.234  10.484  1.00 89.06           C  
ATOM    897  O   PRO A 119     -10.359   7.172   9.914  1.00 89.06           O  
ATOM    898  CG  PRO A 119     -13.945   8.898  10.438  1.00 89.06           C  
ATOM    899  CD  PRO A 119     -14.125   7.656   9.617  1.00 89.06           C  
ATOM    900  N   GLY A 120      -9.609   8.688   8.484  1.00 85.69           N  
ATOM    901  CA  GLY A 120      -8.266   8.133   8.438  1.00 85.69           C  
ATOM    902  C   GLY A 120      -8.125   6.992   7.445  1.00 85.69           C  
ATOM    903  O   GLY A 120      -7.461   5.992   7.727  1.00 85.69           O  
ATOM    904  N   TYR A 121      -8.836   7.121   6.359  1.00 84.31           N  
ATOM    905  CA  TYR A 121      -8.906   6.125   5.297  1.00 84.31           C  
ATOM    906  C   TYR A 121      -7.516   5.746   4.805  1.00 84.31           C  
ATOM    907  CB  TYR A 121      -9.750   6.648   4.129  1.00 84.31           C  
ATOM    908  O   TYR A 121      -7.184   4.562   4.699  1.00 84.31           O  
ATOM    909  CG  TYR A 121      -9.812   5.699   2.955  1.00 84.31           C  
ATOM    910  CD1 TYR A 121      -8.906   5.805   1.901  1.00 84.31           C  
ATOM    911  CD2 TYR A 121     -10.773   4.699   2.898  1.00 84.31           C  
ATOM    912  CE1 TYR A 121      -8.961   4.934   0.817  1.00 84.31           C  
ATOM    913  CE2 TYR A 121     -10.844   3.824   1.819  1.00 84.31           C  
ATOM    914  OH  TYR A 121      -9.992   3.084  -0.285  1.00 84.31           O  
ATOM    915  CZ  TYR A 121      -9.930   3.947   0.785  1.00 84.31           C  
ATOM    916  N   ALA A 122      -6.680   6.723   4.547  1.00 83.12           N  
ATOM    917  CA  ALA A 122      -5.352   6.488   3.996  1.00 83.12           C  
ATOM    918  C   ALA A 122      -4.484   5.688   4.969  1.00 83.12           C  
ATOM    919  CB  ALA A 122      -4.676   7.816   3.656  1.00 83.12           C  
ATOM    920  O   ALA A 122      -3.777   4.766   4.562  1.00 83.12           O  
ATOM    921  N   SER A 123      -4.684   5.984   6.285  1.00 83.69           N  
ATOM    922  CA  SER A 123      -3.900   5.316   7.316  1.00 83.69           C  
ATOM    923  C   SER A 123      -4.309   3.854   7.465  1.00 83.69           C  
ATOM    924  CB  SER A 123      -4.059   6.035   8.656  1.00 83.69           C  
ATOM    925  O   SER A 123      -3.453   2.969   7.547  1.00 83.69           O  
ATOM    926  OG  SER A 123      -3.580   7.367   8.578  1.00 83.69           O  
ATOM    927  N   LEU A 124      -5.535   3.684   7.527  1.00 88.12           N  
ATOM    928  CA  LEU A 124      -6.055   2.324   7.645  1.00 88.12           C  
ATOM    929  C   LEU A 124      -5.695   1.500   6.410  1.00 88.12           C  
ATOM    930  CB  LEU A 124      -7.570   2.342   7.840  1.00 88.12           C  
ATOM    931  O   LEU A 124      -5.270   0.350   6.531  1.00 88.12           O  
ATOM    932  CG  LEU A 124      -8.258   0.979   7.953  1.00 88.12           C  
ATOM    933  CD1 LEU A 124      -7.680   0.190   9.125  1.00 88.12           C  
ATOM    934  CD2 LEU A 124      -9.766   1.148   8.109  1.00 88.12           C  
ATOM    935  N   ARG A 125      -5.930   2.141   5.289  1.00 87.25           N  
ATOM    936  CA  ARG A 125      -5.621   1.515   4.008  1.00 87.25           C  
ATOM    937  C   ARG A 125      -4.160   1.089   3.941  1.00 87.25           C  
ATOM    938  CB  ARG A 125      -5.941   2.467   2.852  1.00 87.25           C  
ATOM    939  O   ARG A 125      -3.850  -0.023   3.510  1.00 87.25           O  
ATOM    940  CG  ARG A 125      -5.793   1.837   1.476  1.00 87.25           C  
ATOM    941  CD  ARG A 125      -6.184   2.807   0.367  1.00 87.25           C  
ATOM    942  NE  ARG A 125      -5.875   2.266  -0.954  1.00 87.25           N  
ATOM    943  NH1 ARG A 125      -7.945   2.738  -1.858  1.00 87.25           N  
ATOM    944  NH2 ARG A 125      -6.336   1.729  -3.139  1.00 87.25           N  
ATOM    945  CZ  ARG A 125      -6.719   2.246  -1.980  1.00 87.25           C  
ATOM    946  N   SER A 126      -3.283   1.874   4.301  1.00 83.62           N  
ATOM    947  CA  SER A 126      -1.850   1.601   4.312  1.00 83.62           C  
ATOM    948  C   SER A 126      -1.500   0.522   5.332  1.00 83.62           C  
ATOM    949  CB  SER A 126      -1.062   2.877   4.617  1.00 83.62           C  
ATOM    950  O   SER A 126      -0.677  -0.353   5.062  1.00 83.62           O  
ATOM    951  OG  SER A 126       0.329   2.611   4.660  1.00 83.62           O  
ATOM    952  N   LEU A 127      -2.068   0.608   6.504  1.00 86.38           N  
ATOM    953  CA  LEU A 127      -1.821  -0.352   7.574  1.00 86.38           C  
ATOM    954  C   LEU A 127      -2.209  -1.761   7.141  1.00 86.38           C  
ATOM    955  CB  LEU A 127      -2.598   0.039   8.836  1.00 86.38           C  
ATOM    956  O   LEU A 127      -1.419  -2.697   7.281  1.00 86.38           O  
ATOM    957  CG  LEU A 127      -2.477  -0.911  10.023  1.00 86.38           C  
ATOM    958  CD1 LEU A 127      -1.060  -0.873  10.594  1.00 86.38           C  
ATOM    959  CD2 LEU A 127      -3.496  -0.552  11.102  1.00 86.38           C  
ATOM    960  N   VAL A 128      -3.367  -1.891   6.594  1.00 88.88           N  
ATOM    961  CA  VAL A 128      -3.889  -3.189   6.180  1.00 88.88           C  
ATOM    962  C   VAL A 128      -3.104  -3.701   4.973  1.00 88.88           C  
ATOM    963  CB  VAL A 128      -5.395  -3.115   5.844  1.00 88.88           C  
ATOM    964  O   VAL A 128      -2.785  -4.891   4.891  1.00 88.88           O  
ATOM    965  CG1 VAL A 128      -5.891  -4.449   5.289  1.00 88.88           C  
ATOM    966  CG2 VAL A 128      -6.199  -2.717   7.078  1.00 88.88           C  
ATOM    967  N   ALA A 129      -2.807  -2.832   4.074  1.00 87.69           N  
ATOM    968  CA  ALA A 129      -2.035  -3.188   2.885  1.00 87.69           C  
ATOM    969  C   ALA A 129      -0.661  -3.730   3.266  1.00 87.69           C  
ATOM    970  CB  ALA A 129      -1.890  -1.979   1.964  1.00 87.69           C  
ATOM    971  O   ALA A 129      -0.194  -4.715   2.688  1.00 87.69           O  
ATOM    972  N   SER A 130      -0.090  -3.172   4.234  1.00 86.44           N  
ATOM    973  CA  SER A 130       1.255  -3.547   4.656  1.00 86.44           C  
ATOM    974  C   SER A 130       1.266  -4.926   5.312  1.00 86.44           C  
ATOM    975  CB  SER A 130       1.819  -2.508   5.629  1.00 86.44           C  
ATOM    976  O   SER A 130       2.285  -5.617   5.297  1.00 86.44           O  
ATOM    977  OG  SER A 130       1.125  -2.545   6.863  1.00 86.44           O  
ATOM    978  N   SER A 131       0.205  -5.262   5.961  1.00 87.56           N  
ATOM    979  CA  SER A 131       0.085  -6.543   6.648  1.00 87.56           C  
ATOM    980  C   SER A 131       0.087  -7.703   5.660  1.00 87.56           C  
ATOM    981  CB  SER A 131      -1.191  -6.582   7.488  1.00 87.56           C  
ATOM    982  O   SER A 131       0.608  -8.781   5.957  1.00 87.56           O  
ATOM    983  OG  SER A 131      -1.316  -7.828   8.156  1.00 87.56           O  
ATOM    984  N   GLY A 132      -0.441  -7.469   4.406  1.00 88.56           N  
ATOM    985  CA  GLY A 132      -0.386  -8.438   3.324  1.00 88.56           C  
ATOM    986  C   GLY A 132      -1.359  -9.586   3.504  1.00 88.56           C  
ATOM    987  O   GLY A 132      -1.248 -10.617   2.832  1.00 88.56           O  
ATOM    988  N   THR A 133      -2.252  -9.461   4.473  1.00 89.88           N  
ATOM    989  CA  THR A 133      -3.295 -10.453   4.699  1.00 89.88           C  
ATOM    990  C   THR A 133      -4.484  -9.836   5.430  1.00 89.88           C  
ATOM    991  CB  THR A 133      -2.760 -11.648   5.508  1.00 89.88           C  
ATOM    992  O   THR A 133      -4.324  -8.875   6.184  1.00 89.88           O  
ATOM    993  CG2 THR A 133      -2.279 -11.211   6.887  1.00 89.88           C  
ATOM    994  OG1 THR A 133      -3.805 -12.617   5.664  1.00 89.88           O  
ATOM    995  N   LEU A 134      -5.715 -10.375   5.199  1.00 87.12           N  
ATOM    996  CA  LEU A 134      -6.918 -10.055   5.961  1.00 87.12           C  
ATOM    997  C   LEU A 134      -7.332 -11.219   6.848  1.00 87.12           C  
ATOM    998  CB  LEU A 134      -8.062  -9.680   5.016  1.00 87.12           C  
ATOM    999  O   LEU A 134      -8.383 -11.820   6.637  1.00 87.12           O  
ATOM   1000  CG  LEU A 134      -7.863  -8.430   4.164  1.00 87.12           C  
ATOM   1001  CD1 LEU A 134      -9.016  -8.266   3.182  1.00 87.12           C  
ATOM   1002  CD2 LEU A 134      -7.727  -7.195   5.047  1.00 87.12           C  
ATOM   1003  N   GLU A 135      -6.395 -11.625   7.660  1.00 90.81           N  
ATOM   1004  CA  GLU A 135      -6.691 -12.711   8.594  1.00 90.81           C  
ATOM   1005  C   GLU A 135      -7.613 -12.242   9.711  1.00 90.81           C  
ATOM   1006  CB  GLU A 135      -5.402 -13.289   9.180  1.00 90.81           C  
ATOM   1007  O   GLU A 135      -7.211 -11.445  10.562  1.00 90.81           O  
ATOM   1008  CG  GLU A 135      -5.613 -14.539  10.016  1.00 90.81           C  
ATOM   1009  CD  GLU A 135      -4.324 -15.094  10.602  1.00 90.81           C  
ATOM   1010  OE1 GLU A 135      -4.387 -16.016  11.445  1.00 90.81           O  
ATOM   1011  OE2 GLU A 135      -3.240 -14.602  10.211  1.00 90.81           O  
ATOM   1012  N   PHE A 136      -8.812 -12.781   9.695  1.00 92.75           N  
ATOM   1013  CA  PHE A 136      -9.875 -12.328  10.594  1.00 92.75           C  
ATOM   1014  C   PHE A 136     -10.266 -13.445  11.562  1.00 92.75           C  
ATOM   1015  CB  PHE A 136     -11.094 -11.867   9.797  1.00 92.75           C  
ATOM   1016  O   PHE A 136     -10.484 -14.586  11.148  1.00 92.75           O  
ATOM   1017  CG  PHE A 136     -12.258 -11.453  10.656  1.00 92.75           C  
ATOM   1018  CD1 PHE A 136     -13.359 -12.281  10.820  1.00 92.75           C  
ATOM   1019  CD2 PHE A 136     -12.250 -10.219  11.305  1.00 92.75           C  
ATOM   1020  CE1 PHE A 136     -14.438 -11.898  11.609  1.00 92.75           C  
ATOM   1021  CE2 PHE A 136     -13.320  -9.828  12.102  1.00 92.75           C  
ATOM   1022  CZ  PHE A 136     -14.414 -10.672  12.250  1.00 92.75           C  
ATOM   1023  N   LYS A 137     -10.320 -13.133  12.789  1.00 93.69           N  
ATOM   1024  CA  LYS A 137     -10.750 -14.070  13.828  1.00 93.69           C  
ATOM   1025  C   LYS A 137     -11.938 -13.516  14.609  1.00 93.69           C  
ATOM   1026  CB  LYS A 137      -9.594 -14.383  14.781  1.00 93.69           C  
ATOM   1027  O   LYS A 137     -11.906 -12.375  15.070  1.00 93.69           O  
ATOM   1028  CG  LYS A 137      -8.461 -15.164  14.148  1.00 93.69           C  
ATOM   1029  CD  LYS A 137      -7.457 -15.648  15.188  1.00 93.69           C  
ATOM   1030  CE  LYS A 137      -6.352 -16.484  14.562  1.00 93.69           C  
ATOM   1031  NZ  LYS A 137      -5.359 -16.953  15.578  1.00 93.69           N  
ATOM   1032  N   ASN A 138     -12.914 -14.383  14.672  1.00 92.94           N  
ATOM   1033  CA  ASN A 138     -14.078 -13.969  15.453  1.00 92.94           C  
ATOM   1034  C   ASN A 138     -13.758 -13.938  16.953  1.00 92.94           C  
ATOM   1035  CB  ASN A 138     -15.266 -14.898  15.188  1.00 92.94           C  
ATOM   1036  O   ASN A 138     -13.039 -14.797  17.453  1.00 92.94           O  
ATOM   1037  CG  ASN A 138     -15.914 -14.641  13.844  1.00 92.94           C  
ATOM   1038  ND2 ASN A 138     -16.500 -15.680  13.258  1.00 92.94           N  
ATOM   1039  OD1 ASN A 138     -15.898 -13.516  13.336  1.00 92.94           O  
ATOM   1040  N   GLU A 139     -14.242 -12.898  17.562  1.00 92.19           N  
ATOM   1041  CA  GLU A 139     -14.078 -12.734  19.000  1.00 92.19           C  
ATOM   1042  C   GLU A 139     -15.430 -12.617  19.703  1.00 92.19           C  
ATOM   1043  CB  GLU A 139     -13.219 -11.508  19.312  1.00 92.19           C  
ATOM   1044  O   GLU A 139     -16.359 -12.016  19.156  1.00 92.19           O  
ATOM   1045  CG  GLU A 139     -12.711 -11.461  20.750  1.00 92.19           C  
ATOM   1046  CD  GLU A 139     -11.508 -10.547  20.922  1.00 92.19           C  
ATOM   1047  OE1 GLU A 139     -10.758 -10.711  21.906  1.00 92.19           O  
ATOM   1048  OE2 GLU A 139     -11.320  -9.648  20.078  1.00 92.19           O  
ATOM   1049  N   SER A 140     -15.633 -13.359  20.766  1.00 89.94           N  
ATOM   1050  CA  SER A 140     -16.906 -13.375  21.469  1.00 89.94           C  
ATOM   1051  C   SER A 140     -17.078 -12.148  22.344  1.00 89.94           C  
ATOM   1052  CB  SER A 140     -17.031 -14.648  22.312  1.00 89.94           C  
ATOM   1053  O   SER A 140     -16.375 -12.008  23.359  1.00 89.94           O  
ATOM   1054  OG  SER A 140     -16.984 -15.805  21.484  1.00 89.94           O  
ATOM   1055  N   PHE A 141     -17.938 -11.172  21.891  1.00 91.75           N  
ATOM   1056  CA  PHE A 141     -18.281  -9.984  22.672  1.00 91.75           C  
ATOM   1057  C   PHE A 141     -19.594 -10.203  23.422  1.00 91.75           C  
ATOM   1058  CB  PHE A 141     -18.406  -8.758  21.750  1.00 91.75           C  
ATOM   1059  O   PHE A 141     -20.500 -10.891  22.938  1.00 91.75           O  
ATOM   1060  CG  PHE A 141     -17.125  -8.383  21.078  1.00 91.75           C  
ATOM   1061  CD1 PHE A 141     -16.266  -7.465  21.656  1.00 91.75           C  
ATOM   1062  CD2 PHE A 141     -16.781  -8.938  19.844  1.00 91.75           C  
ATOM   1063  CE1 PHE A 141     -15.070  -7.109  21.031  1.00 91.75           C  
ATOM   1064  CE2 PHE A 141     -15.594  -8.594  19.219  1.00 91.75           C  
ATOM   1065  CZ  PHE A 141     -14.742  -7.676  19.797  1.00 91.75           C  
ATOM   1066  N   ASN A 142     -19.719  -9.852  24.688  1.00 90.44           N  
ATOM   1067  CA  ASN A 142     -20.938  -9.930  25.484  1.00 90.44           C  
ATOM   1068  C   ASN A 142     -21.812  -8.695  25.281  1.00 90.44           C  
ATOM   1069  CB  ASN A 142     -20.609 -10.125  26.969  1.00 90.44           C  
ATOM   1070  O   ASN A 142     -21.734  -7.750  26.062  1.00 90.44           O  
ATOM   1071  CG  ASN A 142     -21.828 -10.477  27.797  1.00 90.44           C  
ATOM   1072  ND2 ASN A 142     -21.641 -10.602  29.094  1.00 90.44           N  
ATOM   1073  OD1 ASN A 142     -22.922 -10.641  27.266  1.00 90.44           O  
ATOM   1074  N   TRP A 143     -22.500  -8.625  24.125  1.00 91.81           N  
ATOM   1075  CA  TRP A 143     -23.453  -7.543  23.891  1.00 91.81           C  
ATOM   1076  C   TRP A 143     -24.828  -7.895  24.438  1.00 91.81           C  
ATOM   1077  CB  TRP A 143     -23.562  -7.238  22.391  1.00 91.81           C  
ATOM   1078  O   TRP A 143     -25.562  -8.695  23.859  1.00 91.81           O  
ATOM   1079  CG  TRP A 143     -22.234  -7.023  21.719  1.00 91.81           C  
ATOM   1080  CD1 TRP A 143     -21.672  -7.793  20.734  1.00 91.81           C  
ATOM   1081  CD2 TRP A 143     -21.297  -5.973  21.984  1.00 91.81           C  
ATOM   1082  CE2 TRP A 143     -20.203  -6.164  21.125  1.00 91.81           C  
ATOM   1083  CE3 TRP A 143     -21.297  -4.883  22.859  1.00 91.81           C  
ATOM   1084  NE1 TRP A 143     -20.453  -7.281  20.375  1.00 91.81           N  
ATOM   1085  CH2 TRP A 143     -19.109  -4.246  22.000  1.00 91.81           C  
ATOM   1086  CZ2 TRP A 143     -19.094  -5.305  21.125  1.00 91.81           C  
ATOM   1087  CZ3 TRP A 143     -20.203  -4.027  22.859  1.00 91.81           C  
ATOM   1088  N   THR A 144     -25.266  -7.520  25.656  1.00 91.19           N  
ATOM   1089  CA  THR A 144     -26.500  -7.930  26.328  1.00 91.19           C  
ATOM   1090  C   THR A 144     -27.578  -6.863  26.188  1.00 91.19           C  
ATOM   1091  CB  THR A 144     -26.250  -8.211  27.828  1.00 91.19           C  
ATOM   1092  O   THR A 144     -27.281  -5.668  26.188  1.00 91.19           O  
ATOM   1093  CG2 THR A 144     -25.250  -9.352  28.016  1.00 91.19           C  
ATOM   1094  OG1 THR A 144     -25.719  -7.027  28.438  1.00 91.19           O  
ATOM   1095  N   GLY A 145     -28.797  -7.406  25.859  1.00 91.25           N  
ATOM   1096  CA  GLY A 145     -29.938  -6.520  25.938  1.00 91.25           C  
ATOM   1097  C   GLY A 145     -30.156  -5.719  24.672  1.00 91.25           C  
ATOM   1098  O   GLY A 145     -30.906  -4.738  24.672  1.00 91.25           O  
ATOM   1099  N   VAL A 146     -29.375  -6.148  23.531  1.00 94.25           N  
ATOM   1100  CA  VAL A 146     -29.516  -5.484  22.234  1.00 94.25           C  
ATOM   1101  C   VAL A 146     -29.594  -6.531  21.125  1.00 94.25           C  
ATOM   1102  CB  VAL A 146     -28.344  -4.512  21.953  1.00 94.25           C  
ATOM   1103  O   VAL A 146     -29.172  -7.672  21.297  1.00 94.25           O  
ATOM   1104  CG1 VAL A 146     -28.344  -3.373  22.969  1.00 94.25           C  
ATOM   1105  CG2 VAL A 146     -27.016  -5.262  21.984  1.00 94.25           C  
ATOM   1106  N   LYS A 147     -30.203  -6.176  20.031  1.00 93.75           N  
ATOM   1107  CA  LYS A 147     -30.141  -6.973  18.812  1.00 93.75           C  
ATOM   1108  C   LYS A 147     -28.812  -6.773  18.094  1.00 93.75           C  
ATOM   1109  CB  LYS A 147     -31.297  -6.609  17.875  1.00 93.75           C  
ATOM   1110  O   LYS A 147     -28.312  -5.648  17.984  1.00 93.75           O  
ATOM   1111  CG  LYS A 147     -32.656  -7.012  18.406  1.00 93.75           C  
ATOM   1112  CD  LYS A 147     -33.781  -6.699  17.406  1.00 93.75           C  
ATOM   1113  CE  LYS A 147     -35.125  -7.082  17.938  1.00 93.75           C  
ATOM   1114  NZ  LYS A 147     -36.219  -6.766  16.953  1.00 93.75           N  
ATOM   1115  N   GLN A 148     -28.203  -7.824  17.578  1.00 90.12           N  
ATOM   1116  CA  GLN A 148     -26.875  -7.789  17.000  1.00 90.12           C  
ATOM   1117  C   GLN A 148     -26.906  -8.062  15.500  1.00 90.12           C  
ATOM   1118  CB  GLN A 148     -25.953  -8.797  17.688  1.00 90.12           C  
ATOM   1119  O   GLN A 148     -25.891  -7.945  14.812  1.00 90.12           O  
ATOM   1120  CG  GLN A 148     -25.781  -8.539  19.188  1.00 90.12           C  
ATOM   1121  CD  GLN A 148     -24.844  -9.539  19.844  1.00 90.12           C  
ATOM   1122  NE2 GLN A 148     -25.281 -10.117  20.953  1.00 90.12           N  
ATOM   1123  OE1 GLN A 148     -23.734  -9.789  19.359  1.00 90.12           O  
ATOM   1124  N   ASN A 149     -28.094  -8.180  14.812  1.00 82.94           N  
ATOM   1125  CA  ASN A 149     -28.188  -8.570  13.414  1.00 82.94           C  
ATOM   1126  C   ASN A 149     -28.906  -7.508  12.586  1.00 82.94           C  
ATOM   1127  CB  ASN A 149     -28.906  -9.922  13.281  1.00 82.94           C  
ATOM   1128  O   ASN A 149     -29.891  -7.805  11.906  1.00 82.94           O  
ATOM   1129  CG  ASN A 149     -28.141 -11.055  13.938  1.00 82.94           C  
ATOM   1130  ND2 ASN A 149     -28.859 -12.078  14.375  1.00 82.94           N  
ATOM   1131  OD1 ASN A 149     -26.906 -11.008  14.055  1.00 82.94           O  
ATOM   1132  N   GLY A 150     -28.453  -6.320  12.742  1.00 81.88           N  
ATOM   1133  CA  GLY A 150     -29.016  -5.301  11.867  1.00 81.88           C  
ATOM   1134  C   GLY A 150     -28.719  -5.559  10.398  1.00 81.88           C  
ATOM   1135  O   GLY A 150     -27.609  -5.969  10.039  1.00 81.88           O  
ATOM   1136  N   THR A 151     -29.797  -5.613   9.617  1.00 85.19           N  
ATOM   1137  CA  THR A 151     -29.594  -5.855   8.188  1.00 85.19           C  
ATOM   1138  C   THR A 151     -30.125  -4.684   7.363  1.00 85.19           C  
ATOM   1139  CB  THR A 151     -30.281  -7.156   7.738  1.00 85.19           C  
ATOM   1140  O   THR A 151     -30.906  -3.869   7.859  1.00 85.19           O  
ATOM   1141  CG2 THR A 151     -29.766  -8.352   8.531  1.00 85.19           C  
ATOM   1142  OG1 THR A 151     -31.703  -7.035   7.945  1.00 85.19           O  
ATOM   1143  N   SER A 152     -29.531  -4.574   6.195  1.00 82.50           N  
ATOM   1144  CA  SER A 152     -29.953  -3.525   5.277  1.00 82.50           C  
ATOM   1145  C   SER A 152     -30.203  -4.078   3.875  1.00 82.50           C  
ATOM   1146  CB  SER A 152     -28.922  -2.402   5.223  1.00 82.50           C  
ATOM   1147  O   SER A 152     -29.469  -4.969   3.422  1.00 82.50           O  
ATOM   1148  OG  SER A 152     -29.281  -1.429   4.258  1.00 82.50           O  
ATOM   1149  N   SER A 153     -31.250  -3.619   3.227  1.00 82.12           N  
ATOM   1150  CA  SER A 153     -31.547  -4.031   1.860  1.00 82.12           C  
ATOM   1151  C   SER A 153     -30.484  -3.531   0.886  1.00 82.12           C  
ATOM   1152  CB  SER A 153     -32.938  -3.514   1.436  1.00 82.12           C  
ATOM   1153  O   SER A 153     -30.406  -4.000  -0.251  1.00 82.12           O  
ATOM   1154  OG  SER A 153     -33.000  -2.104   1.548  1.00 82.12           O  
ATOM   1155  N   ALA A 154     -29.688  -2.656   1.410  1.00 80.69           N  
ATOM   1156  CA  ALA A 154     -28.609  -2.072   0.631  1.00 80.69           C  
ATOM   1157  C   ALA A 154     -27.438  -3.045   0.506  1.00 80.69           C  
ATOM   1158  CB  ALA A 154     -28.141  -0.764   1.265  1.00 80.69           C  
ATOM   1159  O   ALA A 154     -26.625  -2.938  -0.417  1.00 80.69           O  
ATOM   1160  N   CYS A 155     -27.406  -3.986   1.435  1.00 86.62           N  
ATOM   1161  CA  CYS A 155     -26.406  -5.051   1.413  1.00 86.62           C  
ATOM   1162  C   CYS A 155     -27.047  -6.398   1.118  1.00 86.62           C  
ATOM   1163  CB  CYS A 155     -25.656  -5.113   2.746  1.00 86.62           C  
ATOM   1164  O   CYS A 155     -27.906  -6.863   1.881  1.00 86.62           O  
ATOM   1165  SG  CYS A 155     -24.781  -3.588   3.162  1.00 86.62           S  
ATOM   1166  N   ILE A 156     -26.812  -6.859  -0.078  1.00 85.81           N  
ATOM   1167  CA  ILE A 156     -27.484  -8.102  -0.467  1.00 85.81           C  
ATOM   1168  C   ILE A 156     -26.453  -9.227  -0.543  1.00 85.81           C  
ATOM   1169  CB  ILE A 156     -28.219  -7.953  -1.819  1.00 85.81           C  
ATOM   1170  O   ILE A 156     -25.438  -9.109  -1.229  1.00 85.81           O  
ATOM   1171  CG1 ILE A 156     -29.281  -6.867  -1.725  1.00 85.81           C  
ATOM   1172  CG2 ILE A 156     -28.812  -9.289  -2.256  1.00 85.81           C  
ATOM   1173  CD1 ILE A 156     -29.984  -6.562  -3.047  1.00 85.81           C  
ATOM   1174  N   ARG A 157     -26.547 -10.156   0.263  1.00 85.94           N  
ATOM   1175  CA  ARG A 157     -25.781 -11.398   0.181  1.00 85.94           C  
ATOM   1176  C   ARG A 157     -26.641 -12.531  -0.372  1.00 85.94           C  
ATOM   1177  CB  ARG A 157     -25.234 -11.781   1.555  1.00 85.94           C  
ATOM   1178  O   ARG A 157     -27.609 -12.961   0.270  1.00 85.94           O  
ATOM   1179  CG  ARG A 157     -24.203 -12.898   1.514  1.00 85.94           C  
ATOM   1180  CD  ARG A 157     -23.578 -13.141   2.879  1.00 85.94           C  
ATOM   1181  NE  ARG A 157     -22.547 -12.141   3.178  1.00 85.94           N  
ATOM   1182  NH1 ARG A 157     -23.469 -11.492   5.195  1.00 85.94           N  
ATOM   1183  NH2 ARG A 157     -21.547 -10.508   4.445  1.00 85.94           N  
ATOM   1184  CZ  ARG A 157     -22.531 -11.383   4.273  1.00 85.94           C  
ATOM   1185  N   GLY A 158     -26.391 -12.836  -1.605  1.00 84.69           N  
ATOM   1186  CA  GLY A 158     -27.297 -13.734  -2.293  1.00 84.69           C  
ATOM   1187  C   GLY A 158     -28.641 -13.102  -2.609  1.00 84.69           C  
ATOM   1188  O   GLY A 158     -28.703 -12.078  -3.283  1.00 84.69           O  
ATOM   1189  N   SER A 159     -29.750 -13.625  -1.954  1.00 84.25           N  
ATOM   1190  CA  SER A 159     -31.094 -13.086  -2.182  1.00 84.25           C  
ATOM   1191  C   SER A 159     -31.656 -12.469  -0.911  1.00 84.25           C  
ATOM   1192  CB  SER A 159     -32.031 -14.180  -2.689  1.00 84.25           C  
ATOM   1193  O   SER A 159     -32.812 -12.023  -0.891  1.00 84.25           O  
ATOM   1194  OG  SER A 159     -32.031 -15.281  -1.797  1.00 84.25           O  
ATOM   1195  N   SER A 160     -30.812 -12.359   0.136  1.00 87.25           N  
ATOM   1196  CA  SER A 160     -31.281 -11.883   1.434  1.00 87.25           C  
ATOM   1197  C   SER A 160     -30.562 -10.594   1.833  1.00 87.25           C  
ATOM   1198  CB  SER A 160     -31.062 -12.953   2.508  1.00 87.25           C  
ATOM   1199  O   SER A 160     -29.406 -10.383   1.480  1.00 87.25           O  
ATOM   1200  OG  SER A 160     -31.719 -14.156   2.166  1.00 87.25           O  
ATOM   1201  N   SER A 161     -31.344  -9.734   2.502  1.00 87.75           N  
ATOM   1202  CA  SER A 161     -30.734  -8.547   3.098  1.00 87.75           C  
ATOM   1203  C   SER A 161     -29.688  -8.922   4.141  1.00 87.75           C  
ATOM   1204  CB  SER A 161     -31.812  -7.660   3.736  1.00 87.75           C  
ATOM   1205  O   SER A 161     -29.906  -9.828   4.949  1.00 87.75           O  
ATOM   1206  OG  SER A 161     -32.750  -7.227   2.766  1.00 87.75           O  
ATOM   1207  N   SER A 162     -28.609  -8.273   4.027  1.00 89.69           N  
ATOM   1208  CA  SER A 162     -27.484  -8.539   4.926  1.00 89.69           C  
ATOM   1209  C   SER A 162     -26.812  -7.246   5.363  1.00 89.69           C  
ATOM   1210  CB  SER A 162     -26.469  -9.453   4.250  1.00 89.69           C  
ATOM   1211  O   SER A 162     -27.391  -6.164   5.250  1.00 89.69           O  
ATOM   1212  OG  SER A 162     -25.500  -9.906   5.184  1.00 89.69           O  
ATOM   1213  N   PHE A 163     -25.672  -7.465   6.023  1.00 91.50           N  
ATOM   1214  CA  PHE A 163     -24.797  -6.391   6.480  1.00 91.50           C  
ATOM   1215  C   PHE A 163     -23.328  -6.785   6.336  1.00 91.50           C  
ATOM   1216  CB  PHE A 163     -25.094  -6.027   7.938  1.00 91.50           C  
ATOM   1217  O   PHE A 163     -23.016  -7.840   5.781  1.00 91.50           O  
ATOM   1218  CG  PHE A 163     -24.500  -4.715   8.375  1.00 91.50           C  
ATOM   1219  CD1 PHE A 163     -23.609  -4.656   9.430  1.00 91.50           C  
ATOM   1220  CD2 PHE A 163     -24.844  -3.533   7.723  1.00 91.50           C  
ATOM   1221  CE1 PHE A 163     -23.047  -3.443   9.836  1.00 91.50           C  
ATOM   1222  CE2 PHE A 163     -24.297  -2.316   8.117  1.00 91.50           C  
ATOM   1223  CZ  PHE A 163     -23.406  -2.273   9.180  1.00 91.50           C  
ATOM   1224  N   PHE A 164     -22.438  -5.855   6.621  1.00 92.69           N  
ATOM   1225  CA  PHE A 164     -21.016  -6.211   6.609  1.00 92.69           C  
ATOM   1226  C   PHE A 164     -20.766  -7.426   7.492  1.00 92.69           C  
ATOM   1227  CB  PHE A 164     -20.172  -5.027   7.082  1.00 92.69           C  
ATOM   1228  O   PHE A 164     -21.156  -7.445   8.664  1.00 92.69           O  
ATOM   1229  CG  PHE A 164     -20.312  -3.797   6.230  1.00 92.69           C  
ATOM   1230  CD1 PHE A 164     -19.922  -3.809   4.898  1.00 92.69           C  
ATOM   1231  CD2 PHE A 164     -20.828  -2.627   6.762  1.00 92.69           C  
ATOM   1232  CE1 PHE A 164     -20.047  -2.670   4.105  1.00 92.69           C  
ATOM   1233  CE2 PHE A 164     -20.969  -1.484   5.980  1.00 92.69           C  
ATOM   1234  CZ  PHE A 164     -20.578  -1.508   4.648  1.00 92.69           C  
ATOM   1235  N   SER A 165     -20.109  -8.508   7.008  1.00 91.75           N  
ATOM   1236  CA  SER A 165     -19.969  -9.789   7.688  1.00 91.75           C  
ATOM   1237  C   SER A 165     -19.000  -9.688   8.859  1.00 91.75           C  
ATOM   1238  CB  SER A 165     -19.484 -10.867   6.711  1.00 91.75           C  
ATOM   1239  O   SER A 165     -18.969 -10.562   9.734  1.00 91.75           O  
ATOM   1240  OG  SER A 165     -18.234 -10.516   6.148  1.00 91.75           O  
ATOM   1241  N   ARG A 166     -18.172  -8.531   8.938  1.00 92.94           N  
ATOM   1242  CA  ARG A 166     -17.172  -8.391   9.984  1.00 92.94           C  
ATOM   1243  C   ARG A 166     -17.609  -7.398  11.047  1.00 92.94           C  
ATOM   1244  CB  ARG A 166     -15.828  -7.961   9.391  1.00 92.94           C  
ATOM   1245  O   ARG A 166     -16.844  -7.062  11.953  1.00 92.94           O  
ATOM   1246  CG  ARG A 166     -15.281  -8.906   8.336  1.00 92.94           C  
ATOM   1247  CD  ARG A 166     -15.016 -10.297   8.906  1.00 92.94           C  
ATOM   1248  NE  ARG A 166     -14.469 -11.195   7.898  1.00 92.94           N  
ATOM   1249  NH1 ARG A 166     -15.945 -12.914   8.336  1.00 92.94           N  
ATOM   1250  NH2 ARG A 166     -14.344 -13.156   6.707  1.00 92.94           N  
ATOM   1251  CZ  ARG A 166     -14.922 -12.422   7.648  1.00 92.94           C  
ATOM   1252  N   LEU A 167     -18.828  -6.930  10.906  1.00 95.06           N  
ATOM   1253  CA  LEU A 167     -19.391  -5.961  11.852  1.00 95.06           C  
ATOM   1254  C   LEU A 167     -20.750  -6.410  12.352  1.00 95.06           C  
ATOM   1255  CB  LEU A 167     -19.484  -4.578  11.203  1.00 95.06           C  
ATOM   1256  O   LEU A 167     -21.453  -7.148  11.664  1.00 95.06           O  
ATOM   1257  CG  LEU A 167     -18.172  -3.943  10.742  1.00 95.06           C  
ATOM   1258  CD1 LEU A 167     -18.453  -2.730   9.859  1.00 95.06           C  
ATOM   1259  CD2 LEU A 167     -17.328  -3.555  11.938  1.00 95.06           C  
ATOM   1260  N   ASN A 168     -21.062  -5.980  13.539  1.00 94.44           N  
ATOM   1261  CA  ASN A 168     -22.391  -6.164  14.117  1.00 94.44           C  
ATOM   1262  C   ASN A 168     -23.125  -4.836  14.273  1.00 94.44           C  
ATOM   1263  CB  ASN A 168     -22.297  -6.883  15.469  1.00 94.44           C  
ATOM   1264  O   ASN A 168     -22.578  -3.891  14.859  1.00 94.44           O  
ATOM   1265  CG  ASN A 168     -21.844  -8.320  15.328  1.00 94.44           C  
ATOM   1266  ND2 ASN A 168     -21.062  -8.797  16.297  1.00 94.44           N  
ATOM   1267  OD1 ASN A 168     -22.203  -9.008  14.367  1.00 94.44           O  
ATOM   1268  N   TRP A 169     -24.281  -4.852  13.672  1.00 94.38           N  
ATOM   1269  CA  TRP A 169     -25.125  -3.668  13.867  1.00 94.38           C  
ATOM   1270  C   TRP A 169     -26.016  -3.822  15.086  1.00 94.38           C  
ATOM   1271  CB  TRP A 169     -25.969  -3.402  12.617  1.00 94.38           C  
ATOM   1272  O   TRP A 169     -27.016  -4.539  15.039  1.00 94.38           O  
ATOM   1273  CG  TRP A 169     -26.641  -2.061  12.617  1.00 94.38           C  
ATOM   1274  CD1 TRP A 169     -26.625  -1.124  13.609  1.00 94.38           C  
ATOM   1275  CD2 TRP A 169     -27.438  -1.509  11.562  1.00 94.38           C  
ATOM   1276  CE2 TRP A 169     -27.875  -0.232  11.992  1.00 94.38           C  
ATOM   1277  CE3 TRP A 169     -27.828  -1.970  10.297  1.00 94.38           C  
ATOM   1278  NE1 TRP A 169     -27.359  -0.022  13.242  1.00 94.38           N  
ATOM   1279  CH2 TRP A 169     -29.047   0.114   9.969  1.00 94.38           C  
ATOM   1280  CZ2 TRP A 169     -28.672   0.589  11.195  1.00 94.38           C  
ATOM   1281  CZ3 TRP A 169     -28.641  -1.151   9.516  1.00 94.38           C  
ATOM   1282  N   LEU A 170     -25.688  -3.035  16.188  1.00 95.19           N  
ATOM   1283  CA  LEU A 170     -26.438  -3.145  17.438  1.00 95.19           C  
ATOM   1284  C   LEU A 170     -27.641  -2.213  17.438  1.00 95.19           C  
ATOM   1285  CB  LEU A 170     -25.531  -2.824  18.641  1.00 95.19           C  
ATOM   1286  O   LEU A 170     -27.500  -1.010  17.203  1.00 95.19           O  
ATOM   1287  CG  LEU A 170     -24.219  -3.615  18.734  1.00 95.19           C  
ATOM   1288  CD1 LEU A 170     -23.516  -3.303  20.031  1.00 95.19           C  
ATOM   1289  CD2 LEU A 170     -24.484  -5.109  18.609  1.00 95.19           C  
ATOM   1290  N   THR A 171     -28.812  -2.758  17.641  1.00 94.44           N  
ATOM   1291  CA  THR A 171     -30.047  -1.975  17.703  1.00 94.44           C  
ATOM   1292  C   THR A 171     -30.859  -2.338  18.953  1.00 94.44           C  
ATOM   1293  CB  THR A 171     -30.922  -2.186  16.453  1.00 94.44           C  
ATOM   1294  O   THR A 171     -30.516  -3.293  19.656  1.00 94.44           O  
ATOM   1295  CG2 THR A 171     -30.188  -1.727  15.195  1.00 94.44           C  
ATOM   1296  OG1 THR A 171     -31.234  -3.578  16.328  1.00 94.44           O  
ATOM   1297  N   SER A 172     -31.828  -1.543  19.188  1.00 94.19           N  
ATOM   1298  CA  SER A 172     -32.625  -1.719  20.391  1.00 94.19           C  
ATOM   1299  C   SER A 172     -33.406  -3.041  20.344  1.00 94.19           C  
ATOM   1300  CB  SER A 172     -33.625  -0.559  20.547  1.00 94.19           C  
ATOM   1301  O   SER A 172     -33.812  -3.500  19.281  1.00 94.19           O  
ATOM   1302  OG  SER A 172     -34.594  -0.600  19.531  1.00 94.19           O  
ATOM   1303  N   LEU A 173     -33.469  -3.789  21.453  1.00 93.69           N  
ATOM   1304  CA  LEU A 173     -34.281  -4.980  21.703  1.00 93.69           C  
ATOM   1305  C   LEU A 173     -35.469  -4.656  22.609  1.00 93.69           C  
ATOM   1306  CB  LEU A 173     -33.406  -6.082  22.344  1.00 93.69           C  
ATOM   1307  O   LEU A 173     -35.281  -4.188  23.734  1.00 93.69           O  
ATOM   1308  CG  LEU A 173     -34.125  -7.414  22.609  1.00 93.69           C  
ATOM   1309  CD1 LEU A 173     -34.531  -8.070  21.297  1.00 93.69           C  
ATOM   1310  CD2 LEU A 173     -33.219  -8.344  23.422  1.00 93.69           C  
ATOM   1311  N   ASN A 174     -36.688  -4.785  22.031  1.00 91.50           N  
ATOM   1312  CA  ASN A 174     -37.906  -4.469  22.766  1.00 91.50           C  
ATOM   1313  C   ASN A 174     -37.938  -3.014  23.234  1.00 91.50           C  
ATOM   1314  CB  ASN A 174     -38.094  -5.406  23.969  1.00 91.50           C  
ATOM   1315  O   ASN A 174     -38.281  -2.725  24.375  1.00 91.50           O  
ATOM   1316  CG  ASN A 174     -38.219  -6.859  23.562  1.00 91.50           C  
ATOM   1317  ND2 ASN A 174     -37.656  -7.758  24.344  1.00 91.50           N  
ATOM   1318  OD1 ASN A 174     -38.875  -7.164  22.547  1.00 91.50           O  
ATOM   1319  N   ASN A 175     -37.344  -2.064  22.359  1.00 92.00           N  
ATOM   1320  CA  ASN A 175     -37.344  -0.619  22.547  1.00 92.00           C  
ATOM   1321  C   ASN A 175     -36.469  -0.200  23.719  1.00 92.00           C  
ATOM   1322  CB  ASN A 175     -38.781  -0.121  22.766  1.00 92.00           C  
ATOM   1323  O   ASN A 175     -36.719   0.806  24.375  1.00 92.00           O  
ATOM   1324  CG  ASN A 175     -39.625  -0.201  21.516  1.00 92.00           C  
ATOM   1325  ND2 ASN A 175     -40.938  -0.451  21.672  1.00 92.00           N  
ATOM   1326  OD1 ASN A 175     -39.125  -0.040  20.391  1.00 92.00           O  
ATOM   1327  N   ILE A 176     -35.594  -1.140  24.031  1.00 93.88           N  
ATOM   1328  CA  ILE A 176     -34.594  -0.858  25.078  1.00 93.88           C  
ATOM   1329  C   ILE A 176     -33.188  -1.025  24.516  1.00 93.88           C  
ATOM   1330  CB  ILE A 176     -34.812  -1.775  26.297  1.00 93.88           C  
ATOM   1331  O   ILE A 176     -32.906  -1.995  23.812  1.00 93.88           O  
ATOM   1332  CG1 ILE A 176     -36.188  -1.579  26.891  1.00 93.88           C  
ATOM   1333  CG2 ILE A 176     -33.719  -1.512  27.359  1.00 93.88           C  
ATOM   1334  CD1 ILE A 176     -36.562  -2.604  27.953  1.00 93.88           C  
ATOM   1335  N   TYR A 177     -32.312  -0.125  24.859  1.00 94.56           N  
ATOM   1336  CA  TYR A 177     -30.891  -0.186  24.531  1.00 94.56           C  
ATOM   1337  C   TYR A 177     -30.016   0.135  25.734  1.00 94.56           C  
ATOM   1338  CB  TYR A 177     -30.562   0.783  23.391  1.00 94.56           C  
ATOM   1339  O   TYR A 177     -29.734   1.304  26.016  1.00 94.56           O  
ATOM   1340  CG  TYR A 177     -29.203   0.560  22.766  1.00 94.56           C  
ATOM   1341  CD1 TYR A 177     -28.047   0.961  23.422  1.00 94.56           C  
ATOM   1342  CD2 TYR A 177     -29.078  -0.050  21.516  1.00 94.56           C  
ATOM   1343  CE1 TYR A 177     -26.797   0.760  22.859  1.00 94.56           C  
ATOM   1344  CE2 TYR A 177     -27.828  -0.256  20.938  1.00 94.56           C  
ATOM   1345  OH  TYR A 177     -25.453  -0.050  21.047  1.00 94.56           O  
ATOM   1346  CZ  TYR A 177     -26.688   0.151  21.609  1.00 94.56           C  
ATOM   1347  N   PRO A 178     -29.688  -0.885  26.484  1.00 95.06           N  
ATOM   1348  CA  PRO A 178     -28.828  -0.628  27.641  1.00 95.06           C  
ATOM   1349  C   PRO A 178     -27.422  -0.211  27.250  1.00 95.06           C  
ATOM   1350  CB  PRO A 178     -28.828  -1.971  28.375  1.00 95.06           C  
ATOM   1351  O   PRO A 178     -26.953  -0.544  26.156  1.00 95.06           O  
ATOM   1352  CG  PRO A 178     -29.109  -2.988  27.312  1.00 95.06           C  
ATOM   1353  CD  PRO A 178     -29.969  -2.357  26.266  1.00 95.06           C  
ATOM   1354  N   ALA A 179     -26.844   0.558  28.125  1.00 94.44           N  
ATOM   1355  CA  ALA A 179     -25.453   0.946  27.859  1.00 94.44           C  
ATOM   1356  C   ALA A 179     -24.562  -0.282  27.703  1.00 94.44           C  
ATOM   1357  CB  ALA A 179     -24.938   1.837  28.984  1.00 94.44           C  
ATOM   1358  O   ALA A 179     -24.688  -1.247  28.453  1.00 94.44           O  
ATOM   1359  N   GLN A 180     -23.750  -0.201  26.625  1.00 95.50           N  
ATOM   1360  CA  GLN A 180     -22.812  -1.280  26.344  1.00 95.50           C  
ATOM   1361  C   GLN A 180     -21.422  -0.956  26.891  1.00 95.50           C  
ATOM   1362  CB  GLN A 180     -22.750  -1.548  24.844  1.00 95.50           C  
ATOM   1363  O   GLN A 180     -20.906   0.141  26.656  1.00 95.50           O  
ATOM   1364  CG  GLN A 180     -24.094  -1.860  24.203  1.00 95.50           C  
ATOM   1365  CD  GLN A 180     -24.750  -3.090  24.797  1.00 95.50           C  
ATOM   1366  NE2 GLN A 180     -26.016  -2.951  25.219  1.00 95.50           N  
ATOM   1367  OE1 GLN A 180     -24.141  -4.156  24.891  1.00 95.50           O  
ATOM   1368  N   ASN A 181     -20.938  -1.989  27.688  1.00 94.94           N  
ATOM   1369  CA  ASN A 181     -19.594  -1.886  28.234  1.00 94.94           C  
ATOM   1370  C   ASN A 181     -18.812  -3.191  28.078  1.00 94.94           C  
ATOM   1371  CB  ASN A 181     -19.656  -1.483  29.719  1.00 94.94           C  
ATOM   1372  O   ASN A 181     -19.109  -4.176  28.750  1.00 94.94           O  
ATOM   1373  CG  ASN A 181     -18.297  -1.102  30.266  1.00 94.94           C  
ATOM   1374  ND2 ASN A 181     -18.266  -0.642  31.516  1.00 94.94           N  
ATOM   1375  OD1 ASN A 181     -17.281  -1.218  29.578  1.00 94.94           O  
ATOM   1376  N   VAL A 182     -17.828  -3.104  27.156  1.00 93.94           N  
ATOM   1377  CA  VAL A 182     -17.078  -4.320  26.844  1.00 93.94           C  
ATOM   1378  C   VAL A 182     -15.586  -4.074  27.062  1.00 93.94           C  
ATOM   1379  CB  VAL A 182     -17.344  -4.809  25.406  1.00 93.94           C  
ATOM   1380  O   VAL A 182     -15.078  -2.998  26.734  1.00 93.94           O  
ATOM   1381  CG1 VAL A 182     -16.375  -5.930  25.031  1.00 93.94           C  
ATOM   1382  CG2 VAL A 182     -18.797  -5.273  25.266  1.00 93.94           C  
ATOM   1383  N   THR A 183     -15.039  -5.078  27.703  1.00 94.31           N  
ATOM   1384  CA  THR A 183     -13.594  -5.078  27.906  1.00 94.31           C  
ATOM   1385  C   THR A 183     -12.961  -6.316  27.281  1.00 94.31           C  
ATOM   1386  CB  THR A 183     -13.234  -5.016  29.406  1.00 94.31           C  
ATOM   1387  O   THR A 183     -13.352  -7.441  27.578  1.00 94.31           O  
ATOM   1388  CG2 THR A 183     -11.727  -4.887  29.609  1.00 94.31           C  
ATOM   1389  OG1 THR A 183     -13.883  -3.885  30.000  1.00 94.31           O  
ATOM   1390  N   MET A 184     -11.922  -5.953  26.453  1.00 94.25           N  
ATOM   1391  CA  MET A 184     -11.266  -7.051  25.734  1.00 94.25           C  
ATOM   1392  C   MET A 184      -9.750  -6.941  25.844  1.00 94.25           C  
ATOM   1393  CB  MET A 184     -11.688  -7.066  24.266  1.00 94.25           C  
ATOM   1394  O   MET A 184      -9.133  -6.102  25.188  1.00 94.25           O  
ATOM   1395  CG  MET A 184     -11.203  -8.289  23.500  1.00 94.25           C  
ATOM   1396  SD  MET A 184     -11.805  -9.859  24.234  1.00 94.25           S  
ATOM   1397  CE  MET A 184     -13.594  -9.664  24.000  1.00 94.25           C  
ATOM   1398  N   PRO A 185      -9.195  -7.883  26.656  1.00 93.62           N  
ATOM   1399  CA  PRO A 185      -7.734  -7.852  26.734  1.00 93.62           C  
ATOM   1400  C   PRO A 185      -7.055  -8.516  25.547  1.00 93.62           C  
ATOM   1401  CB  PRO A 185      -7.445  -8.625  28.031  1.00 93.62           C  
ATOM   1402  O   PRO A 185      -7.613  -9.445  24.953  1.00 93.62           O  
ATOM   1403  CG  PRO A 185      -8.602  -9.555  28.188  1.00 93.62           C  
ATOM   1404  CD  PRO A 185      -9.820  -8.906  27.594  1.00 93.62           C  
ATOM   1405  N   ASN A 186      -5.945  -7.910  25.188  1.00 94.50           N  
ATOM   1406  CA  ASN A 186      -5.105  -8.562  24.188  1.00 94.50           C  
ATOM   1407  C   ASN A 186      -4.016  -9.414  24.828  1.00 94.50           C  
ATOM   1408  CB  ASN A 186      -4.480  -7.520  23.250  1.00 94.50           C  
ATOM   1409  O   ASN A 186      -2.990  -8.891  25.266  1.00 94.50           O  
ATOM   1410  CG  ASN A 186      -3.695  -8.148  22.125  1.00 94.50           C  
ATOM   1411  ND2 ASN A 186      -3.115  -7.312  21.266  1.00 94.50           N  
ATOM   1412  OD1 ASN A 186      -3.611  -9.375  22.016  1.00 94.50           O  
ATOM   1413  N   LYS A 187      -4.227 -10.711  24.812  1.00 92.81           N  
ATOM   1414  CA  LYS A 187      -3.309 -11.625  25.484  1.00 92.81           C  
ATOM   1415  C   LYS A 187      -2.330 -12.242  24.500  1.00 92.81           C  
ATOM   1416  CB  LYS A 187      -4.086 -12.727  26.219  1.00 92.81           C  
ATOM   1417  O   LYS A 187      -1.438 -13.000  24.891  1.00 92.81           O  
ATOM   1418  CG  LYS A 187      -4.977 -12.211  27.344  1.00 92.81           C  
ATOM   1419  CD  LYS A 187      -5.730 -13.352  28.016  1.00 92.81           C  
ATOM   1420  CE  LYS A 187      -6.656 -12.836  29.109  1.00 92.81           C  
ATOM   1421  NZ  LYS A 187      -7.449 -13.938  29.734  1.00 92.81           N  
ATOM   1422  N   GLU A 188      -2.523 -11.844  23.312  1.00 92.19           N  
ATOM   1423  CA  GLU A 188      -1.682 -12.406  22.250  1.00 92.19           C  
ATOM   1424  C   GLU A 188      -0.392 -11.602  22.094  1.00 92.19           C  
ATOM   1425  CB  GLU A 188      -2.441 -12.445  20.922  1.00 92.19           C  
ATOM   1426  O   GLU A 188      -0.280 -10.492  22.609  1.00 92.19           O  
ATOM   1427  CG  GLU A 188      -3.750 -13.219  20.984  1.00 92.19           C  
ATOM   1428  CD  GLU A 188      -3.551 -14.719  21.172  1.00 92.19           C  
ATOM   1429  OE1 GLU A 188      -4.504 -15.406  21.594  1.00 92.19           O  
ATOM   1430  OE2 GLU A 188      -2.432 -15.203  20.891  1.00 92.19           O  
ATOM   1431  N   GLN A 189       0.610 -12.148  21.422  1.00 91.69           N  
ATOM   1432  CA  GLN A 189       1.904 -11.500  21.250  1.00 91.69           C  
ATOM   1433  C   GLN A 189       1.926 -10.672  19.969  1.00 91.69           C  
ATOM   1434  CB  GLN A 189       3.025 -12.539  21.219  1.00 91.69           C  
ATOM   1435  O   GLN A 189       2.996 -10.344  19.453  1.00 91.69           O  
ATOM   1436  CG  GLN A 189       3.223 -13.266  22.531  1.00 91.69           C  
ATOM   1437  CD  GLN A 189       3.674 -12.344  23.656  1.00 91.69           C  
ATOM   1438  NE2 GLN A 189       3.184 -12.594  24.859  1.00 91.69           N  
ATOM   1439  OE1 GLN A 189       4.457 -11.414  23.438  1.00 91.69           O  
ATOM   1440  N   PHE A 190       0.781 -10.422  19.359  1.00 91.56           N  
ATOM   1441  CA  PHE A 190       0.677  -9.594  18.172  1.00 91.56           C  
ATOM   1442  C   PHE A 190      -0.401  -8.531  18.344  1.00 91.56           C  
ATOM   1443  CB  PHE A 190       0.374 -10.453  16.938  1.00 91.56           C  
ATOM   1444  O   PHE A 190      -1.261  -8.648  19.219  1.00 91.56           O  
ATOM   1445  CG  PHE A 190      -0.851 -11.312  17.078  1.00 91.56           C  
ATOM   1446  CD1 PHE A 190      -0.740 -12.633  17.484  1.00 91.56           C  
ATOM   1447  CD2 PHE A 190      -2.113 -10.797  16.812  1.00 91.56           C  
ATOM   1448  CE1 PHE A 190      -1.872 -13.438  17.625  1.00 91.56           C  
ATOM   1449  CE2 PHE A 190      -3.248 -11.594  16.953  1.00 91.56           C  
ATOM   1450  CZ  PHE A 190      -3.125 -12.914  17.359  1.00 91.56           C  
ATOM   1451  N   ASP A 191      -0.316  -7.449  17.484  1.00 91.94           N  
ATOM   1452  CA  ASP A 191      -1.295  -6.367  17.500  1.00 91.94           C  
ATOM   1453  C   ASP A 191      -2.635  -6.824  16.938  1.00 91.94           C  
ATOM   1454  CB  ASP A 191      -0.775  -5.160  16.719  1.00 91.94           C  
ATOM   1455  O   ASP A 191      -2.676  -7.523  15.914  1.00 91.94           O  
ATOM   1456  CG  ASP A 191       0.446  -4.520  17.359  1.00 91.94           C  
ATOM   1457  OD1 ASP A 191       0.787  -4.871  18.516  1.00 91.94           O  
ATOM   1458  OD2 ASP A 191       1.072  -3.658  16.703  1.00 91.94           O  
ATOM   1459  N   LYS A 192      -3.697  -6.527  17.594  1.00 94.81           N  
ATOM   1460  CA  LYS A 192      -5.051  -6.773  17.109  1.00 94.81           C  
ATOM   1461  C   LYS A 192      -5.684  -5.496  16.562  1.00 94.81           C  
ATOM   1462  CB  LYS A 192      -5.922  -7.359  18.219  1.00 94.81           C  
ATOM   1463  O   LYS A 192      -5.621  -4.445  17.219  1.00 94.81           O  
ATOM   1464  CG  LYS A 192      -5.512  -8.758  18.656  1.00 94.81           C  
ATOM   1465  CD  LYS A 192      -6.453  -9.312  19.719  1.00 94.81           C  
ATOM   1466  CE  LYS A 192      -6.113 -10.750  20.078  1.00 94.81           C  
ATOM   1467  NZ  LYS A 192      -7.016 -11.289  21.125  1.00 94.81           N  
ATOM   1468  N   LEU A 193      -6.148  -5.586  15.359  1.00 95.00           N  
ATOM   1469  CA  LEU A 193      -6.879  -4.469  14.766  1.00 95.00           C  
ATOM   1470  C   LEU A 193      -8.383  -4.699  14.852  1.00 95.00           C  
ATOM   1471  CB  LEU A 193      -6.461  -4.266  13.312  1.00 95.00           C  
ATOM   1472  O   LEU A 193      -8.898  -5.664  14.281  1.00 95.00           O  
ATOM   1473  CG  LEU A 193      -7.242  -3.217  12.516  1.00 95.00           C  
ATOM   1474  CD1 LEU A 193      -6.984  -1.825  13.086  1.00 95.00           C  
ATOM   1475  CD2 LEU A 193      -6.875  -3.277  11.039  1.00 95.00           C  
ATOM   1476  N   TYR A 194      -9.062  -3.814  15.547  1.00 95.88           N  
ATOM   1477  CA  TYR A 194     -10.516  -3.859  15.641  1.00 95.88           C  
ATOM   1478  C   TYR A 194     -11.148  -2.785  14.766  1.00 95.88           C  
ATOM   1479  CB  TYR A 194     -10.961  -3.684  17.094  1.00 95.88           C  
ATOM   1480  O   TYR A 194     -10.758  -1.617  14.820  1.00 95.88           O  
ATOM   1481  CG  TYR A 194     -10.641  -4.867  17.969  1.00 95.88           C  
ATOM   1482  CD1 TYR A 194     -11.547  -5.910  18.125  1.00 95.88           C  
ATOM   1483  CD2 TYR A 194      -9.430  -4.941  18.656  1.00 95.88           C  
ATOM   1484  CE1 TYR A 194     -11.258  -7.004  18.938  1.00 95.88           C  
ATOM   1485  CE2 TYR A 194      -9.133  -6.031  19.469  1.00 95.88           C  
ATOM   1486  OH  TYR A 194      -9.758  -8.133  20.406  1.00 95.88           O  
ATOM   1487  CZ  TYR A 194     -10.047  -7.055  19.609  1.00 95.88           C  
ATOM   1488  N   ILE A 195     -12.109  -3.260  13.953  1.00 96.38           N  
ATOM   1489  CA  ILE A 195     -12.883  -2.320  13.148  1.00 96.38           C  
ATOM   1490  C   ILE A 195     -14.250  -2.098  13.789  1.00 96.38           C  
ATOM   1491  CB  ILE A 195     -13.039  -2.822  11.695  1.00 96.38           C  
ATOM   1492  O   ILE A 195     -14.930  -3.057  14.164  1.00 96.38           O  
ATOM   1493  CG1 ILE A 195     -11.664  -3.078  11.070  1.00 96.38           C  
ATOM   1494  CG2 ILE A 195     -13.844  -1.821  10.867  1.00 96.38           C  
ATOM   1495  CD1 ILE A 195     -10.805  -1.830  10.930  1.00 96.38           C  
ATOM   1496  N   TRP A 196     -14.594  -0.835  13.953  1.00 96.62           N  
ATOM   1497  CA  TRP A 196     -15.906  -0.497  14.492  1.00 96.62           C  
ATOM   1498  C   TRP A 196     -16.469   0.749  13.820  1.00 96.62           C  
ATOM   1499  CB  TRP A 196     -15.828  -0.280  16.016  1.00 96.62           C  
ATOM   1500  O   TRP A 196     -15.758   1.434  13.078  1.00 96.62           O  
ATOM   1501  CG  TRP A 196     -14.867   0.792  16.422  1.00 96.62           C  
ATOM   1502  CD1 TRP A 196     -13.508   0.680  16.547  1.00 96.62           C  
ATOM   1503  CD2 TRP A 196     -15.188   2.141  16.766  1.00 96.62           C  
ATOM   1504  CE2 TRP A 196     -13.977   2.791  17.094  1.00 96.62           C  
ATOM   1505  CE3 TRP A 196     -16.391   2.863  16.844  1.00 96.62           C  
ATOM   1506  NE1 TRP A 196     -12.969   1.879  16.953  1.00 96.62           N  
ATOM   1507  CH2 TRP A 196     -15.117   4.816  17.547  1.00 96.62           C  
ATOM   1508  CZ2 TRP A 196     -13.930   4.133  17.484  1.00 96.62           C  
ATOM   1509  CZ3 TRP A 196     -16.344   4.199  17.234  1.00 96.62           C  
ATOM   1510  N   GLY A 197     -17.734   1.031  14.062  1.00 96.75           N  
ATOM   1511  CA  GLY A 197     -18.328   2.156  13.359  1.00 96.75           C  
ATOM   1512  C   GLY A 197     -19.438   2.830  14.141  1.00 96.75           C  
ATOM   1513  O   GLY A 197     -19.828   2.363  15.219  1.00 96.75           O  
ATOM   1514  N   VAL A 198     -19.938   3.973  13.555  1.00 97.00           N  
ATOM   1515  CA  VAL A 198     -21.016   4.750  14.148  1.00 97.00           C  
ATOM   1516  C   VAL A 198     -22.125   4.977  13.117  1.00 97.00           C  
ATOM   1517  CB  VAL A 198     -20.516   6.102  14.703  1.00 97.00           C  
ATOM   1518  O   VAL A 198     -21.859   5.484  12.023  1.00 97.00           O  
ATOM   1519  CG1 VAL A 198     -21.656   6.895  15.328  1.00 97.00           C  
ATOM   1520  CG2 VAL A 198     -19.391   5.879  15.719  1.00 97.00           C  
ATOM   1521  N   HIS A 199     -23.250   4.512  13.508  1.00 95.56           N  
ATOM   1522  CA  HIS A 199     -24.406   4.734  12.641  1.00 95.56           C  
ATOM   1523  C   HIS A 199     -24.984   6.125  12.844  1.00 95.56           C  
ATOM   1524  CB  HIS A 199     -25.469   3.672  12.883  1.00 95.56           C  
ATOM   1525  O   HIS A 199     -25.250   6.535  13.977  1.00 95.56           O  
ATOM   1526  CG  HIS A 199     -26.641   3.777  11.961  1.00 95.56           C  
ATOM   1527  CD2 HIS A 199     -26.734   3.664  10.609  1.00 95.56           C  
ATOM   1528  ND1 HIS A 199     -27.922   4.031  12.406  1.00 95.56           N  
ATOM   1529  CE1 HIS A 199     -28.750   4.070  11.367  1.00 95.56           C  
ATOM   1530  NE2 HIS A 199     -28.047   3.850  10.266  1.00 95.56           N  
ATOM   1531  N   HIS A 200     -25.188   6.840  11.703  1.00 95.12           N  
ATOM   1532  CA  HIS A 200     -25.750   8.180  11.727  1.00 95.12           C  
ATOM   1533  C   HIS A 200     -27.156   8.188  11.117  1.00 95.12           C  
ATOM   1534  CB  HIS A 200     -24.844   9.164  10.977  1.00 95.12           C  
ATOM   1535  O   HIS A 200     -27.297   8.242   9.891  1.00 95.12           O  
ATOM   1536  CG  HIS A 200     -23.453   9.195  11.492  1.00 95.12           C  
ATOM   1537  CD2 HIS A 200     -22.328   8.594  11.031  1.00 95.12           C  
ATOM   1538  ND1 HIS A 200     -23.078   9.898  12.609  1.00 95.12           N  
ATOM   1539  CE1 HIS A 200     -21.781   9.734  12.820  1.00 95.12           C  
ATOM   1540  NE2 HIS A 200     -21.297   8.953  11.875  1.00 95.12           N  
ATOM   1541  N   PRO A 201     -28.156   8.125  11.961  1.00 94.44           N  
ATOM   1542  CA  PRO A 201     -29.531   8.062  11.445  1.00 94.44           C  
ATOM   1543  C   PRO A 201     -29.953   9.359  10.758  1.00 94.44           C  
ATOM   1544  CB  PRO A 201     -30.375   7.805  12.695  1.00 94.44           C  
ATOM   1545  O   PRO A 201     -29.484  10.438  11.117  1.00 94.44           O  
ATOM   1546  CG  PRO A 201     -29.422   7.168  13.664  1.00 94.44           C  
ATOM   1547  CD  PRO A 201     -28.062   7.754  13.453  1.00 94.44           C  
ATOM   1548  N   ASP A 202     -30.938   9.258   9.891  1.00 93.88           N  
ATOM   1549  CA  ASP A 202     -31.375  10.359   9.039  1.00 93.88           C  
ATOM   1550  C   ASP A 202     -32.375  11.250   9.758  1.00 93.88           C  
ATOM   1551  CB  ASP A 202     -31.969   9.828   7.738  1.00 93.88           C  
ATOM   1552  O   ASP A 202     -32.531  12.422   9.406  1.00 93.88           O  
ATOM   1553  CG  ASP A 202     -33.156   8.883   7.969  1.00 93.88           C  
ATOM   1554  OD1 ASP A 202     -33.062   8.039   8.883  1.00 93.88           O  
ATOM   1555  OD2 ASP A 202     -34.156   8.992   7.230  1.00 93.88           O  
ATOM   1556  N   THR A 203     -33.094  10.719  10.781  1.00 94.62           N  
ATOM   1557  CA  THR A 203     -34.094  11.484  11.531  1.00 94.62           C  
ATOM   1558  C   THR A 203     -34.031  11.125  13.008  1.00 94.62           C  
ATOM   1559  CB  THR A 203     -35.500  11.242  10.984  1.00 94.62           C  
ATOM   1560  O   THR A 203     -33.531  10.070  13.383  1.00 94.62           O  
ATOM   1561  CG2 THR A 203     -35.594  11.578   9.500  1.00 94.62           C  
ATOM   1562  OG1 THR A 203     -35.844   9.859  11.172  1.00 94.62           O  
ATOM   1563  N   ASP A 204     -34.562  11.992  13.805  1.00 95.19           N  
ATOM   1564  CA  ASP A 204     -34.688  11.742  15.242  1.00 95.19           C  
ATOM   1565  C   ASP A 204     -35.594  10.539  15.516  1.00 95.19           C  
ATOM   1566  CB  ASP A 204     -35.250  12.977  15.953  1.00 95.19           C  
ATOM   1567  O   ASP A 204     -35.312   9.766  16.438  1.00 95.19           O  
ATOM   1568  CG  ASP A 204     -34.250  14.125  16.031  1.00 95.19           C  
ATOM   1569  OD1 ASP A 204     -33.062  13.875  16.312  1.00 95.19           O  
ATOM   1570  OD2 ASP A 204     -34.656  15.281  15.797  1.00 95.19           O  
ATOM   1571  N   LYS A 205     -36.594  10.383  14.656  1.00 94.81           N  
ATOM   1572  CA  LYS A 205     -37.500   9.242  14.773  1.00 94.81           C  
ATOM   1573  C   LYS A 205     -36.719   7.930  14.594  1.00 94.81           C  
ATOM   1574  CB  LYS A 205     -38.625   9.344  13.742  1.00 94.81           C  
ATOM   1575  O   LYS A 205     -36.906   6.988  15.367  1.00 94.81           O  
ATOM   1576  CG  LYS A 205     -39.688   8.258  13.883  1.00 94.81           C  
ATOM   1577  CD  LYS A 205     -40.781   8.430  12.852  1.00 94.81           C  
ATOM   1578  CE  LYS A 205     -41.812   7.293  12.930  1.00 94.81           C  
ATOM   1579  NZ  LYS A 205     -42.875   7.457  11.914  1.00 94.81           N  
ATOM   1580  N   ASN A 206     -35.938   7.824  13.555  1.00 93.19           N  
ATOM   1581  CA  ASN A 206     -35.125   6.641  13.281  1.00 93.19           C  
ATOM   1582  C   ASN A 206     -34.125   6.395  14.383  1.00 93.19           C  
ATOM   1583  CB  ASN A 206     -34.438   6.773  11.930  1.00 93.19           C  
ATOM   1584  O   ASN A 206     -33.844   5.246  14.750  1.00 93.19           O  
ATOM   1585  CG  ASN A 206     -35.375   6.520  10.766  1.00 93.19           C  
ATOM   1586  ND2 ASN A 206     -34.906   6.820   9.555  1.00 93.19           N  
ATOM   1587  OD1 ASN A 206     -36.500   6.055  10.945  1.00 93.19           O  
ATOM   1588  N   GLN A 207     -33.531   7.441  14.961  1.00 95.25           N  
ATOM   1589  CA  GLN A 207     -32.594   7.348  16.078  1.00 95.25           C  
ATOM   1590  C   GLN A 207     -33.250   6.711  17.297  1.00 95.25           C  
ATOM   1591  CB  GLN A 207     -32.062   8.734  16.453  1.00 95.25           C  
ATOM   1592  O   GLN A 207     -32.719   5.785  17.906  1.00 95.25           O  
ATOM   1593  CG  GLN A 207     -31.219   8.750  17.719  1.00 95.25           C  
ATOM   1594  CD  GLN A 207     -29.922   7.973  17.594  1.00 95.25           C  
ATOM   1595  NE2 GLN A 207     -29.469   7.395  18.703  1.00 95.25           N  
ATOM   1596  OE1 GLN A 207     -29.344   7.895  16.500  1.00 95.25           O  
ATOM   1597  N   ILE A 208     -34.438   7.172  17.641  1.00 95.75           N  
ATOM   1598  CA  ILE A 208     -35.156   6.695  18.812  1.00 95.75           C  
ATOM   1599  C   ILE A 208     -35.656   5.273  18.562  1.00 95.75           C  
ATOM   1600  CB  ILE A 208     -36.344   7.625  19.141  1.00 95.75           C  
ATOM   1601  O   ILE A 208     -35.594   4.426  19.453  1.00 95.75           O  
ATOM   1602  CG1 ILE A 208     -35.844   8.992  19.609  1.00 95.75           C  
ATOM   1603  CG2 ILE A 208     -37.250   6.980  20.188  1.00 95.75           C  
ATOM   1604  CD1 ILE A 208     -36.938  10.055  19.719  1.00 95.75           C  
ATOM   1605  N   SER A 209     -36.062   5.031  17.359  1.00 94.06           N  
ATOM   1606  CA  SER A 209     -36.562   3.711  17.000  1.00 94.06           C  
ATOM   1607  C   SER A 209     -35.438   2.664  17.047  1.00 94.06           C  
ATOM   1608  CB  SER A 209     -37.188   3.734  15.617  1.00 94.06           C  
ATOM   1609  O   SER A 209     -35.656   1.550  17.531  1.00 94.06           O  
ATOM   1610  OG  SER A 209     -37.594   2.432  15.211  1.00 94.06           O  
ATOM   1611  N   LEU A 210     -34.312   2.984  16.578  1.00 93.44           N  
ATOM   1612  CA  LEU A 210     -33.219   2.039  16.438  1.00 93.44           C  
ATOM   1613  C   LEU A 210     -32.469   1.899  17.766  1.00 93.44           C  
ATOM   1614  CB  LEU A 210     -32.250   2.486  15.336  1.00 93.44           C  
ATOM   1615  O   LEU A 210     -32.031   0.800  18.125  1.00 93.44           O  
ATOM   1616  CG  LEU A 210     -32.750   2.305  13.898  1.00 93.44           C  
ATOM   1617  CD1 LEU A 210     -31.844   3.053  12.930  1.00 93.44           C  
ATOM   1618  CD2 LEU A 210     -32.812   0.825  13.539  1.00 93.44           C  
ATOM   1619  N   PHE A 211     -32.344   2.965  18.547  1.00 94.88           N  
ATOM   1620  CA  PHE A 211     -31.453   2.920  19.688  1.00 94.88           C  
ATOM   1621  C   PHE A 211     -32.188   3.277  20.984  1.00 94.88           C  
ATOM   1622  CB  PHE A 211     -30.266   3.871  19.469  1.00 94.88           C  
ATOM   1623  O   PHE A 211     -31.562   3.314  22.047  1.00 94.88           O  
ATOM   1624  CG  PHE A 211     -29.469   3.578  18.234  1.00 94.88           C  
ATOM   1625  CD1 PHE A 211     -28.750   2.396  18.109  1.00 94.88           C  
ATOM   1626  CD2 PHE A 211     -29.438   4.484  17.188  1.00 94.88           C  
ATOM   1627  CE1 PHE A 211     -28.016   2.123  16.969  1.00 94.88           C  
ATOM   1628  CE2 PHE A 211     -28.703   4.219  16.031  1.00 94.88           C  
ATOM   1629  CZ  PHE A 211     -28.000   3.037  15.922  1.00 94.88           C  
ATOM   1630  N   ALA A 212     -33.500   3.598  20.938  1.00 94.31           N  
ATOM   1631  CA  ALA A 212     -34.406   3.863  22.062  1.00 94.31           C  
ATOM   1632  C   ALA A 212     -33.938   5.109  22.828  1.00 94.31           C  
ATOM   1633  CB  ALA A 212     -34.438   2.658  23.000  1.00 94.31           C  
ATOM   1634  O   ALA A 212     -34.281   5.277  24.000  1.00 94.31           O  
ATOM   1635  N   GLN A 213     -33.062   5.871  22.281  1.00 93.19           N  
ATOM   1636  CA  GLN A 213     -32.562   7.109  22.891  1.00 93.19           C  
ATOM   1637  C   GLN A 213     -32.531   8.234  21.859  1.00 93.19           C  
ATOM   1638  CB  GLN A 213     -31.203   6.902  23.516  1.00 93.19           C  
ATOM   1639  O   GLN A 213     -32.406   7.977  20.656  1.00 93.19           O  
ATOM   1640  CG  GLN A 213     -31.188   5.883  24.641  1.00 93.19           C  
ATOM   1641  CD  GLN A 213     -29.906   5.941  25.469  1.00 93.19           C  
ATOM   1642  NE2 GLN A 213     -30.000   5.559  26.734  1.00 93.19           N  
ATOM   1643  OE1 GLN A 213     -28.844   6.324  24.969  1.00 93.19           O  
ATOM   1644  N   SER A 214     -32.594   9.523  22.297  1.00 91.75           N  
ATOM   1645  CA  SER A 214     -32.594  10.703  21.453  1.00 91.75           C  
ATOM   1646  C   SER A 214     -31.203  11.055  20.969  1.00 91.75           C  
ATOM   1647  CB  SER A 214     -33.188  11.891  22.203  1.00 91.75           C  
ATOM   1648  O   SER A 214     -31.047  11.781  19.984  1.00 91.75           O  
ATOM   1649  OG  SER A 214     -32.469  12.172  23.375  1.00 91.75           O  
ATOM   1650  N   SER A 215     -30.219  10.453  21.688  1.00 91.25           N  
ATOM   1651  CA  SER A 215     -28.812  10.641  21.297  1.00 91.25           C  
ATOM   1652  C   SER A 215     -27.953   9.500  21.812  1.00 91.25           C  
ATOM   1653  CB  SER A 215     -28.297  11.977  21.828  1.00 91.25           C  
ATOM   1654  O   SER A 215     -28.328   8.805  22.766  1.00 91.25           O  
ATOM   1655  OG  SER A 215     -28.172  11.945  23.234  1.00 91.25           O  
ATOM   1656  N   GLY A 216     -26.781   9.266  21.078  1.00 93.31           N  
ATOM   1657  CA  GLY A 216     -25.844   8.242  21.484  1.00 93.31           C  
ATOM   1658  C   GLY A 216     -24.422   8.750  21.594  1.00 93.31           C  
ATOM   1659  O   GLY A 216     -24.109   9.859  21.156  1.00 93.31           O  
ATOM   1660  N   ARG A 217     -23.641   8.016  22.312  1.00 95.44           N  
ATOM   1661  CA  ARG A 217     -22.219   8.297  22.438  1.00 95.44           C  
ATOM   1662  C   ARG A 217     -21.406   7.004  22.500  1.00 95.44           C  
ATOM   1663  CB  ARG A 217     -21.953   9.133  23.703  1.00 95.44           C  
ATOM   1664  O   ARG A 217     -21.781   6.062  23.203  1.00 95.44           O  
ATOM   1665  CG  ARG A 217     -20.516   9.602  23.828  1.00 95.44           C  
ATOM   1666  CD  ARG A 217     -20.328  10.508  25.031  1.00 95.44           C  
ATOM   1667  NE  ARG A 217     -18.938  10.938  25.172  1.00 95.44           N  
ATOM   1668  NH1 ARG A 217     -19.312  12.266  27.031  1.00 95.44           N  
ATOM   1669  NH2 ARG A 217     -17.203  12.086  26.156  1.00 95.44           N  
ATOM   1670  CZ  ARG A 217     -18.484  11.758  26.125  1.00 95.44           C  
ATOM   1671  N   ILE A 218     -20.375   7.078  21.703  1.00 96.94           N  
ATOM   1672  CA  ILE A 218     -19.500   5.914  21.656  1.00 96.94           C  
ATOM   1673  C   ILE A 218     -18.094   6.312  22.094  1.00 96.94           C  
ATOM   1674  CB  ILE A 218     -19.484   5.277  20.250  1.00 96.94           C  
ATOM   1675  O   ILE A 218     -17.547   7.293  21.578  1.00 96.94           O  
ATOM   1676  CG1 ILE A 218     -20.891   4.859  19.828  1.00 96.94           C  
ATOM   1677  CG2 ILE A 218     -18.516   4.082  20.219  1.00 96.94           C  
ATOM   1678  CD1 ILE A 218     -21.562   5.820  18.859  1.00 96.94           C  
ATOM   1679  N   THR A 219     -17.578   5.504  23.031  1.00 96.75           N  
ATOM   1680  CA  THR A 219     -16.203   5.711  23.453  1.00 96.75           C  
ATOM   1681  C   THR A 219     -15.406   4.410  23.375  1.00 96.75           C  
ATOM   1682  CB  THR A 219     -16.141   6.250  24.906  1.00 96.75           C  
ATOM   1683  O   THR A 219     -15.820   3.383  23.906  1.00 96.75           O  
ATOM   1684  CG2 THR A 219     -14.711   6.590  25.312  1.00 96.75           C  
ATOM   1685  OG1 THR A 219     -16.953   7.438  24.984  1.00 96.75           O  
ATOM   1686  N   VAL A 220     -14.375   4.492  22.609  1.00 96.38           N  
ATOM   1687  CA  VAL A 220     -13.445   3.369  22.500  1.00 96.38           C  
ATOM   1688  C   VAL A 220     -12.070   3.779  23.016  1.00 96.38           C  
ATOM   1689  CB  VAL A 220     -13.344   2.861  21.047  1.00 96.38           C  
ATOM   1690  O   VAL A 220     -11.508   4.789  22.578  1.00 96.38           O  
ATOM   1691  CG1 VAL A 220     -12.391   1.670  20.953  1.00 96.38           C  
ATOM   1692  CG2 VAL A 220     -14.727   2.490  20.516  1.00 96.38           C  
ATOM   1693  N   SER A 221     -11.562   2.953  23.922  1.00 95.50           N  
ATOM   1694  CA  SER A 221     -10.297   3.363  24.531  1.00 95.50           C  
ATOM   1695  C   SER A 221      -9.359   2.176  24.719  1.00 95.50           C  
ATOM   1696  CB  SER A 221     -10.547   4.039  25.875  1.00 95.50           C  
ATOM   1697  O   SER A 221      -9.812   1.038  24.859  1.00 95.50           O  
ATOM   1698  OG  SER A 221     -11.188   3.148  26.781  1.00 95.50           O  
ATOM   1699  N   THR A 222      -8.094   2.518  24.625  1.00 93.94           N  
ATOM   1700  CA  THR A 222      -6.996   1.651  25.047  1.00 93.94           C  
ATOM   1701  C   THR A 222      -6.184   2.312  26.156  1.00 93.94           C  
ATOM   1702  CB  THR A 222      -6.074   1.302  23.859  1.00 93.94           C  
ATOM   1703  O   THR A 222      -6.480   3.434  26.562  1.00 93.94           O  
ATOM   1704  CG2 THR A 222      -6.871   0.736  22.688  1.00 93.94           C  
ATOM   1705  OG1 THR A 222      -5.387   2.484  23.438  1.00 93.94           O  
ATOM   1706  N   LYS A 223      -5.262   1.662  26.703  1.00 89.00           N  
ATOM   1707  CA  LYS A 223      -4.410   2.258  27.734  1.00 89.00           C  
ATOM   1708  C   LYS A 223      -3.738   3.527  27.219  1.00 89.00           C  
ATOM   1709  CB  LYS A 223      -3.354   1.257  28.203  1.00 89.00           C  
ATOM   1710  O   LYS A 223      -3.520   4.473  27.984  1.00 89.00           O  
ATOM   1711  CG  LYS A 223      -3.898   0.153  29.094  1.00 89.00           C  
ATOM   1712  CD  LYS A 223      -2.783  -0.740  29.625  1.00 89.00           C  
ATOM   1713  CE  LYS A 223      -3.332  -1.863  30.500  1.00 89.00           C  
ATOM   1714  NZ  LYS A 223      -2.246  -2.764  30.984  1.00 89.00           N  
ATOM   1715  N   ARG A 224      -3.625   3.621  25.922  1.00 84.19           N  
ATOM   1716  CA  ARG A 224      -2.789   4.656  25.328  1.00 84.19           C  
ATOM   1717  C   ARG A 224      -3.631   5.656  24.547  1.00 84.19           C  
ATOM   1718  CB  ARG A 224      -1.730   4.031  24.422  1.00 84.19           C  
ATOM   1719  O   ARG A 224      -3.180   6.766  24.250  1.00 84.19           O  
ATOM   1720  CG  ARG A 224      -0.732   3.148  25.141  1.00 84.19           C  
ATOM   1721  CD  ARG A 224       0.290   2.543  24.188  1.00 84.19           C  
ATOM   1722  NE  ARG A 224       1.194   1.628  24.891  1.00 84.19           N  
ATOM   1723  NH1 ARG A 224       2.510   1.203  23.031  1.00 84.19           N  
ATOM   1724  NH2 ARG A 224       2.986   0.199  25.031  1.00 84.19           N  
ATOM   1725  CZ  ARG A 224       2.229   1.013  24.312  1.00 84.19           C  
ATOM   1726  N   SER A 225      -4.828   5.309  24.203  1.00 88.81           N  
ATOM   1727  CA  SER A 225      -5.621   6.188  23.359  1.00 88.81           C  
ATOM   1728  C   SER A 225      -7.109   6.070  23.672  1.00 88.81           C  
ATOM   1729  CB  SER A 225      -5.375   5.863  21.875  1.00 88.81           C  
ATOM   1730  O   SER A 225      -7.559   5.047  24.188  1.00 88.81           O  
ATOM   1731  OG  SER A 225      -5.949   4.617  21.531  1.00 88.81           O  
ATOM   1732  N   GLN A 226      -7.762   7.148  23.484  1.00 91.62           N  
ATOM   1733  CA  GLN A 226      -9.211   7.191  23.672  1.00 91.62           C  
ATOM   1734  C   GLN A 226      -9.883   7.996  22.562  1.00 91.62           C  
ATOM   1735  CB  GLN A 226      -9.562   7.781  25.031  1.00 91.62           C  
ATOM   1736  O   GLN A 226      -9.398   9.070  22.188  1.00 91.62           O  
ATOM   1737  CG  GLN A 226     -11.055   7.820  25.312  1.00 91.62           C  
ATOM   1738  CD  GLN A 226     -11.375   8.422  26.672  1.00 91.62           C  
ATOM   1739  NE2 GLN A 226     -12.453   9.203  26.734  1.00 91.62           N  
ATOM   1740  OE1 GLN A 226     -10.672   8.188  27.656  1.00 91.62           O  
ATOM   1741  N   GLN A 227     -10.977   7.422  22.078  1.00 92.31           N  
ATOM   1742  CA  GLN A 227     -11.758   8.070  21.031  1.00 92.31           C  
ATOM   1743  C   GLN A 227     -13.242   8.094  21.391  1.00 92.31           C  
ATOM   1744  CB  GLN A 227     -11.547   7.379  19.688  1.00 92.31           C  
ATOM   1745  O   GLN A 227     -13.805   7.062  21.766  1.00 92.31           O  
ATOM   1746  CG  GLN A 227     -12.180   8.109  18.516  1.00 92.31           C  
ATOM   1747  CD  GLN A 227     -11.766   7.531  17.172  1.00 92.31           C  
ATOM   1748  NE2 GLN A 227     -11.500   8.406  16.203  1.00 92.31           N  
ATOM   1749  OE1 GLN A 227     -11.680   6.312  17.000  1.00 92.31           O  
ATOM   1750  N   ALA A 228     -13.789   9.266  21.359  1.00 95.00           N  
ATOM   1751  CA  ALA A 228     -15.219   9.422  21.609  1.00 95.00           C  
ATOM   1752  C   ALA A 228     -15.922  10.055  20.422  1.00 95.00           C  
ATOM   1753  CB  ALA A 228     -15.445  10.258  22.875  1.00 95.00           C  
ATOM   1754  O   ALA A 228     -15.453  11.062  19.875  1.00 95.00           O  
ATOM   1755  N   VAL A 229     -17.016   9.516  20.047  1.00 95.31           N  
ATOM   1756  CA  VAL A 229     -17.719   9.992  18.859  1.00 95.31           C  
ATOM   1757  C   VAL A 229     -19.203  10.188  19.156  1.00 95.31           C  
ATOM   1758  CB  VAL A 229     -17.531   9.016  17.672  1.00 95.31           C  
ATOM   1759  O   VAL A 229     -19.828   9.312  19.750  1.00 95.31           O  
ATOM   1760  CG1 VAL A 229     -18.219   9.562  16.422  1.00 95.31           C  
ATOM   1761  CG2 VAL A 229     -16.047   8.766  17.406  1.00 95.31           C  
ATOM   1762  N   ILE A 230     -19.688  11.305  18.734  1.00 95.19           N  
ATOM   1763  CA  ILE A 230     -21.109  11.594  18.828  1.00 95.19           C  
ATOM   1764  C   ILE A 230     -21.750  11.508  17.438  1.00 95.19           C  
ATOM   1765  CB  ILE A 230     -21.375  12.977  19.453  1.00 95.19           C  
ATOM   1766  O   ILE A 230     -21.281  12.156  16.500  1.00 95.19           O  
ATOM   1767  CG1 ILE A 230     -20.797  13.047  20.875  1.00 95.19           C  
ATOM   1768  CG2 ILE A 230     -22.875  13.297  19.469  1.00 95.19           C  
ATOM   1769  CD1 ILE A 230     -20.844  14.430  21.500  1.00 95.19           C  
ATOM   1770  N   PRO A 231     -22.844  10.656  17.312  1.00 94.94           N  
ATOM   1771  CA  PRO A 231     -23.469  10.500  15.992  1.00 94.94           C  
ATOM   1772  C   PRO A 231     -24.094  11.797  15.477  1.00 94.94           C  
ATOM   1773  CB  PRO A 231     -24.547   9.438  16.234  1.00 94.94           C  
ATOM   1774  O   PRO A 231     -24.578  12.609  16.266  1.00 94.94           O  
ATOM   1775  CG  PRO A 231     -24.172   8.812  17.547  1.00 94.94           C  
ATOM   1776  CD  PRO A 231     -23.359   9.797  18.328  1.00 94.94           C  
ATOM   1777  N   ASN A 232     -23.969  11.992  14.219  1.00 93.81           N  
ATOM   1778  CA  ASN A 232     -24.609  13.117  13.547  1.00 93.81           C  
ATOM   1779  C   ASN A 232     -26.000  12.742  13.016  1.00 93.81           C  
ATOM   1780  CB  ASN A 232     -23.734  13.641  12.406  1.00 93.81           C  
ATOM   1781  O   ASN A 232     -26.109  12.117  11.953  1.00 93.81           O  
ATOM   1782  CG  ASN A 232     -24.250  14.922  11.805  1.00 93.81           C  
ATOM   1783  ND2 ASN A 232     -23.422  15.578  11.000  1.00 93.81           N  
ATOM   1784  OD1 ASN A 232     -25.391  15.328  12.062  1.00 93.81           O  
ATOM   1785  N   ILE A 233     -27.031  13.188  13.781  1.00 94.12           N  
ATOM   1786  CA  ILE A 233     -28.406  12.859  13.430  1.00 94.12           C  
ATOM   1787  C   ILE A 233     -28.984  13.969  12.555  1.00 94.12           C  
ATOM   1788  CB  ILE A 233     -29.281  12.664  14.688  1.00 94.12           C  
ATOM   1789  O   ILE A 233     -28.969  15.141  12.922  1.00 94.12           O  
ATOM   1790  CG1 ILE A 233     -28.641  11.609  15.609  1.00 94.12           C  
ATOM   1791  CG2 ILE A 233     -30.703  12.266  14.305  1.00 94.12           C  
ATOM   1792  CD1 ILE A 233     -29.078  11.727  17.062  1.00 94.12           C  
ATOM   1793  N   GLY A 234     -29.359  13.562  11.352  1.00 91.69           N  
ATOM   1794  CA  GLY A 234     -29.938  14.586  10.492  1.00 91.69           C  
ATOM   1795  C   GLY A 234     -30.062  14.141   9.047  1.00 91.69           C  
ATOM   1796  O   GLY A 234     -29.547  13.094   8.656  1.00 91.69           O  
ATOM   1797  N   SER A 235     -30.828  14.992   8.336  1.00 89.12           N  
ATOM   1798  CA  SER A 235     -31.078  14.719   6.922  1.00 89.12           C  
ATOM   1799  C   SER A 235     -29.797  14.883   6.098  1.00 89.12           C  
ATOM   1800  CB  SER A 235     -32.156  15.633   6.379  1.00 89.12           C  
ATOM   1801  O   SER A 235     -29.031  15.812   6.316  1.00 89.12           O  
ATOM   1802  OG  SER A 235     -33.406  15.352   6.988  1.00 89.12           O  
ATOM   1803  N   ARG A 236     -29.578  13.898   5.109  1.00 88.50           N  
ATOM   1804  CA  ARG A 236     -28.453  13.906   4.188  1.00 88.50           C  
ATOM   1805  C   ARG A 236     -28.859  13.406   2.809  1.00 88.50           C  
ATOM   1806  CB  ARG A 236     -27.297  13.055   4.738  1.00 88.50           C  
ATOM   1807  O   ARG A 236     -29.891  12.750   2.664  1.00 88.50           O  
ATOM   1808  CG  ARG A 236     -27.734  11.680   5.223  1.00 88.50           C  
ATOM   1809  CD  ARG A 236     -26.656  11.008   6.051  1.00 88.50           C  
ATOM   1810  NE  ARG A 236     -26.719  11.406   7.453  1.00 88.50           N  
ATOM   1811  NH1 ARG A 236     -26.609   9.258   8.289  1.00 88.50           N  
ATOM   1812  NH2 ARG A 236     -26.750  11.039   9.719  1.00 88.50           N  
ATOM   1813  CZ  ARG A 236     -26.688  10.570   8.484  1.00 88.50           C  
ATOM   1814  N   PRO A 237     -27.984  13.797   1.838  1.00 86.31           N  
ATOM   1815  CA  PRO A 237     -28.250  13.289   0.494  1.00 86.31           C  
ATOM   1816  C   PRO A 237     -28.297  11.758   0.439  1.00 86.31           C  
ATOM   1817  CB  PRO A 237     -27.094  13.836  -0.340  1.00 86.31           C  
ATOM   1818  O   PRO A 237     -27.484  11.094   1.077  1.00 86.31           O  
ATOM   1819  CG  PRO A 237     -26.578  15.000   0.440  1.00 86.31           C  
ATOM   1820  CD  PRO A 237     -26.812  14.734   1.900  1.00 86.31           C  
ATOM   1821  N   ARG A 238     -29.266  11.297  -0.185  1.00 85.25           N  
ATOM   1822  CA  ARG A 238     -29.422   9.852  -0.319  1.00 85.25           C  
ATOM   1823  C   ARG A 238     -28.344   9.258  -1.225  1.00 85.25           C  
ATOM   1824  CB  ARG A 238     -30.812   9.516  -0.868  1.00 85.25           C  
ATOM   1825  O   ARG A 238     -28.047   9.805  -2.289  1.00 85.25           O  
ATOM   1826  CG  ARG A 238     -31.938   9.836   0.087  1.00 85.25           C  
ATOM   1827  CD  ARG A 238     -33.281   9.359  -0.448  1.00 85.25           C  
ATOM   1828  NE  ARG A 238     -34.344   9.438   0.570  1.00 85.25           N  
ATOM   1829  NH1 ARG A 238     -36.000  10.047  -0.899  1.00 85.25           N  
ATOM   1830  NH2 ARG A 238     -36.469   9.797   1.333  1.00 85.25           N  
ATOM   1831  CZ  ARG A 238     -35.594   9.758   0.332  1.00 85.25           C  
ATOM   1832  N   ILE A 239     -27.656   8.305  -0.661  1.00 82.12           N  
ATOM   1833  CA  ILE A 239     -26.703   7.504  -1.423  1.00 82.12           C  
ATOM   1834  C   ILE A 239     -27.219   6.074  -1.563  1.00 82.12           C  
ATOM   1835  CB  ILE A 239     -25.297   7.504  -0.758  1.00 82.12           C  
ATOM   1836  O   ILE A 239     -27.406   5.379  -0.565  1.00 82.12           O  
ATOM   1837  CG1 ILE A 239     -24.781   8.938  -0.617  1.00 82.12           C  
ATOM   1838  CG2 ILE A 239     -24.328   6.641  -1.558  1.00 82.12           C  
ATOM   1839  CD1 ILE A 239     -23.516   9.055   0.212  1.00 82.12           C  
ATOM   1840  N   ARG A 240     -27.672   5.789  -2.814  1.00 76.44           N  
ATOM   1841  CA  ARG A 240     -28.188   4.453  -3.090  1.00 76.44           C  
ATOM   1842  C   ARG A 240     -29.484   4.207  -2.330  1.00 76.44           C  
ATOM   1843  CB  ARG A 240     -27.141   3.389  -2.721  1.00 76.44           C  
ATOM   1844  O   ARG A 240     -29.672   3.143  -1.733  1.00 76.44           O  
ATOM   1845  CG  ARG A 240     -25.891   3.432  -3.572  1.00 76.44           C  
ATOM   1846  CD  ARG A 240     -24.922   2.307  -3.215  1.00 76.44           C  
ATOM   1847  NE  ARG A 240     -24.250   2.559  -1.943  1.00 76.44           N  
ATOM   1848  NH1 ARG A 240     -22.609   0.967  -2.264  1.00 76.44           N  
ATOM   1849  NH2 ARG A 240     -22.641   2.225  -0.347  1.00 76.44           N  
ATOM   1850  CZ  ARG A 240     -23.172   1.917  -1.521  1.00 76.44           C  
ATOM   1851  N   ASP A 241     -30.312   5.297  -2.188  1.00 80.25           N  
ATOM   1852  CA  ASP A 241     -31.656   5.332  -1.621  1.00 80.25           C  
ATOM   1853  C   ASP A 241     -31.625   5.152  -0.105  1.00 80.25           C  
ATOM   1854  CB  ASP A 241     -32.531   4.250  -2.256  1.00 80.25           C  
ATOM   1855  O   ASP A 241     -32.594   4.684   0.494  1.00 80.25           O  
ATOM   1856  CG  ASP A 241     -32.844   4.520  -3.719  1.00 80.25           C  
ATOM   1857  OD1 ASP A 241     -33.031   5.695  -4.094  1.00 80.25           O  
ATOM   1858  OD2 ASP A 241     -32.906   3.547  -4.500  1.00 80.25           O  
ATOM   1859  N   ILE A 242     -30.375   5.371   0.461  1.00 85.25           N  
ATOM   1860  CA  ILE A 242     -30.219   5.281   1.907  1.00 85.25           C  
ATOM   1861  C   ILE A 242     -29.891   6.664   2.475  1.00 85.25           C  
ATOM   1862  CB  ILE A 242     -29.094   4.277   2.285  1.00 85.25           C  
ATOM   1863  O   ILE A 242     -28.891   7.277   2.105  1.00 85.25           O  
ATOM   1864  CG1 ILE A 242     -29.422   2.891   1.721  1.00 85.25           C  
ATOM   1865  CG2 ILE A 242     -28.922   4.223   3.805  1.00 85.25           C  
ATOM   1866  CD1 ILE A 242     -28.297   1.873   1.913  1.00 85.25           C  
ATOM   1867  N   PRO A 243     -30.750   7.086   3.365  1.00 88.38           N  
ATOM   1868  CA  PRO A 243     -30.625   8.445   3.887  1.00 88.38           C  
ATOM   1869  C   PRO A 243     -29.750   8.523   5.129  1.00 88.38           C  
ATOM   1870  CB  PRO A 243     -32.062   8.836   4.219  1.00 88.38           C  
ATOM   1871  O   PRO A 243     -29.406   9.617   5.586  1.00 88.38           O  
ATOM   1872  CG  PRO A 243     -32.750   7.539   4.547  1.00 88.38           C  
ATOM   1873  CD  PRO A 243     -32.125   6.453   3.715  1.00 88.38           C  
ATOM   1874  N   SER A 244     -29.234   7.316   5.629  1.00 90.81           N  
ATOM   1875  CA  SER A 244     -28.359   7.219   6.789  1.00 90.81           C  
ATOM   1876  C   SER A 244     -26.922   6.918   6.371  1.00 90.81           C  
ATOM   1877  CB  SER A 244     -28.859   6.137   7.750  1.00 90.81           C  
ATOM   1878  O   SER A 244     -26.672   6.473   5.246  1.00 90.81           O  
ATOM   1879  OG  SER A 244     -30.188   6.395   8.156  1.00 90.81           O  
ATOM   1880  N   ARG A 245     -25.875   7.195   7.273  1.00 92.25           N  
ATOM   1881  CA  ARG A 245     -24.453   6.973   7.000  1.00 92.25           C  
ATOM   1882  C   ARG A 245     -23.781   6.227   8.148  1.00 92.25           C  
ATOM   1883  CB  ARG A 245     -23.734   8.305   6.758  1.00 92.25           C  
ATOM   1884  O   ARG A 245     -24.203   6.355   9.305  1.00 92.25           O  
ATOM   1885  CG  ARG A 245     -24.234   9.055   5.527  1.00 92.25           C  
ATOM   1886  CD  ARG A 245     -23.797   8.375   4.238  1.00 92.25           C  
ATOM   1887  NE  ARG A 245     -24.156   9.164   3.064  1.00 92.25           N  
ATOM   1888  NH1 ARG A 245     -26.312   8.359   2.926  1.00 92.25           N  
ATOM   1889  NH2 ARG A 245     -25.562   9.898   1.405  1.00 92.25           N  
ATOM   1890  CZ  ARG A 245     -25.344   9.141   2.469  1.00 92.25           C  
ATOM   1891  N   ILE A 246     -22.766   5.551   7.711  1.00 94.62           N  
ATOM   1892  CA  ILE A 246     -21.922   4.906   8.719  1.00 94.62           C  
ATOM   1893  C   ILE A 246     -20.516   5.480   8.664  1.00 94.62           C  
ATOM   1894  CB  ILE A 246     -21.891   3.375   8.523  1.00 94.62           C  
ATOM   1895  O   ILE A 246     -19.953   5.660   7.578  1.00 94.62           O  
ATOM   1896  CG1 ILE A 246     -23.297   2.783   8.703  1.00 94.62           C  
ATOM   1897  CG2 ILE A 246     -20.906   2.732   9.500  1.00 94.62           C  
ATOM   1898  CD1 ILE A 246     -23.391   1.307   8.336  1.00 94.62           C  
ATOM   1899  N   SER A 247     -20.047   5.809   9.789  1.00 96.25           N  
ATOM   1900  CA  SER A 247     -18.625   6.168   9.883  1.00 96.25           C  
ATOM   1901  C   SER A 247     -17.812   5.035  10.492  1.00 96.25           C  
ATOM   1902  CB  SER A 247     -18.453   7.441  10.719  1.00 96.25           C  
ATOM   1903  O   SER A 247     -18.094   4.598  11.617  1.00 96.25           O  
ATOM   1904  OG  SER A 247     -19.094   8.547  10.094  1.00 96.25           O  
ATOM   1905  N   ILE A 248     -16.797   4.559   9.758  1.00 96.56           N  
ATOM   1906  CA  ILE A 248     -15.992   3.414  10.172  1.00 96.56           C  
ATOM   1907  C   ILE A 248     -14.711   3.898  10.852  1.00 96.56           C  
ATOM   1908  CB  ILE A 248     -15.656   2.496   8.977  1.00 96.56           C  
ATOM   1909  O   ILE A 248     -13.977   4.719  10.289  1.00 96.56           O  
ATOM   1910  CG1 ILE A 248     -16.938   2.033   8.281  1.00 96.56           C  
ATOM   1911  CG2 ILE A 248     -14.820   1.299   9.438  1.00 96.56           C  
ATOM   1912  CD1 ILE A 248     -17.859   1.195   9.164  1.00 96.56           C  
ATOM   1913  N   TYR A 249     -14.523   3.363  12.039  1.00 96.06           N  
ATOM   1914  CA  TYR A 249     -13.320   3.658  12.812  1.00 96.06           C  
ATOM   1915  C   TYR A 249     -12.508   2.396  13.055  1.00 96.06           C  
ATOM   1916  CB  TYR A 249     -13.695   4.309  14.148  1.00 96.06           C  
ATOM   1917  O   TYR A 249     -12.984   1.284  12.812  1.00 96.06           O  
ATOM   1918  CG  TYR A 249     -14.367   5.648  14.008  1.00 96.06           C  
ATOM   1919  CD1 TYR A 249     -13.633   6.832  14.047  1.00 96.06           C  
ATOM   1920  CD2 TYR A 249     -15.742   5.742  13.836  1.00 96.06           C  
ATOM   1921  CE1 TYR A 249     -14.250   8.070  13.922  1.00 96.06           C  
ATOM   1922  CE2 TYR A 249     -16.375   6.977  13.703  1.00 96.06           C  
ATOM   1923  OH  TYR A 249     -16.234   9.359  13.617  1.00 96.06           O  
ATOM   1924  CZ  TYR A 249     -15.617   8.133  13.750  1.00 96.06           C  
ATOM   1925  N   TRP A 250     -11.273   2.588  13.602  1.00 95.00           N  
ATOM   1926  CA  TRP A 250     -10.414   1.438  13.859  1.00 95.00           C  
ATOM   1927  C   TRP A 250      -9.523   1.684  15.070  1.00 95.00           C  
ATOM   1928  CB  TRP A 250      -9.555   1.121  12.633  1.00 95.00           C  
ATOM   1929  O   TRP A 250      -9.195   2.830  15.383  1.00 95.00           O  
ATOM   1930  CG  TRP A 250      -8.711   2.270  12.172  1.00 95.00           C  
ATOM   1931  CD1 TRP A 250      -9.078   3.281  11.328  1.00 95.00           C  
ATOM   1932  CD2 TRP A 250      -7.344   2.521  12.516  1.00 95.00           C  
ATOM   1933  CE2 TRP A 250      -6.953   3.705  11.852  1.00 95.00           C  
ATOM   1934  CE3 TRP A 250      -6.410   1.861  13.328  1.00 95.00           C  
ATOM   1935  NE1 TRP A 250      -8.031   4.148  11.133  1.00 95.00           N  
ATOM   1936  CH2 TRP A 250      -4.777   3.576  12.773  1.00 95.00           C  
ATOM   1937  CZ2 TRP A 250      -5.668   4.242  11.977  1.00 95.00           C  
ATOM   1938  CZ3 TRP A 250      -5.133   2.396  13.453  1.00 95.00           C  
ATOM   1939  N   THR A 251      -9.227   0.614  15.742  1.00 93.94           N  
ATOM   1940  CA  THR A 251      -8.391   0.699  16.938  1.00 93.94           C  
ATOM   1941  C   THR A 251      -7.395  -0.454  16.984  1.00 93.94           C  
ATOM   1942  CB  THR A 251      -9.250   0.693  18.219  1.00 93.94           C  
ATOM   1943  O   THR A 251      -7.773  -1.616  16.828  1.00 93.94           O  
ATOM   1944  CG2 THR A 251      -8.391   0.853  19.453  1.00 93.94           C  
ATOM   1945  OG1 THR A 251     -10.195   1.773  18.156  1.00 93.94           O  
ATOM   1946  N   ILE A 252      -6.113  -0.075  17.188  1.00 93.25           N  
ATOM   1947  CA  ILE A 252      -5.074  -1.087  17.359  1.00 93.25           C  
ATOM   1948  C   ILE A 252      -4.855  -1.363  18.844  1.00 93.25           C  
ATOM   1949  CB  ILE A 252      -3.748  -0.650  16.688  1.00 93.25           C  
ATOM   1950  O   ILE A 252      -4.625  -0.438  19.625  1.00 93.25           O  
ATOM   1951  CG1 ILE A 252      -3.945  -0.457  15.188  1.00 93.25           C  
ATOM   1952  CG2 ILE A 252      -2.643  -1.671  16.969  1.00 93.25           C  
ATOM   1953  CD1 ILE A 252      -2.748   0.165  14.477  1.00 93.25           C  
ATOM   1954  N   VAL A 253      -4.938  -2.615  19.188  1.00 93.81           N  
ATOM   1955  CA  VAL A 253      -4.699  -3.027  20.562  1.00 93.81           C  
ATOM   1956  C   VAL A 253      -3.400  -3.826  20.641  1.00 93.81           C  
ATOM   1957  CB  VAL A 253      -5.875  -3.861  21.109  1.00 93.81           C  
ATOM   1958  O   VAL A 253      -3.318  -4.945  20.125  1.00 93.81           O  
ATOM   1959  CG1 VAL A 253      -5.652  -4.195  22.594  1.00 93.81           C  
ATOM   1960  CG2 VAL A 253      -7.195  -3.115  20.922  1.00 93.81           C  
ATOM   1961  N   LYS A 254      -2.402  -3.264  21.297  1.00 93.44           N  
ATOM   1962  CA  LYS A 254      -1.088  -3.891  21.406  1.00 93.44           C  
ATOM   1963  C   LYS A 254      -1.098  -5.008  22.453  1.00 93.44           C  
ATOM   1964  CB  LYS A 254      -0.026  -2.850  21.781  1.00 93.44           C  
ATOM   1965  O   LYS A 254      -1.980  -5.059  23.312  1.00 93.44           O  
ATOM   1966  CG  LYS A 254       0.187  -1.787  20.703  1.00 93.44           C  
ATOM   1967  CD  LYS A 254       1.366  -0.884  21.047  1.00 93.44           C  
ATOM   1968  CE  LYS A 254       1.627   0.133  19.938  1.00 93.44           C  
ATOM   1969  NZ  LYS A 254       2.795   1.007  20.266  1.00 93.44           N  
ATOM   1970  N   PRO A 255      -0.058  -5.828  22.297  1.00 93.69           N  
ATOM   1971  CA  PRO A 255       0.050  -6.910  23.281  1.00 93.69           C  
ATOM   1972  C   PRO A 255       0.123  -6.398  24.719  1.00 93.69           C  
ATOM   1973  CB  PRO A 255       1.350  -7.617  22.891  1.00 93.69           C  
ATOM   1974  O   PRO A 255       0.908  -5.492  25.016  1.00 93.69           O  
ATOM   1975  CG  PRO A 255       1.521  -7.316  21.438  1.00 93.69           C  
ATOM   1976  CD  PRO A 255       0.997  -5.934  21.172  1.00 93.69           C  
ATOM   1977  N   GLY A 256      -0.780  -6.922  25.641  1.00 92.94           N  
ATOM   1978  CA  GLY A 256      -0.783  -6.520  27.031  1.00 92.94           C  
ATOM   1979  C   GLY A 256      -1.711  -5.355  27.312  1.00 92.94           C  
ATOM   1980  O   GLY A 256      -1.879  -4.957  28.469  1.00 92.94           O  
ATOM   1981  N   ASP A 257      -2.316  -4.762  26.281  1.00 94.56           N  
ATOM   1982  CA  ASP A 257      -3.271  -3.666  26.391  1.00 94.56           C  
ATOM   1983  C   ASP A 257      -4.707  -4.188  26.438  1.00 94.56           C  
ATOM   1984  CB  ASP A 257      -3.109  -2.695  25.219  1.00 94.56           C  
ATOM   1985  O   ASP A 257      -4.945  -5.375  26.219  1.00 94.56           O  
ATOM   1986  CG  ASP A 257      -3.613  -1.297  25.531  1.00 94.56           C  
ATOM   1987  OD1 ASP A 257      -4.102  -1.063  26.656  1.00 94.56           O  
ATOM   1988  OD2 ASP A 257      -3.521  -0.423  24.641  1.00 94.56           O  
ATOM   1989  N   ILE A 258      -5.652  -3.293  26.734  1.00 94.69           N  
ATOM   1990  CA  ILE A 258      -7.055  -3.678  26.844  1.00 94.69           C  
ATOM   1991  C   ILE A 258      -7.910  -2.768  25.969  1.00 94.69           C  
ATOM   1992  CB  ILE A 258      -7.535  -3.619  28.312  1.00 94.69           C  
ATOM   1993  O   ILE A 258      -7.684  -1.558  25.922  1.00 94.69           O  
ATOM   1994  CG1 ILE A 258      -6.695  -4.559  29.188  1.00 94.69           C  
ATOM   1995  CG2 ILE A 258      -9.023  -3.969  28.406  1.00 94.69           C  
ATOM   1996  CD1 ILE A 258      -6.871  -4.328  30.688  1.00 94.69           C  
ATOM   1997  N   LEU A 259      -8.828  -3.406  25.250  1.00 96.50           N  
ATOM   1998  CA  LEU A 259      -9.828  -2.648  24.500  1.00 96.50           C  
ATOM   1999  C   LEU A 259     -11.078  -2.418  25.344  1.00 96.50           C  
ATOM   2000  CB  LEU A 259     -10.188  -3.377  23.203  1.00 96.50           C  
ATOM   2001  O   LEU A 259     -11.688  -3.373  25.828  1.00 96.50           O  
ATOM   2002  CG  LEU A 259     -11.297  -2.742  22.359  1.00 96.50           C  
ATOM   2003  CD1 LEU A 259     -10.789  -1.464  21.703  1.00 96.50           C  
ATOM   2004  CD2 LEU A 259     -11.797  -3.729  21.312  1.00 96.50           C  
ATOM   2005  N   LEU A 260     -11.422  -1.140  25.484  1.00 96.56           N  
ATOM   2006  CA  LEU A 260     -12.648  -0.782  26.203  1.00 96.56           C  
ATOM   2007  C   LEU A 260     -13.633  -0.083  25.266  1.00 96.56           C  
ATOM   2008  CB  LEU A 260     -12.328   0.119  27.391  1.00 96.56           C  
ATOM   2009  O   LEU A 260     -13.297   0.930  24.656  1.00 96.56           O  
ATOM   2010  CG  LEU A 260     -11.461  -0.496  28.500  1.00 96.56           C  
ATOM   2011  CD1 LEU A 260     -11.016   0.580  29.484  1.00 96.56           C  
ATOM   2012  CD2 LEU A 260     -12.227  -1.604  29.219  1.00 96.56           C  
ATOM   2013  N   ILE A 261     -14.875  -0.612  25.172  1.00 97.06           N  
ATOM   2014  CA  ILE A 261     -15.906  -0.001  24.344  1.00 97.06           C  
ATOM   2015  C   ILE A 261     -17.125   0.347  25.203  1.00 97.06           C  
ATOM   2016  CB  ILE A 261     -16.312  -0.930  23.188  1.00 97.06           C  
ATOM   2017  O   ILE A 261     -17.672  -0.517  25.891  1.00 97.06           O  
ATOM   2018  CG1 ILE A 261     -15.102  -1.259  22.312  1.00 97.06           C  
ATOM   2019  CG2 ILE A 261     -17.438  -0.293  22.359  1.00 97.06           C  
ATOM   2020  CD1 ILE A 261     -15.398  -2.262  21.203  1.00 97.06           C  
ATOM   2021  N   ASN A 262     -17.438   1.589  25.203  1.00 96.50           N  
ATOM   2022  CA  ASN A 262     -18.656   2.082  25.844  1.00 96.50           C  
ATOM   2023  C   ASN A 262     -19.594   2.752  24.844  1.00 96.50           C  
ATOM   2024  CB  ASN A 262     -18.297   3.051  26.969  1.00 96.50           C  
ATOM   2025  O   ASN A 262     -19.172   3.639  24.094  1.00 96.50           O  
ATOM   2026  CG  ASN A 262     -17.562   2.373  28.125  1.00 96.50           C  
ATOM   2027  ND2 ASN A 262     -16.672   3.109  28.766  1.00 96.50           N  
ATOM   2028  OD1 ASN A 262     -17.797   1.199  28.406  1.00 96.50           O  
ATOM   2029  N   SER A 263     -20.844   2.301  24.906  1.00 96.12           N  
ATOM   2030  CA  SER A 263     -21.781   2.867  23.953  1.00 96.12           C  
ATOM   2031  C   SER A 263     -23.188   3.006  24.547  1.00 96.12           C  
ATOM   2032  CB  SER A 263     -21.859   2.000  22.688  1.00 96.12           C  
ATOM   2033  O   SER A 263     -23.688   2.074  25.188  1.00 96.12           O  
ATOM   2034  OG  SER A 263     -22.859   2.467  21.812  1.00 96.12           O  
ATOM   2035  N   THR A 264     -23.781   4.160  24.391  1.00 95.12           N  
ATOM   2036  CA  THR A 264     -25.156   4.395  24.812  1.00 95.12           C  
ATOM   2037  C   THR A 264     -26.109   4.301  23.625  1.00 95.12           C  
ATOM   2038  CB  THR A 264     -25.312   5.766  25.484  1.00 95.12           C  
ATOM   2039  O   THR A 264     -27.328   4.406  23.781  1.00 95.12           O  
ATOM   2040  CG2 THR A 264     -24.500   5.844  26.766  1.00 95.12           C  
ATOM   2041  OG1 THR A 264     -24.875   6.789  24.594  1.00 95.12           O  
ATOM   2042  N   GLY A 265     -25.531   3.977  22.375  1.00 94.44           N  
ATOM   2043  CA  GLY A 265     -26.297   3.801  21.141  1.00 94.44           C  
ATOM   2044  C   GLY A 265     -25.469   4.062  19.891  1.00 94.44           C  
ATOM   2045  O   GLY A 265     -24.328   4.512  19.984  1.00 94.44           O  
ATOM   2046  N   ASN A 266     -25.906   3.637  18.688  1.00 96.00           N  
ATOM   2047  CA  ASN A 266     -25.391   3.943  17.359  1.00 96.00           C  
ATOM   2048  C   ASN A 266     -24.094   3.195  17.078  1.00 96.00           C  
ATOM   2049  CB  ASN A 266     -25.188   5.449  17.203  1.00 96.00           C  
ATOM   2050  O   ASN A 266     -23.359   3.543  16.156  1.00 96.00           O  
ATOM   2051  CG  ASN A 266     -26.469   6.234  17.312  1.00 96.00           C  
ATOM   2052  ND2 ASN A 266     -27.047   6.598  16.172  1.00 96.00           N  
ATOM   2053  OD1 ASN A 266     -26.953   6.512  18.422  1.00 96.00           O  
ATOM   2054  N   LEU A 267     -23.719   2.158  17.922  1.00 96.81           N  
ATOM   2055  CA  LEU A 267     -22.484   1.416  17.766  1.00 96.81           C  
ATOM   2056  C   LEU A 267     -22.609   0.341  16.688  1.00 96.81           C  
ATOM   2057  CB  LEU A 267     -22.062   0.778  19.094  1.00 96.81           C  
ATOM   2058  O   LEU A 267     -23.562  -0.454  16.719  1.00 96.81           O  
ATOM   2059  CG  LEU A 267     -20.828  -0.111  19.062  1.00 96.81           C  
ATOM   2060  CD1 LEU A 267     -19.594   0.713  18.703  1.00 96.81           C  
ATOM   2061  CD2 LEU A 267     -20.641  -0.812  20.406  1.00 96.81           C  
ATOM   2062  N   ILE A 268     -21.812   0.427  15.680  1.00 96.56           N  
ATOM   2063  CA  ILE A 268     -21.484  -0.705  14.820  1.00 96.56           C  
ATOM   2064  C   ILE A 268     -20.266  -1.442  15.375  1.00 96.56           C  
ATOM   2065  CB  ILE A 268     -21.219  -0.250  13.367  1.00 96.56           C  
ATOM   2066  O   ILE A 268     -19.141  -0.966  15.250  1.00 96.56           O  
ATOM   2067  CG1 ILE A 268     -22.391   0.609  12.852  1.00 96.56           C  
ATOM   2068  CG2 ILE A 268     -21.000  -1.460  12.453  1.00 96.56           C  
ATOM   2069  CD1 ILE A 268     -23.703  -0.138  12.750  1.00 96.56           C  
ATOM   2070  N   ALA A 269     -20.609  -2.596  16.031  1.00 96.25           N  
ATOM   2071  CA  ALA A 269     -19.625  -3.270  16.891  1.00 96.25           C  
ATOM   2072  C   ALA A 269     -18.750  -4.211  16.078  1.00 96.25           C  
ATOM   2073  CB  ALA A 269     -20.344  -4.039  18.000  1.00 96.25           C  
ATOM   2074  O   ALA A 269     -19.172  -4.746  15.055  1.00 96.25           O  
ATOM   2075  N   PRO A 270     -17.531  -4.312  16.547  1.00 96.25           N  
ATOM   2076  CA  PRO A 270     -16.672  -5.301  15.891  1.00 96.25           C  
ATOM   2077  C   PRO A 270     -17.141  -6.734  16.109  1.00 96.25           C  
ATOM   2078  CB  PRO A 270     -15.305  -5.062  16.562  1.00 96.25           C  
ATOM   2079  O   PRO A 270     -17.656  -7.059  17.188  1.00 96.25           O  
ATOM   2080  CG  PRO A 270     -15.633  -4.488  17.891  1.00 96.25           C  
ATOM   2081  CD  PRO A 270     -16.922  -3.730  17.797  1.00 96.25           C  
ATOM   2082  N   ARG A 271     -17.016  -7.512  15.141  1.00 94.81           N  
ATOM   2083  CA  ARG A 271     -17.328  -8.930  15.258  1.00 94.81           C  
ATOM   2084  C   ARG A 271     -16.109  -9.727  15.703  1.00 94.81           C  
ATOM   2085  CB  ARG A 271     -17.859  -9.469  13.922  1.00 94.81           C  
ATOM   2086  O   ARG A 271     -16.250 -10.805  16.297  1.00 94.81           O  
ATOM   2087  CG  ARG A 271     -18.391 -10.891  14.008  1.00 94.81           C  
ATOM   2088  CD  ARG A 271     -19.422 -11.164  12.922  1.00 94.81           C  
ATOM   2089  NE  ARG A 271     -20.734 -11.469  13.484  1.00 94.81           N  
ATOM   2090  NH1 ARG A 271     -21.797 -11.656  11.445  1.00 94.81           N  
ATOM   2091  NH2 ARG A 271     -22.984 -11.953  13.398  1.00 94.81           N  
ATOM   2092  CZ  ARG A 271     -21.844 -11.688  12.773  1.00 94.81           C  
ATOM   2093  N   GLY A 272     -14.938  -9.219  15.492  1.00 95.00           N  
ATOM   2094  CA  GLY A 272     -13.656  -9.812  15.828  1.00 95.00           C  
ATOM   2095  C   GLY A 272     -12.484  -8.883  15.570  1.00 95.00           C  
ATOM   2096  O   GLY A 272     -12.641  -7.656  15.586  1.00 95.00           O  
ATOM   2097  N   TYR A 273     -11.297  -9.492  15.336  1.00 95.25           N  
ATOM   2098  CA  TYR A 273     -10.102  -8.680  15.109  1.00 95.25           C  
ATOM   2099  C   TYR A 273      -9.305  -9.211  13.922  1.00 95.25           C  
ATOM   2100  CB  TYR A 273      -9.219  -8.648  16.359  1.00 95.25           C  
ATOM   2101  O   TYR A 273      -9.453 -10.367  13.531  1.00 95.25           O  
ATOM   2102  CG  TYR A 273      -8.672 -10.000  16.750  1.00 95.25           C  
ATOM   2103  CD1 TYR A 273      -9.336 -10.812  17.656  1.00 95.25           C  
ATOM   2104  CD2 TYR A 273      -7.484 -10.469  16.188  1.00 95.25           C  
ATOM   2105  CE1 TYR A 273      -8.828 -12.055  18.016  1.00 95.25           C  
ATOM   2106  CE2 TYR A 273      -6.969 -11.719  16.547  1.00 95.25           C  
ATOM   2107  OH  TYR A 273      -7.145 -13.734  17.812  1.00 95.25           O  
ATOM   2108  CZ  TYR A 273      -7.648 -12.500  17.453  1.00 95.25           C  
ATOM   2109  N   PHE A 274      -8.523  -8.219  13.312  1.00 94.06           N  
ATOM   2110  CA  PHE A 274      -7.547  -8.594  12.297  1.00 94.06           C  
ATOM   2111  C   PHE A 274      -6.148  -8.672  12.898  1.00 94.06           C  
ATOM   2112  CB  PHE A 274      -7.562  -7.590  11.141  1.00 94.06           C  
ATOM   2113  O   PHE A 274      -5.758  -7.816  13.695  1.00 94.06           O  
ATOM   2114  CG  PHE A 274      -8.852  -7.574  10.367  1.00 94.06           C  
ATOM   2115  CD1 PHE A 274      -9.031  -8.406   9.266  1.00 94.06           C  
ATOM   2116  CD2 PHE A 274      -9.891  -6.730  10.742  1.00 94.06           C  
ATOM   2117  CE1 PHE A 274     -10.219  -8.391   8.547  1.00 94.06           C  
ATOM   2118  CE2 PHE A 274     -11.086  -6.715  10.031  1.00 94.06           C  
ATOM   2119  CZ  PHE A 274     -11.250  -7.547   8.930  1.00 94.06           C  
ATOM   2120  N   LYS A 275      -5.516  -9.750  12.547  1.00 91.69           N  
ATOM   2121  CA  LYS A 275      -4.117  -9.859  12.945  1.00 91.69           C  
ATOM   2122  C   LYS A 275      -3.225  -8.961  12.094  1.00 91.69           C  
ATOM   2123  CB  LYS A 275      -3.646 -11.312  12.844  1.00 91.69           C  
ATOM   2124  O   LYS A 275      -3.162  -9.125  10.867  1.00 91.69           O  
ATOM   2125  CG  LYS A 275      -2.238 -11.547  13.375  1.00 91.69           C  
ATOM   2126  CD  LYS A 275      -1.844 -13.016  13.281  1.00 91.69           C  
ATOM   2127  CE  LYS A 275      -0.409 -13.242  13.742  1.00 91.69           C  
ATOM   2128  NZ  LYS A 275      -0.018 -14.680  13.656  1.00 91.69           N  
ATOM   2129  N   ILE A 276      -2.518  -7.973  12.773  1.00 86.56           N  
ATOM   2130  CA  ILE A 276      -1.650  -7.062  12.039  1.00 86.56           C  
ATOM   2131  C   ILE A 276      -0.222  -7.605  12.031  1.00 86.56           C  
ATOM   2132  CB  ILE A 276      -1.682  -5.641  12.641  1.00 86.56           C  
ATOM   2133  O   ILE A 276       0.335  -7.918  13.086  1.00 86.56           O  
ATOM   2134  CG1 ILE A 276      -3.109  -5.086  12.625  1.00 86.56           C  
ATOM   2135  CG2 ILE A 276      -0.725  -4.715  11.883  1.00 86.56           C  
ATOM   2136  CD1 ILE A 276      -3.686  -4.895  11.227  1.00 86.56           C  
ATOM   2137  N   ARG A 277       0.298  -7.801  10.750  1.00 81.88           N  
ATOM   2138  CA  ARG A 277       1.675  -8.258  10.594  1.00 81.88           C  
ATOM   2139  C   ARG A 277       2.553  -7.160  10.008  1.00 81.88           C  
ATOM   2140  CB  ARG A 277       1.729  -9.508   9.711  1.00 81.88           C  
ATOM   2141  O   ARG A 277       2.070  -6.305   9.258  1.00 81.88           O  
ATOM   2142  CG  ARG A 277       0.976 -10.695  10.281  1.00 81.88           C  
ATOM   2143  CD  ARG A 277       1.104 -11.922   9.391  1.00 81.88           C  
ATOM   2144  NE  ARG A 277       0.335 -13.055   9.914  1.00 81.88           N  
ATOM   2145  NH1 ARG A 277       1.079 -14.555   8.328  1.00 81.88           N  
ATOM   2146  NH2 ARG A 277      -0.397 -15.227   9.945  1.00 81.88           N  
ATOM   2147  CZ  ARG A 277       0.341 -14.273   9.391  1.00 81.88           C  
ATOM   2148  N   SER A 278       3.777  -7.164  10.555  1.00 76.06           N  
ATOM   2149  CA  SER A 278       4.742  -6.289   9.898  1.00 76.06           C  
ATOM   2150  C   SER A 278       5.270  -6.918   8.609  1.00 76.06           C  
ATOM   2151  CB  SER A 278       5.910  -5.977  10.836  1.00 76.06           C  
ATOM   2152  O   SER A 278       5.816  -8.023   8.625  1.00 76.06           O  
ATOM   2153  OG  SER A 278       5.457  -5.301  11.992  1.00 76.06           O  
ATOM   2154  N   GLY A 279       4.746  -6.398   7.438  1.00 75.06           N  
ATOM   2155  CA  GLY A 279       5.207  -6.973   6.184  1.00 75.06           C  
ATOM   2156  C   GLY A 279       5.559  -5.922   5.145  1.00 75.06           C  
ATOM   2157  O   GLY A 279       5.574  -4.727   5.441  1.00 75.06           O  
ATOM   2158  N   LYS A 280       6.070  -6.402   3.957  1.00 80.25           N  
ATOM   2159  CA  LYS A 280       6.473  -5.543   2.848  1.00 80.25           C  
ATOM   2160  C   LYS A 280       5.414  -5.523   1.750  1.00 80.25           C  
ATOM   2161  CB  LYS A 280       7.816  -6.004   2.275  1.00 80.25           C  
ATOM   2162  O   LYS A 280       5.680  -5.086   0.630  1.00 80.25           O  
ATOM   2163  CG  LYS A 280       8.984  -5.855   3.238  1.00 80.25           C  
ATOM   2164  CD  LYS A 280      10.297  -6.285   2.596  1.00 80.25           C  
ATOM   2165  CE  LYS A 280      11.461  -6.164   3.568  1.00 80.25           C  
ATOM   2166  NZ  LYS A 280      12.750  -6.594   2.943  1.00 80.25           N  
ATOM   2167  N   SER A 281       4.184  -5.996   2.084  1.00 88.19           N  
ATOM   2168  CA  SER A 281       3.100  -6.012   1.105  1.00 88.19           C  
ATOM   2169  C   SER A 281       2.555  -4.605   0.864  1.00 88.19           C  
ATOM   2170  CB  SER A 281       1.970  -6.930   1.568  1.00 88.19           C  
ATOM   2171  O   SER A 281       2.760  -3.705   1.681  1.00 88.19           O  
ATOM   2172  OG  SER A 281       2.436  -8.258   1.726  1.00 88.19           O  
ATOM   2173  N   SER A 282       1.860  -4.543  -0.250  1.00 88.88           N  
ATOM   2174  CA  SER A 282       1.374  -3.213  -0.593  1.00 88.88           C  
ATOM   2175  C   SER A 282       0.094  -3.287  -1.419  1.00 88.88           C  
ATOM   2176  CB  SER A 282       2.441  -2.434  -1.362  1.00 88.88           C  
ATOM   2177  O   SER A 282      -0.414  -4.379  -1.689  1.00 88.88           O  
ATOM   2178  OG  SER A 282       2.074  -1.070  -1.491  1.00 88.88           O  
ATOM   2179  N   ILE A 283      -0.438  -2.062  -1.765  1.00 87.00           N  
ATOM   2180  CA  ILE A 283      -1.663  -1.931  -2.545  1.00 87.00           C  
ATOM   2181  C   ILE A 283      -1.438  -0.955  -3.699  1.00 87.00           C  
ATOM   2182  CB  ILE A 283      -2.844  -1.461  -1.668  1.00 87.00           C  
ATOM   2183  O   ILE A 283      -0.705   0.026  -3.555  1.00 87.00           O  
ATOM   2184  CG1 ILE A 283      -4.145  -1.449  -2.482  1.00 87.00           C  
ATOM   2185  CG2 ILE A 283      -2.559  -0.078  -1.074  1.00 87.00           C  
ATOM   2186  CD1 ILE A 283      -5.398  -1.248  -1.645  1.00 87.00           C  
ATOM   2187  N   MET A 284      -2.068  -1.272  -4.855  1.00 88.00           N  
ATOM   2188  CA  MET A 284      -1.937  -0.417  -6.031  1.00 88.00           C  
ATOM   2189  C   MET A 284      -3.248  -0.353  -6.805  1.00 88.00           C  
ATOM   2190  CB  MET A 284      -0.814  -0.920  -6.938  1.00 88.00           C  
ATOM   2191  O   MET A 284      -3.900  -1.377  -7.016  1.00 88.00           O  
ATOM   2192  CG  MET A 284      -0.604  -0.069  -8.180  1.00 88.00           C  
ATOM   2193  SD  MET A 284       0.724  -0.725  -9.266  1.00 88.00           S  
ATOM   2194  CE  MET A 284       2.162  -0.495  -8.188  1.00 88.00           C  
ATOM   2195  N   ARG A 285      -3.535   0.762  -7.168  1.00 90.44           N  
ATOM   2196  CA  ARG A 285      -4.680   0.924  -8.062  1.00 90.44           C  
ATOM   2197  C   ARG A 285      -4.266   0.749  -9.516  1.00 90.44           C  
ATOM   2198  CB  ARG A 285      -5.328   2.297  -7.859  1.00 90.44           C  
ATOM   2199  O   ARG A 285      -3.408   1.479 -10.016  1.00 90.44           O  
ATOM   2200  CG  ARG A 285      -6.680   2.443  -8.539  1.00 90.44           C  
ATOM   2201  CD  ARG A 285      -7.371   3.740  -8.148  1.00 90.44           C  
ATOM   2202  NE  ARG A 285      -8.570   3.979  -8.945  1.00 90.44           N  
ATOM   2203  NH1 ARG A 285      -9.617   5.285  -7.355  1.00 90.44           N  
ATOM   2204  NH2 ARG A 285     -10.648   4.859  -9.359  1.00 90.44           N  
ATOM   2205  CZ  ARG A 285      -9.609   4.707  -8.555  1.00 90.44           C  
ATOM   2206  N   SER A 286      -4.871  -0.177 -10.219  1.00 91.75           N  
ATOM   2207  CA  SER A 286      -4.512  -0.454 -11.602  1.00 91.75           C  
ATOM   2208  C   SER A 286      -5.641  -1.171 -12.336  1.00 91.75           C  
ATOM   2209  CB  SER A 286      -3.236  -1.295 -11.672  1.00 91.75           C  
ATOM   2210  O   SER A 286      -6.297  -2.049 -11.766  1.00 91.75           O  
ATOM   2211  OG  SER A 286      -2.908  -1.604 -13.016  1.00 91.75           O  
ATOM   2212  N   ASP A 287      -5.805  -0.797 -13.570  1.00 94.00           N  
ATOM   2213  CA  ASP A 287      -6.789  -1.479 -14.406  1.00 94.00           C  
ATOM   2214  C   ASP A 287      -6.105  -2.367 -15.438  1.00 94.00           C  
ATOM   2215  CB  ASP A 287      -7.699  -0.465 -15.094  1.00 94.00           C  
ATOM   2216  O   ASP A 287      -6.770  -2.936 -16.312  1.00 94.00           O  
ATOM   2217  CG  ASP A 287      -8.680   0.203 -14.141  1.00 94.00           C  
ATOM   2218  OD1 ASP A 287      -9.180  -0.467 -13.219  1.00 94.00           O  
ATOM   2219  OD2 ASP A 287      -8.953   1.409 -14.328  1.00 94.00           O  
ATOM   2220  N   ALA A 288      -4.820  -2.383 -15.375  1.00 93.69           N  
ATOM   2221  CA  ALA A 288      -4.055  -3.240 -16.281  1.00 93.69           C  
ATOM   2222  C   ALA A 288      -4.352  -4.715 -16.016  1.00 93.69           C  
ATOM   2223  CB  ALA A 288      -2.559  -2.967 -16.125  1.00 93.69           C  
ATOM   2224  O   ALA A 288      -4.535  -5.121 -14.867  1.00 93.69           O  
ATOM   2225  N   PRO A 289      -4.492  -5.535 -17.062  1.00 94.19           N  
ATOM   2226  CA  PRO A 289      -4.750  -6.965 -16.875  1.00 94.19           C  
ATOM   2227  C   PRO A 289      -3.576  -7.695 -16.234  1.00 94.19           C  
ATOM   2228  CB  PRO A 289      -4.992  -7.469 -18.312  1.00 94.19           C  
ATOM   2229  O   PRO A 289      -2.426  -7.277 -16.391  1.00 94.19           O  
ATOM   2230  CG  PRO A 289      -4.242  -6.516 -19.172  1.00 94.19           C  
ATOM   2231  CD  PRO A 289      -4.230  -5.168 -18.516  1.00 94.19           C  
ATOM   2232  N   ILE A 290      -3.971  -8.688 -15.414  1.00 93.31           N  
ATOM   2233  CA  ILE A 290      -2.953  -9.531 -14.797  1.00 93.31           C  
ATOM   2234  C   ILE A 290      -2.545 -10.641 -15.758  1.00 93.31           C  
ATOM   2235  CB  ILE A 290      -3.453 -10.125 -13.461  1.00 93.31           C  
ATOM   2236  O   ILE A 290      -3.389 -11.422 -16.203  1.00 93.31           O  
ATOM   2237  CG1 ILE A 290      -3.809  -9.008 -12.477  1.00 93.31           C  
ATOM   2238  CG2 ILE A 290      -2.402 -11.070 -12.867  1.00 93.31           C  
ATOM   2239  CD1 ILE A 290      -4.488  -9.492 -11.203  1.00 93.31           C  
ATOM   2240  N   GLY A 291      -1.240 -10.672 -16.156  1.00 90.06           N  
ATOM   2241  CA  GLY A 291      -0.761 -11.625 -17.141  1.00 90.06           C  
ATOM   2242  C   GLY A 291       0.220 -12.633 -16.578  1.00 90.06           C  
ATOM   2243  O   GLY A 291       0.468 -12.648 -15.367  1.00 90.06           O  
ATOM   2244  N   ARG A 292       0.731 -13.625 -17.391  1.00 88.25           N  
ATOM   2245  CA  ARG A 292       1.651 -14.688 -17.016  1.00 88.25           C  
ATOM   2246  C   ARG A 292       3.100 -14.273 -17.250  1.00 88.25           C  
ATOM   2247  CB  ARG A 292       1.339 -15.969 -17.781  1.00 88.25           C  
ATOM   2248  O   ARG A 292       3.982 -15.125 -17.375  1.00 88.25           O  
ATOM   2249  CG  ARG A 292      -0.004 -16.594 -17.438  1.00 88.25           C  
ATOM   2250  CD  ARG A 292      -0.236 -17.891 -18.188  1.00 88.25           C  
ATOM   2251  NE  ARG A 292      -1.578 -18.422 -17.953  1.00 88.25           N  
ATOM   2252  NH1 ARG A 292      -1.361 -20.203 -19.422  1.00 88.25           N  
ATOM   2253  NH2 ARG A 292      -3.316 -19.891 -18.250  1.00 88.25           N  
ATOM   2254  CZ  ARG A 292      -2.082 -19.500 -18.547  1.00 88.25           C  
ATOM   2255  N   CYS A 293       3.416 -13.031 -17.203  1.00 90.69           N  
ATOM   2256  CA  CYS A 293       4.766 -12.531 -17.438  1.00 90.69           C  
ATOM   2257  C   CYS A 293       5.547 -12.422 -16.141  1.00 90.69           C  
ATOM   2258  CB  CYS A 293       4.715 -11.172 -18.141  1.00 90.69           C  
ATOM   2259  O   CYS A 293       4.973 -12.500 -15.055  1.00 90.69           O  
ATOM   2260  SG  CYS A 293       3.840  -9.906 -17.188  1.00 90.69           S  
ATOM   2261  N   LYS A 294       6.848 -12.391 -16.312  1.00 91.44           N  
ATOM   2262  CA  LYS A 294       7.766 -12.297 -15.180  1.00 91.44           C  
ATOM   2263  C   LYS A 294       8.445 -10.930 -15.141  1.00 91.44           C  
ATOM   2264  CB  LYS A 294       8.812 -13.406 -15.242  1.00 91.44           C  
ATOM   2265  O   LYS A 294       9.133 -10.547 -16.094  1.00 91.44           O  
ATOM   2266  CG  LYS A 294       9.703 -13.484 -14.008  1.00 91.44           C  
ATOM   2267  CD  LYS A 294      10.695 -14.633 -14.109  1.00 91.44           C  
ATOM   2268  CE  LYS A 294      11.641 -14.664 -12.914  1.00 91.44           C  
ATOM   2269  NZ  LYS A 294      12.617 -15.789 -13.008  1.00 91.44           N  
ATOM   2270  N   SER A 295       8.156 -10.250 -14.109  1.00 90.50           N  
ATOM   2271  CA  SER A 295       8.812  -8.961 -13.891  1.00 90.50           C  
ATOM   2272  C   SER A 295       8.805  -8.578 -12.414  1.00 90.50           C  
ATOM   2273  CB  SER A 295       8.133  -7.871 -14.711  1.00 90.50           C  
ATOM   2274  O   SER A 295       7.773  -8.664 -11.750  1.00 90.50           O  
ATOM   2275  OG  SER A 295       8.734  -6.609 -14.469  1.00 90.50           O  
ATOM   2276  N   GLU A 296       9.898  -8.133 -11.930  1.00 88.69           N  
ATOM   2277  CA  GLU A 296      10.062  -7.746 -10.531  1.00 88.69           C  
ATOM   2278  C   GLU A 296       9.516  -6.344 -10.281  1.00 88.69           C  
ATOM   2279  CB  GLU A 296      11.531  -7.820 -10.125  1.00 88.69           C  
ATOM   2280  O   GLU A 296       9.172  -6.000  -9.148  1.00 88.69           O  
ATOM   2281  CG  GLU A 296      12.086  -9.234 -10.062  1.00 88.69           C  
ATOM   2282  CD  GLU A 296      13.531  -9.297  -9.602  1.00 88.69           C  
ATOM   2283  OE1 GLU A 296      14.062 -10.414  -9.398  1.00 88.69           O  
ATOM   2284  OE2 GLU A 296      14.148  -8.219  -9.453  1.00 88.69           O  
ATOM   2285  N   CYS A 297       9.383  -5.520 -11.336  1.00 90.75           N  
ATOM   2286  CA  CYS A 297       8.922  -4.141 -11.219  1.00 90.75           C  
ATOM   2287  C   CYS A 297       7.500  -3.992 -11.742  1.00 90.75           C  
ATOM   2288  CB  CYS A 297       9.859  -3.195 -11.977  1.00 90.75           C  
ATOM   2289  O   CYS A 297       7.234  -4.270 -12.914  1.00 90.75           O  
ATOM   2290  SG  CYS A 297       9.398  -1.453 -11.836  1.00 90.75           S  
ATOM   2291  N   ILE A 298       6.605  -3.473 -10.891  1.00 91.44           N  
ATOM   2292  CA  ILE A 298       5.199  -3.324 -11.234  1.00 91.44           C  
ATOM   2293  C   ILE A 298       4.781  -1.861 -11.094  1.00 91.44           C  
ATOM   2294  CB  ILE A 298       4.305  -4.223 -10.352  1.00 91.44           C  
ATOM   2295  O   ILE A 298       5.133  -1.201 -10.117  1.00 91.44           O  
ATOM   2296  CG1 ILE A 298       4.691  -5.695 -10.516  1.00 91.44           C  
ATOM   2297  CG2 ILE A 298       2.824  -4.004 -10.680  1.00 91.44           C  
ATOM   2298  CD1 ILE A 298       4.012  -6.633  -9.523  1.00 91.44           C  
ATOM   2299  N   THR A 299       4.031  -1.376 -12.109  1.00 91.38           N  
ATOM   2300  CA  THR A 299       3.451  -0.038 -12.078  1.00 91.38           C  
ATOM   2301  C   THR A 299       1.947  -0.095 -12.328  1.00 91.38           C  
ATOM   2302  CB  THR A 299       4.113   0.881 -13.125  1.00 91.38           C  
ATOM   2303  O   THR A 299       1.417  -1.135 -12.727  1.00 91.38           O  
ATOM   2304  CG2 THR A 299       5.633   0.791 -13.047  1.00 91.38           C  
ATOM   2305  OG1 THR A 299       3.684   0.493 -14.430  1.00 91.38           O  
ATOM   2306  N   PRO A 300       1.259   1.060 -12.016  1.00 87.56           N  
ATOM   2307  CA  PRO A 300      -0.187   1.080 -12.250  1.00 87.56           C  
ATOM   2308  C   PRO A 300      -0.552   0.835 -13.719  1.00 87.56           C  
ATOM   2309  CB  PRO A 300      -0.595   2.490 -11.820  1.00 87.56           C  
ATOM   2310  O   PRO A 300      -1.645   0.346 -14.008  1.00 87.56           O  
ATOM   2311  CG  PRO A 300       0.412   2.875 -10.781  1.00 87.56           C  
ATOM   2312  CD  PRO A 300       1.743   2.303 -11.172  1.00 87.56           C  
ATOM   2313  N   ASN A 301       0.388   1.196 -14.594  1.00 89.50           N  
ATOM   2314  CA  ASN A 301       0.117   1.061 -16.016  1.00 89.50           C  
ATOM   2315  C   ASN A 301       0.664  -0.252 -16.578  1.00 89.50           C  
ATOM   2316  CB  ASN A 301       0.701   2.246 -16.797  1.00 89.50           C  
ATOM   2317  O   ASN A 301       0.574  -0.511 -17.766  1.00 89.50           O  
ATOM   2318  CG  ASN A 301       0.001   3.553 -16.469  1.00 89.50           C  
ATOM   2319  ND2 ASN A 301       0.618   4.664 -16.859  1.00 89.50           N  
ATOM   2320  OD1 ASN A 301      -1.085   3.562 -15.891  1.00 89.50           O  
ATOM   2321  N   GLY A 302       1.207  -1.113 -15.766  1.00 92.06           N  
ATOM   2322  CA  GLY A 302       1.755  -2.389 -16.203  1.00 92.06           C  
ATOM   2323  C   GLY A 302       3.188  -2.605 -15.758  1.00 92.06           C  
ATOM   2324  O   GLY A 302       3.859  -1.665 -15.320  1.00 92.06           O  
ATOM   2325  N   SER A 303       3.676  -3.877 -15.852  1.00 93.75           N  
ATOM   2326  CA  SER A 303       5.016  -4.215 -15.383  1.00 93.75           C  
ATOM   2327  C   SER A 303       6.086  -3.715 -16.344  1.00 93.75           C  
ATOM   2328  CB  SER A 303       5.152  -5.727 -15.195  1.00 93.75           C  
ATOM   2329  O   SER A 303       5.836  -3.580 -17.547  1.00 93.75           O  
ATOM   2330  OG  SER A 303       4.250  -6.195 -14.203  1.00 93.75           O  
ATOM   2331  N   ILE A 304       7.273  -3.334 -15.781  1.00 91.19           N  
ATOM   2332  CA  ILE A 304       8.414  -2.854 -16.547  1.00 91.19           C  
ATOM   2333  C   ILE A 304       9.500  -3.932 -16.594  1.00 91.19           C  
ATOM   2334  CB  ILE A 304       8.984  -1.547 -15.953  1.00 91.19           C  
ATOM   2335  O   ILE A 304       9.836  -4.527 -15.570  1.00 91.19           O  
ATOM   2336  CG1 ILE A 304       7.914  -0.451 -15.945  1.00 91.19           C  
ATOM   2337  CG2 ILE A 304      10.227  -1.096 -16.734  1.00 91.19           C  
ATOM   2338  CD1 ILE A 304       8.336   0.818 -15.219  1.00 91.19           C  
ATOM   2339  N   PRO A 305       9.992  -4.160 -17.828  1.00 85.38           N  
ATOM   2340  CA  PRO A 305      11.117  -5.090 -17.969  1.00 85.38           C  
ATOM   2341  C   PRO A 305      12.422  -4.531 -17.406  1.00 85.38           C  
ATOM   2342  CB  PRO A 305      11.219  -5.293 -19.484  1.00 85.38           C  
ATOM   2343  O   PRO A 305      12.672  -3.324 -17.500  1.00 85.38           O  
ATOM   2344  CG  PRO A 305      10.539  -4.098 -20.078  1.00 85.38           C  
ATOM   2345  CD  PRO A 305       9.602  -3.527 -19.047  1.00 85.38           C  
ATOM   2346  N   ASN A 306      12.945  -4.906 -16.344  1.00 81.12           N  
ATOM   2347  CA  ASN A 306      14.117  -4.461 -15.602  1.00 81.12           C  
ATOM   2348  C   ASN A 306      15.375  -4.516 -16.469  1.00 81.12           C  
ATOM   2349  CB  ASN A 306      14.305  -5.293 -14.336  1.00 81.12           C  
ATOM   2350  O   ASN A 306      16.453  -4.852 -15.969  1.00 81.12           O  
ATOM   2351  CG  ASN A 306      14.961  -4.516 -13.211  1.00 81.12           C  
ATOM   2352  ND2 ASN A 306      15.242  -5.191 -12.102  1.00 81.12           N  
ATOM   2353  OD1 ASN A 306      15.211  -3.312 -13.336  1.00 81.12           O  
ATOM   2354  N   ASP A 307      15.336  -4.242 -17.781  1.00 84.38           N  
ATOM   2355  CA  ASP A 307      16.438  -4.352 -18.719  1.00 84.38           C  
ATOM   2356  C   ASP A 307      17.297  -3.092 -18.703  1.00 84.38           C  
ATOM   2357  CB  ASP A 307      15.922  -4.617 -20.141  1.00 84.38           C  
ATOM   2358  O   ASP A 307      18.469  -3.119 -19.125  1.00 84.38           O  
ATOM   2359  CG  ASP A 307      15.180  -5.938 -20.250  1.00 84.38           C  
ATOM   2360  OD1 ASP A 307      15.461  -6.871 -19.469  1.00 84.38           O  
ATOM   2361  OD2 ASP A 307      14.305  -6.043 -21.141  1.00 84.38           O  
ATOM   2362  N   LYS A 308      16.734  -2.020 -18.188  1.00 86.12           N  
ATOM   2363  CA  LYS A 308      17.438  -0.743 -18.141  1.00 86.12           C  
ATOM   2364  C   LYS A 308      17.484  -0.183 -16.734  1.00 86.12           C  
ATOM   2365  CB  LYS A 308      16.781   0.266 -19.094  1.00 86.12           C  
ATOM   2366  O   LYS A 308      16.641  -0.522 -15.898  1.00 86.12           O  
ATOM   2367  CG  LYS A 308      16.797  -0.148 -20.547  1.00 86.12           C  
ATOM   2368  CD  LYS A 308      16.172   0.916 -21.438  1.00 86.12           C  
ATOM   2369  CE  LYS A 308      16.156   0.486 -22.906  1.00 86.12           C  
ATOM   2370  NZ  LYS A 308      15.625   1.562 -23.797  1.00 86.12           N  
ATOM   2371  N   PRO A 309      18.484   0.594 -16.531  1.00 77.44           N  
ATOM   2372  CA  PRO A 309      18.734   1.091 -15.172  1.00 77.44           C  
ATOM   2373  C   PRO A 309      17.781   2.217 -14.766  1.00 77.44           C  
ATOM   2374  CB  PRO A 309      20.188   1.595 -15.242  1.00 77.44           C  
ATOM   2375  O   PRO A 309      17.562   2.447 -13.578  1.00 77.44           O  
ATOM   2376  CG  PRO A 309      20.406   1.899 -16.688  1.00 77.44           C  
ATOM   2377  CD  PRO A 309      19.562   0.968 -17.516  1.00 77.44           C  
ATOM   2378  N   PHE A 310      17.156   2.916 -15.797  1.00 84.12           N  
ATOM   2379  CA  PHE A 310      16.203   3.992 -15.516  1.00 84.12           C  
ATOM   2380  C   PHE A 310      14.875   3.746 -16.219  1.00 84.12           C  
ATOM   2381  CB  PHE A 310      16.781   5.344 -15.938  1.00 84.12           C  
ATOM   2382  O   PHE A 310      14.820   3.012 -17.219  1.00 84.12           O  
ATOM   2383  CG  PHE A 310      18.109   5.672 -15.289  1.00 84.12           C  
ATOM   2384  CD1 PHE A 310      18.156   6.105 -13.969  1.00 84.12           C  
ATOM   2385  CD2 PHE A 310      19.297   5.547 -16.000  1.00 84.12           C  
ATOM   2386  CE1 PHE A 310      19.375   6.410 -13.367  1.00 84.12           C  
ATOM   2387  CE2 PHE A 310      20.516   5.848 -15.398  1.00 84.12           C  
ATOM   2388  CZ  PHE A 310      20.547   6.281 -14.086  1.00 84.12           C  
ATOM   2389  N   GLN A 311      13.812   4.371 -15.641  1.00 88.69           N  
ATOM   2390  CA  GLN A 311      12.492   4.301 -16.266  1.00 88.69           C  
ATOM   2391  C   GLN A 311      11.758   5.629 -16.141  1.00 88.69           C  
ATOM   2392  CB  GLN A 311      11.664   3.176 -15.648  1.00 88.69           C  
ATOM   2393  O   GLN A 311      12.000   6.395 -15.203  1.00 88.69           O  
ATOM   2394  CG  GLN A 311      11.289   3.416 -14.195  1.00 88.69           C  
ATOM   2395  CD  GLN A 311       9.977   4.156 -14.039  1.00 88.69           C  
ATOM   2396  NE2 GLN A 311       9.820   4.863 -12.922  1.00 88.69           N  
ATOM   2397  OE1 GLN A 311       9.102   4.090 -14.914  1.00 88.69           O  
ATOM   2398  N   ASN A 312      10.953   5.922 -17.188  1.00 86.12           N  
ATOM   2399  CA  ASN A 312      10.125   7.121 -17.219  1.00 86.12           C  
ATOM   2400  C   ASN A 312       8.641   6.777 -17.344  1.00 86.12           C  
ATOM   2401  CB  ASN A 312      10.555   8.055 -18.344  1.00 86.12           C  
ATOM   2402  O   ASN A 312       7.848   7.602 -17.797  1.00 86.12           O  
ATOM   2403  CG  ASN A 312       9.766   9.352 -18.359  1.00 86.12           C  
ATOM   2404  ND2 ASN A 312      10.250  10.336 -19.109  1.00 86.12           N  
ATOM   2405  OD1 ASN A 312       8.734   9.477 -17.703  1.00 86.12           O  
ATOM   2406  N   VAL A 313       8.266   5.613 -16.969  1.00 86.00           N  
ATOM   2407  CA  VAL A 313       6.918   5.074 -17.125  1.00 86.00           C  
ATOM   2408  C   VAL A 313       6.023   5.570 -15.992  1.00 86.00           C  
ATOM   2409  CB  VAL A 313       6.922   3.531 -17.172  1.00 86.00           C  
ATOM   2410  O   VAL A 313       4.953   6.137 -16.234  1.00 86.00           O  
ATOM   2411  CG1 VAL A 313       5.496   2.988 -17.250  1.00 86.00           C  
ATOM   2412  CG2 VAL A 313       7.750   3.033 -18.359  1.00 86.00           C  
ATOM   2413  N   ASN A 314       6.359   5.320 -14.773  1.00 82.75           N  
ATOM   2414  CA  ASN A 314       5.555   5.770 -13.641  1.00 82.75           C  
ATOM   2415  C   ASN A 314       6.414   6.000 -12.398  1.00 82.75           C  
ATOM   2416  CB  ASN A 314       4.445   4.762 -13.336  1.00 82.75           C  
ATOM   2417  O   ASN A 314       7.305   5.207 -12.102  1.00 82.75           O  
ATOM   2418  CG  ASN A 314       3.326   5.359 -12.508  1.00 82.75           C  
ATOM   2419  ND2 ASN A 314       2.127   5.410 -13.070  1.00 82.75           N  
ATOM   2420  OD1 ASN A 314       3.541   5.777 -11.367  1.00 82.75           O  
ATOM   2421  N   ARG A 315       6.047   7.027 -11.711  1.00 79.62           N  
ATOM   2422  CA  ARG A 315       6.762   7.363 -10.484  1.00 79.62           C  
ATOM   2423  C   ARG A 315       6.430   6.375  -9.375  1.00 79.62           C  
ATOM   2424  CB  ARG A 315       6.426   8.789 -10.039  1.00 79.62           C  
ATOM   2425  O   ARG A 315       7.262   6.105  -8.508  1.00 79.62           O  
ATOM   2426  CG  ARG A 315       7.020   9.867 -10.930  1.00 79.62           C  
ATOM   2427  CD  ARG A 315       6.691  11.266 -10.414  1.00 79.62           C  
ATOM   2428  NE  ARG A 315       7.164  12.297 -11.328  1.00 79.62           N  
ATOM   2429  NH1 ARG A 315       7.617  13.844  -9.672  1.00 79.62           N  
ATOM   2430  NH2 ARG A 315       8.000  14.367 -11.875  1.00 79.62           N  
ATOM   2431  CZ  ARG A 315       7.594  13.500 -10.961  1.00 79.62           C  
ATOM   2432  N   ILE A 316       5.172   5.875  -9.422  1.00 78.88           N  
ATOM   2433  CA  ILE A 316       4.707   4.914  -8.430  1.00 78.88           C  
ATOM   2434  C   ILE A 316       5.027   3.496  -8.898  1.00 78.88           C  
ATOM   2435  CB  ILE A 316       3.191   5.062  -8.172  1.00 78.88           C  
ATOM   2436  O   ILE A 316       4.539   3.051  -9.938  1.00 78.88           O  
ATOM   2437  CG1 ILE A 316       2.865   6.488  -7.715  1.00 78.88           C  
ATOM   2438  CG2 ILE A 316       2.721   4.035  -7.133  1.00 78.88           C  
ATOM   2439  CD1 ILE A 316       1.374   6.785  -7.625  1.00 78.88           C  
ATOM   2440  N   THR A 317       5.883   2.791  -8.078  1.00 84.88           N  
ATOM   2441  CA  THR A 317       6.312   1.461  -8.492  1.00 84.88           C  
ATOM   2442  C   THR A 317       6.301   0.492  -7.316  1.00 84.88           C  
ATOM   2443  CB  THR A 317       7.719   1.500  -9.117  1.00 84.88           C  
ATOM   2444  O   THR A 317       6.336   0.915  -6.160  1.00 84.88           O  
ATOM   2445  CG2 THR A 317       7.770   2.451 -10.312  1.00 84.88           C  
ATOM   2446  OG1 THR A 317       8.664   1.940  -8.133  1.00 84.88           O  
ATOM   2447  N   TYR A 318       6.160  -0.804  -7.551  1.00 86.62           N  
ATOM   2448  CA  TYR A 318       6.246  -1.865  -6.551  1.00 86.62           C  
ATOM   2449  C   TYR A 318       7.273  -2.914  -6.961  1.00 86.62           C  
ATOM   2450  CB  TYR A 318       4.879  -2.525  -6.348  1.00 86.62           C  
ATOM   2451  O   TYR A 318       7.242  -3.418  -8.086  1.00 86.62           O  
ATOM   2452  CG  TYR A 318       4.887  -3.637  -5.328  1.00 86.62           C  
ATOM   2453  CD1 TYR A 318       5.023  -4.965  -5.715  1.00 86.62           C  
ATOM   2454  CD2 TYR A 318       4.754  -3.357  -3.971  1.00 86.62           C  
ATOM   2455  CE1 TYR A 318       5.031  -5.992  -4.777  1.00 86.62           C  
ATOM   2456  CE2 TYR A 318       4.758  -4.375  -3.023  1.00 86.62           C  
ATOM   2457  OH  TYR A 318       4.902  -6.703  -2.502  1.00 86.62           O  
ATOM   2458  CZ  TYR A 318       4.898  -5.688  -3.436  1.00 86.62           C  
ATOM   2459  N   GLY A 319       8.211  -3.281  -6.023  1.00 86.62           N  
ATOM   2460  CA  GLY A 319       9.250  -4.262  -6.309  1.00 86.62           C  
ATOM   2461  C   GLY A 319      10.570  -3.635  -6.715  1.00 86.62           C  
ATOM   2462  O   GLY A 319      10.805  -2.453  -6.465  1.00 86.62           O  
ATOM   2463  N   ALA A 320      11.469  -4.375  -7.273  1.00 85.44           N  
ATOM   2464  CA  ALA A 320      12.781  -3.918  -7.734  1.00 85.44           C  
ATOM   2465  C   ALA A 320      12.680  -3.236  -9.094  1.00 85.44           C  
ATOM   2466  CB  ALA A 320      13.758  -5.086  -7.801  1.00 85.44           C  
ATOM   2467  O   ALA A 320      12.836  -3.883 -10.133  1.00 85.44           O  
ATOM   2468  N   CYS A 321      12.344  -1.921  -9.109  1.00 85.69           N  
ATOM   2469  CA  CYS A 321      12.102  -1.179 -10.344  1.00 85.69           C  
ATOM   2470  C   CYS A 321      13.266  -0.248 -10.656  1.00 85.69           C  
ATOM   2471  CB  CYS A 321      10.805  -0.374 -10.242  1.00 85.69           C  
ATOM   2472  O   CYS A 321      13.922   0.266  -9.750  1.00 85.69           O  
ATOM   2473  SG  CYS A 321       9.352  -1.380  -9.883  1.00 85.69           S  
ATOM   2474  N   PRO A 322      13.562  -0.162 -12.086  1.00 83.75           N  
ATOM   2475  CA  PRO A 322      14.547   0.852 -12.484  1.00 83.75           C  
ATOM   2476  C   PRO A 322      14.195   2.246 -11.969  1.00 83.75           C  
ATOM   2477  CB  PRO A 322      14.492   0.808 -14.016  1.00 83.75           C  
ATOM   2478  O   PRO A 322      13.016   2.557 -11.766  1.00 83.75           O  
ATOM   2479  CG  PRO A 322      13.883  -0.519 -14.336  1.00 83.75           C  
ATOM   2480  CD  PRO A 322      12.969  -0.910 -13.211  1.00 83.75           C  
ATOM   2481  N   ARG A 323      15.078   3.053 -11.797  1.00 78.50           N  
ATOM   2482  CA  ARG A 323      14.883   4.355 -11.164  1.00 78.50           C  
ATOM   2483  C   ARG A 323      14.133   5.305 -12.094  1.00 78.50           C  
ATOM   2484  CB  ARG A 323      16.219   4.965 -10.758  1.00 78.50           C  
ATOM   2485  O   ARG A 323      14.422   5.367 -13.289  1.00 78.50           O  
ATOM   2486  CG  ARG A 323      16.906   4.250  -9.602  1.00 78.50           C  
ATOM   2487  CD  ARG A 323      16.188   4.500  -8.281  1.00 78.50           C  
ATOM   2488  NE  ARG A 323      16.906   3.902  -7.160  1.00 78.50           N  
ATOM   2489  NH1 ARG A 323      15.453   4.707  -5.547  1.00 78.50           N  
ATOM   2490  NH2 ARG A 323      17.266   3.430  -4.941  1.00 78.50           N  
ATOM   2491  CZ  ARG A 323      16.531   4.016  -5.887  1.00 78.50           C  
ATOM   2492  N   TYR A 324      13.219   5.957 -11.414  1.00 78.19           N  
ATOM   2493  CA  TYR A 324      12.398   6.883 -12.188  1.00 78.19           C  
ATOM   2494  C   TYR A 324      13.164   8.164 -12.500  1.00 78.19           C  
ATOM   2495  CB  TYR A 324      11.109   7.215 -11.438  1.00 78.19           C  
ATOM   2496  O   TYR A 324      13.797   8.742 -11.609  1.00 78.19           O  
ATOM   2497  CG  TYR A 324      10.234   8.227 -12.141  1.00 78.19           C  
ATOM   2498  CD1 TYR A 324      10.258   9.570 -11.781  1.00 78.19           C  
ATOM   2499  CD2 TYR A 324       9.391   7.836 -13.172  1.00 78.19           C  
ATOM   2500  CE1 TYR A 324       9.453  10.500 -12.430  1.00 78.19           C  
ATOM   2501  CE2 TYR A 324       8.578   8.758 -13.828  1.00 78.19           C  
ATOM   2502  OH  TYR A 324       7.824  11.008 -14.102  1.00 78.19           O  
ATOM   2503  CZ  TYR A 324       8.617  10.086 -13.453  1.00 78.19           C  
ATOM   2504  N   VAL A 325      13.148   8.664 -13.711  1.00 77.56           N  
ATOM   2505  CA  VAL A 325      13.711   9.930 -14.164  1.00 77.56           C  
ATOM   2506  C   VAL A 325      12.695  10.648 -15.055  1.00 77.56           C  
ATOM   2507  CB  VAL A 325      15.039   9.727 -14.922  1.00 77.56           C  
ATOM   2508  O   VAL A 325      11.992  10.016 -15.844  1.00 77.56           O  
ATOM   2509  CG1 VAL A 325      16.109   9.164 -13.992  1.00 77.56           C  
ATOM   2510  CG2 VAL A 325      14.836   8.805 -16.125  1.00 77.56           C  
ATOM   2511  N   LYS A 326      12.516  11.852 -14.812  1.00 75.50           N  
ATOM   2512  CA  LYS A 326      11.539  12.625 -15.570  1.00 75.50           C  
ATOM   2513  C   LYS A 326      12.078  12.984 -16.953  1.00 75.50           C  
ATOM   2514  CB  LYS A 326      11.148  13.891 -14.812  1.00 75.50           C  
ATOM   2515  O   LYS A 326      12.125  14.156 -17.328  1.00 75.50           O  
ATOM   2516  CG  LYS A 326       9.898  14.570 -15.352  1.00 75.50           C  
ATOM   2517  CD  LYS A 326       9.492  15.758 -14.484  1.00 75.50           C  
ATOM   2518  CE  LYS A 326       8.211  16.406 -14.992  1.00 75.50           C  
ATOM   2519  NZ  LYS A 326       7.820  17.578 -14.156  1.00 75.50           N  
ATOM   2520  N   GLN A 327      12.836  12.117 -17.531  1.00 76.31           N  
ATOM   2521  CA  GLN A 327      13.375  12.266 -18.875  1.00 76.31           C  
ATOM   2522  C   GLN A 327      12.992  11.078 -19.750  1.00 76.31           C  
ATOM   2523  CB  GLN A 327      14.898  12.414 -18.828  1.00 76.31           C  
ATOM   2524  O   GLN A 327      13.031   9.930 -19.312  1.00 76.31           O  
ATOM   2525  CG  GLN A 327      15.375  13.641 -18.062  1.00 76.31           C  
ATOM   2526  CD  GLN A 327      15.188  14.930 -18.844  1.00 76.31           C  
ATOM   2527  NE2 GLN A 327      15.133  16.047 -18.125  1.00 76.31           N  
ATOM   2528  OE1 GLN A 327      15.086  14.922 -20.062  1.00 76.31           O  
ATOM   2529  N   SER A 328      12.578  11.438 -20.938  1.00 77.75           N  
ATOM   2530  CA  SER A 328      12.102  10.414 -21.859  1.00 77.75           C  
ATOM   2531  C   SER A 328      13.266   9.703 -22.547  1.00 77.75           C  
ATOM   2532  CB  SER A 328      11.180  11.023 -22.906  1.00 77.75           C  
ATOM   2533  O   SER A 328      13.125   8.562 -23.000  1.00 77.75           O  
ATOM   2534  OG  SER A 328      11.836  12.078 -23.609  1.00 77.75           O  
ATOM   2535  N   THR A 329      14.484  10.352 -22.406  1.00 75.62           N  
ATOM   2536  CA  THR A 329      15.633   9.734 -23.062  1.00 75.62           C  
ATOM   2537  C   THR A 329      16.922  10.070 -22.328  1.00 75.62           C  
ATOM   2538  CB  THR A 329      15.734  10.188 -24.531  1.00 75.62           C  
ATOM   2539  O   THR A 329      17.156  11.227 -21.969  1.00 75.62           O  
ATOM   2540  CG2 THR A 329      15.922  11.695 -24.641  1.00 75.62           C  
ATOM   2541  OG1 THR A 329      16.859   9.539 -25.156  1.00 75.62           O  
ATOM   2542  N   LEU A 330      17.625   9.039 -21.969  1.00 73.88           N  
ATOM   2543  CA  LEU A 330      18.984   9.133 -21.438  1.00 73.88           C  
ATOM   2544  C   LEU A 330      19.906   8.141 -22.141  1.00 73.88           C  
ATOM   2545  CB  LEU A 330      18.984   8.883 -19.922  1.00 73.88           C  
ATOM   2546  O   LEU A 330      19.719   6.926 -22.016  1.00 73.88           O  
ATOM   2547  CG  LEU A 330      18.344   9.969 -19.062  1.00 73.88           C  
ATOM   2548  CD1 LEU A 330      18.094   9.430 -17.656  1.00 73.88           C  
ATOM   2549  CD2 LEU A 330      19.234  11.211 -19.016  1.00 73.88           C  
ATOM   2550  N   LYS A 331      20.875   8.727 -22.922  1.00 73.00           N  
ATOM   2551  CA  LYS A 331      21.703   7.836 -23.734  1.00 73.00           C  
ATOM   2552  C   LYS A 331      23.141   7.812 -23.219  1.00 73.00           C  
ATOM   2553  CB  LYS A 331      21.688   8.273 -25.203  1.00 73.00           C  
ATOM   2554  O   LYS A 331      23.672   8.836 -22.781  1.00 73.00           O  
ATOM   2555  CG  LYS A 331      20.328   8.133 -25.859  1.00 73.00           C  
ATOM   2556  CD  LYS A 331      20.375   8.539 -27.328  1.00 73.00           C  
ATOM   2557  CE  LYS A 331      19.016   8.414 -28.000  1.00 73.00           C  
ATOM   2558  NZ  LYS A 331      19.047   8.867 -29.422  1.00 73.00           N  
ATOM   2559  N   LEU A 332      23.578   6.625 -23.062  1.00 69.00           N  
ATOM   2560  CA  LEU A 332      25.016   6.453 -22.812  1.00 69.00           C  
ATOM   2561  C   LEU A 332      25.781   6.410 -24.125  1.00 69.00           C  
ATOM   2562  CB  LEU A 332      25.266   5.176 -22.016  1.00 69.00           C  
ATOM   2563  O   LEU A 332      25.594   5.496 -24.938  1.00 69.00           O  
ATOM   2564  CG  LEU A 332      26.719   4.906 -21.625  1.00 69.00           C  
ATOM   2565  CD1 LEU A 332      27.203   5.965 -20.641  1.00 69.00           C  
ATOM   2566  CD2 LEU A 332      26.859   3.510 -21.031  1.00 69.00           C  
ATOM   2567  N   ALA A 333      26.516   7.484 -24.344  1.00 65.50           N  
ATOM   2568  CA  ALA A 333      27.250   7.625 -25.609  1.00 65.50           C  
ATOM   2569  C   ALA A 333      28.672   7.102 -25.484  1.00 65.50           C  
ATOM   2570  CB  ALA A 333      27.250   9.078 -26.062  1.00 65.50           C  
ATOM   2571  O   ALA A 333      29.328   7.297 -24.453  1.00 65.50           O  
ATOM   2572  N   THR A 334      29.062   6.152 -26.328  1.00 58.50           N  
ATOM   2573  CA  THR A 334      30.422   5.641 -26.391  1.00 58.50           C  
ATOM   2574  C   THR A 334      31.297   6.523 -27.281  1.00 58.50           C  
ATOM   2575  CB  THR A 334      30.453   4.191 -26.906  1.00 58.50           C  
ATOM   2576  O   THR A 334      30.969   6.738 -28.453  1.00 58.50           O  
ATOM   2577  CG2 THR A 334      29.828   3.230 -25.906  1.00 58.50           C  
ATOM   2578  OG1 THR A 334      29.719   4.121 -28.141  1.00 58.50           O  
ATOM   2579  N   GLY A 335      32.156   7.402 -26.625  1.00 52.22           N  
ATOM   2580  CA  GLY A 335      33.156   8.219 -27.312  1.00 52.22           C  
ATOM   2581  C   GLY A 335      34.562   7.867 -26.922  1.00 52.22           C  
ATOM   2582  O   GLY A 335      34.812   6.805 -26.359  1.00 52.22           O  
ATOM   2583  N   MET A 336      35.688   8.328 -27.594  1.00 44.56           N  
ATOM   2584  CA  MET A 336      37.094   8.102 -27.312  1.00 44.56           C  
ATOM   2585  C   MET A 336      37.469   8.555 -25.906  1.00 44.56           C  
ATOM   2586  CB  MET A 336      37.969   8.828 -28.328  1.00 44.56           C  
ATOM   2587  O   MET A 336      37.000   9.609 -25.453  1.00 44.56           O  
ATOM   2588  CG  MET A 336      37.969   8.195 -29.719  1.00 44.56           C  
ATOM   2589  SD  MET A 336      39.125   9.008 -30.875  1.00 44.56           S  
ATOM   2590  CE  MET A 336      40.688   8.633 -30.062  1.00 44.56           C  
ATOM   2591  N   ARG A 337      37.750   7.555 -24.922  1.00 38.88           N  
ATOM   2592  CA  ARG A 337      38.219   7.703 -23.547  1.00 38.88           C  
ATOM   2593  C   ARG A 337      39.594   8.375 -23.484  1.00 38.88           C  
ATOM   2594  CB  ARG A 337      38.281   6.344 -22.844  1.00 38.88           C  
ATOM   2595  O   ARG A 337      40.500   7.977 -24.203  1.00 38.88           O  
ATOM   2596  CG  ARG A 337      38.469   6.430 -21.344  1.00 38.88           C  
ATOM   2597  CD  ARG A 337      38.469   5.055 -20.688  1.00 38.88           C  
ATOM   2598  NE  ARG A 337      38.781   5.129 -19.266  1.00 38.88           N  
ATOM   2599  NH1 ARG A 337      38.594   2.855 -18.891  1.00 38.88           N  
ATOM   2600  NH2 ARG A 337      39.125   4.266 -17.156  1.00 38.88           N  
ATOM   2601  CZ  ARG A 337      38.812   4.082 -18.438  1.00 38.88           C  
ATOM   2602  N   ASN A 338      39.781   9.711 -23.000  1.00 38.25           N  
ATOM   2603  CA  ASN A 338      41.062  10.203 -22.562  1.00 38.25           C  
ATOM   2604  C   ASN A 338      41.469   9.602 -21.219  1.00 38.25           C  
ATOM   2605  CB  ASN A 338      41.094  11.727 -22.484  1.00 38.25           C  
ATOM   2606  O   ASN A 338      40.688   9.539 -20.297  1.00 38.25           O  
ATOM   2607  CG  ASN A 338      41.594  12.375 -23.750  1.00 38.25           C  
ATOM   2608  ND2 ASN A 338      41.375  13.680 -23.875  1.00 38.25           N  
ATOM   2609  OD1 ASN A 338      42.188  11.719 -24.609  1.00 38.25           O  
ATOM   2610  N   VAL A 339      42.344   8.602 -21.109  1.00 37.91           N  
ATOM   2611  CA  VAL A 339      42.875   8.078 -19.859  1.00 37.91           C  
ATOM   2612  C   VAL A 339      43.594   9.195 -19.094  1.00 37.91           C  
ATOM   2613  CB  VAL A 339      43.875   6.910 -20.094  1.00 37.91           C  
ATOM   2614  O   VAL A 339      44.625   9.680 -19.500  1.00 37.91           O  
ATOM   2615  CG1 VAL A 339      44.344   6.328 -18.766  1.00 37.91           C  
ATOM   2616  CG2 VAL A 339      43.188   5.824 -20.953  1.00 37.91           C  
ATOM   2617  N   PRO A 340      42.844   9.961 -18.156  1.00 38.06           N  
ATOM   2618  CA  PRO A 340      43.531  10.984 -17.359  1.00 38.06           C  
ATOM   2619  C   PRO A 340      44.562  10.391 -16.422  1.00 38.06           C  
ATOM   2620  CB  PRO A 340      42.375  11.656 -16.594  1.00 38.06           C  
ATOM   2621  O   PRO A 340      44.469   9.227 -16.031  1.00 38.06           O  
ATOM   2622  CG  PRO A 340      41.188  10.773 -16.812  1.00 38.06           C  
ATOM   2623  CD  PRO A 340      41.562   9.727 -17.828  1.00 38.06           C  
ATOM   2624  N   GLU A 341      45.812  10.906 -16.297  1.00 36.22           N  
ATOM   2625  CA  GLU A 341      46.844  10.578 -15.312  1.00 36.22           C  
ATOM   2626  C   GLU A 341      46.344  10.875 -13.891  1.00 36.22           C  
ATOM   2627  CB  GLU A 341      48.125  11.359 -15.586  1.00 36.22           C  
ATOM   2628  O   GLU A 341      45.812  11.945 -13.625  1.00 36.22           O  
ATOM   2629  CG  GLU A 341      49.344  10.789 -14.891  1.00 36.22           C  
ATOM   2630  CD  GLU A 341      50.656  11.469 -15.297  1.00 36.22           C  
ATOM   2631  OE1 GLU A 341      51.719  11.109 -14.758  1.00 36.22           O  
ATOM   2632  OE2 GLU A 341      50.594  12.375 -16.156  1.00 36.22           O  
ATOM   2633  N   LYS A 342      45.969   9.836 -13.023  1.00 42.44           N  
ATOM   2634  CA  LYS A 342      45.469   9.875 -11.641  1.00 42.44           C  
ATOM   2635  C   LYS A 342      46.594  10.289 -10.688  1.00 42.44           C  
ATOM   2636  CB  LYS A 342      44.906   8.508 -11.227  1.00 42.44           C  
ATOM   2637  O   LYS A 342      47.656   9.695 -10.680  1.00 42.44           O  
ATOM   2638  CG  LYS A 342      43.406   8.414 -11.297  1.00 42.44           C  
ATOM   2639  CD  LYS A 342      42.906   7.059 -10.812  1.00 42.44           C  
ATOM   2640  CE  LYS A 342      41.406   6.918 -11.000  1.00 42.44           C  
ATOM   2641  NZ  LYS A 342      40.906   5.598 -10.508  1.00 42.44           N  
ATOM   2642  N   GLN A 343      46.438  11.570 -10.023  1.00 39.97           N  
ATOM   2643  CA  GLN A 343      47.156  11.852  -8.789  1.00 39.97           C  
ATOM   2644  C   GLN A 343      46.188  12.133  -7.641  1.00 39.97           C  
ATOM   2645  CB  GLN A 343      48.094  13.031  -8.969  1.00 39.97           C  
ATOM   2646  O   GLN A 343      45.250  12.914  -7.797  1.00 39.97           O  
ATOM   2647  CG  GLN A 343      49.562  12.633  -9.172  1.00 39.97           C  
ATOM   2648  CD  GLN A 343      50.500  13.820  -9.203  1.00 39.97           C  
ATOM   2649  NE2 GLN A 343      51.562  13.703  -9.977  1.00 39.97           N  
ATOM   2650  OE1 GLN A 343      50.250  14.836  -8.547  1.00 39.97           O  
ATOM   2651  N   THR A 344      45.969  11.234  -6.703  1.00 44.19           N  
ATOM   2652  CA  THR A 344      45.062  11.312  -5.551  1.00 44.19           C  
ATOM   2653  C   THR A 344      45.344  12.555  -4.723  1.00 44.19           C  
ATOM   2654  CB  THR A 344      45.188  10.062  -4.664  1.00 44.19           C  
ATOM   2655  O   THR A 344      46.500  12.758  -4.277  1.00 44.19           O  
ATOM   2656  CG2 THR A 344      44.594   8.828  -5.359  1.00 44.19           C  
ATOM   2657  OG1 THR A 344      46.562   9.820  -4.367  1.00 44.19           O  
ATOM   2658  N   ARG A 345      44.469  13.641  -4.836  1.00 44.69           N  
ATOM   2659  CA  ARG A 345      44.625  14.883  -4.098  1.00 44.69           C  
ATOM   2660  C   ARG A 345      43.688  14.945  -2.898  1.00 44.69           C  
ATOM   2661  CB  ARG A 345      44.375  16.094  -5.012  1.00 44.69           C  
ATOM   2662  O   ARG A 345      43.844  15.797  -2.021  1.00 44.69           O  
ATOM   2663  CG  ARG A 345      45.469  16.297  -6.055  1.00 44.69           C  
ATOM   2664  CD  ARG A 345      45.344  17.656  -6.734  1.00 44.69           C  
ATOM   2665  NE  ARG A 345      46.562  18.016  -7.449  1.00 44.69           N  
ATOM   2666  NH1 ARG A 345      45.562  19.672  -8.727  1.00 44.69           N  
ATOM   2667  NH2 ARG A 345      47.812  19.219  -8.961  1.00 44.69           N  
ATOM   2668  CZ  ARG A 345      46.656  18.969  -8.375  1.00 44.69           C  
ATOM   2669  N   GLY A 346      42.938  13.633  -2.576  1.00 44.16           N  
ATOM   2670  CA  GLY A 346      42.188  13.508  -1.340  1.00 44.16           C  
ATOM   2671  C   GLY A 346      41.250  14.672  -1.095  1.00 44.16           C  
ATOM   2672  O   GLY A 346      40.875  15.398  -2.025  1.00 44.16           O  
ATOM   2673  N   ILE A 347      40.438  14.805  -0.092  1.00 40.41           N  
ATOM   2674  CA  ILE A 347      39.406  15.648   0.461  1.00 40.41           C  
ATOM   2675  C   ILE A 347      39.812  17.125   0.361  1.00 40.41           C  
ATOM   2676  CB  ILE A 347      39.094  15.273   1.929  1.00 40.41           C  
ATOM   2677  O   ILE A 347      38.969  17.984   0.078  1.00 40.41           O  
ATOM   2678  CG1 ILE A 347      37.625  14.867   2.078  1.00 40.41           C  
ATOM   2679  CG2 ILE A 347      39.438  16.438   2.863  1.00 40.41           C  
ATOM   2680  CD1 ILE A 347      37.312  14.086   3.350  1.00 40.41           C  
ATOM   2681  N   PHE A 348      41.125  17.438   0.370  1.00 40.03           N  
ATOM   2682  CA  PHE A 348      41.625  18.797   0.287  1.00 40.03           C  
ATOM   2683  C   PHE A 348      41.781  19.234  -1.166  1.00 40.03           C  
ATOM   2684  CB  PHE A 348      42.969  18.922   1.003  1.00 40.03           C  
ATOM   2685  O   PHE A 348      41.531  20.406  -1.495  1.00 40.03           O  
ATOM   2686  CG  PHE A 348      42.875  18.938   2.504  1.00 40.03           C  
ATOM   2687  CD1 PHE A 348      42.438  20.078   3.166  1.00 40.03           C  
ATOM   2688  CD2 PHE A 348      43.219  17.812   3.254  1.00 40.03           C  
ATOM   2689  CE1 PHE A 348      42.344  20.109   4.555  1.00 40.03           C  
ATOM   2690  CE2 PHE A 348      43.094  17.828   4.641  1.00 40.03           C  
ATOM   2691  CZ  PHE A 348      42.656  18.984   5.289  1.00 40.03           C  
ATOM   2692  N   GLY A 349      41.812  18.406  -2.059  1.00 46.75           N  
ATOM   2693  CA  GLY A 349      41.750  18.516  -3.508  1.00 46.75           C  
ATOM   2694  C   GLY A 349      40.344  18.688  -4.043  1.00 46.75           C  
ATOM   2695  O   GLY A 349      40.125  19.438  -4.996  1.00 46.75           O  
ATOM   2696  N   ALA A 350      39.344  18.141  -3.457  1.00 44.28           N  
ATOM   2697  CA  ALA A 350      37.906  18.234  -3.701  1.00 44.28           C  
ATOM   2698  C   ALA A 350      37.375  19.578  -3.213  1.00 44.28           C  
ATOM   2699  CB  ALA A 350      37.188  17.094  -3.020  1.00 44.28           C  
ATOM   2700  O   ALA A 350      36.531  20.188  -3.873  1.00 44.28           O  
ATOM   2701  N   ILE A 351      37.938  20.062  -2.201  1.00 42.06           N  
ATOM   2702  CA  ILE A 351      37.562  21.344  -1.595  1.00 42.06           C  
ATOM   2703  C   ILE A 351      38.188  22.484  -2.395  1.00 42.06           C  
ATOM   2704  CB  ILE A 351      38.000  21.406  -0.119  1.00 42.06           C  
ATOM   2705  O   ILE A 351      37.500  23.469  -2.686  1.00 42.06           O  
ATOM   2706  CG1 ILE A 351      37.250  20.391   0.725  1.00 42.06           C  
ATOM   2707  CG2 ILE A 351      37.812  22.828   0.434  1.00 42.06           C  
ATOM   2708  CD1 ILE A 351      37.750  20.281   2.164  1.00 42.06           C  
ATOM   2709  N   ALA A 352      39.344  22.312  -2.846  1.00 44.12           N  
ATOM   2710  CA  ALA A 352      40.062  23.266  -3.709  1.00 44.12           C  
ATOM   2711  C   ALA A 352      39.500  23.234  -5.125  1.00 44.12           C  
ATOM   2712  CB  ALA A 352      41.562  22.953  -3.730  1.00 44.12           C  
ATOM   2713  O   ALA A 352      39.344  24.281  -5.766  1.00 44.12           O  
ATOM   2714  N   GLY A 353      39.094  22.172  -5.570  1.00 49.81           N  
ATOM   2715  CA  GLY A 353      38.438  21.906  -6.844  1.00 49.81           C  
ATOM   2716  C   GLY A 353      37.000  22.406  -6.902  1.00 49.81           C  
ATOM   2717  O   GLY A 353      36.562  22.875  -7.945  1.00 49.81           O  
ATOM   2718  N   PHE A 354      36.312  22.391  -5.875  1.00 44.06           N  
ATOM   2719  CA  PHE A 354      34.969  22.953  -5.703  1.00 44.06           C  
ATOM   2720  C   PHE A 354      35.031  24.469  -5.711  1.00 44.06           C  
ATOM   2721  CB  PHE A 354      34.344  22.453  -4.395  1.00 44.06           C  
ATOM   2722  O   PHE A 354      34.156  25.125  -6.316  1.00 44.06           O  
ATOM   2723  CG  PHE A 354      32.906  22.891  -4.199  1.00 44.06           C  
ATOM   2724  CD1 PHE A 354      32.625  23.953  -3.338  1.00 44.06           C  
ATOM   2725  CD2 PHE A 354      31.875  22.266  -4.875  1.00 44.06           C  
ATOM   2726  CE1 PHE A 354      31.297  24.359  -3.154  1.00 44.06           C  
ATOM   2727  CE2 PHE A 354      30.562  22.672  -4.695  1.00 44.06           C  
ATOM   2728  CZ  PHE A 354      30.266  23.719  -3.836  1.00 44.06           C  
ATOM   2729  N   ILE A 355      36.062  25.047  -5.223  1.00 47.94           N  
ATOM   2730  CA  ILE A 355      36.281  26.484  -5.137  1.00 47.94           C  
ATOM   2731  C   ILE A 355      36.719  27.031  -6.500  1.00 47.94           C  
ATOM   2732  CB  ILE A 355      37.344  26.844  -4.059  1.00 47.94           C  
ATOM   2733  O   ILE A 355      36.312  28.109  -6.906  1.00 47.94           O  
ATOM   2734  CG1 ILE A 355      36.844  26.438  -2.672  1.00 47.94           C  
ATOM   2735  CG2 ILE A 355      37.688  28.328  -4.102  1.00 47.94           C  
ATOM   2736  CD1 ILE A 355      37.875  26.609  -1.562  1.00 47.94           C  
ATOM   2737  N   GLU A 356      37.281  26.266  -7.305  1.00 43.22           N  
ATOM   2738  CA  GLU A 356      37.906  26.641  -8.570  1.00 43.22           C  
ATOM   2739  C   GLU A 356      36.969  26.375  -9.750  1.00 43.22           C  
ATOM   2740  CB  GLU A 356      39.219  25.906  -8.758  1.00 43.22           C  
ATOM   2741  O   GLU A 356      36.906  27.156 -10.695  1.00 43.22           O  
ATOM   2742  CG  GLU A 356      40.375  26.516  -7.969  1.00 43.22           C  
ATOM   2743  CD  GLU A 356      41.688  25.734  -8.117  1.00 43.22           C  
ATOM   2744  OE1 GLU A 356      42.688  26.125  -7.508  1.00 43.22           O  
ATOM   2745  OE2 GLU A 356      41.688  24.703  -8.844  1.00 43.22           O  
ATOM   2746  N   ASN A 357      36.031  25.484  -9.617  1.00 40.81           N  
ATOM   2747  CA  ASN A 357      35.250  25.141 -10.805  1.00 40.81           C  
ATOM   2748  C   ASN A 357      33.938  24.484 -10.445  1.00 40.81           C  
ATOM   2749  CB  ASN A 357      36.062  24.219 -11.719  1.00 40.81           C  
ATOM   2750  O   ASN A 357      33.344  23.766 -11.266  1.00 40.81           O  
ATOM   2751  CG  ASN A 357      37.219  24.953 -12.406  1.00 40.81           C  
ATOM   2752  ND2 ASN A 357      38.312  24.234 -12.664  1.00 40.81           N  
ATOM   2753  OD1 ASN A 357      37.125  26.141 -12.695  1.00 40.81           O  
ATOM   2754  N   GLY A 358      33.500  24.812  -9.125  1.00 47.28           N  
ATOM   2755  CA  GLY A 358      32.219  24.266  -8.719  1.00 47.28           C  
ATOM   2756  C   GLY A 358      32.219  22.750  -8.695  1.00 47.28           C  
ATOM   2757  O   GLY A 358      33.188  22.125  -8.289  1.00 47.28           O  
ATOM   2758  N   TRP A 359      31.312  22.094  -8.945  1.00 44.38           N  
ATOM   2759  CA  TRP A 359      31.016  20.672  -8.820  1.00 44.38           C  
ATOM   2760  C   TRP A 359      31.969  19.844  -9.680  1.00 44.38           C  
ATOM   2761  CB  TRP A 359      29.562  20.375  -9.227  1.00 44.38           C  
ATOM   2762  O   TRP A 359      32.406  18.766  -9.266  1.00 44.38           O  
ATOM   2763  CG  TRP A 359      28.578  20.531  -8.102  1.00 44.38           C  
ATOM   2764  CD1 TRP A 359      27.719  21.578  -7.898  1.00 44.38           C  
ATOM   2765  CD2 TRP A 359      28.359  19.625  -7.027  1.00 44.38           C  
ATOM   2766  CE2 TRP A 359      27.359  20.172  -6.211  1.00 44.38           C  
ATOM   2767  CE3 TRP A 359      28.922  18.375  -6.680  1.00 44.38           C  
ATOM   2768  NE1 TRP A 359      26.984  21.375  -6.762  1.00 44.38           N  
ATOM   2769  CH2 TRP A 359      27.453  18.312  -4.742  1.00 44.38           C  
ATOM   2770  CZ2 TRP A 359      26.891  19.531  -5.059  1.00 44.38           C  
ATOM   2771  CZ3 TRP A 359      28.453  17.750  -5.535  1.00 44.38           C  
ATOM   2772  N   GLU A 360      32.469  20.391 -10.766  1.00 43.56           N  
ATOM   2773  CA  GLU A 360      33.469  19.859 -11.672  1.00 43.56           C  
ATOM   2774  C   GLU A 360      34.875  19.938 -11.055  1.00 43.56           C  
ATOM   2775  CB  GLU A 360      33.438  20.609 -13.008  1.00 43.56           C  
ATOM   2776  O   GLU A 360      35.688  19.031 -11.211  1.00 43.56           O  
ATOM   2777  CG  GLU A 360      32.312  20.188 -13.922  1.00 43.56           C  
ATOM   2778  CD  GLU A 360      32.281  20.938 -15.242  1.00 43.56           C  
ATOM   2779  OE1 GLU A 360      31.391  20.688 -16.078  1.00 43.56           O  
ATOM   2780  OE2 GLU A 360      33.188  21.797 -15.445  1.00 43.56           O  
ATOM   2781  N   GLY A 361      35.094  20.859 -10.281  1.00 50.22           N  
ATOM   2782  CA  GLY A 361      36.312  21.156  -9.539  1.00 50.22           C  
ATOM   2783  C   GLY A 361      36.469  20.281  -8.305  1.00 50.22           C  
ATOM   2784  O   GLY A 361      37.594  19.922  -7.938  1.00 50.22           O  
ATOM   2785  N   MET A 362      35.406  19.828  -7.734  1.00 52.50           N  
ATOM   2786  CA  MET A 362      35.375  18.969  -6.562  1.00 52.50           C  
ATOM   2787  C   MET A 362      35.719  17.531  -6.934  1.00 52.50           C  
ATOM   2788  CB  MET A 362      33.969  19.016  -5.914  1.00 52.50           C  
ATOM   2789  O   MET A 362      36.469  16.859  -6.234  1.00 52.50           O  
ATOM   2790  CG  MET A 362      33.844  18.125  -4.688  1.00 52.50           C  
ATOM   2791  SD  MET A 362      32.125  18.125  -4.012  1.00 52.50           S  
ATOM   2792  CE  MET A 362      31.297  17.125  -5.270  1.00 52.50           C  
ATOM   2793  N   VAL A 363      35.281  17.062  -8.008  1.00 51.34           N  
ATOM   2794  CA  VAL A 363      35.531  15.742  -8.570  1.00 51.34           C  
ATOM   2795  C   VAL A 363      36.969  15.656  -9.109  1.00 51.34           C  
ATOM   2796  CB  VAL A 363      34.500  15.406  -9.680  1.00 51.34           C  
ATOM   2797  O   VAL A 363      37.656  14.672  -8.867  1.00 51.34           O  
ATOM   2798  CG1 VAL A 363      34.844  14.062 -10.328  1.00 51.34           C  
ATOM   2799  CG2 VAL A 363      33.094  15.398  -9.125  1.00 51.34           C  
ATOM   2800  N   ASP A 364      37.375  16.703  -9.711  1.00 54.00           N  
ATOM   2801  CA  ASP A 364      38.719  16.875 -10.227  1.00 54.00           C  
ATOM   2802  C   ASP A 364      39.750  16.953  -9.086  1.00 54.00           C  
ATOM   2803  CB  ASP A 364      38.812  18.125 -11.109  1.00 54.00           C  
ATOM   2804  O   ASP A 364      40.844  16.406  -9.180  1.00 54.00           O  
ATOM   2805  CG  ASP A 364      38.125  17.953 -12.438  1.00 54.00           C  
ATOM   2806  OD1 ASP A 364      37.750  16.828 -12.797  1.00 54.00           O  
ATOM   2807  OD2 ASP A 364      37.938  18.984 -13.133  1.00 54.00           O  
ATOM   2808  N   GLY A 365      39.375  17.531  -8.086  1.00 51.00           N  
ATOM   2809  CA  GLY A 365      40.125  17.734  -6.859  1.00 51.00           C  
ATOM   2810  C   GLY A 365      40.156  16.516  -5.977  1.00 51.00           C  
ATOM   2811  O   GLY A 365      41.188  16.250  -5.340  1.00 51.00           O  
ATOM   2812  N   TRP A 366      39.156  15.594  -6.023  1.00 47.22           N  
ATOM   2813  CA  TRP A 366      39.031  14.359  -5.254  1.00 47.22           C  
ATOM   2814  C   TRP A 366      39.781  13.227  -5.918  1.00 47.22           C  
ATOM   2815  CB  TRP A 366      37.531  13.969  -5.105  1.00 47.22           C  
ATOM   2816  O   TRP A 366      40.531  12.484  -5.250  1.00 47.22           O  
ATOM   2817  CG  TRP A 366      37.312  12.820  -4.172  1.00 47.22           C  
ATOM   2818  CD1 TRP A 366      37.219  11.492  -4.500  1.00 47.22           C  
ATOM   2819  CD2 TRP A 366      37.125  12.891  -2.754  1.00 47.22           C  
ATOM   2820  CE2 TRP A 366      36.938  11.570  -2.289  1.00 47.22           C  
ATOM   2821  CE3 TRP A 366      37.094  13.945  -1.833  1.00 47.22           C  
ATOM   2822  NE1 TRP A 366      37.000  10.742  -3.373  1.00 47.22           N  
ATOM   2823  CH2 TRP A 366      36.719  12.328  -0.058  1.00 47.22           C  
ATOM   2824  CZ2 TRP A 366      36.719  11.281  -0.939  1.00 47.22           C  
ATOM   2825  CZ3 TRP A 366      36.906  13.656  -0.490  1.00 47.22           C  
ATOM   2826  N   TYR A 367      39.906  13.211  -7.168  1.00 45.22           N  
ATOM   2827  CA  TYR A 367      40.500  12.109  -7.926  1.00 45.22           C  
ATOM   2828  C   TYR A 367      41.781  12.555  -8.625  1.00 45.22           C  
ATOM   2829  CB  TYR A 367      39.500  11.578  -8.961  1.00 45.22           C  
ATOM   2830  O   TYR A 367      42.500  11.727  -9.172  1.00 45.22           O  
ATOM   2831  CG  TYR A 367      38.312  10.867  -8.352  1.00 45.22           C  
ATOM   2832  CD1 TYR A 367      38.438   9.617  -7.762  1.00 45.22           C  
ATOM   2833  CD2 TYR A 367      37.031  11.445  -8.367  1.00 45.22           C  
ATOM   2834  CE1 TYR A 367      37.375   8.953  -7.199  1.00 45.22           C  
ATOM   2835  CE2 TYR A 367      35.938  10.797  -7.812  1.00 45.22           C  
ATOM   2836  OH  TYR A 367      35.031   8.906  -6.676  1.00 45.22           O  
ATOM   2837  CZ  TYR A 367      36.125   9.555  -7.230  1.00 45.22           C  
ATOM   2838  N   GLY A 368      42.312  13.844  -8.250  1.00 42.00           N  
ATOM   2839  CA  GLY A 368      43.594  14.297  -8.742  1.00 42.00           C  
ATOM   2840  C   GLY A 368      43.688  14.266 -10.258  1.00 42.00           C  
ATOM   2841  O   GLY A 368      44.719  13.852 -10.812  1.00 42.00           O  
ATOM   2842  N   PHE A 369      42.656  14.508 -11.023  1.00 44.75           N  
ATOM   2843  CA  PHE A 369      42.719  14.547 -12.477  1.00 44.75           C  
ATOM   2844  C   PHE A 369      43.375  15.836 -12.969  1.00 44.75           C  
ATOM   2845  CB  PHE A 369      41.312  14.406 -13.070  1.00 44.75           C  
ATOM   2846  O   PHE A 369      43.000  16.922 -12.523  1.00 44.75           O  
ATOM   2847  CG  PHE A 369      40.656  13.086 -12.773  1.00 44.75           C  
ATOM   2848  CD1 PHE A 369      41.094  11.922 -13.391  1.00 44.75           C  
ATOM   2849  CD2 PHE A 369      39.594  13.008 -11.883  1.00 44.75           C  
ATOM   2850  CE1 PHE A 369      40.500  10.695 -13.117  1.00 44.75           C  
ATOM   2851  CE2 PHE A 369      39.000  11.789 -11.602  1.00 44.75           C  
ATOM   2852  CZ  PHE A 369      39.438  10.633 -12.227  1.00 44.75           C  
ATOM   2853  N   ARG A 370      44.844  15.961 -13.078  1.00 33.62           N  
ATOM   2854  CA  ARG A 370      45.500  17.078 -13.734  1.00 33.62           C  
ATOM   2855  C   ARG A 370      45.250  17.062 -15.242  1.00 33.62           C  
ATOM   2856  CB  ARG A 370      47.031  17.031 -13.469  1.00 33.62           C  
ATOM   2857  O   ARG A 370      45.344  16.016 -15.883  1.00 33.62           O  
ATOM   2858  CG  ARG A 370      47.469  17.969 -12.367  1.00 33.62           C  
ATOM   2859  CD  ARG A 370      49.000  18.000 -12.234  1.00 33.62           C  
ATOM   2860  NE  ARG A 370      49.469  19.203 -11.570  1.00 33.62           N  
ATOM   2861  NH1 ARG A 370      51.688  18.766 -11.883  1.00 33.62           N  
ATOM   2862  NH2 ARG A 370      51.031  20.672 -10.805  1.00 33.62           N  
ATOM   2863  CZ  ARG A 370      50.719  19.547 -11.422  1.00 33.62           C  
ATOM   2864  N   HIS A 371      44.250  17.891 -15.758  1.00 33.84           N  
ATOM   2865  CA  HIS A 371      44.094  18.125 -17.188  1.00 33.84           C  
ATOM   2866  C   HIS A 371      45.406  18.656 -17.812  1.00 33.84           C  
ATOM   2867  CB  HIS A 371      42.969  19.109 -17.453  1.00 33.84           C  
ATOM   2868  O   HIS A 371      45.875  19.734 -17.422  1.00 33.84           O  
ATOM   2869  CG  HIS A 371      41.688  18.734 -16.750  1.00 33.84           C  
ATOM   2870  CD2 HIS A 371      40.656  19.516 -16.312  1.00 33.84           C  
ATOM   2871  ND1 HIS A 371      41.375  17.438 -16.406  1.00 33.84           N  
ATOM   2872  CE1 HIS A 371      40.188  17.422 -15.797  1.00 33.84           C  
ATOM   2873  NE2 HIS A 371      39.750  18.672 -15.727  1.00 33.84           N  
ATOM   2874  N   GLN A 372      46.531  17.922 -17.766  1.00 31.67           N  
ATOM   2875  CA  GLN A 372      47.594  18.375 -18.656  1.00 31.67           C  
ATOM   2876  C   GLN A 372      47.250  18.062 -20.109  1.00 31.67           C  
ATOM   2877  CB  GLN A 372      48.938  17.719 -18.297  1.00 31.67           C  
ATOM   2878  O   GLN A 372      46.781  16.969 -20.422  1.00 31.67           O  
ATOM   2879  CG  GLN A 372      49.781  18.562 -17.359  1.00 31.67           C  
ATOM   2880  CD  GLN A 372      51.156  17.922 -17.078  1.00 31.67           C  
ATOM   2881  NE2 GLN A 372      52.000  18.641 -16.359  1.00 31.67           N  
ATOM   2882  OE1 GLN A 372      51.406  16.797 -17.500  1.00 31.67           O  
ATOM   2883  N   ASN A 373      46.625  19.016 -20.844  1.00 33.00           N  
ATOM   2884  CA  ASN A 373      46.500  19.156 -22.297  1.00 33.00           C  
ATOM   2885  C   ASN A 373      47.531  18.281 -23.016  1.00 33.00           C  
ATOM   2886  CB  ASN A 373      46.656  20.609 -22.719  1.00 33.00           C  
ATOM   2887  O   ASN A 373      47.812  18.484 -24.203  1.00 33.00           O  
ATOM   2888  CG  ASN A 373      45.562  21.500 -22.188  1.00 33.00           C  
ATOM   2889  ND2 ASN A 373      45.844  22.797 -22.047  1.00 33.00           N  
ATOM   2890  OD1 ASN A 373      44.438  21.031 -21.891  1.00 33.00           O  
ATOM   2891  N   SER A 374      48.000  17.078 -22.484  1.00 32.28           N  
ATOM   2892  CA  SER A 374      48.844  16.281 -23.359  1.00 32.28           C  
ATOM   2893  C   SER A 374      48.094  15.086 -23.953  1.00 32.28           C  
ATOM   2894  CB  SER A 374      50.094  15.797 -22.594  1.00 32.28           C  
ATOM   2895  O   SER A 374      47.344  14.422 -23.234  1.00 32.28           O  
ATOM   2896  OG  SER A 374      49.750  14.773 -21.688  1.00 32.28           O  
ATOM   2897  N   GLU A 375      47.375  15.227 -25.156  1.00 35.78           N  
ATOM   2898  CA  GLU A 375      46.844  14.406 -26.250  1.00 35.78           C  
ATOM   2899  C   GLU A 375      47.375  12.977 -26.172  1.00 35.78           C  
ATOM   2900  CB  GLU A 375      47.188  15.023 -27.609  1.00 35.78           C  
ATOM   2901  O   GLU A 375      48.594  12.766 -26.078  1.00 35.78           O  
ATOM   2902  CG  GLU A 375      46.438  16.312 -27.906  1.00 35.78           C  
ATOM   2903  CD  GLU A 375      46.688  16.812 -29.328  1.00 35.78           C  
ATOM   2904  OE1 GLU A 375      46.031  17.812 -29.719  1.00 35.78           O  
ATOM   2905  OE2 GLU A 375      47.531  16.219 -30.031  1.00 35.78           O  
ATOM   2906  N   GLY A 376      46.594  11.930 -25.531  1.00 35.00           N  
ATOM   2907  CA  GLY A 376      47.094  10.672 -26.047  1.00 35.00           C  
ATOM   2908  C   GLY A 376      46.844   9.492 -25.125  1.00 35.00           C  
ATOM   2909  O   GLY A 376      47.219   9.516 -23.953  1.00 35.00           O  
ATOM   2910  N   ARG A 377      45.594   8.844 -25.203  1.00 29.88           N  
ATOM   2911  CA  ARG A 377      45.281   7.426 -25.344  1.00 29.88           C  
ATOM   2912  C   ARG A 377      43.781   7.195 -25.312  1.00 29.88           C  
ATOM   2913  CB  ARG A 377      45.938   6.621 -24.219  1.00 29.88           C  
ATOM   2914  O   ARG A 377      43.094   7.523 -24.328  1.00 29.88           O  
ATOM   2915  CG  ARG A 377      47.344   6.094 -24.594  1.00 29.88           C  
ATOM   2916  CD  ARG A 377      47.812   5.043 -23.594  1.00 29.88           C  
ATOM   2917  NE  ARG A 377      49.156   4.555 -23.938  1.00 29.88           N  
ATOM   2918  NH1 ARG A 377      49.469   3.430 -21.953  1.00 29.88           N  
ATOM   2919  NH2 ARG A 377      51.094   3.408 -23.562  1.00 29.88           N  
ATOM   2920  CZ  ARG A 377      49.906   3.799 -23.156  1.00 29.88           C  
ATOM   2921  N   GLY A 378      43.000   7.473 -26.406  1.00 33.47           N  
ATOM   2922  CA  GLY A 378      41.594   7.152 -26.453  1.00 33.47           C  
ATOM   2923  C   GLY A 378      41.312   5.820 -27.125  1.00 33.47           C  
ATOM   2924  O   GLY A 378      41.969   5.445 -28.094  1.00 33.47           O  
ATOM   2925  N   GLN A 379      41.125   4.703 -26.344  1.00 32.97           N  
ATOM   2926  CA  GLN A 379      40.625   3.418 -26.812  1.00 32.97           C  
ATOM   2927  C   GLN A 379      39.094   3.455 -27.016  1.00 32.97           C  
ATOM   2928  CB  GLN A 379      41.000   2.307 -25.828  1.00 32.97           C  
ATOM   2929  O   GLN A 379      38.375   4.020 -26.203  1.00 32.97           O  
ATOM   2930  CG  GLN A 379      41.875   1.226 -26.422  1.00 32.97           C  
ATOM   2931  CD  GLN A 379      42.656   0.446 -25.375  1.00 32.97           C  
ATOM   2932  NE2 GLN A 379      43.500  -0.461 -25.812  1.00 32.97           N  
ATOM   2933  OE1 GLN A 379      42.469   0.657 -24.172  1.00 32.97           O  
ATOM   2934  N   ALA A 380      38.656   3.400 -28.312  1.00 34.03           N  
ATOM   2935  CA  ALA A 380      37.219   3.201 -28.578  1.00 34.03           C  
ATOM   2936  C   ALA A 380      36.656   2.119 -27.672  1.00 34.03           C  
ATOM   2937  CB  ALA A 380      37.000   2.840 -30.031  1.00 34.03           C  
ATOM   2938  O   ALA A 380      37.312   1.121 -27.375  1.00 34.03           O  
ATOM   2939  N   ALA A 381      35.625   2.547 -26.797  1.00 40.69           N  
ATOM   2940  CA  ALA A 381      34.938   1.559 -25.953  1.00 40.69           C  
ATOM   2941  C   ALA A 381      34.312   0.463 -26.812  1.00 40.69           C  
ATOM   2942  CB  ALA A 381      33.875   2.232 -25.094  1.00 40.69           C  
ATOM   2943  O   ALA A 381      33.719   0.745 -27.859  1.00 40.69           O  
ATOM   2944  N   ASP A 382      34.844  -0.703 -26.859  1.00 39.53           N  
ATOM   2945  CA  ASP A 382      34.281  -1.890 -27.516  1.00 39.53           C  
ATOM   2946  C   ASP A 382      32.969  -2.305 -26.859  1.00 39.53           C  
ATOM   2947  CB  ASP A 382      35.281  -3.045 -27.453  1.00 39.53           C  
ATOM   2948  O   ASP A 382      32.656  -1.855 -25.750  1.00 39.53           O  
ATOM   2949  CG  ASP A 382      35.438  -3.633 -26.062  1.00 39.53           C  
ATOM   2950  OD1 ASP A 382      35.031  -2.984 -25.078  1.00 39.53           O  
ATOM   2951  OD2 ASP A 382      35.969  -4.750 -25.953  1.00 39.53           O  
ATOM   2952  N   LEU A 383      31.844  -2.791 -27.594  1.00 44.88           N  
ATOM   2953  CA  LEU A 383      30.500  -3.234 -27.234  1.00 44.88           C  
ATOM   2954  C   LEU A 383      30.500  -3.943 -25.891  1.00 44.88           C  
ATOM   2955  CB  LEU A 383      29.938  -4.164 -28.312  1.00 44.88           C  
ATOM   2956  O   LEU A 383      29.609  -3.738 -25.062  1.00 44.88           O  
ATOM   2957  CG  LEU A 383      28.453  -4.543 -28.172  1.00 44.88           C  
ATOM   2958  CD1 LEU A 383      27.578  -3.400 -28.656  1.00 44.88           C  
ATOM   2959  CD2 LEU A 383      28.156  -5.820 -28.953  1.00 44.88           C  
ATOM   2960  N   LYS A 384      31.516  -4.699 -25.547  1.00 49.94           N  
ATOM   2961  CA  LYS A 384      31.656  -5.457 -24.312  1.00 49.94           C  
ATOM   2962  C   LYS A 384      31.953  -4.535 -23.125  1.00 49.94           C  
ATOM   2963  CB  LYS A 384      32.781  -6.500 -24.438  1.00 49.94           C  
ATOM   2964  O   LYS A 384      31.406  -4.723 -22.031  1.00 49.94           O  
ATOM   2965  CG  LYS A 384      32.781  -7.535 -23.328  1.00 49.94           C  
ATOM   2966  CD  LYS A 384      33.875  -8.586 -23.547  1.00 49.94           C  
ATOM   2967  CE  LYS A 384      33.938  -9.578 -22.406  1.00 49.94           C  
ATOM   2968  NZ  LYS A 384      35.000 -10.602 -22.625  1.00 49.94           N  
ATOM   2969  N   SER A 385      32.656  -3.535 -23.328  1.00 50.50           N  
ATOM   2970  CA  SER A 385      33.000  -2.541 -22.312  1.00 50.50           C  
ATOM   2971  C   SER A 385      31.828  -1.624 -22.000  1.00 50.50           C  
ATOM   2972  CB  SER A 385      34.188  -1.710 -22.781  1.00 50.50           C  
ATOM   2973  O   SER A 385      31.609  -1.251 -20.844  1.00 50.50           O  
ATOM   2974  OG  SER A 385      34.500  -0.683 -21.844  1.00 50.50           O  
ATOM   2975  N   THR A 386      31.078  -1.306 -23.000  1.00 46.66           N  
ATOM   2976  CA  THR A 386      29.828  -0.563 -22.859  1.00 46.66           C  
ATOM   2977  C   THR A 386      28.797  -1.371 -22.078  1.00 46.66           C  
ATOM   2978  CB  THR A 386      29.266  -0.191 -24.250  1.00 46.66           C  
ATOM   2979  O   THR A 386      28.125  -0.835 -21.203  1.00 46.66           O  
ATOM   2980  CG2 THR A 386      28.047   0.729 -24.109  1.00 46.66           C  
ATOM   2981  OG1 THR A 386      30.266   0.475 -25.016  1.00 46.66           O  
ATOM   2982  N   GLN A 387      28.688  -2.588 -22.359  1.00 51.03           N  
ATOM   2983  CA  GLN A 387      27.797  -3.484 -21.625  1.00 51.03           C  
ATOM   2984  C   GLN A 387      28.281  -3.680 -20.188  1.00 51.03           C  
ATOM   2985  CB  GLN A 387      27.688  -4.836 -22.328  1.00 51.03           C  
ATOM   2986  O   GLN A 387      27.469  -3.742 -19.266  1.00 51.03           O  
ATOM   2987  CG  GLN A 387      26.594  -5.730 -21.797  1.00 51.03           C  
ATOM   2988  CD  GLN A 387      25.219  -5.098 -21.906  1.00 51.03           C  
ATOM   2989  NE2 GLN A 387      24.438  -5.148 -20.828  1.00 51.03           N  
ATOM   2990  OE1 GLN A 387      24.844  -4.570 -22.953  1.00 51.03           O  
ATOM   2991  N   ALA A 388      29.578  -3.697 -19.938  1.00 58.41           N  
ATOM   2992  CA  ALA A 388      30.188  -3.797 -18.609  1.00 58.41           C  
ATOM   2993  C   ALA A 388      29.891  -2.545 -17.781  1.00 58.41           C  
ATOM   2994  CB  ALA A 388      31.688  -4.023 -18.719  1.00 58.41           C  
ATOM   2995  O   ALA A 388      29.625  -2.635 -16.578  1.00 58.41           O  
ATOM   2996  N   ALA A 389      29.938  -1.424 -18.406  1.00 53.69           N  
ATOM   2997  CA  ALA A 389      29.594  -0.152 -17.766  1.00 53.69           C  
ATOM   2998  C   ALA A 389      28.109  -0.106 -17.406  1.00 53.69           C  
ATOM   2999  CB  ALA A 389      29.953   1.012 -18.688  1.00 53.69           C  
ATOM   3000  O   ALA A 389      27.750   0.359 -16.312  1.00 53.69           O  
ATOM   3001  N   ILE A 390      27.281  -0.536 -18.312  1.00 54.12           N  
ATOM   3002  CA  ILE A 390      25.844  -0.640 -18.062  1.00 54.12           C  
ATOM   3003  C   ILE A 390      25.594  -1.594 -16.891  1.00 54.12           C  
ATOM   3004  CB  ILE A 390      25.078  -1.117 -19.312  1.00 54.12           C  
ATOM   3005  O   ILE A 390      24.781  -1.299 -16.016  1.00 54.12           O  
ATOM   3006  CG1 ILE A 390      25.141  -0.047 -20.422  1.00 54.12           C  
ATOM   3007  CG2 ILE A 390      23.641  -1.471 -18.969  1.00 54.12           C  
ATOM   3008  CD1 ILE A 390      24.578  -0.501 -21.750  1.00 54.12           C  
ATOM   3009  N   ASP A 391      26.250  -2.703 -16.922  1.00 56.78           N  
ATOM   3010  CA  ASP A 391      26.125  -3.693 -15.852  1.00 56.78           C  
ATOM   3011  C   ASP A 391      26.594  -3.121 -14.516  1.00 56.78           C  
ATOM   3012  CB  ASP A 391      26.922  -4.953 -16.203  1.00 56.78           C  
ATOM   3013  O   ASP A 391      26.016  -3.416 -13.469  1.00 56.78           O  
ATOM   3014  CG  ASP A 391      26.297  -5.766 -17.312  1.00 56.78           C  
ATOM   3015  OD1 ASP A 391      25.109  -5.562 -17.625  1.00 56.78           O  
ATOM   3016  OD2 ASP A 391      27.000  -6.617 -17.906  1.00 56.78           O  
ATOM   3017  N   GLN A 392      27.688  -2.332 -14.555  1.00 59.00           N  
ATOM   3018  CA  GLN A 392      28.203  -1.677 -13.359  1.00 59.00           C  
ATOM   3019  C   GLN A 392      27.219  -0.647 -12.820  1.00 59.00           C  
ATOM   3020  CB  GLN A 392      29.547  -1.010 -13.656  1.00 59.00           C  
ATOM   3021  O   GLN A 392      27.047  -0.526 -11.609  1.00 59.00           O  
ATOM   3022  CG  GLN A 392      30.312  -0.557 -12.414  1.00 59.00           C  
ATOM   3023  CD  GLN A 392      31.656   0.064 -12.734  1.00 59.00           C  
ATOM   3024  NE2 GLN A 392      32.375   0.508 -11.703  1.00 59.00           N  
ATOM   3025  OE1 GLN A 392      32.062   0.143 -13.898  1.00 59.00           O  
ATOM   3026  N   ILE A 393      26.594   0.104 -13.711  1.00 54.28           N  
ATOM   3027  CA  ILE A 393      25.547   1.055 -13.359  1.00 54.28           C  
ATOM   3028  C   ILE A 393      24.359   0.311 -12.750  1.00 54.28           C  
ATOM   3029  CB  ILE A 393      25.094   1.874 -14.586  1.00 54.28           C  
ATOM   3030  O   ILE A 393      23.828   0.716 -11.711  1.00 54.28           O  
ATOM   3031  CG1 ILE A 393      26.219   2.799 -15.055  1.00 54.28           C  
ATOM   3032  CG2 ILE A 393      23.828   2.674 -14.266  1.00 54.28           C  
ATOM   3033  CD1 ILE A 393      25.938   3.479 -16.391  1.00 54.28           C  
ATOM   3034  N   ASN A 394      23.953  -0.738 -13.508  1.00 53.22           N  
ATOM   3035  CA  ASN A 394      22.859  -1.582 -13.023  1.00 53.22           C  
ATOM   3036  C   ASN A 394      23.188  -2.205 -11.672  1.00 53.22           C  
ATOM   3037  CB  ASN A 394      22.531  -2.674 -14.047  1.00 53.22           C  
ATOM   3038  O   ASN A 394      22.328  -2.262 -10.789  1.00 53.22           O  
ATOM   3039  CG  ASN A 394      21.562  -2.209 -15.109  1.00 53.22           C  
ATOM   3040  ND2 ASN A 394      21.391  -3.012 -16.156  1.00 53.22           N  
ATOM   3041  OD1 ASN A 394      20.969  -1.134 -15.000  1.00 53.22           O  
ATOM   3042  N   GLY A 395      24.391  -2.770 -11.461  1.00 53.59           N  
ATOM   3043  CA  GLY A 395      24.844  -3.342 -10.211  1.00 53.59           C  
ATOM   3044  C   GLY A 395      24.891  -2.340  -9.078  1.00 53.59           C  
ATOM   3045  O   GLY A 395      24.469  -2.648  -7.957  1.00 53.59           O  
ATOM   3046  N   LYS A 396      25.375  -1.156  -9.359  1.00 55.25           N  
ATOM   3047  CA  LYS A 396      25.469  -0.074  -8.383  1.00 55.25           C  
ATOM   3048  C   LYS A 396      24.078   0.478  -8.062  1.00 55.25           C  
ATOM   3049  CB  LYS A 396      26.359   1.048  -8.898  1.00 55.25           C  
ATOM   3050  O   LYS A 396      23.781   0.791  -6.906  1.00 55.25           O  
ATOM   3051  CG  LYS A 396      27.859   0.737  -8.805  1.00 55.25           C  
ATOM   3052  CD  LYS A 396      28.703   1.935  -9.211  1.00 55.25           C  
ATOM   3053  CE  LYS A 396      30.188   1.614  -9.148  1.00 55.25           C  
ATOM   3054  NZ  LYS A 396      31.031   2.803  -9.492  1.00 55.25           N  
ATOM   3055  N   LEU A 397      23.234   0.471  -9.070  1.00 52.12           N  
ATOM   3056  CA  LEU A 397      21.859   0.941  -8.938  1.00 52.12           C  
ATOM   3057  C   LEU A 397      21.000  -0.092  -8.227  1.00 52.12           C  
ATOM   3058  CB  LEU A 397      21.281   1.251 -10.320  1.00 52.12           C  
ATOM   3059  O   LEU A 397      20.125   0.266  -7.434  1.00 52.12           O  
ATOM   3060  CG  LEU A 397      19.938   2.006 -10.336  1.00 52.12           C  
ATOM   3061  CD1 LEU A 397      20.109   3.391  -9.719  1.00 52.12           C  
ATOM   3062  CD2 LEU A 397      19.406   2.111 -11.758  1.00 52.12           C  
ATOM   3063  N   ASN A 398      21.188  -1.359  -8.570  1.00 54.66           N  
ATOM   3064  CA  ASN A 398      20.500  -2.445  -7.887  1.00 54.66           C  
ATOM   3065  C   ASN A 398      20.781  -2.441  -6.391  1.00 54.66           C  
ATOM   3066  CB  ASN A 398      20.891  -3.795  -8.500  1.00 54.66           C  
ATOM   3067  O   ASN A 398      19.906  -2.730  -5.582  1.00 54.66           O  
ATOM   3068  CG  ASN A 398      20.203  -4.047  -9.836  1.00 54.66           C  
ATOM   3069  ND2 ASN A 398      20.734  -4.996 -10.594  1.00 54.66           N  
ATOM   3070  OD1 ASN A 398      19.219  -3.391 -10.172  1.00 54.66           O  
ATOM   3071  N   ARG A 399      22.031  -2.104  -5.965  1.00 54.75           N  
ATOM   3072  CA  ARG A 399      22.438  -1.966  -4.574  1.00 54.75           C  
ATOM   3073  C   ARG A 399      21.797  -0.747  -3.926  1.00 54.75           C  
ATOM   3074  CB  ARG A 399      23.969  -1.861  -4.473  1.00 54.75           C  
ATOM   3075  O   ARG A 399      21.375  -0.801  -2.768  1.00 54.75           O  
ATOM   3076  CG  ARG A 399      24.500  -2.043  -3.062  1.00 54.75           C  
ATOM   3077  CD  ARG A 399      26.016  -1.951  -3.021  1.00 54.75           C  
ATOM   3078  NE  ARG A 399      26.531  -1.986  -1.652  1.00 54.75           N  
ATOM   3079  NH1 ARG A 399      28.750  -2.135  -2.260  1.00 54.75           N  
ATOM   3080  NH2 ARG A 399      28.172  -2.098  -0.044  1.00 54.75           N  
ATOM   3081  CZ  ARG A 399      27.812  -2.072  -1.321  1.00 54.75           C  
ATOM   3082  N   LEU A 400      21.547   0.154  -4.766  1.00 46.84           N  
ATOM   3083  CA  LEU A 400      20.938   1.408  -4.332  1.00 46.84           C  
ATOM   3084  C   LEU A 400      19.422   1.318  -4.367  1.00 46.84           C  
ATOM   3085  CB  LEU A 400      21.406   2.566  -5.215  1.00 46.84           C  
ATOM   3086  O   LEU A 400      18.734   1.900  -3.518  1.00 46.84           O  
ATOM   3087  CG  LEU A 400      22.859   3.031  -5.004  1.00 46.84           C  
ATOM   3088  CD1 LEU A 400      23.297   3.916  -6.164  1.00 46.84           C  
ATOM   3089  CD2 LEU A 400      22.984   3.771  -3.678  1.00 46.84           C  
ATOM   3090  N   ILE A 401      18.812   0.605  -5.395  1.00 50.91           N  
ATOM   3091  CA  ILE A 401      17.375   0.372  -5.570  1.00 50.91           C  
ATOM   3092  C   ILE A 401      16.844  -0.465  -4.406  1.00 50.91           C  
ATOM   3093  CB  ILE A 401      17.078  -0.327  -6.914  1.00 50.91           C  
ATOM   3094  O   ILE A 401      15.758  -0.203  -3.893  1.00 50.91           O  
ATOM   3095  CG1 ILE A 401      17.344   0.630  -8.086  1.00 50.91           C  
ATOM   3096  CG2 ILE A 401      15.641  -0.846  -6.941  1.00 50.91           C  
ATOM   3097  CD1 ILE A 401      17.266  -0.030  -9.453  1.00 50.91           C  
ATOM   3098  N   GLY A 402      17.500  -1.522  -3.930  1.00 48.38           N  
ATOM   3099  CA  GLY A 402      17.172  -2.355  -2.781  1.00 48.38           C  
ATOM   3100  C   GLY A 402      17.109  -1.579  -1.479  1.00 48.38           C  
ATOM   3101  O   GLY A 402      16.266  -1.840  -0.634  1.00 48.38           O  
ATOM   3102  N   LYS A 403      17.922  -0.397  -1.346  1.00 42.72           N  
ATOM   3103  CA  LYS A 403      18.047   0.422  -0.145  1.00 42.72           C  
ATOM   3104  C   LYS A 403      17.094   1.617  -0.188  1.00 42.72           C  
ATOM   3105  CB  LYS A 403      19.484   0.903   0.021  1.00 42.72           C  
ATOM   3106  O   LYS A 403      16.562   2.031   0.845  1.00 42.72           O  
ATOM   3107  CG  LYS A 403      20.453  -0.166   0.534  1.00 42.72           C  
ATOM   3108  CD  LYS A 403      21.828   0.404   0.798  1.00 42.72           C  
ATOM   3109  CE  LYS A 403      22.797  -0.676   1.261  1.00 42.72           C  
ATOM   3110  NZ  LYS A 403      24.141  -0.108   1.604  1.00 42.72           N  
ATOM   3111  N   THR A 404      16.656   2.068  -1.412  1.00 44.22           N  
ATOM   3112  CA  THR A 404      15.812   3.229  -1.682  1.00 44.22           C  
ATOM   3113  C   THR A 404      14.344   2.824  -1.777  1.00 44.22           C  
ATOM   3114  CB  THR A 404      16.234   3.938  -2.980  1.00 44.22           C  
ATOM   3115  O   THR A 404      13.469   3.531  -1.279  1.00 44.22           O  
ATOM   3116  CG2 THR A 404      17.469   4.812  -2.756  1.00 44.22           C  
ATOM   3117  OG1 THR A 404      16.547   2.953  -3.979  1.00 44.22           O  
ATOM   3118  N   ASN A 405      13.930   1.730  -2.494  1.00 46.03           N  
ATOM   3119  CA  ASN A 405      12.562   1.230  -2.635  1.00 46.03           C  
ATOM   3120  C   ASN A 405      12.008   0.733  -1.303  1.00 46.03           C  
ATOM   3121  CB  ASN A 405      12.508   0.118  -3.684  1.00 46.03           C  
ATOM   3122  O   ASN A 405      10.812   0.863  -1.035  1.00 46.03           O  
ATOM   3123  CG  ASN A 405      12.453   0.653  -5.102  1.00 46.03           C  
ATOM   3124  ND2 ASN A 405      12.688  -0.219  -6.074  1.00 46.03           N  
ATOM   3125  OD1 ASN A 405      12.203   1.842  -5.320  1.00 46.03           O  
ATOM   3126  N   GLU A 406      12.844   0.315  -0.363  1.00 44.09           N  
ATOM   3127  CA  GLU A 406      12.508  -0.084   1.001  1.00 44.09           C  
ATOM   3128  C   GLU A 406      12.219   1.132   1.876  1.00 44.09           C  
ATOM   3129  CB  GLU A 406      13.641  -0.916   1.612  1.00 44.09           C  
ATOM   3130  O   GLU A 406      11.305   1.105   2.701  1.00 44.09           O  
ATOM   3131  CG  GLU A 406      13.477  -2.414   1.406  1.00 44.09           C  
ATOM   3132  CD  GLU A 406      14.641  -3.223   1.964  1.00 44.09           C  
ATOM   3133  OE1 GLU A 406      14.680  -4.457   1.750  1.00 44.09           O  
ATOM   3134  OE2 GLU A 406      15.516  -2.619   2.623  1.00 44.09           O  
ATOM   3135  N   LYS A 407      12.898   2.311   1.556  1.00 35.78           N  
ATOM   3136  CA  LYS A 407      12.836   3.533   2.352  1.00 35.78           C  
ATOM   3137  C   LYS A 407      11.711   4.445   1.871  1.00 35.78           C  
ATOM   3138  CB  LYS A 407      14.172   4.277   2.299  1.00 35.78           C  
ATOM   3139  O   LYS A 407      11.062   5.113   2.678  1.00 35.78           O  
ATOM   3140  CG  LYS A 407      15.250   3.676   3.186  1.00 35.78           C  
ATOM   3141  CD  LYS A 407      16.469   4.586   3.277  1.00 35.78           C  
ATOM   3142  CE  LYS A 407      17.562   3.975   4.145  1.00 35.78           C  
ATOM   3143  NZ  LYS A 407      18.750   4.871   4.254  1.00 35.78           N  
ATOM   3144  N   PHE A 408      11.250   4.508   0.531  1.00 42.12           N  
ATOM   3145  CA  PHE A 408      10.102   5.227  -0.021  1.00 42.12           C  
ATOM   3146  C   PHE A 408       8.797   4.531   0.353  1.00 42.12           C  
ATOM   3147  CB  PHE A 408      10.219   5.336  -1.544  1.00 42.12           C  
ATOM   3148  O   PHE A 408       7.801   5.191   0.647  1.00 42.12           O  
ATOM   3149  CG  PHE A 408      11.023   6.523  -2.006  1.00 42.12           C  
ATOM   3150  CD1 PHE A 408      10.445   7.789  -2.068  1.00 42.12           C  
ATOM   3151  CD2 PHE A 408      12.352   6.379  -2.377  1.00 42.12           C  
ATOM   3152  CE1 PHE A 408      11.188   8.891  -2.494  1.00 42.12           C  
ATOM   3153  CE2 PHE A 408      13.094   7.473  -2.805  1.00 42.12           C  
ATOM   3154  CZ  PHE A 408      12.508   8.727  -2.863  1.00 42.12           C  
ATOM   3155  N   HIS A 409       8.836   3.172   0.401  1.00 45.06           N  
ATOM   3156  CA  HIS A 409       7.742   2.348   0.909  1.00 45.06           C  
ATOM   3157  C   HIS A 409       7.531   2.572   2.402  1.00 45.06           C  
ATOM   3158  CB  HIS A 409       8.016   0.868   0.634  1.00 45.06           C  
ATOM   3159  O   HIS A 409       6.395   2.566   2.881  1.00 45.06           O  
ATOM   3160  CG  HIS A 409       7.844   0.482  -0.801  1.00 45.06           C  
ATOM   3161  CD2 HIS A 409       8.727  -0.028  -1.696  1.00 45.06           C  
ATOM   3162  ND1 HIS A 409       6.645   0.611  -1.467  1.00 45.06           N  
ATOM   3163  CE1 HIS A 409       6.793   0.195  -2.713  1.00 45.06           C  
ATOM   3164  NE2 HIS A 409       8.047  -0.197  -2.879  1.00 45.06           N  
ATOM   3165  N   GLN A 410       8.570   2.846   3.170  1.00 37.84           N  
ATOM   3166  CA  GLN A 410       8.578   3.150   4.598  1.00 37.84           C  
ATOM   3167  C   GLN A 410       8.094   4.574   4.859  1.00 37.84           C  
ATOM   3168  CB  GLN A 410       9.977   2.957   5.180  1.00 37.84           C  
ATOM   3169  O   GLN A 410       7.398   4.828   5.844  1.00 37.84           O  
ATOM   3170  CG  GLN A 410      10.312   1.509   5.516  1.00 37.84           C  
ATOM   3171  CD  GLN A 410      11.719   1.338   6.047  1.00 37.84           C  
ATOM   3172  NE2 GLN A 410      12.078   0.107   6.395  1.00 37.84           N  
ATOM   3173  OE1 GLN A 410      12.484   2.305   6.145  1.00 37.84           O  
ATOM   3174  N   ILE A 411       8.391   5.605   3.896  1.00 36.75           N  
ATOM   3175  CA  ILE A 411       8.000   7.012   3.928  1.00 36.75           C  
ATOM   3176  C   ILE A 411       6.508   7.145   3.646  1.00 36.75           C  
ATOM   3177  CB  ILE A 411       8.812   7.844   2.910  1.00 36.75           C  
ATOM   3178  O   ILE A 411       5.816   7.945   4.285  1.00 36.75           O  
ATOM   3179  CG1 ILE A 411      10.289   7.902   3.326  1.00 36.75           C  
ATOM   3180  CG2 ILE A 411       8.227   9.250   2.771  1.00 36.75           C  
ATOM   3181  CD1 ILE A 411      11.195   8.562   2.295  1.00 36.75           C  
ATOM   3182  N   GLU A 412       5.855   6.402   2.707  1.00 39.75           N  
ATOM   3183  CA  GLU A 412       4.414   6.312   2.504  1.00 39.75           C  
ATOM   3184  C   GLU A 412       3.734   5.605   3.672  1.00 39.75           C  
ATOM   3185  CB  GLU A 412       4.098   5.590   1.192  1.00 39.75           C  
ATOM   3186  O   GLU A 412       2.625   5.969   4.066  1.00 39.75           O  
ATOM   3187  CG  GLU A 412       2.709   5.887   0.645  1.00 39.75           C  
ATOM   3188  CD  GLU A 412       2.457   5.262  -0.718  1.00 39.75           C  
ATOM   3189  OE1 GLU A 412       1.349   5.441  -1.272  1.00 39.75           O  
ATOM   3190  OE2 GLU A 412       3.373   4.582  -1.234  1.00 39.75           O  
ATOM   3191  N   LYS A 413       4.383   4.598   4.371  1.00 41.91           N  
ATOM   3192  CA  LYS A 413       4.008   3.824   5.551  1.00 41.91           C  
ATOM   3193  C   LYS A 413       3.998   4.695   6.801  1.00 41.91           C  
ATOM   3194  CB  LYS A 413       4.961   2.645   5.742  1.00 41.91           C  
ATOM   3195  O   LYS A 413       3.119   4.555   7.656  1.00 41.91           O  
ATOM   3196  CG  LYS A 413       4.512   1.649   6.801  1.00 41.91           C  
ATOM   3197  CD  LYS A 413       5.492   0.489   6.930  1.00 41.91           C  
ATOM   3198  CE  LYS A 413       5.098  -0.452   8.062  1.00 41.91           C  
ATOM   3199  NZ  LYS A 413       6.062  -1.586   8.195  1.00 41.91           N  
ATOM   3200  N   GLU A 414       4.902   5.727   6.934  1.00 34.97           N  
ATOM   3201  CA  GLU A 414       5.113   6.629   8.062  1.00 34.97           C  
ATOM   3202  C   GLU A 414       4.266   7.891   7.922  1.00 34.97           C  
ATOM   3203  CB  GLU A 414       6.590   7.000   8.188  1.00 34.97           C  
ATOM   3204  O   GLU A 414       3.838   8.469   8.922  1.00 34.97           O  
ATOM   3205  CG  GLU A 414       7.457   5.891   8.758  1.00 34.97           C  
ATOM   3206  CD  GLU A 414       8.641   6.406   9.570  1.00 34.97           C  
ATOM   3207  OE1 GLU A 414       9.328   5.590  10.219  1.00 34.97           O  
ATOM   3208  OE2 GLU A 414       8.867   7.633   9.555  1.00 34.97           O  
ATOM   3209  N   PHE A 415       3.873   8.242   6.637  1.00 31.97           N  
ATOM   3210  CA  PHE A 415       2.959   9.352   6.367  1.00 31.97           C  
ATOM   3211  C   PHE A 415       1.521   8.945   6.668  1.00 31.97           C  
ATOM   3212  CB  PHE A 415       3.080   9.805   4.910  1.00 31.97           C  
ATOM   3213  O   PHE A 415       0.718   9.773   7.109  1.00 31.97           O  
ATOM   3214  CG  PHE A 415       4.207  10.773   4.668  1.00 31.97           C  
ATOM   3215  CD1 PHE A 415       4.098  12.102   5.062  1.00 31.97           C  
ATOM   3216  CD2 PHE A 415       5.375  10.352   4.047  1.00 31.97           C  
ATOM   3217  CE1 PHE A 415       5.141  13.000   4.844  1.00 31.97           C  
ATOM   3218  CE2 PHE A 415       6.422  11.242   3.822  1.00 31.97           C  
ATOM   3219  CZ  PHE A 415       6.301  12.570   4.219  1.00 31.97           C  
ATOM   3220  N   SER A 416       1.207   7.605   6.723  1.00 38.66           N  
ATOM   3221  CA  SER A 416      -0.061   6.984   7.086  1.00 38.66           C  
ATOM   3222  C   SER A 416      -0.182   6.820   8.594  1.00 38.66           C  
ATOM   3223  CB  SER A 416      -0.205   5.621   6.402  1.00 38.66           C  
ATOM   3224  O   SER A 416      -1.274   6.945   9.156  1.00 38.66           O  
ATOM   3225  OG  SER A 416       0.439   4.609   7.160  1.00 38.66           O  
ATOM   3226  N   GLU A 417       0.889   6.742   9.398  1.00 39.06           N  
ATOM   3227  CA  GLU A 417       1.027   6.668  10.852  1.00 39.06           C  
ATOM   3228  C   GLU A 417       1.189   8.055  11.461  1.00 39.06           C  
ATOM   3229  CB  GLU A 417       2.217   5.781  11.234  1.00 39.06           C  
ATOM   3230  O   GLU A 417       0.861   8.266  12.633  1.00 39.06           O  
ATOM   3231  CG  GLU A 417       1.945   4.867  12.422  1.00 39.06           C  
ATOM   3232  CD  GLU A 417       3.123   3.973  12.773  1.00 39.06           C  
ATOM   3233  OE1 GLU A 417       3.047   3.234  13.781  1.00 39.06           O  
ATOM   3234  OE2 GLU A 417       4.133   4.008  12.031  1.00 39.06           O  
ATOM   3235  N   VAL A 418       1.165   9.172  10.703  1.00 36.59           N  
ATOM   3236  CA  VAL A 418       1.712  10.492  10.984  1.00 36.59           C  
ATOM   3237  C   VAL A 418       0.597  11.539  10.930  1.00 36.59           C  
ATOM   3238  CB  VAL A 418       2.836  10.867   9.992  1.00 36.59           C  
ATOM   3239  O   VAL A 418       0.864  12.742  10.891  1.00 36.59           O  
ATOM   3240  CG1 VAL A 418       3.383  12.258  10.289  1.00 36.59           C  
ATOM   3241  CG2 VAL A 418       3.955   9.828  10.039  1.00 36.59           C  
ATOM   3242  N   GLU A 419      -0.707  11.211  11.078  1.00 40.19           N  
ATOM   3243  CA  GLU A 419      -1.696  12.234  11.398  1.00 40.19           C  
ATOM   3244  C   GLU A 419      -1.860  12.398  12.906  1.00 40.19           C  
ATOM   3245  CB  GLU A 419      -3.045  11.898  10.750  1.00 40.19           C  
ATOM   3246  O   GLU A 419      -2.068  13.508  13.398  1.00 40.19           O  
ATOM   3247  CG  GLU A 419      -3.883  13.117  10.406  1.00 40.19           C  
ATOM   3248  CD  GLU A 419      -5.176  12.773   9.688  1.00 40.19           C  
ATOM   3249  OE1 GLU A 419      -5.914  13.703   9.281  1.00 40.19           O  
ATOM   3250  OE2 GLU A 419      -5.457  11.562   9.523  1.00 40.19           O  
ATOM   3251  N   GLY A 420      -0.831  11.789  13.805  1.00 37.38           N  
ATOM   3252  CA  GLY A 420      -0.798  11.914  15.250  1.00 37.38           C  
ATOM   3253  C   GLY A 420       0.608  12.023  15.805  1.00 37.38           C  
ATOM   3254  O   GLY A 420       0.796  12.438  16.953  1.00 37.38           O  
ATOM   3255  N   ARG A 421       1.787  12.430  15.062  1.00 35.28           N  
ATOM   3256  CA  ARG A 421       3.119  12.508  15.656  1.00 35.28           C  
ATOM   3257  C   ARG A 421       3.965  13.570  14.953  1.00 35.28           C  
ATOM   3258  CB  ARG A 421       3.822  11.148  15.586  1.00 35.28           C  
ATOM   3259  O   ARG A 421       5.082  13.289  14.516  1.00 35.28           O  
ATOM   3260  CG  ARG A 421       3.277  10.125  16.562  1.00 35.28           C  
ATOM   3261  CD  ARG A 421       4.000   8.789  16.453  1.00 35.28           C  
ATOM   3262  NE  ARG A 421       5.363   8.867  16.969  1.00 35.28           N  
ATOM   3263  NH1 ARG A 421       5.906   6.684  16.453  1.00 35.28           N  
ATOM   3264  NH2 ARG A 421       7.449   8.039  17.453  1.00 35.28           N  
ATOM   3265  CZ  ARG A 421       6.234   7.863  16.953  1.00 35.28           C  
ATOM   3266  N   VAL A 422       3.533  14.711  14.594  1.00 36.22           N  
ATOM   3267  CA  VAL A 422       4.004  15.922  13.922  1.00 36.22           C  
ATOM   3268  C   VAL A 422       5.281  16.422  14.594  1.00 36.22           C  
ATOM   3269  CB  VAL A 422       2.930  17.031  13.930  1.00 36.22           C  
ATOM   3270  O   VAL A 422       6.199  16.891  13.922  1.00 36.22           O  
ATOM   3271  CG1 VAL A 422       3.498  18.328  13.375  1.00 36.22           C  
ATOM   3272  CG2 VAL A 422       1.707  16.594  13.125  1.00 36.22           C  
ATOM   3273  N   GLN A 423       6.102  15.633  15.414  1.00 35.84           N  
ATOM   3274  CA  GLN A 423       7.387  16.078  15.953  1.00 35.84           C  
ATOM   3275  C   GLN A 423       8.492  15.078  15.633  1.00 35.84           C  
ATOM   3276  CB  GLN A 423       7.293  16.297  17.469  1.00 35.84           C  
ATOM   3277  O   GLN A 423       9.625  15.461  15.359  1.00 35.84           O  
ATOM   3278  CG  GLN A 423       6.988  17.734  17.859  1.00 35.84           C  
ATOM   3279  CD  GLN A 423       6.852  17.922  19.359  1.00 35.84           C  
ATOM   3280  NE2 GLN A 423       6.648  19.156  19.781  1.00 35.84           N  
ATOM   3281  OE1 GLN A 423       6.926  16.953  20.125  1.00 35.84           O  
ATOM   3282  N   ASP A 424       8.289  13.836  15.172  1.00 40.59           N  
ATOM   3283  CA  ASP A 424       9.188  12.766  14.750  1.00 40.59           C  
ATOM   3284  C   ASP A 424       9.367  12.766  13.234  1.00 40.59           C  
ATOM   3285  CB  ASP A 424       8.656  11.406  15.219  1.00 40.59           C  
ATOM   3286  O   ASP A 424      10.383  12.289  12.727  1.00 40.59           O  
ATOM   3287  CG  ASP A 424       9.016  11.102  16.656  1.00 40.59           C  
ATOM   3288  OD1 ASP A 424       9.875  11.797  17.250  1.00 40.59           O  
ATOM   3289  OD2 ASP A 424       8.438  10.141  17.219  1.00 40.59           O  
ATOM   3290  N   LEU A 425       8.641  13.547  12.508  1.00 31.95           N  
ATOM   3291  CA  LEU A 425       8.555  13.750  11.062  1.00 31.95           C  
ATOM   3292  C   LEU A 425       9.625  14.727  10.586  1.00 31.95           C  
ATOM   3293  CB  LEU A 425       7.168  14.266  10.680  1.00 31.95           C  
ATOM   3294  O   LEU A 425      10.188  14.555   9.508  1.00 31.95           O  
ATOM   3295  CG  LEU A 425       6.629  13.812   9.320  1.00 31.95           C  
ATOM   3296  CD1 LEU A 425       5.750  12.578   9.484  1.00 31.95           C  
ATOM   3297  CD2 LEU A 425       5.855  14.945   8.648  1.00 31.95           C  
ATOM   3298  N   GLU A 426       9.961  15.578  11.352  1.00 31.36           N  
ATOM   3299  CA  GLU A 426      11.031  16.516  11.047  1.00 31.36           C  
ATOM   3300  C   GLU A 426      12.398  15.852  11.141  1.00 31.36           C  
ATOM   3301  CB  GLU A 426      10.969  17.719  11.984  1.00 31.36           C  
ATOM   3302  O   GLU A 426      13.273  16.094  10.305  1.00 31.36           O  
ATOM   3303  CG  GLU A 426      11.789  18.922  11.516  1.00 31.36           C  
ATOM   3304  CD  GLU A 426      11.797  20.078  12.500  1.00 31.36           C  
ATOM   3305  OE1 GLU A 426      12.539  21.062  12.281  1.00 31.36           O  
ATOM   3306  OE2 GLU A 426      11.047  20.000  13.500  1.00 31.36           O  
ATOM   3307  N   LYS A 427      12.602  14.844  12.031  1.00 36.03           N  
ATOM   3308  CA  LYS A 427      13.844  14.102  12.211  1.00 36.03           C  
ATOM   3309  C   LYS A 427      13.961  12.969  11.188  1.00 36.03           C  
ATOM   3310  CB  LYS A 427      13.938  13.539  13.625  1.00 36.03           C  
ATOM   3311  O   LYS A 427      15.047  12.711  10.664  1.00 36.03           O  
ATOM   3312  CG  LYS A 427      15.328  13.055  14.016  1.00 36.03           C  
ATOM   3313  CD  LYS A 427      15.375  12.602  15.469  1.00 36.03           C  
ATOM   3314  CE  LYS A 427      16.734  12.023  15.828  1.00 36.03           C  
ATOM   3315  NZ  LYS A 427      16.797  11.602  17.266  1.00 36.03           N  
ATOM   3316  N   TYR A 428      12.922  12.359  10.703  1.00 38.19           N  
ATOM   3317  CA  TYR A 428      12.812  11.289   9.719  1.00 38.19           C  
ATOM   3318  C   TYR A 428      12.781  11.844   8.297  1.00 38.19           C  
ATOM   3319  CB  TYR A 428      11.562  10.445   9.977  1.00 38.19           C  
ATOM   3320  O   TYR A 428      13.383  11.281   7.387  1.00 38.19           O  
ATOM   3321  CG  TYR A 428      11.852   9.055  10.484  1.00 38.19           C  
ATOM   3322  CD1 TYR A 428      12.125   8.016   9.602  1.00 38.19           C  
ATOM   3323  CD2 TYR A 428      11.859   8.781  11.852  1.00 38.19           C  
ATOM   3324  CE1 TYR A 428      12.398   6.734  10.062  1.00 38.19           C  
ATOM   3325  CE2 TYR A 428      12.133   7.504  12.320  1.00 38.19           C  
ATOM   3326  OH  TYR A 428      12.664   5.219  11.891  1.00 38.19           O  
ATOM   3327  CZ  TYR A 428      12.398   6.488  11.422  1.00 38.19           C  
ATOM   3328  N   VAL A 429      12.219  13.062   8.047  1.00 33.03           N  
ATOM   3329  CA  VAL A 429      12.211  13.812   6.789  1.00 33.03           C  
ATOM   3330  C   VAL A 429      13.594  14.406   6.535  1.00 33.03           C  
ATOM   3331  CB  VAL A 429      11.141  14.930   6.805  1.00 33.03           C  
ATOM   3332  O   VAL A 429      14.086  14.383   5.402  1.00 33.03           O  
ATOM   3333  CG1 VAL A 429      11.289  15.828   5.582  1.00 33.03           C  
ATOM   3334  CG2 VAL A 429       9.742  14.320   6.863  1.00 33.03           C  
ATOM   3335  N   GLU A 430      14.305  14.734   7.613  1.00 35.44           N  
ATOM   3336  CA  GLU A 430      15.648  15.289   7.527  1.00 35.44           C  
ATOM   3337  C   GLU A 430      16.688  14.195   7.266  1.00 35.44           C  
ATOM   3338  CB  GLU A 430      16.000  16.047   8.812  1.00 35.44           C  
ATOM   3339  O   GLU A 430      17.609  14.391   6.484  1.00 35.44           O  
ATOM   3340  CG  GLU A 430      15.508  17.484   8.828  1.00 35.44           C  
ATOM   3341  CD  GLU A 430      16.562  18.484   9.273  1.00 35.44           C  
ATOM   3342  OE1 GLU A 430      16.344  19.703   9.148  1.00 35.44           O  
ATOM   3343  OE2 GLU A 430      17.625  18.031   9.750  1.00 35.44           O  
ATOM   3344  N   ASP A 431      16.500  12.977   7.793  1.00 33.91           N  
ATOM   3345  CA  ASP A 431      17.344  11.805   7.574  1.00 33.91           C  
ATOM   3346  C   ASP A 431      17.094  11.195   6.195  1.00 33.91           C  
ATOM   3347  CB  ASP A 431      17.094  10.758   8.656  1.00 33.91           C  
ATOM   3348  O   ASP A 431      18.016  10.773   5.512  1.00 33.91           O  
ATOM   3349  CG  ASP A 431      18.031  10.891   9.844  1.00 33.91           C  
ATOM   3350  OD1 ASP A 431      18.906  11.789   9.828  1.00 33.91           O  
ATOM   3351  OD2 ASP A 431      17.906  10.094  10.797  1.00 33.91           O  
ATOM   3352  N   THR A 432      15.891  11.227   5.680  1.00 36.56           N  
ATOM   3353  CA  THR A 432      15.445  10.750   4.375  1.00 36.56           C  
ATOM   3354  C   THR A 432      15.836  11.734   3.279  1.00 36.56           C  
ATOM   3355  CB  THR A 432      13.922  10.523   4.348  1.00 36.56           C  
ATOM   3356  O   THR A 432      16.203  11.336   2.176  1.00 36.56           O  
ATOM   3357  CG2 THR A 432      13.516   9.664   3.154  1.00 36.56           C  
ATOM   3358  OG1 THR A 432      13.523   9.867   5.555  1.00 36.56           O  
ATOM   3359  N   LYS A 433      15.836  13.023   3.533  1.00 37.34           N  
ATOM   3360  CA  LYS A 433      16.312  14.102   2.670  1.00 37.34           C  
ATOM   3361  C   LYS A 433      17.828  14.023   2.480  1.00 37.34           C  
ATOM   3362  CB  LYS A 433      15.930  15.461   3.248  1.00 37.34           C  
ATOM   3363  O   LYS A 433      18.328  14.180   1.364  1.00 37.34           O  
ATOM   3364  CG  LYS A 433      16.156  16.625   2.295  1.00 37.34           C  
ATOM   3365  CD  LYS A 433      15.711  17.953   2.908  1.00 37.34           C  
ATOM   3366  CE  LYS A 433      16.125  19.141   2.049  1.00 37.34           C  
ATOM   3367  NZ  LYS A 433      15.648  20.422   2.623  1.00 37.34           N  
ATOM   3368  N   ILE A 434      18.578  13.727   3.572  1.00 36.28           N  
ATOM   3369  CA  ILE A 434      20.031  13.578   3.594  1.00 36.28           C  
ATOM   3370  C   ILE A 434      20.438  12.281   2.902  1.00 36.28           C  
ATOM   3371  CB  ILE A 434      20.594  13.609   5.039  1.00 36.28           C  
ATOM   3372  O   ILE A 434      21.406  12.242   2.139  1.00 36.28           O  
ATOM   3373  CG1 ILE A 434      20.391  15.000   5.660  1.00 36.28           C  
ATOM   3374  CG2 ILE A 434      22.062  13.203   5.062  1.00 36.28           C  
ATOM   3375  CD1 ILE A 434      20.859  15.102   7.105  1.00 36.28           C  
ATOM   3376  N   ASP A 435      19.688  11.312   3.012  1.00 36.12           N  
ATOM   3377  CA  ASP A 435      19.875  10.016   2.369  1.00 36.12           C  
ATOM   3378  C   ASP A 435      19.484  10.070   0.894  1.00 36.12           C  
ATOM   3379  CB  ASP A 435      19.062   8.938   3.086  1.00 36.12           C  
ATOM   3380  O   ASP A 435      20.156   9.469   0.048  1.00 36.12           O  
ATOM   3381  CG  ASP A 435      19.766   8.367   4.305  1.00 36.12           C  
ATOM   3382  OD1 ASP A 435      20.969   8.609   4.477  1.00 36.12           O  
ATOM   3383  OD2 ASP A 435      19.094   7.668   5.102  1.00 36.12           O  
ATOM   3384  N   LEU A 436      18.469  10.820   0.489  1.00 35.72           N  
ATOM   3385  CA  LEU A 436      18.031  11.117  -0.872  1.00 35.72           C  
ATOM   3386  C   LEU A 436      19.047  11.992  -1.591  1.00 35.72           C  
ATOM   3387  CB  LEU A 436      16.672  11.805  -0.858  1.00 35.72           C  
ATOM   3388  O   LEU A 436      19.359  11.750  -2.760  1.00 35.72           O  
ATOM   3389  CG  LEU A 436      15.891  11.805  -2.178  1.00 35.72           C  
ATOM   3390  CD1 LEU A 436      15.133  10.492  -2.346  1.00 35.72           C  
ATOM   3391  CD2 LEU A 436      14.938  12.992  -2.240  1.00 35.72           C  
ATOM   3392  N   TRP A 437      19.625  13.023  -0.859  1.00 37.31           N  
ATOM   3393  CA  TRP A 437      20.656  13.922  -1.363  1.00 37.31           C  
ATOM   3394  C   TRP A 437      22.000  13.195  -1.482  1.00 37.31           C  
ATOM   3395  CB  TRP A 437      20.812  15.141  -0.450  1.00 37.31           C  
ATOM   3396  O   TRP A 437      22.734  13.406  -2.445  1.00 37.31           O  
ATOM   3397  CG  TRP A 437      19.750  16.188  -0.661  1.00 37.31           C  
ATOM   3398  CD1 TRP A 437      18.609  16.375   0.069  1.00 37.31           C  
ATOM   3399  CD2 TRP A 437      19.750  17.203  -1.675  1.00 37.31           C  
ATOM   3400  CE2 TRP A 437      18.562  17.953  -1.499  1.00 37.31           C  
ATOM   3401  CE3 TRP A 437      20.625  17.531  -2.715  1.00 37.31           C  
ATOM   3402  NE1 TRP A 437      17.891  17.422  -0.430  1.00 37.31           N  
ATOM   3403  CH2 TRP A 437      19.125  19.344  -3.338  1.00 37.31           C  
ATOM   3404  CZ2 TRP A 437      18.250  19.031  -2.328  1.00 37.31           C  
ATOM   3405  CZ3 TRP A 437      20.297  18.609  -3.539  1.00 37.31           C  
ATOM   3406  N   SER A 438      22.422  12.406  -0.565  1.00 31.50           N  
ATOM   3407  CA  SER A 438      23.625  11.594  -0.576  1.00 31.50           C  
ATOM   3408  C   SER A 438      23.562  10.516  -1.655  1.00 31.50           C  
ATOM   3409  CB  SER A 438      23.844  10.938   0.790  1.00 31.50           C  
ATOM   3410  O   SER A 438      24.547  10.250  -2.336  1.00 31.50           O  
ATOM   3411  OG  SER A 438      22.656  10.312   1.246  1.00 31.50           O  
ATOM   3412  N   TYR A 439      22.344  10.188  -2.066  1.00 39.66           N  
ATOM   3413  CA  TYR A 439      21.953   9.172  -3.039  1.00 39.66           C  
ATOM   3414  C   TYR A 439      21.938   9.750  -4.449  1.00 39.66           C  
ATOM   3415  CB  TYR A 439      20.578   8.594  -2.697  1.00 39.66           C  
ATOM   3416  O   TYR A 439      22.375   9.094  -5.398  1.00 39.66           O  
ATOM   3417  CG  TYR A 439      20.578   7.707  -1.479  1.00 39.66           C  
ATOM   3418  CD1 TYR A 439      21.391   6.570  -1.424  1.00 39.66           C  
ATOM   3419  CD2 TYR A 439      19.781   7.996  -0.381  1.00 39.66           C  
ATOM   3420  CE1 TYR A 439      21.391   5.742  -0.304  1.00 39.66           C  
ATOM   3421  CE2 TYR A 439      19.766   7.180   0.744  1.00 39.66           C  
ATOM   3422  OH  TYR A 439      20.578   5.242   1.884  1.00 39.66           O  
ATOM   3423  CZ  TYR A 439      20.578   6.055   0.773  1.00 39.66           C  
ATOM   3424  N   ASN A 440      21.438  10.922  -4.648  1.00 42.38           N  
ATOM   3425  CA  ASN A 440      21.484  11.703  -5.883  1.00 42.38           C  
ATOM   3426  C   ASN A 440      22.906  12.133  -6.223  1.00 42.38           C  
ATOM   3427  CB  ASN A 440      20.578  12.930  -5.773  1.00 42.38           C  
ATOM   3428  O   ASN A 440      23.281  12.164  -7.395  1.00 42.38           O  
ATOM   3429  CG  ASN A 440      19.109  12.586  -5.941  1.00 42.38           C  
ATOM   3430  ND2 ASN A 440      18.234  13.508  -5.570  1.00 42.38           N  
ATOM   3431  OD1 ASN A 440      18.766  11.492  -6.402  1.00 42.38           O  
ATOM   3432  N   ALA A 441      23.688  12.234  -5.160  1.00 37.38           N  
ATOM   3433  CA  ALA A 441      25.094  12.578  -5.250  1.00 37.38           C  
ATOM   3434  C   ALA A 441      25.938  11.367  -5.645  1.00 37.38           C  
ATOM   3435  CB  ALA A 441      25.594  13.156  -3.926  1.00 37.38           C  
ATOM   3436  O   ALA A 441      26.844  11.469  -6.465  1.00 37.38           O  
ATOM   3437  N   GLU A 442      25.625  10.188  -5.117  1.00 39.50           N  
ATOM   3438  CA  GLU A 442      26.250   8.906  -5.461  1.00 39.50           C  
ATOM   3439  C   GLU A 442      25.859   8.469  -6.871  1.00 39.50           C  
ATOM   3440  CB  GLU A 442      25.844   7.828  -4.449  1.00 39.50           C  
ATOM   3441  O   GLU A 442      26.688   7.934  -7.609  1.00 39.50           O  
ATOM   3442  CG  GLU A 442      26.781   6.633  -4.418  1.00 39.50           C  
ATOM   3443  CD  GLU A 442      26.469   5.656  -3.293  1.00 39.50           C  
ATOM   3444  OE1 GLU A 442      27.109   4.578  -3.230  1.00 39.50           O  
ATOM   3445  OE2 GLU A 442      25.578   5.969  -2.469  1.00 39.50           O  
ATOM   3446  N   LEU A 443      24.562   8.602  -7.328  1.00 45.56           N  
ATOM   3447  CA  LEU A 443      24.047   8.414  -8.680  1.00 45.56           C  
ATOM   3448  C   LEU A 443      24.703   9.383  -9.656  1.00 45.56           C  
ATOM   3449  CB  LEU A 443      22.516   8.602  -8.695  1.00 45.56           C  
ATOM   3450  O   LEU A 443      25.078   8.992 -10.766  1.00 45.56           O  
ATOM   3451  CG  LEU A 443      21.828   8.375 -10.039  1.00 45.56           C  
ATOM   3452  CD1 LEU A 443      21.969   6.926 -10.477  1.00 45.56           C  
ATOM   3453  CD2 LEU A 443      20.359   8.766  -9.953  1.00 45.56           C  
ATOM   3454  N   LEU A 444      24.875  10.500  -9.297  1.00 43.72           N  
ATOM   3455  CA  LEU A 444      25.516  11.586 -10.031  1.00 43.72           C  
ATOM   3456  C   LEU A 444      27.016  11.344 -10.141  1.00 43.72           C  
ATOM   3457  CB  LEU A 444      25.250  12.930  -9.344  1.00 43.72           C  
ATOM   3458  O   LEU A 444      27.609  11.586 -11.195  1.00 43.72           O  
ATOM   3459  CG  LEU A 444      24.125  13.773  -9.930  1.00 43.72           C  
ATOM   3460  CD1 LEU A 444      23.359  14.477  -8.812  1.00 43.72           C  
ATOM   3461  CD2 LEU A 444      24.672  14.789 -10.922  1.00 43.72           C  
ATOM   3462  N   VAL A 445      27.672  10.820  -9.109  1.00 39.50           N  
ATOM   3463  CA  VAL A 445      29.062  10.406  -9.078  1.00 39.50           C  
ATOM   3464  C   VAL A 445      29.250   9.141  -9.914  1.00 39.50           C  
ATOM   3465  CB  VAL A 445      29.562  10.172  -7.637  1.00 39.50           C  
ATOM   3466  O   VAL A 445      30.250   9.000 -10.633  1.00 39.50           O  
ATOM   3467  CG1 VAL A 445      30.953   9.555  -7.633  1.00 39.50           C  
ATOM   3468  CG2 VAL A 445      29.547  11.484  -6.852  1.00 39.50           C  
ATOM   3469  N   ALA A 446      28.281   8.250  -9.891  1.00 41.28           N  
ATOM   3470  CA  ALA A 446      28.266   7.016 -10.672  1.00 41.28           C  
ATOM   3471  C   ALA A 446      28.016   7.309 -12.148  1.00 41.28           C  
ATOM   3472  CB  ALA A 446      27.188   6.074 -10.141  1.00 41.28           C  
ATOM   3473  O   ALA A 446      28.609   6.664 -13.023  1.00 41.28           O  
ATOM   3474  N   LEU A 447      27.172   8.336 -12.492  1.00 47.62           N  
ATOM   3475  CA  LEU A 447      26.844   8.805 -13.836  1.00 47.62           C  
ATOM   3476  C   LEU A 447      27.922   9.742 -14.367  1.00 47.62           C  
ATOM   3477  CB  LEU A 447      25.484   9.516 -13.844  1.00 47.62           C  
ATOM   3478  O   LEU A 447      28.172   9.789 -15.578  1.00 47.62           O  
ATOM   3479  CG  LEU A 447      24.250   8.625 -13.695  1.00 47.62           C  
ATOM   3480  CD1 LEU A 447      23.016   9.469 -13.438  1.00 47.62           C  
ATOM   3481  CD2 LEU A 447      24.062   7.754 -14.930  1.00 47.62           C  
ATOM   3482  N   GLU A 448      28.688  10.508 -13.500  1.00 44.88           N  
ATOM   3483  CA  GLU A 448      29.781  11.430 -13.812  1.00 44.88           C  
ATOM   3484  C   GLU A 448      31.109  10.703 -13.914  1.00 44.88           C  
ATOM   3485  CB  GLU A 448      29.859  12.539 -12.758  1.00 44.88           C  
ATOM   3486  O   GLU A 448      32.000  11.133 -14.633  1.00 44.88           O  
ATOM   3487  CG  GLU A 448      29.750  13.945 -13.328  1.00 44.88           C  
ATOM   3488  CD  GLU A 448      29.500  15.008 -12.266  1.00 44.88           C  
ATOM   3489  OE1 GLU A 448      29.438  16.203 -12.617  1.00 44.88           O  
ATOM   3490  OE2 GLU A 448      29.375  14.633 -11.078  1.00 44.88           O  
ATOM   3491  N   ASN A 449      31.328   9.453 -13.172  1.00 41.69           N  
ATOM   3492  CA  ASN A 449      32.500   8.602 -13.203  1.00 41.69           C  
ATOM   3493  C   ASN A 449      32.656   7.895 -14.547  1.00 41.69           C  
ATOM   3494  CB  ASN A 449      32.469   7.582 -12.070  1.00 41.69           C  
ATOM   3495  O   ASN A 449      33.750   7.539 -14.953  1.00 41.69           O  
ATOM   3496  CG  ASN A 449      33.031   8.133 -10.773  1.00 41.69           C  
ATOM   3497  ND2 ASN A 449      32.750   7.457  -9.664  1.00 41.69           N  
ATOM   3498  OD1 ASN A 449      33.750   9.148 -10.773  1.00 41.69           O  
ATOM   3499  N   GLN A 450      31.750   8.188 -15.484  1.00 41.44           N  
ATOM   3500  CA  GLN A 450      31.875   7.660 -16.828  1.00 41.44           C  
ATOM   3501  C   GLN A 450      31.891   8.781 -17.875  1.00 41.44           C  
ATOM   3502  CB  GLN A 450      30.750   6.676 -17.141  1.00 41.44           C  
ATOM   3503  O   GLN A 450      31.453   8.594 -19.000  1.00 41.44           O  
ATOM   3504  CG  GLN A 450      30.953   5.297 -16.531  1.00 41.44           C  
ATOM   3505  CD  GLN A 450      29.844   4.328 -16.891  1.00 41.44           C  
ATOM   3506  NE2 GLN A 450      30.016   3.061 -16.531  1.00 41.44           N  
ATOM   3507  OE1 GLN A 450      28.828   4.715 -17.469  1.00 41.44           O  
ATOM   3508  N   HIS A 451      32.156  10.047 -17.531  1.00 40.75           N  
ATOM   3509  CA  HIS A 451      32.312  11.172 -18.453  1.00 40.75           C  
ATOM   3510  C   HIS A 451      33.250  10.812 -19.609  1.00 40.75           C  
ATOM   3511  CB  HIS A 451      32.844  12.391 -17.703  1.00 40.75           C  
ATOM   3512  O   HIS A 451      34.438  10.617 -19.422  1.00 40.75           O  
ATOM   3513  CG  HIS A 451      31.797  13.227 -17.062  1.00 40.75           C  
ATOM   3514  CD2 HIS A 451      31.375  13.297 -15.781  1.00 40.75           C  
ATOM   3515  ND1 HIS A 451      31.031  14.125 -17.781  1.00 40.75           N  
ATOM   3516  CE1 HIS A 451      30.172  14.711 -16.953  1.00 40.75           C  
ATOM   3517  NE2 HIS A 451      30.359  14.227 -15.734  1.00 40.75           N  
ATOM   3518  N   THR A 452      32.906   9.977 -20.609  1.00 42.81           N  
ATOM   3519  CA  THR A 452      33.594   9.688 -21.875  1.00 42.81           C  
ATOM   3520  C   THR A 452      33.219  10.711 -22.938  1.00 42.81           C  
ATOM   3521  CB  THR A 452      33.250   8.273 -22.375  1.00 42.81           C  
ATOM   3522  O   THR A 452      33.875  10.789 -23.984  1.00 42.81           O  
ATOM   3523  CG2 THR A 452      34.125   7.215 -21.703  1.00 42.81           C  
ATOM   3524  OG1 THR A 452      31.875   7.992 -22.109  1.00 42.81           O  
ATOM   3525  N   ILE A 453      32.594  11.906 -22.562  1.00 40.44           N  
ATOM   3526  CA  ILE A 453      32.625  12.828 -23.688  1.00 40.44           C  
ATOM   3527  C   ILE A 453      33.219  14.156 -23.250  1.00 40.44           C  
ATOM   3528  CB  ILE A 453      31.219  13.039 -24.297  1.00 40.44           C  
ATOM   3529  O   ILE A 453      32.656  14.844 -22.391  1.00 40.44           O  
ATOM   3530  CG1 ILE A 453      30.609  11.703 -24.734  1.00 40.44           C  
ATOM   3531  CG2 ILE A 453      31.281  14.031 -25.453  1.00 40.44           C  
ATOM   3532  CD1 ILE A 453      29.156  11.789 -25.156  1.00 40.44           C  
ATOM   3533  N   ASP A 454      34.344  14.188 -22.531  1.00 39.91           N  
ATOM   3534  CA  ASP A 454      35.188  15.312 -22.125  1.00 39.91           C  
ATOM   3535  C   ASP A 454      35.344  16.312 -23.266  1.00 39.91           C  
ATOM   3536  CB  ASP A 454      36.562  14.812 -21.656  1.00 39.91           C  
ATOM   3537  O   ASP A 454      35.406  15.922 -24.438  1.00 39.91           O  
ATOM   3538  CG  ASP A 454      36.969  15.398 -20.328  1.00 39.91           C  
ATOM   3539  OD1 ASP A 454      36.281  16.312 -19.812  1.00 39.91           O  
ATOM   3540  OD2 ASP A 454      38.000  14.938 -19.766  1.00 39.91           O  
ATOM   3541  N   LEU A 455      34.656  17.547 -23.156  1.00 38.94           N  
ATOM   3542  CA  LEU A 455      35.031  18.891 -23.594  1.00 38.94           C  
ATOM   3543  C   LEU A 455      36.094  18.828 -24.672  1.00 38.94           C  
ATOM   3544  CB  LEU A 455      35.531  19.703 -22.406  1.00 38.94           C  
ATOM   3545  O   LEU A 455      36.469  19.844 -25.250  1.00 38.94           O  
ATOM   3546  CG  LEU A 455      34.812  21.047 -22.172  1.00 38.94           C  
ATOM   3547  CD1 LEU A 455      33.781  20.906 -21.047  1.00 38.94           C  
ATOM   3548  CD2 LEU A 455      35.844  22.125 -21.828  1.00 38.94           C  
ATOM   3549  N   THR A 456      36.531  17.594 -25.234  1.00 46.44           N  
ATOM   3550  CA  THR A 456      37.531  17.359 -26.250  1.00 46.44           C  
ATOM   3551  C   THR A 456      36.875  17.188 -27.625  1.00 46.44           C  
ATOM   3552  CB  THR A 456      38.375  16.125 -25.938  1.00 46.44           C  
ATOM   3553  O   THR A 456      37.531  17.281 -28.656  1.00 46.44           O  
ATOM   3554  CG2 THR A 456      39.531  16.469 -24.984  1.00 46.44           C  
ATOM   3555  OG1 THR A 456      37.531  15.133 -25.312  1.00 46.44           O  
ATOM   3556  N   ASP A 457      35.469  17.156 -27.688  1.00 43.59           N  
ATOM   3557  CA  ASP A 457      34.719  17.047 -28.938  1.00 43.59           C  
ATOM   3558  C   ASP A 457      34.625  18.422 -29.625  1.00 43.59           C  
ATOM   3559  CB  ASP A 457      33.312  16.484 -28.703  1.00 43.59           C  
ATOM   3560  O   ASP A 457      34.594  18.500 -30.859  1.00 43.59           O  
ATOM   3561  CG  ASP A 457      32.938  15.391 -29.688  1.00 43.59           C  
ATOM   3562  OD1 ASP A 457      33.844  14.867 -30.391  1.00 43.59           O  
ATOM   3563  OD2 ASP A 457      31.750  15.055 -29.766  1.00 43.59           O  
ATOM   3564  N   SER A 458      34.906  19.594 -28.844  1.00 45.50           N  
ATOM   3565  CA  SER A 458      34.969  20.906 -29.453  1.00 45.50           C  
ATOM   3566  C   SER A 458      36.375  21.219 -29.953  1.00 45.50           C  
ATOM   3567  CB  SER A 458      34.531  21.984 -28.453  1.00 45.50           C  
ATOM   3568  O   SER A 458      36.531  22.000 -30.891  1.00 45.50           O  
ATOM   3569  OG  SER A 458      35.562  22.266 -27.531  1.00 45.50           O  
ATOM   3570  N   GLU A 459      37.438  20.328 -29.688  1.00 55.41           N  
ATOM   3571  CA  GLU A 459      38.812  20.516 -30.141  1.00 55.41           C  
ATOM   3572  C   GLU A 459      39.188  19.469 -31.188  1.00 55.41           C  
ATOM   3573  CB  GLU A 459      39.781  20.453 -28.953  1.00 55.41           C  
ATOM   3574  O   GLU A 459      40.312  19.500 -31.719  1.00 55.41           O  
ATOM   3575  CG  GLU A 459      39.750  21.703 -28.078  1.00 55.41           C  
ATOM   3576  CD  GLU A 459      40.812  21.688 -26.984  1.00 55.41           C  
ATOM   3577  OE1 GLU A 459      40.969  22.703 -26.281  1.00 55.41           O  
ATOM   3578  OE2 GLU A 459      41.500  20.641 -26.844  1.00 55.41           O  
ATOM   3579  N   MET A 460      38.250  18.375 -31.406  1.00 58.47           N  
ATOM   3580  CA  MET A 460      38.500  17.312 -32.344  1.00 58.47           C  
ATOM   3581  C   MET A 460      38.438  17.828 -33.781  1.00 58.47           C  
ATOM   3582  CB  MET A 460      37.469  16.172 -32.188  1.00 58.47           C  
ATOM   3583  O   MET A 460      39.219  17.375 -34.625  1.00 58.47           O  
ATOM   3584  CG  MET A 460      37.781  15.266 -31.000  1.00 58.47           C  
ATOM   3585  SD  MET A 460      39.438  14.492 -31.094  1.00 58.47           S  
ATOM   3586  CE  MET A 460      39.188  13.422 -32.562  1.00 58.47           C  
ATOM   3587  N   ASN A 461      37.531  18.797 -33.969  1.00 59.03           N  
ATOM   3588  CA  ASN A 461      37.500  19.484 -35.281  1.00 59.03           C  
ATOM   3589  C   ASN A 461      38.781  20.312 -35.500  1.00 59.03           C  
ATOM   3590  CB  ASN A 461      36.281  20.391 -35.375  1.00 59.03           C  
ATOM   3591  O   ASN A 461      39.312  20.344 -36.594  1.00 59.03           O  
ATOM   3592  CG  ASN A 461      35.000  19.609 -35.719  1.00 59.03           C  
ATOM   3593  ND2 ASN A 461      33.844  20.234 -35.500  1.00 59.03           N  
ATOM   3594  OD1 ASN A 461      35.094  18.484 -36.188  1.00 59.03           O  
ATOM   3595  N   LYS A 462      39.281  20.922 -34.500  1.00 65.06           N  
ATOM   3596  CA  LYS A 462      40.562  21.656 -34.500  1.00 65.06           C  
ATOM   3597  C   LYS A 462      41.750  20.719 -34.688  1.00 65.06           C  
ATOM   3598  CB  LYS A 462      40.719  22.469 -33.219  1.00 65.06           C  
ATOM   3599  O   LYS A 462      42.656  21.016 -35.438  1.00 65.06           O  
ATOM   3600  CG  LYS A 462      39.969  23.797 -33.250  1.00 65.06           C  
ATOM   3601  CD  LYS A 462      40.219  24.594 -31.969  1.00 65.06           C  
ATOM   3602  CE  LYS A 462      39.344  25.828 -31.891  1.00 65.06           C  
ATOM   3603  NZ  LYS A 462      39.562  26.594 -30.625  1.00 65.06           N  
ATOM   3604  N   LEU A 463      41.688  19.531 -34.031  1.00 68.25           N  
ATOM   3605  CA  LEU A 463      42.688  18.500 -34.188  1.00 68.25           C  
ATOM   3606  C   LEU A 463      42.688  17.891 -35.562  1.00 68.25           C  
ATOM   3607  CB  LEU A 463      42.469  17.391 -33.125  1.00 68.25           C  
ATOM   3608  O   LEU A 463      43.750  17.625 -36.156  1.00 68.25           O  
ATOM   3609  CG  LEU A 463      43.531  16.297 -33.062  1.00 68.25           C  
ATOM   3610  CD1 LEU A 463      44.875  16.891 -32.719  1.00 68.25           C  
ATOM   3611  CD2 LEU A 463      43.125  15.227 -32.031  1.00 68.25           C  
ATOM   3612  N   PHE A 464      41.406  17.641 -36.062  1.00 70.94           N  
ATOM   3613  CA  PHE A 464      41.250  17.141 -37.438  1.00 70.94           C  
ATOM   3614  C   PHE A 464      41.844  18.109 -38.438  1.00 70.94           C  
ATOM   3615  CB  PHE A 464      39.781  16.875 -37.750  1.00 70.94           C  
ATOM   3616  O   PHE A 464      42.562  17.719 -39.344  1.00 70.94           O  
ATOM   3617  CG  PHE A 464      39.531  16.250 -39.094  1.00 70.94           C  
ATOM   3618  CD1 PHE A 464      39.219  17.031 -40.188  1.00 70.94           C  
ATOM   3619  CD2 PHE A 464      39.625  14.867 -39.250  1.00 70.94           C  
ATOM   3620  CE1 PHE A 464      39.000  16.438 -41.438  1.00 70.94           C  
ATOM   3621  CE2 PHE A 464      39.406  14.281 -40.469  1.00 70.94           C  
ATOM   3622  CZ  PHE A 464      39.094  15.062 -41.562  1.00 70.94           C  
ATOM   3623  N   GLU A 465      41.531  19.438 -38.281  1.00 74.25           N  
ATOM   3624  CA  GLU A 465      42.031  20.484 -39.156  1.00 74.25           C  
ATOM   3625  C   GLU A 465      43.531  20.656 -39.031  1.00 74.25           C  
ATOM   3626  CB  GLU A 465      41.344  21.828 -38.844  1.00 74.25           C  
ATOM   3627  O   GLU A 465      44.219  20.844 -40.031  1.00 74.25           O  
ATOM   3628  CG  GLU A 465      39.906  21.891 -39.344  1.00 74.25           C  
ATOM   3629  CD  GLU A 465      39.781  21.641 -40.844  1.00 74.25           C  
ATOM   3630  OE1 GLU A 465      38.781  20.984 -41.281  1.00 74.25           O  
ATOM   3631  OE2 GLU A 465      40.656  22.109 -41.594  1.00 74.25           O  
ATOM   3632  N   LYS A 466      44.000  20.547 -37.875  1.00 79.25           N  
ATOM   3633  CA  LYS A 466      45.438  20.641 -37.562  1.00 79.25           C  
ATOM   3634  C   LYS A 466      46.188  19.469 -38.188  1.00 79.25           C  
ATOM   3635  CB  LYS A 466      45.656  20.688 -36.062  1.00 79.25           C  
ATOM   3636  O   LYS A 466      47.281  19.656 -38.719  1.00 79.25           O  
ATOM   3637  CG  LYS A 466      47.062  21.141 -35.656  1.00 79.25           C  
ATOM   3638  CD  LYS A 466      47.156  21.297 -34.125  1.00 79.25           C  
ATOM   3639  CE  LYS A 466      48.594  21.688 -33.719  1.00 79.25           C  
ATOM   3640  NZ  LYS A 466      48.688  21.875 -32.250  1.00 79.25           N  
ATOM   3641  N   THR A 467      45.688  18.250 -38.000  1.00 77.75           N  
ATOM   3642  CA  THR A 467      46.250  17.031 -38.531  1.00 77.75           C  
ATOM   3643  C   THR A 467      46.219  17.078 -40.062  1.00 77.75           C  
ATOM   3644  CB  THR A 467      45.500  15.789 -38.062  1.00 77.75           C  
ATOM   3645  O   THR A 467      47.188  16.656 -40.719  1.00 77.75           O  
ATOM   3646  CG2 THR A 467      46.188  14.508 -38.531  1.00 77.75           C  
ATOM   3647  OG1 THR A 467      45.438  15.797 -36.625  1.00 77.75           O  
ATOM   3648  N   LYS A 468      45.125  17.594 -40.594  1.00 81.62           N  
ATOM   3649  CA  LYS A 468      45.031  17.797 -42.031  1.00 81.62           C  
ATOM   3650  C   LYS A 468      46.094  18.750 -42.531  1.00 81.62           C  
ATOM   3651  CB  LYS A 468      43.656  18.344 -42.375  1.00 81.62           C  
ATOM   3652  O   LYS A 468      46.719  18.500 -43.562  1.00 81.62           O  
ATOM   3653  CG  LYS A 468      43.406  18.484 -43.875  1.00 81.62           C  
ATOM   3654  CD  LYS A 468      42.000  18.984 -44.156  1.00 81.62           C  
ATOM   3655  CE  LYS A 468      41.750  19.156 -45.656  1.00 81.62           C  
ATOM   3656  NZ  LYS A 468      40.375  19.625 -45.938  1.00 81.62           N  
ATOM   3657  N   LYS A 469      46.406  19.828 -41.812  1.00 83.62           N  
ATOM   3658  CA  LYS A 469      47.438  20.812 -42.156  1.00 83.62           C  
ATOM   3659  C   LYS A 469      48.812  20.219 -42.094  1.00 83.62           C  
ATOM   3660  CB  LYS A 469      47.312  22.031 -41.250  1.00 83.62           C  
ATOM   3661  O   LYS A 469      49.688  20.516 -42.938  1.00 83.62           O  
ATOM   3662  CG  LYS A 469      46.188  22.984 -41.594  1.00 83.62           C  
ATOM   3663  CD  LYS A 469      46.219  24.234 -40.719  1.00 83.62           C  
ATOM   3664  CE  LYS A 469      45.031  25.141 -41.031  1.00 83.62           C  
ATOM   3665  NZ  LYS A 469      45.031  26.344 -40.156  1.00 83.62           N  
ATOM   3666  N   GLN A 470      49.062  19.391 -41.156  1.00 83.12           N  
ATOM   3667  CA  GLN A 470      50.375  18.750 -40.938  1.00 83.12           C  
ATOM   3668  C   GLN A 470      50.656  17.703 -42.000  1.00 83.12           C  
ATOM   3669  CB  GLN A 470      50.375  18.078 -39.531  1.00 83.12           C  
ATOM   3670  O   GLN A 470      51.812  17.609 -42.469  1.00 83.12           O  
ATOM   3671  CG  GLN A 470      50.656  19.062 -38.406  1.00 83.12           C  
ATOM   3672  CD  GLN A 470      50.781  18.359 -37.062  1.00 83.12           C  
ATOM   3673  NE2 GLN A 470      51.594  18.953 -36.188  1.00 83.12           N  
ATOM   3674  OE1 GLN A 470      50.188  17.312 -36.812  1.00 83.12           O  
ATOM   3675  N   LEU A 471      49.656  16.875 -42.406  1.00 82.44           N  
ATOM   3676  CA  LEU A 471      49.781  15.742 -43.312  1.00 82.44           C  
ATOM   3677  C   LEU A 471      49.750  16.219 -44.750  1.00 82.44           C  
ATOM   3678  CB  LEU A 471      48.656  14.719 -43.062  1.00 82.44           C  
ATOM   3679  O   LEU A 471      50.344  15.578 -45.625  1.00 82.44           O  
ATOM   3680  CG  LEU A 471      48.781  13.891 -41.781  1.00 82.44           C  
ATOM   3681  CD1 LEU A 471      47.469  13.109 -41.562  1.00 82.44           C  
ATOM   3682  CD2 LEU A 471      49.969  12.953 -41.844  1.00 82.44           C  
ATOM   3683  N   ARG A 472      49.281  17.406 -45.062  1.00 83.88           N  
ATOM   3684  CA  ARG A 472      49.250  18.062 -46.344  1.00 83.88           C  
ATOM   3685  C   ARG A 472      49.125  17.047 -47.469  1.00 83.88           C  
ATOM   3686  CB  ARG A 472      50.531  18.906 -46.562  1.00 83.88           C  
ATOM   3687  O   ARG A 472      48.094  16.375 -47.594  1.00 83.88           O  
ATOM   3688  CG  ARG A 472      50.594  20.141 -45.688  1.00 83.88           C  
ATOM   3689  CD  ARG A 472      51.844  20.953 -45.938  1.00 83.88           C  
ATOM   3690  NE  ARG A 472      51.906  22.172 -45.125  1.00 83.88           N  
ATOM   3691  NH1 ARG A 472      53.875  22.938 -46.031  1.00 83.88           N  
ATOM   3692  NH2 ARG A 472      52.781  24.156 -44.406  1.00 83.88           N  
ATOM   3693  CZ  ARG A 472      52.844  23.078 -45.188  1.00 83.88           C  
ATOM   3694  N   GLU A 473      50.062  16.953 -48.469  1.00 81.75           N  
ATOM   3695  CA  GLU A 473      50.031  16.141 -49.656  1.00 81.75           C  
ATOM   3696  C   GLU A 473      50.344  14.672 -49.375  1.00 81.75           C  
ATOM   3697  CB  GLU A 473      51.000  16.672 -50.719  1.00 81.75           C  
ATOM   3698  O   GLU A 473      50.219  13.812 -50.219  1.00 81.75           O  
ATOM   3699  CG  GLU A 473      50.719  18.125 -51.125  1.00 81.75           C  
ATOM   3700  CD  GLU A 473      51.625  18.609 -52.219  1.00 81.75           C  
ATOM   3701  OE1 GLU A 473      51.531  19.797 -52.625  1.00 81.75           O  
ATOM   3702  OE2 GLU A 473      52.469  17.812 -52.688  1.00 81.75           O  
ATOM   3703  N   ASN A 474      50.781  14.414 -48.156  1.00 82.50           N  
ATOM   3704  CA  ASN A 474      51.219  13.086 -47.719  1.00 82.50           C  
ATOM   3705  C   ASN A 474      50.031  12.211 -47.312  1.00 82.50           C  
ATOM   3706  CB  ASN A 474      52.219  13.195 -46.562  1.00 82.50           C  
ATOM   3707  O   ASN A 474      50.188  11.000 -47.156  1.00 82.50           O  
ATOM   3708  CG  ASN A 474      53.562  13.781 -47.000  1.00 82.50           C  
ATOM   3709  ND2 ASN A 474      54.344  14.234 -46.031  1.00 82.50           N  
ATOM   3710  OD1 ASN A 474      53.875  13.828 -48.188  1.00 82.50           O  
ATOM   3711  N   ALA A 475      48.812  12.789 -47.250  1.00 83.50           N  
ATOM   3712  CA  ALA A 475      47.594  12.055 -46.844  1.00 83.50           C  
ATOM   3713  C   ALA A 475      46.375  12.594 -47.562  1.00 83.50           C  
ATOM   3714  CB  ALA A 475      47.406  12.133 -45.344  1.00 83.50           C  
ATOM   3715  O   ALA A 475      46.375  13.742 -48.031  1.00 83.50           O  
ATOM   3716  N   GLU A 476      45.406  11.789 -47.875  1.00 82.38           N  
ATOM   3717  CA  GLU A 476      44.125  12.133 -48.500  1.00 82.38           C  
ATOM   3718  C   GLU A 476      43.000  11.969 -47.500  1.00 82.38           C  
ATOM   3719  CB  GLU A 476      43.875  11.266 -49.719  1.00 82.38           C  
ATOM   3720  O   GLU A 476      42.875  10.945 -46.812  1.00 82.38           O  
ATOM   3721  CG  GLU A 476      42.594  11.625 -50.469  1.00 82.38           C  
ATOM   3722  CD  GLU A 476      42.344  10.766 -51.688  1.00 82.38           C  
ATOM   3723  OE1 GLU A 476      41.375  11.016 -52.438  1.00 82.38           O  
ATOM   3724  OE2 GLU A 476      43.156   9.828 -51.938  1.00 82.38           O  
ATOM   3725  N   ASP A 477      42.312  13.102 -47.375  1.00 81.50           N  
ATOM   3726  CA  ASP A 477      41.125  13.078 -46.531  1.00 81.50           C  
ATOM   3727  C   ASP A 477      40.062  12.172 -47.156  1.00 81.50           C  
ATOM   3728  CB  ASP A 477      40.562  14.492 -46.344  1.00 81.50           C  
ATOM   3729  O   ASP A 477      39.562  12.438 -48.250  1.00 81.50           O  
ATOM   3730  CG  ASP A 477      39.406  14.547 -45.375  1.00 81.50           C  
ATOM   3731  OD1 ASP A 477      38.906  13.477 -44.969  1.00 81.50           O  
ATOM   3732  OD2 ASP A 477      38.969  15.664 -45.031  1.00 81.50           O  
ATOM   3733  N   MET A 478      39.625  11.133 -46.500  1.00 75.00           N  
ATOM   3734  CA  MET A 478      38.688  10.094 -46.969  1.00 75.00           C  
ATOM   3735  C   MET A 478      37.250  10.484 -46.688  1.00 75.00           C  
ATOM   3736  CB  MET A 478      39.031   8.758 -46.281  1.00 75.00           C  
ATOM   3737  O   MET A 478      36.312   9.773 -47.094  1.00 75.00           O  
ATOM   3738  CG  MET A 478      40.375   8.203 -46.656  1.00 75.00           C  
ATOM   3739  SD  MET A 478      40.719   6.590 -45.844  1.00 75.00           S  
ATOM   3740  CE  MET A 478      39.594   5.527 -46.750  1.00 75.00           C  
ATOM   3741  N   GLY A 479      37.000  11.688 -46.125  1.00 63.62           N  
ATOM   3742  CA  GLY A 479      35.656  12.172 -45.969  1.00 63.62           C  
ATOM   3743  C   GLY A 479      34.875  11.453 -44.875  1.00 63.62           C  
ATOM   3744  O   GLY A 479      33.688  11.711 -44.656  1.00 63.62           O  
ATOM   3745  N   ASN A 480      35.406  10.531 -44.125  1.00 61.75           N  
ATOM   3746  CA  ASN A 480      34.781   9.773 -43.062  1.00 61.75           C  
ATOM   3747  C   ASN A 480      35.531   9.945 -41.719  1.00 61.75           C  
ATOM   3748  CB  ASN A 480      34.688   8.297 -43.406  1.00 61.75           C  
ATOM   3749  O   ASN A 480      35.375   9.133 -40.812  1.00 61.75           O  
ATOM   3750  CG  ASN A 480      36.062   7.680 -43.688  1.00 61.75           C  
ATOM   3751  ND2 ASN A 480      36.094   6.375 -43.938  1.00 61.75           N  
ATOM   3752  OD1 ASN A 480      37.094   8.375 -43.688  1.00 61.75           O  
ATOM   3753  N   GLY A 481      36.344  11.211 -41.625  1.00 64.00           N  
ATOM   3754  CA  GLY A 481      37.062  11.461 -40.375  1.00 64.00           C  
ATOM   3755  C   GLY A 481      38.344  10.648 -40.250  1.00 64.00           C  
ATOM   3756  O   GLY A 481      38.938  10.602 -39.188  1.00 64.00           O  
ATOM   3757  N   CYS A 482      38.750  10.070 -41.500  1.00 73.25           N  
ATOM   3758  CA  CYS A 482      39.969   9.297 -41.625  1.00 73.25           C  
ATOM   3759  C   CYS A 482      40.844   9.852 -42.750  1.00 73.25           C  
ATOM   3760  CB  CYS A 482      39.656   7.824 -41.906  1.00 73.25           C  
ATOM   3761  O   CYS A 482      40.344  10.453 -43.688  1.00 73.25           O  
ATOM   3762  SG  CYS A 482      38.719   7.020 -40.594  1.00 73.25           S  
ATOM   3763  N   PHE A 483      42.219   9.734 -42.500  1.00 79.81           N  
ATOM   3764  CA  PHE A 483      43.188  10.109 -43.500  1.00 79.81           C  
ATOM   3765  C   PHE A 483      43.875   8.875 -44.094  1.00 79.81           C  
ATOM   3766  CB  PHE A 483      44.250  11.070 -42.906  1.00 79.81           C  
ATOM   3767  O   PHE A 483      44.250   7.965 -43.344  1.00 79.81           O  
ATOM   3768  CG  PHE A 483      43.656  12.375 -42.469  1.00 79.81           C  
ATOM   3769  CD1 PHE A 483      43.344  13.375 -43.375  1.00 79.81           C  
ATOM   3770  CD2 PHE A 483      43.469  12.617 -41.094  1.00 79.81           C  
ATOM   3771  CE1 PHE A 483      42.812  14.586 -42.938  1.00 79.81           C  
ATOM   3772  CE2 PHE A 483      42.938  13.820 -40.656  1.00 79.81           C  
ATOM   3773  CZ  PHE A 483      42.594  14.812 -41.594  1.00 79.81           C  
ATOM   3774  N   LYS A 484      43.812   8.859 -45.406  1.00 81.81           N  
ATOM   3775  CA  LYS A 484      44.656   7.871 -46.062  1.00 81.81           C  
ATOM   3776  C   LYS A 484      46.062   8.398 -46.250  1.00 81.81           C  
ATOM   3777  CB  LYS A 484      44.062   7.488 -47.438  1.00 81.81           C  
ATOM   3778  O   LYS A 484      46.312   9.352 -47.000  1.00 81.81           O  
ATOM   3779  CG  LYS A 484      44.750   6.301 -48.094  1.00 81.81           C  
ATOM   3780  CD  LYS A 484      44.031   5.883 -49.375  1.00 81.81           C  
ATOM   3781  CE  LYS A 484      44.688   4.656 -50.000  1.00 81.81           C  
ATOM   3782  NZ  LYS A 484      43.969   4.207 -51.219  1.00 81.81           N  
ATOM   3783  N   ILE A 485      47.062   7.750 -45.469  1.00 83.88           N  
ATOM   3784  CA  ILE A 485      48.438   8.180 -45.500  1.00 83.88           C  
ATOM   3785  C   ILE A 485      49.188   7.391 -46.562  1.00 83.88           C  
ATOM   3786  CB  ILE A 485      49.125   8.016 -44.125  1.00 83.88           C  
ATOM   3787  O   ILE A 485      49.156   6.156 -46.562  1.00 83.88           O  
ATOM   3788  CG1 ILE A 485      48.344   8.781 -43.031  1.00 83.88           C  
ATOM   3789  CG2 ILE A 485      50.594   8.484 -44.188  1.00 83.88           C  
ATOM   3790  CD1 ILE A 485      48.875   8.555 -41.625  1.00 83.88           C  
ATOM   3791  N   TYR A 486      49.844   8.047 -47.500  1.00 79.50           N  
ATOM   3792  CA  TYR A 486      50.406   7.473 -48.719  1.00 79.50           C  
ATOM   3793  C   TYR A 486      51.875   7.094 -48.500  1.00 79.50           C  
ATOM   3794  CB  TYR A 486      50.281   8.445 -49.875  1.00 79.50           C  
ATOM   3795  O   TYR A 486      52.531   6.680 -49.438  1.00 79.50           O  
ATOM   3796  CG  TYR A 486      48.875   8.586 -50.406  1.00 79.50           C  
ATOM   3797  CD1 TYR A 486      48.250   7.535 -51.094  1.00 79.50           C  
ATOM   3798  CD2 TYR A 486      48.156   9.758 -50.219  1.00 79.50           C  
ATOM   3799  CE1 TYR A 486      46.969   7.656 -51.594  1.00 79.50           C  
ATOM   3800  CE2 TYR A 486      46.844   9.891 -50.719  1.00 79.50           C  
ATOM   3801  OH  TYR A 486      45.000   8.961 -51.875  1.00 79.50           O  
ATOM   3802  CZ  TYR A 486      46.281   8.836 -51.406  1.00 79.50           C  
ATOM   3803  N   HIS A 487      52.375   7.168 -47.219  1.00 77.81           N  
ATOM   3804  CA  HIS A 487      53.688   6.688 -46.844  1.00 77.81           C  
ATOM   3805  C   HIS A 487      53.625   5.762 -45.625  1.00 77.81           C  
ATOM   3806  CB  HIS A 487      54.625   7.867 -46.562  1.00 77.81           C  
ATOM   3807  O   HIS A 487      52.625   5.758 -44.906  1.00 77.81           O  
ATOM   3808  CG  HIS A 487      54.219   8.688 -45.375  1.00 77.81           C  
ATOM   3809  CD2 HIS A 487      53.500   9.836 -45.281  1.00 77.81           C  
ATOM   3810  ND1 HIS A 487      54.531   8.336 -44.062  1.00 77.81           N  
ATOM   3811  CE1 HIS A 487      54.031   9.242 -43.250  1.00 77.81           C  
ATOM   3812  NE2 HIS A 487      53.406  10.164 -43.969  1.00 77.81           N  
ATOM   3813  N   LYS A 488      54.594   4.871 -45.500  1.00 78.31           N  
ATOM   3814  CA  LYS A 488      54.656   3.998 -44.344  1.00 78.31           C  
ATOM   3815  C   LYS A 488      54.844   4.809 -43.062  1.00 78.31           C  
ATOM   3816  CB  LYS A 488      55.812   2.988 -44.500  1.00 78.31           C  
ATOM   3817  O   LYS A 488      55.719   5.660 -42.969  1.00 78.31           O  
ATOM   3818  CG  LYS A 488      55.531   1.898 -45.531  1.00 78.31           C  
ATOM   3819  CD  LYS A 488      56.656   0.890 -45.562  1.00 78.31           C  
ATOM   3820  CE  LYS A 488      56.469  -0.132 -46.688  1.00 78.31           C  
ATOM   3821  NZ  LYS A 488      57.594  -1.104 -46.781  1.00 78.31           N  
ATOM   3822  N   CYS A 489      53.844   4.664 -42.219  1.00 76.25           N  
ATOM   3823  CA  CYS A 489      53.875   5.422 -40.969  1.00 76.25           C  
ATOM   3824  C   CYS A 489      54.062   4.496 -39.781  1.00 76.25           C  
ATOM   3825  CB  CYS A 489      52.594   6.230 -40.812  1.00 76.25           C  
ATOM   3826  O   CYS A 489      53.156   3.797 -39.375  1.00 76.25           O  
ATOM   3827  SG  CYS A 489      52.688   7.488 -39.500  1.00 76.25           S  
ATOM   3828  N   ASP A 490      55.312   4.328 -39.312  1.00 76.06           N  
ATOM   3829  CA  ASP A 490      55.656   3.518 -38.156  1.00 76.06           C  
ATOM   3830  C   ASP A 490      55.344   4.254 -36.844  1.00 76.06           C  
ATOM   3831  CB  ASP A 490      57.125   3.133 -38.188  1.00 76.06           C  
ATOM   3832  O   ASP A 490      54.812   5.379 -36.875  1.00 76.06           O  
ATOM   3833  CG  ASP A 490      58.062   4.336 -38.219  1.00 76.06           C  
ATOM   3834  OD1 ASP A 490      57.562   5.484 -38.188  1.00 76.06           O  
ATOM   3835  OD2 ASP A 490      59.281   4.133 -38.281  1.00 76.06           O  
ATOM   3836  N   ASN A 491      55.438   3.668 -35.656  1.00 70.56           N  
ATOM   3837  CA  ASN A 491      55.125   4.215 -34.344  1.00 70.56           C  
ATOM   3838  C   ASN A 491      55.812   5.559 -34.125  1.00 70.56           C  
ATOM   3839  CB  ASN A 491      55.531   3.227 -33.250  1.00 70.56           C  
ATOM   3840  O   ASN A 491      55.281   6.441 -33.469  1.00 70.56           O  
ATOM   3841  CG  ASN A 491      54.531   2.084 -33.094  1.00 70.56           C  
ATOM   3842  ND2 ASN A 491      54.906   1.045 -32.375  1.00 70.56           N  
ATOM   3843  OD1 ASN A 491      53.438   2.135 -33.656  1.00 70.56           O  
ATOM   3844  N   ALA A 492      57.000   5.738 -34.688  1.00 72.44           N  
ATOM   3845  CA  ALA A 492      57.781   6.973 -34.625  1.00 72.44           C  
ATOM   3846  C   ALA A 492      57.125   8.086 -35.438  1.00 72.44           C  
ATOM   3847  CB  ALA A 492      59.188   6.730 -35.125  1.00 72.44           C  
ATOM   3848  O   ALA A 492      57.062   9.234 -35.031  1.00 72.44           O  
ATOM   3849  N   CYS A 493      56.656   7.809 -36.656  1.00 78.25           N  
ATOM   3850  CA  CYS A 493      55.875   8.695 -37.500  1.00 78.25           C  
ATOM   3851  C   CYS A 493      54.562   9.094 -36.875  1.00 78.25           C  
ATOM   3852  CB  CYS A 493      55.625   8.023 -38.875  1.00 78.25           C  
ATOM   3853  O   CYS A 493      54.219  10.273 -36.844  1.00 78.25           O  
ATOM   3854  SG  CYS A 493      54.531   8.969 -39.938  1.00 78.25           S  
ATOM   3855  N   ILE A 494      53.875   8.156 -36.312  1.00 73.38           N  
ATOM   3856  CA  ILE A 494      52.625   8.367 -35.594  1.00 73.38           C  
ATOM   3857  C   ILE A 494      52.844   9.242 -34.375  1.00 73.38           C  
ATOM   3858  CB  ILE A 494      51.969   7.027 -35.188  1.00 73.38           C  
ATOM   3859  O   ILE A 494      52.031  10.117 -34.062  1.00 73.38           O  
ATOM   3860  CG1 ILE A 494      51.531   6.238 -36.406  1.00 73.38           C  
ATOM   3861  CG2 ILE A 494      50.781   7.270 -34.250  1.00 73.38           C  
ATOM   3862  CD1 ILE A 494      50.375   6.883 -37.188  1.00 73.38           C  
ATOM   3863  N   GLY A 495      54.000   9.047 -33.719  1.00 70.25           N  
ATOM   3864  CA  GLY A 495      54.438   9.844 -32.594  1.00 70.25           C  
ATOM   3865  C   GLY A 495      54.750  11.273 -32.938  1.00 70.25           C  
ATOM   3866  O   GLY A 495      54.500  12.195 -32.188  1.00 70.25           O  
ATOM   3867  N   SER A 496      55.250  11.523 -34.125  1.00 78.31           N  
ATOM   3868  CA  SER A 496      55.562  12.844 -34.656  1.00 78.31           C  
ATOM   3869  C   SER A 496      54.312  13.602 -35.062  1.00 78.31           C  
ATOM   3870  CB  SER A 496      56.500  12.727 -35.875  1.00 78.31           C  
ATOM   3871  O   SER A 496      54.250  14.828 -34.938  1.00 78.31           O  
ATOM   3872  OG  SER A 496      55.844  12.086 -36.938  1.00 78.31           O  
ATOM   3873  N   ILE A 497      53.312  12.969 -35.594  1.00 76.19           N  
ATOM   3874  CA  ILE A 497      51.969  13.516 -35.906  1.00 76.19           C  
ATOM   3875  C   ILE A 497      51.250  13.867 -34.594  1.00 76.19           C  
ATOM   3876  CB  ILE A 497      51.156  12.531 -36.750  1.00 76.19           C  
ATOM   3877  O   ILE A 497      50.656  14.938 -34.500  1.00 76.19           O  
ATOM   3878  CG1 ILE A 497      51.812  12.297 -38.094  1.00 76.19           C  
ATOM   3879  CG2 ILE A 497      49.719  13.039 -36.906  1.00 76.19           C  
ATOM   3880  CD1 ILE A 497      51.156  11.203 -38.938  1.00 76.19           C  
ATOM   3881  N   ARG A 498      51.562  13.078 -33.594  1.00 66.69           N  
ATOM   3882  CA  ARG A 498      50.969  13.234 -32.281  1.00 66.69           C  
ATOM   3883  C   ARG A 498      51.625  14.406 -31.531  1.00 66.69           C  
ATOM   3884  CB  ARG A 498      51.156  11.945 -31.469  1.00 66.69           C  
ATOM   3885  O   ARG A 498      50.906  15.148 -30.844  1.00 66.69           O  
ATOM   3886  CG  ARG A 498      50.438  11.977 -30.125  1.00 66.69           C  
ATOM   3887  CD  ARG A 498      50.594  10.656 -29.375  1.00 66.69           C  
ATOM   3888  NE  ARG A 498      49.938  10.695 -28.078  1.00 66.69           N  
ATOM   3889  NH1 ARG A 498      50.250   8.445 -27.625  1.00 66.69           N  
ATOM   3890  NH2 ARG A 498      49.188   9.789 -26.109  1.00 66.69           N  
ATOM   3891  CZ  ARG A 498      49.781   9.641 -27.266  1.00 66.69           C  
ATOM   3892  N   ASN A 499      52.969  14.625 -31.578  1.00 70.62           N  
ATOM   3893  CA  ASN A 499      53.750  15.633 -30.875  1.00 70.62           C  
ATOM   3894  C   ASN A 499      53.938  16.906 -31.719  1.00 70.62           C  
ATOM   3895  CB  ASN A 499      55.125  15.070 -30.500  1.00 70.62           C  
ATOM   3896  O   ASN A 499      54.688  17.781 -31.359  1.00 70.62           O  
ATOM   3897  CG  ASN A 499      55.062  14.039 -29.391  1.00 70.62           C  
ATOM   3898  ND2 ASN A 499      56.094  13.234 -29.266  1.00 70.62           N  
ATOM   3899  OD1 ASN A 499      54.062  13.969 -28.656  1.00 70.62           O  
ATOM   3900  N   GLU A 500      53.125  16.906 -32.844  1.00 74.06           N  
ATOM   3901  CA  GLU A 500      53.062  18.062 -33.750  1.00 74.06           C  
ATOM   3902  C   GLU A 500      54.469  18.344 -34.344  1.00 74.06           C  
ATOM   3903  CB  GLU A 500      52.531  19.297 -33.031  1.00 74.06           C  
ATOM   3904  O   GLU A 500      54.781  19.500 -34.625  1.00 74.06           O  
ATOM   3905  CG  GLU A 500      51.094  19.188 -32.625  1.00 74.06           C  
ATOM   3906  CD  GLU A 500      50.562  20.453 -31.969  1.00 74.06           C  
ATOM   3907  OE1 GLU A 500      49.406  20.453 -31.484  1.00 74.06           O  
ATOM   3908  OE2 GLU A 500      51.312  21.453 -31.922  1.00 74.06           O  
ATOM   3909  N   THR A 501      55.281  17.469 -34.438  1.00 81.50           N  
ATOM   3910  CA  THR A 501      56.656  17.594 -34.969  1.00 81.50           C  
ATOM   3911  C   THR A 501      56.781  16.859 -36.281  1.00 81.50           C  
ATOM   3912  CB  THR A 501      57.688  17.047 -33.969  1.00 81.50           C  
ATOM   3913  O   THR A 501      57.906  16.594 -36.750  1.00 81.50           O  
ATOM   3914  CG2 THR A 501      57.688  17.859 -32.656  1.00 81.50           C  
ATOM   3915  OG1 THR A 501      57.344  15.680 -33.625  1.00 81.50           O  
ATOM   3916  N   TYR A 502      55.562  16.531 -36.875  1.00 79.88           N  
ATOM   3917  CA  TYR A 502      55.562  15.812 -38.156  1.00 79.88           C  
ATOM   3918  C   TYR A 502      56.125  16.688 -39.250  1.00 79.88           C  
ATOM   3919  CB  TYR A 502      54.156  15.352 -38.500  1.00 79.88           C  
ATOM   3920  O   TYR A 502      55.688  17.828 -39.438  1.00 79.88           O  
ATOM   3921  CG  TYR A 502      54.062  14.625 -39.812  1.00 79.88           C  
ATOM   3922  CD1 TYR A 502      53.688  15.297 -40.969  1.00 79.88           C  
ATOM   3923  CD2 TYR A 502      54.344  13.266 -39.906  1.00 79.88           C  
ATOM   3924  CE1 TYR A 502      53.594  14.633 -42.188  1.00 79.88           C  
ATOM   3925  CE2 TYR A 502      54.250  12.594 -41.125  1.00 79.88           C  
ATOM   3926  OH  TYR A 502      53.781  12.625 -43.469  1.00 79.88           O  
ATOM   3927  CZ  TYR A 502      53.875  13.281 -42.250  1.00 79.88           C  
ATOM   3928  N   ASP A 503      57.188  16.234 -39.875  1.00 83.69           N  
ATOM   3929  CA  ASP A 503      57.812  16.922 -41.031  1.00 83.69           C  
ATOM   3930  C   ASP A 503      57.344  16.328 -42.344  1.00 83.69           C  
ATOM   3931  CB  ASP A 503      59.312  16.875 -40.906  1.00 83.69           C  
ATOM   3932  O   ASP A 503      57.812  15.250 -42.750  1.00 83.69           O  
ATOM   3933  CG  ASP A 503      60.031  17.750 -41.938  1.00 83.69           C  
ATOM   3934  OD1 ASP A 503      59.344  18.266 -42.875  1.00 83.69           O  
ATOM   3935  OD2 ASP A 503      61.250  17.938 -41.844  1.00 83.69           O  
ATOM   3936  N   HIS A 504      56.469  17.062 -43.031  1.00 79.69           N  
ATOM   3937  CA  HIS A 504      55.844  16.578 -44.250  1.00 79.69           C  
ATOM   3938  C   HIS A 504      56.875  16.391 -45.344  1.00 79.69           C  
ATOM   3939  CB  HIS A 504      54.750  17.547 -44.719  1.00 79.69           C  
ATOM   3940  O   HIS A 504      56.656  15.586 -46.250  1.00 79.69           O  
ATOM   3941  CG  HIS A 504      55.281  18.828 -45.281  1.00 79.69           C  
ATOM   3942  CD2 HIS A 504      55.438  19.219 -46.594  1.00 79.69           C  
ATOM   3943  ND1 HIS A 504      55.750  19.859 -44.500  1.00 79.69           N  
ATOM   3944  CE1 HIS A 504      56.156  20.844 -45.281  1.00 79.69           C  
ATOM   3945  NE2 HIS A 504      55.969  20.484 -46.562  1.00 79.69           N  
ATOM   3946  N   ASN A 505      58.031  17.016 -45.375  1.00 81.31           N  
ATOM   3947  CA  ASN A 505      59.094  16.953 -46.375  1.00 81.31           C  
ATOM   3948  C   ASN A 505      59.812  15.609 -46.344  1.00 81.31           C  
ATOM   3949  CB  ASN A 505      60.094  18.094 -46.156  1.00 81.31           C  
ATOM   3950  O   ASN A 505      60.312  15.133 -47.344  1.00 81.31           O  
ATOM   3951  CG  ASN A 505      59.531  19.453 -46.500  1.00 81.31           C  
ATOM   3952  ND2 ASN A 505      59.938  20.484 -45.781  1.00 81.31           N  
ATOM   3953  OD1 ASN A 505      58.688  19.578 -47.406  1.00 81.31           O  
ATOM   3954  N   VAL A 506      59.844  15.047 -45.219  1.00 82.12           N  
ATOM   3955  CA  VAL A 506      60.562  13.812 -44.969  1.00 82.12           C  
ATOM   3956  C   VAL A 506      59.875  12.648 -45.688  1.00 82.12           C  
ATOM   3957  CB  VAL A 506      60.688  13.516 -43.469  1.00 82.12           C  
ATOM   3958  O   VAL A 506      60.531  11.773 -46.250  1.00 82.12           O  
ATOM   3959  CG1 VAL A 506      61.281  12.125 -43.219  1.00 82.12           C  
ATOM   3960  CG2 VAL A 506      61.531  14.578 -42.781  1.00 82.12           C  
ATOM   3961  N   TYR A 507      58.500  12.688 -45.844  1.00 78.88           N  
ATOM   3962  CA  TYR A 507      57.688  11.570 -46.312  1.00 78.88           C  
ATOM   3963  C   TYR A 507      57.031  11.898 -47.656  1.00 78.88           C  
ATOM   3964  CB  TYR A 507      56.625  11.188 -45.312  1.00 78.88           C  
ATOM   3965  O   TYR A 507      56.250  11.109 -48.188  1.00 78.88           O  
ATOM   3966  CG  TYR A 507      57.188  10.781 -43.969  1.00 78.88           C  
ATOM   3967  CD1 TYR A 507      57.781   9.539 -43.781  1.00 78.88           C  
ATOM   3968  CD2 TYR A 507      57.094  11.633 -42.875  1.00 78.88           C  
ATOM   3969  CE1 TYR A 507      58.312   9.156 -42.531  1.00 78.88           C  
ATOM   3970  CE2 TYR A 507      57.594  11.258 -41.625  1.00 78.88           C  
ATOM   3971  OH  TYR A 507      58.688   9.656 -40.250  1.00 78.88           O  
ATOM   3972  CZ  TYR A 507      58.188  10.023 -41.469  1.00 78.88           C  
ATOM   3973  N   ARG A 508      57.375  13.062 -48.219  1.00 79.25           N  
ATOM   3974  CA  ARG A 508      56.781  13.633 -49.406  1.00 79.25           C  
ATOM   3975  C   ARG A 508      57.094  12.766 -50.625  1.00 79.25           C  
ATOM   3976  CB  ARG A 508      57.312  15.055 -49.625  1.00 79.25           C  
ATOM   3977  O   ARG A 508      56.188  12.500 -51.438  1.00 79.25           O  
ATOM   3978  CG  ARG A 508      56.625  15.773 -50.812  1.00 79.25           C  
ATOM   3979  CD  ARG A 508      57.062  17.234 -50.906  1.00 79.25           C  
ATOM   3980  NE  ARG A 508      56.469  17.891 -52.062  1.00 79.25           N  
ATOM   3981  NH1 ARG A 508      57.156  20.016 -51.438  1.00 79.25           N  
ATOM   3982  NH2 ARG A 508      55.938  19.703 -53.375  1.00 79.25           N  
ATOM   3983  CZ  ARG A 508      56.531  19.203 -52.281  1.00 79.25           C  
ATOM   3984  N   ASP A 509      58.312  12.312 -50.812  1.00 77.56           N  
ATOM   3985  CA  ASP A 509      58.750  11.539 -51.969  1.00 77.56           C  
ATOM   3986  C   ASP A 509      58.125  10.148 -51.969  1.00 77.56           C  
ATOM   3987  CB  ASP A 509      60.281  11.414 -51.938  1.00 77.56           C  
ATOM   3988  O   ASP A 509      57.688   9.672 -53.000  1.00 77.56           O  
ATOM   3989  CG  ASP A 509      61.000  12.688 -52.406  1.00 77.56           C  
ATOM   3990  OD1 ASP A 509      60.344  13.523 -53.062  1.00 77.56           O  
ATOM   3991  OD2 ASP A 509      62.188  12.859 -52.062  1.00 77.56           O  
ATOM   3992  N   GLU A 510      58.000   9.562 -50.750  1.00 76.81           N  
ATOM   3993  CA  GLU A 510      57.375   8.273 -50.562  1.00 76.81           C  
ATOM   3994  C   GLU A 510      55.844   8.367 -50.750  1.00 76.81           C  
ATOM   3995  CB  GLU A 510      57.688   7.723 -49.156  1.00 76.81           C  
ATOM   3996  O   GLU A 510      55.250   7.480 -51.344  1.00 76.81           O  
ATOM   3997  CG  GLU A 510      57.250   6.285 -48.938  1.00 76.81           C  
ATOM   3998  CD  GLU A 510      57.594   5.746 -47.562  1.00 76.81           C  
ATOM   3999  OE1 GLU A 510      57.250   4.578 -47.281  1.00 76.81           O  
ATOM   4000  OE2 GLU A 510      58.219   6.500 -46.781  1.00 76.81           O  
ATOM   4001  N   ALA A 511      55.250   9.391 -50.281  1.00 74.81           N  
ATOM   4002  CA  ALA A 511      53.812   9.688 -50.375  1.00 74.81           C  
ATOM   4003  C   ALA A 511      53.406  10.000 -51.812  1.00 74.81           C  
ATOM   4004  CB  ALA A 511      53.469  10.859 -49.469  1.00 74.81           C  
ATOM   4005  O   ALA A 511      52.375   9.547 -52.281  1.00 74.81           O  
ATOM   4006  N   LEU A 512      54.250  10.773 -52.594  1.00 79.38           N  
ATOM   4007  CA  LEU A 512      54.031  11.133 -54.000  1.00 79.38           C  
ATOM   4008  C   LEU A 512      54.188   9.906 -54.906  1.00 79.38           C  
ATOM   4009  CB  LEU A 512      55.000  12.227 -54.438  1.00 79.38           C  
ATOM   4010  O   LEU A 512      53.438   9.750 -55.875  1.00 79.38           O  
ATOM   4011  CG  LEU A 512      54.656  13.648 -54.000  1.00 79.38           C  
ATOM   4012  CD1 LEU A 512      55.812  14.594 -54.281  1.00 79.38           C  
ATOM   4013  CD2 LEU A 512      53.406  14.141 -54.688  1.00 79.38           C  
ATOM   4014  N   ASN A 513      55.094   9.039 -54.625  1.00 74.75           N  
ATOM   4015  CA  ASN A 513      55.375   7.801 -55.344  1.00 74.75           C  
ATOM   4016  C   ASN A 513      54.219   6.797 -55.156  1.00 74.75           C  
ATOM   4017  CB  ASN A 513      56.688   7.188 -54.906  1.00 74.75           C  
ATOM   4018  O   ASN A 513      53.875   6.082 -56.094  1.00 74.75           O  
ATOM   4019  CG  ASN A 513      57.875   7.809 -55.625  1.00 74.75           C  
ATOM   4020  ND2 ASN A 513      59.062   7.598 -55.062  1.00 74.75           N  
ATOM   4021  OD1 ASN A 513      57.719   8.477 -56.656  1.00 74.75           O  
ATOM   4022  N   ASN A 514      53.625   6.746 -54.031  1.00 69.25           N  
ATOM   4023  CA  ASN A 514      52.531   5.859 -53.656  1.00 69.25           C  
ATOM   4024  C   ASN A 514      51.188   6.410 -54.125  1.00 69.25           C  
ATOM   4025  CB  ASN A 514      52.500   5.629 -52.156  1.00 69.25           C  
ATOM   4026  O   ASN A 514      50.250   5.648 -54.375  1.00 69.25           O  
ATOM   4027  CG  ASN A 514      53.594   4.688 -51.688  1.00 69.25           C  
ATOM   4028  ND2 ASN A 514      53.969   4.793 -50.406  1.00 69.25           N  
ATOM   4029  OD1 ASN A 514      54.094   3.871 -52.469  1.00 69.25           O  
ATOM   4030  N   ARG A 515      51.094   7.746 -54.219  1.00 66.06           N  
ATOM   4031  CA  ARG A 515      49.906   8.445 -54.719  1.00 66.06           C  
ATOM   4032  C   ARG A 515      49.781   8.281 -56.250  1.00 66.06           C  
ATOM   4033  CB  ARG A 515      49.969   9.930 -54.375  1.00 66.06           C  
ATOM   4034  O   ARG A 515      48.688   8.141 -56.781  1.00 66.06           O  
ATOM   4035  CG  ARG A 515      48.625  10.641 -54.469  1.00 66.06           C  
ATOM   4036  CD  ARG A 515      48.719  12.070 -53.969  1.00 66.06           C  
ATOM   4037  NE  ARG A 515      47.406  12.742 -54.031  1.00 66.06           N  
ATOM   4038  NH1 ARG A 515      48.219  14.797 -53.344  1.00 66.06           N  
ATOM   4039  NH2 ARG A 515      46.000  14.531 -53.844  1.00 66.06           N  
ATOM   4040  CZ  ARG A 515      47.219  14.023 -53.750  1.00 66.06           C  
ATOM   4041  N   PHE A 516      50.938   8.172 -56.938  1.00 59.34           N  
ATOM   4042  CA  PHE A 516      50.969   8.102 -58.375  1.00 59.34           C  
ATOM   4043  C   PHE A 516      51.188   6.664 -58.844  1.00 59.34           C  
ATOM   4044  CB  PHE A 516      52.094   8.992 -58.938  1.00 59.34           C  
ATOM   4045  O   PHE A 516      51.375   6.406 -60.031  1.00 59.34           O  
ATOM   4046  CG  PHE A 516      51.844  10.461 -58.781  1.00 59.34           C  
ATOM   4047  CD1 PHE A 516      50.844  11.094 -59.531  1.00 59.34           C  
ATOM   4048  CD2 PHE A 516      52.562  11.219 -57.875  1.00 59.34           C  
ATOM   4049  CE1 PHE A 516      50.625  12.453 -59.406  1.00 59.34           C  
ATOM   4050  CE2 PHE A 516      52.312  12.586 -57.719  1.00 59.34           C  
ATOM   4051  CZ  PHE A 516      51.344  13.203 -58.469  1.00 59.34           C  
ATOM   4052  N   GLN A 517      51.094   5.562 -57.875  1.00 51.81           N  
ATOM   4053  CA  GLN A 517      51.156   4.164 -58.281  1.00 51.81           C  
ATOM   4054  C   GLN A 517      49.875   3.758 -59.031  1.00 51.81           C  
ATOM   4055  CB  GLN A 517      51.344   3.258 -57.062  1.00 51.81           C  
ATOM   4056  O   GLN A 517      48.781   3.900 -58.500  1.00 51.81           O  
ATOM   4057  CG  GLN A 517      52.812   3.043 -56.688  1.00 51.81           C  
ATOM   4058  CD  GLN A 517      52.969   1.955 -55.625  1.00 51.81           C  
ATOM   4059  NE2 GLN A 517      54.219   1.593 -55.375  1.00 51.81           N  
ATOM   4060  OE1 GLN A 517      52.000   1.445 -55.062  1.00 51.81           O  
ATOM   4061  N   ILE A 518      49.719   4.117 -60.281  1.00 38.69           N  
ATOM   4062  CA  ILE A 518      48.719   3.588 -61.219  1.00 38.69           C  
ATOM   4063  C   ILE A 518      48.719   2.062 -61.125  1.00 38.69           C  
ATOM   4064  CB  ILE A 518      49.031   4.043 -62.656  1.00 38.69           C  
ATOM   4065  O   ILE A 518      49.719   1.408 -61.406  1.00 38.69           O  
ATOM   4066  CG1 ILE A 518      49.094   5.574 -62.750  1.00 38.69           C  
ATOM   4067  CG2 ILE A 518      47.969   3.496 -63.625  1.00 38.69           C  
ATOM   4068  CD1 ILE A 518      49.531   6.105 -64.062  1.00 38.69           C  
ATOM   4069  N   LYS A 519      48.062   1.398 -60.125  1.00 38.47           N  
ATOM   4070  CA  LYS A 519      47.719  -0.014 -60.188  1.00 38.47           C  
ATOM   4071  C   LYS A 519      47.031  -0.359 -61.500  1.00 38.47           C  
ATOM   4072  CB  LYS A 519      46.781  -0.371 -59.000  1.00 38.47           C  
ATOM   4073  O   LYS A 519      46.125   0.356 -61.969  1.00 38.47           O  
ATOM   4074  CG  LYS A 519      47.531  -0.796 -57.750  1.00 38.47           C  
ATOM   4075  CD  LYS A 519      46.562  -1.314 -56.688  1.00 38.47           C  
ATOM   4076  CE  LYS A 519      47.281  -1.688 -55.406  1.00 38.47           C  
ATOM   4077  NZ  LYS A 519      46.344  -2.168 -54.344  1.00 38.47           N  
ATOM   4078  N   GLY A 520      47.750  -0.760 -62.562  1.00 32.75           N  
ATOM   4079  CA  GLY A 520      47.219  -1.490 -63.688  1.00 32.75           C  
ATOM   4080  C   GLY A 520      45.875  -2.145 -63.406  1.00 32.75           C  
ATOM   4081  O   GLY A 520      45.656  -2.629 -62.312  1.00 32.75           O  
ATOM   4082  N   VAL A 521      44.656  -1.566 -63.656  1.00 32.31           N  
ATOM   4083  CA  VAL A 521      43.344  -2.170 -63.562  1.00 32.31           C  
ATOM   4084  C   VAL A 521      43.438  -3.691 -63.656  1.00 32.31           C  
ATOM   4085  CB  VAL A 521      42.406  -1.646 -64.688  1.00 32.31           C  
ATOM   4086  O   VAL A 521      44.031  -4.223 -64.562  1.00 32.31           O  
ATOM   4087  CG1 VAL A 521      41.000  -2.291 -64.562  1.00 32.31           C  
ATOM   4088  CG2 VAL A 521      42.281  -0.124 -64.625  1.00 32.31           C  
ATOM   4089  N   GLU A 522      43.531  -4.512 -62.562  1.00 36.25           N  
ATOM   4090  CA  GLU A 522      43.219  -5.938 -62.500  1.00 36.25           C  
ATOM   4091  C   GLU A 522      41.750  -6.188 -62.812  1.00 36.25           C  
ATOM   4092  CB  GLU A 522      43.594  -6.512 -61.125  1.00 36.25           C  
ATOM   4093  O   GLU A 522      40.875  -5.648 -62.125  1.00 36.25           O  
ATOM   4094  CG  GLU A 522      44.781  -7.461 -61.156  1.00 36.25           C  
ATOM   4095  CD  GLU A 522      45.125  -8.023 -59.781  1.00 36.25           C  
ATOM   4096  OE1 GLU A 522      46.062  -8.844 -59.688  1.00 36.25           O  
ATOM   4097  OE2 GLU A 522      44.469  -7.645 -58.812  1.00 36.25           O  
ATOM   4098  N   LEU A 523      41.344  -6.082 -63.969  1.00 32.47           N  
ATOM   4099  CA  LEU A 523      40.031  -6.438 -64.562  1.00 32.47           C  
ATOM   4100  C   LEU A 523      39.594  -7.809 -64.062  1.00 32.47           C  
ATOM   4101  CB  LEU A 523      40.094  -6.434 -66.062  1.00 32.47           C  
ATOM   4102  O   LEU A 523      40.344  -8.781 -64.125  1.00 32.47           O  
ATOM   4103  CG  LEU A 523      40.031  -5.062 -66.750  1.00 32.47           C  
ATOM   4104  CD1 LEU A 523      40.781  -5.086 -68.062  1.00 32.47           C  
ATOM   4105  CD2 LEU A 523      38.562  -4.648 -66.938  1.00 32.47           C  
ATOM   4106  N   LYS A 524      38.875  -7.934 -62.938  1.00 37.31           N  
ATOM   4107  CA  LYS A 524      38.062  -9.055 -62.500  1.00 37.31           C  
ATOM   4108  C   LYS A 524      37.500  -9.844 -63.688  1.00 37.31           C  
ATOM   4109  CB  LYS A 524      36.906  -8.562 -61.594  1.00 37.31           C  
ATOM   4110  O   LYS A 524      36.969  -9.258 -64.625  1.00 37.31           O  
ATOM   4111  CG  LYS A 524      37.281  -8.469 -60.125  1.00 37.31           C  
ATOM   4112  CD  LYS A 524      36.031  -8.219 -59.281  1.00 37.31           C  
ATOM   4113  CE  LYS A 524      36.406  -8.094 -57.812  1.00 37.31           C  
ATOM   4114  NZ  LYS A 524      35.188  -7.855 -56.938  1.00 37.31           N  
ATOM   4115  N   SER A 525      38.281 -10.727 -64.312  1.00 43.09           N  
ATOM   4116  CA  SER A 525      38.094 -11.820 -65.250  1.00 43.09           C  
ATOM   4117  C   SER A 525      36.625 -12.070 -65.562  1.00 43.09           C  
ATOM   4118  CB  SER A 525      38.750 -13.094 -64.750  1.00 43.09           C  
ATOM   4119  O   SER A 525      36.281 -12.523 -66.625  1.00 43.09           O  
ATOM   4120  OG  SER A 525      37.812 -13.898 -64.062  1.00 43.09           O  
ATOM   4121  N   GLY A 526      35.688 -11.188 -65.000  1.00 47.91           N  
ATOM   4122  CA  GLY A 526      34.281 -11.312 -65.312  1.00 47.91           C  
ATOM   4123  C   GLY A 526      33.688 -10.047 -65.938  1.00 47.91           C  
ATOM   4124  O   GLY A 526      32.750 -10.102 -66.750  1.00 47.91           O  
ATOM   4125  N   TYR A 527      34.312  -8.836 -65.812  1.00 45.50           N  
ATOM   4126  CA  TYR A 527      34.000  -7.520 -66.375  1.00 45.50           C  
ATOM   4127  C   TYR A 527      34.844  -7.180 -67.562  1.00 45.50           C  
ATOM   4128  CB  TYR A 527      34.156  -6.445 -65.250  1.00 45.50           C  
ATOM   4129  O   TYR A 527      34.406  -6.496 -68.500  1.00 45.50           O  
ATOM   4130  CG  TYR A 527      33.219  -5.258 -65.438  1.00 45.50           C  
ATOM   4131  CD1 TYR A 527      33.656  -4.121 -66.125  1.00 45.50           C  
ATOM   4132  CD2 TYR A 527      31.938  -5.270 -64.938  1.00 45.50           C  
ATOM   4133  CE1 TYR A 527      32.812  -3.025 -66.312  1.00 45.50           C  
ATOM   4134  CE2 TYR A 527      31.094  -4.180 -65.125  1.00 45.50           C  
ATOM   4135  OH  TYR A 527      30.703  -1.979 -65.938  1.00 45.50           O  
ATOM   4136  CZ  TYR A 527      31.547  -3.062 -65.812  1.00 45.50           C  
ATOM   4137  N   LYS A 528      36.094  -7.867 -67.812  1.00 49.62           N  
ATOM   4138  CA  LYS A 528      36.969  -7.793 -69.000  1.00 49.62           C  
ATOM   4139  C   LYS A 528      36.406  -8.562 -70.125  1.00 49.62           C  
ATOM   4140  CB  LYS A 528      38.375  -8.336 -68.625  1.00 49.62           C  
ATOM   4141  O   LYS A 528      36.500  -8.117 -71.312  1.00 49.62           O  
ATOM   4142  CG  LYS A 528      39.500  -7.758 -69.500  1.00 49.62           C  
ATOM   4143  CD  LYS A 528      40.844  -8.328 -69.062  1.00 49.62           C  
ATOM   4144  CE  LYS A 528      41.969  -7.824 -70.000  1.00 49.62           C  
ATOM   4145  NZ  LYS A 528      43.312  -8.297 -69.562  1.00 49.62           N  
ATOM   4146  N   ASP A 529      35.500  -9.555 -69.812  1.00 53.84           N  
ATOM   4147  CA  ASP A 529      34.812 -10.344 -70.875  1.00 53.84           C  
ATOM   4148  C   ASP A 529      33.531  -9.688 -71.312  1.00 53.84           C  
ATOM   4149  CB  ASP A 529      34.562 -11.766 -70.375  1.00 53.84           C  
ATOM   4150  O   ASP A 529      33.188  -9.695 -72.500  1.00 53.84           O  
ATOM   4151  CG  ASP A 529      35.781 -12.656 -70.438  1.00 53.84           C  
ATOM   4152  OD1 ASP A 529      36.750 -12.305 -71.125  1.00 53.84           O  
ATOM   4153  OD2 ASP A 529      35.781 -13.711 -69.750  1.00 53.84           O  
ATOM   4154  N   TRP A 530      32.875  -8.930 -70.438  1.00 60.97           N  
ATOM   4155  CA  TRP A 530      31.625  -8.234 -70.688  1.00 60.97           C  
ATOM   4156  C   TRP A 530      31.875  -6.883 -71.375  1.00 60.97           C  
ATOM   4157  CB  TRP A 530      30.844  -8.039 -69.438  1.00 60.97           C  
ATOM   4158  O   TRP A 530      31.156  -6.496 -72.312  1.00 60.97           O  
ATOM   4159  CG  TRP A 530      29.688  -7.094 -69.562  1.00 60.97           C  
ATOM   4160  CD1 TRP A 530      29.734  -5.766 -69.875  1.00 60.97           C  
ATOM   4161  CD2 TRP A 530      28.297  -7.406 -69.312  1.00 60.97           C  
ATOM   4162  CE2 TRP A 530      27.578  -6.219 -69.562  1.00 60.97           C  
ATOM   4163  CE3 TRP A 530      27.609  -8.578 -69.000  1.00 60.97           C  
ATOM   4164  NE1 TRP A 530      28.469  -5.234 -69.875  1.00 60.97           N  
ATOM   4165  CH2 TRP A 530      25.531  -7.328 -69.125  1.00 60.97           C  
ATOM   4166  CZ2 TRP A 530      26.188  -6.168 -69.438  1.00 60.97           C  
ATOM   4167  CZ3 TRP A 530      26.234  -8.523 -68.875  1.00 60.97           C  
ATOM   4168  N   ILE A 531      32.938  -6.184 -70.938  1.00 65.06           N  
ATOM   4169  CA  ILE A 531      33.312  -4.902 -71.500  1.00 65.06           C  
ATOM   4170  C   ILE A 531      34.000  -5.133 -72.875  1.00 65.06           C  
ATOM   4171  CB  ILE A 531      34.250  -4.109 -70.562  1.00 65.06           C  
ATOM   4172  O   ILE A 531      33.812  -4.363 -73.812  1.00 65.06           O  
ATOM   4173  CG1 ILE A 531      33.438  -3.590 -69.375  1.00 65.06           C  
ATOM   4174  CG2 ILE A 531      34.938  -2.957 -71.312  1.00 65.06           C  
ATOM   4175  CD1 ILE A 531      34.312  -3.039 -68.250  1.00 65.06           C  
ATOM   4176  N   LEU A 532      34.781  -6.242 -73.062  1.00 66.06           N  
ATOM   4177  CA  LEU A 532      35.344  -6.656 -74.312  1.00 66.06           C  
ATOM   4178  C   LEU A 532      34.281  -7.148 -75.312  1.00 66.06           C  
ATOM   4179  CB  LEU A 532      36.406  -7.758 -74.125  1.00 66.06           C  
ATOM   4180  O   LEU A 532      34.312  -6.879 -76.500  1.00 66.06           O  
ATOM   4181  CG  LEU A 532      37.812  -7.430 -74.562  1.00 66.06           C  
ATOM   4182  CD1 LEU A 532      38.781  -7.656 -73.375  1.00 66.06           C  
ATOM   4183  CD2 LEU A 532      38.250  -8.266 -75.750  1.00 66.06           C  
ATOM   4184  N   TRP A 533      33.156  -7.781 -74.750  1.00 68.06           N  
ATOM   4185  CA  TRP A 533      32.031  -8.242 -75.562  1.00 68.06           C  
ATOM   4186  C   TRP A 533      31.125  -7.082 -75.938  1.00 68.06           C  
ATOM   4187  CB  TRP A 533      31.219  -9.289 -74.812  1.00 68.06           C  
ATOM   4188  O   TRP A 533      30.609  -7.039 -77.062  1.00 68.06           O  
ATOM   4189  CG  TRP A 533      31.641 -10.703 -75.062  1.00 68.06           C  
ATOM   4190  CD1 TRP A 533      32.469 -11.461 -74.250  1.00 68.06           C  
ATOM   4191  CD2 TRP A 533      31.266 -11.523 -76.125  1.00 68.06           C  
ATOM   4192  CE2 TRP A 533      31.891 -12.773 -76.000  1.00 68.06           C  
ATOM   4193  CE3 TRP A 533      30.438 -11.328 -77.250  1.00 68.06           C  
ATOM   4194  NE1 TRP A 533      32.625 -12.711 -74.812  1.00 68.06           N  
ATOM   4195  CH2 TRP A 533      30.938 -13.602 -78.000  1.00 68.06           C  
ATOM   4196  CZ2 TRP A 533      31.734 -13.820 -76.875  1.00 68.06           C  
ATOM   4197  CZ3 TRP A 533      30.281 -12.367 -78.188  1.00 68.06           C  
ATOM   4198  N   ILE A 534      31.000  -6.031 -75.062  1.00 72.62           N  
ATOM   4199  CA  ILE A 534      30.219  -4.832 -75.312  1.00 72.62           C  
ATOM   4200  C   ILE A 534      30.984  -3.914 -76.312  1.00 72.62           C  
ATOM   4201  CB  ILE A 534      29.875  -4.082 -74.000  1.00 72.62           C  
ATOM   4202  O   ILE A 534      30.406  -3.330 -77.188  1.00 72.62           O  
ATOM   4203  CG1 ILE A 534      28.922  -4.930 -73.188  1.00 72.62           C  
ATOM   4204  CG2 ILE A 534      29.250  -2.717 -74.312  1.00 72.62           C  
ATOM   4205  CD1 ILE A 534      28.656  -4.340 -71.812  1.00 72.62           C  
ATOM   4206  N   SER A 535      32.344  -3.814 -76.188  1.00 70.81           N  
ATOM   4207  CA  SER A 535      33.188  -3.035 -77.062  1.00 70.81           C  
ATOM   4208  C   SER A 535      33.312  -3.709 -78.438  1.00 70.81           C  
ATOM   4209  CB  SER A 535      34.594  -2.834 -76.438  1.00 70.81           C  
ATOM   4210  O   SER A 535      33.312  -3.037 -79.438  1.00 70.81           O  
ATOM   4211  OG  SER A 535      35.594  -3.152 -77.375  1.00 70.81           O  
ATOM   4212  N   PHE A 536      33.375  -5.125 -78.375  1.00 75.06           N  
ATOM   4213  CA  PHE A 536      33.375  -5.922 -79.625  1.00 75.06           C  
ATOM   4214  C   PHE A 536      32.031  -5.824 -80.312  1.00 75.06           C  
ATOM   4215  CB  PHE A 536      33.719  -7.387 -79.312  1.00 75.06           C  
ATOM   4216  O   PHE A 536      31.984  -5.676 -81.562  1.00 75.06           O  
ATOM   4217  CG  PHE A 536      33.844  -8.250 -80.562  1.00 75.06           C  
ATOM   4218  CD1 PHE A 536      32.844  -9.094 -80.938  1.00 75.06           C  
ATOM   4219  CD2 PHE A 536      35.031  -8.203 -81.312  1.00 75.06           C  
ATOM   4220  CE1 PHE A 536      32.969  -9.891 -82.062  1.00 75.06           C  
ATOM   4221  CE2 PHE A 536      35.156  -9.000 -82.438  1.00 75.06           C  
ATOM   4222  CZ  PHE A 536      34.125  -9.844 -82.812  1.00 75.06           C  
ATOM   4223  N   ALA A 537      30.891  -5.816 -79.625  1.00 74.25           N  
ATOM   4224  CA  ALA A 537      29.547  -5.680 -80.125  1.00 74.25           C  
ATOM   4225  C   ALA A 537      29.297  -4.273 -80.688  1.00 74.25           C  
ATOM   4226  CB  ALA A 537      28.500  -6.027 -79.062  1.00 74.25           C  
ATOM   4227  O   ALA A 537      28.703  -4.098 -81.750  1.00 74.25           O  
ATOM   4228  N   MET A 538      29.828  -3.238 -79.938  1.00 74.62           N  
ATOM   4229  CA  MET A 538      29.688  -1.845 -80.375  1.00 74.62           C  
ATOM   4230  C   MET A 538      30.578  -1.531 -81.562  1.00 74.62           C  
ATOM   4231  CB  MET A 538      30.016  -0.906 -79.188  1.00 74.62           C  
ATOM   4232  O   MET A 538      30.188  -0.781 -82.438  1.00 74.62           O  
ATOM   4233  CG  MET A 538      28.922  -0.825 -78.125  1.00 74.62           C  
ATOM   4234  SD  MET A 538      27.359  -0.130 -78.812  1.00 74.62           S  
ATOM   4235  CE  MET A 538      27.891   1.567 -79.188  1.00 74.62           C  
ATOM   4236  N   SER A 539      31.797  -2.141 -81.562  1.00 77.69           N  
ATOM   4237  CA  SER A 539      32.688  -1.982 -82.750  1.00 77.69           C  
ATOM   4238  C   SER A 539      32.156  -2.709 -83.938  1.00 77.69           C  
ATOM   4239  CB  SER A 539      34.094  -2.502 -82.375  1.00 77.69           C  
ATOM   4240  O   SER A 539      32.281  -2.211 -85.062  1.00 77.69           O  
ATOM   4241  OG  SER A 539      34.156  -3.916 -82.438  1.00 77.69           O  
ATOM   4242  N   CYS A 540      31.516  -3.852 -83.812  1.00 77.62           N  
ATOM   4243  CA  CYS A 540      30.875  -4.594 -84.875  1.00 77.62           C  
ATOM   4244  C   CYS A 540      29.656  -3.850 -85.375  1.00 77.62           C  
ATOM   4245  CB  CYS A 540      30.469  -5.988 -84.375  1.00 77.62           C  
ATOM   4246  O   CYS A 540      29.391  -3.830 -86.562  1.00 77.62           O  
ATOM   4247  SG  CYS A 540      31.047  -7.320 -85.438  1.00 77.62           S  
ATOM   4248  N   PHE A 541      28.922  -3.221 -84.500  1.00 77.56           N  
ATOM   4249  CA  PHE A 541      27.750  -2.426 -84.812  1.00 77.56           C  
ATOM   4250  C   PHE A 541      28.172  -1.178 -85.625  1.00 77.56           C  
ATOM   4251  CB  PHE A 541      26.969  -2.029 -83.562  1.00 77.56           C  
ATOM   4252  O   PHE A 541      27.531  -0.826 -86.625  1.00 77.56           O  
ATOM   4253  CG  PHE A 541      25.578  -1.527 -83.875  1.00 77.56           C  
ATOM   4254  CD1 PHE A 541      25.297  -0.165 -83.875  1.00 77.56           C  
ATOM   4255  CD2 PHE A 541      24.547  -2.418 -84.125  1.00 77.56           C  
ATOM   4256  CE1 PHE A 541      24.016   0.302 -84.188  1.00 77.56           C  
ATOM   4257  CE2 PHE A 541      23.266  -1.959 -84.438  1.00 77.56           C  
ATOM   4258  CZ  PHE A 541      23.000  -0.599 -84.438  1.00 77.56           C  
ATOM   4259  N   LEU A 542      29.203  -0.546 -85.188  1.00 80.38           N  
ATOM   4260  CA  LEU A 542      29.688   0.648 -85.875  1.00 80.38           C  
ATOM   4261  C   LEU A 542      30.250   0.300 -87.250  1.00 80.38           C  
ATOM   4262  CB  LEU A 542      30.750   1.347 -85.062  1.00 80.38           C  
ATOM   4263  O   LEU A 542      30.062   1.049 -88.188  1.00 80.38           O  
ATOM   4264  CG  LEU A 542      30.250   2.182 -83.875  1.00 80.38           C  
ATOM   4265  CD1 LEU A 542      31.422   2.592 -82.938  1.00 80.38           C  
ATOM   4266  CD2 LEU A 542      29.500   3.408 -84.375  1.00 80.38           C  
ATOM   4267  N   LEU A 543      30.922  -0.834 -87.312  1.00 81.31           N  
ATOM   4268  CA  LEU A 543      31.438  -1.322 -88.625  1.00 81.31           C  
ATOM   4269  C   LEU A 543      30.281  -1.672 -89.562  1.00 81.31           C  
ATOM   4270  CB  LEU A 543      32.312  -2.547 -88.375  1.00 81.31           C  
ATOM   4271  O   LEU A 543      30.359  -1.396 -90.750  1.00 81.31           O  
ATOM   4272  CG  LEU A 543      33.844  -2.309 -88.500  1.00 81.31           C  
ATOM   4273  CD1 LEU A 543      34.594  -3.461 -87.812  1.00 81.31           C  
ATOM   4274  CD2 LEU A 543      34.250  -2.129 -89.938  1.00 81.31           C  
ATOM   4275  N   CYS A 544      29.203  -2.236 -89.062  1.00 80.44           N  
ATOM   4276  CA  CYS A 544      28.031  -2.559 -89.875  1.00 80.44           C  
ATOM   4277  C   CYS A 544      27.344  -1.291 -90.375  1.00 80.44           C  
ATOM   4278  CB  CYS A 544      27.047  -3.398 -89.062  1.00 80.44           C  
ATOM   4279  O   CYS A 544      26.891  -1.227 -91.500  1.00 80.44           O  
ATOM   4280  SG  CYS A 544      27.578  -5.109 -88.812  1.00 80.44           S  
ATOM   4281  N   ILE A 545      27.297  -0.310 -89.500  1.00 80.75           N  
ATOM   4282  CA  ILE A 545      26.703   0.970 -89.875  1.00 80.75           C  
ATOM   4283  C   ILE A 545      27.547   1.651 -90.938  1.00 80.75           C  
ATOM   4284  CB  ILE A 545      26.547   1.892 -88.625  1.00 80.75           C  
ATOM   4285  O   ILE A 545      27.016   2.223 -91.875  1.00 80.75           O  
ATOM   4286  CG1 ILE A 545      25.500   1.320 -87.625  1.00 80.75           C  
ATOM   4287  CG2 ILE A 545      26.172   3.312 -89.062  1.00 80.75           C  
ATOM   4288  CD1 ILE A 545      25.328   2.127 -86.375  1.00 80.75           C  
ATOM   4289  N   ALA A 546      28.812   1.590 -90.750  1.00 80.38           N  
ATOM   4290  CA  ALA A 546      29.734   2.176 -91.688  1.00 80.38           C  
ATOM   4291  C   ALA A 546      29.656   1.433 -93.062  1.00 80.38           C  
ATOM   4292  CB  ALA A 546      31.156   2.166 -91.188  1.00 80.38           C  
ATOM   4293  O   ALA A 546      29.656   2.053 -94.125  1.00 80.38           O  
ATOM   4294  N   LEU A 547      29.578   0.092 -93.000  1.00 80.56           N  
ATOM   4295  CA  LEU A 547      29.469  -0.721 -94.250  1.00 80.56           C  
ATOM   4296  C   LEU A 547      28.109  -0.499 -94.875  1.00 80.56           C  
ATOM   4297  CB  LEU A 547      29.641  -2.205 -93.875  1.00 80.56           C  
ATOM   4298  O   LEU A 547      28.031  -0.399 -96.125  1.00 80.56           O  
ATOM   4299  CG  LEU A 547      31.047  -2.770 -94.062  1.00 80.56           C  
ATOM   4300  CD1 LEU A 547      31.250  -3.959 -93.125  1.00 80.56           C  
ATOM   4301  CD2 LEU A 547      31.312  -3.168 -95.500  1.00 80.56           C  
ATOM   4302  N   LEU A 548      27.047  -0.400 -94.062  1.00 79.69           N  
ATOM   4303  CA  LEU A 548      25.719  -0.107 -94.625  1.00 79.69           C  
ATOM   4304  C   LEU A 548      25.672   1.299 -95.188  1.00 79.69           C  
ATOM   4305  CB  LEU A 548      24.656  -0.254 -93.562  1.00 79.69           C  
ATOM   4306  O   LEU A 548      25.047   1.521 -96.250  1.00 79.69           O  
ATOM   4307  CG  LEU A 548      24.219  -1.682 -93.188  1.00 79.69           C  
ATOM   4308  CD1 LEU A 548      23.422  -1.704 -91.875  1.00 79.69           C  
ATOM   4309  CD2 LEU A 548      23.391  -2.268 -94.312  1.00 79.69           C  
ATOM   4310  N   GLY A 549      26.344   2.199 -94.500  1.00 80.69           N  
ATOM   4311  CA  GLY A 549      26.484   3.545 -95.000  1.00 80.69           C  
ATOM   4312  C   GLY A 549      27.281   3.592 -96.312  1.00 80.69           C  
ATOM   4313  O   GLY A 549      26.906   4.320 -97.250  1.00 80.69           O  
ATOM   4314  N   PHE A 550      28.266   2.801 -96.438  1.00 78.50           N  
ATOM   4315  CA  PHE A 550      29.094   2.691 -97.625  1.00 78.50           C  
ATOM   4316  C   PHE A 550      28.328   2.002 -98.750  1.00 78.50           C  
ATOM   4317  CB  PHE A 550      30.391   1.924 -97.312  1.00 78.50           C  
ATOM   4318  O   PHE A 550      28.391   2.424 -99.875  1.00 78.50           O  
ATOM   4319  CG  PHE A 550      31.344   1.894 -98.500  1.00 78.50           C  
ATOM   4320  CD1 PHE A 550      31.422   0.787 -99.312  1.00 78.50           C  
ATOM   4321  CD2 PHE A 550      32.188   2.973 -98.750  1.00 78.50           C  
ATOM   4322  CE1 PHE A 550      32.312   0.756-100.375  1.00 78.50           C  
ATOM   4323  CE2 PHE A 550      33.094   2.949 -99.812  1.00 78.50           C  
ATOM   4324  CZ  PHE A 550      33.156   1.840-100.625  1.00 78.50           C  
ATOM   4325  N   ILE A 551      27.594   0.943 -98.438  1.00 77.56           N  
ATOM   4326  CA  ILE A 551      26.766   0.223 -99.375  1.00 77.56           C  
ATOM   4327  C   ILE A 551      25.656   1.130 -99.938  1.00 77.56           C  
ATOM   4328  CB  ILE A 551      26.188  -1.070 -98.812  1.00 77.56           C  
ATOM   4329  O   ILE A 551      25.344   1.146-101.125  1.00 77.56           O  
ATOM   4330  CG1 ILE A 551      27.297  -2.076 -98.500  1.00 77.56           C  
ATOM   4331  CG2 ILE A 551      25.141  -1.680 -99.750  1.00 77.56           C  
ATOM   4332  CD1 ILE A 551      26.828  -3.318 -97.750  1.00 77.56           C  
ATOM   4333  N   MET A 552      25.062   1.875 -98.938  1.00 72.38           N  
ATOM   4334  CA  MET A 552      24.016   2.836 -99.312  1.00 72.38           C  
ATOM   4335  C   MET A 552      24.594   3.984-100.125  1.00 72.38           C  
ATOM   4336  CB  MET A 552      23.344   3.379 -98.062  1.00 72.38           C  
ATOM   4337  O   MET A 552      23.969   4.461-101.062  1.00 72.38           O  
ATOM   4338  CG  MET A 552      22.406   2.383 -97.375  1.00 72.38           C  
ATOM   4339  SD  MET A 552      20.859   2.113 -98.312  1.00 72.38           S  
ATOM   4340  CE  MET A 552      19.984   3.668 -98.000  1.00 72.38           C  
ATOM   4341  N   TRP A 553      25.766   4.422 -99.750  1.00 74.56           N  
ATOM   4342  CA  TRP A 553      26.500   5.453-100.438  1.00 74.56           C  
ATOM   4343  C   TRP A 553      26.953   4.938-101.812  1.00 74.56           C  
ATOM   4344  CB  TRP A 553      27.719   5.926 -99.625  1.00 74.56           C  
ATOM   4345  O   TRP A 553      26.844   5.648-102.812  1.00 74.56           O  
ATOM   4346  CG  TRP A 553      28.469   7.043-100.312  1.00 74.56           C  
ATOM   4347  CD1 TRP A 553      28.094   8.352-100.375  1.00 74.56           C  
ATOM   4348  CD2 TRP A 553      29.750   6.941-100.938  1.00 74.56           C  
ATOM   4349  CE2 TRP A 553      30.078   8.234-101.438  1.00 74.56           C  
ATOM   4350  CE3 TRP A 553      30.625   5.883-101.188  1.00 74.56           C  
ATOM   4351  NE1 TRP A 553      29.062   9.078-101.062  1.00 74.56           N  
ATOM   4352  CH2 TRP A 553      32.125   7.441-102.312  1.00 74.56           C  
ATOM   4353  CZ2 TRP A 553      31.266   8.492-102.125  1.00 74.56           C  
ATOM   4354  CZ3 TRP A 553      31.812   6.148-101.875  1.00 74.56           C  
ATOM   4355  N   ALA A 554      27.422   3.713-101.875  1.00 70.19           N  
ATOM   4356  CA  ALA A 554      27.859   3.053-103.125  1.00 70.19           C  
ATOM   4357  C   ALA A 554      26.656   2.699-104.000  1.00 70.19           C  
ATOM   4358  CB  ALA A 554      28.656   1.798-102.812  1.00 70.19           C  
ATOM   4359  O   ALA A 554      26.750   2.721-105.250  1.00 70.19           O  
ATOM   4360  N   CYS A 555      25.406   2.471-103.438  1.00 66.62           N  
ATOM   4361  CA  CYS A 555      24.172   2.207-104.188  1.00 66.62           C  
ATOM   4362  C   CYS A 555      23.562   3.502-104.688  1.00 66.62           C  
ATOM   4363  CB  CYS A 555      23.172   1.479-103.250  1.00 66.62           C  
ATOM   4364  O   CYS A 555      22.938   3.518-105.750  1.00 66.62           O  
ATOM   4365  SG  CYS A 555      23.453  -0.302-103.188  1.00 66.62           S  
ATOM   4366  N   GLN A 556      23.875   4.723-104.062  1.00 64.38           N  
ATOM   4367  CA  GLN A 556      23.391   6.055-104.438  1.00 64.38           C  
ATOM   4368  C   GLN A 556      24.297   6.695-105.438  1.00 64.38           C  
ATOM   4369  CB  GLN A 556      23.312   6.949-103.188  1.00 64.38           C  
ATOM   4370  O   GLN A 556      23.812   7.453-106.312  1.00 64.38           O  
ATOM   4371  CG  GLN A 556      22.016   6.793-102.375  1.00 64.38           C  
ATOM   4372  CD  GLN A 556      21.906   7.770-101.250  1.00 64.38           C  
ATOM   4373  NE2 GLN A 556      20.688   8.078-100.812  1.00 64.38           N  
ATOM   4374  OE1 GLN A 556      22.922   8.242-100.688  1.00 64.38           O  
ATOM   4375  N   LYS A 557      25.562   6.266-105.625  1.00 62.44           N  
ATOM   4376  CA  LYS A 557      26.578   6.820-106.500  1.00 62.44           C  
ATOM   4377  C   LYS A 557      26.906   5.859-107.625  1.00 62.44           C  
ATOM   4378  CB  LYS A 557      27.844   7.152-105.688  1.00 62.44           C  
ATOM   4379  O   LYS A 557      27.594   6.230-108.562  1.00 62.44           O  
ATOM   4380  CG  LYS A 557      27.859   8.555-105.125  1.00 62.44           C  
ATOM   4381  CD  LYS A 557      29.281   9.031-104.812  1.00 62.44           C  
ATOM   4382  CE  LYS A 557      29.297  10.438-104.250  1.00 62.44           C  
ATOM   4383  NZ  LYS A 557      30.688  10.930-104.062  1.00 62.44           N  
ATOM   4384  N   GLY A 558      25.906   4.848-108.000  1.00 57.88           N  
ATOM   4385  CA  GLY A 558      25.812   4.141-109.250  1.00 57.88           C  
ATOM   4386  C   GLY A 558      26.984   3.215-109.500  1.00 57.88           C  
ATOM   4387  O   GLY A 558      27.141   2.678-110.625  1.00 57.88           O  
ATOM   4388  N   ASN A 559      27.734   2.498-108.500  1.00 54.34           N  
ATOM   4389  CA  ASN A 559      28.875   1.619-108.750  1.00 54.34           C  
ATOM   4390  C   ASN A 559      28.703   0.278-108.062  1.00 54.34           C  
ATOM   4391  CB  ASN A 559      30.172   2.295-108.250  1.00 54.34           C  
ATOM   4392  O   ASN A 559      29.438  -0.672-108.312  1.00 54.34           O  
ATOM   4393  CG  ASN A 559      31.312   2.109-109.250  1.00 54.34           C  
ATOM   4394  ND2 ASN A 559      32.469   2.678-108.938  1.00 54.34           N  
ATOM   4395  OD1 ASN A 559      31.156   1.459-110.312  1.00 54.34           O  
ATOM   4396  N   ILE A 560      27.406  -0.232-107.562  1.00 52.09           N  
ATOM   4397  CA  ILE A 560      27.172  -1.593-107.125  1.00 52.09           C  
ATOM   4398  C   ILE A 560      25.750  -2.021-107.438  1.00 52.09           C  
ATOM   4399  CB  ILE A 560      27.406  -1.716-105.562  1.00 52.09           C  
ATOM   4400  O   ILE A 560      24.781  -1.312-107.125  1.00 52.09           O  
ATOM   4401  CG1 ILE A 560      28.891  -1.534-105.250  1.00 52.09           C  
ATOM   4402  CG2 ILE A 560      26.891  -3.062-105.062  1.00 52.09           C  
ATOM   4403  CD1 ILE A 560      29.172  -1.279-103.750  1.00 52.09           C  
ATOM   4404  N   ARG A 561      25.406  -2.646-108.625  1.00 48.81           N  
ATOM   4405  CA  ARG A 561      24.250  -3.381-109.125  1.00 48.81           C  
ATOM   4406  C   ARG A 561      23.922  -4.555-108.188  1.00 48.81           C  
ATOM   4407  CB  ARG A 561      24.484  -3.879-110.562  1.00 48.81           C  
ATOM   4408  O   ARG A 561      24.766  -5.430-108.000  1.00 48.81           O  
ATOM   4409  CG  ARG A 561      24.047  -2.898-111.625  1.00 48.81           C  
ATOM   4410  CD  ARG A 561      24.109  -3.520-113.000  1.00 48.81           C  
ATOM   4411  NE  ARG A 561      23.688  -2.578-114.062  1.00 48.81           N  
ATOM   4412  NH1 ARG A 561      23.859  -4.086-115.812  1.00 48.81           N  
ATOM   4413  NH2 ARG A 561      23.172  -1.934-116.188  1.00 48.81           N  
ATOM   4414  CZ  ARG A 561      23.562  -2.867-115.375  1.00 48.81           C  
ATOM   4415  N   CYS A 562      23.281  -4.355-107.000  1.00 50.53           N  
ATOM   4416  CA  CYS A 562      22.766  -5.391-106.125  1.00 50.53           C  
ATOM   4417  C   CYS A 562      21.547  -6.078-106.750  1.00 50.53           C  
ATOM   4418  CB  CYS A 562      22.391  -4.801-104.750  1.00 50.53           C  
ATOM   4419  O   CYS A 562      20.562  -5.418-107.062  1.00 50.53           O  
ATOM   4420  SG  CYS A 562      23.438  -5.355-103.375  1.00 50.53           S  
ATOM   4421  N   ASN A 563      21.688  -7.191-107.562  1.00 46.41           N  
ATOM   4422  CA  ASN A 563      20.766  -8.258-107.938  1.00 46.41           C  
ATOM   4423  C   ASN A 563      20.531  -9.227-106.750  1.00 46.41           C  
ATOM   4424  CB  ASN A 563      21.281  -9.016-109.125  1.00 46.41           C  
ATOM   4425  O   ASN A 563      21.422 -10.000-106.375  1.00 46.41           O  
ATOM   4426  CG  ASN A 563      20.781  -8.438-110.438  1.00 46.41           C  
ATOM   4427  ND2 ASN A 563      21.328  -8.914-111.562  1.00 46.41           N  
ATOM   4428  OD1 ASN A 563      19.906  -7.562-110.438  1.00 46.41           O  
ATOM   4429  N   ILE A 564      19.969  -8.852-105.625  1.00 46.47           N  
ATOM   4430  CA  ILE A 564      19.391  -9.953-104.812  1.00 46.47           C  
ATOM   4431  C   ILE A 564      18.000  -9.562-104.312  1.00 46.47           C  
ATOM   4432  CB  ILE A 564      20.297 -10.336-103.625  1.00 46.47           C  
ATOM   4433  O   ILE A 564      17.812  -8.477-103.812  1.00 46.47           O  
ATOM   4434  CG1 ILE A 564      21.656 -10.852-104.125  1.00 46.47           C  
ATOM   4435  CG2 ILE A 564      19.609 -11.383-102.750  1.00 46.47           C  
ATOM   4436  CD1 ILE A 564      22.719 -10.938-103.062  1.00 46.47           C  
ATOM   4437  N   CYS A 565      16.828 -10.008-105.000  1.00 38.31           N  
ATOM   4438  CA  CYS A 565      15.430 -10.336-104.688  1.00 38.31           C  
ATOM   4439  C   CYS A 565      15.312 -11.117-103.438  1.00 38.31           C  
ATOM   4440  CB  CYS A 565      14.828 -11.133-105.875  1.00 38.31           C  
ATOM   4441  O   CYS A 565      16.109 -12.016-103.125  1.00 38.31           O  
ATOM   4442  SG  CYS A 565      14.344 -10.125-107.312  1.00 38.31           S  
ATOM   4443  N   ILE A 566      14.695 -10.438-102.375  1.00 36.03           N  
ATOM   4444  CA  ILE A 566      14.148 -10.836-101.062  1.00 36.03           C  
ATOM   4445  C   ILE A 566      14.375 -12.328-100.875  1.00 36.03           C  
ATOM   4446  CB  ILE A 566      12.648 -10.500-100.938  1.00 36.03           C  
ATOM   4447  O   ILE A 566      14.141 -13.141-101.750  1.00 36.03           O  
ATOM   4448  CG1 ILE A 566      12.422  -8.984-101.125  1.00 36.03           C  
ATOM   4449  CG2 ILE A 566      12.062 -11.023 -99.625  1.00 36.03           C  
ATOM   4450  CD1 ILE A 566      10.961  -8.586-101.250  1.00 36.03           C  
TER    4451      ILE A 566                                                      
ENDMDL                                                                          
END                                                                             
