# Supplementary material for: Future Sequon Finder - A novel approach for predicting future N-linked glycosylation sequon locations on viral surface proteins
Source: PLoS One. 2025 Aug 14;20(8):e0328174. doi: 10.1371/journal.pone.0328174 (PMC12352829; doi:10.1371/journal.pone.0328174)
Supplement: S3 File — (ZIP) [file pone.0328174.s004.zip › S3_File/S3_File/Human H3N2/Historic Analysis Strains/ANanchang1995_H3N2_783ed_unrelaxed_rank_001_alphafold2_ptm_model_1_seed_000.pdb]

MODEL     1                                                                     
ATOM      1  N   MET A   1      73.000 -24.406 -26.891  1.00 44.53           N  
ATOM      2  CA  MET A   1      72.500 -24.625 -28.250  1.00 44.53           C  
ATOM      3  C   MET A   1      71.000 -24.656 -28.328  1.00 44.53           C  
ATOM      4  CB  MET A   1      73.062 -25.922 -28.812  1.00 44.53           C  
ATOM      5  O   MET A   1      70.375 -24.172 -29.281  1.00 44.53           O  
ATOM      6  CG  MET A   1      74.250 -25.703 -29.766  1.00 44.53           C  
ATOM      7  SD  MET A   1      74.688 -27.219 -30.719  1.00 44.53           S  
ATOM      8  CE  MET A   1      76.000 -27.906 -29.688  1.00 44.53           C  
ATOM      9  N   LYS A   2      70.250 -24.828 -27.172  1.00 45.25           N  
ATOM     10  CA  LYS A   2      68.812 -24.797 -26.953  1.00 45.25           C  
ATOM     11  C   LYS A   2      68.375 -23.406 -26.562  1.00 45.25           C  
ATOM     12  CB  LYS A   2      68.438 -25.812 -25.891  1.00 45.25           C  
ATOM     13  O   LYS A   2      67.250 -22.984 -26.938  1.00 45.25           O  
ATOM     14  CG  LYS A   2      68.250 -27.234 -26.422  1.00 45.25           C  
ATOM     15  CD  LYS A   2      67.750 -28.188 -25.344  1.00 45.25           C  
ATOM     16  CE  LYS A   2      67.500 -29.594 -25.891  1.00 45.25           C  
ATOM     17  NZ  LYS A   2      67.125 -30.547 -24.812  1.00 45.25           N  
ATOM     18  N   THR A   3      69.250 -22.547 -26.109  1.00 54.09           N  
ATOM     19  CA  THR A   3      69.000 -21.156 -25.734  1.00 54.09           C  
ATOM     20  C   THR A   3      69.250 -20.234 -26.922  1.00 54.09           C  
ATOM     21  CB  THR A   3      69.875 -20.734 -24.531  1.00 54.09           C  
ATOM     22  O   THR A   3      68.562 -19.266 -27.125  1.00 54.09           O  
ATOM     23  CG2 THR A   3      69.312 -21.297 -23.234  1.00 54.09           C  
ATOM     24  OG1 THR A   3      71.188 -21.203 -24.719  1.00 54.09           O  
ATOM     25  N   ILE A   4      70.062 -20.656 -27.875  1.00 61.69           N  
ATOM     26  CA  ILE A   4      70.375 -19.953 -29.109  1.00 61.69           C  
ATOM     27  C   ILE A   4      69.375 -20.281 -30.188  1.00 61.69           C  
ATOM     28  CB  ILE A   4      71.812 -20.344 -29.594  1.00 61.69           C  
ATOM     29  O   ILE A   4      68.938 -19.391 -30.969  1.00 61.69           O  
ATOM     30  CG1 ILE A   4      72.875 -19.875 -28.594  1.00 61.69           C  
ATOM     31  CG2 ILE A   4      72.062 -19.750 -30.984  1.00 61.69           C  
ATOM     32  CD1 ILE A   4      74.250 -20.359 -28.906  1.00 61.69           C  
ATOM     33  N   ILE A   5      68.688 -21.359 -30.078  1.00 64.31           N  
ATOM     34  CA  ILE A   5      67.625 -21.828 -30.969  1.00 64.31           C  
ATOM     35  C   ILE A   5      66.250 -21.266 -30.500  1.00 64.31           C  
ATOM     36  CB  ILE A   5      67.562 -23.375 -31.016  1.00 64.31           C  
ATOM     37  O   ILE A   5      65.438 -20.875 -31.328  1.00 64.31           O  
ATOM     38  CG1 ILE A   5      68.875 -23.938 -31.578  1.00 64.31           C  
ATOM     39  CG2 ILE A   5      66.375 -23.844 -31.844  1.00 64.31           C  
ATOM     40  CD1 ILE A   5      68.938 -25.453 -31.484  1.00 64.31           C  
ATOM     41  N   ALA A   6      66.188 -20.922 -29.234  1.00 57.81           N  
ATOM     42  CA  ALA A   6      65.000 -20.312 -28.641  1.00 57.81           C  
ATOM     43  C   ALA A   6      65.000 -18.797 -28.781  1.00 57.81           C  
ATOM     44  CB  ALA A   6      64.875 -20.688 -27.156  1.00 57.81           C  
ATOM     45  O   ALA A   6      63.969 -18.188 -29.047  1.00 57.81           O  
ATOM     46  N   LEU A   7      66.188 -18.250 -28.922  1.00 60.59           N  
ATOM     47  CA  LEU A   7      66.375 -16.828 -29.156  1.00 60.59           C  
ATOM     48  C   LEU A   7      66.312 -16.516 -30.641  1.00 60.59           C  
ATOM     49  CB  LEU A   7      67.750 -16.359 -28.594  1.00 60.59           C  
ATOM     50  O   LEU A   7      65.812 -15.461 -31.031  1.00 60.59           O  
ATOM     51  CG  LEU A   7      67.688 -15.734 -27.203  1.00 60.59           C  
ATOM     52  CD1 LEU A   7      69.000 -16.047 -26.453  1.00 60.59           C  
ATOM     53  CD2 LEU A   7      67.500 -14.227 -27.297  1.00 60.59           C  
ATOM     54  N   SER A   8      66.562 -17.484 -31.500  1.00 55.72           N  
ATOM     55  CA  SER A   8      66.438 -17.422 -32.969  1.00 55.72           C  
ATOM     56  C   SER A   8      65.000 -17.641 -33.406  1.00 55.72           C  
ATOM     57  CB  SER A   8      67.375 -18.453 -33.625  1.00 55.72           C  
ATOM     58  O   SER A   8      64.562 -17.000 -34.375  1.00 55.72           O  
ATOM     59  OG  SER A   8      66.812 -19.750 -33.531  1.00 55.72           O  
ATOM     60  N   TYR A   9      64.188 -18.344 -32.594  1.00 51.97           N  
ATOM     61  CA  TYR A   9      62.781 -18.594 -32.812  1.00 51.97           C  
ATOM     62  C   TYR A   9      61.906 -17.469 -32.250  1.00 51.97           C  
ATOM     63  CB  TYR A   9      62.344 -19.922 -32.188  1.00 51.97           C  
ATOM     64  O   TYR A   9      60.906 -17.062 -32.875  1.00 51.97           O  
ATOM     65  CG  TYR A   9      62.250 -21.062 -33.156  1.00 51.97           C  
ATOM     66  CD1 TYR A   9      61.062 -21.266 -33.906  1.00 51.97           C  
ATOM     67  CD2 TYR A   9      63.281 -21.938 -33.375  1.00 51.97           C  
ATOM     68  CE1 TYR A   9      60.938 -22.312 -34.812  1.00 51.97           C  
ATOM     69  CE2 TYR A   9      63.188 -23.000 -34.281  1.00 51.97           C  
ATOM     70  OH  TYR A   9      61.906 -24.203 -35.875  1.00 51.97           O  
ATOM     71  CZ  TYR A   9      62.000 -23.172 -34.969  1.00 51.97           C  
ATOM     72  N   ILE A  10      62.469 -16.750 -31.297  1.00 58.25           N  
ATOM     73  CA  ILE A  10      61.844 -15.570 -30.703  1.00 58.25           C  
ATOM     74  C   ILE A  10      62.188 -14.328 -31.516  1.00 58.25           C  
ATOM     75  CB  ILE A  10      62.281 -15.391 -29.234  1.00 58.25           C  
ATOM     76  O   ILE A  10      61.344 -13.461 -31.734  1.00 58.25           O  
ATOM     77  CG1 ILE A  10      61.781 -16.547 -28.375  1.00 58.25           C  
ATOM     78  CG2 ILE A  10      61.781 -14.047 -28.688  1.00 58.25           C  
ATOM     79  CD1 ILE A  10      62.281 -16.531 -26.938  1.00 58.25           C  
ATOM     80  N   LEU A  11      63.406 -14.398 -32.156  1.00 50.59           N  
ATOM     81  CA  LEU A  11      63.875 -13.344 -33.062  1.00 50.59           C  
ATOM     82  C   LEU A  11      63.250 -13.492 -34.438  1.00 50.59           C  
ATOM     83  CB  LEU A  11      65.375 -13.367 -33.156  1.00 50.59           C  
ATOM     84  O   LEU A  11      62.938 -12.492 -35.094  1.00 50.59           O  
ATOM     85  CG  LEU A  11      66.125 -12.016 -33.062  1.00 50.59           C  
ATOM     86  CD1 LEU A  11      66.875 -11.891 -31.750  1.00 50.59           C  
ATOM     87  CD2 LEU A  11      67.062 -11.828 -34.250  1.00 50.59           C  
ATOM     88  N   CYS A  12      62.812 -14.742 -34.812  1.00 47.91           N  
ATOM     89  CA  CYS A  12      62.094 -15.062 -36.062  1.00 47.91           C  
ATOM     90  C   CYS A  12      60.594 -14.852 -35.906  1.00 47.91           C  
ATOM     91  CB  CYS A  12      62.375 -16.516 -36.469  1.00 47.91           C  
ATOM     92  O   CYS A  12      59.906 -14.438 -36.844  1.00 47.91           O  
ATOM     93  SG  CYS A  12      63.844 -16.703 -37.500  1.00 47.91           S  
ATOM     94  N   LEU A  13      60.094 -14.859 -34.656  1.00 43.38           N  
ATOM     95  CA  LEU A  13      58.688 -14.602 -34.312  1.00 43.38           C  
ATOM     96  C   LEU A  13      58.469 -13.117 -34.031  1.00 43.38           C  
ATOM     97  CB  LEU A  13      58.281 -15.430 -33.094  1.00 43.38           C  
ATOM     98  O   LEU A  13      57.406 -12.578 -34.312  1.00 43.38           O  
ATOM     99  CG  LEU A  13      57.812 -16.859 -33.375  1.00 43.38           C  
ATOM    100  CD1 LEU A  13      58.031 -17.734 -32.156  1.00 43.38           C  
ATOM    101  CD2 LEU A  13      56.375 -16.875 -33.844  1.00 43.38           C  
ATOM    102  N   VAL A  14      59.656 -12.422 -33.750  1.00 43.44           N  
ATOM    103  CA  VAL A  14      59.656 -10.969 -33.562  1.00 43.44           C  
ATOM    104  C   VAL A  14      59.875 -10.289 -34.906  1.00 43.44           C  
ATOM    105  CB  VAL A  14      60.750 -10.531 -32.562  1.00 43.44           C  
ATOM    106  O   VAL A  14      59.312  -9.234 -35.188  1.00 43.44           O  
ATOM    107  CG1 VAL A  14      60.812  -9.008 -32.469  1.00 43.44           C  
ATOM    108  CG2 VAL A  14      60.469 -11.125 -31.172  1.00 43.44           C  
ATOM    109  N   PHE A  15      60.500 -11.086 -35.906  1.00 38.03           N  
ATOM    110  CA  PHE A  15      60.719 -10.602 -37.281  1.00 38.03           C  
ATOM    111  C   PHE A  15      59.625 -11.078 -38.188  1.00 38.03           C  
ATOM    112  CB  PHE A  15      62.094 -11.070 -37.812  1.00 38.03           C  
ATOM    113  O   PHE A  15      59.344 -10.453 -39.219  1.00 38.03           O  
ATOM    114  CG  PHE A  15      63.250 -10.234 -37.344  1.00 38.03           C  
ATOM    115  CD1 PHE A  15      63.469  -8.977 -37.875  1.00 38.03           C  
ATOM    116  CD2 PHE A  15      64.125 -10.703 -36.375  1.00 38.03           C  
ATOM    117  CE1 PHE A  15      64.562  -8.195 -37.469  1.00 38.03           C  
ATOM    118  CE2 PHE A  15      65.188  -9.930 -35.938  1.00 38.03           C  
ATOM    119  CZ  PHE A  15      65.375  -8.672 -36.469  1.00 38.03           C  
ATOM    120  N   ALA A  16      58.719 -12.039 -37.781  1.00 35.69           N  
ATOM    121  CA  ALA A  16      57.531 -12.539 -38.469  1.00 35.69           C  
ATOM    122  C   ALA A  16      56.250 -11.883 -37.938  1.00 35.69           C  
ATOM    123  CB  ALA A  16      57.438 -14.055 -38.344  1.00 35.69           C  
ATOM    124  O   ALA A  16      55.156 -12.062 -38.469  1.00 35.69           O  
ATOM    125  N   GLN A  17      56.344 -10.914 -37.031  1.00 29.91           N  
ATOM    126  CA  GLN A  17      55.344  -9.914 -36.719  1.00 29.91           C  
ATOM    127  C   GLN A  17      55.531  -8.656 -37.562  1.00 29.91           C  
ATOM    128  CB  GLN A  17      55.344  -9.562 -35.250  1.00 29.91           C  
ATOM    129  O   GLN A  17      56.594  -8.062 -37.562  1.00 29.91           O  
ATOM    130  CG  GLN A  17      54.469 -10.469 -34.375  1.00 29.91           C  
ATOM    131  CD  GLN A  17      54.469 -10.062 -32.906  1.00 29.91           C  
ATOM    132  NE2 GLN A  17      53.375 -10.320 -32.250  1.00 29.91           N  
ATOM    133  OE1 GLN A  17      55.469  -9.523 -32.406  1.00 29.91           O  
ATOM    134  N   LYS A  18      55.562  -8.805 -38.844  1.00 30.11           N  
ATOM    135  CA  LYS A  18      55.375  -7.648 -39.719  1.00 30.11           C  
ATOM    136  C   LYS A  18      55.094  -6.387 -38.906  1.00 30.11           C  
ATOM    137  CB  LYS A  18      54.250  -7.895 -40.719  1.00 30.11           C  
ATOM    138  O   LYS A  18      54.094  -6.309 -38.219  1.00 30.11           O  
ATOM    139  CG  LYS A  18      54.688  -7.902 -42.188  1.00 30.11           C  
ATOM    140  CD  LYS A  18      53.531  -8.172 -43.125  1.00 30.11           C  
ATOM    141  CE  LYS A  18      53.969  -8.250 -44.562  1.00 30.11           C  
ATOM    142  NZ  LYS A  18      52.844  -8.578 -45.500  1.00 30.11           N  
ATOM    143  N   LEU A  19      55.969  -5.898 -38.031  1.00 26.72           N  
ATOM    144  CA  LEU A  19      56.156  -4.473 -37.781  1.00 26.72           C  
ATOM    145  C   LEU A  19      55.938  -3.656 -39.031  1.00 26.72           C  
ATOM    146  CB  LEU A  19      57.531  -4.199 -37.188  1.00 26.72           C  
ATOM    147  O   LEU A  19      56.562  -3.961 -40.062  1.00 26.72           O  
ATOM    148  CG  LEU A  19      57.625  -4.289 -35.656  1.00 26.72           C  
ATOM    149  CD1 LEU A  19      58.812  -5.172 -35.250  1.00 26.72           C  
ATOM    150  CD2 LEU A  19      57.781  -2.896 -35.031  1.00 26.72           C  
ATOM    151  N   PRO A  20      54.719  -3.143 -39.406  1.00 29.61           N  
ATOM    152  CA  PRO A  20      54.625  -2.373 -40.656  1.00 29.61           C  
ATOM    153  C   PRO A  20      55.938  -1.634 -40.969  1.00 29.61           C  
ATOM    154  CB  PRO A  20      53.500  -1.388 -40.375  1.00 29.61           C  
ATOM    155  O   PRO A  20      56.500  -0.942 -40.125  1.00 29.61           O  
ATOM    156  CG  PRO A  20      53.438  -1.300 -38.875  1.00 29.61           C  
ATOM    157  CD  PRO A  20      54.469  -2.205 -38.281  1.00 29.61           C  
ATOM    158  N   GLY A  21      57.125  -2.223 -41.312  1.00 28.70           N  
ATOM    159  CA  GLY A  21      58.125  -1.708 -42.250  1.00 28.70           C  
ATOM    160  C   GLY A  21      57.656  -0.441 -42.938  1.00 28.70           C  
ATOM    161  O   GLY A  21      56.500  -0.336 -43.375  1.00 28.70           O  
ATOM    162  N   ASN A  22      57.781   0.743 -42.375  1.00 30.11           N  
ATOM    163  CA  ASN A  22      58.188   2.043 -42.906  1.00 30.11           C  
ATOM    164  C   ASN A  22      58.281   2.018 -44.438  1.00 30.11           C  
ATOM    165  CB  ASN A  22      59.531   2.488 -42.312  1.00 30.11           C  
ATOM    166  O   ASN A  22      59.312   1.573 -45.000  1.00 30.11           O  
ATOM    167  CG  ASN A  22      59.750   3.986 -42.406  1.00 30.11           C  
ATOM    168  ND2 ASN A  22      61.000   4.414 -42.281  1.00 30.11           N  
ATOM    169  OD1 ASN A  22      58.781   4.750 -42.625  1.00 30.11           O  
ATOM    170  N   ASP A  23      57.375   1.314 -45.156  1.00 38.31           N  
ATOM    171  CA  ASP A  23      57.219   1.656 -46.594  1.00 38.31           C  
ATOM    172  C   ASP A  23      56.594   3.041 -46.750  1.00 38.31           C  
ATOM    173  CB  ASP A  23      56.375   0.608 -47.312  1.00 38.31           C  
ATOM    174  O   ASP A  23      55.500   3.289 -46.281  1.00 38.31           O  
ATOM    175  CG  ASP A  23      57.156  -0.622 -47.719  1.00 38.31           C  
ATOM    176  OD1 ASP A  23      58.406  -0.598 -47.625  1.00 38.31           O  
ATOM    177  OD2 ASP A  23      56.531  -1.624 -48.125  1.00 38.31           O  
ATOM    178  N   ASN A  24      57.188   4.090 -46.375  1.00 45.88           N  
ATOM    179  CA  ASN A  24      57.125   5.516 -46.656  1.00 45.88           C  
ATOM    180  C   ASN A  24      56.375   5.770 -47.969  1.00 45.88           C  
ATOM    181  CB  ASN A  24      58.531   6.117 -46.719  1.00 45.88           C  
ATOM    182  O   ASN A  24      56.188   6.918 -48.375  1.00 45.88           O  
ATOM    183  CG  ASN A  24      59.156   6.246 -45.344  1.00 45.88           C  
ATOM    184  ND2 ASN A  24      60.469   6.512 -45.312  1.00 45.88           N  
ATOM    185  OD1 ASN A  24      58.500   6.105 -44.344  1.00 45.88           O  
ATOM    186  N   SER A  25      55.250   4.898 -48.312  1.00 52.41           N  
ATOM    187  CA  SER A  25      54.562   5.535 -49.438  1.00 52.41           C  
ATOM    188  C   SER A  25      53.094   5.105 -49.500  1.00 52.41           C  
ATOM    189  CB  SER A  25      55.250   5.203 -50.750  1.00 52.41           C  
ATOM    190  O   SER A  25      52.344   5.578 -50.375  1.00 52.41           O  
ATOM    191  OG  SER A  25      55.250   3.807 -51.000  1.00 52.41           O  
ATOM    192  N   THR A  26      52.469   4.398 -48.250  1.00 61.75           N  
ATOM    193  CA  THR A  26      51.062   4.094 -48.375  1.00 61.75           C  
ATOM    194  C   THR A  26      50.375   4.238 -47.031  1.00 61.75           C  
ATOM    195  CB  THR A  26      50.812   2.676 -48.906  1.00 61.75           C  
ATOM    196  O   THR A  26      50.938   3.854 -46.000  1.00 61.75           O  
ATOM    197  CG2 THR A  26      51.281   2.562 -50.375  1.00 61.75           C  
ATOM    198  OG1 THR A  26      51.562   1.736 -48.125  1.00 61.75           O  
ATOM    199  N   ALA A  27      49.531   5.219 -46.812  1.00 70.38           N  
ATOM    200  CA  ALA A  27      48.719   5.570 -45.656  1.00 70.38           C  
ATOM    201  C   ALA A  27      47.375   4.836 -45.719  1.00 70.38           C  
ATOM    202  CB  ALA A  27      48.469   7.078 -45.625  1.00 70.38           C  
ATOM    203  O   ALA A  27      46.906   4.465 -46.781  1.00 70.38           O  
ATOM    204  N   THR A  28      46.969   4.223 -44.500  1.00 73.75           N  
ATOM    205  CA  THR A  28      45.688   3.562 -44.375  1.00 73.75           C  
ATOM    206  C   THR A  28      44.656   4.480 -43.688  1.00 73.75           C  
ATOM    207  CB  THR A  28      45.812   2.248 -43.562  1.00 73.75           C  
ATOM    208  O   THR A  28      44.969   5.047 -42.625  1.00 73.75           O  
ATOM    209  CG2 THR A  28      44.469   1.487 -43.562  1.00 73.75           C  
ATOM    210  OG1 THR A  28      46.812   1.426 -44.188  1.00 73.75           O  
ATOM    211  N   LEU A  29      43.656   4.809 -44.406  1.00 74.25           N  
ATOM    212  CA  LEU A  29      42.562   5.602 -43.875  1.00 74.25           C  
ATOM    213  C   LEU A  29      41.344   4.719 -43.562  1.00 74.25           C  
ATOM    214  CB  LEU A  29      42.156   6.688 -44.875  1.00 74.25           C  
ATOM    215  O   LEU A  29      40.781   4.102 -44.469  1.00 74.25           O  
ATOM    216  CG  LEU A  29      40.969   7.582 -44.500  1.00 74.25           C  
ATOM    217  CD1 LEU A  29      41.375   8.492 -43.312  1.00 74.25           C  
ATOM    218  CD2 LEU A  29      40.500   8.406 -45.688  1.00 74.25           C  
ATOM    219  N   CYS A  30      41.094   4.609 -42.312  1.00 66.44           N  
ATOM    220  CA  CYS A  30      39.938   3.809 -41.875  1.00 66.44           C  
ATOM    221  C   CYS A  30      38.812   4.699 -41.344  1.00 66.44           C  
ATOM    222  CB  CYS A  30      40.375   2.814 -40.812  1.00 66.44           C  
ATOM    223  O   CYS A  30      39.062   5.590 -40.531  1.00 66.44           O  
ATOM    224  SG  CYS A  30      41.625   1.629 -41.344  1.00 66.44           S  
ATOM    225  N   LEU A  31      37.719   4.555 -42.000  1.00 62.00           N  
ATOM    226  CA  LEU A  31      36.531   5.301 -41.625  1.00 62.00           C  
ATOM    227  C   LEU A  31      35.656   4.477 -40.688  1.00 62.00           C  
ATOM    228  CB  LEU A  31      35.719   5.727 -42.844  1.00 62.00           C  
ATOM    229  O   LEU A  31      35.250   3.355 -41.031  1.00 62.00           O  
ATOM    230  CG  LEU A  31      36.438   6.672 -43.812  1.00 62.00           C  
ATOM    231  CD1 LEU A  31      35.781   6.594 -45.219  1.00 62.00           C  
ATOM    232  CD2 LEU A  31      36.406   8.102 -43.281  1.00 62.00           C  
ATOM    233  N   GLY A  32      35.875   4.734 -39.250  1.00 53.78           N  
ATOM    234  CA  GLY A  32      35.250   4.016 -38.156  1.00 53.78           C  
ATOM    235  C   GLY A  32      36.219   3.342 -37.250  1.00 53.78           C  
ATOM    236  O   GLY A  32      37.438   3.381 -37.469  1.00 53.78           O  
ATOM    237  N   HIS A  33      35.906   3.062 -35.781  1.00 46.31           N  
ATOM    238  CA  HIS A  33      36.750   2.473 -34.750  1.00 46.31           C  
ATOM    239  C   HIS A  33      36.844   0.962 -34.938  1.00 46.31           C  
ATOM    240  CB  HIS A  33      36.188   2.807 -33.375  1.00 46.31           C  
ATOM    241  O   HIS A  33      35.844   0.296 -35.250  1.00 46.31           O  
ATOM    242  CG  HIS A  33      36.500   4.199 -32.906  1.00 46.31           C  
ATOM    243  CD2 HIS A  33      37.406   4.660 -32.031  1.00 46.31           C  
ATOM    244  ND1 HIS A  33      35.844   5.305 -33.406  1.00 46.31           N  
ATOM    245  CE1 HIS A  33      36.312   6.391 -32.812  1.00 46.31           C  
ATOM    246  NE2 HIS A  33      37.281   6.027 -31.984  1.00 46.31           N  
ATOM    247  N   HIS A  34      38.094   0.182 -35.062  1.00 44.56           N  
ATOM    248  CA  HIS A  34      38.594  -1.187 -34.938  1.00 44.56           C  
ATOM    249  C   HIS A  34      38.156  -1.799 -33.594  1.00 44.56           C  
ATOM    250  CB  HIS A  34      40.094  -1.227 -35.062  1.00 44.56           C  
ATOM    251  O   HIS A  34      38.125  -1.107 -32.562  1.00 44.56           O  
ATOM    252  CG  HIS A  34      40.562  -1.182 -36.500  1.00 44.56           C  
ATOM    253  CD2 HIS A  34      41.094  -0.167 -37.219  1.00 44.56           C  
ATOM    254  ND1 HIS A  34      40.531  -2.281 -37.312  1.00 44.56           N  
ATOM    255  CE1 HIS A  34      41.000  -1.943 -38.500  1.00 44.56           C  
ATOM    256  NE2 HIS A  34      41.344  -0.666 -38.469  1.00 44.56           N  
ATOM    257  N   ALA A  35      37.219  -3.031 -33.500  1.00 44.22           N  
ATOM    258  CA  ALA A  35      37.188  -3.924 -32.344  1.00 44.22           C  
ATOM    259  C   ALA A  35      38.594  -4.168 -31.812  1.00 44.22           C  
ATOM    260  CB  ALA A  35      36.531  -5.246 -32.688  1.00 44.22           C  
ATOM    261  O   ALA A  35      39.531  -4.465 -32.562  1.00 44.22           O  
ATOM    262  N   VAL A  36      39.219  -3.301 -31.062  1.00 43.03           N  
ATOM    263  CA  VAL A  36      40.531  -3.383 -30.406  1.00 43.03           C  
ATOM    264  C   VAL A  36      40.750  -4.793 -29.875  1.00 43.03           C  
ATOM    265  CB  VAL A  36      40.656  -2.352 -29.266  1.00 43.03           C  
ATOM    266  O   VAL A  36      39.812  -5.445 -29.406  1.00 43.03           O  
ATOM    267  CG1 VAL A  36      42.094  -1.948 -29.047  1.00 43.03           C  
ATOM    268  CG2 VAL A  36      39.781  -1.124 -29.562  1.00 43.03           C  
ATOM    269  N   PRO A  37      41.906  -5.551 -30.234  1.00 41.38           N  
ATOM    270  CA  PRO A  37      42.312  -6.770 -29.516  1.00 41.38           C  
ATOM    271  C   PRO A  37      42.344  -6.574 -28.016  1.00 41.38           C  
ATOM    272  CB  PRO A  37      43.688  -7.070 -30.062  1.00 41.38           C  
ATOM    273  O   PRO A  37      42.719  -5.512 -27.531  1.00 41.38           O  
ATOM    274  CG  PRO A  37      44.031  -5.922 -30.969  1.00 41.38           C  
ATOM    275  CD  PRO A  37      42.906  -4.926 -30.891  1.00 41.38           C  
ATOM    276  N   ASN A  38      41.156  -7.156 -27.219  1.00 52.44           N  
ATOM    277  CA  ASN A  38      40.844  -7.137 -25.781  1.00 52.44           C  
ATOM    278  C   ASN A  38      39.562  -6.348 -25.500  1.00 52.44           C  
ATOM    279  CB  ASN A  38      42.000  -6.559 -24.984  1.00 52.44           C  
ATOM    280  O   ASN A  38      39.531  -5.543 -24.562  1.00 52.44           O  
ATOM    281  CG  ASN A  38      42.906  -7.633 -24.391  1.00 52.44           C  
ATOM    282  ND2 ASN A  38      43.938  -7.219 -23.672  1.00 52.44           N  
ATOM    283  OD1 ASN A  38      42.656  -8.828 -24.562  1.00 52.44           O  
ATOM    284  N   GLY A  39      38.625  -6.297 -26.406  1.00 56.34           N  
ATOM    285  CA  GLY A  39      37.312  -5.652 -26.281  1.00 56.34           C  
ATOM    286  C   GLY A  39      36.375  -6.414 -25.391  1.00 56.34           C  
ATOM    287  O   GLY A  39      36.719  -7.465 -24.844  1.00 56.34           O  
ATOM    288  N   THR A  40      35.312  -5.844 -24.703  1.00 62.62           N  
ATOM    289  CA  THR A  40      34.312  -6.402 -23.812  1.00 62.62           C  
ATOM    290  C   THR A  40      33.500  -7.473 -24.531  1.00 62.62           C  
ATOM    291  CB  THR A  40      33.375  -5.305 -23.281  1.00 62.62           C  
ATOM    292  O   THR A  40      33.062  -7.281 -25.672  1.00 62.62           O  
ATOM    293  CG2 THR A  40      32.562  -5.816 -22.094  1.00 62.62           C  
ATOM    294  OG1 THR A  40      34.156  -4.184 -22.844  1.00 62.62           O  
ATOM    295  N   LEU A  41      33.500  -8.680 -24.031  1.00 68.94           N  
ATOM    296  CA  LEU A  41      32.719  -9.797 -24.578  1.00 68.94           C  
ATOM    297  C   LEU A  41      31.266  -9.734 -24.109  1.00 68.94           C  
ATOM    298  CB  LEU A  41      33.344 -11.133 -24.141  1.00 68.94           C  
ATOM    299  O   LEU A  41      31.000  -9.516 -22.922  1.00 68.94           O  
ATOM    300  CG  LEU A  41      34.750 -11.438 -24.703  1.00 68.94           C  
ATOM    301  CD1 LEU A  41      35.344 -12.648 -24.000  1.00 68.94           C  
ATOM    302  CD2 LEU A  41      34.656 -11.680 -26.203  1.00 68.94           C  
ATOM    303  N   VAL A  42      30.344  -9.805 -25.125  1.00 66.81           N  
ATOM    304  CA  VAL A  42      28.922  -9.734 -24.781  1.00 66.81           C  
ATOM    305  C   VAL A  42      28.188 -10.969 -25.312  1.00 66.81           C  
ATOM    306  CB  VAL A  42      28.266  -8.445 -25.328  1.00 66.81           C  
ATOM    307  O   VAL A  42      28.625 -11.562 -26.297  1.00 66.81           O  
ATOM    308  CG1 VAL A  42      28.859  -7.207 -24.672  1.00 66.81           C  
ATOM    309  CG2 VAL A  42      28.422  -8.375 -26.844  1.00 66.81           C  
ATOM    310  N   LYS A  43      27.172 -11.383 -24.578  1.00 65.50           N  
ATOM    311  CA  LYS A  43      26.312 -12.500 -24.969  1.00 65.50           C  
ATOM    312  C   LYS A  43      25.156 -12.016 -25.844  1.00 65.50           C  
ATOM    313  CB  LYS A  43      25.766 -13.219 -23.734  1.00 65.50           C  
ATOM    314  O   LYS A  43      24.438 -11.086 -25.469  1.00 65.50           O  
ATOM    315  CG  LYS A  43      25.000 -14.492 -24.031  1.00 65.50           C  
ATOM    316  CD  LYS A  43      24.516 -15.180 -22.766  1.00 65.50           C  
ATOM    317  CE  LYS A  43      23.688 -16.422 -23.078  1.00 65.50           C  
ATOM    318  NZ  LYS A  43      23.219 -17.094 -21.828  1.00 65.50           N  
ATOM    319  N   THR A  44      25.031 -12.523 -27.047  1.00 62.88           N  
ATOM    320  CA  THR A  44      23.906 -12.234 -27.922  1.00 62.88           C  
ATOM    321  C   THR A  44      22.969 -13.438 -28.016  1.00 62.88           C  
ATOM    322  CB  THR A  44      24.375 -11.844 -29.344  1.00 62.88           C  
ATOM    323  O   THR A  44      23.250 -14.500 -27.469  1.00 62.88           O  
ATOM    324  CG2 THR A  44      25.438 -10.734 -29.281  1.00 62.88           C  
ATOM    325  OG1 THR A  44      24.953 -12.984 -29.984  1.00 62.88           O  
ATOM    326  N   ILE A  45      21.906 -13.320 -28.641  1.00 52.81           N  
ATOM    327  CA  ILE A  45      20.906 -14.367 -28.828  1.00 52.81           C  
ATOM    328  C   ILE A  45      21.516 -15.531 -29.594  1.00 52.81           C  
ATOM    329  CB  ILE A  45      19.656 -13.836 -29.562  1.00 52.81           C  
ATOM    330  O   ILE A  45      21.203 -16.688 -29.328  1.00 52.81           O  
ATOM    331  CG1 ILE A  45      18.953 -12.766 -28.719  1.00 52.81           C  
ATOM    332  CG2 ILE A  45      18.703 -14.984 -29.906  1.00 52.81           C  
ATOM    333  CD1 ILE A  45      17.844 -12.039 -29.453  1.00 52.81           C  
ATOM    334  N   THR A  46      22.562 -15.336 -30.406  1.00 46.50           N  
ATOM    335  CA  THR A  46      23.109 -16.328 -31.328  1.00 46.50           C  
ATOM    336  C   THR A  46      24.531 -16.703 -30.922  1.00 46.50           C  
ATOM    337  CB  THR A  46      23.125 -15.789 -32.781  1.00 46.50           C  
ATOM    338  O   THR A  46      25.000 -17.797 -31.250  1.00 46.50           O  
ATOM    339  CG2 THR A  46      21.703 -15.617 -33.312  1.00 46.50           C  
ATOM    340  OG1 THR A  46      23.797 -14.523 -32.812  1.00 46.50           O  
ATOM    341  N   ASN A  47      25.172 -15.891 -30.094  1.00 54.69           N  
ATOM    342  CA  ASN A  47      26.547 -16.172 -29.719  1.00 54.69           C  
ATOM    343  C   ASN A  47      26.875 -15.609 -28.328  1.00 54.69           C  
ATOM    344  CB  ASN A  47      27.516 -15.594 -30.766  1.00 54.69           C  
ATOM    345  O   ASN A  47      26.500 -14.484 -28.000  1.00 54.69           O  
ATOM    346  CG  ASN A  47      28.922 -16.156 -30.625  1.00 54.69           C  
ATOM    347  ND2 ASN A  47      29.609 -16.281 -31.750  1.00 54.69           N  
ATOM    348  OD1 ASN A  47      29.375 -16.469 -29.531  1.00 54.69           O  
ATOM    349  N   ASP A  48      27.547 -16.375 -27.547  1.00 66.12           N  
ATOM    350  CA  ASP A  48      27.828 -16.078 -26.141  1.00 66.12           C  
ATOM    351  C   ASP A  48      29.172 -15.352 -26.000  1.00 66.12           C  
ATOM    352  CB  ASP A  48      27.828 -17.359 -25.312  1.00 66.12           C  
ATOM    353  O   ASP A  48      29.469 -14.820 -24.922  1.00 66.12           O  
ATOM    354  CG  ASP A  48      26.438 -17.969 -25.172  1.00 66.12           C  
ATOM    355  OD1 ASP A  48      25.438 -17.250 -25.375  1.00 66.12           O  
ATOM    356  OD2 ASP A  48      26.344 -19.172 -24.859  1.00 66.12           O  
ATOM    357  N   GLN A  49      29.969 -15.188 -27.125  1.00 65.69           N  
ATOM    358  CA  GLN A  49      31.281 -14.570 -27.000  1.00 65.69           C  
ATOM    359  C   GLN A  49      31.547 -13.617 -28.172  1.00 65.69           C  
ATOM    360  CB  GLN A  49      32.375 -15.641 -26.953  1.00 65.69           C  
ATOM    361  O   GLN A  49      32.344 -13.922 -29.062  1.00 65.69           O  
ATOM    362  CG  GLN A  49      32.312 -16.531 -25.719  1.00 65.69           C  
ATOM    363  CD  GLN A  49      33.500 -17.469 -25.609  1.00 65.69           C  
ATOM    364  NE2 GLN A  49      33.875 -17.797 -24.375  1.00 65.69           N  
ATOM    365  OE1 GLN A  49      34.062 -17.891 -26.625  1.00 65.69           O  
ATOM    366  N   ILE A  50      30.875 -12.484 -28.125  1.00 61.12           N  
ATOM    367  CA  ILE A  50      31.062 -11.477 -29.172  1.00 61.12           C  
ATOM    368  C   ILE A  50      31.859 -10.305 -28.609  1.00 61.12           C  
ATOM    369  CB  ILE A  50      29.703 -10.992 -29.734  1.00 61.12           C  
ATOM    370  O   ILE A  50      31.500  -9.727 -27.578  1.00 61.12           O  
ATOM    371  CG1 ILE A  50      28.938 -12.156 -30.359  1.00 61.12           C  
ATOM    372  CG2 ILE A  50      29.922  -9.867 -30.750  1.00 61.12           C  
ATOM    373  CD1 ILE A  50      27.516 -11.805 -30.797  1.00 61.12           C  
ATOM    374  N   GLU A  51      32.969 -10.070 -29.297  1.00 57.84           N  
ATOM    375  CA  GLU A  51      33.844  -8.992 -28.875  1.00 57.84           C  
ATOM    376  C   GLU A  51      33.375  -7.641 -29.391  1.00 57.84           C  
ATOM    377  CB  GLU A  51      35.281  -9.258 -29.375  1.00 57.84           C  
ATOM    378  O   GLU A  51      33.125  -7.465 -30.594  1.00 57.84           O  
ATOM    379  CG  GLU A  51      36.344  -8.492 -28.594  1.00 57.84           C  
ATOM    380  CD  GLU A  51      37.750  -8.859 -29.016  1.00 57.84           C  
ATOM    381  OE1 GLU A  51      38.719  -8.258 -28.484  1.00 57.84           O  
ATOM    382  OE2 GLU A  51      37.906  -9.750 -29.875  1.00 57.84           O  
ATOM    383  N   VAL A  52      33.094  -6.719 -28.391  1.00 59.22           N  
ATOM    384  CA  VAL A  52      32.656  -5.371 -28.719  1.00 59.22           C  
ATOM    385  C   VAL A  52      33.625  -4.344 -28.156  1.00 59.22           C  
ATOM    386  CB  VAL A  52      31.234  -5.102 -28.203  1.00 59.22           C  
ATOM    387  O   VAL A  52      34.438  -4.668 -27.297  1.00 59.22           O  
ATOM    388  CG1 VAL A  52      30.234  -6.059 -28.844  1.00 59.22           C  
ATOM    389  CG2 VAL A  52      31.188  -5.223 -26.672  1.00 59.22           C  
ATOM    390  N   THR A  53      33.594  -3.191 -28.688  1.00 56.22           N  
ATOM    391  CA  THR A  53      34.469  -2.094 -28.297  1.00 56.22           C  
ATOM    392  C   THR A  53      34.094  -1.571 -26.906  1.00 56.22           C  
ATOM    393  CB  THR A  53      34.438  -0.941 -29.312  1.00 56.22           C  
ATOM    394  O   THR A  53      34.969  -1.256 -26.094  1.00 56.22           O  
ATOM    395  CG2 THR A  53      35.156  -1.308 -30.594  1.00 56.22           C  
ATOM    396  OG1 THR A  53      33.062  -0.652 -29.625  1.00 56.22           O  
ATOM    397  N   ASN A  54      32.812  -1.540 -26.562  1.00 60.41           N  
ATOM    398  CA  ASN A  54      32.281  -1.137 -25.250  1.00 60.41           C  
ATOM    399  C   ASN A  54      30.891  -1.697 -25.016  1.00 60.41           C  
ATOM    400  CB  ASN A  54      32.281   0.388 -25.125  1.00 60.41           C  
ATOM    401  O   ASN A  54      30.109  -1.883 -25.953  1.00 60.41           O  
ATOM    402  CG  ASN A  54      32.000   0.856 -23.719  1.00 60.41           C  
ATOM    403  ND2 ASN A  54      31.828   2.160 -23.547  1.00 60.41           N  
ATOM    404  OD1 ASN A  54      31.984   0.053 -22.781  1.00 60.41           O  
ATOM    405  N   ALA A  55      30.547  -1.990 -23.875  1.00 69.69           N  
ATOM    406  CA  ALA A  55      29.219  -2.449 -23.484  1.00 69.69           C  
ATOM    407  C   ALA A  55      28.750  -1.734 -22.219  1.00 69.69           C  
ATOM    408  CB  ALA A  55      29.219  -3.961 -23.266  1.00 69.69           C  
ATOM    409  O   ALA A  55      29.484  -1.645 -21.234  1.00 69.69           O  
ATOM    410  N   THR A  56      27.609  -1.093 -22.375  1.00 73.81           N  
ATOM    411  CA  THR A  56      27.016  -0.400 -21.234  1.00 73.81           C  
ATOM    412  C   THR A  56      25.797  -1.146 -20.719  1.00 73.81           C  
ATOM    413  CB  THR A  56      26.625   1.045 -21.594  1.00 73.81           C  
ATOM    414  O   THR A  56      24.938  -1.557 -21.500  1.00 73.81           O  
ATOM    415  CG2 THR A  56      26.156   1.812 -20.375  1.00 73.81           C  
ATOM    416  OG1 THR A  56      27.766   1.715 -22.156  1.00 73.81           O  
ATOM    417  N   GLU A  57      25.797  -1.334 -19.422  1.00 83.75           N  
ATOM    418  CA  GLU A  57      24.672  -2.016 -18.781  1.00 83.75           C  
ATOM    419  C   GLU A  57      23.453  -1.116 -18.734  1.00 83.75           C  
ATOM    420  CB  GLU A  57      25.047  -2.480 -17.375  1.00 83.75           C  
ATOM    421  O   GLU A  57      23.531   0.046 -18.328  1.00 83.75           O  
ATOM    422  CG  GLU A  57      23.953  -3.279 -16.688  1.00 83.75           C  
ATOM    423  CD  GLU A  57      23.641  -4.594 -17.375  1.00 83.75           C  
ATOM    424  OE1 GLU A  57      22.547  -4.719 -17.969  1.00 83.75           O  
ATOM    425  OE2 GLU A  57      24.500  -5.508 -17.328  1.00 83.75           O  
ATOM    426  N   LEU A  58      22.344  -1.721 -19.125  1.00 80.50           N  
ATOM    427  CA  LEU A  58      21.109  -0.944 -19.188  1.00 80.50           C  
ATOM    428  C   LEU A  58      20.188  -1.294 -18.031  1.00 80.50           C  
ATOM    429  CB  LEU A  58      20.391  -1.187 -20.516  1.00 80.50           C  
ATOM    430  O   LEU A  58      19.172  -0.626 -17.812  1.00 80.50           O  
ATOM    431  CG  LEU A  58      21.141  -0.758 -21.781  1.00 80.50           C  
ATOM    432  CD1 LEU A  58      20.312  -1.085 -23.016  1.00 80.50           C  
ATOM    433  CD2 LEU A  58      21.469   0.730 -21.734  1.00 80.50           C  
ATOM    434  N   VAL A  59      20.594  -2.389 -17.250  1.00 84.81           N  
ATOM    435  CA  VAL A  59      19.703  -2.871 -16.188  1.00 84.81           C  
ATOM    436  C   VAL A  59      20.297  -2.525 -14.820  1.00 84.81           C  
ATOM    437  CB  VAL A  59      19.469  -4.395 -16.297  1.00 84.81           C  
ATOM    438  O   VAL A  59      21.469  -2.818 -14.555  1.00 84.81           O  
ATOM    439  CG1 VAL A  59      18.578  -4.887 -15.156  1.00 84.81           C  
ATOM    440  CG2 VAL A  59      18.859  -4.746 -17.656  1.00 84.81           C  
ATOM    441  N   GLN A  60      19.453  -1.850 -13.977  1.00 88.69           N  
ATOM    442  CA  GLN A  60      19.797  -1.623 -12.578  1.00 88.69           C  
ATOM    443  C   GLN A  60      19.531  -2.865 -11.734  1.00 88.69           C  
ATOM    444  CB  GLN A  60      19.031  -0.427 -12.016  1.00 88.69           C  
ATOM    445  O   GLN A  60      18.375  -3.305 -11.625  1.00 88.69           O  
ATOM    446  CG  GLN A  60      19.344  -0.121 -10.562  1.00 88.69           C  
ATOM    447  CD  GLN A  60      20.797   0.250 -10.336  1.00 88.69           C  
ATOM    448  NE2 GLN A  60      21.266   0.093  -9.102  1.00 88.69           N  
ATOM    449  OE1 GLN A  60      21.500   0.673 -11.266  1.00 88.69           O  
ATOM    450  N   SER A  61      20.562  -3.387 -11.133  1.00 86.12           N  
ATOM    451  CA  SER A  61      20.406  -4.668 -10.453  1.00 86.12           C  
ATOM    452  C   SER A  61      20.609  -4.523  -8.945  1.00 86.12           C  
ATOM    453  CB  SER A  61      21.406  -5.684 -11.008  1.00 86.12           C  
ATOM    454  O   SER A  61      20.422  -5.480  -8.195  1.00 86.12           O  
ATOM    455  OG  SER A  61      22.734  -5.160 -10.984  1.00 86.12           O  
ATOM    456  N   SER A  62      20.891  -3.230  -8.578  1.00 87.44           N  
ATOM    457  CA  SER A  62      21.125  -3.043  -7.148  1.00 87.44           C  
ATOM    458  C   SER A  62      20.188  -1.990  -6.566  1.00 87.44           C  
ATOM    459  CB  SER A  62      22.578  -2.643  -6.891  1.00 87.44           C  
ATOM    460  O   SER A  62      19.734  -1.097  -7.285  1.00 87.44           O  
ATOM    461  OG  SER A  62      22.875  -1.405  -7.512  1.00 87.44           O  
ATOM    462  N   SER A  63      19.859  -2.236  -5.309  1.00 88.81           N  
ATOM    463  CA  SER A  63      19.062  -1.299  -4.539  1.00 88.81           C  
ATOM    464  C   SER A  63      19.891  -0.618  -3.453  1.00 88.81           C  
ATOM    465  CB  SER A  63      17.859  -2.014  -3.910  1.00 88.81           C  
ATOM    466  O   SER A  63      20.906  -1.150  -3.021  1.00 88.81           O  
ATOM    467  OG  SER A  63      17.203  -1.170  -2.979  1.00 88.81           O  
ATOM    468  N   THR A  64      19.531   0.568  -3.084  1.00 89.25           N  
ATOM    469  CA  THR A  64      20.234   1.331  -2.062  1.00 89.25           C  
ATOM    470  C   THR A  64      20.047   0.697  -0.687  1.00 89.25           C  
ATOM    471  CB  THR A  64      19.766   2.795  -2.025  1.00 89.25           C  
ATOM    472  O   THR A  64      20.828   0.953   0.232  1.00 89.25           O  
ATOM    473  CG2 THR A  64      20.078   3.512  -3.332  1.00 89.25           C  
ATOM    474  OG1 THR A  64      18.344   2.822  -1.817  1.00 89.25           O  
ATOM    475  N   GLY A  65      19.047  -0.287  -0.642  1.00 90.88           N  
ATOM    476  CA  GLY A  65      18.828  -0.976   0.620  1.00 90.88           C  
ATOM    477  C   GLY A  65      18.109  -0.126   1.645  1.00 90.88           C  
ATOM    478  O   GLY A  65      17.906  -0.550   2.785  1.00 90.88           O  
ATOM    479  N   ARG A  66      17.781   1.115   1.347  1.00 94.56           N  
ATOM    480  CA  ARG A  66      16.969   2.008   2.168  1.00 94.56           C  
ATOM    481  C   ARG A  66      15.938   2.734   1.320  1.00 94.56           C  
ATOM    482  CB  ARG A  66      17.859   3.021   2.896  1.00 94.56           C  
ATOM    483  O   ARG A  66      16.125   2.906   0.114  1.00 94.56           O  
ATOM    484  CG  ARG A  66      18.656   3.922   1.968  1.00 94.56           C  
ATOM    485  CD  ARG A  66      19.609   4.820   2.738  1.00 94.56           C  
ATOM    486  NE  ARG A  66      21.016   4.469   2.490  1.00 94.56           N  
ATOM    487  NH1 ARG A  66      21.844   6.551   3.039  1.00 94.56           N  
ATOM    488  NH2 ARG A  66      23.266   4.871   2.385  1.00 94.56           N  
ATOM    489  CZ  ARG A  66      22.031   5.297   2.639  1.00 94.56           C  
ATOM    490  N   ILE A  67      14.797   3.127   1.898  1.00 94.75           N  
ATOM    491  CA  ILE A  67      13.742   3.902   1.251  1.00 94.75           C  
ATOM    492  C   ILE A  67      14.070   5.391   1.344  1.00 94.75           C  
ATOM    493  CB  ILE A  67      12.359   3.613   1.878  1.00 94.75           C  
ATOM    494  O   ILE A  67      14.266   5.922   2.439  1.00 94.75           O  
ATOM    495  CG1 ILE A  67      11.977   2.145   1.670  1.00 94.75           C  
ATOM    496  CG2 ILE A  67      11.297   4.547   1.292  1.00 94.75           C  
ATOM    497  CD1 ILE A  67      10.695   1.735   2.379  1.00 94.75           C  
ATOM    498  N   CYS A  68      14.188   6.043   0.194  1.00 93.94           N  
ATOM    499  CA  CYS A  68      14.516   7.465   0.165  1.00 93.94           C  
ATOM    500  C   CYS A  68      13.281   8.312   0.469  1.00 93.94           C  
ATOM    501  CB  CYS A  68      15.086   7.852  -1.196  1.00 93.94           C  
ATOM    502  O   CYS A  68      12.211   8.086  -0.098  1.00 93.94           O  
ATOM    503  SG  CYS A  68      16.719   7.145  -1.527  1.00 93.94           S  
ATOM    504  N   ASP A  69      13.391   9.297   1.404  1.00 91.88           N  
ATOM    505  CA  ASP A  69      12.258  10.070   1.907  1.00 91.88           C  
ATOM    506  C   ASP A  69      12.039  11.328   1.071  1.00 91.88           C  
ATOM    507  CB  ASP A  69      12.477  10.445   3.375  1.00 91.88           C  
ATOM    508  O   ASP A  69      11.156  12.133   1.373  1.00 91.88           O  
ATOM    509  CG  ASP A  69      13.703  11.312   3.592  1.00 91.88           C  
ATOM    510  OD1 ASP A  69      14.500  11.492   2.646  1.00 91.88           O  
ATOM    511  OD2 ASP A  69      13.875  11.820   4.723  1.00 91.88           O  
ATOM    512  N   SER A  70      12.789  11.539  -0.029  1.00 92.00           N  
ATOM    513  CA  SER A  70      12.609  12.594  -1.017  1.00 92.00           C  
ATOM    514  C   SER A  70      12.680  12.047  -2.438  1.00 92.00           C  
ATOM    515  CB  SER A  70      13.672  13.688  -0.829  1.00 92.00           C  
ATOM    516  O   SER A  70      13.516  11.188  -2.736  1.00 92.00           O  
ATOM    517  OG  SER A  70      13.469  14.742  -1.747  1.00 92.00           O  
ATOM    518  N   PRO A  71      11.680  12.523  -3.326  1.00 92.19           N  
ATOM    519  CA  PRO A  71      10.750  13.648  -3.230  1.00 92.19           C  
ATOM    520  C   PRO A  71       9.398  13.250  -2.648  1.00 92.19           C  
ATOM    521  CB  PRO A  71      10.609  14.109  -4.684  1.00 92.19           C  
ATOM    522  O   PRO A  71       8.523  14.109  -2.459  1.00 92.19           O  
ATOM    523  CG  PRO A  71      10.758  12.867  -5.496  1.00 92.19           C  
ATOM    524  CD  PRO A  71      11.719  11.945  -4.793  1.00 92.19           C  
ATOM    525  N   HIS A  72       9.102  11.945  -2.369  1.00 91.94           N  
ATOM    526  CA  HIS A  72       7.805  11.484  -1.876  1.00 91.94           C  
ATOM    527  C   HIS A  72       7.691  11.680  -0.368  1.00 91.94           C  
ATOM    528  CB  HIS A  72       7.586  10.016  -2.234  1.00 91.94           C  
ATOM    529  O   HIS A  72       8.688  11.578   0.353  1.00 91.94           O  
ATOM    530  CG  HIS A  72       7.676   9.734  -3.701  1.00 91.94           C  
ATOM    531  CD2 HIS A  72       8.516   8.938  -4.402  1.00 91.94           C  
ATOM    532  ND1 HIS A  72       6.828  10.312  -4.621  1.00 91.94           N  
ATOM    533  CE1 HIS A  72       7.145   9.883  -5.832  1.00 91.94           C  
ATOM    534  NE2 HIS A  72       8.164   9.047  -5.727  1.00 91.94           N  
ATOM    535  N   ARG A  73       6.496  12.062   0.089  1.00 93.31           N  
ATOM    536  CA  ARG A  73       6.195  12.078   1.518  1.00 93.31           C  
ATOM    537  C   ARG A  73       5.945  10.672   2.043  1.00 93.31           C  
ATOM    538  CB  ARG A  73       4.980  12.969   1.799  1.00 93.31           C  
ATOM    539  O   ARG A  73       4.906  10.070   1.756  1.00 93.31           O  
ATOM    540  CG  ARG A  73       5.215  14.438   1.499  1.00 93.31           C  
ATOM    541  CD  ARG A  73       3.986  15.281   1.821  1.00 93.31           C  
ATOM    542  NE  ARG A  73       2.904  15.039   0.870  1.00 93.31           N  
ATOM    543  NH1 ARG A  73       1.491  16.641   1.761  1.00 93.31           N  
ATOM    544  NH2 ARG A  73       0.830  15.398  -0.049  1.00 93.31           N  
ATOM    545  CZ  ARG A  73       1.745  15.695   0.863  1.00 93.31           C  
ATOM    546  N   ILE A  74       6.918  10.141   2.746  1.00 94.31           N  
ATOM    547  CA  ILE A  74       6.852   8.766   3.232  1.00 94.31           C  
ATOM    548  C   ILE A  74       6.344   8.750   4.672  1.00 94.31           C  
ATOM    549  CB  ILE A  74       8.227   8.062   3.143  1.00 94.31           C  
ATOM    550  O   ILE A  74       6.895   9.438   5.539  1.00 94.31           O  
ATOM    551  CG1 ILE A  74       8.797   8.195   1.726  1.00 94.31           C  
ATOM    552  CG2 ILE A  74       8.109   6.594   3.555  1.00 94.31           C  
ATOM    553  CD1 ILE A  74       7.934   7.555   0.648  1.00 94.31           C  
ATOM    554  N   LEU A  75       5.277   8.031   4.910  1.00 94.69           N  
ATOM    555  CA  LEU A  75       4.785   7.812   6.266  1.00 94.69           C  
ATOM    556  C   LEU A  75       5.137   6.414   6.754  1.00 94.69           C  
ATOM    557  CB  LEU A  75       3.270   8.023   6.324  1.00 94.69           C  
ATOM    558  O   LEU A  75       4.695   5.418   6.172  1.00 94.69           O  
ATOM    559  CG  LEU A  75       2.629   7.949   7.711  1.00 94.69           C  
ATOM    560  CD1 LEU A  75       3.154   9.070   8.602  1.00 94.69           C  
ATOM    561  CD2 LEU A  75       1.108   8.016   7.602  1.00 94.69           C  
ATOM    562  N   ASP A  76       5.969   6.363   7.750  1.00 94.69           N  
ATOM    563  CA  ASP A  76       6.367   5.090   8.344  1.00 94.69           C  
ATOM    564  C   ASP A  76       5.289   4.566   9.289  1.00 94.69           C  
ATOM    565  CB  ASP A  76       7.695   5.238   9.086  1.00 94.69           C  
ATOM    566  O   ASP A  76       4.980   5.199  10.305  1.00 94.69           O  
ATOM    567  CG  ASP A  76       8.297   3.902   9.500  1.00 94.69           C  
ATOM    568  OD1 ASP A  76       7.633   2.857   9.320  1.00 94.69           O  
ATOM    569  OD2 ASP A  76       9.438   3.898  10.000  1.00 94.69           O  
ATOM    570  N   GLY A  77       4.781   3.361   8.969  1.00 92.62           N  
ATOM    571  CA  GLY A  77       3.705   2.736   9.719  1.00 92.62           C  
ATOM    572  C   GLY A  77       4.160   2.137  11.039  1.00 92.62           C  
ATOM    573  O   GLY A  77       3.338   1.738  11.867  1.00 92.62           O  
ATOM    574  N   LYS A  78       5.555   2.186  11.305  1.00 93.00           N  
ATOM    575  CA  LYS A  78       6.168   1.678  12.531  1.00 93.00           C  
ATOM    576  C   LYS A  78       5.488   0.392  12.992  1.00 93.00           C  
ATOM    577  CB  LYS A  78       6.105   2.730  13.633  1.00 93.00           C  
ATOM    578  O   LYS A  78       5.488  -0.609  12.266  1.00 93.00           O  
ATOM    579  CG  LYS A  78       6.863   4.012  13.320  1.00 93.00           C  
ATOM    580  CD  LYS A  78       6.754   5.020  14.453  1.00 93.00           C  
ATOM    581  CE  LYS A  78       7.543   6.289  14.148  1.00 93.00           C  
ATOM    582  NZ  LYS A  78       7.402   7.301  15.242  1.00 93.00           N  
ATOM    583  N   ASN A  79       4.863   0.335  14.117  1.00 92.81           N  
ATOM    584  CA  ASN A  79       4.227  -0.870  14.641  1.00 92.81           C  
ATOM    585  C   ASN A  79       2.729  -0.885  14.344  1.00 92.81           C  
ATOM    586  CB  ASN A  79       4.473  -1.002  16.141  1.00 92.81           C  
ATOM    587  O   ASN A  79       1.989  -1.695  14.906  1.00 92.81           O  
ATOM    588  CG  ASN A  79       3.986   0.202  16.922  1.00 92.81           C  
ATOM    589  ND2 ASN A  79       4.059   0.120  18.250  1.00 92.81           N  
ATOM    590  OD1 ASN A  79       3.549   1.199  16.344  1.00 92.81           O  
ATOM    591  N   CYS A  80       2.248   0.015  13.453  1.00 93.12           N  
ATOM    592  CA  CYS A  80       0.824   0.158  13.172  1.00 93.12           C  
ATOM    593  C   CYS A  80       0.519  -0.177  11.711  1.00 93.12           C  
ATOM    594  CB  CYS A  80       0.354   1.578  13.484  1.00 93.12           C  
ATOM    595  O   CYS A  80       1.164   0.348  10.805  1.00 93.12           O  
ATOM    596  SG  CYS A  80      -1.435   1.796  13.367  1.00 93.12           S  
ATOM    597  N   THR A  81      -0.478  -1.108  11.539  1.00 92.19           N  
ATOM    598  CA  THR A  81      -0.965  -1.360  10.188  1.00 92.19           C  
ATOM    599  C   THR A  81      -1.973  -0.294   9.773  1.00 92.19           C  
ATOM    600  CB  THR A  81      -1.611  -2.754  10.078  1.00 92.19           C  
ATOM    601  O   THR A  81      -2.494   0.439  10.609  1.00 92.19           O  
ATOM    602  CG2 THR A  81      -0.645  -3.846  10.531  1.00 92.19           C  
ATOM    603  OG1 THR A  81      -2.781  -2.797  10.906  1.00 92.19           O  
ATOM    604  N   LEU A  82      -2.158  -0.193   8.461  1.00 91.50           N  
ATOM    605  CA  LEU A  82      -3.098   0.797   7.949  1.00 91.50           C  
ATOM    606  C   LEU A  82      -4.484   0.598   8.555  1.00 91.50           C  
ATOM    607  CB  LEU A  82      -3.178   0.717   6.422  1.00 91.50           C  
ATOM    608  O   LEU A  82      -5.133   1.564   8.961  1.00 91.50           O  
ATOM    609  CG  LEU A  82      -4.102   1.726   5.738  1.00 91.50           C  
ATOM    610  CD1 LEU A  82      -3.658   3.150   6.055  1.00 91.50           C  
ATOM    611  CD2 LEU A  82      -4.125   1.490   4.230  1.00 91.50           C  
ATOM    612  N   ILE A  83      -5.043  -0.648   8.617  1.00 93.06           N  
ATOM    613  CA  ILE A  83      -6.367  -0.943   9.148  1.00 93.06           C  
ATOM    614  C   ILE A  83      -6.418  -0.576  10.633  1.00 93.06           C  
ATOM    615  CB  ILE A  83      -6.738  -2.430   8.953  1.00 93.06           C  
ATOM    616  O   ILE A  83      -7.422  -0.040  11.109  1.00 93.06           O  
ATOM    617  CG1 ILE A  83      -8.180  -2.684   9.406  1.00 93.06           C  
ATOM    618  CG2 ILE A  83      -5.762  -3.336   9.711  1.00 93.06           C  
ATOM    619  CD1 ILE A  83      -9.219  -1.857   8.664  1.00 93.06           C  
ATOM    620  N   ASP A  84      -5.355  -0.868  11.375  1.00 93.81           N  
ATOM    621  CA  ASP A  84      -5.301  -0.534  12.797  1.00 93.81           C  
ATOM    622  C   ASP A  84      -5.312   0.979  13.000  1.00 93.81           C  
ATOM    623  CB  ASP A  84      -4.059  -1.146  13.445  1.00 93.81           C  
ATOM    624  O   ASP A  84      -5.879   1.471  13.984  1.00 93.81           O  
ATOM    625  CG  ASP A  84      -4.137  -2.658  13.562  1.00 93.81           C  
ATOM    626  OD1 ASP A  84      -5.219  -3.189  13.883  1.00 93.81           O  
ATOM    627  OD2 ASP A  84      -3.100  -3.322  13.336  1.00 93.81           O  
ATOM    628  N   ALA A  85      -4.617   1.663  12.102  1.00 93.94           N  
ATOM    629  CA  ALA A  85      -4.664   3.123  12.133  1.00 93.94           C  
ATOM    630  C   ALA A  85      -6.074   3.633  11.867  1.00 93.94           C  
ATOM    631  CB  ALA A  85      -3.686   3.707  11.117  1.00 93.94           C  
ATOM    632  O   ALA A  85      -6.535   4.574  12.516  1.00 93.94           O  
ATOM    633  N   LEU A  86      -6.809   2.947  10.984  1.00 94.25           N  
ATOM    634  CA  LEU A  86      -8.172   3.332  10.625  1.00 94.25           C  
ATOM    635  C   LEU A  86      -9.125   3.113  11.797  1.00 94.25           C  
ATOM    636  CB  LEU A  86      -8.648   2.537   9.406  1.00 94.25           C  
ATOM    637  O   LEU A  86     -10.047   3.904  12.008  1.00 94.25           O  
ATOM    638  CG  LEU A  86      -8.094   2.973   8.055  1.00 94.25           C  
ATOM    639  CD1 LEU A  86      -8.500   1.979   6.969  1.00 94.25           C  
ATOM    640  CD2 LEU A  86      -8.570   4.379   7.707  1.00 94.25           C  
ATOM    641  N   LEU A  87      -8.883   2.076  12.508  1.00 94.44           N  
ATOM    642  CA  LEU A  87      -9.766   1.711  13.609  1.00 94.44           C  
ATOM    643  C   LEU A  87      -9.430   2.518  14.859  1.00 94.44           C  
ATOM    644  CB  LEU A  87      -9.656   0.214  13.914  1.00 94.44           C  
ATOM    645  O   LEU A  87     -10.273   2.684  15.742  1.00 94.44           O  
ATOM    646  CG  LEU A  87     -10.102  -0.736  12.797  1.00 94.44           C  
ATOM    647  CD1 LEU A  87      -9.898  -2.186  13.227  1.00 94.44           C  
ATOM    648  CD2 LEU A  87     -11.555  -0.480  12.430  1.00 94.44           C  
ATOM    649  N   GLY A  88      -8.219   3.100  14.883  1.00 93.31           N  
ATOM    650  CA  GLY A  88      -7.770   3.857  16.047  1.00 93.31           C  
ATOM    651  C   GLY A  88      -7.293   2.980  17.188  1.00 93.31           C  
ATOM    652  O   GLY A  88      -7.594   3.248  18.344  1.00 93.31           O  
ATOM    653  N   ASP A  89      -6.566   1.949  16.766  1.00 92.31           N  
ATOM    654  CA  ASP A  89      -5.930   1.125  17.781  1.00 92.31           C  
ATOM    655  C   ASP A  89      -5.027   1.968  18.688  1.00 92.31           C  
ATOM    656  CB  ASP A  89      -5.117  -0.000  17.141  1.00 92.31           C  
ATOM    657  O   ASP A  89      -4.387   2.914  18.219  1.00 92.31           O  
ATOM    658  CG  ASP A  89      -4.875  -1.170  18.078  1.00 92.31           C  
ATOM    659  OD1 ASP A  89      -4.734  -0.953  19.297  1.00 92.31           O  
ATOM    660  OD2 ASP A  89      -4.820  -2.318  17.578  1.00 92.31           O  
ATOM    661  N   PRO A  90      -5.027   1.719  19.953  1.00 89.62           N  
ATOM    662  CA  PRO A  90      -4.340   2.561  20.938  1.00 89.62           C  
ATOM    663  C   PRO A  90      -2.885   2.832  20.562  1.00 89.62           C  
ATOM    664  CB  PRO A  90      -4.434   1.741  22.219  1.00 89.62           C  
ATOM    665  O   PRO A  90      -2.398   3.953  20.734  1.00 89.62           O  
ATOM    666  CG  PRO A  90      -5.715   0.981  22.109  1.00 89.62           C  
ATOM    667  CD  PRO A  90      -5.895   0.572  20.672  1.00 89.62           C  
ATOM    668  N   HIS A  91      -2.141   1.909  19.984  1.00 89.56           N  
ATOM    669  CA  HIS A  91      -0.737   2.129  19.656  1.00 89.56           C  
ATOM    670  C   HIS A  91      -0.592   2.881  18.328  1.00 89.56           C  
ATOM    671  CB  HIS A  91       0.013   0.797  19.578  1.00 89.56           C  
ATOM    672  O   HIS A  91       0.506   3.312  17.984  1.00 89.56           O  
ATOM    673  CG  HIS A  91      -0.369  -0.045  18.406  1.00 89.56           C  
ATOM    674  CD2 HIS A  91       0.237  -0.229  17.219  1.00 89.56           C  
ATOM    675  ND1 HIS A  91      -1.507  -0.822  18.391  1.00 89.56           N  
ATOM    676  CE1 HIS A  91      -1.584  -1.450  17.234  1.00 89.56           C  
ATOM    677  NE2 HIS A  91      -0.538  -1.107  16.500  1.00 89.56           N  
ATOM    678  N   CYS A  92      -1.715   3.152  17.641  1.00 92.06           N  
ATOM    679  CA  CYS A  92      -1.701   3.850  16.359  1.00 92.06           C  
ATOM    680  C   CYS A  92      -2.277   5.254  16.484  1.00 92.06           C  
ATOM    681  CB  CYS A  92      -2.492   3.062  15.312  1.00 92.06           C  
ATOM    682  O   CYS A  92      -2.564   5.910  15.492  1.00 92.06           O  
ATOM    683  SG  CYS A  92      -1.792   1.439  14.938  1.00 92.06           S  
ATOM    684  N   ASP A  93      -2.441   5.785  17.625  1.00 86.94           N  
ATOM    685  CA  ASP A  93      -3.082   7.070  17.891  1.00 86.94           C  
ATOM    686  C   ASP A  93      -2.320   8.211  17.219  1.00 86.94           C  
ATOM    687  CB  ASP A  93      -3.188   7.320  19.391  1.00 86.94           C  
ATOM    688  O   ASP A  93      -2.914   9.227  16.859  1.00 86.94           O  
ATOM    689  CG  ASP A  93      -4.328   6.559  20.047  1.00 86.94           C  
ATOM    690  OD1 ASP A  93      -5.215   6.055  19.328  1.00 86.94           O  
ATOM    691  OD2 ASP A  93      -4.348   6.469  21.297  1.00 86.94           O  
ATOM    692  N   GLY A  94      -1.103   8.047  16.938  1.00 87.69           N  
ATOM    693  CA  GLY A  94      -0.264   9.078  16.344  1.00 87.69           C  
ATOM    694  C   GLY A  94      -0.475   9.219  14.852  1.00 87.69           C  
ATOM    695  O   GLY A  94       0.056  10.148  14.227  1.00 87.69           O  
ATOM    696  N   PHE A  95      -1.325   8.438  14.250  1.00 89.31           N  
ATOM    697  CA  PHE A  95      -1.491   8.398  12.797  1.00 89.31           C  
ATOM    698  C   PHE A  95      -2.760   9.133  12.383  1.00 89.31           C  
ATOM    699  CB  PHE A  95      -1.532   6.953  12.297  1.00 89.31           C  
ATOM    700  O   PHE A  95      -3.154   9.086  11.211  1.00 89.31           O  
ATOM    701  CG  PHE A  95      -0.190   6.273  12.297  1.00 89.31           C  
ATOM    702  CD1 PHE A  95       0.686   6.438  11.227  1.00 89.31           C  
ATOM    703  CD2 PHE A  95       0.197   5.469  13.359  1.00 89.31           C  
ATOM    704  CE1 PHE A  95       1.930   5.809  11.227  1.00 89.31           C  
ATOM    705  CE2 PHE A  95       1.438   4.836  13.359  1.00 89.31           C  
ATOM    706  CZ  PHE A  95       2.303   5.008  12.289  1.00 89.31           C  
ATOM    707  N   GLN A  96      -3.324   9.914  13.320  1.00 86.69           N  
ATOM    708  CA  GLN A  96      -4.520  10.695  13.031  1.00 86.69           C  
ATOM    709  C   GLN A  96      -4.188  11.914  12.172  1.00 86.69           C  
ATOM    710  CB  GLN A  96      -5.199  11.141  14.328  1.00 86.69           C  
ATOM    711  O   GLN A  96      -3.238  12.648  12.461  1.00 86.69           O  
ATOM    712  CG  GLN A  96      -6.539  11.836  14.117  1.00 86.69           C  
ATOM    713  CD  GLN A  96      -7.215  12.211  15.422  1.00 86.69           C  
ATOM    714  NE2 GLN A  96      -8.445  12.711  15.328  1.00 86.69           N  
ATOM    715  OE1 GLN A  96      -6.641  12.055  16.500  1.00 86.69           O  
ATOM    716  N   ASN A  97      -4.926  12.086  11.055  1.00 87.56           N  
ATOM    717  CA  ASN A  97      -4.875  13.250  10.180  1.00 87.56           C  
ATOM    718  C   ASN A  97      -3.527  13.375   9.484  1.00 87.56           C  
ATOM    719  CB  ASN A  97      -5.180  14.523  10.977  1.00 87.56           C  
ATOM    720  O   ASN A  97      -3.053  14.484   9.227  1.00 87.56           O  
ATOM    721  CG  ASN A  97      -6.594  14.555  11.523  1.00 87.56           C  
ATOM    722  ND2 ASN A  97      -6.758  15.094  12.719  1.00 87.56           N  
ATOM    723  OD1 ASN A  97      -7.535  14.086  10.867  1.00 87.56           O  
ATOM    724  N   LYS A  98      -2.803  12.266   9.328  1.00 91.56           N  
ATOM    725  CA  LYS A  98      -1.540  12.234   8.594  1.00 91.56           C  
ATOM    726  C   LYS A  98      -1.776  12.062   7.098  1.00 91.56           C  
ATOM    727  CB  LYS A  98      -0.647  11.109   9.117  1.00 91.56           C  
ATOM    728  O   LYS A  98      -2.732  11.406   6.684  1.00 91.56           O  
ATOM    729  CG  LYS A  98      -0.198  11.289  10.555  1.00 91.56           C  
ATOM    730  CD  LYS A  98       0.834  12.398  10.688  1.00 91.56           C  
ATOM    731  CE  LYS A  98       1.373  12.508  12.102  1.00 91.56           C  
ATOM    732  NZ  LYS A  98       2.355  13.617  12.242  1.00 91.56           N  
ATOM    733  N   GLU A  99      -0.977  12.711   6.309  1.00 92.19           N  
ATOM    734  CA  GLU A  99      -0.989  12.586   4.852  1.00 92.19           C  
ATOM    735  C   GLU A  99       0.300  11.945   4.344  1.00 92.19           C  
ATOM    736  CB  GLU A  99      -1.193  13.953   4.195  1.00 92.19           C  
ATOM    737  O   GLU A  99       1.369  12.141   4.926  1.00 92.19           O  
ATOM    738  CG  GLU A  99      -2.529  14.602   4.527  1.00 92.19           C  
ATOM    739  CD  GLU A  99      -2.730  15.945   3.842  1.00 92.19           C  
ATOM    740  OE1 GLU A  99      -3.816  16.547   3.998  1.00 92.19           O  
ATOM    741  OE2 GLU A  99      -1.797  16.391   3.141  1.00 92.19           O  
ATOM    742  N   TRP A 100       0.125  11.195   3.260  1.00 93.38           N  
ATOM    743  CA  TRP A 100       1.310  10.523   2.738  1.00 93.38           C  
ATOM    744  C   TRP A 100       1.188  10.289   1.235  1.00 93.38           C  
ATOM    745  CB  TRP A 100       1.530   9.188   3.457  1.00 93.38           C  
ATOM    746  O   TRP A 100       0.081  10.281   0.691  1.00 93.38           O  
ATOM    747  CG  TRP A 100       0.447   8.180   3.213  1.00 93.38           C  
ATOM    748  CD1 TRP A 100       0.413   7.230   2.232  1.00 93.38           C  
ATOM    749  CD2 TRP A 100      -0.762   8.031   3.963  1.00 93.38           C  
ATOM    750  CE2 TRP A 100      -1.482   6.961   3.381  1.00 93.38           C  
ATOM    751  CE3 TRP A 100      -1.305   8.688   5.074  1.00 93.38           C  
ATOM    752  NE1 TRP A 100      -0.746   6.492   2.328  1.00 93.38           N  
ATOM    753  CH2 TRP A 100      -3.230   7.207   4.957  1.00 93.38           C  
ATOM    754  CZ2 TRP A 100      -2.721   6.543   3.873  1.00 93.38           C  
ATOM    755  CZ3 TRP A 100      -2.537   8.266   5.559  1.00 93.38           C  
ATOM    756  N   ASP A 101       2.381  10.203   0.586  1.00 92.00           N  
ATOM    757  CA  ASP A 101       2.426   9.672  -0.774  1.00 92.00           C  
ATOM    758  C   ASP A 101       2.586   8.156  -0.769  1.00 92.00           C  
ATOM    759  CB  ASP A 101       3.568  10.320  -1.562  1.00 92.00           C  
ATOM    760  O   ASP A 101       1.943   7.457  -1.555  1.00 92.00           O  
ATOM    761  CG  ASP A 101       3.354  11.805  -1.808  1.00 92.00           C  
ATOM    762  OD1 ASP A 101       2.188  12.242  -1.922  1.00 92.00           O  
ATOM    763  OD2 ASP A 101       4.359  12.539  -1.892  1.00 92.00           O  
ATOM    764  N   LEU A 102       3.367   7.688   0.173  1.00 92.38           N  
ATOM    765  CA  LEU A 102       3.594   6.258   0.352  1.00 92.38           C  
ATOM    766  C   LEU A 102       3.559   5.883   1.829  1.00 92.38           C  
ATOM    767  CB  LEU A 102       4.934   5.848  -0.260  1.00 92.38           C  
ATOM    768  O   LEU A 102       4.324   6.426   2.631  1.00 92.38           O  
ATOM    769  CG  LEU A 102       5.266   4.355  -0.225  1.00 92.38           C  
ATOM    770  CD1 LEU A 102       4.340   3.582  -1.155  1.00 92.38           C  
ATOM    771  CD2 LEU A 102       6.727   4.121  -0.603  1.00 92.38           C  
ATOM    772  N   PHE A 103       2.646   5.043   2.244  1.00 93.50           N  
ATOM    773  CA  PHE A 103       2.572   4.461   3.580  1.00 93.50           C  
ATOM    774  C   PHE A 103       3.350   3.154   3.648  1.00 93.50           C  
ATOM    775  CB  PHE A 103       1.112   4.227   3.982  1.00 93.50           C  
ATOM    776  O   PHE A 103       3.074   2.223   2.891  1.00 93.50           O  
ATOM    777  CG  PHE A 103       0.940   3.795   5.414  1.00 93.50           C  
ATOM    778  CD1 PHE A 103       1.072   2.459   5.770  1.00 93.50           C  
ATOM    779  CD2 PHE A 103       0.646   4.723   6.402  1.00 93.50           C  
ATOM    780  CE1 PHE A 103       0.914   2.055   7.094  1.00 93.50           C  
ATOM    781  CE2 PHE A 103       0.485   4.328   7.727  1.00 93.50           C  
ATOM    782  CZ  PHE A 103       0.619   2.992   8.070  1.00 93.50           C  
ATOM    783  N   VAL A 104       4.344   3.070   4.512  1.00 94.31           N  
ATOM    784  CA  VAL A 104       5.172   1.875   4.625  1.00 94.31           C  
ATOM    785  C   VAL A 104       4.691   1.021   5.797  1.00 94.31           C  
ATOM    786  CB  VAL A 104       6.664   2.236   4.805  1.00 94.31           C  
ATOM    787  O   VAL A 104       4.742   1.455   6.949  1.00 94.31           O  
ATOM    788  CG1 VAL A 104       7.508   0.974   4.988  1.00 94.31           C  
ATOM    789  CG2 VAL A 104       7.164   3.045   3.607  1.00 94.31           C  
ATOM    790  N   GLU A 105       4.215  -0.113   5.461  1.00 93.06           N  
ATOM    791  CA  GLU A 105       3.820  -1.077   6.480  1.00 93.06           C  
ATOM    792  C   GLU A 105       4.977  -2.000   6.852  1.00 93.06           C  
ATOM    793  CB  GLU A 105       2.621  -1.901   6.008  1.00 93.06           C  
ATOM    794  O   GLU A 105       5.613  -2.590   5.973  1.00 93.06           O  
ATOM    795  CG  GLU A 105       1.307  -1.134   6.008  1.00 93.06           C  
ATOM    796  CD  GLU A 105       0.106  -2.000   5.660  1.00 93.06           C  
ATOM    797  OE1 GLU A 105      -1.041  -1.590   5.949  1.00 93.06           O  
ATOM    798  OE2 GLU A 105       0.314  -3.098   5.098  1.00 93.06           O  
ATOM    799  N   ARG A 106       5.184  -2.150   8.195  1.00 94.06           N  
ATOM    800  CA  ARG A 106       6.305  -2.955   8.672  1.00 94.06           C  
ATOM    801  C   ARG A 106       5.855  -4.371   9.016  1.00 94.06           C  
ATOM    802  CB  ARG A 106       6.965  -2.299   9.883  1.00 94.06           C  
ATOM    803  O   ARG A 106       4.715  -4.578   9.430  1.00 94.06           O  
ATOM    804  CG  ARG A 106       7.434  -0.874   9.641  1.00 94.06           C  
ATOM    805  CD  ARG A 106       8.656  -0.833   8.734  1.00 94.06           C  
ATOM    806  NE  ARG A 106       9.234   0.506   8.672  1.00 94.06           N  
ATOM    807  NH1 ARG A 106      11.047  -0.114   7.379  1.00 94.06           N  
ATOM    808  NH2 ARG A 106      10.797   2.068   8.031  1.00 94.06           N  
ATOM    809  CZ  ARG A 106      10.359   0.817   8.031  1.00 94.06           C  
ATOM    810  N   SER A 107       6.746  -5.312   8.781  1.00 91.94           N  
ATOM    811  CA  SER A 107       6.445  -6.699   9.125  1.00 91.94           C  
ATOM    812  C   SER A 107       6.250  -6.867  10.625  1.00 91.94           C  
ATOM    813  CB  SER A 107       7.566  -7.625   8.641  1.00 91.94           C  
ATOM    814  O   SER A 107       5.539  -7.777  11.070  1.00 91.94           O  
ATOM    815  OG  SER A 107       8.797  -7.281   9.250  1.00 91.94           O  
ATOM    816  N   LYS A 108       6.809  -6.008  11.430  1.00 92.06           N  
ATOM    817  CA  LYS A 108       6.727  -6.094  12.891  1.00 92.06           C  
ATOM    818  C   LYS A 108       5.418  -5.496  13.398  1.00 92.06           C  
ATOM    819  CB  LYS A 108       7.918  -5.387  13.531  1.00 92.06           C  
ATOM    820  O   LYS A 108       5.148  -5.523  14.602  1.00 92.06           O  
ATOM    821  CG  LYS A 108       7.984  -3.895  13.242  1.00 92.06           C  
ATOM    822  CD  LYS A 108       9.203  -3.252  13.891  1.00 92.06           C  
ATOM    823  CE  LYS A 108       9.266  -1.757  13.602  1.00 92.06           C  
ATOM    824  NZ  LYS A 108      10.469  -1.126  14.219  1.00 92.06           N  
ATOM    825  N   ALA A 109       4.645  -4.871  12.492  1.00 90.94           N  
ATOM    826  CA  ALA A 109       3.381  -4.266  12.906  1.00 90.94           C  
ATOM    827  C   ALA A 109       2.455  -5.309  13.523  1.00 90.94           C  
ATOM    828  CB  ALA A 109       2.699  -3.596  11.711  1.00 90.94           C  
ATOM    829  O   ALA A 109       2.441  -6.469  13.102  1.00 90.94           O  
ATOM    830  N   TYR A 110       1.772  -4.969  14.531  1.00 88.19           N  
ATOM    831  CA  TYR A 110       0.884  -5.887  15.234  1.00 88.19           C  
ATOM    832  C   TYR A 110      -0.429  -5.203  15.602  1.00 88.19           C  
ATOM    833  CB  TYR A 110       1.560  -6.426  16.500  1.00 88.19           C  
ATOM    834  O   TYR A 110      -0.517  -3.973  15.594  1.00 88.19           O  
ATOM    835  CG  TYR A 110       1.884  -5.355  17.516  1.00 88.19           C  
ATOM    836  CD1 TYR A 110       3.092  -4.664  17.469  1.00 88.19           C  
ATOM    837  CD2 TYR A 110       0.984  -5.039  18.531  1.00 88.19           C  
ATOM    838  CE1 TYR A 110       3.396  -3.682  18.406  1.00 88.19           C  
ATOM    839  CE2 TYR A 110       1.278  -4.055  19.469  1.00 88.19           C  
ATOM    840  OH  TYR A 110       2.781  -2.410  20.328  1.00 88.19           O  
ATOM    841  CZ  TYR A 110       2.484  -3.385  19.391  1.00 88.19           C  
ATOM    842  N   SER A 111      -1.426  -5.969  15.742  1.00 85.44           N  
ATOM    843  CA  SER A 111      -2.721  -5.484  16.219  1.00 85.44           C  
ATOM    844  C   SER A 111      -2.930  -5.812  17.688  1.00 85.44           C  
ATOM    845  CB  SER A 111      -3.854  -6.090  15.383  1.00 85.44           C  
ATOM    846  O   SER A 111      -2.762  -6.961  18.109  1.00 85.44           O  
ATOM    847  OG  SER A 111      -4.352  -5.145  14.453  1.00 85.44           O  
ATOM    848  N   ASN A 112      -3.057  -4.742  18.391  1.00 77.88           N  
ATOM    849  CA  ASN A 112      -3.201  -4.859  19.844  1.00 77.88           C  
ATOM    850  C   ASN A 112      -4.527  -4.281  20.312  1.00 77.88           C  
ATOM    851  CB  ASN A 112      -2.033  -4.176  20.547  1.00 77.88           C  
ATOM    852  O   ASN A 112      -4.867  -3.143  20.000  1.00 77.88           O  
ATOM    853  CG  ASN A 112      -1.892  -4.617  22.000  1.00 77.88           C  
ATOM    854  ND2 ASN A 112      -1.021  -3.943  22.734  1.00 77.88           N  
ATOM    855  OD1 ASN A 112      -2.559  -5.555  22.438  1.00 77.88           O  
ATOM    856  N   CYS A 113      -5.637  -5.156  20.297  1.00 86.75           N  
ATOM    857  CA  CYS A 113      -6.980  -4.816  20.734  1.00 86.75           C  
ATOM    858  C   CYS A 113      -7.949  -5.961  20.469  1.00 86.75           C  
ATOM    859  CB  CYS A 113      -7.469  -3.545  20.047  1.00 86.75           C  
ATOM    860  O   CYS A 113      -7.555  -7.125  20.453  1.00 86.75           O  
ATOM    861  SG  CYS A 113      -8.805  -2.705  20.922  1.00 86.75           S  
ATOM    862  N   TYR A 114      -9.219  -5.746  20.141  1.00 88.31           N  
ATOM    863  CA  TYR A 114     -10.219  -6.781  19.891  1.00 88.31           C  
ATOM    864  C   TYR A 114      -9.945  -7.520  18.594  1.00 88.31           C  
ATOM    865  CB  TYR A 114     -11.625  -6.168  19.859  1.00 88.31           C  
ATOM    866  O   TYR A 114      -9.625  -6.902  17.578  1.00 88.31           O  
ATOM    867  CG  TYR A 114     -12.695  -7.066  20.422  1.00 88.31           C  
ATOM    868  CD1 TYR A 114     -13.453  -7.895  19.594  1.00 88.31           C  
ATOM    869  CD2 TYR A 114     -12.953  -7.090  21.797  1.00 88.31           C  
ATOM    870  CE1 TYR A 114     -14.438  -8.727  20.125  1.00 88.31           C  
ATOM    871  CE2 TYR A 114     -13.945  -7.914  22.328  1.00 88.31           C  
ATOM    872  OH  TYR A 114     -15.656  -9.547  22.000  1.00 88.31           O  
ATOM    873  CZ  TYR A 114     -14.680  -8.727  21.484  1.00 88.31           C  
ATOM    874  N   PRO A 115      -9.984  -8.836  18.672  1.00 90.69           N  
ATOM    875  CA  PRO A 115      -9.852  -9.570  17.406  1.00 90.69           C  
ATOM    876  C   PRO A 115     -10.922  -9.203  16.391  1.00 90.69           C  
ATOM    877  CB  PRO A 115      -9.984 -11.031  17.828  1.00 90.69           C  
ATOM    878  O   PRO A 115     -12.109  -9.125  16.734  1.00 90.69           O  
ATOM    879  CG  PRO A 115      -9.773 -11.016  19.312  1.00 90.69           C  
ATOM    880  CD  PRO A 115     -10.133  -9.656  19.828  1.00 90.69           C  
ATOM    881  N   TYR A 116     -10.500  -8.914  15.117  1.00 92.81           N  
ATOM    882  CA  TYR A 116     -11.461  -8.492  14.102  1.00 92.81           C  
ATOM    883  C   TYR A 116     -11.117  -9.094  12.742  1.00 92.81           C  
ATOM    884  CB  TYR A 116     -11.492  -6.961  14.000  1.00 92.81           C  
ATOM    885  O   TYR A 116      -9.984  -9.508  12.508  1.00 92.81           O  
ATOM    886  CG  TYR A 116     -10.180  -6.352  13.594  1.00 92.81           C  
ATOM    887  CD1 TYR A 116      -9.281  -5.875  14.547  1.00 92.81           C  
ATOM    888  CD2 TYR A 116      -9.828  -6.242  12.250  1.00 92.81           C  
ATOM    889  CE1 TYR A 116      -8.070  -5.309  14.180  1.00 92.81           C  
ATOM    890  CE2 TYR A 116      -8.609  -5.680  11.867  1.00 92.81           C  
ATOM    891  OH  TYR A 116      -6.539  -4.652  12.461  1.00 92.81           O  
ATOM    892  CZ  TYR A 116      -7.742  -5.215  12.836  1.00 92.81           C  
ATOM    893  N   ASP A 117     -12.125  -9.141  11.930  1.00 93.69           N  
ATOM    894  CA  ASP A 117     -11.961  -9.461  10.516  1.00 93.69           C  
ATOM    895  C   ASP A 117     -12.609  -8.391   9.641  1.00 93.69           C  
ATOM    896  CB  ASP A 117     -12.570 -10.828  10.203  1.00 93.69           C  
ATOM    897  O   ASP A 117     -13.578  -7.746  10.047  1.00 93.69           O  
ATOM    898  CG  ASP A 117     -14.070 -10.875  10.414  1.00 93.69           C  
ATOM    899  OD1 ASP A 117     -14.523 -10.945  11.570  1.00 93.69           O  
ATOM    900  OD2 ASP A 117     -14.812 -10.852   9.398  1.00 93.69           O  
ATOM    901  N   VAL A 118     -12.039  -8.219   8.500  1.00 93.25           N  
ATOM    902  CA  VAL A 118     -12.555  -7.254   7.531  1.00 93.25           C  
ATOM    903  C   VAL A 118     -12.891  -7.969   6.227  1.00 93.25           C  
ATOM    904  CB  VAL A 118     -11.547  -6.117   7.273  1.00 93.25           C  
ATOM    905  O   VAL A 118     -12.000  -8.289   5.438  1.00 93.25           O  
ATOM    906  CG1 VAL A 118     -12.172  -5.031   6.395  1.00 93.25           C  
ATOM    907  CG2 VAL A 118     -11.055  -5.523   8.594  1.00 93.25           C  
ATOM    908  N   PRO A 119     -14.180  -8.383   5.988  1.00 89.00           N  
ATOM    909  CA  PRO A 119     -14.586  -9.172   4.824  1.00 89.00           C  
ATOM    910  C   PRO A 119     -14.141  -8.547   3.504  1.00 89.00           C  
ATOM    911  CB  PRO A 119     -16.109  -9.195   4.930  1.00 89.00           C  
ATOM    912  O   PRO A 119     -13.695  -9.258   2.600  1.00 89.00           O  
ATOM    913  CG  PRO A 119     -16.391  -9.078   6.391  1.00 89.00           C  
ATOM    914  CD  PRO A 119     -15.367  -8.180   7.012  1.00 89.00           C  
ATOM    915  N   ASP A 120     -14.055  -7.238   3.297  1.00 86.69           N  
ATOM    916  CA  ASP A 120     -13.641  -6.559   2.072  1.00 86.69           C  
ATOM    917  C   ASP A 120     -12.445  -5.648   2.324  1.00 86.69           C  
ATOM    918  CB  ASP A 120     -14.805  -5.750   1.494  1.00 86.69           C  
ATOM    919  O   ASP A 120     -12.438  -4.488   1.910  1.00 86.69           O  
ATOM    920  CG  ASP A 120     -14.586  -5.344   0.046  1.00 86.69           C  
ATOM    921  OD1 ASP A 120     -13.758  -5.977  -0.643  1.00 86.69           O  
ATOM    922  OD2 ASP A 120     -15.250  -4.387  -0.409  1.00 86.69           O  
ATOM    923  N   TYR A 121     -11.406  -6.219   2.936  1.00 86.69           N  
ATOM    924  CA  TYR A 121     -10.250  -5.449   3.381  1.00 86.69           C  
ATOM    925  C   TYR A 121      -9.445  -4.930   2.191  1.00 86.69           C  
ATOM    926  CB  TYR A 121      -9.352  -6.301   4.281  1.00 86.69           C  
ATOM    927  O   TYR A 121      -8.977  -3.791   2.205  1.00 86.69           O  
ATOM    928  CG  TYR A 121      -8.078  -5.602   4.707  1.00 86.69           C  
ATOM    929  CD1 TYR A 121      -6.832  -6.117   4.371  1.00 86.69           C  
ATOM    930  CD2 TYR A 121      -8.125  -4.422   5.445  1.00 86.69           C  
ATOM    931  CE1 TYR A 121      -5.660  -5.477   4.762  1.00 86.69           C  
ATOM    932  CE2 TYR A 121      -6.965  -3.773   5.840  1.00 86.69           C  
ATOM    933  OH  TYR A 121      -4.578  -3.670   5.887  1.00 86.69           O  
ATOM    934  CZ  TYR A 121      -5.734  -4.309   5.496  1.00 86.69           C  
ATOM    935  N   ALA A 122      -9.305  -5.688   1.186  1.00 82.44           N  
ATOM    936  CA  ALA A 122      -8.492  -5.320   0.028  1.00 82.44           C  
ATOM    937  C   ALA A 122      -9.023  -4.055  -0.636  1.00 82.44           C  
ATOM    938  CB  ALA A 122      -8.445  -6.469  -0.978  1.00 82.44           C  
ATOM    939  O   ALA A 122      -8.250  -3.162  -0.992  1.00 82.44           O  
ATOM    940  N   SER A 123     -10.383  -3.988  -0.780  1.00 84.88           N  
ATOM    941  CA  SER A 123     -11.016  -2.812  -1.371  1.00 84.88           C  
ATOM    942  C   SER A 123     -10.844  -1.586  -0.480  1.00 84.88           C  
ATOM    943  CB  SER A 123     -12.508  -3.068  -1.617  1.00 84.88           C  
ATOM    944  O   SER A 123     -10.555  -0.492  -0.970  1.00 84.88           O  
ATOM    945  OG  SER A 123     -12.688  -4.129  -2.543  1.00 84.88           O  
ATOM    946  N   LEU A 124     -11.039  -1.823   0.712  1.00 88.56           N  
ATOM    947  CA  LEU A 124     -10.852  -0.735   1.666  1.00 88.56           C  
ATOM    948  C   LEU A 124      -9.406  -0.247   1.656  1.00 88.56           C  
ATOM    949  CB  LEU A 124     -11.242  -1.186   3.076  1.00 88.56           C  
ATOM    950  O   LEU A 124      -9.156   0.959   1.620  1.00 88.56           O  
ATOM    951  CG  LEU A 124     -11.008  -0.175   4.199  1.00 88.56           C  
ATOM    952  CD1 LEU A 124     -11.812   1.095   3.949  1.00 88.56           C  
ATOM    953  CD2 LEU A 124     -11.367  -0.784   5.551  1.00 88.56           C  
ATOM    954  N   ARG A 125      -8.539  -1.226   1.721  1.00 88.50           N  
ATOM    955  CA  ARG A 125      -7.109  -0.938   1.701  1.00 88.50           C  
ATOM    956  C   ARG A 125      -6.730  -0.117   0.472  1.00 88.50           C  
ATOM    957  CB  ARG A 125      -6.297  -2.236   1.732  1.00 88.50           C  
ATOM    958  O   ARG A 125      -5.980   0.855   0.575  1.00 88.50           O  
ATOM    959  CG  ARG A 125      -4.793  -2.021   1.797  1.00 88.50           C  
ATOM    960  CD  ARG A 125      -4.039  -3.342   1.878  1.00 88.50           C  
ATOM    961  NE  ARG A 125      -2.594  -3.139   1.853  1.00 88.50           N  
ATOM    962  NH1 ARG A 125      -2.363  -3.014   4.148  1.00 88.50           N  
ATOM    963  NH2 ARG A 125      -0.526  -2.809   2.793  1.00 88.50           N  
ATOM    964  CZ  ARG A 125      -1.831  -2.988   2.932  1.00 88.50           C  
ATOM    965  N   SER A 126      -7.152  -0.454  -0.612  1.00 84.12           N  
ATOM    966  CA  SER A 126      -6.887   0.238  -1.869  1.00 84.12           C  
ATOM    967  C   SER A 126      -7.477   1.644  -1.861  1.00 84.12           C  
ATOM    968  CB  SER A 126      -7.453  -0.556  -3.049  1.00 84.12           C  
ATOM    969  O   SER A 126      -6.836   2.596  -2.312  1.00 84.12           O  
ATOM    970  OG  SER A 126      -7.230   0.129  -4.270  1.00 84.12           O  
ATOM    971  N   LEU A 127      -8.680   1.733  -1.425  1.00 86.50           N  
ATOM    972  CA  LEU A 127      -9.375   3.016  -1.367  1.00 86.50           C  
ATOM    973  C   LEU A 127      -8.617   4.008  -0.495  1.00 86.50           C  
ATOM    974  CB  LEU A 127     -10.797   2.830  -0.830  1.00 86.50           C  
ATOM    975  O   LEU A 127      -8.359   5.141  -0.912  1.00 86.50           O  
ATOM    976  CG  LEU A 127     -11.641   4.102  -0.693  1.00 86.50           C  
ATOM    977  CD1 LEU A 127     -12.008   4.641  -2.070  1.00 86.50           C  
ATOM    978  CD2 LEU A 127     -12.891   3.824   0.132  1.00 86.50           C  
ATOM    979  N   VAL A 128      -8.211   3.566   0.637  1.00 89.12           N  
ATOM    980  CA  VAL A 128      -7.531   4.426   1.599  1.00 89.12           C  
ATOM    981  C   VAL A 128      -6.117   4.727   1.111  1.00 89.12           C  
ATOM    982  CB  VAL A 128      -7.484   3.785   3.004  1.00 89.12           C  
ATOM    983  O   VAL A 128      -5.629   5.852   1.249  1.00 89.12           O  
ATOM    984  CG1 VAL A 128      -6.676   4.648   3.967  1.00 89.12           C  
ATOM    985  CG2 VAL A 128      -8.898   3.568   3.537  1.00 89.12           C  
ATOM    986  N   ALA A 129      -5.492   3.717   0.548  1.00 87.25           N  
ATOM    987  CA  ALA A 129      -4.148   3.881  -0.001  1.00 87.25           C  
ATOM    988  C   ALA A 129      -4.129   4.953  -1.087  1.00 87.25           C  
ATOM    989  CB  ALA A 129      -3.633   2.557  -0.557  1.00 87.25           C  
ATOM    990  O   ALA A 129      -3.232   5.801  -1.114  1.00 87.25           O  
ATOM    991  N   SER A 130      -5.113   4.957  -1.894  1.00 85.94           N  
ATOM    992  CA  SER A 130      -5.184   5.902  -3.004  1.00 85.94           C  
ATOM    993  C   SER A 130      -5.453   7.320  -2.510  1.00 85.94           C  
ATOM    994  CB  SER A 130      -6.273   5.484  -3.994  1.00 85.94           C  
ATOM    995  O   SER A 130      -5.027   8.289  -3.137  1.00 85.94           O  
ATOM    996  OG  SER A 130      -7.562   5.629  -3.416  1.00 85.94           O  
ATOM    997  N   SER A 131      -6.184   7.445  -1.461  1.00 87.50           N  
ATOM    998  CA  SER A 131      -6.539   8.742  -0.896  1.00 87.50           C  
ATOM    999  C   SER A 131      -5.324   9.422  -0.274  1.00 87.50           C  
ATOM   1000  CB  SER A 131      -7.641   8.594   0.152  1.00 87.50           C  
ATOM   1001  O   SER A 131      -5.180  10.648  -0.357  1.00 87.50           O  
ATOM   1002  OG  SER A 131      -7.973   9.844   0.719  1.00 87.50           O  
ATOM   1003  N   GLY A 132      -4.414   8.625   0.359  1.00 88.19           N  
ATOM   1004  CA  GLY A 132      -3.150   9.094   0.908  1.00 88.19           C  
ATOM   1005  C   GLY A 132      -3.322   9.969   2.135  1.00 88.19           C  
ATOM   1006  O   GLY A 132      -2.506  10.859   2.389  1.00 88.19           O  
ATOM   1007  N   THR A 133      -4.445   9.812   2.795  1.00 90.75           N  
ATOM   1008  CA  THR A 133      -4.688  10.586   4.008  1.00 90.75           C  
ATOM   1009  C   THR A 133      -5.512   9.781   5.008  1.00 90.75           C  
ATOM   1010  CB  THR A 133      -5.406  11.906   3.689  1.00 90.75           C  
ATOM   1011  O   THR A 133      -6.348   8.961   4.617  1.00 90.75           O  
ATOM   1012  CG2 THR A 133      -6.734  11.656   2.982  1.00 90.75           C  
ATOM   1013  OG1 THR A 133      -5.652  12.617   4.910  1.00 90.75           O  
ATOM   1014  N   LEU A 134      -5.309  10.008   6.305  1.00 86.75           N  
ATOM   1015  CA  LEU A 134      -6.133   9.508   7.402  1.00 86.75           C  
ATOM   1016  C   LEU A 134      -6.844  10.648   8.109  1.00 86.75           C  
ATOM   1017  CB  LEU A 134      -5.273   8.727   8.398  1.00 86.75           C  
ATOM   1018  O   LEU A 134      -6.727  10.797   9.328  1.00 86.75           O  
ATOM   1019  CG  LEU A 134      -4.668   7.414   7.895  1.00 86.75           C  
ATOM   1020  CD1 LEU A 134      -3.686   6.855   8.914  1.00 86.75           C  
ATOM   1021  CD2 LEU A 134      -5.766   6.398   7.590  1.00 86.75           C  
ATOM   1022  N   GLU A 135      -7.355  11.555   7.348  1.00 91.31           N  
ATOM   1023  CA  GLU A 135      -8.094  12.688   7.895  1.00 91.31           C  
ATOM   1024  C   GLU A 135      -9.445  12.242   8.453  1.00 91.31           C  
ATOM   1025  CB  GLU A 135      -8.297  13.766   6.828  1.00 91.31           C  
ATOM   1026  O   GLU A 135     -10.359  11.906   7.695  1.00 91.31           O  
ATOM   1027  CG  GLU A 135      -8.852  15.070   7.371  1.00 91.31           C  
ATOM   1028  CD  GLU A 135      -9.031  16.141   6.305  1.00 91.31           C  
ATOM   1029  OE1 GLU A 135      -9.656  17.188   6.590  1.00 91.31           O  
ATOM   1030  OE2 GLU A 135      -8.547  15.930   5.172  1.00 91.31           O  
ATOM   1031  N   PHE A 136      -9.570  12.289   9.766  1.00 93.62           N  
ATOM   1032  CA  PHE A 136     -10.727  11.781  10.492  1.00 93.62           C  
ATOM   1033  C   PHE A 136     -11.477  12.914  11.180  1.00 93.62           C  
ATOM   1034  CB  PHE A 136     -10.297  10.727  11.516  1.00 93.62           C  
ATOM   1035  O   PHE A 136     -10.867  13.758  11.844  1.00 93.62           O  
ATOM   1036  CG  PHE A 136     -11.438  10.172  12.328  1.00 93.62           C  
ATOM   1037  CD1 PHE A 136     -11.648  10.602  13.633  1.00 93.62           C  
ATOM   1038  CD2 PHE A 136     -12.297   9.227  11.789  1.00 93.62           C  
ATOM   1039  CE1 PHE A 136     -12.703  10.094  14.391  1.00 93.62           C  
ATOM   1040  CE2 PHE A 136     -13.352   8.711  12.539  1.00 93.62           C  
ATOM   1041  CZ  PHE A 136     -13.555   9.148  13.836  1.00 93.62           C  
ATOM   1042  N   THR A 137     -12.758  12.953  11.016  1.00 94.38           N  
ATOM   1043  CA  THR A 137     -13.609  13.953  11.656  1.00 94.38           C  
ATOM   1044  C   THR A 137     -14.719  13.281  12.461  1.00 94.38           C  
ATOM   1045  CB  THR A 137     -14.227  14.898  10.609  1.00 94.38           C  
ATOM   1046  O   THR A 137     -15.422  12.406  11.953  1.00 94.38           O  
ATOM   1047  CG2 THR A 137     -15.047  15.992  11.281  1.00 94.38           C  
ATOM   1048  OG1 THR A 137     -13.180  15.508   9.844  1.00 94.38           O  
ATOM   1049  N   ASN A 138     -14.781  13.719  13.695  1.00 93.75           N  
ATOM   1050  CA  ASN A 138     -15.859  13.195  14.531  1.00 93.75           C  
ATOM   1051  C   ASN A 138     -17.219  13.711  14.062  1.00 93.75           C  
ATOM   1052  CB  ASN A 138     -15.625  13.555  16.000  1.00 93.75           C  
ATOM   1053  O   ASN A 138     -17.359  14.883  13.703  1.00 93.75           O  
ATOM   1054  CG  ASN A 138     -14.539  12.719  16.641  1.00 93.75           C  
ATOM   1055  ND2 ASN A 138     -13.875  13.273  17.641  1.00 93.75           N  
ATOM   1056  OD1 ASN A 138     -14.305  11.578  16.234  1.00 93.75           O  
ATOM   1057  N   GLU A 139     -18.141  12.789  14.078  1.00 92.06           N  
ATOM   1058  CA  GLU A 139     -19.516  13.125  13.688  1.00 92.06           C  
ATOM   1059  C   GLU A 139     -20.484  12.898  14.844  1.00 92.06           C  
ATOM   1060  CB  GLU A 139     -19.938  12.312  12.469  1.00 92.06           C  
ATOM   1061  O   GLU A 139     -20.359  11.930  15.594  1.00 92.06           O  
ATOM   1062  CG  GLU A 139     -21.156  12.867  11.742  1.00 92.06           C  
ATOM   1063  CD  GLU A 139     -21.219  12.469  10.281  1.00 92.06           C  
ATOM   1064  OE1 GLU A 139     -21.672  13.289   9.445  1.00 92.06           O  
ATOM   1065  OE2 GLU A 139     -20.828  11.328   9.969  1.00 92.06           O  
ATOM   1066  N   GLY A 140     -21.328  13.875  15.211  1.00 89.12           N  
ATOM   1067  CA  GLY A 140     -22.250  13.773  16.328  1.00 89.12           C  
ATOM   1068  C   GLY A 140     -23.422  12.859  16.047  1.00 89.12           C  
ATOM   1069  O   GLY A 140     -24.406  13.281  15.445  1.00 89.12           O  
ATOM   1070  N   PHE A 141     -23.281  11.484  16.172  1.00 91.88           N  
ATOM   1071  CA  PHE A 141     -24.375  10.539  16.047  1.00 91.88           C  
ATOM   1072  C   PHE A 141     -25.281  10.578  17.266  1.00 91.88           C  
ATOM   1073  CB  PHE A 141     -23.844   9.117  15.828  1.00 91.88           C  
ATOM   1074  O   PHE A 141     -24.797  10.773  18.391  1.00 91.88           O  
ATOM   1075  CG  PHE A 141     -23.125   8.930  14.531  1.00 91.88           C  
ATOM   1076  CD1 PHE A 141     -23.812   8.602  13.367  1.00 91.88           C  
ATOM   1077  CD2 PHE A 141     -21.734   9.086  14.461  1.00 91.88           C  
ATOM   1078  CE1 PHE A 141     -23.141   8.430  12.164  1.00 91.88           C  
ATOM   1079  CE2 PHE A 141     -21.062   8.914  13.258  1.00 91.88           C  
ATOM   1080  CZ  PHE A 141     -21.766   8.586  12.109  1.00 91.88           C  
ATOM   1081  N   ASN A 142     -26.594  10.578  17.109  1.00 90.62           N  
ATOM   1082  CA  ASN A 142     -27.531  10.484  18.203  1.00 90.62           C  
ATOM   1083  C   ASN A 142     -27.812   9.039  18.594  1.00 90.62           C  
ATOM   1084  CB  ASN A 142     -28.844  11.211  17.859  1.00 90.62           C  
ATOM   1085  O   ASN A 142     -28.703   8.398  18.016  1.00 90.62           O  
ATOM   1086  CG  ASN A 142     -29.766  11.352  19.062  1.00 90.62           C  
ATOM   1087  ND2 ASN A 142     -30.922  11.953  18.828  1.00 90.62           N  
ATOM   1088  OD1 ASN A 142     -29.438  10.938  20.172  1.00 90.62           O  
ATOM   1089  N   TRP A 143     -26.969   8.461  19.484  1.00 91.00           N  
ATOM   1090  CA  TRP A 143     -27.156   7.098  19.969  1.00 91.00           C  
ATOM   1091  C   TRP A 143     -27.906   7.105  21.312  1.00 91.00           C  
ATOM   1092  CB  TRP A 143     -25.812   6.379  20.125  1.00 91.00           C  
ATOM   1093  O   TRP A 143     -27.328   6.730  22.344  1.00 91.00           O  
ATOM   1094  CG  TRP A 143     -24.984   6.387  18.875  1.00 91.00           C  
ATOM   1095  CD1 TRP A 143     -23.781   7.004  18.703  1.00 91.00           C  
ATOM   1096  CD2 TRP A 143     -25.297   5.758  17.641  1.00 91.00           C  
ATOM   1097  CE2 TRP A 143     -24.234   6.031  16.750  1.00 91.00           C  
ATOM   1098  CE3 TRP A 143     -26.375   4.984  17.188  1.00 91.00           C  
ATOM   1099  NE1 TRP A 143     -23.312   6.789  17.422  1.00 91.00           N  
ATOM   1100  CH2 TRP A 143     -25.281   4.805  15.016  1.00 91.00           C  
ATOM   1101  CZ2 TRP A 143     -24.219   5.559  15.430  1.00 91.00           C  
ATOM   1102  CZ3 TRP A 143     -26.359   4.516  15.875  1.00 91.00           C  
ATOM   1103  N   THR A 144     -29.172   7.598  21.438  1.00 89.69           N  
ATOM   1104  CA  THR A 144     -29.953   7.723  22.672  1.00 89.69           C  
ATOM   1105  C   THR A 144     -30.484   6.363  23.109  1.00 89.69           C  
ATOM   1106  CB  THR A 144     -31.125   8.711  22.484  1.00 89.69           C  
ATOM   1107  O   THR A 144     -30.875   5.543  22.266  1.00 89.69           O  
ATOM   1108  CG2 THR A 144     -30.609  10.117  22.203  1.00 89.69           C  
ATOM   1109  OG1 THR A 144     -31.938   8.281  21.391  1.00 89.69           O  
ATOM   1110  N   GLY A 145     -30.266   6.086  24.406  1.00 90.94           N  
ATOM   1111  CA  GLY A 145     -30.906   4.887  24.938  1.00 90.94           C  
ATOM   1112  C   GLY A 145     -29.953   3.715  25.062  1.00 90.94           C  
ATOM   1113  O   GLY A 145     -30.328   2.645  25.547  1.00 90.94           O  
ATOM   1114  N   VAL A 146     -28.656   3.959  24.641  1.00 94.88           N  
ATOM   1115  CA  VAL A 146     -27.641   2.916  24.766  1.00 94.88           C  
ATOM   1116  C   VAL A 146     -26.359   3.508  25.328  1.00 94.88           C  
ATOM   1117  CB  VAL A 146     -27.359   2.236  23.406  1.00 94.88           C  
ATOM   1118  O   VAL A 146     -26.109   4.711  25.219  1.00 94.88           O  
ATOM   1119  CG1 VAL A 146     -28.594   1.479  22.922  1.00 94.88           C  
ATOM   1120  CG2 VAL A 146     -26.922   3.273  22.375  1.00 94.88           C  
ATOM   1121  N   ALA A 147     -25.578   2.697  25.969  1.00 95.00           N  
ATOM   1122  CA  ALA A 147     -24.250   3.080  26.422  1.00 95.00           C  
ATOM   1123  C   ALA A 147     -23.234   2.992  25.281  1.00 95.00           C  
ATOM   1124  CB  ALA A 147     -23.797   2.201  27.594  1.00 95.00           C  
ATOM   1125  O   ALA A 147     -23.344   2.125  24.406  1.00 95.00           O  
ATOM   1126  N   GLN A 148     -22.219   3.898  25.219  1.00 91.75           N  
ATOM   1127  CA  GLN A 148     -21.266   3.973  24.125  1.00 91.75           C  
ATOM   1128  C   GLN A 148     -19.828   3.764  24.625  1.00 91.75           C  
ATOM   1129  CB  GLN A 148     -21.375   5.316  23.406  1.00 91.75           C  
ATOM   1130  O   GLN A 148     -18.875   4.051  23.906  1.00 91.75           O  
ATOM   1131  CG  GLN A 148     -22.766   5.602  22.844  1.00 91.75           C  
ATOM   1132  CD  GLN A 148     -22.859   6.953  22.172  1.00 91.75           C  
ATOM   1133  NE2 GLN A 148     -23.859   7.738  22.547  1.00 91.75           N  
ATOM   1134  OE1 GLN A 148     -22.031   7.289  21.312  1.00 91.75           O  
ATOM   1135  N   ASP A 149     -19.594   3.242  25.766  1.00 87.25           N  
ATOM   1136  CA  ASP A 149     -18.266   3.209  26.359  1.00 87.25           C  
ATOM   1137  C   ASP A 149     -17.766   1.771  26.531  1.00 87.25           C  
ATOM   1138  CB  ASP A 149     -18.250   3.928  27.703  1.00 87.25           C  
ATOM   1139  O   ASP A 149     -17.078   1.455  27.500  1.00 87.25           O  
ATOM   1140  CG  ASP A 149     -19.266   3.367  28.688  1.00 87.25           C  
ATOM   1141  OD1 ASP A 149     -20.125   2.553  28.266  1.00 87.25           O  
ATOM   1142  OD2 ASP A 149     -19.219   3.746  29.875  1.00 87.25           O  
ATOM   1143  N   GLY A 150     -18.125   0.931  25.625  1.00 83.75           N  
ATOM   1144  CA  GLY A 150     -17.609  -0.424  25.719  1.00 83.75           C  
ATOM   1145  C   GLY A 150     -16.094  -0.482  25.734  1.00 83.75           C  
ATOM   1146  O   GLY A 150     -15.422   0.227  24.984  1.00 83.75           O  
ATOM   1147  N   THR A 151     -15.516  -1.126  26.828  1.00 85.31           N  
ATOM   1148  CA  THR A 151     -14.062  -1.256  26.906  1.00 85.31           C  
ATOM   1149  C   THR A 151     -13.664  -2.701  27.188  1.00 85.31           C  
ATOM   1150  CB  THR A 151     -13.477  -0.337  27.984  1.00 85.31           C  
ATOM   1151  O   THR A 151     -14.492  -3.508  27.609  1.00 85.31           O  
ATOM   1152  CG2 THR A 151     -13.836   1.122  27.734  1.00 85.31           C  
ATOM   1153  OG1 THR A 151     -13.992  -0.727  29.266  1.00 85.31           O  
ATOM   1154  N   SER A 152     -12.430  -3.023  26.766  1.00 80.31           N  
ATOM   1155  CA  SER A 152     -11.930  -4.375  26.984  1.00 80.31           C  
ATOM   1156  C   SER A 152     -10.484  -4.352  27.484  1.00 80.31           C  
ATOM   1157  CB  SER A 152     -12.023  -5.207  25.703  1.00 80.31           C  
ATOM   1158  O   SER A 152      -9.695  -3.490  27.078  1.00 80.31           O  
ATOM   1159  OG  SER A 152     -11.430  -6.480  25.891  1.00 80.31           O  
ATOM   1160  N   TYR A 153     -10.133  -5.324  28.375  1.00 81.62           N  
ATOM   1161  CA  TYR A 153      -8.773  -5.461  28.859  1.00 81.62           C  
ATOM   1162  C   TYR A 153      -7.820  -5.855  27.734  1.00 81.62           C  
ATOM   1163  CB  TYR A 153      -8.711  -6.500  29.984  1.00 81.62           C  
ATOM   1164  O   TYR A 153      -6.609  -5.660  27.844  1.00 81.62           O  
ATOM   1165  CG  TYR A 153      -7.371  -6.559  30.688  1.00 81.62           C  
ATOM   1166  CD1 TYR A 153      -6.438  -7.539  30.359  1.00 81.62           C  
ATOM   1167  CD2 TYR A 153      -7.039  -5.637  31.672  1.00 81.62           C  
ATOM   1168  CE1 TYR A 153      -5.203  -7.602  31.000  1.00 81.62           C  
ATOM   1169  CE2 TYR A 153      -5.809  -5.688  32.312  1.00 81.62           C  
ATOM   1170  OH  TYR A 153      -3.678  -6.727  32.625  1.00 81.62           O  
ATOM   1171  CZ  TYR A 153      -4.898  -6.672  31.969  1.00 81.62           C  
ATOM   1172  N   ALA A 154      -8.445  -6.344  26.719  1.00 78.31           N  
ATOM   1173  CA  ALA A 154      -7.699  -6.797  25.547  1.00 78.31           C  
ATOM   1174  C   ALA A 154      -7.180  -5.617  24.734  1.00 78.31           C  
ATOM   1175  CB  ALA A 154      -8.570  -7.695  24.672  1.00 78.31           C  
ATOM   1176  O   ALA A 154      -6.195  -5.746  24.000  1.00 78.31           O  
ATOM   1177  N   CYS A 155      -7.816  -4.434  25.016  1.00 86.38           N  
ATOM   1178  CA  CYS A 155      -7.414  -3.174  24.406  1.00 86.38           C  
ATOM   1179  C   CYS A 155      -6.988  -2.162  25.469  1.00 86.38           C  
ATOM   1180  CB  CYS A 155      -8.555  -2.598  23.562  1.00 86.38           C  
ATOM   1181  O   CYS A 155      -7.789  -1.781  26.328  1.00 86.38           O  
ATOM   1182  SG  CYS A 155      -8.062  -1.211  22.516  1.00 86.38           S  
ATOM   1183  N   LYS A 156      -5.699  -1.905  25.453  1.00 86.69           N  
ATOM   1184  CA  LYS A 156      -5.215  -1.021  26.516  1.00 86.69           C  
ATOM   1185  C   LYS A 156      -4.582   0.239  25.922  1.00 86.69           C  
ATOM   1186  CB  LYS A 156      -4.203  -1.748  27.406  1.00 86.69           C  
ATOM   1187  O   LYS A 156      -3.836   0.168  24.953  1.00 86.69           O  
ATOM   1188  CG  LYS A 156      -4.801  -2.898  28.203  1.00 86.69           C  
ATOM   1189  CD  LYS A 156      -3.768  -3.529  29.125  1.00 86.69           C  
ATOM   1190  CE  LYS A 156      -4.363  -4.676  29.938  1.00 86.69           C  
ATOM   1191  NZ  LYS A 156      -3.352  -5.305  30.844  1.00 86.69           N  
ATOM   1192  N   ARG A 157      -4.961   1.321  26.359  1.00 87.75           N  
ATOM   1193  CA  ARG A 157      -4.254   2.582  26.172  1.00 87.75           C  
ATOM   1194  C   ARG A 157      -3.479   2.977  27.422  1.00 87.75           C  
ATOM   1195  CB  ARG A 157      -5.230   3.695  25.781  1.00 87.75           C  
ATOM   1196  O   ARG A 157      -4.066   3.439  28.406  1.00 87.75           O  
ATOM   1197  CG  ARG A 157      -4.566   4.914  25.156  1.00 87.75           C  
ATOM   1198  CD  ARG A 157      -5.590   5.945  24.719  1.00 87.75           C  
ATOM   1199  NE  ARG A 157      -6.012   5.723  23.328  1.00 87.75           N  
ATOM   1200  NH1 ARG A 157      -8.086   4.871  23.875  1.00 87.75           N  
ATOM   1201  NH2 ARG A 157      -7.465   5.059  21.688  1.00 87.75           N  
ATOM   1202  CZ  ARG A 157      -7.188   5.219  22.969  1.00 87.75           C  
ATOM   1203  N   GLY A 158      -2.225   2.559  27.391  1.00 85.50           N  
ATOM   1204  CA  GLY A 158      -1.464   2.605  28.625  1.00 85.50           C  
ATOM   1205  C   GLY A 158      -1.860   1.522  29.609  1.00 85.50           C  
ATOM   1206  O   GLY A 158      -1.863   0.337  29.266  1.00 85.50           O  
ATOM   1207  N   SER A 159      -2.354   1.874  30.781  1.00 84.75           N  
ATOM   1208  CA  SER A 159      -2.766   0.910  31.797  1.00 84.75           C  
ATOM   1209  C   SER A 159      -4.285   0.867  31.938  1.00 84.75           C  
ATOM   1210  CB  SER A 159      -2.133   1.247  33.156  1.00 84.75           C  
ATOM   1211  O   SER A 159      -4.816   0.162  32.781  1.00 84.75           O  
ATOM   1212  OG  SER A 159      -2.408   2.588  33.500  1.00 84.75           O  
ATOM   1213  N   VAL A 160      -4.965   1.568  31.016  1.00 88.12           N  
ATOM   1214  CA  VAL A 160      -6.410   1.722  31.125  1.00 88.12           C  
ATOM   1215  C   VAL A 160      -7.102   0.894  30.047  1.00 88.12           C  
ATOM   1216  CB  VAL A 160      -6.836   3.203  31.016  1.00 88.12           C  
ATOM   1217  O   VAL A 160      -6.648   0.860  28.906  1.00 88.12           O  
ATOM   1218  CG1 VAL A 160      -8.352   3.336  31.094  1.00 88.12           C  
ATOM   1219  CG2 VAL A 160      -6.172   4.031  32.125  1.00 88.12           C  
ATOM   1220  N   LYS A 161      -8.164   0.195  30.516  1.00 88.69           N  
ATOM   1221  CA  LYS A 161      -8.992  -0.496  29.531  1.00 88.69           C  
ATOM   1222  C   LYS A 161      -9.594   0.486  28.531  1.00 88.69           C  
ATOM   1223  CB  LYS A 161     -10.109  -1.277  30.234  1.00 88.69           C  
ATOM   1224  O   LYS A 161     -10.117   1.535  28.922  1.00 88.69           O  
ATOM   1225  CG  LYS A 161      -9.609  -2.336  31.203  1.00 88.69           C  
ATOM   1226  CD  LYS A 161     -10.758  -3.008  31.938  1.00 88.69           C  
ATOM   1227  CE  LYS A 161     -10.258  -4.004  32.969  1.00 88.69           C  
ATOM   1228  NZ  LYS A 161     -11.383  -4.629  33.750  1.00 88.69           N  
ATOM   1229  N   SER A 162      -9.461   0.098  27.281  1.00 90.25           N  
ATOM   1230  CA  SER A 162      -9.938   0.982  26.219  1.00 90.25           C  
ATOM   1231  C   SER A 162     -10.570   0.191  25.078  1.00 90.25           C  
ATOM   1232  CB  SER A 162      -8.789   1.834  25.688  1.00 90.25           C  
ATOM   1233  O   SER A 162     -10.891  -0.990  25.250  1.00 90.25           O  
ATOM   1234  OG  SER A 162      -9.273   2.844  24.812  1.00 90.25           O  
ATOM   1235  N   PHE A 163     -10.836   1.002  23.984  1.00 92.00           N  
ATOM   1236  CA  PHE A 163     -11.391   0.491  22.750  1.00 92.00           C  
ATOM   1237  C   PHE A 163     -10.859   1.272  21.547  1.00 92.00           C  
ATOM   1238  CB  PHE A 163     -12.922   0.557  22.781  1.00 92.00           C  
ATOM   1239  O   PHE A 163     -10.047   2.188  21.719  1.00 92.00           O  
ATOM   1240  CG  PHE A 163     -13.586  -0.229  21.672  1.00 92.00           C  
ATOM   1241  CD1 PHE A 163     -14.398   0.403  20.750  1.00 92.00           C  
ATOM   1242  CD2 PHE A 163     -13.391  -1.601  21.578  1.00 92.00           C  
ATOM   1243  CE1 PHE A 163     -15.016  -0.321  19.719  1.00 92.00           C  
ATOM   1244  CE2 PHE A 163     -14.000  -2.332  20.562  1.00 92.00           C  
ATOM   1245  CZ  PHE A 163     -14.812  -1.689  19.641  1.00 92.00           C  
ATOM   1246  N   PHE A 164     -11.188   0.807  20.375  1.00 93.12           N  
ATOM   1247  CA  PHE A 164     -10.797   1.557  19.188  1.00 93.12           C  
ATOM   1248  C   PHE A 164     -11.234   3.012  19.297  1.00 93.12           C  
ATOM   1249  CB  PHE A 164     -11.391   0.920  17.922  1.00 93.12           C  
ATOM   1250  O   PHE A 164     -12.398   3.293  19.594  1.00 93.12           O  
ATOM   1251  CG  PHE A 164     -10.961  -0.506  17.703  1.00 93.12           C  
ATOM   1252  CD1 PHE A 164      -9.625  -0.822  17.500  1.00 93.12           C  
ATOM   1253  CD2 PHE A 164     -11.898  -1.532  17.703  1.00 93.12           C  
ATOM   1254  CE1 PHE A 164      -9.227  -2.141  17.297  1.00 93.12           C  
ATOM   1255  CE2 PHE A 164     -11.508  -2.854  17.516  1.00 93.12           C  
ATOM   1256  CZ  PHE A 164     -10.172  -3.156  17.297  1.00 93.12           C  
ATOM   1257  N   SER A 165     -10.375   4.020  19.047  1.00 92.38           N  
ATOM   1258  CA  SER A 165     -10.648   5.434  19.281  1.00 92.38           C  
ATOM   1259  C   SER A 165     -11.570   5.996  18.203  1.00 92.38           C  
ATOM   1260  CB  SER A 165      -9.352   6.238  19.312  1.00 92.38           C  
ATOM   1261  O   SER A 165     -12.164   7.062  18.375  1.00 92.38           O  
ATOM   1262  OG  SER A 165      -8.641   6.109  18.094  1.00 92.38           O  
ATOM   1263  N   ARG A 166     -11.773   5.223  17.016  1.00 93.75           N  
ATOM   1264  CA  ARG A 166     -12.578   5.727  15.914  1.00 93.75           C  
ATOM   1265  C   ARG A 166     -13.922   5.008  15.844  1.00 93.75           C  
ATOM   1266  CB  ARG A 166     -11.836   5.574  14.586  1.00 93.75           C  
ATOM   1267  O   ARG A 166     -14.695   5.211  14.898  1.00 93.75           O  
ATOM   1268  CG  ARG A 166     -10.484   6.277  14.555  1.00 93.75           C  
ATOM   1269  CD  ARG A 166     -10.625   7.781  14.742  1.00 93.75           C  
ATOM   1270  NE  ARG A 166      -9.336   8.461  14.648  1.00 93.75           N  
ATOM   1271  NH1 ARG A 166      -9.992  10.312  15.859  1.00 93.75           N  
ATOM   1272  NH2 ARG A 166      -7.859  10.172  15.039  1.00 93.75           N  
ATOM   1273  CZ  ARG A 166      -9.062   9.648  15.180  1.00 93.75           C  
ATOM   1274  N   LEU A 167     -14.133   4.160  16.812  1.00 95.38           N  
ATOM   1275  CA  LEU A 167     -15.383   3.412  16.891  1.00 95.38           C  
ATOM   1276  C   LEU A 167     -16.016   3.527  18.266  1.00 95.38           C  
ATOM   1277  CB  LEU A 167     -15.148   1.938  16.547  1.00 95.38           C  
ATOM   1278  O   LEU A 167     -15.320   3.791  19.250  1.00 95.38           O  
ATOM   1279  CG  LEU A 167     -14.602   1.648  15.141  1.00 95.38           C  
ATOM   1280  CD1 LEU A 167     -14.164   0.192  15.039  1.00 95.38           C  
ATOM   1281  CD2 LEU A 167     -15.641   1.977  14.078  1.00 95.38           C  
ATOM   1282  N   ASN A 168     -17.297   3.320  18.297  1.00 94.69           N  
ATOM   1283  CA  ASN A 168     -18.062   3.238  19.547  1.00 94.69           C  
ATOM   1284  C   ASN A 168     -18.688   1.862  19.719  1.00 94.69           C  
ATOM   1285  CB  ASN A 168     -19.125   4.328  19.594  1.00 94.69           C  
ATOM   1286  O   ASN A 168     -19.344   1.347  18.812  1.00 94.69           O  
ATOM   1287  CG  ASN A 168     -18.547   5.723  19.703  1.00 94.69           C  
ATOM   1288  ND2 ASN A 168     -19.188   6.688  19.047  1.00 94.69           N  
ATOM   1289  OD1 ASN A 168     -17.531   5.930  20.359  1.00 94.69           O  
ATOM   1290  N   TRP A 169     -18.406   1.347  20.875  1.00 94.81           N  
ATOM   1291  CA  TRP A 169     -19.078   0.093  21.203  1.00 94.81           C  
ATOM   1292  C   TRP A 169     -20.406   0.353  21.906  1.00 94.81           C  
ATOM   1293  CB  TRP A 169     -18.172  -0.782  22.078  1.00 94.81           C  
ATOM   1294  O   TRP A 169     -20.422   0.743  23.078  1.00 94.81           O  
ATOM   1295  CG  TRP A 169     -18.734  -2.152  22.344  1.00 94.81           C  
ATOM   1296  CD1 TRP A 169     -19.969  -2.621  22.000  1.00 94.81           C  
ATOM   1297  CD2 TRP A 169     -18.062  -3.230  23.000  1.00 94.81           C  
ATOM   1298  CE2 TRP A 169     -18.953  -4.324  23.031  1.00 94.81           C  
ATOM   1299  CE3 TRP A 169     -16.781  -3.379  23.578  1.00 94.81           C  
ATOM   1300  NE1 TRP A 169     -20.109  -3.928  22.406  1.00 94.81           N  
ATOM   1301  CH2 TRP A 169     -17.359  -5.672  24.156  1.00 94.81           C  
ATOM   1302  CZ2 TRP A 169     -18.609  -5.555  23.594  1.00 94.81           C  
ATOM   1303  CZ3 TRP A 169     -16.453  -4.602  24.141  1.00 94.81           C  
ATOM   1304  N   LEU A 170     -21.516   0.036  21.172  1.00 95.56           N  
ATOM   1305  CA  LEU A 170     -22.828   0.272  21.734  1.00 95.56           C  
ATOM   1306  C   LEU A 170     -23.344  -0.965  22.469  1.00 95.56           C  
ATOM   1307  CB  LEU A 170     -23.828   0.668  20.625  1.00 95.56           C  
ATOM   1308  O   LEU A 170     -23.328  -2.066  21.906  1.00 95.56           O  
ATOM   1309  CG  LEU A 170     -23.406   1.829  19.734  1.00 95.56           C  
ATOM   1310  CD1 LEU A 170     -24.547   2.225  18.812  1.00 95.56           C  
ATOM   1311  CD2 LEU A 170     -22.938   3.020  20.562  1.00 95.56           C  
ATOM   1312  N   HIS A 171     -23.766  -0.775  23.750  1.00 94.94           N  
ATOM   1313  CA  HIS A 171     -24.328  -1.866  24.531  1.00 94.94           C  
ATOM   1314  C   HIS A 171     -25.453  -1.370  25.438  1.00 94.94           C  
ATOM   1315  CB  HIS A 171     -23.234  -2.539  25.375  1.00 94.94           C  
ATOM   1316  O   HIS A 171     -25.766  -0.177  25.453  1.00 94.94           O  
ATOM   1317  CG  HIS A 171     -22.656  -1.650  26.422  1.00 94.94           C  
ATOM   1318  CD2 HIS A 171     -21.594  -0.805  26.391  1.00 94.94           C  
ATOM   1319  ND1 HIS A 171     -23.172  -1.569  27.703  1.00 94.94           N  
ATOM   1320  CE1 HIS A 171     -22.453  -0.709  28.406  1.00 94.94           C  
ATOM   1321  NE2 HIS A 171     -21.500  -0.232  27.641  1.00 94.94           N  
ATOM   1322  N   LYS A 172     -26.078  -2.266  26.125  1.00 95.25           N  
ATOM   1323  CA  LYS A 172     -27.297  -1.974  26.891  1.00 95.25           C  
ATOM   1324  C   LYS A 172     -27.047  -0.849  27.891  1.00 95.25           C  
ATOM   1325  CB  LYS A 172     -27.781  -3.227  27.609  1.00 95.25           C  
ATOM   1326  O   LYS A 172     -25.969  -0.725  28.438  1.00 95.25           O  
ATOM   1327  CG  LYS A 172     -26.922  -3.648  28.781  1.00 95.25           C  
ATOM   1328  CD  LYS A 172     -27.500  -4.859  29.500  1.00 95.25           C  
ATOM   1329  CE  LYS A 172     -26.641  -5.273  30.688  1.00 95.25           C  
ATOM   1330  NZ  LYS A 172     -27.172  -6.492  31.359  1.00 95.25           N  
ATOM   1331  N   LEU A 173     -27.938   0.050  28.047  1.00 95.44           N  
ATOM   1332  CA  LEU A 173     -28.016   1.068  29.078  1.00 95.44           C  
ATOM   1333  C   LEU A 173     -29.250   0.844  29.953  1.00 95.44           C  
ATOM   1334  CB  LEU A 173     -28.062   2.467  28.469  1.00 95.44           C  
ATOM   1335  O   LEU A 173     -30.375   0.785  29.453  1.00 95.44           O  
ATOM   1336  CG  LEU A 173     -28.094   3.643  29.438  1.00 95.44           C  
ATOM   1337  CD1 LEU A 173     -26.781   3.732  30.203  1.00 95.44           C  
ATOM   1338  CD2 LEU A 173     -28.391   4.945  28.703  1.00 95.44           C  
ATOM   1339  N   GLU A 174     -29.047   0.635  31.266  1.00 91.88           N  
ATOM   1340  CA  GLU A 174     -30.125   0.412  32.219  1.00 91.88           C  
ATOM   1341  C   GLU A 174     -31.031  -0.740  31.797  1.00 91.88           C  
ATOM   1342  CB  GLU A 174     -30.953   1.686  32.406  1.00 91.88           C  
ATOM   1343  O   GLU A 174     -32.250  -0.597  31.750  1.00 91.88           O  
ATOM   1344  CG  GLU A 174     -30.172   2.840  33.031  1.00 91.88           C  
ATOM   1345  CD  GLU A 174     -31.031   4.078  33.281  1.00 91.88           C  
ATOM   1346  OE1 GLU A 174     -30.531   5.047  33.875  1.00 91.88           O  
ATOM   1347  OE2 GLU A 174     -32.188   4.082  32.812  1.00 91.88           O  
ATOM   1348  N   TYR A 175     -30.375  -1.838  31.188  1.00 92.31           N  
ATOM   1349  CA  TYR A 175     -31.016  -3.111  30.875  1.00 92.31           C  
ATOM   1350  C   TYR A 175     -31.859  -3.004  29.609  1.00 92.31           C  
ATOM   1351  CB  TYR A 175     -31.906  -3.570  32.031  1.00 92.31           C  
ATOM   1352  O   TYR A 175     -32.750  -3.811  29.375  1.00 92.31           O  
ATOM   1353  CG  TYR A 175     -31.141  -3.764  33.344  1.00 92.31           C  
ATOM   1354  CD1 TYR A 175     -30.359  -4.891  33.531  1.00 92.31           C  
ATOM   1355  CD2 TYR A 175     -31.234  -2.822  34.344  1.00 92.31           C  
ATOM   1356  CE1 TYR A 175     -29.656  -5.074  34.719  1.00 92.31           C  
ATOM   1357  CE2 TYR A 175     -30.531  -2.994  35.562  1.00 92.31           C  
ATOM   1358  OH  TYR A 175     -29.062  -4.297  36.906  1.00 92.31           O  
ATOM   1359  CZ  TYR A 175     -29.750  -4.121  35.719  1.00 92.31           C  
ATOM   1360  N   LYS A 176     -31.641  -1.914  28.922  1.00 94.25           N  
ATOM   1361  CA  LYS A 176     -32.375  -1.725  27.672  1.00 94.25           C  
ATOM   1362  C   LYS A 176     -31.438  -1.488  26.500  1.00 94.25           C  
ATOM   1363  CB  LYS A 176     -33.375  -0.554  27.812  1.00 94.25           C  
ATOM   1364  O   LYS A 176     -30.391  -0.869  26.656  1.00 94.25           O  
ATOM   1365  CG  LYS A 176     -34.469  -0.780  28.828  1.00 94.25           C  
ATOM   1366  CD  LYS A 176     -35.438   0.397  28.891  1.00 94.25           C  
ATOM   1367  CE  LYS A 176     -36.531   0.182  29.922  1.00 94.25           C  
ATOM   1368  NZ  LYS A 176     -37.438   1.348  30.000  1.00 94.25           N  
ATOM   1369  N   TYR A 177     -31.859  -1.912  25.359  1.00 95.12           N  
ATOM   1370  CA  TYR A 177     -31.266  -1.629  24.062  1.00 95.12           C  
ATOM   1371  C   TYR A 177     -32.344  -1.412  23.000  1.00 95.12           C  
ATOM   1372  CB  TYR A 177     -30.344  -2.770  23.625  1.00 95.12           C  
ATOM   1373  O   TYR A 177     -32.812  -2.365  22.359  1.00 95.12           O  
ATOM   1374  CG  TYR A 177     -29.406  -2.400  22.500  1.00 95.12           C  
ATOM   1375  CD1 TYR A 177     -29.875  -2.273  21.188  1.00 95.12           C  
ATOM   1376  CD2 TYR A 177     -28.047  -2.182  22.734  1.00 95.12           C  
ATOM   1377  CE1 TYR A 177     -29.016  -1.936  20.156  1.00 95.12           C  
ATOM   1378  CE2 TYR A 177     -27.188  -1.844  21.703  1.00 95.12           C  
ATOM   1379  OH  TYR A 177     -26.828  -1.389  19.391  1.00 95.12           O  
ATOM   1380  CZ  TYR A 177     -27.672  -1.723  20.422  1.00 95.12           C  
ATOM   1381  N   PRO A 178     -32.781  -0.203  22.906  1.00 94.81           N  
ATOM   1382  CA  PRO A 178     -33.844   0.062  21.938  1.00 94.81           C  
ATOM   1383  C   PRO A 178     -33.375  -0.073  20.500  1.00 94.81           C  
ATOM   1384  CB  PRO A 178     -34.250   1.505  22.250  1.00 94.81           C  
ATOM   1385  O   PRO A 178     -32.188   0.008  20.219  1.00 94.81           O  
ATOM   1386  CG  PRO A 178     -33.031   2.139  22.812  1.00 94.81           C  
ATOM   1387  CD  PRO A 178     -32.250   1.098  23.578  1.00 94.81           C  
ATOM   1388  N   ALA A 179     -34.344  -0.339  19.672  1.00 94.19           N  
ATOM   1389  CA  ALA A 179     -34.000  -0.320  18.266  1.00 94.19           C  
ATOM   1390  C   ALA A 179     -33.469   1.050  17.844  1.00 94.19           C  
ATOM   1391  CB  ALA A 179     -35.188  -0.705  17.406  1.00 94.19           C  
ATOM   1392  O   ALA A 179     -34.062   2.076  18.156  1.00 94.19           O  
ATOM   1393  N   LEU A 180     -32.312   1.000  17.219  1.00 95.38           N  
ATOM   1394  CA  LEU A 180     -31.625   2.230  16.812  1.00 95.38           C  
ATOM   1395  C   LEU A 180     -31.875   2.521  15.344  1.00 95.38           C  
ATOM   1396  CB  LEU A 180     -30.125   2.133  17.078  1.00 95.38           C  
ATOM   1397  O   LEU A 180     -31.859   1.609  14.516  1.00 95.38           O  
ATOM   1398  CG  LEU A 180     -29.703   1.826  18.516  1.00 95.38           C  
ATOM   1399  CD1 LEU A 180     -28.203   1.625  18.609  1.00 95.38           C  
ATOM   1400  CD2 LEU A 180     -30.156   2.941  19.453  1.00 95.38           C  
ATOM   1401  N   ASN A 181     -32.125   3.812  15.094  1.00 95.31           N  
ATOM   1402  CA  ASN A 181     -32.312   4.324  13.742  1.00 95.31           C  
ATOM   1403  C   ASN A 181     -31.688   5.707  13.578  1.00 95.31           C  
ATOM   1404  CB  ASN A 181     -33.781   4.363  13.383  1.00 95.31           C  
ATOM   1405  O   ASN A 181     -32.250   6.703  14.047  1.00 95.31           O  
ATOM   1406  CG  ASN A 181     -34.031   4.664  11.914  1.00 95.31           C  
ATOM   1407  ND2 ASN A 181     -35.281   4.539  11.484  1.00 95.31           N  
ATOM   1408  OD1 ASN A 181     -33.094   5.008  11.180  1.00 95.31           O  
ATOM   1409  N   VAL A 182     -30.547   5.723  12.859  1.00 94.56           N  
ATOM   1410  CA  VAL A 182     -29.797   6.969  12.719  1.00 94.56           C  
ATOM   1411  C   VAL A 182     -29.625   7.309  11.242  1.00 94.56           C  
ATOM   1412  CB  VAL A 182     -28.422   6.879  13.414  1.00 94.56           C  
ATOM   1413  O   VAL A 182     -29.344   6.430  10.430  1.00 94.56           O  
ATOM   1414  CG1 VAL A 182     -27.578   8.117  13.102  1.00 94.56           C  
ATOM   1415  CG2 VAL A 182     -28.594   6.719  14.930  1.00 94.56           C  
ATOM   1416  N   THR A 183     -29.875   8.570  11.016  1.00 94.50           N  
ATOM   1417  CA  THR A 183     -29.703   9.086   9.656  1.00 94.50           C  
ATOM   1418  C   THR A 183     -28.672  10.211   9.633  1.00 94.50           C  
ATOM   1419  CB  THR A 183     -31.047   9.586   9.078  1.00 94.50           C  
ATOM   1420  O   THR A 183     -28.750  11.148  10.422  1.00 94.50           O  
ATOM   1421  CG2 THR A 183     -32.062   8.453   8.961  1.00 94.50           C  
ATOM   1422  OG1 THR A 183     -31.578  10.602   9.938  1.00 94.50           O  
ATOM   1423  N   MET A 184     -27.797  10.023   8.625  1.00 94.56           N  
ATOM   1424  CA  MET A 184     -26.734  11.016   8.492  1.00 94.56           C  
ATOM   1425  C   MET A 184     -26.562  11.445   7.035  1.00 94.56           C  
ATOM   1426  CB  MET A 184     -25.406  10.469   9.023  1.00 94.56           C  
ATOM   1427  O   MET A 184     -26.031  10.695   6.219  1.00 94.56           O  
ATOM   1428  CG  MET A 184     -24.281  11.492   9.070  1.00 94.56           C  
ATOM   1429  SD  MET A 184     -24.703  12.938  10.133  1.00 94.56           S  
ATOM   1430  CE  MET A 184     -24.828  12.125  11.750  1.00 94.56           C  
ATOM   1431  N   PRO A 185     -27.016  12.703   6.781  1.00 93.94           N  
ATOM   1432  CA  PRO A 185     -26.828  13.172   5.402  1.00 93.94           C  
ATOM   1433  C   PRO A 185     -25.406  13.648   5.121  1.00 93.94           C  
ATOM   1434  CB  PRO A 185     -27.828  14.328   5.297  1.00 93.94           C  
ATOM   1435  O   PRO A 185     -24.734  14.141   6.023  1.00 93.94           O  
ATOM   1436  CG  PRO A 185     -27.984  14.836   6.695  1.00 93.94           C  
ATOM   1437  CD  PRO A 185     -27.781  13.688   7.641  1.00 93.94           C  
ATOM   1438  N   ASN A 186     -25.000  13.375   3.916  1.00 94.88           N  
ATOM   1439  CA  ASN A 186     -23.734  13.945   3.461  1.00 94.88           C  
ATOM   1440  C   ASN A 186     -23.953  15.227   2.662  1.00 94.88           C  
ATOM   1441  CB  ASN A 186     -22.953  12.930   2.629  1.00 94.88           C  
ATOM   1442  O   ASN A 186     -24.250  15.172   1.466  1.00 94.88           O  
ATOM   1443  CG  ASN A 186     -21.578  13.438   2.225  1.00 94.88           C  
ATOM   1444  ND2 ASN A 186     -20.844  12.617   1.487  1.00 94.88           N  
ATOM   1445  OD1 ASN A 186     -21.188  14.555   2.572  1.00 94.88           O  
ATOM   1446  N   ASN A 187     -23.766  16.391   3.289  1.00 93.44           N  
ATOM   1447  CA  ASN A 187     -24.000  17.688   2.664  1.00 93.44           C  
ATOM   1448  C   ASN A 187     -22.719  18.312   2.148  1.00 93.44           C  
ATOM   1449  CB  ASN A 187     -24.703  18.641   3.643  1.00 93.44           C  
ATOM   1450  O   ASN A 187     -22.734  19.422   1.596  1.00 93.44           O  
ATOM   1451  CG  ASN A 187     -26.078  18.141   4.055  1.00 93.44           C  
ATOM   1452  ND2 ASN A 187     -26.422  18.344   5.320  1.00 93.44           N  
ATOM   1453  OD1 ASN A 187     -26.828  17.594   3.238  1.00 93.44           O  
ATOM   1454  N   ASP A 188     -21.656  17.562   2.316  1.00 92.88           N  
ATOM   1455  CA  ASP A 188     -20.359  18.062   1.875  1.00 92.88           C  
ATOM   1456  C   ASP A 188     -20.125  17.734   0.403  1.00 92.88           C  
ATOM   1457  CB  ASP A 188     -19.250  17.469   2.734  1.00 92.88           C  
ATOM   1458  O   ASP A 188     -20.891  16.984  -0.207  1.00 92.88           O  
ATOM   1459  CG  ASP A 188     -19.312  17.922   4.184  1.00 92.88           C  
ATOM   1460  OD1 ASP A 188     -19.406  19.141   4.434  1.00 92.88           O  
ATOM   1461  OD2 ASP A 188     -19.250  17.047   5.078  1.00 92.88           O  
ATOM   1462  N   LYS A 189     -19.094  18.297  -0.228  1.00 92.44           N  
ATOM   1463  CA  LYS A 189     -18.797  18.109  -1.646  1.00 92.44           C  
ATOM   1464  C   LYS A 189     -17.797  16.969  -1.854  1.00 92.44           C  
ATOM   1465  CB  LYS A 189     -18.250  19.406  -2.260  1.00 92.44           C  
ATOM   1466  O   LYS A 189     -17.203  16.859  -2.926  1.00 92.44           O  
ATOM   1467  CG  LYS A 189     -19.250  20.547  -2.266  1.00 92.44           C  
ATOM   1468  CD  LYS A 189     -18.703  21.766  -2.984  1.00 92.44           C  
ATOM   1469  CE  LYS A 189     -19.688  22.938  -2.961  1.00 92.44           C  
ATOM   1470  NZ  LYS A 189     -19.125  24.141  -3.645  1.00 92.44           N  
ATOM   1471  N   PHE A 190     -17.562  16.172  -0.841  1.00 91.88           N  
ATOM   1472  CA  PHE A 190     -16.641  15.047  -0.945  1.00 91.88           C  
ATOM   1473  C   PHE A 190     -17.266  13.781  -0.379  1.00 91.88           C  
ATOM   1474  CB  PHE A 190     -15.328  15.352  -0.214  1.00 91.88           C  
ATOM   1475  O   PHE A 190     -18.250  13.852   0.374  1.00 91.88           O  
ATOM   1476  CG  PHE A 190     -15.516  15.766   1.220  1.00 91.88           C  
ATOM   1477  CD1 PHE A 190     -15.594  17.109   1.564  1.00 91.88           C  
ATOM   1478  CD2 PHE A 190     -15.602  14.812   2.225  1.00 91.88           C  
ATOM   1479  CE1 PHE A 190     -15.766  17.500   2.891  1.00 91.88           C  
ATOM   1480  CE2 PHE A 190     -15.773  15.195   3.553  1.00 91.88           C  
ATOM   1481  CZ  PHE A 190     -15.859  16.531   3.885  1.00 91.88           C  
ATOM   1482  N   ASP A 191     -16.672  12.617  -0.772  1.00 92.00           N  
ATOM   1483  CA  ASP A 191     -17.141  11.328  -0.286  1.00 92.00           C  
ATOM   1484  C   ASP A 191     -16.719  11.102   1.166  1.00 92.00           C  
ATOM   1485  CB  ASP A 191     -16.609  10.195  -1.168  1.00 92.00           C  
ATOM   1486  O   ASP A 191     -15.594  11.414   1.549  1.00 92.00           O  
ATOM   1487  CG  ASP A 191     -17.141  10.250  -2.588  1.00 92.00           C  
ATOM   1488  OD1 ASP A 191     -18.078  11.031  -2.859  1.00 92.00           O  
ATOM   1489  OD2 ASP A 191     -16.625   9.500  -3.443  1.00 92.00           O  
ATOM   1490  N   LYS A 192     -17.625  10.609   1.982  1.00 95.00           N  
ATOM   1491  CA  LYS A 192     -17.328  10.242   3.367  1.00 95.00           C  
ATOM   1492  C   LYS A 192     -17.250   8.727   3.527  1.00 95.00           C  
ATOM   1493  CB  LYS A 192     -18.406  10.812   4.305  1.00 95.00           C  
ATOM   1494  O   LYS A 192     -18.109   7.996   3.031  1.00 95.00           O  
ATOM   1495  CG  LYS A 192     -18.406  12.328   4.391  1.00 95.00           C  
ATOM   1496  CD  LYS A 192     -19.453  12.836   5.371  1.00 95.00           C  
ATOM   1497  CE  LYS A 192     -19.391  14.344   5.535  1.00 95.00           C  
ATOM   1498  NZ  LYS A 192     -20.453  14.844   6.461  1.00 95.00           N  
ATOM   1499  N   LEU A 193     -16.172   8.305   4.098  1.00 95.19           N  
ATOM   1500  CA  LEU A 193     -16.016   6.891   4.418  1.00 95.19           C  
ATOM   1501  C   LEU A 193     -16.312   6.625   5.887  1.00 95.19           C  
ATOM   1502  CB  LEU A 193     -14.594   6.426   4.086  1.00 95.19           C  
ATOM   1503  O   LEU A 193     -15.648   7.168   6.770  1.00 95.19           O  
ATOM   1504  CG  LEU A 193     -14.227   5.004   4.516  1.00 95.19           C  
ATOM   1505  CD1 LEU A 193     -15.031   3.982   3.723  1.00 95.19           C  
ATOM   1506  CD2 LEU A 193     -12.727   4.762   4.344  1.00 95.19           C  
ATOM   1507  N   TYR A 194     -17.297   5.812   6.145  1.00 96.12           N  
ATOM   1508  CA  TYR A 194     -17.656   5.410   7.500  1.00 96.12           C  
ATOM   1509  C   TYR A 194     -17.219   3.977   7.777  1.00 96.12           C  
ATOM   1510  CB  TYR A 194     -19.156   5.543   7.723  1.00 96.12           C  
ATOM   1511  O   TYR A 194     -17.484   3.072   6.984  1.00 96.12           O  
ATOM   1512  CG  TYR A 194     -19.641   6.973   7.754  1.00 96.12           C  
ATOM   1513  CD1 TYR A 194     -19.703   7.684   8.953  1.00 96.12           C  
ATOM   1514  CD2 TYR A 194     -20.047   7.617   6.586  1.00 96.12           C  
ATOM   1515  CE1 TYR A 194     -20.156   9.000   8.984  1.00 96.12           C  
ATOM   1516  CE2 TYR A 194     -20.484   8.938   6.609  1.00 96.12           C  
ATOM   1517  OH  TYR A 194     -20.984  10.922   7.840  1.00 96.12           O  
ATOM   1518  CZ  TYR A 194     -20.547   9.617   7.812  1.00 96.12           C  
ATOM   1519  N   ILE A 195     -16.500   3.824   8.883  1.00 96.62           N  
ATOM   1520  CA  ILE A 195     -16.125   2.486   9.336  1.00 96.62           C  
ATOM   1521  C   ILE A 195     -17.047   2.053  10.477  1.00 96.62           C  
ATOM   1522  CB  ILE A 195     -14.648   2.432   9.773  1.00 96.62           C  
ATOM   1523  O   ILE A 195     -17.266   2.811  11.430  1.00 96.62           O  
ATOM   1524  CG1 ILE A 195     -13.734   2.895   8.633  1.00 96.62           C  
ATOM   1525  CG2 ILE A 195     -14.273   1.021  10.234  1.00 96.62           C  
ATOM   1526  CD1 ILE A 195     -13.711   1.954   7.438  1.00 96.62           C  
ATOM   1527  N   TRP A 196     -17.609   0.878  10.352  1.00 97.00           N  
ATOM   1528  CA  TRP A 196     -18.469   0.333  11.391  1.00 97.00           C  
ATOM   1529  C   TRP A 196     -18.281  -1.174  11.523  1.00 97.00           C  
ATOM   1530  CB  TRP A 196     -19.938   0.647  11.086  1.00 97.00           C  
ATOM   1531  O   TRP A 196     -17.594  -1.795  10.703  1.00 97.00           O  
ATOM   1532  CG  TRP A 196     -20.406   0.127   9.758  1.00 97.00           C  
ATOM   1533  CD1 TRP A 196     -20.219   0.704   8.539  1.00 97.00           C  
ATOM   1534  CD2 TRP A 196     -21.156  -1.075   9.531  1.00 97.00           C  
ATOM   1535  CE2 TRP A 196     -21.375  -1.165   8.141  1.00 97.00           C  
ATOM   1536  CE3 TRP A 196     -21.641  -2.088  10.367  1.00 97.00           C  
ATOM   1537  NE1 TRP A 196     -20.812  -0.068   7.559  1.00 97.00           N  
ATOM   1538  CH2 TRP A 196     -22.547  -3.205   8.406  1.00 97.00           C  
ATOM   1539  CZ2 TRP A 196     -22.078  -2.229   7.566  1.00 97.00           C  
ATOM   1540  CZ3 TRP A 196     -22.344  -3.145   9.797  1.00 97.00           C  
ATOM   1541  N   GLY A 197     -18.891  -1.760  12.562  1.00 97.06           N  
ATOM   1542  CA  GLY A 197     -18.656  -3.182  12.766  1.00 97.06           C  
ATOM   1543  C   GLY A 197     -19.797  -3.871  13.492  1.00 97.06           C  
ATOM   1544  O   GLY A 197     -20.750  -3.217  13.930  1.00 97.06           O  
ATOM   1545  N   VAL A 198     -19.672  -5.227  13.586  1.00 97.31           N  
ATOM   1546  CA  VAL A 198     -20.656  -6.055  14.273  1.00 97.31           C  
ATOM   1547  C   VAL A 198     -19.969  -6.953  15.297  1.00 97.31           C  
ATOM   1548  CB  VAL A 198     -21.469  -6.914  13.281  1.00 97.31           C  
ATOM   1549  O   VAL A 198     -19.016  -7.668  14.961  1.00 97.31           O  
ATOM   1550  CG1 VAL A 198     -22.438  -7.832  14.023  1.00 97.31           C  
ATOM   1551  CG2 VAL A 198     -22.234  -6.020  12.305  1.00 97.31           C  
ATOM   1552  N   HIS A 199     -20.391  -6.789  16.500  1.00 95.88           N  
ATOM   1553  CA  HIS A 199     -19.844  -7.609  17.578  1.00 95.88           C  
ATOM   1554  C   HIS A 199     -20.484  -9.000  17.578  1.00 95.88           C  
ATOM   1555  CB  HIS A 199     -20.078  -6.938  18.938  1.00 95.88           C  
ATOM   1556  O   HIS A 199     -21.703  -9.133  17.547  1.00 95.88           O  
ATOM   1557  CG  HIS A 199     -19.484  -7.691  20.078  1.00 95.88           C  
ATOM   1558  CD2 HIS A 199     -18.250  -8.188  20.281  1.00 95.88           C  
ATOM   1559  ND1 HIS A 199     -20.219  -8.016  21.203  1.00 95.88           N  
ATOM   1560  CE1 HIS A 199     -19.453  -8.680  22.047  1.00 95.88           C  
ATOM   1561  NE2 HIS A 199     -18.250  -8.797  21.516  1.00 95.88           N  
ATOM   1562  N   HIS A 200     -19.625 -10.031  17.578  1.00 95.38           N  
ATOM   1563  CA  HIS A 200     -20.047 -11.422  17.625  1.00 95.38           C  
ATOM   1564  C   HIS A 200     -19.734 -12.047  18.984  1.00 95.38           C  
ATOM   1565  CB  HIS A 200     -19.375 -12.234  16.516  1.00 95.38           C  
ATOM   1566  O   HIS A 200     -18.609 -12.469  19.250  1.00 95.38           O  
ATOM   1567  CG  HIS A 200     -19.594 -11.672  15.148  1.00 95.38           C  
ATOM   1568  CD2 HIS A 200     -18.844 -10.852  14.391  1.00 95.38           C  
ATOM   1569  ND1 HIS A 200     -20.734 -11.953  14.414  1.00 95.38           N  
ATOM   1570  CE1 HIS A 200     -20.656 -11.320  13.250  1.00 95.38           C  
ATOM   1571  NE2 HIS A 200     -19.516 -10.648  13.211  1.00 95.38           N  
ATOM   1572  N   PRO A 201     -20.734 -12.109  19.859  1.00 94.69           N  
ATOM   1573  CA  PRO A 201     -20.500 -12.633  21.203  1.00 94.69           C  
ATOM   1574  C   PRO A 201     -20.172 -14.125  21.203  1.00 94.69           C  
ATOM   1575  CB  PRO A 201     -21.828 -12.359  21.922  1.00 94.69           C  
ATOM   1576  O   PRO A 201     -20.609 -14.859  20.312  1.00 94.69           O  
ATOM   1577  CG  PRO A 201     -22.453 -11.234  21.156  1.00 94.69           C  
ATOM   1578  CD  PRO A 201     -22.078 -11.383  19.703  1.00 94.69           C  
ATOM   1579  N   SER A 202     -19.578 -14.578  22.266  1.00 93.44           N  
ATOM   1580  CA  SER A 202     -19.062 -15.945  22.375  1.00 93.44           C  
ATOM   1581  C   SER A 202     -20.141 -16.891  22.906  1.00 93.44           C  
ATOM   1582  CB  SER A 202     -17.844 -15.984  23.297  1.00 93.44           C  
ATOM   1583  O   SER A 202     -20.062 -18.109  22.688  1.00 93.44           O  
ATOM   1584  OG  SER A 202     -18.156 -15.445  24.578  1.00 93.44           O  
ATOM   1585  N   THR A 203     -21.172 -16.297  23.641  1.00 94.62           N  
ATOM   1586  CA  THR A 203     -22.234 -17.109  24.203  1.00 94.62           C  
ATOM   1587  C   THR A 203     -23.578 -16.375  24.094  1.00 94.62           C  
ATOM   1588  CB  THR A 203     -21.953 -17.438  25.688  1.00 94.62           C  
ATOM   1589  O   THR A 203     -23.609 -15.156  23.953  1.00 94.62           O  
ATOM   1590  CG2 THR A 203     -20.594 -18.094  25.844  1.00 94.62           C  
ATOM   1591  OG1 THR A 203     -22.000 -16.234  26.453  1.00 94.62           O  
ATOM   1592  N   ASP A 204     -24.594 -17.156  24.188  1.00 95.38           N  
ATOM   1593  CA  ASP A 204     -25.938 -16.594  24.203  1.00 95.38           C  
ATOM   1594  C   ASP A 204     -26.156 -15.680  25.406  1.00 95.38           C  
ATOM   1595  CB  ASP A 204     -26.984 -17.703  24.188  1.00 95.38           C  
ATOM   1596  O   ASP A 204     -26.859 -14.680  25.328  1.00 95.38           O  
ATOM   1597  CG  ASP A 204     -27.062 -18.438  22.859  1.00 95.38           C  
ATOM   1598  OD1 ASP A 204     -27.062 -17.781  21.797  1.00 95.38           O  
ATOM   1599  OD2 ASP A 204     -27.141 -19.688  22.875  1.00 95.38           O  
ATOM   1600  N   SER A 205     -25.500 -16.031  26.500  1.00 94.88           N  
ATOM   1601  CA  SER A 205     -25.562 -15.219  27.719  1.00 94.88           C  
ATOM   1602  C   SER A 205     -24.938 -13.844  27.500  1.00 94.88           C  
ATOM   1603  CB  SER A 205     -24.859 -15.922  28.875  1.00 94.88           C  
ATOM   1604  O   SER A 205     -25.484 -12.828  27.938  1.00 94.88           O  
ATOM   1605  OG  SER A 205     -24.891 -15.117  30.047  1.00 94.88           O  
ATOM   1606  N   ASP A 206     -23.812 -13.805  26.906  1.00 93.12           N  
ATOM   1607  CA  ASP A 206     -23.125 -12.562  26.578  1.00 93.12           C  
ATOM   1608  C   ASP A 206     -23.969 -11.695  25.641  1.00 93.12           C  
ATOM   1609  CB  ASP A 206     -21.766 -12.852  25.953  1.00 93.12           C  
ATOM   1610  O   ASP A 206     -24.031 -10.477  25.812  1.00 93.12           O  
ATOM   1611  CG  ASP A 206     -20.719 -13.305  26.953  1.00 93.12           C  
ATOM   1612  OD1 ASP A 206     -20.969 -13.195  28.172  1.00 93.12           O  
ATOM   1613  OD2 ASP A 206     -19.641 -13.766  26.531  1.00 93.12           O  
ATOM   1614  N   GLN A 207     -24.609 -12.312  24.672  1.00 95.50           N  
ATOM   1615  CA  GLN A 207     -25.500 -11.633  23.734  1.00 95.50           C  
ATOM   1616  C   GLN A 207     -26.656 -10.953  24.469  1.00 95.50           C  
ATOM   1617  CB  GLN A 207     -26.031 -12.609  22.688  1.00 95.50           C  
ATOM   1618  O   GLN A 207     -26.922  -9.773  24.250  1.00 95.50           O  
ATOM   1619  CG  GLN A 207     -27.094 -12.008  21.781  1.00 95.50           C  
ATOM   1620  CD  GLN A 207     -26.562 -10.867  20.938  1.00 95.50           C  
ATOM   1621  NE2 GLN A 207     -27.375  -9.820  20.781  1.00 95.50           N  
ATOM   1622  OE1 GLN A 207     -25.438 -10.922  20.422  1.00 95.50           O  
ATOM   1623  N   THR A 208     -27.297 -11.664  25.328  1.00 95.94           N  
ATOM   1624  CA  THR A 208     -28.453 -11.156  26.047  1.00 95.94           C  
ATOM   1625  C   THR A 208     -28.016 -10.125  27.094  1.00 95.94           C  
ATOM   1626  CB  THR A 208     -29.219 -12.297  26.750  1.00 95.94           C  
ATOM   1627  O   THR A 208     -28.719  -9.125  27.297  1.00 95.94           O  
ATOM   1628  CG2 THR A 208     -30.500 -11.781  27.391  1.00 95.94           C  
ATOM   1629  OG1 THR A 208     -29.562 -13.297  25.766  1.00 95.94           O  
ATOM   1630  N   SER A 209     -26.906 -10.320  27.688  1.00 94.62           N  
ATOM   1631  CA  SER A 209     -26.406  -9.414  28.719  1.00 94.62           C  
ATOM   1632  C   SER A 209     -25.969  -8.078  28.125  1.00 94.62           C  
ATOM   1633  CB  SER A 209     -25.219 -10.047  29.469  1.00 94.62           C  
ATOM   1634  O   SER A 209     -26.188  -7.023  28.719  1.00 94.62           O  
ATOM   1635  OG  SER A 209     -24.078 -10.133  28.625  1.00 94.62           O  
ATOM   1636  N   LEU A 210     -25.453  -8.094  26.984  1.00 94.50           N  
ATOM   1637  CA  LEU A 210     -24.906  -6.895  26.359  1.00 94.50           C  
ATOM   1638  C   LEU A 210     -25.969  -6.180  25.531  1.00 94.50           C  
ATOM   1639  CB  LEU A 210     -23.703  -7.246  25.469  1.00 94.50           C  
ATOM   1640  O   LEU A 210     -26.016  -4.945  25.516  1.00 94.50           O  
ATOM   1641  CG  LEU A 210     -22.422  -7.633  26.188  1.00 94.50           C  
ATOM   1642  CD1 LEU A 210     -21.438  -8.273  25.219  1.00 94.50           C  
ATOM   1643  CD2 LEU A 210     -21.797  -6.414  26.859  1.00 94.50           C  
ATOM   1644  N   TYR A 211     -26.938  -6.930  24.953  1.00 95.94           N  
ATOM   1645  CA  TYR A 211     -27.828  -6.305  23.969  1.00 95.94           C  
ATOM   1646  C   TYR A 211     -29.281  -6.570  24.312  1.00 95.94           C  
ATOM   1647  CB  TYR A 211     -27.516  -6.816  22.562  1.00 95.94           C  
ATOM   1648  O   TYR A 211     -30.188  -6.121  23.609  1.00 95.94           O  
ATOM   1649  CG  TYR A 211     -26.078  -6.617  22.141  1.00 95.94           C  
ATOM   1650  CD1 TYR A 211     -25.547  -5.340  21.984  1.00 95.94           C  
ATOM   1651  CD2 TYR A 211     -25.250  -7.707  21.906  1.00 95.94           C  
ATOM   1652  CE1 TYR A 211     -24.234  -5.152  21.594  1.00 95.94           C  
ATOM   1653  CE2 TYR A 211     -23.938  -7.531  21.516  1.00 95.94           C  
ATOM   1654  OH  TYR A 211     -22.125  -6.070  20.984  1.00 95.94           O  
ATOM   1655  CZ  TYR A 211     -23.422  -6.250  21.359  1.00 95.94           C  
ATOM   1656  N   VAL A 212     -29.641  -7.359  25.375  1.00 94.81           N  
ATOM   1657  CA  VAL A 212     -30.938  -7.578  25.984  1.00 94.81           C  
ATOM   1658  C   VAL A 212     -31.828  -8.375  25.031  1.00 94.81           C  
ATOM   1659  CB  VAL A 212     -31.625  -6.242  26.359  1.00 94.81           C  
ATOM   1660  O   VAL A 212     -33.062  -8.375  25.156  1.00 94.81           O  
ATOM   1661  CG1 VAL A 212     -32.906  -6.492  27.156  1.00 94.81           C  
ATOM   1662  CG2 VAL A 212     -30.656  -5.348  27.141  1.00 94.81           C  
ATOM   1663  N   GLN A 213     -31.312  -8.836  23.922  1.00 93.25           N  
ATOM   1664  CA  GLN A 213     -32.031  -9.648  22.953  1.00 93.25           C  
ATOM   1665  C   GLN A 213     -31.281 -10.930  22.625  1.00 93.25           C  
ATOM   1666  CB  GLN A 213     -32.312  -8.852  21.672  1.00 93.25           C  
ATOM   1667  O   GLN A 213     -30.062 -10.984  22.750  1.00 93.25           O  
ATOM   1668  CG  GLN A 213     -31.062  -8.234  21.062  1.00 93.25           C  
ATOM   1669  CD  GLN A 213     -31.359  -7.344  19.875  1.00 93.25           C  
ATOM   1670  NE2 GLN A 213     -30.375  -7.160  19.000  1.00 93.25           N  
ATOM   1671  OE1 GLN A 213     -32.469  -6.828  19.734  1.00 93.25           O  
ATOM   1672  N   ALA A 214     -32.000 -11.984  22.188  1.00 91.56           N  
ATOM   1673  CA  ALA A 214     -31.453 -13.305  21.859  1.00 91.56           C  
ATOM   1674  C   ALA A 214     -30.688 -13.258  20.547  1.00 91.56           C  
ATOM   1675  CB  ALA A 214     -32.562 -14.344  21.781  1.00 91.56           C  
ATOM   1676  O   ALA A 214     -29.766 -14.062  20.328  1.00 91.56           O  
ATOM   1677  N   SER A 215     -31.078 -12.227  19.750  1.00 90.44           N  
ATOM   1678  CA  SER A 215     -30.391 -12.008  18.484  1.00 90.44           C  
ATOM   1679  C   SER A 215     -30.484 -10.547  18.047  1.00 90.44           C  
ATOM   1680  CB  SER A 215     -30.984 -12.914  17.391  1.00 90.44           C  
ATOM   1681  O   SER A 215     -31.500  -9.883  18.281  1.00 90.44           O  
ATOM   1682  OG  SER A 215     -30.328 -12.695  16.156  1.00 90.44           O  
ATOM   1683  N   GLY A 216     -29.344 -10.078  17.391  1.00 93.75           N  
ATOM   1684  CA  GLY A 216     -29.312  -8.711  16.875  1.00 93.75           C  
ATOM   1685  C   GLY A 216     -29.219  -8.648  15.359  1.00 93.75           C  
ATOM   1686  O   GLY A 216     -29.078  -9.672  14.695  1.00 93.75           O  
ATOM   1687  N   ARG A 217     -29.422  -7.461  14.898  1.00 96.19           N  
ATOM   1688  CA  ARG A 217     -29.328  -7.195  13.461  1.00 96.19           C  
ATOM   1689  C   ARG A 217     -28.859  -5.766  13.203  1.00 96.19           C  
ATOM   1690  CB  ARG A 217     -30.672  -7.445  12.773  1.00 96.19           C  
ATOM   1691  O   ARG A 217     -29.344  -4.824  13.828  1.00 96.19           O  
ATOM   1692  CG  ARG A 217     -30.625  -7.328  11.258  1.00 96.19           C  
ATOM   1693  CD  ARG A 217     -31.953  -7.676  10.617  1.00 96.19           C  
ATOM   1694  NE  ARG A 217     -32.969  -6.656  10.891  1.00 96.19           N  
ATOM   1695  NH1 ARG A 217     -34.469  -7.445   9.328  1.00 96.19           N  
ATOM   1696  NH2 ARG A 217     -34.969  -5.602  10.594  1.00 96.19           N  
ATOM   1697  CZ  ARG A 217     -34.125  -6.570  10.273  1.00 96.19           C  
ATOM   1698  N   VAL A 218     -27.891  -5.680  12.281  1.00 97.50           N  
ATOM   1699  CA  VAL A 218     -27.375  -4.363  11.906  1.00 97.50           C  
ATOM   1700  C   VAL A 218     -27.562  -4.141  10.414  1.00 97.50           C  
ATOM   1701  CB  VAL A 218     -25.891  -4.211  12.289  1.00 97.50           C  
ATOM   1702  O   VAL A 218     -27.125  -4.953   9.594  1.00 97.50           O  
ATOM   1703  CG1 VAL A 218     -25.359  -2.846  11.852  1.00 97.50           C  
ATOM   1704  CG2 VAL A 218     -25.703  -4.402  13.797  1.00 97.50           C  
ATOM   1705  N   THR A 219     -28.234  -3.018  10.141  1.00 97.25           N  
ATOM   1706  CA  THR A 219     -28.438  -2.654   8.742  1.00 97.25           C  
ATOM   1707  C   THR A 219     -27.891  -1.258   8.461  1.00 97.25           C  
ATOM   1708  CB  THR A 219     -29.922  -2.711   8.367  1.00 97.25           C  
ATOM   1709  O   THR A 219     -28.234  -0.298   9.148  1.00 97.25           O  
ATOM   1710  CG2 THR A 219     -30.141  -2.418   6.883  1.00 97.25           C  
ATOM   1711  OG1 THR A 219     -30.438  -4.020   8.656  1.00 97.25           O  
ATOM   1712  N   VAL A 220     -27.031  -1.209   7.496  1.00 96.75           N  
ATOM   1713  CA  VAL A 220     -26.484   0.063   7.035  1.00 96.75           C  
ATOM   1714  C   VAL A 220     -26.828   0.264   5.559  1.00 96.75           C  
ATOM   1715  CB  VAL A 220     -24.953   0.135   7.246  1.00 96.75           C  
ATOM   1716  O   VAL A 220     -26.547  -0.602   4.727  1.00 96.75           O  
ATOM   1717  CG1 VAL A 220     -24.406   1.474   6.754  1.00 96.75           C  
ATOM   1718  CG2 VAL A 220     -24.609  -0.083   8.719  1.00 96.75           C  
ATOM   1719  N   SER A 221     -27.391   1.420   5.309  1.00 95.75           N  
ATOM   1720  CA  SER A 221     -27.844   1.616   3.936  1.00 95.75           C  
ATOM   1721  C   SER A 221     -27.562   3.035   3.455  1.00 95.75           C  
ATOM   1722  CB  SER A 221     -29.344   1.321   3.820  1.00 95.75           C  
ATOM   1723  O   SER A 221     -27.516   3.971   4.258  1.00 95.75           O  
ATOM   1724  OG  SER A 221     -30.094   2.193   4.648  1.00 95.75           O  
ATOM   1725  N   THR A 222     -27.312   3.107   2.180  1.00 94.12           N  
ATOM   1726  CA  THR A 222     -27.297   4.352   1.421  1.00 94.12           C  
ATOM   1727  C   THR A 222     -28.359   4.336   0.328  1.00 94.12           C  
ATOM   1728  CB  THR A 222     -25.906   4.605   0.791  1.00 94.12           C  
ATOM   1729  O   THR A 222     -29.094   3.361   0.190  1.00 94.12           O  
ATOM   1730  CG2 THR A 222     -24.812   4.543   1.842  1.00 94.12           C  
ATOM   1731  OG1 THR A 222     -25.656   3.607  -0.208  1.00 94.12           O  
ATOM   1732  N   LYS A 223     -28.531   5.336  -0.393  1.00 88.75           N  
ATOM   1733  CA  LYS A 223     -29.500   5.367  -1.485  1.00 88.75           C  
ATOM   1734  C   LYS A 223     -29.219   4.258  -2.496  1.00 88.75           C  
ATOM   1735  CB  LYS A 223     -29.469   6.727  -2.184  1.00 88.75           C  
ATOM   1736  O   LYS A 223     -30.156   3.699  -3.084  1.00 88.75           O  
ATOM   1737  CG  LYS A 223     -30.141   7.844  -1.387  1.00 88.75           C  
ATOM   1738  CD  LYS A 223     -30.188   9.141  -2.182  1.00 88.75           C  
ATOM   1739  CE  LYS A 223     -30.812  10.273  -1.369  1.00 88.75           C  
ATOM   1740  NZ  LYS A 223     -30.812  11.555  -2.125  1.00 88.75           N  
ATOM   1741  N   ARG A 224     -27.984   3.807  -2.525  1.00 84.12           N  
ATOM   1742  CA  ARG A 224     -27.547   2.936  -3.609  1.00 84.12           C  
ATOM   1743  C   ARG A 224     -27.203   1.542  -3.090  1.00 84.12           C  
ATOM   1744  CB  ARG A 224     -26.328   3.535  -4.316  1.00 84.12           C  
ATOM   1745  O   ARG A 224     -27.156   0.582  -3.861  1.00 84.12           O  
ATOM   1746  CG  ARG A 224     -26.594   4.859  -5.008  1.00 84.12           C  
ATOM   1747  CD  ARG A 224     -25.359   5.418  -5.684  1.00 84.12           C  
ATOM   1748  NE  ARG A 224     -25.594   6.734  -6.262  1.00 84.12           N  
ATOM   1749  NH1 ARG A 224     -23.500   6.949  -7.184  1.00 84.12           N  
ATOM   1750  NH2 ARG A 224     -25.031   8.625  -7.438  1.00 84.12           N  
ATOM   1751  CZ  ARG A 224     -24.703   7.434  -6.961  1.00 84.12           C  
ATOM   1752  N   SER A 225     -27.031   1.410  -1.826  1.00 88.88           N  
ATOM   1753  CA  SER A 225     -26.594   0.111  -1.321  1.00 88.88           C  
ATOM   1754  C   SER A 225     -27.109  -0.135   0.091  1.00 88.88           C  
ATOM   1755  CB  SER A 225     -25.062   0.012  -1.333  1.00 88.88           C  
ATOM   1756  O   SER A 225     -27.438   0.811   0.812  1.00 88.88           O  
ATOM   1757  OG  SER A 225     -24.500   0.894  -0.381  1.00 88.88           O  
ATOM   1758  N   GLN A 226     -27.312  -1.358   0.363  1.00 92.44           N  
ATOM   1759  CA  GLN A 226     -27.750  -1.782   1.690  1.00 92.44           C  
ATOM   1760  C   GLN A 226     -27.031  -3.053   2.125  1.00 92.44           C  
ATOM   1761  CB  GLN A 226     -29.266  -2.006   1.717  1.00 92.44           C  
ATOM   1762  O   GLN A 226     -26.875  -3.990   1.340  1.00 92.44           O  
ATOM   1763  CG  GLN A 226     -29.797  -2.430   3.076  1.00 92.44           C  
ATOM   1764  CD  GLN A 226     -31.297  -2.631   3.080  1.00 92.44           C  
ATOM   1765  NE2 GLN A 226     -31.734  -3.826   3.459  1.00 92.44           N  
ATOM   1766  OE1 GLN A 226     -32.062  -1.719   2.742  1.00 92.44           O  
ATOM   1767  N   GLN A 227     -26.641  -3.018   3.350  1.00 93.06           N  
ATOM   1768  CA  GLN A 227     -25.969  -4.168   3.939  1.00 93.06           C  
ATOM   1769  C   GLN A 227     -26.578  -4.531   5.289  1.00 93.06           C  
ATOM   1770  CB  GLN A 227     -24.469  -3.887   4.098  1.00 93.06           C  
ATOM   1771  O   GLN A 227     -26.750  -3.668   6.148  1.00 93.06           O  
ATOM   1772  CG  GLN A 227     -23.656  -5.102   4.531  1.00 93.06           C  
ATOM   1773  CD  GLN A 227     -22.156  -4.859   4.465  1.00 93.06           C  
ATOM   1774  NE2 GLN A 227     -21.406  -5.891   4.090  1.00 93.06           N  
ATOM   1775  OE1 GLN A 227     -21.688  -3.760   4.750  1.00 93.06           O  
ATOM   1776  N   THR A 228     -26.922  -5.773   5.359  1.00 96.00           N  
ATOM   1777  CA  THR A 228     -27.484  -6.281   6.609  1.00 96.00           C  
ATOM   1778  C   THR A 228     -26.625  -7.434   7.145  1.00 96.00           C  
ATOM   1779  CB  THR A 228     -28.938  -6.754   6.422  1.00 96.00           C  
ATOM   1780  O   THR A 228     -26.312  -8.375   6.414  1.00 96.00           O  
ATOM   1781  CG2 THR A 228     -29.516  -7.254   7.738  1.00 96.00           C  
ATOM   1782  OG1 THR A 228     -29.719  -5.660   5.941  1.00 96.00           O  
ATOM   1783  N   VAL A 229     -26.328  -7.363   8.398  1.00 95.94           N  
ATOM   1784  CA  VAL A 229     -25.469  -8.375   8.992  1.00 95.94           C  
ATOM   1785  C   VAL A 229     -26.109  -8.922  10.266  1.00 95.94           C  
ATOM   1786  CB  VAL A 229     -24.062  -7.805   9.312  1.00 95.94           C  
ATOM   1787  O   VAL A 229     -26.562  -8.164  11.117  1.00 95.94           O  
ATOM   1788  CG1 VAL A 229     -23.156  -8.891   9.891  1.00 95.94           C  
ATOM   1789  CG2 VAL A 229     -23.438  -7.191   8.062  1.00 95.94           C  
ATOM   1790  N   ILE A 230     -26.125 -10.211  10.320  1.00 95.75           N  
ATOM   1791  CA  ILE A 230     -26.594 -10.906  11.516  1.00 95.75           C  
ATOM   1792  C   ILE A 230     -25.391 -11.469  12.289  1.00 95.75           C  
ATOM   1793  CB  ILE A 230     -27.578 -12.039  11.164  1.00 95.75           C  
ATOM   1794  O   ILE A 230     -24.562 -12.180  11.727  1.00 95.75           O  
ATOM   1795  CG1 ILE A 230     -28.797 -11.469  10.422  1.00 95.75           C  
ATOM   1796  CG2 ILE A 230     -28.000 -12.797  12.422  1.00 95.75           C  
ATOM   1797  CD1 ILE A 230     -29.719 -12.531   9.852  1.00 95.75           C  
ATOM   1798  N   PRO A 231     -25.328 -11.117  13.617  1.00 95.19           N  
ATOM   1799  CA  PRO A 231     -24.172 -11.586  14.398  1.00 95.19           C  
ATOM   1800  C   PRO A 231     -24.125 -13.109  14.523  1.00 95.19           C  
ATOM   1801  CB  PRO A 231     -24.391 -10.938  15.773  1.00 95.19           C  
ATOM   1802  O   PRO A 231     -25.172 -13.766  14.562  1.00 95.19           O  
ATOM   1803  CG  PRO A 231     -25.859 -10.703  15.852  1.00 95.19           C  
ATOM   1804  CD  PRO A 231     -26.391 -10.445  14.469  1.00 95.19           C  
ATOM   1805  N   ASN A 232     -22.953 -13.602  14.453  1.00 94.06           N  
ATOM   1806  CA  ASN A 232     -22.703 -15.031  14.656  1.00 94.06           C  
ATOM   1807  C   ASN A 232     -22.297 -15.320  16.094  1.00 94.06           C  
ATOM   1808  CB  ASN A 232     -21.625 -15.531  13.688  1.00 94.06           C  
ATOM   1809  O   ASN A 232     -21.141 -15.109  16.469  1.00 94.06           O  
ATOM   1810  CG  ASN A 232     -21.438 -17.031  13.750  1.00 94.06           C  
ATOM   1811  ND2 ASN A 232     -20.719 -17.578  12.781  1.00 94.06           N  
ATOM   1812  OD1 ASN A 232     -21.922 -17.688  14.672  1.00 94.06           O  
ATOM   1813  N   ILE A 233     -23.281 -15.836  16.875  1.00 94.19           N  
ATOM   1814  CA  ILE A 233     -23.047 -16.141  18.281  1.00 94.19           C  
ATOM   1815  C   ILE A 233     -22.469 -17.547  18.406  1.00 94.19           C  
ATOM   1816  CB  ILE A 233     -24.344 -16.000  19.109  1.00 94.19           C  
ATOM   1817  O   ILE A 233     -23.078 -18.516  17.938  1.00 94.19           O  
ATOM   1818  CG1 ILE A 233     -24.969 -14.625  18.891  1.00 94.19           C  
ATOM   1819  CG2 ILE A 233     -24.047 -16.250  20.594  1.00 94.19           C  
ATOM   1820  CD1 ILE A 233     -26.438 -14.547  19.297  1.00 94.19           C  
ATOM   1821  N   GLY A 234     -21.266 -17.578  18.969  1.00 91.69           N  
ATOM   1822  CA  GLY A 234     -20.672 -18.906  19.109  1.00 91.69           C  
ATOM   1823  C   GLY A 234     -19.266 -18.859  19.672  1.00 91.69           C  
ATOM   1824  O   GLY A 234     -18.625 -17.812  19.703  1.00 91.69           O  
ATOM   1825  N   SER A 235     -18.891 -20.078  20.172  1.00 87.75           N  
ATOM   1826  CA  SER A 235     -17.562 -20.219  20.781  1.00 87.75           C  
ATOM   1827  C   SER A 235     -16.469 -20.141  19.719  1.00 87.75           C  
ATOM   1828  CB  SER A 235     -17.469 -21.531  21.547  1.00 87.75           C  
ATOM   1829  O   SER A 235     -16.594 -20.734  18.641  1.00 87.75           O  
ATOM   1830  OG  SER A 235     -18.344 -21.531  22.656  1.00 87.75           O  
ATOM   1831  N   ARG A 236     -15.336 -19.406  20.031  1.00 88.81           N  
ATOM   1832  CA  ARG A 236     -14.164 -19.234  19.188  1.00 88.81           C  
ATOM   1833  C   ARG A 236     -12.883 -19.359  20.000  1.00 88.81           C  
ATOM   1834  CB  ARG A 236     -14.203 -17.875  18.484  1.00 88.81           C  
ATOM   1835  O   ARG A 236     -12.891 -19.188  21.234  1.00 88.81           O  
ATOM   1836  CG  ARG A 236     -15.414 -17.688  17.578  1.00 88.81           C  
ATOM   1837  CD  ARG A 236     -15.523 -16.250  17.078  1.00 88.81           C  
ATOM   1838  NE  ARG A 236     -16.688 -16.078  16.219  1.00 88.81           N  
ATOM   1839  NH1 ARG A 236     -18.125 -15.516  17.938  1.00 88.81           N  
ATOM   1840  NH2 ARG A 236     -18.891 -15.594  15.773  1.00 88.81           N  
ATOM   1841  CZ  ARG A 236     -17.906 -15.727  16.641  1.00 88.81           C  
ATOM   1842  N   PRO A 237     -11.820 -19.578  19.281  1.00 88.44           N  
ATOM   1843  CA  PRO A 237     -10.539 -19.625  19.984  1.00 88.44           C  
ATOM   1844  C   PRO A 237     -10.195 -18.297  20.672  1.00 88.44           C  
ATOM   1845  CB  PRO A 237      -9.539 -19.938  18.859  1.00 88.44           C  
ATOM   1846  O   PRO A 237     -10.508 -17.234  20.141  1.00 88.44           O  
ATOM   1847  CG  PRO A 237     -10.352 -20.562  17.781  1.00 88.44           C  
ATOM   1848  CD  PRO A 237     -11.734 -19.984  17.828  1.00 88.44           C  
ATOM   1849  N   TRP A 238      -9.680 -18.406  21.797  1.00 87.69           N  
ATOM   1850  CA  TRP A 238      -9.281 -17.219  22.547  1.00 87.69           C  
ATOM   1851  C   TRP A 238      -8.094 -16.531  21.891  1.00 87.69           C  
ATOM   1852  CB  TRP A 238      -8.938 -17.594  24.000  1.00 87.69           C  
ATOM   1853  O   TRP A 238      -7.094 -17.172  21.562  1.00 87.69           O  
ATOM   1854  CG  TRP A 238     -10.117 -18.062  24.797  1.00 87.69           C  
ATOM   1855  CD1 TRP A 238     -10.750 -19.266  24.703  1.00 87.69           C  
ATOM   1856  CD2 TRP A 238     -10.805 -17.328  25.812  1.00 87.69           C  
ATOM   1857  CE2 TRP A 238     -11.844 -18.141  26.297  1.00 87.69           C  
ATOM   1858  CE3 TRP A 238     -10.641 -16.047  26.359  1.00 87.69           C  
ATOM   1859  NE1 TRP A 238     -11.789 -19.328  25.609  1.00 87.69           N  
ATOM   1860  CH2 TRP A 238     -12.531 -16.469  27.828  1.00 87.69           C  
ATOM   1861  CZ2 TRP A 238     -12.719 -17.734  27.312  1.00 87.69           C  
ATOM   1862  CZ3 TRP A 238     -11.508 -15.633  27.359  1.00 87.69           C  
ATOM   1863  N   VAL A 239      -8.352 -15.375  21.578  1.00 85.12           N  
ATOM   1864  CA  VAL A 239      -7.297 -14.516  21.047  1.00 85.12           C  
ATOM   1865  C   VAL A 239      -7.121 -13.305  21.953  1.00 85.12           C  
ATOM   1866  CB  VAL A 239      -7.602 -14.062  19.609  1.00 85.12           C  
ATOM   1867  O   VAL A 239      -8.062 -12.539  22.172  1.00 85.12           O  
ATOM   1868  CG1 VAL A 239      -6.480 -13.180  19.078  1.00 85.12           C  
ATOM   1869  CG2 VAL A 239      -7.805 -15.281  18.703  1.00 85.12           C  
ATOM   1870  N   ARG A 240      -5.992 -13.305  22.656  1.00 81.31           N  
ATOM   1871  CA  ARG A 240      -5.672 -12.180  23.531  1.00 81.31           C  
ATOM   1872  C   ARG A 240      -6.691 -12.062  24.672  1.00 81.31           C  
ATOM   1873  CB  ARG A 240      -5.613 -10.875  22.750  1.00 81.31           C  
ATOM   1874  O   ARG A 240      -7.141 -10.961  24.984  1.00 81.31           O  
ATOM   1875  CG  ARG A 240      -4.488 -10.828  21.719  1.00 81.31           C  
ATOM   1876  CD  ARG A 240      -4.367  -9.445  21.078  1.00 81.31           C  
ATOM   1877  NE  ARG A 240      -5.496  -9.156  20.203  1.00 81.31           N  
ATOM   1878  NH1 ARG A 240      -4.414  -9.797  18.266  1.00 81.31           N  
ATOM   1879  NH2 ARG A 240      -6.574  -9.039  18.172  1.00 81.31           N  
ATOM   1880  CZ  ARG A 240      -5.492  -9.336  18.891  1.00 81.31           C  
ATOM   1881  N   GLY A 241      -7.195 -13.273  25.156  1.00 82.12           N  
ATOM   1882  CA  GLY A 241      -8.047 -13.359  26.328  1.00 82.12           C  
ATOM   1883  C   GLY A 241      -9.508 -13.094  26.031  1.00 82.12           C  
ATOM   1884  O   GLY A 241     -10.320 -12.945  26.953  1.00 82.12           O  
ATOM   1885  N   ILE A 242      -9.812 -12.977  24.609  1.00 86.00           N  
ATOM   1886  CA  ILE A 242     -11.172 -12.680  24.188  1.00 86.00           C  
ATOM   1887  C   ILE A 242     -11.688 -13.797  23.266  1.00 86.00           C  
ATOM   1888  CB  ILE A 242     -11.258 -11.320  23.469  1.00 86.00           C  
ATOM   1889  O   ILE A 242     -10.984 -14.227  22.359  1.00 86.00           O  
ATOM   1890  CG1 ILE A 242     -10.773 -10.195  24.391  1.00 86.00           C  
ATOM   1891  CG2 ILE A 242     -12.688 -11.047  22.984  1.00 86.00           C  
ATOM   1892  CD1 ILE A 242     -10.617  -8.844  23.703  1.00 86.00           C  
ATOM   1893  N   SER A 243     -12.859 -14.211  23.516  1.00 89.31           N  
ATOM   1894  CA  SER A 243     -13.438 -15.289  22.719  1.00 89.31           C  
ATOM   1895  C   SER A 243     -14.508 -14.766  21.766  1.00 89.31           C  
ATOM   1896  CB  SER A 243     -14.039 -16.359  23.641  1.00 89.31           C  
ATOM   1897  O   SER A 243     -15.055 -15.523  20.969  1.00 89.31           O  
ATOM   1898  OG  SER A 243     -15.078 -15.820  24.438  1.00 89.31           O  
ATOM   1899  N   SER A 244     -14.742 -13.430  21.859  1.00 91.06           N  
ATOM   1900  CA  SER A 244     -15.656 -12.766  20.938  1.00 91.06           C  
ATOM   1901  C   SER A 244     -14.906 -12.164  19.750  1.00 91.06           C  
ATOM   1902  CB  SER A 244     -16.453 -11.688  21.656  1.00 91.06           C  
ATOM   1903  O   SER A 244     -13.688 -11.992  19.797  1.00 91.06           O  
ATOM   1904  OG  SER A 244     -15.602 -10.648  22.125  1.00 91.06           O  
ATOM   1905  N   ARG A 245     -15.664 -11.828  18.625  1.00 92.50           N  
ATOM   1906  CA  ARG A 245     -15.070 -11.266  17.422  1.00 92.50           C  
ATOM   1907  C   ARG A 245     -15.852 -10.039  16.938  1.00 92.50           C  
ATOM   1908  CB  ARG A 245     -15.016 -12.312  16.297  1.00 92.50           C  
ATOM   1909  O   ARG A 245     -17.062  -9.938  17.188  1.00 92.50           O  
ATOM   1910  CG  ARG A 245     -14.141 -13.508  16.625  1.00 92.50           C  
ATOM   1911  CD  ARG A 245     -12.664 -13.148  16.609  1.00 92.50           C  
ATOM   1912  NE  ARG A 245     -11.812 -14.320  16.781  1.00 92.50           N  
ATOM   1913  NH1 ARG A 245     -11.914 -14.297  19.094  1.00 92.50           N  
ATOM   1914  NH2 ARG A 245     -10.703 -15.914  18.016  1.00 92.50           N  
ATOM   1915  CZ  ARG A 245     -11.477 -14.844  17.969  1.00 92.50           C  
ATOM   1916  N   ILE A 246     -15.062  -9.234  16.266  1.00 94.69           N  
ATOM   1917  CA  ILE A 246     -15.703  -8.094  15.617  1.00 94.69           C  
ATOM   1918  C   ILE A 246     -15.484  -8.188  14.102  1.00 94.69           C  
ATOM   1919  CB  ILE A 246     -15.164  -6.754  16.156  1.00 94.69           C  
ATOM   1920  O   ILE A 246     -14.367  -8.422  13.648  1.00 94.69           O  
ATOM   1921  CG1 ILE A 246     -15.469  -6.621  17.656  1.00 94.69           C  
ATOM   1922  CG2 ILE A 246     -15.750  -5.578  15.367  1.00 94.69           C  
ATOM   1923  CD1 ILE A 246     -14.844  -5.395  18.312  1.00 94.69           C  
ATOM   1924  N   SER A 247     -16.562  -8.047  13.445  1.00 96.62           N  
ATOM   1925  CA  SER A 247     -16.453  -7.918  12.000  1.00 96.62           C  
ATOM   1926  C   SER A 247     -16.562  -6.461  11.562  1.00 96.62           C  
ATOM   1927  CB  SER A 247     -17.531  -8.750  11.305  1.00 96.62           C  
ATOM   1928  O   SER A 247     -17.562  -5.801  11.844  1.00 96.62           O  
ATOM   1929  OG  SER A 247     -17.344 -10.133  11.578  1.00 96.62           O  
ATOM   1930  N   ILE A 248     -15.531  -5.938  10.867  1.00 97.00           N  
ATOM   1931  CA  ILE A 248     -15.461  -4.531  10.492  1.00 97.00           C  
ATOM   1932  C   ILE A 248     -15.930  -4.359   9.047  1.00 97.00           C  
ATOM   1933  CB  ILE A 248     -14.031  -3.977  10.664  1.00 97.00           C  
ATOM   1934  O   ILE A 248     -15.461  -5.059   8.148  1.00 97.00           O  
ATOM   1935  CG1 ILE A 248     -13.531  -4.195  12.094  1.00 97.00           C  
ATOM   1936  CG2 ILE A 248     -13.977  -2.492  10.289  1.00 97.00           C  
ATOM   1937  CD1 ILE A 248     -14.352  -3.463  13.148  1.00 97.00           C  
ATOM   1938  N   TYR A 249     -16.844  -3.404   8.930  1.00 96.56           N  
ATOM   1939  CA  TYR A 249     -17.375  -3.055   7.621  1.00 96.56           C  
ATOM   1940  C   TYR A 249     -17.141  -1.579   7.312  1.00 96.56           C  
ATOM   1941  CB  TYR A 249     -18.875  -3.375   7.547  1.00 96.56           C  
ATOM   1942  O   TYR A 249     -16.781  -0.804   8.203  1.00 96.56           O  
ATOM   1943  CG  TYR A 249     -19.188  -4.836   7.758  1.00 96.56           C  
ATOM   1944  CD1 TYR A 249     -19.266  -5.711   6.676  1.00 96.56           C  
ATOM   1945  CD2 TYR A 249     -19.406  -5.340   9.031  1.00 96.56           C  
ATOM   1946  CE1 TYR A 249     -19.562  -7.059   6.863  1.00 96.56           C  
ATOM   1947  CE2 TYR A 249     -19.703  -6.688   9.234  1.00 96.56           C  
ATOM   1948  OH  TYR A 249     -20.078  -8.867   8.336  1.00 96.56           O  
ATOM   1949  CZ  TYR A 249     -19.781  -7.535   8.141  1.00 96.56           C  
ATOM   1950  N   TRP A 250     -17.422  -1.170   6.078  1.00 95.31           N  
ATOM   1951  CA  TRP A 250     -17.234   0.225   5.691  1.00 95.31           C  
ATOM   1952  C   TRP A 250     -18.266   0.639   4.645  1.00 95.31           C  
ATOM   1953  CB  TRP A 250     -15.820   0.453   5.156  1.00 95.31           C  
ATOM   1954  O   TRP A 250     -18.781  -0.202   3.900  1.00 95.31           O  
ATOM   1955  CG  TRP A 250     -15.453  -0.439   4.008  1.00 95.31           C  
ATOM   1956  CD1 TRP A 250     -14.914  -1.693   4.078  1.00 95.31           C  
ATOM   1957  CD2 TRP A 250     -15.594  -0.141   2.615  1.00 95.31           C  
ATOM   1958  CE2 TRP A 250     -15.125  -1.262   1.898  1.00 95.31           C  
ATOM   1959  CE3 TRP A 250     -16.078   0.966   1.904  1.00 95.31           C  
ATOM   1960  NE1 TRP A 250     -14.719  -2.193   2.814  1.00 95.31           N  
ATOM   1961  CH2 TRP A 250     -15.594  -0.210  -0.169  1.00 95.31           C  
ATOM   1962  CZ2 TRP A 250     -15.117  -1.307   0.502  1.00 95.31           C  
ATOM   1963  CZ3 TRP A 250     -16.078   0.920   0.515  1.00 95.31           C  
ATOM   1964  N   THR A 251     -18.594   1.884   4.676  1.00 94.44           N  
ATOM   1965  CA  THR A 251     -19.578   2.414   3.742  1.00 94.44           C  
ATOM   1966  C   THR A 251     -19.172   3.797   3.246  1.00 94.44           C  
ATOM   1967  CB  THR A 251     -20.969   2.490   4.391  1.00 94.44           C  
ATOM   1968  O   THR A 251     -18.797   4.664   4.043  1.00 94.44           O  
ATOM   1969  CG2 THR A 251     -22.016   2.980   3.395  1.00 94.44           C  
ATOM   1970  OG1 THR A 251     -21.344   1.188   4.855  1.00 94.44           O  
ATOM   1971  N   ILE A 252     -19.234   3.965   1.901  1.00 93.50           N  
ATOM   1972  CA  ILE A 252     -18.969   5.270   1.306  1.00 93.50           C  
ATOM   1973  C   ILE A 252     -20.281   6.020   1.088  1.00 93.50           C  
ATOM   1974  CB  ILE A 252     -18.203   5.133  -0.028  1.00 93.50           C  
ATOM   1975  O   ILE A 252     -21.219   5.484   0.487  1.00 93.50           O  
ATOM   1976  CG1 ILE A 252     -16.828   4.480   0.206  1.00 93.50           C  
ATOM   1977  CG2 ILE A 252     -18.047   6.500  -0.705  1.00 93.50           C  
ATOM   1978  CD1 ILE A 252     -16.094   4.113  -1.073  1.00 93.50           C  
ATOM   1979  N   VAL A 253     -20.312   7.203   1.560  1.00 94.06           N  
ATOM   1980  CA  VAL A 253     -21.484   8.047   1.365  1.00 94.06           C  
ATOM   1981  C   VAL A 253     -21.125   9.234   0.465  1.00 94.06           C  
ATOM   1982  CB  VAL A 253     -22.047   8.555   2.711  1.00 94.06           C  
ATOM   1983  O   VAL A 253     -20.359  10.109   0.861  1.00 94.06           O  
ATOM   1984  CG1 VAL A 253     -23.328   9.359   2.494  1.00 94.06           C  
ATOM   1985  CG2 VAL A 253     -22.297   7.387   3.658  1.00 94.06           C  
ATOM   1986  N   LYS A 254     -21.703   9.266  -0.717  1.00 93.19           N  
ATOM   1987  CA  LYS A 254     -21.406  10.305  -1.702  1.00 93.19           C  
ATOM   1988  C   LYS A 254     -22.141  11.602  -1.371  1.00 93.19           C  
ATOM   1989  CB  LYS A 254     -21.781   9.836  -3.107  1.00 93.19           C  
ATOM   1990  O   LYS A 254     -23.141  11.586  -0.639  1.00 93.19           O  
ATOM   1991  CG  LYS A 254     -20.969   8.648  -3.598  1.00 93.19           C  
ATOM   1992  CD  LYS A 254     -21.281   8.328  -5.059  1.00 93.19           C  
ATOM   1993  CE  LYS A 254     -20.422   7.172  -5.566  1.00 93.19           C  
ATOM   1994  NZ  LYS A 254     -20.750   6.824  -6.980  1.00 93.19           N  
ATOM   1995  N   PRO A 255     -21.609  12.641  -1.990  1.00 93.88           N  
ATOM   1996  CA  PRO A 255     -22.281  13.930  -1.779  1.00 93.88           C  
ATOM   1997  C   PRO A 255     -23.750  13.891  -2.193  1.00 93.88           C  
ATOM   1998  CB  PRO A 255     -21.484  14.891  -2.662  1.00 93.88           C  
ATOM   1999  O   PRO A 255     -24.078  13.414  -3.283  1.00 93.88           O  
ATOM   2000  CG  PRO A 255     -20.141  14.273  -2.785  1.00 93.88           C  
ATOM   2001  CD  PRO A 255     -20.297  12.781  -2.812  1.00 93.88           C  
ATOM   2002  N   GLY A 256     -24.688  14.312  -1.278  1.00 93.38           N  
ATOM   2003  CA  GLY A 256     -26.125  14.336  -1.573  1.00 93.38           C  
ATOM   2004  C   GLY A 256     -26.828  13.062  -1.166  1.00 93.38           C  
ATOM   2005  O   GLY A 256     -28.047  12.961  -1.298  1.00 93.38           O  
ATOM   2006  N   ASP A 257     -26.109  12.039  -0.706  1.00 94.62           N  
ATOM   2007  CA  ASP A 257     -26.641  10.773  -0.227  1.00 94.62           C  
ATOM   2008  C   ASP A 257     -26.828  10.789   1.288  1.00 94.62           C  
ATOM   2009  CB  ASP A 257     -25.719   9.617  -0.624  1.00 94.62           C  
ATOM   2010  O   ASP A 257     -26.391  11.719   1.964  1.00 94.62           O  
ATOM   2011  CG  ASP A 257     -26.438   8.281  -0.695  1.00 94.62           C  
ATOM   2012  OD1 ASP A 257     -27.656   8.227  -0.398  1.00 94.62           O  
ATOM   2013  OD2 ASP A 257     -25.781   7.273  -1.048  1.00 94.62           O  
ATOM   2014  N   ILE A 258     -27.500   9.766   1.832  1.00 94.81           N  
ATOM   2015  CA  ILE A 258     -27.766   9.680   3.264  1.00 94.81           C  
ATOM   2016  C   ILE A 258     -27.312   8.328   3.799  1.00 94.81           C  
ATOM   2017  CB  ILE A 258     -29.266   9.891   3.568  1.00 94.81           C  
ATOM   2018  O   ILE A 258     -27.500   7.297   3.146  1.00 94.81           O  
ATOM   2019  CG1 ILE A 258     -29.734  11.273   3.084  1.00 94.81           C  
ATOM   2020  CG2 ILE A 258     -29.547   9.711   5.062  1.00 94.81           C  
ATOM   2021  CD1 ILE A 258     -31.234  11.445   3.047  1.00 94.81           C  
ATOM   2022  N   LEU A 259     -26.625   8.383   4.910  1.00 96.62           N  
ATOM   2023  CA  LEU A 259     -26.297   7.156   5.621  1.00 96.62           C  
ATOM   2024  C   LEU A 259     -27.391   6.789   6.621  1.00 96.62           C  
ATOM   2025  CB  LEU A 259     -24.953   7.305   6.344  1.00 96.62           C  
ATOM   2026  O   LEU A 259     -27.719   7.586   7.500  1.00 96.62           O  
ATOM   2027  CG  LEU A 259     -24.500   6.113   7.191  1.00 96.62           C  
ATOM   2028  CD1 LEU A 259     -24.078   4.953   6.293  1.00 96.62           C  
ATOM   2029  CD2 LEU A 259     -23.359   6.520   8.117  1.00 96.62           C  
ATOM   2030  N   LEU A 260     -27.922   5.613   6.438  1.00 96.88           N  
ATOM   2031  CA  LEU A 260     -28.938   5.102   7.359  1.00 96.88           C  
ATOM   2032  C   LEU A 260     -28.422   3.877   8.109  1.00 96.88           C  
ATOM   2033  CB  LEU A 260     -30.219   4.750   6.605  1.00 96.88           C  
ATOM   2034  O   LEU A 260     -28.031   2.883   7.488  1.00 96.88           O  
ATOM   2035  CG  LEU A 260     -31.391   4.266   7.457  1.00 96.88           C  
ATOM   2036  CD1 LEU A 260     -31.938   5.406   8.312  1.00 96.88           C  
ATOM   2037  CD2 LEU A 260     -32.500   3.689   6.570  1.00 96.88           C  
ATOM   2038  N   ILE A 261     -28.453   3.918   9.469  1.00 97.31           N  
ATOM   2039  CA  ILE A 261     -28.016   2.795  10.281  1.00 97.31           C  
ATOM   2040  C   ILE A 261     -29.141   2.332  11.195  1.00 97.31           C  
ATOM   2041  CB  ILE A 261     -26.766   3.164  11.117  1.00 97.31           C  
ATOM   2042  O   ILE A 261     -29.672   3.121  11.977  1.00 97.31           O  
ATOM   2043  CG1 ILE A 261     -25.625   3.645  10.211  1.00 97.31           C  
ATOM   2044  CG2 ILE A 261     -26.312   1.975  11.977  1.00 97.31           C  
ATOM   2045  CD1 ILE A 261     -24.406   4.152  10.961  1.00 97.31           C  
ATOM   2046  N   LYS A 262     -29.516   1.120  11.031  1.00 96.88           N  
ATOM   2047  CA  LYS A 262     -30.500   0.479  11.906  1.00 96.88           C  
ATOM   2048  C   LYS A 262     -29.875  -0.692  12.664  1.00 96.88           C  
ATOM   2049  CB  LYS A 262     -31.703  -0.001  11.094  1.00 96.88           C  
ATOM   2050  O   LYS A 262     -29.203  -1.538  12.070  1.00 96.88           O  
ATOM   2051  CG  LYS A 262     -32.469   1.121  10.430  1.00 96.88           C  
ATOM   2052  CD  LYS A 262     -33.688   0.585   9.680  1.00 96.88           C  
ATOM   2053  CE  LYS A 262     -34.469   1.706   9.000  1.00 96.88           C  
ATOM   2054  NZ  LYS A 262     -35.656   1.184   8.250  1.00 96.88           N  
ATOM   2055  N   SER A 263     -30.188  -0.738  13.977  1.00 96.50           N  
ATOM   2056  CA  SER A 263     -29.594  -1.819  14.766  1.00 96.50           C  
ATOM   2057  C   SER A 263     -30.500  -2.229  15.914  1.00 96.50           C  
ATOM   2058  CB  SER A 263     -28.219  -1.404  15.305  1.00 96.50           C  
ATOM   2059  O   SER A 263     -31.031  -1.373  16.625  1.00 96.50           O  
ATOM   2060  OG  SER A 263     -27.688  -2.410  16.156  1.00 96.50           O  
ATOM   2061  N   THR A 264     -30.719  -3.498  16.078  1.00 95.56           N  
ATOM   2062  CA  THR A 264     -31.438  -4.047  17.219  1.00 95.56           C  
ATOM   2063  C   THR A 264     -30.469  -4.621  18.234  1.00 95.56           C  
ATOM   2064  CB  THR A 264     -32.438  -5.137  16.781  1.00 95.56           C  
ATOM   2065  O   THR A 264     -30.891  -5.121  19.281  1.00 95.56           O  
ATOM   2066  CG2 THR A 264     -33.500  -4.566  15.859  1.00 95.56           C  
ATOM   2067  OG1 THR A 264     -31.719  -6.172  16.078  1.00 95.56           O  
ATOM   2068  N   GLY A 265     -29.062  -4.461  17.969  1.00 95.00           N  
ATOM   2069  CA  GLY A 265     -28.000  -4.898  18.859  1.00 95.00           C  
ATOM   2070  C   GLY A 265     -26.719  -5.215  18.109  1.00 95.00           C  
ATOM   2071  O   GLY A 265     -26.688  -5.230  16.875  1.00 95.00           O  
ATOM   2072  N   ASN A 266     -25.547  -5.289  18.781  1.00 96.31           N  
ATOM   2073  CA  ASN A 266     -24.250  -5.781  18.328  1.00 96.31           C  
ATOM   2074  C   ASN A 266     -23.547  -4.777  17.406  1.00 96.31           C  
ATOM   2075  CB  ASN A 266     -24.406  -7.125  17.609  1.00 96.31           C  
ATOM   2076  O   ASN A 266     -22.625  -5.129  16.688  1.00 96.31           O  
ATOM   2077  CG  ASN A 266     -24.969  -8.203  18.516  1.00 96.31           C  
ATOM   2078  ND2 ASN A 266     -24.094  -9.023  19.078  1.00 96.31           N  
ATOM   2079  OD1 ASN A 266     -26.188  -8.305  18.703  1.00 96.31           O  
ATOM   2080  N   LEU A 267     -24.047  -3.510  17.375  1.00 97.12           N  
ATOM   2081  CA  LEU A 267     -23.469  -2.494  16.500  1.00 97.12           C  
ATOM   2082  C   LEU A 267     -22.219  -1.892  17.125  1.00 97.12           C  
ATOM   2083  CB  LEU A 267     -24.500  -1.391  16.219  1.00 97.12           C  
ATOM   2084  O   LEU A 267     -22.234  -1.453  18.281  1.00 97.12           O  
ATOM   2085  CG  LEU A 267     -24.000  -0.203  15.398  1.00 97.12           C  
ATOM   2086  CD1 LEU A 267     -23.609  -0.659  13.992  1.00 97.12           C  
ATOM   2087  CD2 LEU A 267     -25.062   0.886  15.328  1.00 97.12           C  
ATOM   2088  N   ILE A 268     -21.156  -2.012  16.453  1.00 96.75           N  
ATOM   2089  CA  ILE A 268     -19.984  -1.163  16.656  1.00 96.75           C  
ATOM   2090  C   ILE A 268     -20.062   0.047  15.727  1.00 96.75           C  
ATOM   2091  CB  ILE A 268     -18.672  -1.942  16.406  1.00 96.75           C  
ATOM   2092  O   ILE A 268     -19.844  -0.074  14.516  1.00 96.75           O  
ATOM   2093  CG1 ILE A 268     -18.672  -3.248  17.219  1.00 96.75           C  
ATOM   2094  CG2 ILE A 268     -17.453  -1.079  16.750  1.00 96.75           C  
ATOM   2095  CD1 ILE A 268     -18.719  -3.045  18.719  1.00 96.75           C  
ATOM   2096  N   ALA A 269     -20.438   1.196  16.344  1.00 96.50           N  
ATOM   2097  CA  ALA A 269     -20.875   2.361  15.578  1.00 96.50           C  
ATOM   2098  C   ALA A 269     -19.688   3.236  15.180  1.00 96.50           C  
ATOM   2099  CB  ALA A 269     -21.891   3.176  16.391  1.00 96.50           C  
ATOM   2100  O   ALA A 269     -18.688   3.285  15.883  1.00 96.50           O  
ATOM   2101  N   PRO A 270     -19.844   3.836  14.055  1.00 96.56           N  
ATOM   2102  CA  PRO A 270     -18.812   4.801  13.680  1.00 96.56           C  
ATOM   2103  C   PRO A 270     -18.781   6.020  14.602  1.00 96.56           C  
ATOM   2104  CB  PRO A 270     -19.203   5.207  12.258  1.00 96.56           C  
ATOM   2105  O   PRO A 270     -19.828   6.484  15.055  1.00 96.56           O  
ATOM   2106  CG  PRO A 270     -20.688   5.004  12.203  1.00 96.56           C  
ATOM   2107  CD  PRO A 270     -21.047   3.873  13.117  1.00 96.56           C  
ATOM   2108  N   ARG A 271     -17.656   6.449  14.906  1.00 95.19           N  
ATOM   2109  CA  ARG A 271     -17.500   7.664  15.695  1.00 95.19           C  
ATOM   2110  C   ARG A 271     -17.484   8.898  14.797  1.00 95.19           C  
ATOM   2111  CB  ARG A 271     -16.203   7.605  16.516  1.00 95.19           C  
ATOM   2112  O   ARG A 271     -17.859   9.992  15.234  1.00 95.19           O  
ATOM   2113  CG  ARG A 271     -16.047   8.758  17.500  1.00 95.19           C  
ATOM   2114  CD  ARG A 271     -15.102   8.406  18.641  1.00 95.19           C  
ATOM   2115  NE  ARG A 271     -15.047   9.469  19.641  1.00 95.19           N  
ATOM   2116  NH1 ARG A 271     -13.930   8.203  21.219  1.00 95.19           N  
ATOM   2117  NH2 ARG A 271     -14.500  10.367  21.672  1.00 95.19           N  
ATOM   2118  CZ  ARG A 271     -14.492   9.344  20.844  1.00 95.19           C  
ATOM   2119  N   GLY A 272     -17.125   8.734  13.539  1.00 95.38           N  
ATOM   2120  CA  GLY A 272     -17.031   9.781  12.531  1.00 95.38           C  
ATOM   2121  C   GLY A 272     -16.750   9.242  11.141  1.00 95.38           C  
ATOM   2122  O   GLY A 272     -17.078   8.094  10.836  1.00 95.38           O  
ATOM   2123  N   TYR A 273     -16.156  10.102  10.289  1.00 95.62           N  
ATOM   2124  CA  TYR A 273     -15.891   9.688   8.906  1.00 95.62           C  
ATOM   2125  C   TYR A 273     -14.484  10.086   8.477  1.00 95.62           C  
ATOM   2126  CB  TYR A 273     -16.922  10.312   7.965  1.00 95.62           C  
ATOM   2127  O   TYR A 273     -13.875  10.977   9.070  1.00 95.62           O  
ATOM   2128  CG  TYR A 273     -16.875  11.820   7.910  1.00 95.62           C  
ATOM   2129  CD1 TYR A 273     -17.688  12.594   8.727  1.00 95.62           C  
ATOM   2130  CD2 TYR A 273     -16.000  12.469   7.043  1.00 95.62           C  
ATOM   2131  CE1 TYR A 273     -17.656  13.984   8.680  1.00 95.62           C  
ATOM   2132  CE2 TYR A 273     -15.953  13.859   6.988  1.00 95.62           C  
ATOM   2133  OH  TYR A 273     -16.734  15.984   7.762  1.00 95.62           O  
ATOM   2134  CZ  TYR A 273     -16.781  14.609   7.812  1.00 95.62           C  
ATOM   2135  N   PHE A 274     -13.977   9.305   7.445  1.00 94.81           N  
ATOM   2136  CA  PHE A 274     -12.750   9.680   6.750  1.00 94.81           C  
ATOM   2137  C   PHE A 274     -13.070  10.383   5.434  1.00 94.81           C  
ATOM   2138  CB  PHE A 274     -11.875   8.453   6.488  1.00 94.81           C  
ATOM   2139  O   PHE A 274     -13.961   9.961   4.699  1.00 94.81           O  
ATOM   2140  CG  PHE A 274     -11.367   7.789   7.742  1.00 94.81           C  
ATOM   2141  CD1 PHE A 274     -10.156   8.164   8.305  1.00 94.81           C  
ATOM   2142  CD2 PHE A 274     -12.109   6.793   8.367  1.00 94.81           C  
ATOM   2143  CE1 PHE A 274      -9.680   7.559   9.461  1.00 94.81           C  
ATOM   2144  CE2 PHE A 274     -11.641   6.180   9.523  1.00 94.81           C  
ATOM   2145  CZ  PHE A 274     -10.430   6.562  10.070  1.00 94.81           C  
ATOM   2146  N   LYS A 275     -12.375  11.453   5.227  1.00 92.00           N  
ATOM   2147  CA  LYS A 275     -12.500  12.133   3.943  1.00 92.00           C  
ATOM   2148  C   LYS A 275     -11.742  11.391   2.848  1.00 92.00           C  
ATOM   2149  CB  LYS A 275     -12.000  13.570   4.047  1.00 92.00           C  
ATOM   2150  O   LYS A 275     -10.531  11.188   2.957  1.00 92.00           O  
ATOM   2151  CG  LYS A 275     -12.203  14.391   2.781  1.00 92.00           C  
ATOM   2152  CD  LYS A 275     -11.734  15.836   2.967  1.00 92.00           C  
ATOM   2153  CE  LYS A 275     -11.891  16.641   1.687  1.00 92.00           C  
ATOM   2154  NZ  LYS A 275     -11.445  18.062   1.868  1.00 92.00           N  
ATOM   2155  N   ILE A 276     -12.500  10.969   1.762  1.00 87.62           N  
ATOM   2156  CA  ILE A 276     -11.859  10.242   0.669  1.00 87.62           C  
ATOM   2157  C   ILE A 276     -11.461  11.219  -0.434  1.00 87.62           C  
ATOM   2158  CB  ILE A 276     -12.789   9.148   0.102  1.00 87.62           C  
ATOM   2159  O   ILE A 276     -12.281  12.008  -0.902  1.00 87.62           O  
ATOM   2160  CG1 ILE A 276     -13.188   8.156   1.205  1.00 87.62           C  
ATOM   2161  CG2 ILE A 276     -12.117   8.422  -1.067  1.00 87.62           C  
ATOM   2162  CD1 ILE A 276     -12.008   7.391   1.799  1.00 87.62           C  
ATOM   2163  N   ARG A 277     -10.125  11.219  -0.765  1.00 83.19           N  
ATOM   2164  CA  ARG A 277      -9.609  12.055  -1.843  1.00 83.19           C  
ATOM   2165  C   ARG A 277      -9.086  11.203  -2.996  1.00 83.19           C  
ATOM   2166  CB  ARG A 277      -8.500  12.977  -1.326  1.00 83.19           C  
ATOM   2167  O   ARG A 277      -8.680  10.055  -2.795  1.00 83.19           O  
ATOM   2168  CG  ARG A 277      -8.961  13.945  -0.252  1.00 83.19           C  
ATOM   2169  CD  ARG A 277      -7.836  14.883   0.178  1.00 83.19           C  
ATOM   2170  NE  ARG A 277      -8.266  15.781   1.246  1.00 83.19           N  
ATOM   2171  NH1 ARG A 277      -6.316  17.031   1.259  1.00 83.19           N  
ATOM   2172  NH2 ARG A 277      -8.016  17.531   2.709  1.00 83.19           N  
ATOM   2173  CZ  ARG A 277      -7.531  16.781   1.735  1.00 83.19           C  
ATOM   2174  N   SER A 278      -9.281  11.773  -4.164  1.00 77.69           N  
ATOM   2175  CA  SER A 278      -8.648  11.125  -5.305  1.00 77.69           C  
ATOM   2176  C   SER A 278      -7.172  11.508  -5.406  1.00 77.69           C  
ATOM   2177  CB  SER A 278      -9.367  11.492  -6.605  1.00 77.69           C  
ATOM   2178  O   SER A 278      -6.832  12.695  -5.410  1.00 77.69           O  
ATOM   2179  OG  SER A 278     -10.719  11.070  -6.566  1.00 77.69           O  
ATOM   2180  N   GLY A 279      -6.281  10.508  -5.117  1.00 77.19           N  
ATOM   2181  CA  GLY A 279      -4.859  10.805  -5.199  1.00 77.19           C  
ATOM   2182  C   GLY A 279      -4.047   9.664  -5.781  1.00 77.19           C  
ATOM   2183  O   GLY A 279      -4.609   8.688  -6.285  1.00 77.19           O  
ATOM   2184  N   LYS A 280      -2.721   9.898  -5.910  1.00 80.94           N  
ATOM   2185  CA  LYS A 280      -1.794   8.922  -6.465  1.00 80.94           C  
ATOM   2186  C   LYS A 280      -0.961   8.266  -5.363  1.00 80.94           C  
ATOM   2187  CB  LYS A 280      -0.875   9.570  -7.500  1.00 80.94           C  
ATOM   2188  O   LYS A 280       0.089   7.680  -5.637  1.00 80.94           O  
ATOM   2189  CG  LYS A 280      -1.599  10.078  -8.734  1.00 80.94           C  
ATOM   2190  CD  LYS A 280      -0.626  10.664  -9.750  1.00 80.94           C  
ATOM   2191  CE  LYS A 280      -1.353  11.195 -10.984  1.00 80.94           C  
ATOM   2192  NZ  LYS A 280      -0.404  11.781 -11.977  1.00 80.94           N  
ATOM   2193  N   SER A 281      -1.441   8.367  -4.105  1.00 88.81           N  
ATOM   2194  CA  SER A 281      -0.725   7.770  -2.984  1.00 88.81           C  
ATOM   2195  C   SER A 281      -0.856   6.250  -2.986  1.00 88.81           C  
ATOM   2196  CB  SER A 281      -1.243   8.336  -1.659  1.00 88.81           C  
ATOM   2197  O   SER A 281      -1.746   5.699  -3.639  1.00 88.81           O  
ATOM   2198  OG  SER A 281      -1.055   9.734  -1.602  1.00 88.81           O  
ATOM   2199  N   SER A 282       0.052   5.684  -2.180  1.00 88.81           N  
ATOM   2200  CA  SER A 282       0.031   4.223  -2.170  1.00 88.81           C  
ATOM   2201  C   SER A 282       0.562   3.672  -0.850  1.00 88.81           C  
ATOM   2202  CB  SER A 282       0.855   3.668  -3.332  1.00 88.81           C  
ATOM   2203  O   SER A 282       0.994   4.434   0.018  1.00 88.81           O  
ATOM   2204  OG  SER A 282       0.639   2.275  -3.480  1.00 88.81           O  
ATOM   2205  N   ILE A 283       0.511   2.316  -0.725  1.00 88.06           N  
ATOM   2206  CA  ILE A 283       1.001   1.594   0.444  1.00 88.06           C  
ATOM   2207  C   ILE A 283       1.959   0.490   0.003  1.00 88.06           C  
ATOM   2208  CB  ILE A 283      -0.163   0.997   1.268  1.00 88.06           C  
ATOM   2209  O   ILE A 283       1.776  -0.113  -1.057  1.00 88.06           O  
ATOM   2210  CG1 ILE A 283       0.377   0.266   2.502  1.00 88.06           C  
ATOM   2211  CG2 ILE A 283      -1.011   0.059   0.403  1.00 88.06           C  
ATOM   2212  CD1 ILE A 283      -0.690  -0.083   3.531  1.00 88.06           C  
ATOM   2213  N   MET A 284       2.988   0.254   0.792  1.00 88.69           N  
ATOM   2214  CA  MET A 284       3.984  -0.762   0.467  1.00 88.69           C  
ATOM   2215  C   MET A 284       4.480  -1.462   1.729  1.00 88.69           C  
ATOM   2216  CB  MET A 284       5.164  -0.140  -0.283  1.00 88.69           C  
ATOM   2217  O   MET A 284       4.777  -0.808   2.729  1.00 88.69           O  
ATOM   2218  CG  MET A 284       6.238  -1.142  -0.672  1.00 88.69           C  
ATOM   2219  SD  MET A 284       7.648  -0.354  -1.544  1.00 88.69           S  
ATOM   2220  CE  MET A 284       6.816   0.207  -3.055  1.00 88.69           C  
ATOM   2221  N   ARG A 285       4.559  -2.656   1.621  1.00 90.94           N  
ATOM   2222  CA  ARG A 285       5.160  -3.424   2.707  1.00 90.94           C  
ATOM   2223  C   ARG A 285       6.680  -3.482   2.564  1.00 90.94           C  
ATOM   2224  CB  ARG A 285       4.586  -4.840   2.750  1.00 90.94           C  
ATOM   2225  O   ARG A 285       7.191  -3.951   1.547  1.00 90.94           O  
ATOM   2226  CG  ARG A 285       3.119  -4.898   3.150  1.00 90.94           C  
ATOM   2227  CD  ARG A 285       2.631  -6.332   3.305  1.00 90.94           C  
ATOM   2228  NE  ARG A 285       2.795  -6.812   4.672  1.00 90.94           N  
ATOM   2229  NH1 ARG A 285       1.606  -8.766   4.348  1.00 90.94           N  
ATOM   2230  NH2 ARG A 285       2.514  -8.297   6.402  1.00 90.94           N  
ATOM   2231  CZ  ARG A 285       2.305  -7.957   5.137  1.00 90.94           C  
ATOM   2232  N   SER A 286       7.387  -3.055   3.555  1.00 92.00           N  
ATOM   2233  CA  SER A 286       8.844  -3.021   3.486  1.00 92.00           C  
ATOM   2234  C   SER A 286       9.461  -2.920   4.879  1.00 92.00           C  
ATOM   2235  CB  SER A 286       9.312  -1.848   2.625  1.00 92.00           C  
ATOM   2236  O   SER A 286       8.938  -2.221   5.746  1.00 92.00           O  
ATOM   2237  OG  SER A 286      10.727  -1.783   2.592  1.00 92.00           O  
ATOM   2238  N   ASP A 287      10.570  -3.584   5.004  1.00 94.31           N  
ATOM   2239  CA  ASP A 287      11.312  -3.488   6.258  1.00 94.31           C  
ATOM   2240  C   ASP A 287      12.617  -2.711   6.066  1.00 94.31           C  
ATOM   2241  CB  ASP A 287      11.609  -4.883   6.816  1.00 94.31           C  
ATOM   2242  O   ASP A 287      13.438  -2.633   6.980  1.00 94.31           O  
ATOM   2243  CG  ASP A 287      10.375  -5.578   7.359  1.00 94.31           C  
ATOM   2244  OD1 ASP A 287       9.523  -4.910   7.977  1.00 94.31           O  
ATOM   2245  OD2 ASP A 287      10.258  -6.809   7.172  1.00 94.31           O  
ATOM   2246  N   ALA A 288      12.789  -2.260   4.902  1.00 94.12           N  
ATOM   2247  CA  ALA A 288      13.977  -1.454   4.605  1.00 94.12           C  
ATOM   2248  C   ALA A 288      13.961  -0.152   5.402  1.00 94.12           C  
ATOM   2249  CB  ALA A 288      14.055  -1.159   3.109  1.00 94.12           C  
ATOM   2250  O   ALA A 288      12.906   0.457   5.598  1.00 94.12           O  
ATOM   2251  N   PRO A 289      15.109   0.264   5.957  1.00 95.19           N  
ATOM   2252  CA  PRO A 289      15.172   1.521   6.707  1.00 95.19           C  
ATOM   2253  C   PRO A 289      14.930   2.746   5.828  1.00 95.19           C  
ATOM   2254  CB  PRO A 289      16.594   1.526   7.266  1.00 95.19           C  
ATOM   2255  O   PRO A 289      15.188   2.705   4.621  1.00 95.19           O  
ATOM   2256  CG  PRO A 289      17.391   0.695   6.309  1.00 95.19           C  
ATOM   2257  CD  PRO A 289      16.484  -0.352   5.727  1.00 95.19           C  
ATOM   2258  N   ILE A 290      14.297   3.738   6.492  1.00 95.06           N  
ATOM   2259  CA  ILE A 290      14.039   4.996   5.805  1.00 95.06           C  
ATOM   2260  C   ILE A 290      15.227   5.941   6.000  1.00 95.06           C  
ATOM   2261  CB  ILE A 290      12.734   5.660   6.305  1.00 95.06           C  
ATOM   2262  O   ILE A 290      15.633   6.211   7.129  1.00 95.06           O  
ATOM   2263  CG1 ILE A 290      11.539   4.738   6.055  1.00 95.06           C  
ATOM   2264  CG2 ILE A 290      12.531   7.023   5.633  1.00 95.06           C  
ATOM   2265  CD1 ILE A 290      10.242   5.223   6.691  1.00 95.06           C  
ATOM   2266  N   GLY A 291      15.859   6.367   4.898  1.00 92.69           N  
ATOM   2267  CA  GLY A 291      17.031   7.223   4.969  1.00 92.69           C  
ATOM   2268  C   GLY A 291      16.844   8.547   4.250  1.00 92.69           C  
ATOM   2269  O   GLY A 291      15.875   8.734   3.521  1.00 92.69           O  
ATOM   2270  N   ASN A 292      17.750   9.508   4.656  1.00 92.56           N  
ATOM   2271  CA  ASN A 292      17.766  10.812   4.008  1.00 92.56           C  
ATOM   2272  C   ASN A 292      18.469  10.758   2.654  1.00 92.56           C  
ATOM   2273  CB  ASN A 292      18.438  11.852   4.910  1.00 92.56           C  
ATOM   2274  O   ASN A 292      19.703  10.867   2.584  1.00 92.56           O  
ATOM   2275  CG  ASN A 292      17.578  12.211   6.117  1.00 92.56           C  
ATOM   2276  ND2 ASN A 292      18.172  12.945   7.055  1.00 92.56           N  
ATOM   2277  OD1 ASN A 292      16.422  11.820   6.203  1.00 92.56           O  
ATOM   2278  N   CYS A 293      17.766  10.414   1.589  1.00 92.56           N  
ATOM   2279  CA  CYS A 293      18.281  10.305   0.228  1.00 92.56           C  
ATOM   2280  C   CYS A 293      17.219  10.672  -0.792  1.00 92.56           C  
ATOM   2281  CB  CYS A 293      18.797   8.883  -0.041  1.00 92.56           C  
ATOM   2282  O   CYS A 293      16.047  10.836  -0.438  1.00 92.56           O  
ATOM   2283  SG  CYS A 293      17.531   7.609   0.173  1.00 92.56           S  
ATOM   2284  N   ASN A 294      17.656  10.922  -1.952  1.00 92.31           N  
ATOM   2285  CA  ASN A 294      16.781  11.367  -3.033  1.00 92.31           C  
ATOM   2286  C   ASN A 294      16.656  10.305  -4.125  1.00 92.31           C  
ATOM   2287  CB  ASN A 294      17.281  12.688  -3.625  1.00 92.31           C  
ATOM   2288  O   ASN A 294      17.625  10.023  -4.828  1.00 92.31           O  
ATOM   2289  CG  ASN A 294      16.312  13.266  -4.648  1.00 92.31           C  
ATOM   2290  ND2 ASN A 294      16.859  13.891  -5.684  1.00 92.31           N  
ATOM   2291  OD1 ASN A 294      15.102  13.148  -4.512  1.00 92.31           O  
ATOM   2292  N   SER A 295      15.508   9.750  -4.195  1.00 90.94           N  
ATOM   2293  CA  SER A 295      15.211   8.797  -5.262  1.00 90.94           C  
ATOM   2294  C   SER A 295      13.727   8.781  -5.590  1.00 90.94           C  
ATOM   2295  CB  SER A 295      15.672   7.395  -4.863  1.00 90.94           C  
ATOM   2296  O   SER A 295      12.883   8.656  -4.695  1.00 90.94           O  
ATOM   2297  OG  SER A 295      15.367   6.457  -5.883  1.00 90.94           O  
ATOM   2298  N   GLU A 296      13.383   8.875  -6.801  1.00 89.06           N  
ATOM   2299  CA  GLU A 296      12.008   8.930  -7.281  1.00 89.06           C  
ATOM   2300  C   GLU A 296      11.398   7.535  -7.355  1.00 89.06           C  
ATOM   2301  CB  GLU A 296      11.938   9.609  -8.648  1.00 89.06           C  
ATOM   2302  O   GLU A 296      10.172   7.387  -7.305  1.00 89.06           O  
ATOM   2303  CG  GLU A 296      12.242  11.102  -8.617  1.00 89.06           C  
ATOM   2304  CD  GLU A 296      12.109  11.773  -9.969  1.00 89.06           C  
ATOM   2305  OE1 GLU A 296      12.344  13.000 -10.070  1.00 89.06           O  
ATOM   2306  OE2 GLU A 296      11.773  11.070 -10.945  1.00 89.06           O  
ATOM   2307  N   CYS A 297      12.219   6.477  -7.441  1.00 91.31           N  
ATOM   2308  CA  CYS A 297      11.742   5.102  -7.551  1.00 91.31           C  
ATOM   2309  C   CYS A 297      11.953   4.344  -6.246  1.00 91.31           C  
ATOM   2310  CB  CYS A 297      12.469   4.379  -8.688  1.00 91.31           C  
ATOM   2311  O   CYS A 297      13.086   4.227  -5.770  1.00 91.31           O  
ATOM   2312  SG  CYS A 297      11.922   2.674  -8.930  1.00 91.31           S  
ATOM   2313  N   ILE A 298      10.883   3.756  -5.719  1.00 92.62           N  
ATOM   2314  CA  ILE A 298      10.930   3.053  -4.441  1.00 92.62           C  
ATOM   2315  C   ILE A 298      10.430   1.621  -4.625  1.00 92.62           C  
ATOM   2316  CB  ILE A 298      10.086   3.779  -3.367  1.00 92.62           C  
ATOM   2317  O   ILE A 298       9.422   1.389  -5.297  1.00 92.62           O  
ATOM   2318  CG1 ILE A 298      10.625   5.195  -3.137  1.00 92.62           C  
ATOM   2319  CG2 ILE A 298      10.070   2.979  -2.061  1.00 92.62           C  
ATOM   2320  CD1 ILE A 298       9.750   6.051  -2.230  1.00 92.62           C  
ATOM   2321  N   THR A 299      11.148   0.679  -4.000  1.00 91.94           N  
ATOM   2322  CA  THR A 299      10.750  -0.725  -3.967  1.00 91.94           C  
ATOM   2323  C   THR A 299      10.711  -1.242  -2.531  1.00 91.94           C  
ATOM   2324  CB  THR A 299      11.711  -1.595  -4.805  1.00 91.94           C  
ATOM   2325  O   THR A 299      11.180  -0.569  -1.610  1.00 91.94           O  
ATOM   2326  CG2 THR A 299      11.938  -0.986  -6.184  1.00 91.94           C  
ATOM   2327  OG1 THR A 299      12.961  -1.705  -4.121  1.00 91.94           O  
ATOM   2328  N   PRO A 300      10.086  -2.445  -2.379  1.00 88.56           N  
ATOM   2329  CA  PRO A 300      10.031  -3.008  -1.026  1.00 88.56           C  
ATOM   2330  C   PRO A 300      11.422  -3.260  -0.440  1.00 88.56           C  
ATOM   2331  CB  PRO A 300       9.273  -4.324  -1.220  1.00 88.56           C  
ATOM   2332  O   PRO A 300      11.586  -3.260   0.782  1.00 88.56           O  
ATOM   2333  CG  PRO A 300       8.391  -4.086  -2.402  1.00 88.56           C  
ATOM   2334  CD  PRO A 300       9.125  -3.215  -3.381  1.00 88.56           C  
ATOM   2335  N   ASN A 301      12.367  -3.490  -1.357  1.00 90.19           N  
ATOM   2336  CA  ASN A 301      13.719  -3.793  -0.903  1.00 90.19           C  
ATOM   2337  C   ASN A 301      14.586  -2.539  -0.847  1.00 90.19           C  
ATOM   2338  CB  ASN A 301      14.367  -4.848  -1.806  1.00 90.19           C  
ATOM   2339  O   ASN A 301      15.766  -2.609  -0.487  1.00 90.19           O  
ATOM   2340  CG  ASN A 301      13.617  -6.168  -1.789  1.00 90.19           C  
ATOM   2341  ND2 ASN A 301      14.328  -7.242  -1.470  1.00 90.19           N  
ATOM   2342  OD1 ASN A 301      12.422  -6.219  -2.061  1.00 90.19           O  
ATOM   2343  N   GLY A 302      14.078  -1.362  -1.087  1.00 92.50           N  
ATOM   2344  CA  GLY A 302      14.836  -0.119  -1.062  1.00 92.50           C  
ATOM   2345  C   GLY A 302      14.719   0.675  -2.348  1.00 92.50           C  
ATOM   2346  O   GLY A 302      14.172   0.187  -3.338  1.00 92.50           O  
ATOM   2347  N   SER A 303      15.203   1.950  -2.334  1.00 93.81           N  
ATOM   2348  CA  SER A 303      15.078   2.830  -3.490  1.00 93.81           C  
ATOM   2349  C   SER A 303      16.094   2.473  -4.570  1.00 93.81           C  
ATOM   2350  CB  SER A 303      15.250   4.289  -3.076  1.00 93.81           C  
ATOM   2351  O   SER A 303      17.172   1.956  -4.270  1.00 93.81           O  
ATOM   2352  OG  SER A 303      14.250   4.676  -2.150  1.00 93.81           O  
ATOM   2353  N   ILE A 304      15.680   2.672  -5.832  1.00 91.44           N  
ATOM   2354  CA  ILE A 304      16.531   2.410  -6.984  1.00 91.44           C  
ATOM   2355  C   ILE A 304      16.859   3.723  -7.688  1.00 91.44           C  
ATOM   2356  CB  ILE A 304      15.859   1.428  -7.973  1.00 91.44           C  
ATOM   2357  O   ILE A 304      15.984   4.566  -7.895  1.00 91.44           O  
ATOM   2358  CG1 ILE A 304      15.539   0.102  -7.273  1.00 91.44           C  
ATOM   2359  CG2 ILE A 304      16.750   1.198  -9.195  1.00 91.44           C  
ATOM   2360  CD1 ILE A 304      14.664  -0.833  -8.094  1.00 91.44           C  
ATOM   2361  N   PRO A 305      18.156   3.916  -8.031  1.00 86.94           N  
ATOM   2362  CA  PRO A 305      18.500   5.094  -8.836  1.00 86.94           C  
ATOM   2363  C   PRO A 305      17.906   5.051 -10.234  1.00 86.94           C  
ATOM   2364  CB  PRO A 305      20.031   5.039  -8.891  1.00 86.94           C  
ATOM   2365  O   PRO A 305      17.703   3.969 -10.797  1.00 86.94           O  
ATOM   2366  CG  PRO A 305      20.375   3.609  -8.609  1.00 86.94           C  
ATOM   2367  CD  PRO A 305      19.250   2.992  -7.832  1.00 86.94           C  
ATOM   2368  N   ASN A 306      17.516   6.133 -10.758  1.00 81.50           N  
ATOM   2369  CA  ASN A 306      16.875   6.215 -12.062  1.00 81.50           C  
ATOM   2370  C   ASN A 306      17.906   6.445 -13.172  1.00 81.50           C  
ATOM   2371  CB  ASN A 306      15.820   7.324 -12.078  1.00 81.50           C  
ATOM   2372  O   ASN A 306      17.578   7.043 -14.203  1.00 81.50           O  
ATOM   2373  CG  ASN A 306      14.734   7.086 -13.117  1.00 81.50           C  
ATOM   2374  ND2 ASN A 306      13.844   8.055 -13.273  1.00 81.50           N  
ATOM   2375  OD1 ASN A 306      14.703   6.039 -13.766  1.00 81.50           O  
ATOM   2376  N   ASP A 307      19.125   5.973 -13.094  1.00 83.12           N  
ATOM   2377  CA  ASP A 307      20.219   6.242 -14.039  1.00 83.12           C  
ATOM   2378  C   ASP A 307      20.156   5.285 -15.227  1.00 83.12           C  
ATOM   2379  CB  ASP A 307      21.578   6.137 -13.336  1.00 83.12           C  
ATOM   2380  O   ASP A 307      20.750   5.555 -16.266  1.00 83.12           O  
ATOM   2381  CG  ASP A 307      21.750   4.828 -12.586  1.00 83.12           C  
ATOM   2382  OD1 ASP A 307      20.750   4.203 -12.195  1.00 83.12           O  
ATOM   2383  OD2 ASP A 307      22.922   4.418 -12.383  1.00 83.12           O  
ATOM   2384  N   LYS A 308      19.359   4.234 -15.078  1.00 85.00           N  
ATOM   2385  CA  LYS A 308      19.219   3.252 -16.156  1.00 85.00           C  
ATOM   2386  C   LYS A 308      17.750   3.070 -16.531  1.00 85.00           C  
ATOM   2387  CB  LYS A 308      19.812   1.910 -15.727  1.00 85.00           C  
ATOM   2388  O   LYS A 308      16.859   3.336 -15.734  1.00 85.00           O  
ATOM   2389  CG  LYS A 308      21.312   1.960 -15.461  1.00 85.00           C  
ATOM   2390  CD  LYS A 308      21.859   0.588 -15.078  1.00 85.00           C  
ATOM   2391  CE  LYS A 308      23.344   0.644 -14.766  1.00 85.00           C  
ATOM   2392  NZ  LYS A 308      23.906  -0.712 -14.484  1.00 85.00           N  
ATOM   2393  N   PRO A 309      17.594   2.689 -17.719  1.00 75.69           N  
ATOM   2394  CA  PRO A 309      16.250   2.617 -18.281  1.00 75.69           C  
ATOM   2395  C   PRO A 309      15.477   1.385 -17.812  1.00 75.69           C  
ATOM   2396  CB  PRO A 309      16.500   2.566 -19.797  1.00 75.69           C  
ATOM   2397  O   PRO A 309      14.242   1.382 -17.828  1.00 75.69           O  
ATOM   2398  CG  PRO A 309      17.891   2.033 -19.938  1.00 75.69           C  
ATOM   2399  CD  PRO A 309      18.672   2.441 -18.719  1.00 75.69           C  
ATOM   2400  N   PHE A 310      16.234   0.326 -17.328  1.00 83.25           N  
ATOM   2401  CA  PHE A 310      15.594  -0.891 -16.859  1.00 83.25           C  
ATOM   2402  C   PHE A 310      16.078  -1.258 -15.469  1.00 83.25           C  
ATOM   2403  CB  PHE A 310      15.852  -2.051 -17.828  1.00 83.25           C  
ATOM   2404  O   PHE A 310      17.172  -0.851 -15.055  1.00 83.25           O  
ATOM   2405  CG  PHE A 310      15.430  -1.765 -19.250  1.00 83.25           C  
ATOM   2406  CD1 PHE A 310      14.086  -1.782 -19.609  1.00 83.25           C  
ATOM   2407  CD2 PHE A 310      16.375  -1.478 -20.219  1.00 83.25           C  
ATOM   2408  CE1 PHE A 310      13.695  -1.518 -20.906  1.00 83.25           C  
ATOM   2409  CE2 PHE A 310      15.992  -1.212 -21.531  1.00 83.25           C  
ATOM   2410  CZ  PHE A 310      14.648  -1.233 -21.875  1.00 83.25           C  
ATOM   2411  N   GLN A 311      15.219  -2.014 -14.773  1.00 88.75           N  
ATOM   2412  CA  GLN A 311      15.586  -2.547 -13.461  1.00 88.75           C  
ATOM   2413  C   GLN A 311      15.078  -3.979 -13.297  1.00 88.75           C  
ATOM   2414  CB  GLN A 311      15.023  -1.659 -12.352  1.00 88.75           C  
ATOM   2415  O   GLN A 311      14.094  -4.371 -13.914  1.00 88.75           O  
ATOM   2416  CG  GLN A 311      13.508  -1.650 -12.273  1.00 88.75           C  
ATOM   2417  CD  GLN A 311      12.953  -2.752 -11.383  1.00 88.75           C  
ATOM   2418  NE2 GLN A 311      11.719  -3.164 -11.648  1.00 88.75           N  
ATOM   2419  OE1 GLN A 311      13.641  -3.232 -10.477  1.00 88.75           O  
ATOM   2420  N   ASN A 312      15.930  -4.793 -12.555  1.00 87.06           N  
ATOM   2421  CA  ASN A 312      15.539  -6.164 -12.258  1.00 87.06           C  
ATOM   2422  C   ASN A 312      15.453  -6.406 -10.750  1.00 87.06           C  
ATOM   2423  CB  ASN A 312      16.516  -7.152 -12.891  1.00 87.06           C  
ATOM   2424  O   ASN A 312      15.555  -7.547 -10.289  1.00 87.06           O  
ATOM   2425  CG  ASN A 312      17.875  -7.145 -12.227  1.00 87.06           C  
ATOM   2426  ND2 ASN A 312      18.688  -8.164 -12.500  1.00 87.06           N  
ATOM   2427  OD1 ASN A 312      18.203  -6.230 -11.461  1.00 87.06           O  
ATOM   2428  N   VAL A 313      15.312  -5.406  -9.992  1.00 86.56           N  
ATOM   2429  CA  VAL A 313      15.312  -5.441  -8.531  1.00 86.56           C  
ATOM   2430  C   VAL A 313      13.953  -5.922  -8.023  1.00 86.56           C  
ATOM   2431  CB  VAL A 313      15.641  -4.055  -7.934  1.00 86.56           C  
ATOM   2432  O   VAL A 313      13.875  -6.883  -7.258  1.00 86.56           O  
ATOM   2433  CG1 VAL A 313      15.531  -4.086  -6.410  1.00 86.56           C  
ATOM   2434  CG2 VAL A 313      17.047  -3.613  -8.359  1.00 86.56           C  
ATOM   2435  N   ASN A 314      12.891  -5.270  -8.383  1.00 84.62           N  
ATOM   2436  CA  ASN A 314      11.562  -5.680  -7.938  1.00 84.62           C  
ATOM   2437  C   ASN A 314      10.492  -5.305  -8.953  1.00 84.62           C  
ATOM   2438  CB  ASN A 314      11.242  -5.059  -6.574  1.00 84.62           C  
ATOM   2439  O   ASN A 314      10.516  -4.207  -9.516  1.00 84.62           O  
ATOM   2440  CG  ASN A 314      10.125  -5.785  -5.852  1.00 84.62           C  
ATOM   2441  ND2 ASN A 314      10.406  -6.246  -4.637  1.00 84.62           N  
ATOM   2442  OD1 ASN A 314       9.023  -5.934  -6.383  1.00 84.62           O  
ATOM   2443  N   ARG A 315       9.562  -6.191  -9.062  1.00 80.19           N  
ATOM   2444  CA  ARG A 315       8.453  -5.953  -9.977  1.00 80.19           C  
ATOM   2445  C   ARG A 315       7.508  -4.887  -9.430  1.00 80.19           C  
ATOM   2446  CB  ARG A 315       7.684  -7.250 -10.234  1.00 80.19           C  
ATOM   2447  O   ARG A 315       6.871  -4.160 -10.195  1.00 80.19           O  
ATOM   2448  CG  ARG A 315       8.461  -8.281 -11.039  1.00 80.19           C  
ATOM   2449  CD  ARG A 315       7.660  -9.555 -11.258  1.00 80.19           C  
ATOM   2450  NE  ARG A 315       8.445 -10.570 -11.953  1.00 80.19           N  
ATOM   2451  NH1 ARG A 315       6.609 -11.766 -12.695  1.00 80.19           N  
ATOM   2452  NH2 ARG A 315       8.734 -12.469 -13.211  1.00 80.19           N  
ATOM   2453  CZ  ARG A 315       7.926 -11.602 -12.617  1.00 80.19           C  
ATOM   2454  N   ILE A 316       7.438  -4.863  -8.094  1.00 80.12           N  
ATOM   2455  CA  ILE A 316       6.574  -3.902  -7.418  1.00 80.12           C  
ATOM   2456  C   ILE A 316       7.352  -2.619  -7.133  1.00 80.12           C  
ATOM   2457  CB  ILE A 316       6.000  -4.484  -6.105  1.00 80.12           C  
ATOM   2458  O   ILE A 316       8.328  -2.635  -6.383  1.00 80.12           O  
ATOM   2459  CG1 ILE A 316       5.238  -5.781  -6.387  1.00 80.12           C  
ATOM   2460  CG2 ILE A 316       5.102  -3.459  -5.406  1.00 80.12           C  
ATOM   2461  CD1 ILE A 316       4.832  -6.547  -5.133  1.00 80.12           C  
ATOM   2462  N   THR A 317       6.867  -1.489  -7.750  1.00 85.94           N  
ATOM   2463  CA  THR A 317       7.602  -0.238  -7.598  1.00 85.94           C  
ATOM   2464  C   THR A 317       6.645   0.926  -7.359  1.00 85.94           C  
ATOM   2465  CB  THR A 317       8.469   0.053  -8.836  1.00 85.94           C  
ATOM   2466  O   THR A 317       5.465   0.844  -7.699  1.00 85.94           O  
ATOM   2467  CG2 THR A 317       9.445  -1.088  -9.102  1.00 85.94           C  
ATOM   2468  OG1 THR A 317       7.621   0.218  -9.977  1.00 85.94           O  
ATOM   2469  N   TYR A 318       7.082   1.998  -6.703  1.00 87.69           N  
ATOM   2470  CA  TYR A 318       6.332   3.230  -6.496  1.00 87.69           C  
ATOM   2471  C   TYR A 318       7.121   4.438  -6.988  1.00 87.69           C  
ATOM   2472  CB  TYR A 318       5.980   3.402  -5.016  1.00 87.69           C  
ATOM   2473  O   TYR A 318       8.289   4.605  -6.645  1.00 87.69           O  
ATOM   2474  CG  TYR A 318       5.215   4.672  -4.719  1.00 87.69           C  
ATOM   2475  CD1 TYR A 318       5.867   5.801  -4.230  1.00 87.69           C  
ATOM   2476  CD2 TYR A 318       3.842   4.742  -4.922  1.00 87.69           C  
ATOM   2477  CE1 TYR A 318       5.168   6.973  -3.951  1.00 87.69           C  
ATOM   2478  CE2 TYR A 318       3.133   5.906  -4.648  1.00 87.69           C  
ATOM   2479  OH  TYR A 318       3.105   8.172  -3.891  1.00 87.69           O  
ATOM   2480  CZ  TYR A 318       3.803   7.012  -4.164  1.00 87.69           C  
ATOM   2481  N   GLY A 319       6.473   5.344  -7.789  1.00 87.12           N  
ATOM   2482  CA  GLY A 319       7.125   6.531  -8.320  1.00 87.12           C  
ATOM   2483  C   GLY A 319       7.652   6.344  -9.727  1.00 87.12           C  
ATOM   2484  O   GLY A 319       7.223   5.434 -10.438  1.00 87.12           O  
ATOM   2485  N   ALA A 320       8.516   7.168 -10.141  1.00 86.44           N  
ATOM   2486  CA  ALA A 320       9.125   7.109 -11.469  1.00 86.44           C  
ATOM   2487  C   ALA A 320      10.266   6.098 -11.500  1.00 86.44           C  
ATOM   2488  CB  ALA A 320       9.633   8.492 -11.883  1.00 86.44           C  
ATOM   2489  O   ALA A 320      11.414   6.441 -11.219  1.00 86.44           O  
ATOM   2490  N   CYS A 321       9.961   4.793 -11.750  1.00 86.19           N  
ATOM   2491  CA  CYS A 321      10.938   3.709 -11.703  1.00 86.19           C  
ATOM   2492  C   CYS A 321      11.242   3.189 -13.102  1.00 86.19           C  
ATOM   2493  CB  CYS A 321      10.430   2.566 -10.828  1.00 86.19           C  
ATOM   2494  O   CYS A 321      10.367   3.182 -13.977  1.00 86.19           O  
ATOM   2495  SG  CYS A 321      10.031   3.066  -9.141  1.00 86.19           S  
ATOM   2496  N   PRO A 322      12.641   2.879 -13.273  1.00 83.12           N  
ATOM   2497  CA  PRO A 322      12.977   2.188 -14.523  1.00 83.12           C  
ATOM   2498  C   PRO A 322      12.141   0.924 -14.734  1.00 83.12           C  
ATOM   2499  CB  PRO A 322      14.453   1.846 -14.352  1.00 83.12           C  
ATOM   2500  O   PRO A 322      11.703   0.301 -13.766  1.00 83.12           O  
ATOM   2501  CG  PRO A 322      14.945   2.773 -13.289  1.00 83.12           C  
ATOM   2502  CD  PRO A 322      13.797   3.086 -12.367  1.00 83.12           C  
ATOM   2503  N   ARG A 323      11.984   0.526 -15.812  1.00 77.25           N  
ATOM   2504  CA  ARG A 323      11.070  -0.566 -16.141  1.00 77.25           C  
ATOM   2505  C   ARG A 323      11.656  -1.912 -15.727  1.00 77.25           C  
ATOM   2506  CB  ARG A 323      10.766  -0.569 -17.641  1.00 77.25           C  
ATOM   2507  O   ARG A 323      12.852  -2.160 -15.914  1.00 77.25           O  
ATOM   2508  CG  ARG A 323       9.930   0.611 -18.109  1.00 77.25           C  
ATOM   2509  CD  ARG A 323       8.484   0.495 -17.625  1.00 77.25           C  
ATOM   2510  NE  ARG A 323       7.652   1.569 -18.156  1.00 77.25           N  
ATOM   2511  NH1 ARG A 323       5.684   0.773 -17.266  1.00 77.25           N  
ATOM   2512  NH2 ARG A 323       5.684   2.697 -18.500  1.00 77.25           N  
ATOM   2513  CZ  ARG A 323       6.340   1.678 -17.969  1.00 77.25           C  
ATOM   2514  N   TYR A 324      10.742  -2.717 -15.242  1.00 79.38           N  
ATOM   2515  CA  TYR A 324      11.180  -4.016 -14.742  1.00 79.38           C  
ATOM   2516  C   TYR A 324      11.398  -4.992 -15.898  1.00 79.38           C  
ATOM   2517  CB  TYR A 324      10.156  -4.590 -13.758  1.00 79.38           C  
ATOM   2518  O   TYR A 324      10.555  -5.102 -16.797  1.00 79.38           O  
ATOM   2519  CG  TYR A 324      10.500  -5.977 -13.266  1.00 79.38           C  
ATOM   2520  CD1 TYR A 324       9.906  -7.105 -13.828  1.00 79.38           C  
ATOM   2521  CD2 TYR A 324      11.422  -6.160 -12.234  1.00 79.38           C  
ATOM   2522  CE1 TYR A 324      10.219  -8.383 -13.375  1.00 79.38           C  
ATOM   2523  CE2 TYR A 324      11.742  -7.434 -11.773  1.00 79.38           C  
ATOM   2524  OH  TYR A 324      11.445  -9.797 -11.898  1.00 79.38           O  
ATOM   2525  CZ  TYR A 324      11.133  -8.539 -12.352  1.00 79.38           C  
ATOM   2526  N   VAL A 325      12.516  -5.754 -15.914  1.00 75.81           N  
ATOM   2527  CA  VAL A 325      12.836  -6.828 -16.844  1.00 75.81           C  
ATOM   2528  C   VAL A 325      13.391  -8.023 -16.078  1.00 75.81           C  
ATOM   2529  CB  VAL A 325      13.844  -6.367 -17.922  1.00 75.81           C  
ATOM   2530  O   VAL A 325      14.141  -7.859 -15.109  1.00 75.81           O  
ATOM   2531  CG1 VAL A 325      13.219  -5.301 -18.812  1.00 75.81           C  
ATOM   2532  CG2 VAL A 325      15.117  -5.844 -17.266  1.00 75.81           C  
ATOM   2533  N   LYS A 326      12.930  -9.148 -16.422  1.00 73.75           N  
ATOM   2534  CA  LYS A 326      13.336 -10.359 -15.719  1.00 73.75           C  
ATOM   2535  C   LYS A 326      14.727 -10.820 -16.172  1.00 73.75           C  
ATOM   2536  CB  LYS A 326      12.320 -11.477 -15.938  1.00 73.75           C  
ATOM   2537  O   LYS A 326      14.891 -11.953 -16.609  1.00 73.75           O  
ATOM   2538  CG  LYS A 326      12.469 -12.656 -14.984  1.00 73.75           C  
ATOM   2539  CD  LYS A 326      11.344 -13.664 -15.156  1.00 73.75           C  
ATOM   2540  CE  LYS A 326      11.484 -14.836 -14.195  1.00 73.75           C  
ATOM   2541  NZ  LYS A 326      10.391 -15.836 -14.375  1.00 73.75           N  
ATOM   2542  N   GLN A 327      15.523  -9.922 -16.672  1.00 73.62           N  
ATOM   2543  CA  GLN A 327      16.891 -10.211 -17.109  1.00 73.62           C  
ATOM   2544  C   GLN A 327      17.906  -9.555 -16.172  1.00 73.62           C  
ATOM   2545  CB  GLN A 327      17.109  -9.742 -18.547  1.00 73.62           C  
ATOM   2546  O   GLN A 327      17.719  -8.414 -15.750  1.00 73.62           O  
ATOM   2547  CG  GLN A 327      16.188 -10.414 -19.562  1.00 73.62           C  
ATOM   2548  CD  GLN A 327      16.516 -11.883 -19.750  1.00 73.62           C  
ATOM   2549  NE2 GLN A 327      15.500 -12.672 -20.094  1.00 73.62           N  
ATOM   2550  OE1 GLN A 327      17.656 -12.312 -19.594  1.00 73.62           O  
ATOM   2551  N   ASN A 328      18.906 -10.336 -15.875  1.00 76.00           N  
ATOM   2552  CA  ASN A 328      19.953  -9.867 -14.961  1.00 76.00           C  
ATOM   2553  C   ASN A 328      20.906  -8.906 -15.648  1.00 76.00           C  
ATOM   2554  CB  ASN A 328      20.719 -11.055 -14.367  1.00 76.00           C  
ATOM   2555  O   ASN A 328      21.484  -8.031 -15.000  1.00 76.00           O  
ATOM   2556  CG  ASN A 328      19.875 -11.867 -13.406  1.00 76.00           C  
ATOM   2557  ND2 ASN A 328      20.219 -13.141 -13.242  1.00 76.00           N  
ATOM   2558  OD1 ASN A 328      18.922 -11.367 -12.812  1.00 76.00           O  
ATOM   2559  N   THR A 329      20.938  -9.031 -16.984  1.00 73.88           N  
ATOM   2560  CA  THR A 329      21.859  -8.164 -17.688  1.00 73.88           C  
ATOM   2561  C   THR A 329      21.359  -7.844 -19.094  1.00 73.88           C  
ATOM   2562  CB  THR A 329      23.266  -8.805 -17.781  1.00 73.88           C  
ATOM   2563  O   THR A 329      20.891  -8.734 -19.797  1.00 73.88           O  
ATOM   2564  CG2 THR A 329      23.203 -10.125 -18.547  1.00 73.88           C  
ATOM   2565  OG1 THR A 329      24.156  -7.910 -18.469  1.00 73.88           O  
ATOM   2566  N   LEU A 330      21.266  -6.574 -19.328  1.00 73.56           N  
ATOM   2567  CA  LEU A 330      21.016  -6.066 -20.672  1.00 73.56           C  
ATOM   2568  C   LEU A 330      22.047  -5.008 -21.062  1.00 73.56           C  
ATOM   2569  CB  LEU A 330      19.609  -5.480 -20.781  1.00 73.56           C  
ATOM   2570  O   LEU A 330      22.109  -3.939 -20.438  1.00 73.56           O  
ATOM   2571  CG  LEU A 330      18.453  -6.480 -20.672  1.00 73.56           C  
ATOM   2572  CD1 LEU A 330      17.125  -5.742 -20.531  1.00 73.56           C  
ATOM   2573  CD2 LEU A 330      18.422  -7.398 -21.891  1.00 73.56           C  
ATOM   2574  N   LYS A 331      22.891  -5.410 -22.016  1.00 72.44           N  
ATOM   2575  CA  LYS A 331      23.984  -4.504 -22.359  1.00 72.44           C  
ATOM   2576  C   LYS A 331      23.797  -3.910 -23.750  1.00 72.44           C  
ATOM   2577  CB  LYS A 331      25.328  -5.230 -22.281  1.00 72.44           C  
ATOM   2578  O   LYS A 331      23.312  -4.590 -24.656  1.00 72.44           O  
ATOM   2579  CG  LYS A 331      25.703  -5.691 -20.875  1.00 72.44           C  
ATOM   2580  CD  LYS A 331      27.062  -6.379 -20.859  1.00 72.44           C  
ATOM   2581  CE  LYS A 331      27.422  -6.863 -19.453  1.00 72.44           C  
ATOM   2582  NZ  LYS A 331      28.719  -7.594 -19.453  1.00 72.44           N  
ATOM   2583  N   LEU A 332      23.953  -2.648 -23.719  1.00 69.12           N  
ATOM   2584  CA  LEU A 332      24.047  -1.979 -25.016  1.00 69.12           C  
ATOM   2585  C   LEU A 332      25.484  -1.951 -25.516  1.00 69.12           C  
ATOM   2586  CB  LEU A 332      23.500  -0.552 -24.922  1.00 69.12           C  
ATOM   2587  O   LEU A 332      26.359  -1.329 -24.891  1.00 69.12           O  
ATOM   2588  CG  LEU A 332      23.500   0.258 -26.219  1.00 69.12           C  
ATOM   2589  CD1 LEU A 332      22.516  -0.351 -27.219  1.00 69.12           C  
ATOM   2590  CD2 LEU A 332      23.141   1.715 -25.938  1.00 69.12           C  
ATOM   2591  N   ALA A 333      25.750  -2.783 -26.438  1.00 64.38           N  
ATOM   2592  CA  ALA A 333      27.109  -2.947 -26.938  1.00 64.38           C  
ATOM   2593  C   ALA A 333      27.406  -1.941 -28.047  1.00 64.38           C  
ATOM   2594  CB  ALA A 333      27.312  -4.371 -27.453  1.00 64.38           C  
ATOM   2595  O   ALA A 333      26.547  -1.646 -28.875  1.00 64.38           O  
ATOM   2596  N   THR A 334      28.547  -1.231 -27.844  1.00 56.44           N  
ATOM   2597  CA  THR A 334      29.109  -0.348 -28.859  1.00 56.44           C  
ATOM   2598  C   THR A 334      30.312  -1.000 -29.531  1.00 56.44           C  
ATOM   2599  CB  THR A 334      29.531   1.003 -28.250  1.00 56.44           C  
ATOM   2600  O   THR A 334      31.141  -1.622 -28.875  1.00 56.44           O  
ATOM   2601  CG2 THR A 334      28.328   1.768 -27.719  1.00 56.44           C  
ATOM   2602  OG1 THR A 334      30.453   0.772 -27.172  1.00 56.44           O  
ATOM   2603  N   GLY A 335      30.156  -1.411 -30.688  1.00 48.28           N  
ATOM   2604  CA  GLY A 335      31.266  -2.066 -31.359  1.00 48.28           C  
ATOM   2605  C   GLY A 335      30.828  -3.018 -32.469  1.00 48.28           C  
ATOM   2606  O   GLY A 335      29.625  -3.188 -32.688  1.00 48.28           O  
ATOM   2607  N   MET A 336      31.797  -3.344 -33.438  1.00 42.62           N  
ATOM   2608  CA  MET A 336      31.609  -4.031 -34.719  1.00 42.62           C  
ATOM   2609  C   MET A 336      31.406  -5.527 -34.500  1.00 42.62           C  
ATOM   2610  CB  MET A 336      32.781  -3.791 -35.656  1.00 42.62           C  
ATOM   2611  O   MET A 336      32.062  -6.133 -33.656  1.00 42.62           O  
ATOM   2612  CG  MET A 336      32.906  -2.354 -36.125  1.00 42.62           C  
ATOM   2613  SD  MET A 336      34.344  -2.113 -37.281  1.00 42.62           S  
ATOM   2614  CE  MET A 336      33.781  -3.105 -38.688  1.00 42.62           C  
ATOM   2615  N   ARG A 337      30.250  -6.137 -34.781  1.00 41.59           N  
ATOM   2616  CA  ARG A 337      30.000  -7.570 -34.906  1.00 41.59           C  
ATOM   2617  C   ARG A 337      31.000  -8.227 -35.844  1.00 41.59           C  
ATOM   2618  CB  ARG A 337      28.578  -7.840 -35.375  1.00 41.59           C  
ATOM   2619  O   ARG A 337      31.203  -7.758 -36.969  1.00 41.59           O  
ATOM   2620  CG  ARG A 337      28.125  -9.281 -35.219  1.00 41.59           C  
ATOM   2621  CD  ARG A 337      26.656  -9.469 -35.562  1.00 41.59           C  
ATOM   2622  NE  ARG A 337      26.266 -10.867 -35.500  1.00 41.59           N  
ATOM   2623  NH1 ARG A 337      24.078 -10.492 -36.156  1.00 41.59           N  
ATOM   2624  NH2 ARG A 337      24.781 -12.617 -35.656  1.00 41.59           N  
ATOM   2625  CZ  ARG A 337      25.047 -11.320 -35.781  1.00 41.59           C  
ATOM   2626  N   ASN A 338      32.094  -9.133 -35.375  1.00 35.31           N  
ATOM   2627  CA  ASN A 338      32.906 -10.047 -36.156  1.00 35.31           C  
ATOM   2628  C   ASN A 338      32.094 -11.211 -36.719  1.00 35.31           C  
ATOM   2629  CB  ASN A 338      34.094 -10.570 -35.344  1.00 35.31           C  
ATOM   2630  O   ASN A 338      31.453 -11.938 -35.938  1.00 35.31           O  
ATOM   2631  CG  ASN A 338      35.438 -10.156 -35.875  1.00 35.31           C  
ATOM   2632  ND2 ASN A 338      36.500 -10.398 -35.125  1.00 35.31           N  
ATOM   2633  OD1 ASN A 338      35.531  -9.609 -37.000  1.00 35.31           O  
ATOM   2634  N   VAL A 339      31.516 -11.227 -37.938  1.00 36.66           N  
ATOM   2635  CA  VAL A 339      30.781 -12.352 -38.531  1.00 36.66           C  
ATOM   2636  C   VAL A 339      31.750 -13.227 -39.344  1.00 36.66           C  
ATOM   2637  CB  VAL A 339      29.609 -11.875 -39.406  1.00 36.66           C  
ATOM   2638  O   VAL A 339      32.438 -12.734 -40.219  1.00 36.66           O  
ATOM   2639  CG1 VAL A 339      28.844 -13.070 -39.969  1.00 36.66           C  
ATOM   2640  CG2 VAL A 339      28.688 -10.953 -38.625  1.00 36.66           C  
ATOM   2641  N   PRO A 340      31.953 -14.625 -39.000  1.00 30.66           N  
ATOM   2642  CA  PRO A 340      32.750 -15.625 -39.719  1.00 30.66           C  
ATOM   2643  C   PRO A 340      32.094 -16.078 -41.031  1.00 30.66           C  
ATOM   2644  CB  PRO A 340      32.812 -16.781 -38.719  1.00 30.66           C  
ATOM   2645  O   PRO A 340      30.859 -16.078 -41.125  1.00 30.66           O  
ATOM   2646  CG  PRO A 340      31.844 -16.438 -37.656  1.00 30.66           C  
ATOM   2647  CD  PRO A 340      31.219 -15.117 -38.000  1.00 30.66           C  
ATOM   2648  N   GLU A 341      32.719 -16.234 -42.188  1.00 30.41           N  
ATOM   2649  CA  GLU A 341      32.938 -16.656 -43.562  1.00 30.41           C  
ATOM   2650  C   GLU A 341      31.953 -17.734 -44.000  1.00 30.41           C  
ATOM   2651  CB  GLU A 341      34.375 -17.188 -43.719  1.00 30.41           C  
ATOM   2652  O   GLU A 341      31.672 -18.672 -43.219  1.00 30.41           O  
ATOM   2653  CG  GLU A 341      34.812 -17.344 -45.156  1.00 30.41           C  
ATOM   2654  CD  GLU A 341      36.281 -17.766 -45.312  1.00 30.41           C  
ATOM   2655  OE1 GLU A 341      36.750 -17.953 -46.438  1.00 30.41           O  
ATOM   2656  OE2 GLU A 341      36.938 -17.922 -44.250  1.00 30.41           O  
ATOM   2657  N   LYS A 342      30.938 -17.578 -44.969  1.00 35.09           N  
ATOM   2658  CA  LYS A 342      30.031 -18.422 -45.750  1.00 35.09           C  
ATOM   2659  C   LYS A 342      30.812 -19.453 -46.562  1.00 35.09           C  
ATOM   2660  CB  LYS A 342      29.172 -17.578 -46.688  1.00 35.09           C  
ATOM   2661  O   LYS A 342      31.734 -19.109 -47.312  1.00 35.09           O  
ATOM   2662  CG  LYS A 342      27.703 -17.547 -46.312  1.00 35.09           C  
ATOM   2663  CD  LYS A 342      26.875 -16.750 -47.312  1.00 35.09           C  
ATOM   2664  CE  LYS A 342      25.406 -16.688 -46.938  1.00 35.09           C  
ATOM   2665  NZ  LYS A 342      24.609 -15.922 -47.938  1.00 35.09           N  
ATOM   2666  N   GLN A 343      30.375 -20.953 -46.250  1.00 33.34           N  
ATOM   2667  CA  GLN A 343      30.438 -22.078 -47.156  1.00 33.34           C  
ATOM   2668  C   GLN A 343      29.031 -22.531 -47.562  1.00 33.34           C  
ATOM   2669  CB  GLN A 343      31.203 -23.250 -46.531  1.00 33.34           C  
ATOM   2670  O   GLN A 343      28.141 -22.641 -46.688  1.00 33.34           O  
ATOM   2671  CG  GLN A 343      32.625 -23.375 -47.031  1.00 33.34           C  
ATOM   2672  CD  GLN A 343      33.312 -24.656 -46.562  1.00 33.34           C  
ATOM   2673  NE2 GLN A 343      34.625 -24.594 -46.375  1.00 33.34           N  
ATOM   2674  OE1 GLN A 343      32.656 -25.672 -46.344  1.00 33.34           O  
ATOM   2675  N   THR A 344      28.391 -22.188 -48.656  1.00 37.97           N  
ATOM   2676  CA  THR A 344      27.219 -22.766 -49.312  1.00 37.97           C  
ATOM   2677  C   THR A 344      27.062 -24.234 -48.938  1.00 37.97           C  
ATOM   2678  CB  THR A 344      27.281 -22.625 -50.844  1.00 37.97           C  
ATOM   2679  O   THR A 344      28.000 -25.031 -49.094  1.00 37.97           O  
ATOM   2680  CG2 THR A 344      27.109 -21.172 -51.250  1.00 37.97           C  
ATOM   2681  OG1 THR A 344      28.562 -23.094 -51.281  1.00 37.97           O  
ATOM   2682  N   ARG A 345      25.984 -24.609 -47.906  1.00 39.75           N  
ATOM   2683  CA  ARG A 345      25.812 -26.000 -47.500  1.00 39.75           C  
ATOM   2684  C   ARG A 345      24.734 -26.688 -48.344  1.00 39.75           C  
ATOM   2685  CB  ARG A 345      25.453 -26.062 -46.000  1.00 39.75           C  
ATOM   2686  O   ARG A 345      24.594 -27.906 -48.281  1.00 39.75           O  
ATOM   2687  CG  ARG A 345      26.594 -25.688 -45.094  1.00 39.75           C  
ATOM   2688  CD  ARG A 345      26.297 -26.078 -43.656  1.00 39.75           C  
ATOM   2689  NE  ARG A 345      27.516 -26.109 -42.844  1.00 39.75           N  
ATOM   2690  NH1 ARG A 345      26.438 -25.688 -40.844  1.00 39.75           N  
ATOM   2691  NH2 ARG A 345      28.703 -25.953 -40.875  1.00 39.75           N  
ATOM   2692  CZ  ARG A 345      27.547 -25.922 -41.500  1.00 39.75           C  
ATOM   2693  N   GLY A 346      24.234 -25.938 -49.562  1.00 42.31           N  
ATOM   2694  CA  GLY A 346      23.406 -26.672 -50.531  1.00 42.31           C  
ATOM   2695  C   GLY A 346      22.406 -27.578 -49.844  1.00 42.31           C  
ATOM   2696  O   GLY A 346      22.094 -27.422 -48.656  1.00 42.31           O  
ATOM   2697  N   ILE A 347      21.562 -28.266 -50.375  1.00 37.91           N  
ATOM   2698  CA  ILE A 347      20.438 -29.172 -50.188  1.00 37.91           C  
ATOM   2699  C   ILE A 347      20.656 -30.047 -48.969  1.00 37.91           C  
ATOM   2700  CB  ILE A 347      20.188 -30.047 -51.438  1.00 37.91           C  
ATOM   2701  O   ILE A 347      19.719 -30.328 -48.219  1.00 37.91           O  
ATOM   2702  CG1 ILE A 347      19.078 -29.453 -52.312  1.00 37.91           C  
ATOM   2703  CG2 ILE A 347      19.875 -31.484 -51.031  1.00 37.91           C  
ATOM   2704  CD1 ILE A 347      18.984 -30.062 -53.688  1.00 37.91           C  
ATOM   2705  N   PHE A 348      21.938 -30.250 -48.531  1.00 38.56           N  
ATOM   2706  CA  PHE A 348      22.250 -31.062 -47.344  1.00 38.56           C  
ATOM   2707  C   PHE A 348      22.281 -30.219 -46.094  1.00 38.56           C  
ATOM   2708  CB  PHE A 348      23.578 -31.781 -47.531  1.00 38.56           C  
ATOM   2709  O   PHE A 348      21.875 -30.672 -45.031  1.00 38.56           O  
ATOM   2710  CG  PHE A 348      23.516 -32.969 -48.469  1.00 38.56           C  
ATOM   2711  CD1 PHE A 348      22.922 -34.156 -48.062  1.00 38.56           C  
ATOM   2712  CD2 PHE A 348      24.031 -32.875 -49.750  1.00 38.56           C  
ATOM   2713  CE1 PHE A 348      22.859 -35.250 -48.938  1.00 38.56           C  
ATOM   2714  CE2 PHE A 348      23.984 -33.969 -50.625  1.00 38.56           C  
ATOM   2715  CZ  PHE A 348      23.391 -35.156 -50.219  1.00 38.56           C  
ATOM   2716  N   GLY A 349      22.391 -28.922 -46.156  1.00 46.97           N  
ATOM   2717  CA  GLY A 349      22.234 -27.844 -45.188  1.00 46.97           C  
ATOM   2718  C   GLY A 349      20.781 -27.469 -44.938  1.00 46.97           C  
ATOM   2719  O   GLY A 349      20.406 -27.188 -43.812  1.00 46.97           O  
ATOM   2720  N   ALA A 350      19.922 -27.641 -45.844  1.00 40.44           N  
ATOM   2721  CA  ALA A 350      18.469 -27.453 -45.781  1.00 40.44           C  
ATOM   2722  C   ALA A 350      17.797 -28.656 -45.156  1.00 40.44           C  
ATOM   2723  CB  ALA A 350      17.906 -27.219 -47.188  1.00 40.44           C  
ATOM   2724  O   ALA A 350      16.859 -28.500 -44.375  1.00 40.44           O  
ATOM   2725  N   ILE A 351      18.422 -29.766 -45.250  1.00 40.69           N  
ATOM   2726  CA  ILE A 351      17.906 -31.016 -44.688  1.00 40.69           C  
ATOM   2727  C   ILE A 351      18.359 -31.172 -43.250  1.00 40.69           C  
ATOM   2728  CB  ILE A 351      18.375 -32.250 -45.531  1.00 40.69           C  
ATOM   2729  O   ILE A 351      17.562 -31.547 -42.375  1.00 40.69           O  
ATOM   2730  CG1 ILE A 351      17.781 -32.188 -46.938  1.00 40.69           C  
ATOM   2731  CG2 ILE A 351      18.000 -33.562 -44.844  1.00 40.69           C  
ATOM   2732  CD1 ILE A 351      18.312 -33.250 -47.875  1.00 40.69           C  
ATOM   2733  N   ALA A 352      19.562 -30.734 -42.906  1.00 45.25           N  
ATOM   2734  CA  ALA A 352      20.078 -30.672 -41.531  1.00 45.25           C  
ATOM   2735  C   ALA A 352      19.438 -29.531 -40.750  1.00 45.25           C  
ATOM   2736  CB  ALA A 352      21.594 -30.531 -41.562  1.00 45.25           C  
ATOM   2737  O   ALA A 352      19.125 -29.688 -39.562  1.00 45.25           O  
ATOM   2738  N   GLY A 353      19.094 -28.531 -41.312  1.00 47.03           N  
ATOM   2739  CA  GLY A 353      18.375 -27.359 -40.844  1.00 47.03           C  
ATOM   2740  C   GLY A 353      16.891 -27.609 -40.625  1.00 47.03           C  
ATOM   2741  O   GLY A 353      16.297 -27.109 -39.688  1.00 47.03           O  
ATOM   2742  N   PHE A 354      16.266 -28.469 -41.406  1.00 40.09           N  
ATOM   2743  CA  PHE A 354      14.891 -28.906 -41.250  1.00 40.09           C  
ATOM   2744  C   PHE A 354      14.750 -29.891 -40.094  1.00 40.09           C  
ATOM   2745  CB  PHE A 354      14.375 -29.547 -42.562  1.00 40.09           C  
ATOM   2746  O   PHE A 354      13.797 -29.812 -39.312  1.00 40.09           O  
ATOM   2747  CG  PHE A 354      12.914 -29.891 -42.500  1.00 40.09           C  
ATOM   2748  CD1 PHE A 354      12.508 -31.203 -42.312  1.00 40.09           C  
ATOM   2749  CD2 PHE A 354      11.945 -28.906 -42.688  1.00 40.09           C  
ATOM   2750  CE1 PHE A 354      11.156 -31.531 -42.281  1.00 40.09           C  
ATOM   2751  CE2 PHE A 354      10.594 -29.234 -42.656  1.00 40.09           C  
ATOM   2752  CZ  PHE A 354      10.195 -30.547 -42.469  1.00 40.09           C  
ATOM   2753  N   ILE A 355      15.789 -30.641 -39.781  1.00 46.50           N  
ATOM   2754  CA  ILE A 355      15.828 -31.656 -38.750  1.00 46.50           C  
ATOM   2755  C   ILE A 355      16.125 -30.984 -37.406  1.00 46.50           C  
ATOM   2756  CB  ILE A 355      16.875 -32.750 -39.031  1.00 46.50           C  
ATOM   2757  O   ILE A 355      15.555 -31.359 -36.375  1.00 46.50           O  
ATOM   2758  CG1 ILE A 355      16.484 -33.500 -40.312  1.00 46.50           C  
ATOM   2759  CG2 ILE A 355      17.016 -33.719 -37.844  1.00 46.50           C  
ATOM   2760  CD1 ILE A 355      17.531 -34.531 -40.781  1.00 46.50           C  
ATOM   2761  N   GLU A 356      16.734 -29.812 -37.375  1.00 43.56           N  
ATOM   2762  CA  GLU A 356      17.203 -29.094 -36.188  1.00 43.56           C  
ATOM   2763  C   GLU A 356      16.234 -27.969 -35.812  1.00 43.56           C  
ATOM   2764  CB  GLU A 356      18.609 -28.531 -36.406  1.00 43.56           C  
ATOM   2765  O   GLU A 356      15.992 -27.719 -34.625  1.00 43.56           O  
ATOM   2766  CG  GLU A 356      19.719 -29.547 -36.250  1.00 43.56           C  
ATOM   2767  CD  GLU A 356      21.094 -28.984 -36.531  1.00 43.56           C  
ATOM   2768  OE1 GLU A 356      22.094 -29.750 -36.406  1.00 43.56           O  
ATOM   2769  OE2 GLU A 356      21.188 -27.781 -36.844  1.00 43.56           O  
ATOM   2770  N   ASN A 357      15.320 -27.547 -36.781  1.00 40.06           N  
ATOM   2771  CA  ASN A 357      14.500 -26.406 -36.375  1.00 40.06           C  
ATOM   2772  C   ASN A 357      13.312 -26.234 -37.312  1.00 40.06           C  
ATOM   2773  CB  ASN A 357      15.336 -25.125 -36.344  1.00 40.06           C  
ATOM   2774  O   ASN A 357      12.773 -25.125 -37.438  1.00 40.06           O  
ATOM   2775  CG  ASN A 357      16.312 -25.109 -35.156  1.00 40.06           C  
ATOM   2776  ND2 ASN A 357      17.453 -24.453 -35.375  1.00 40.06           N  
ATOM   2777  OD1 ASN A 357      16.031 -25.672 -34.094  1.00 40.06           O  
ATOM   2778  N   GLY A 358      12.875 -27.422 -38.031  1.00 45.50           N  
ATOM   2779  CA  GLY A 358      11.719 -27.422 -38.906  1.00 45.50           C  
ATOM   2780  C   GLY A 358      11.836 -26.438 -40.062  1.00 45.50           C  
ATOM   2781  O   GLY A 358      12.914 -26.250 -40.625  1.00 45.50           O  
ATOM   2782  N   TRP A 359      10.789 -25.844 -40.656  1.00 47.56           N  
ATOM   2783  CA  TRP A 359      10.648 -25.047 -41.875  1.00 47.56           C  
ATOM   2784  C   TRP A 359      11.562 -23.828 -41.844  1.00 47.56           C  
ATOM   2785  CB  TRP A 359       9.195 -24.609 -42.062  1.00 47.56           C  
ATOM   2786  O   TRP A 359      12.164 -23.469 -42.844  1.00 47.56           O  
ATOM   2787  CG  TRP A 359       8.773 -24.484 -43.500  1.00 47.56           C  
ATOM   2788  CD1 TRP A 359       8.203 -23.391 -44.094  1.00 47.56           C  
ATOM   2789  CD2 TRP A 359       8.898 -25.484 -44.500  1.00 47.56           C  
ATOM   2790  CE2 TRP A 359       8.375 -24.922 -45.688  1.00 47.56           C  
ATOM   2791  CE3 TRP A 359       9.398 -26.781 -44.531  1.00 47.56           C  
ATOM   2792  NE1 TRP A 359       7.957 -23.656 -45.406  1.00 47.56           N  
ATOM   2793  CH2 TRP A 359       8.836 -26.922 -46.875  1.00 47.56           C  
ATOM   2794  CZ2 TRP A 359       8.344 -25.641 -46.906  1.00 47.56           C  
ATOM   2795  CZ3 TRP A 359       9.359 -27.500 -45.719  1.00 47.56           C  
ATOM   2796  N   GLU A 360      11.891 -23.391 -40.594  1.00 44.41           N  
ATOM   2797  CA  GLU A 360      12.828 -22.312 -40.281  1.00 44.41           C  
ATOM   2798  C   GLU A 360      14.273 -22.812 -40.281  1.00 44.41           C  
ATOM   2799  CB  GLU A 360      12.508 -21.703 -38.906  1.00 44.41           C  
ATOM   2800  O   GLU A 360      15.172 -22.109 -40.750  1.00 44.41           O  
ATOM   2801  CG  GLU A 360      11.367 -20.703 -38.938  1.00 44.41           C  
ATOM   2802  CD  GLU A 360      11.086 -20.078 -37.562  1.00 44.41           C  
ATOM   2803  OE1 GLU A 360      10.156 -19.250 -37.469  1.00 44.41           O  
ATOM   2804  OE2 GLU A 360      11.812 -20.406 -36.594  1.00 44.41           O  
ATOM   2805  N   GLY A 361      14.539 -24.062 -40.031  1.00 48.00           N  
ATOM   2806  CA  GLY A 361      15.789 -24.797 -40.125  1.00 48.00           C  
ATOM   2807  C   GLY A 361      16.125 -25.219 -41.531  1.00 48.00           C  
ATOM   2808  O   GLY A 361      17.297 -25.250 -41.938  1.00 48.00           O  
ATOM   2809  N   MET A 362      15.125 -25.391 -42.438  1.00 51.69           N  
ATOM   2810  CA  MET A 362      15.227 -25.781 -43.844  1.00 51.69           C  
ATOM   2811  C   MET A 362      15.578 -24.578 -44.719  1.00 51.69           C  
ATOM   2812  CB  MET A 362      13.922 -26.406 -44.344  1.00 51.69           C  
ATOM   2813  O   MET A 362      16.453 -24.672 -45.594  1.00 51.69           O  
ATOM   2814  CG  MET A 362      13.953 -26.844 -45.781  1.00 51.69           C  
ATOM   2815  SD  MET A 362      12.305 -27.391 -46.406  1.00 51.69           S  
ATOM   2816  CE  MET A 362      11.477 -25.781 -46.562  1.00 51.69           C  
ATOM   2817  N   VAL A 363      15.078 -23.500 -44.438  1.00 48.09           N  
ATOM   2818  CA  VAL A 363      15.320 -22.234 -45.094  1.00 48.09           C  
ATOM   2819  C   VAL A 363      16.656 -21.656 -44.656  1.00 48.09           C  
ATOM   2820  CB  VAL A 363      14.188 -21.219 -44.844  1.00 48.09           C  
ATOM   2821  O   VAL A 363      17.438 -21.172 -45.500  1.00 48.09           O  
ATOM   2822  CG1 VAL A 363      14.500 -19.859 -45.469  1.00 48.09           C  
ATOM   2823  CG2 VAL A 363      12.852 -21.750 -45.344  1.00 48.09           C  
ATOM   2824  N   ASP A 364      17.094 -22.000 -43.406  1.00 49.47           N  
ATOM   2825  CA  ASP A 364      18.359 -21.656 -42.750  1.00 49.47           C  
ATOM   2826  C   ASP A 364      19.500 -22.547 -43.250  1.00 49.47           C  
ATOM   2827  CB  ASP A 364      18.219 -21.766 -41.250  1.00 49.47           C  
ATOM   2828  O   ASP A 364      20.625 -22.078 -43.438  1.00 49.47           O  
ATOM   2829  CG  ASP A 364      17.359 -20.672 -40.656  1.00 49.47           C  
ATOM   2830  OD1 ASP A 364      17.062 -19.672 -41.344  1.00 49.47           O  
ATOM   2831  OD2 ASP A 364      16.969 -20.812 -39.469  1.00 49.47           O  
ATOM   2832  N   GLY A 365      19.203 -23.688 -43.500  1.00 43.69           N  
ATOM   2833  CA  GLY A 365      20.062 -24.750 -44.031  1.00 43.69           C  
ATOM   2834  C   GLY A 365      20.250 -24.656 -45.531  1.00 43.69           C  
ATOM   2835  O   GLY A 365      21.328 -24.953 -46.031  1.00 43.69           O  
ATOM   2836  N   TRP A 366      19.234 -24.031 -46.312  1.00 40.91           N  
ATOM   2837  CA  TRP A 366      19.188 -23.891 -47.750  1.00 40.91           C  
ATOM   2838  C   TRP A 366      19.812 -22.578 -48.188  1.00 40.91           C  
ATOM   2839  CB  TRP A 366      17.750 -24.000 -48.281  1.00 40.91           C  
ATOM   2840  O   TRP A 366      20.609 -22.531 -49.125  1.00 40.91           O  
ATOM   2841  CG  TRP A 366      17.641 -24.125 -49.750  1.00 40.91           C  
ATOM   2842  CD1 TRP A 366      17.516 -23.109 -50.656  1.00 40.91           C  
ATOM   2843  CD2 TRP A 366      17.672 -25.344 -50.500  1.00 40.91           C  
ATOM   2844  CE2 TRP A 366      17.531 -25.000 -51.875  1.00 40.91           C  
ATOM   2845  CE3 TRP A 366      17.781 -26.703 -50.156  1.00 40.91           C  
ATOM   2846  NE1 TRP A 366      17.438 -23.625 -51.938  1.00 40.91           N  
ATOM   2847  CH2 TRP A 366      17.625 -27.266 -52.531  1.00 40.91           C  
ATOM   2848  CZ2 TRP A 366      17.516 -25.953 -52.906  1.00 40.91           C  
ATOM   2849  CZ3 TRP A 366      17.766 -27.656 -51.188  1.00 40.91           C  
ATOM   2850  N   TYR A 367      19.797 -21.578 -47.438  1.00 38.59           N  
ATOM   2851  CA  TYR A 367      20.172 -20.219 -47.812  1.00 38.59           C  
ATOM   2852  C   TYR A 367      21.203 -19.656 -46.844  1.00 38.59           C  
ATOM   2853  CB  TYR A 367      18.938 -19.297 -47.844  1.00 38.59           C  
ATOM   2854  O   TYR A 367      21.812 -18.609 -47.125  1.00 38.59           O  
ATOM   2855  CG  TYR A 367      18.000 -19.594 -49.000  1.00 38.59           C  
ATOM   2856  CD1 TYR A 367      18.328 -19.250 -50.312  1.00 38.59           C  
ATOM   2857  CD2 TYR A 367      16.781 -20.234 -48.781  1.00 38.59           C  
ATOM   2858  CE1 TYR A 367      17.469 -19.516 -51.344  1.00 38.59           C  
ATOM   2859  CE2 TYR A 367      15.914 -20.500 -49.812  1.00 38.59           C  
ATOM   2860  OH  TYR A 367      15.398 -20.406 -52.156  1.00 38.59           O  
ATOM   2861  CZ  TYR A 367      16.266 -20.141 -51.094  1.00 38.59           C  
ATOM   2862  N   GLY A 368      21.750 -20.578 -45.938  1.00 34.91           N  
ATOM   2863  CA  GLY A 368      22.797 -20.094 -45.062  1.00 34.91           C  
ATOM   2864  C   GLY A 368      22.531 -18.688 -44.562  1.00 34.91           C  
ATOM   2865  O   GLY A 368      23.469 -17.922 -44.312  1.00 34.91           O  
ATOM   2866  N   PHE A 369      21.469 -18.281 -44.094  1.00 32.97           N  
ATOM   2867  CA  PHE A 369      21.266 -16.859 -43.812  1.00 32.97           C  
ATOM   2868  C   PHE A 369      20.891 -16.656 -42.344  1.00 32.97           C  
ATOM   2869  CB  PHE A 369      20.172 -16.281 -44.719  1.00 32.97           C  
ATOM   2870  O   PHE A 369      19.953 -17.281 -41.844  1.00 32.97           O  
ATOM   2871  CG  PHE A 369      20.578 -16.188 -46.156  1.00 32.97           C  
ATOM   2872  CD1 PHE A 369      21.453 -15.211 -46.594  1.00 32.97           C  
ATOM   2873  CD2 PHE A 369      20.062 -17.094 -47.094  1.00 32.97           C  
ATOM   2874  CE1 PHE A 369      21.828 -15.125 -47.938  1.00 32.97           C  
ATOM   2875  CE2 PHE A 369      20.422 -17.000 -48.438  1.00 32.97           C  
ATOM   2876  CZ  PHE A 369      21.312 -16.031 -48.844  1.00 32.97           C  
ATOM   2877  N   ARG A 370      21.828 -16.094 -41.406  1.00 28.97           N  
ATOM   2878  CA  ARG A 370      21.891 -14.891 -40.562  1.00 28.97           C  
ATOM   2879  C   ARG A 370      21.938 -13.641 -41.438  1.00 28.97           C  
ATOM   2880  CB  ARG A 370      23.109 -14.930 -39.656  1.00 28.97           C  
ATOM   2881  O   ARG A 370      22.641 -13.602 -42.438  1.00 28.97           O  
ATOM   2882  CG  ARG A 370      22.766 -15.250 -38.188  1.00 28.97           C  
ATOM   2883  CD  ARG A 370      24.016 -15.344 -37.312  1.00 28.97           C  
ATOM   2884  NE  ARG A 370      23.734 -14.953 -35.938  1.00 28.97           N  
ATOM   2885  NH1 ARG A 370      25.953 -14.922 -35.281  1.00 28.97           N  
ATOM   2886  NH2 ARG A 370      24.312 -14.414 -33.781  1.00 28.97           N  
ATOM   2887  CZ  ARG A 370      24.672 -14.766 -35.000  1.00 28.97           C  
ATOM   2888  N   HIS A 371      20.812 -13.016 -41.906  1.00 26.19           N  
ATOM   2889  CA  HIS A 371      20.344 -11.742 -42.406  1.00 26.19           C  
ATOM   2890  C   HIS A 371      21.469 -10.945 -43.031  1.00 26.19           C  
ATOM   2891  CB  HIS A 371      19.688 -10.922 -41.281  1.00 26.19           C  
ATOM   2892  O   HIS A 371      22.531 -10.781 -42.438  1.00 26.19           O  
ATOM   2893  CG  HIS A 371      18.484 -11.578 -40.688  1.00 26.19           C  
ATOM   2894  CD2 HIS A 371      18.203 -11.891 -39.406  1.00 26.19           C  
ATOM   2895  ND1 HIS A 371      17.406 -11.992 -41.438  1.00 26.19           N  
ATOM   2896  CE1 HIS A 371      16.516 -12.539 -40.625  1.00 26.19           C  
ATOM   2897  NE2 HIS A 371      16.969 -12.492 -39.406  1.00 26.19           N  
ATOM   2898  N   GLN A 372      21.688 -10.836 -44.375  1.00 27.95           N  
ATOM   2899  CA  GLN A 372      22.234  -9.938 -45.375  1.00 27.95           C  
ATOM   2900  C   GLN A 372      21.953  -8.477 -45.031  1.00 27.95           C  
ATOM   2901  CB  GLN A 372      21.672 -10.266 -46.750  1.00 27.95           C  
ATOM   2902  O   GLN A 372      20.797  -8.094 -44.812  1.00 27.95           O  
ATOM   2903  CG  GLN A 372      22.672 -10.930 -47.688  1.00 27.95           C  
ATOM   2904  CD  GLN A 372      22.078 -11.219 -49.062  1.00 27.95           C  
ATOM   2905  NE2 GLN A 372      22.922 -11.688 -50.000  1.00 27.95           N  
ATOM   2906  OE1 GLN A 372      20.891 -11.031 -49.312  1.00 27.95           O  
ATOM   2907  N   ASN A 373      23.047  -7.508 -44.562  1.00 29.70           N  
ATOM   2908  CA  ASN A 373      23.234  -6.367 -45.469  1.00 29.70           C  
ATOM   2909  C   ASN A 373      24.672  -6.273 -45.969  1.00 29.70           C  
ATOM   2910  CB  ASN A 373      22.828  -5.066 -44.750  1.00 29.70           C  
ATOM   2911  O   ASN A 373      25.609  -6.520 -45.219  1.00 29.70           O  
ATOM   2912  CG  ASN A 373      21.391  -5.090 -44.281  1.00 29.70           C  
ATOM   2913  ND2 ASN A 373      21.031  -4.141 -43.406  1.00 29.70           N  
ATOM   2914  OD1 ASN A 373      20.594  -5.957 -44.688  1.00 29.70           O  
ATOM   2915  N   SER A 374      25.141  -6.809 -47.000  1.00 29.09           N  
ATOM   2916  CA  SER A 374      26.078  -6.473 -48.062  1.00 29.09           C  
ATOM   2917  C   SER A 374      27.094  -5.438 -47.594  1.00 29.09           C  
ATOM   2918  CB  SER A 374      25.344  -5.953 -49.312  1.00 29.09           C  
ATOM   2919  O   SER A 374      26.734  -4.445 -46.969  1.00 29.09           O  
ATOM   2920  OG  SER A 374      24.734  -4.699 -49.031  1.00 29.09           O  
ATOM   2921  N   GLU A 375      28.156  -5.750 -46.844  1.00 30.92           N  
ATOM   2922  CA  GLU A 375      29.531  -5.258 -46.844  1.00 30.92           C  
ATOM   2923  C   GLU A 375      29.797  -4.379 -45.625  1.00 30.92           C  
ATOM   2924  CB  GLU A 375      29.828  -4.477 -48.125  1.00 30.92           C  
ATOM   2925  O   GLU A 375      29.031  -3.467 -45.344  1.00 30.92           O  
ATOM   2926  CG  GLU A 375      29.812  -5.328 -49.375  1.00 30.92           C  
ATOM   2927  CD  GLU A 375      30.688  -4.773 -50.500  1.00 30.92           C  
ATOM   2928  OE1 GLU A 375      30.906  -5.480 -51.500  1.00 30.92           O  
ATOM   2929  OE2 GLU A 375      31.141  -3.615 -50.375  1.00 30.92           O  
ATOM   2930  N   GLY A 376      30.156  -4.898 -44.469  1.00 35.12           N  
ATOM   2931  CA  GLY A 376      31.141  -4.500 -43.469  1.00 35.12           C  
ATOM   2932  C   GLY A 376      31.391  -3.006 -43.469  1.00 35.12           C  
ATOM   2933  O   GLY A 376      31.844  -2.434 -44.438  1.00 35.12           O  
ATOM   2934  N   THR A 377      30.500  -2.188 -42.781  1.00 32.22           N  
ATOM   2935  CA  THR A 377      31.016  -0.903 -42.344  1.00 32.22           C  
ATOM   2936  C   THR A 377      30.125  -0.306 -41.250  1.00 32.22           C  
ATOM   2937  CB  THR A 377      31.156   0.091 -43.500  1.00 32.22           C  
ATOM   2938  O   THR A 377      28.938  -0.074 -41.500  1.00 32.22           O  
ATOM   2939  CG2 THR A 377      32.219  -0.360 -44.500  1.00 32.22           C  
ATOM   2940  OG1 THR A 377      29.891   0.184 -44.188  1.00 32.22           O  
ATOM   2941  N   GLY A 378      30.234  -0.729 -39.938  1.00 35.12           N  
ATOM   2942  CA  GLY A 378      29.516   0.050 -38.938  1.00 35.12           C  
ATOM   2943  C   GLY A 378      30.406   0.525 -37.812  1.00 35.12           C  
ATOM   2944  O   GLY A 378      31.438  -0.092 -37.531  1.00 35.12           O  
ATOM   2945  N   GLN A 379      30.641   1.898 -37.719  1.00 34.56           N  
ATOM   2946  CA  GLN A 379      31.219   2.760 -36.688  1.00 34.56           C  
ATOM   2947  C   GLN A 379      30.719   2.381 -35.312  1.00 34.56           C  
ATOM   2948  CB  GLN A 379      30.906   4.227 -36.969  1.00 34.56           C  
ATOM   2949  O   GLN A 379      29.531   2.092 -35.125  1.00 34.56           O  
ATOM   2950  CG  GLN A 379      32.000   5.191 -36.531  1.00 34.56           C  
ATOM   2951  CD  GLN A 379      31.844   6.574 -37.125  1.00 34.56           C  
ATOM   2952  NE2 GLN A 379      32.875   7.398 -37.000  1.00 34.56           N  
ATOM   2953  OE1 GLN A 379      30.812   6.902 -37.719  1.00 34.56           O  
ATOM   2954  N   ALA A 380      31.641   2.029 -34.344  1.00 35.88           N  
ATOM   2955  CA  ALA A 380      31.484   2.010 -32.906  1.00 35.88           C  
ATOM   2956  C   ALA A 380      30.734   3.256 -32.406  1.00 35.88           C  
ATOM   2957  CB  ALA A 380      32.844   1.896 -32.188  1.00 35.88           C  
ATOM   2958  O   ALA A 380      30.938   4.348 -32.938  1.00 35.88           O  
ATOM   2959  N   ALA A 381      29.391   3.211 -32.031  1.00 39.53           N  
ATOM   2960  CA  ALA A 381      28.719   4.316 -31.359  1.00 39.53           C  
ATOM   2961  C   ALA A 381      29.672   5.035 -30.406  1.00 39.53           C  
ATOM   2962  CB  ALA A 381      27.500   3.812 -30.609  1.00 39.53           C  
ATOM   2963  O   ALA A 381      30.484   4.395 -29.734  1.00 39.53           O  
ATOM   2964  N   ASP A 382      30.219   6.223 -30.766  1.00 38.16           N  
ATOM   2965  CA  ASP A 382      30.938   7.113 -29.859  1.00 38.16           C  
ATOM   2966  C   ASP A 382      30.156   7.316 -28.547  1.00 38.16           C  
ATOM   2967  CB  ASP A 382      31.203   8.461 -30.531  1.00 38.16           C  
ATOM   2968  O   ASP A 382      28.953   7.039 -28.484  1.00 38.16           O  
ATOM   2969  CG  ASP A 382      29.969   9.336 -30.609  1.00 38.16           C  
ATOM   2970  OD1 ASP A 382      28.859   8.867 -30.250  1.00 38.16           O  
ATOM   2971  OD2 ASP A 382      30.094  10.500 -31.047  1.00 38.16           O  
ATOM   2972  N   LEU A 383      30.891   7.324 -27.312  1.00 43.28           N  
ATOM   2973  CA  LEU A 383      30.391   7.500 -25.953  1.00 43.28           C  
ATOM   2974  C   LEU A 383      29.203   8.461 -25.938  1.00 43.28           C  
ATOM   2975  CB  LEU A 383      31.500   8.016 -25.031  1.00 43.28           C  
ATOM   2976  O   LEU A 383      28.219   8.219 -25.250  1.00 43.28           O  
ATOM   2977  CG  LEU A 383      31.156   8.133 -23.547  1.00 43.28           C  
ATOM   2978  CD1 LEU A 383      31.047   6.750 -22.906  1.00 43.28           C  
ATOM   2979  CD2 LEU A 383      32.188   8.992 -22.828  1.00 43.28           C  
ATOM   2980  N   LYS A 384      29.219   9.539 -26.750  1.00 48.25           N  
ATOM   2981  CA  LYS A 384      28.188  10.562 -26.812  1.00 48.25           C  
ATOM   2982  C   LYS A 384      26.938  10.047 -27.531  1.00 48.25           C  
ATOM   2983  CB  LYS A 384      28.703  11.820 -27.500  1.00 48.25           C  
ATOM   2984  O   LYS A 384      25.812  10.297 -27.094  1.00 48.25           O  
ATOM   2985  CG  LYS A 384      27.797  13.039 -27.344  1.00 48.25           C  
ATOM   2986  CD  LYS A 384      28.406  14.273 -27.984  1.00 48.25           C  
ATOM   2987  CE  LYS A 384      27.469  15.477 -27.875  1.00 48.25           C  
ATOM   2988  NZ  LYS A 384      28.062  16.688 -28.516  1.00 48.25           N  
ATOM   2989  N   SER A 385      27.062   9.297 -28.516  1.00 49.59           N  
ATOM   2990  CA  SER A 385      25.984   8.703 -29.297  1.00 49.59           C  
ATOM   2991  C   SER A 385      25.328   7.551 -28.562  1.00 49.59           C  
ATOM   2992  CB  SER A 385      26.516   8.211 -30.656  1.00 49.59           C  
ATOM   2993  O   SER A 385      24.109   7.375 -28.625  1.00 49.59           O  
ATOM   2994  OG  SER A 385      25.484   7.633 -31.422  1.00 49.59           O  
ATOM   2995  N   THR A 386      26.094   6.809 -27.859  1.00 47.41           N  
ATOM   2996  CA  THR A 386      25.609   5.770 -26.953  1.00 47.41           C  
ATOM   2997  C   THR A 386      24.797   6.371 -25.812  1.00 47.41           C  
ATOM   2998  CB  THR A 386      26.781   4.953 -26.391  1.00 47.41           C  
ATOM   2999  O   THR A 386      23.734   5.859 -25.469  1.00 47.41           O  
ATOM   3000  CG2 THR A 386      26.281   3.777 -25.547  1.00 47.41           C  
ATOM   3001  OG1 THR A 386      27.594   4.453 -27.469  1.00 47.41           O  
ATOM   3002  N   GLN A 387      25.219   7.430 -25.281  1.00 51.56           N  
ATOM   3003  CA  GLN A 387      24.500   8.148 -24.250  1.00 51.56           C  
ATOM   3004  C   GLN A 387      23.234   8.789 -24.797  1.00 51.56           C  
ATOM   3005  CB  GLN A 387      25.391   9.211 -23.609  1.00 51.56           C  
ATOM   3006  O   GLN A 387      22.188   8.797 -24.125  1.00 51.56           O  
ATOM   3007  CG  GLN A 387      24.797   9.844 -22.359  1.00 51.56           C  
ATOM   3008  CD  GLN A 387      24.531   8.836 -21.250  1.00 51.56           C  
ATOM   3009  NE2 GLN A 387      23.328   8.883 -20.688  1.00 51.56           N  
ATOM   3010  OE1 GLN A 387      25.391   8.016 -20.922  1.00 51.56           O  
ATOM   3011  N   ALA A 388      23.219   9.297 -26.016  1.00 56.56           N  
ATOM   3012  CA  ALA A 388      22.062   9.867 -26.688  1.00 56.56           C  
ATOM   3013  C   ALA A 388      21.016   8.805 -26.969  1.00 56.56           C  
ATOM   3014  CB  ALA A 388      22.500  10.531 -28.000  1.00 56.56           C  
ATOM   3015  O   ALA A 388      19.812   9.062 -26.828  1.00 56.56           O  
ATOM   3016  N   ALA A 389      21.422   7.641 -27.344  1.00 52.53           N  
ATOM   3017  CA  ALA A 389      20.547   6.488 -27.547  1.00 52.53           C  
ATOM   3018  C   ALA A 389      19.922   6.039 -26.234  1.00 52.53           C  
ATOM   3019  CB  ALA A 389      21.328   5.332 -28.172  1.00 52.53           C  
ATOM   3020  O   ALA A 389      18.734   5.719 -26.188  1.00 52.53           O  
ATOM   3021  N   ILE A 390      20.703   6.004 -25.234  1.00 55.03           N  
ATOM   3022  CA  ILE A 390      20.203   5.680 -23.891  1.00 55.03           C  
ATOM   3023  C   ILE A 390      19.188   6.727 -23.453  1.00 55.03           C  
ATOM   3024  CB  ILE A 390      21.359   5.594 -22.875  1.00 55.03           C  
ATOM   3025  O   ILE A 390      18.125   6.387 -22.922  1.00 55.03           O  
ATOM   3026  CG1 ILE A 390      22.250   4.379 -23.172  1.00 55.03           C  
ATOM   3027  CG2 ILE A 390      20.812   5.539 -21.438  1.00 55.03           C  
ATOM   3028  CD1 ILE A 390      23.516   4.312 -22.328  1.00 55.03           C  
ATOM   3029  N   ASN A 391      19.500   7.980 -23.641  1.00 57.94           N  
ATOM   3030  CA  ASN A 391      18.594   9.078 -23.312  1.00 57.94           C  
ATOM   3031  C   ASN A 391      17.297   8.992 -24.109  1.00 57.94           C  
ATOM   3032  CB  ASN A 391      19.281  10.430 -23.547  1.00 57.94           C  
ATOM   3033  O   ASN A 391      16.234   9.297 -23.578  1.00 57.94           O  
ATOM   3034  CG  ASN A 391      20.375  10.719 -22.531  1.00 57.94           C  
ATOM   3035  ND2 ASN A 391      21.250  11.664 -22.859  1.00 57.94           N  
ATOM   3036  OD1 ASN A 391      20.422  10.109 -21.469  1.00 57.94           O  
ATOM   3037  N   GLN A 392      17.359   8.625 -25.328  1.00 57.47           N  
ATOM   3038  CA  GLN A 392      16.203   8.445 -26.203  1.00 57.47           C  
ATOM   3039  C   GLN A 392      15.328   7.293 -25.719  1.00 57.47           C  
ATOM   3040  CB  GLN A 392      16.625   8.211 -27.641  1.00 57.47           C  
ATOM   3041  O   GLN A 392      14.102   7.379 -25.734  1.00 57.47           O  
ATOM   3042  CG  GLN A 392      15.492   8.305 -28.656  1.00 57.47           C  
ATOM   3043  CD  GLN A 392      15.961   8.156 -30.078  1.00 57.47           C  
ATOM   3044  NE2 GLN A 392      15.023   8.148 -31.016  1.00 57.47           N  
ATOM   3045  OE1 GLN A 392      17.172   8.039 -30.344  1.00 57.47           O  
ATOM   3046  N   ILE A 393      15.969   6.211 -25.328  1.00 55.34           N  
ATOM   3047  CA  ILE A 393      15.297   5.066 -24.719  1.00 55.34           C  
ATOM   3048  C   ILE A 393      14.602   5.500 -23.422  1.00 55.34           C  
ATOM   3049  CB  ILE A 393      16.281   3.912 -24.438  1.00 55.34           C  
ATOM   3050  O   ILE A 393      13.438   5.164 -23.203  1.00 55.34           O  
ATOM   3051  CG1 ILE A 393      16.812   3.328 -25.750  1.00 55.34           C  
ATOM   3052  CG2 ILE A 393      15.617   2.828 -23.578  1.00 55.34           C  
ATOM   3053  CD1 ILE A 393      17.969   2.342 -25.562  1.00 55.34           C  
ATOM   3054  N   ASN A 394      15.383   6.176 -22.625  1.00 53.94           N  
ATOM   3055  CA  ASN A 394      14.859   6.707 -21.359  1.00 53.94           C  
ATOM   3056  C   ASN A 394      13.695   7.664 -21.609  1.00 53.94           C  
ATOM   3057  CB  ASN A 394      15.961   7.406 -20.562  1.00 53.94           C  
ATOM   3058  O   ASN A 394      12.688   7.617 -20.906  1.00 53.94           O  
ATOM   3059  CG  ASN A 394      16.750   6.441 -19.703  1.00 53.94           C  
ATOM   3060  ND2 ASN A 394      17.844   6.934 -19.125  1.00 53.94           N  
ATOM   3061  OD1 ASN A 394      16.406   5.270 -19.578  1.00 53.94           O  
ATOM   3062  N   GLY A 395      13.773   8.609 -22.547  1.00 53.28           N  
ATOM   3063  CA  GLY A 395      12.734   9.555 -22.922  1.00 53.28           C  
ATOM   3064  C   GLY A 395      11.477   8.883 -23.438  1.00 53.28           C  
ATOM   3065  O   GLY A 395      10.367   9.273 -23.078  1.00 53.28           O  
ATOM   3066  N   LYS A 396      11.578   7.871 -24.234  1.00 53.47           N  
ATOM   3067  CA  LYS A 396      10.469   7.102 -24.797  1.00 53.47           C  
ATOM   3068  C   LYS A 396       9.820   6.219 -23.734  1.00 53.47           C  
ATOM   3069  CB  LYS A 396      10.953   6.246 -25.969  1.00 53.47           C  
ATOM   3070  O   LYS A 396       8.594   6.078 -23.703  1.00 53.47           O  
ATOM   3071  CG  LYS A 396      11.156   7.020 -27.266  1.00 53.47           C  
ATOM   3072  CD  LYS A 396      11.500   6.098 -28.422  1.00 53.47           C  
ATOM   3073  CE  LYS A 396      11.750   6.875 -29.703  1.00 53.47           C  
ATOM   3074  NZ  LYS A 396      12.039   5.969 -30.859  1.00 53.47           N  
ATOM   3075  N   LEU A 397      10.672   5.746 -22.891  1.00 51.41           N  
ATOM   3076  CA  LEU A 397      10.234   4.898 -21.797  1.00 51.41           C  
ATOM   3077  C   LEU A 397       9.539   5.723 -20.719  1.00 51.41           C  
ATOM   3078  CB  LEU A 397      11.422   4.145 -21.188  1.00 51.41           C  
ATOM   3079  O   LEU A 397       8.562   5.266 -20.109  1.00 51.41           O  
ATOM   3080  CG  LEU A 397      11.086   3.014 -20.219  1.00 51.41           C  
ATOM   3081  CD1 LEU A 397      10.320   1.910 -20.938  1.00 51.41           C  
ATOM   3082  CD2 LEU A 397      12.359   2.459 -19.578  1.00 51.41           C  
ATOM   3083  N   ASN A 398      10.070   6.910 -20.406  1.00 53.19           N  
ATOM   3084  CA  ASN A 398       9.469   7.832 -19.453  1.00 53.19           C  
ATOM   3085  C   ASN A 398       8.047   8.219 -19.875  1.00 53.19           C  
ATOM   3086  CB  ASN A 398      10.328   9.086 -19.297  1.00 53.19           C  
ATOM   3087  O   ASN A 398       7.168   8.383 -19.031  1.00 53.19           O  
ATOM   3088  CG  ASN A 398      11.562   8.836 -18.438  1.00 53.19           C  
ATOM   3089  ND2 ASN A 398      12.539   9.727 -18.531  1.00 53.19           N  
ATOM   3090  OD1 ASN A 398      11.633   7.844 -17.703  1.00 53.19           O  
ATOM   3091  N   ARG A 399       7.688   8.281 -21.203  1.00 51.91           N  
ATOM   3092  CA  ARG A 399       6.371   8.562 -21.766  1.00 51.91           C  
ATOM   3093  C   ARG A 399       5.449   7.355 -21.641  1.00 51.91           C  
ATOM   3094  CB  ARG A 399       6.488   8.969 -23.234  1.00 51.91           C  
ATOM   3095  O   ARG A 399       4.258   7.504 -21.344  1.00 51.91           O  
ATOM   3096  CG  ARG A 399       6.949  10.398 -23.453  1.00 51.91           C  
ATOM   3097  CD  ARG A 399       6.977  10.781 -24.922  1.00 51.91           C  
ATOM   3098  NE  ARG A 399       7.652  12.055 -25.141  1.00 51.91           N  
ATOM   3099  NH1 ARG A 399       7.891  11.766 -27.422  1.00 51.91           N  
ATOM   3100  NH2 ARG A 399       8.680  13.664 -26.406  1.00 51.91           N  
ATOM   3101  CZ  ARG A 399       8.070  12.492 -26.328  1.00 51.91           C  
ATOM   3102  N   LEU A 400       6.059   6.227 -21.672  1.00 44.19           N  
ATOM   3103  CA  LEU A 400       5.363   4.949 -21.547  1.00 44.19           C  
ATOM   3104  C   LEU A 400       5.238   4.527 -20.094  1.00 44.19           C  
ATOM   3105  CB  LEU A 400       6.102   3.869 -22.344  1.00 44.19           C  
ATOM   3106  O   LEU A 400       4.238   3.914 -19.703  1.00 44.19           O  
ATOM   3107  CG  LEU A 400       5.953   3.926 -23.875  1.00 44.19           C  
ATOM   3108  CD1 LEU A 400       7.016   3.062 -24.531  1.00 44.19           C  
ATOM   3109  CD2 LEU A 400       4.555   3.480 -24.281  1.00 44.19           C  
ATOM   3110  N   ILE A 401       6.238   4.879 -19.156  1.00 50.97           N  
ATOM   3111  CA  ILE A 401       6.312   4.594 -17.734  1.00 50.97           C  
ATOM   3112  C   ILE A 401       5.277   5.430 -16.984  1.00 50.97           C  
ATOM   3113  CB  ILE A 401       7.727   4.871 -17.172  1.00 50.97           C  
ATOM   3114  O   ILE A 401       4.625   4.938 -16.062  1.00 50.97           O  
ATOM   3115  CG1 ILE A 401       8.734   3.861 -17.750  1.00 50.97           C  
ATOM   3116  CG2 ILE A 401       7.719   4.836 -15.648  1.00 50.97           C  
ATOM   3117  CD1 ILE A 401      10.180   4.168 -17.391  1.00 50.97           C  
ATOM   3118  N   GLU A 402       5.082   6.727 -17.281  1.00 46.09           N  
ATOM   3119  CA  GLU A 402       4.070   7.605 -16.703  1.00 46.09           C  
ATOM   3120  C   GLU A 402       2.664   7.074 -16.969  1.00 46.09           C  
ATOM   3121  CB  GLU A 402       4.211   9.023 -17.266  1.00 46.09           C  
ATOM   3122  O   GLU A 402       1.798   7.145 -16.094  1.00 46.09           O  
ATOM   3123  CG  GLU A 402       3.527  10.086 -16.406  1.00 46.09           C  
ATOM   3124  CD  GLU A 402       3.709  11.492 -16.953  1.00 46.09           C  
ATOM   3125  OE1 GLU A 402       3.125  12.445 -16.375  1.00 46.09           O  
ATOM   3126  OE2 GLU A 402       4.441  11.656 -17.953  1.00 46.09           O  
ATOM   3127  N   LYS A 403       2.436   6.305 -18.062  1.00 38.53           N  
ATOM   3128  CA  LYS A 403       1.137   5.812 -18.516  1.00 38.53           C  
ATOM   3129  C   LYS A 403       0.907   4.375 -18.062  1.00 38.53           C  
ATOM   3130  CB  LYS A 403       1.023   5.910 -20.031  1.00 38.53           C  
ATOM   3131  O   LYS A 403      -0.221   3.990 -17.750  1.00 38.53           O  
ATOM   3132  CG  LYS A 403       0.617   7.285 -20.547  1.00 38.53           C  
ATOM   3133  CD  LYS A 403       0.371   7.281 -22.047  1.00 38.53           C  
ATOM   3134  CE  LYS A 403       0.073   8.680 -22.562  1.00 38.53           C  
ATOM   3135  NZ  LYS A 403      -0.260   8.664 -24.031  1.00 38.53           N  
ATOM   3136  N   THR A 404       1.992   3.568 -17.641  1.00 42.22           N  
ATOM   3137  CA  THR A 404       1.979   2.146 -17.328  1.00 42.22           C  
ATOM   3138  C   THR A 404       2.078   1.937 -15.812  1.00 42.22           C  
ATOM   3139  CB  THR A 404       3.129   1.402 -18.031  1.00 42.22           C  
ATOM   3140  O   THR A 404       1.437   1.038 -15.266  1.00 42.22           O  
ATOM   3141  CG2 THR A 404       2.678   0.827 -19.359  1.00 42.22           C  
ATOM   3142  OG1 THR A 404       4.211   2.312 -18.250  1.00 42.22           O  
ATOM   3143  N   ASN A 405       2.922   2.652 -14.977  1.00 45.12           N  
ATOM   3144  CA  ASN A 405       3.002   2.584 -13.523  1.00 45.12           C  
ATOM   3145  C   ASN A 405       1.682   2.982 -12.875  1.00 45.12           C  
ATOM   3146  CB  ASN A 405       4.137   3.471 -13.008  1.00 45.12           C  
ATOM   3147  O   ASN A 405       1.304   2.426 -11.836  1.00 45.12           O  
ATOM   3148  CG  ASN A 405       5.492   2.797 -13.102  1.00 45.12           C  
ATOM   3149  ND2 ASN A 405       6.555   3.586 -12.992  1.00 45.12           N  
ATOM   3150  OD1 ASN A 405       5.582   1.578 -13.266  1.00 45.12           O  
ATOM   3151  N   GLU A 406       0.845   3.768 -13.484  1.00 43.84           N  
ATOM   3152  CA  GLU A 406      -0.499   4.199 -13.109  1.00 43.84           C  
ATOM   3153  C   GLU A 406      -1.516   3.080 -13.320  1.00 43.84           C  
ATOM   3154  CB  GLU A 406      -0.910   5.441 -13.898  1.00 43.84           C  
ATOM   3155  O   GLU A 406      -2.404   2.877 -12.492  1.00 43.84           O  
ATOM   3156  CG  GLU A 406      -0.382   6.742 -13.320  1.00 43.84           C  
ATOM   3157  CD  GLU A 406      -0.779   7.965 -14.133  1.00 43.84           C  
ATOM   3158  OE1 GLU A 406      -0.329   9.086 -13.797  1.00 43.84           O  
ATOM   3159  OE2 GLU A 406      -1.548   7.805 -15.102  1.00 43.84           O  
ATOM   3160  N   LYS A 407      -1.281   2.172 -14.336  1.00 35.91           N  
ATOM   3161  CA  LYS A 407      -2.205   1.121 -14.750  1.00 35.91           C  
ATOM   3162  C   LYS A 407      -1.908  -0.192 -14.031  1.00 35.91           C  
ATOM   3163  CB  LYS A 407      -2.131   0.917 -16.266  1.00 35.91           C  
ATOM   3164  O   LYS A 407      -2.828  -0.938 -13.688  1.00 35.91           O  
ATOM   3165  CG  LYS A 407      -2.895   1.960 -17.062  1.00 35.91           C  
ATOM   3166  CD  LYS A 407      -2.982   1.577 -18.547  1.00 35.91           C  
ATOM   3167  CE  LYS A 407      -3.727   2.631 -19.344  1.00 35.91           C  
ATOM   3168  NZ  LYS A 407      -3.826   2.256 -20.797  1.00 35.91           N  
ATOM   3169  N   PHE A 408      -0.615  -0.583 -13.539  1.00 42.94           N  
ATOM   3170  CA  PHE A 408      -0.201  -1.769 -12.805  1.00 42.94           C  
ATOM   3171  C   PHE A 408      -0.563  -1.640 -11.328  1.00 42.94           C  
ATOM   3172  CB  PHE A 408       1.305  -2.002 -12.953  1.00 42.94           C  
ATOM   3173  O   PHE A 408      -0.992  -2.609 -10.703  1.00 42.94           O  
ATOM   3174  CG  PHE A 408       1.684  -2.721 -14.219  1.00 42.94           C  
ATOM   3175  CD1 PHE A 408       1.536  -4.098 -14.328  1.00 42.94           C  
ATOM   3176  CD2 PHE A 408       2.186  -2.018 -15.305  1.00 42.94           C  
ATOM   3177  CE1 PHE A 408       1.886  -4.766 -15.492  1.00 42.94           C  
ATOM   3178  CE2 PHE A 408       2.537  -2.678 -16.484  1.00 42.94           C  
ATOM   3179  CZ  PHE A 408       2.387  -4.051 -16.578  1.00 42.94           C  
ATOM   3180  N   HIS A 409      -0.474  -0.362 -10.781  1.00 47.00           N  
ATOM   3181  CA  HIS A 409      -0.933  -0.017  -9.438  1.00 47.00           C  
ATOM   3182  C   HIS A 409      -2.453  -0.067  -9.344  1.00 47.00           C  
ATOM   3183  CB  HIS A 409      -0.428   1.371  -9.039  1.00 47.00           C  
ATOM   3184  O   HIS A 409      -3.006  -0.484  -8.328  1.00 47.00           O  
ATOM   3185  CG  HIS A 409       0.988   1.380  -8.555  1.00 47.00           C  
ATOM   3186  CD2 HIS A 409       2.090   1.991  -9.047  1.00 47.00           C  
ATOM   3187  ND1 HIS A 409       1.396   0.692  -7.434  1.00 47.00           N  
ATOM   3188  CE1 HIS A 409       2.691   0.882  -7.258  1.00 47.00           C  
ATOM   3189  NE2 HIS A 409       3.139   1.666  -8.227  1.00 47.00           N  
ATOM   3190  N   GLN A 410      -3.203   0.290 -10.398  1.00 39.66           N  
ATOM   3191  CA  GLN A 410      -4.656   0.232 -10.539  1.00 39.66           C  
ATOM   3192  C   GLN A 410      -5.133  -1.203 -10.742  1.00 39.66           C  
ATOM   3193  CB  GLN A 410      -5.117   1.108 -11.703  1.00 39.66           C  
ATOM   3194  O   GLN A 410      -6.168  -1.602 -10.203  1.00 39.66           O  
ATOM   3195  CG  GLN A 410      -5.340   2.566 -11.328  1.00 39.66           C  
ATOM   3196  CD  GLN A 410      -5.734   3.428 -12.516  1.00 39.66           C  
ATOM   3197  NE2 GLN A 410      -5.949   4.715 -12.266  1.00 39.66           N  
ATOM   3198  OE1 GLN A 410      -5.844   2.939 -13.641  1.00 39.66           O  
ATOM   3199  N   ILE A 411      -4.312  -2.117 -11.391  1.00 39.31           N  
ATOM   3200  CA  ILE A 411      -4.555  -3.516 -11.719  1.00 39.31           C  
ATOM   3201  C   ILE A 411      -4.289  -4.395 -10.500  1.00 39.31           C  
ATOM   3202  CB  ILE A 411      -3.682  -3.973 -12.914  1.00 39.31           C  
ATOM   3203  O   ILE A 411      -5.039  -5.336 -10.227  1.00 39.31           O  
ATOM   3204  CG1 ILE A 411      -4.113  -3.260 -14.195  1.00 39.31           C  
ATOM   3205  CG2 ILE A 411      -3.748  -5.492 -13.078  1.00 39.31           C  
ATOM   3206  CD1 ILE A 411      -3.201  -3.523 -15.391  1.00 39.31           C  
ATOM   3207  N   GLU A 412      -3.250  -4.242  -9.664  1.00 40.06           N  
ATOM   3208  CA  GLU A 412      -3.031  -4.887  -8.367  1.00 40.06           C  
ATOM   3209  C   GLU A 412      -4.117  -4.504  -7.367  1.00 40.06           C  
ATOM   3210  CB  GLU A 412      -1.651  -4.520  -7.812  1.00 40.06           C  
ATOM   3211  O   GLU A 412      -4.531  -5.328  -6.551  1.00 40.06           O  
ATOM   3212  CG  GLU A 412      -1.125  -5.504  -6.781  1.00 40.06           C  
ATOM   3213  CD  GLU A 412       0.293  -5.195  -6.324  1.00 40.06           C  
ATOM   3214  OE1 GLU A 412       0.816  -5.914  -5.441  1.00 40.06           O  
ATOM   3215  OE2 GLU A 412       0.885  -4.230  -6.859  1.00 40.06           O  
ATOM   3216  N   LYS A 413      -4.676  -3.188  -7.422  1.00 42.91           N  
ATOM   3217  CA  LYS A 413      -5.805  -2.621  -6.688  1.00 42.91           C  
ATOM   3218  C   LYS A 413      -7.094  -3.377  -7.000  1.00 42.91           C  
ATOM   3219  CB  LYS A 413      -5.973  -1.139  -7.027  1.00 42.91           C  
ATOM   3220  O   LYS A 413      -7.910  -3.615  -6.105  1.00 42.91           O  
ATOM   3221  CG  LYS A 413      -6.977  -0.413  -6.141  1.00 42.91           C  
ATOM   3222  CD  LYS A 413      -7.098   1.056  -6.523  1.00 42.91           C  
ATOM   3223  CE  LYS A 413      -8.188   1.756  -5.715  1.00 42.91           C  
ATOM   3224  NZ  LYS A 413      -8.312   3.197  -6.086  1.00 42.91           N  
ATOM   3225  N   GLU A 414      -7.234  -3.961  -8.289  1.00 37.38           N  
ATOM   3226  CA  GLU A 414      -8.398  -4.676  -8.805  1.00 37.38           C  
ATOM   3227  C   GLU A 414      -8.242  -6.184  -8.641  1.00 37.38           C  
ATOM   3228  CB  GLU A 414      -8.617  -4.336 -10.281  1.00 37.38           C  
ATOM   3229  O   GLU A 414      -9.227  -6.898  -8.453  1.00 37.38           O  
ATOM   3230  CG  GLU A 414      -9.195  -2.943 -10.516  1.00 37.38           C  
ATOM   3231  CD  GLU A 414      -9.945  -2.814 -11.828  1.00 37.38           C  
ATOM   3232  OE1 GLU A 414     -10.578  -1.760 -12.070  1.00 37.38           O  
ATOM   3233  OE2 GLU A 414      -9.898  -3.775 -12.633  1.00 37.38           O  
ATOM   3234  N   PHE A 415      -6.934  -6.734  -8.523  1.00 34.34           N  
ATOM   3235  CA  PHE A 415      -6.566  -8.141  -8.414  1.00 34.34           C  
ATOM   3236  C   PHE A 415      -6.664  -8.609  -6.965  1.00 34.34           C  
ATOM   3237  CB  PHE A 415      -5.145  -8.367  -8.938  1.00 34.34           C  
ATOM   3238  O   PHE A 415      -7.000  -9.766  -6.707  1.00 34.34           O  
ATOM   3239  CG  PHE A 415      -5.070  -8.508 -10.438  1.00 34.34           C  
ATOM   3240  CD1 PHE A 415      -5.512  -9.672 -11.062  1.00 34.34           C  
ATOM   3241  CD2 PHE A 415      -4.559  -7.484 -11.219  1.00 34.34           C  
ATOM   3242  CE1 PHE A 415      -5.445  -9.805 -12.445  1.00 34.34           C  
ATOM   3243  CE2 PHE A 415      -4.488  -7.613 -12.602  1.00 34.34           C  
ATOM   3244  CZ  PHE A 415      -4.930  -8.773 -13.211  1.00 34.34           C  
ATOM   3245  N   SER A 416      -6.629  -7.688  -5.922  1.00 39.03           N  
ATOM   3246  CA  SER A 416      -6.926  -7.941  -4.516  1.00 39.03           C  
ATOM   3247  C   SER A 416      -8.430  -8.062  -4.281  1.00 39.03           C  
ATOM   3248  CB  SER A 416      -6.352  -6.828  -3.637  1.00 39.03           C  
ATOM   3249  O   SER A 416      -8.867  -8.812  -3.402  1.00 39.03           O  
ATOM   3250  OG  SER A 416      -7.363  -6.270  -2.816  1.00 39.03           O  
ATOM   3251  N   GLU A 417      -9.336  -7.645  -5.172  1.00 41.19           N  
ATOM   3252  CA  GLU A 417     -10.789  -7.605  -5.316  1.00 41.19           C  
ATOM   3253  C   GLU A 417     -11.297  -8.820  -6.090  1.00 41.19           C  
ATOM   3254  CB  GLU A 417     -11.219  -6.312  -6.020  1.00 41.19           C  
ATOM   3255  O   GLU A 417     -12.367  -9.352  -5.781  1.00 41.19           O  
ATOM   3256  CG  GLU A 417     -12.711  -6.023  -5.902  1.00 41.19           C  
ATOM   3257  CD  GLU A 417     -13.141  -4.777  -6.660  1.00 41.19           C  
ATOM   3258  OE1 GLU A 417     -14.359  -4.496  -6.727  1.00 41.19           O  
ATOM   3259  OE2 GLU A 417     -12.250  -4.078  -7.195  1.00 41.19           O  
ATOM   3260  N   VAL A 418     -10.516  -9.820  -6.656  1.00 37.59           N  
ATOM   3261  CA  VAL A 418     -10.969 -10.852  -7.590  1.00 37.59           C  
ATOM   3262  C   VAL A 418     -10.375 -12.203  -7.191  1.00 37.59           C  
ATOM   3263  CB  VAL A 418     -10.586 -10.508  -9.047  1.00 37.59           C  
ATOM   3264  O   VAL A 418     -10.758 -13.234  -7.746  1.00 37.59           O  
ATOM   3265  CG1 VAL A 418     -11.016 -11.625  -9.992  1.00 37.59           C  
ATOM   3266  CG2 VAL A 418     -11.211  -9.180  -9.461  1.00 37.59           C  
ATOM   3267  N   GLU A 419      -9.523 -12.266  -6.070  1.00 38.19           N  
ATOM   3268  CA  GLU A 419      -9.039 -13.516  -5.492  1.00 38.19           C  
ATOM   3269  C   GLU A 419     -10.156 -14.258  -4.766  1.00 38.19           C  
ATOM   3270  CB  GLU A 419      -7.879 -13.250  -4.531  1.00 38.19           C  
ATOM   3271  O   GLU A 419     -10.203 -15.492  -4.781  1.00 38.19           O  
ATOM   3272  CG  GLU A 419      -6.824 -14.352  -4.520  1.00 38.19           C  
ATOM   3273  CD  GLU A 419      -5.641 -14.039  -3.617  1.00 38.19           C  
ATOM   3274  OE1 GLU A 419      -4.699 -14.859  -3.545  1.00 38.19           O  
ATOM   3275  OE2 GLU A 419      -5.660 -12.961  -2.975  1.00 38.19           O  
ATOM   3276  N   GLY A 420     -11.484 -13.688  -4.871  1.00 40.91           N  
ATOM   3277  CA  GLY A 420     -12.703 -14.273  -4.348  1.00 40.91           C  
ATOM   3278  C   GLY A 420     -13.789 -14.422  -5.395  1.00 40.91           C  
ATOM   3279  O   GLY A 420     -14.773 -15.133  -5.184  1.00 40.91           O  
ATOM   3280  N   ARG A 421     -13.555 -14.133  -6.848  1.00 38.19           N  
ATOM   3281  CA  ARG A 421     -14.539 -14.266  -7.918  1.00 38.19           C  
ATOM   3282  C   ARG A 421     -13.969 -15.070  -9.086  1.00 38.19           C  
ATOM   3283  CB  ARG A 421     -14.984 -12.883  -8.406  1.00 38.19           C  
ATOM   3284  O   ARG A 421     -13.578 -14.508 -10.102  1.00 38.19           O  
ATOM   3285  CG  ARG A 421     -15.906 -12.156  -7.445  1.00 38.19           C  
ATOM   3286  CD  ARG A 421     -16.312 -10.789  -7.973  1.00 38.19           C  
ATOM   3287  NE  ARG A 421     -17.219 -10.891  -9.109  1.00 38.19           N  
ATOM   3288  NH1 ARG A 421     -17.203  -8.633  -9.602  1.00 38.19           N  
ATOM   3289  NH2 ARG A 421     -18.453 -10.078 -10.867  1.00 38.19           N  
ATOM   3290  CZ  ARG A 421     -17.625  -9.867  -9.852  1.00 38.19           C  
ATOM   3291  N   ILE A 422     -13.250 -16.141  -8.922  1.00 35.34           N  
ATOM   3292  CA  ILE A 422     -12.484 -17.188  -9.594  1.00 35.34           C  
ATOM   3293  C   ILE A 422     -13.195 -17.609 -10.875  1.00 35.34           C  
ATOM   3294  CB  ILE A 422     -12.281 -18.422  -8.672  1.00 35.34           C  
ATOM   3295  O   ILE A 422     -12.734 -18.516 -11.586  1.00 35.34           O  
ATOM   3296  CG1 ILE A 422     -11.320 -18.062  -7.523  1.00 35.34           C  
ATOM   3297  CG2 ILE A 422     -11.758 -19.609  -9.469  1.00 35.34           C  
ATOM   3298  CD1 ILE A 422     -11.164 -19.172  -6.492  1.00 35.34           C  
ATOM   3299  N   GLN A 423     -13.688 -16.656 -11.867  1.00 38.31           N  
ATOM   3300  CA  GLN A 423     -13.977 -16.953 -13.266  1.00 38.31           C  
ATOM   3301  C   GLN A 423     -13.688 -15.742 -14.148  1.00 38.31           C  
ATOM   3302  CB  GLN A 423     -15.422 -17.406 -13.438  1.00 38.31           C  
ATOM   3303  O   GLN A 423     -13.203 -15.883 -15.273  1.00 38.31           O  
ATOM   3304  CG  GLN A 423     -15.609 -18.906 -13.430  1.00 38.31           C  
ATOM   3305  CD  GLN A 423     -17.062 -19.328 -13.570  1.00 38.31           C  
ATOM   3306  NE2 GLN A 423     -17.297 -20.625 -13.680  1.00 38.31           N  
ATOM   3307  OE1 GLN A 423     -17.969 -18.484 -13.578  1.00 38.31           O  
ATOM   3308  N   ASP A 424     -13.422 -14.477 -13.641  1.00 42.09           N  
ATOM   3309  CA  ASP A 424     -13.094 -13.227 -14.312  1.00 42.09           C  
ATOM   3310  C   ASP A 424     -11.602 -12.898 -14.188  1.00 42.09           C  
ATOM   3311  CB  ASP A 424     -13.930 -12.070 -13.750  1.00 42.09           C  
ATOM   3312  O   ASP A 424     -11.055 -12.156 -15.000  1.00 42.09           O  
ATOM   3313  CG  ASP A 424     -15.250 -11.883 -14.477  1.00 42.09           C  
ATOM   3314  OD1 ASP A 424     -15.477 -12.547 -15.508  1.00 42.09           O  
ATOM   3315  OD2 ASP A 424     -16.062 -11.062 -14.008  1.00 42.09           O  
ATOM   3316  N   LEU A 425     -10.883 -13.641 -13.398  1.00 34.59           N  
ATOM   3317  CA  LEU A 425      -9.469 -13.562 -13.047  1.00 34.59           C  
ATOM   3318  C   LEU A 425      -8.609 -14.258 -14.102  1.00 34.59           C  
ATOM   3319  CB  LEU A 425      -9.219 -14.188 -11.672  1.00 34.59           C  
ATOM   3320  O   LEU A 425      -7.508 -13.805 -14.414  1.00 34.59           O  
ATOM   3321  CG  LEU A 425      -8.250 -13.438 -10.758  1.00 34.59           C  
ATOM   3322  CD1 LEU A 425      -9.023 -12.516  -9.820  1.00 34.59           C  
ATOM   3323  CD2 LEU A 425      -7.395 -14.414  -9.961  1.00 34.59           C  
ATOM   3324  N   GLU A 426      -9.039 -15.250 -14.734  1.00 31.52           N  
ATOM   3325  CA  GLU A 426      -8.375 -15.914 -15.852  1.00 31.52           C  
ATOM   3326  C   GLU A 426      -8.383 -15.031 -17.094  1.00 31.52           C  
ATOM   3327  CB  GLU A 426      -9.055 -17.250 -16.156  1.00 31.52           C  
ATOM   3328  O   GLU A 426      -7.383 -14.969 -17.828  1.00 31.52           O  
ATOM   3329  CG  GLU A 426      -8.258 -18.141 -17.109  1.00 31.52           C  
ATOM   3330  CD  GLU A 426      -9.000 -19.406 -17.516  1.00 31.52           C  
ATOM   3331  OE1 GLU A 426      -8.461 -20.188 -18.328  1.00 31.52           O  
ATOM   3332  OE2 GLU A 426     -10.133 -19.609 -17.016  1.00 31.52           O  
ATOM   3333  N   LYS A 427      -9.367 -14.133 -17.328  1.00 36.47           N  
ATOM   3334  CA  LYS A 427      -9.477 -13.188 -18.438  1.00 36.47           C  
ATOM   3335  C   LYS A 427      -8.672 -11.922 -18.172  1.00 36.47           C  
ATOM   3336  CB  LYS A 427     -10.945 -12.836 -18.703  1.00 36.47           C  
ATOM   3337  O   LYS A 427      -8.023 -11.391 -19.094  1.00 36.47           O  
ATOM   3338  CG  LYS A 427     -11.195 -12.156 -20.031  1.00 36.47           C  
ATOM   3339  CD  LYS A 427     -12.680 -11.906 -20.266  1.00 36.47           C  
ATOM   3340  CE  LYS A 427     -12.922 -11.141 -21.562  1.00 36.47           C  
ATOM   3341  NZ  LYS A 427     -14.375 -10.914 -21.812  1.00 36.47           N  
ATOM   3342  N   TYR A 428      -8.516 -11.461 -16.953  1.00 38.53           N  
ATOM   3343  CA  TYR A 428      -7.758 -10.305 -16.500  1.00 38.53           C  
ATOM   3344  C   TYR A 428      -6.285 -10.656 -16.328  1.00 38.53           C  
ATOM   3345  CB  TYR A 428      -8.328  -9.773 -15.180  1.00 38.53           C  
ATOM   3346  O   TYR A 428      -5.406  -9.859 -16.656  1.00 38.53           O  
ATOM   3347  CG  TYR A 428      -9.102  -8.484 -15.336  1.00 38.53           C  
ATOM   3348  CD1 TYR A 428      -8.445  -7.258 -15.352  1.00 38.53           C  
ATOM   3349  CD2 TYR A 428     -10.484  -8.492 -15.461  1.00 38.53           C  
ATOM   3350  CE1 TYR A 428      -9.148  -6.066 -15.484  1.00 38.53           C  
ATOM   3351  CE2 TYR A 428     -11.203  -7.309 -15.594  1.00 38.53           C  
ATOM   3352  OH  TYR A 428     -11.227  -4.926 -15.742  1.00 38.53           O  
ATOM   3353  CZ  TYR A 428     -10.523  -6.102 -15.609  1.00 38.53           C  
ATOM   3354  N   VAL A 429      -5.879 -11.914 -15.883  1.00 34.56           N  
ATOM   3355  CA  VAL A 429      -4.535 -12.484 -15.812  1.00 34.56           C  
ATOM   3356  C   VAL A 429      -4.016 -12.734 -17.219  1.00 34.56           C  
ATOM   3357  CB  VAL A 429      -4.516 -13.789 -14.992  1.00 34.56           C  
ATOM   3358  O   VAL A 429      -2.848 -12.469 -17.516  1.00 34.56           O  
ATOM   3359  CG1 VAL A 429      -3.154 -14.477 -15.109  1.00 34.56           C  
ATOM   3360  CG2 VAL A 429      -4.852 -13.508 -13.531  1.00 34.56           C  
ATOM   3361  N   GLU A 430      -4.914 -13.055 -18.172  1.00 34.00           N  
ATOM   3362  CA  GLU A 430      -4.582 -13.234 -19.578  1.00 34.00           C  
ATOM   3363  C   GLU A 430      -4.387 -11.898 -20.281  1.00 34.00           C  
ATOM   3364  CB  GLU A 430      -5.672 -14.047 -20.281  1.00 34.00           C  
ATOM   3365  O   GLU A 430      -3.496 -11.750 -21.125  1.00 34.00           O  
ATOM   3366  CG  GLU A 430      -5.477 -15.555 -20.188  1.00 34.00           C  
ATOM   3367  CD  GLU A 430      -6.320 -16.328 -21.188  1.00 34.00           C  
ATOM   3368  OE1 GLU A 430      -6.184 -17.578 -21.266  1.00 34.00           O  
ATOM   3369  OE2 GLU A 430      -7.125 -15.695 -21.906  1.00 34.00           O  
ATOM   3370  N   ASP A 431      -5.051 -10.883 -19.781  1.00 35.09           N  
ATOM   3371  CA  ASP A 431      -4.949  -9.516 -20.297  1.00 35.09           C  
ATOM   3372  C   ASP A 431      -3.705  -8.820 -19.750  1.00 35.09           C  
ATOM   3373  CB  ASP A 431      -6.203  -8.719 -19.938  1.00 35.09           C  
ATOM   3374  O   ASP A 431      -3.033  -8.086 -20.484  1.00 35.09           O  
ATOM   3375  CG  ASP A 431      -7.242  -8.711 -21.047  1.00 35.09           C  
ATOM   3376  OD1 ASP A 431      -7.023  -9.367 -22.094  1.00 35.09           O  
ATOM   3377  OD2 ASP A 431      -8.289  -8.047 -20.875  1.00 35.09           O  
ATOM   3378  N   THR A 432      -3.330  -9.078 -18.531  1.00 37.91           N  
ATOM   3379  CA  THR A 432      -2.141  -8.562 -17.859  1.00 37.91           C  
ATOM   3380  C   THR A 432      -0.887  -9.281 -18.359  1.00 37.91           C  
ATOM   3381  CB  THR A 432      -2.250  -8.711 -16.328  1.00 37.91           C  
ATOM   3382  O   THR A 432       0.163  -8.664 -18.531  1.00 37.91           O  
ATOM   3383  CG2 THR A 432      -1.880  -7.414 -15.617  1.00 37.91           C  
ATOM   3384  OG1 THR A 432      -3.598  -9.062 -15.984  1.00 37.91           O  
ATOM   3385  N   LYS A 433      -0.915 -10.602 -18.625  1.00 39.72           N  
ATOM   3386  CA  LYS A 433       0.119 -11.406 -19.266  1.00 39.72           C  
ATOM   3387  C   LYS A 433       0.328 -10.977 -20.719  1.00 39.72           C  
ATOM   3388  CB  LYS A 433      -0.241 -12.891 -19.203  1.00 39.72           C  
ATOM   3389  O   LYS A 433       1.465 -10.867 -21.172  1.00 39.72           O  
ATOM   3390  CG  LYS A 433       0.895 -13.820 -19.609  1.00 39.72           C  
ATOM   3391  CD  LYS A 433       0.498 -15.289 -19.469  1.00 39.72           C  
ATOM   3392  CE  LYS A 433       1.569 -16.219 -20.016  1.00 39.72           C  
ATOM   3393  NZ  LYS A 433       1.191 -17.656 -19.859  1.00 39.72           N  
ATOM   3394  N   ILE A 434      -0.773 -10.648 -21.438  1.00 38.25           N  
ATOM   3395  CA  ILE A 434      -0.801 -10.148 -22.812  1.00 38.25           C  
ATOM   3396  C   ILE A 434      -0.289  -8.711 -22.844  1.00 38.25           C  
ATOM   3397  CB  ILE A 434      -2.223 -10.227 -23.406  1.00 38.25           C  
ATOM   3398  O   ILE A 434       0.454  -8.328 -23.750  1.00 38.25           O  
ATOM   3399  CG1 ILE A 434      -2.654 -11.688 -23.578  1.00 38.25           C  
ATOM   3400  CG2 ILE A 434      -2.285  -9.477 -24.750  1.00 38.25           C  
ATOM   3401  CD1 ILE A 434      -4.027 -11.859 -24.219  1.00 38.25           C  
ATOM   3402  N   ASP A 435      -0.543  -7.945 -21.812  1.00 40.59           N  
ATOM   3403  CA  ASP A 435      -0.046  -6.582 -21.656  1.00 40.59           C  
ATOM   3404  C   ASP A 435       1.443  -6.574 -21.312  1.00 40.59           C  
ATOM   3405  CB  ASP A 435      -0.835  -5.840 -20.578  1.00 40.59           C  
ATOM   3406  O   ASP A 435       2.191  -5.730 -21.812  1.00 40.59           O  
ATOM   3407  CG  ASP A 435      -2.129  -5.238 -21.094  1.00 40.59           C  
ATOM   3408  OD1 ASP A 435      -2.322  -5.180 -22.328  1.00 40.59           O  
ATOM   3409  OD2 ASP A 435      -2.963  -4.820 -20.266  1.00 40.59           O  
ATOM   3410  N   LEU A 436       1.950  -7.520 -20.516  1.00 37.59           N  
ATOM   3411  CA  LEU A 436       3.352  -7.754 -20.188  1.00 37.59           C  
ATOM   3412  C   LEU A 436       4.117  -8.266 -21.391  1.00 37.59           C  
ATOM   3413  CB  LEU A 436       3.471  -8.750 -19.031  1.00 37.59           C  
ATOM   3414  O   LEU A 436       5.238  -7.824 -21.656  1.00 37.59           O  
ATOM   3415  CG  LEU A 436       4.832  -8.828 -18.344  1.00 37.59           C  
ATOM   3416  CD1 LEU A 436       5.039  -7.629 -17.422  1.00 37.59           C  
ATOM   3417  CD2 LEU A 436       4.961 -10.133 -17.547  1.00 37.59           C  
ATOM   3418  N   TRP A 437       3.475  -9.203 -22.266  1.00 38.50           N  
ATOM   3419  CA  TRP A 437       4.023  -9.750 -23.500  1.00 38.50           C  
ATOM   3420  C   TRP A 437       3.941  -8.734 -24.625  1.00 38.50           C  
ATOM   3421  CB  TRP A 437       3.285 -11.031 -23.891  1.00 38.50           C  
ATOM   3422  O   TRP A 437       4.859  -8.633 -25.438  1.00 38.50           O  
ATOM   3423  CG  TRP A 437       3.719 -12.242 -23.125  1.00 38.50           C  
ATOM   3424  CD1 TRP A 437       3.125 -12.773 -22.016  1.00 38.50           C  
ATOM   3425  CD2 TRP A 437       4.848 -13.078 -23.406  1.00 38.50           C  
ATOM   3426  CE2 TRP A 437       4.875 -14.094 -22.422  1.00 38.50           C  
ATOM   3427  CE3 TRP A 437       5.836 -13.062 -24.406  1.00 38.50           C  
ATOM   3428  NE1 TRP A 437       3.814 -13.891 -21.594  1.00 38.50           N  
ATOM   3429  CH2 TRP A 437       6.812 -15.055 -23.391  1.00 38.50           C  
ATOM   3430  CZ2 TRP A 437       5.855 -15.094 -22.406  1.00 38.50           C  
ATOM   3431  CZ3 TRP A 437       6.812 -14.055 -24.375  1.00 38.50           C  
ATOM   3432  N   SER A 438       2.854  -7.973 -24.781  1.00 33.59           N  
ATOM   3433  CA  SER A 438       2.672  -6.895 -25.750  1.00 33.59           C  
ATOM   3434  C   SER A 438       3.631  -5.742 -25.484  1.00 33.59           C  
ATOM   3435  CB  SER A 438       1.229  -6.387 -25.734  1.00 33.59           C  
ATOM   3436  O   SER A 438       4.188  -5.156 -26.406  1.00 33.59           O  
ATOM   3437  OG  SER A 438       0.874  -5.945 -24.422  1.00 33.59           O  
ATOM   3438  N   TYR A 439       4.074  -5.676 -24.250  1.00 45.69           N  
ATOM   3439  CA  TYR A 439       4.930  -4.609 -23.734  1.00 45.69           C  
ATOM   3440  C   TYR A 439       6.402  -4.973 -23.891  1.00 45.69           C  
ATOM   3441  CB  TYR A 439       4.613  -4.324 -22.266  1.00 45.69           C  
ATOM   3442  O   TYR A 439       7.227  -4.121 -24.234  1.00 45.69           O  
ATOM   3443  CG  TYR A 439       3.320  -3.576 -22.062  1.00 45.69           C  
ATOM   3444  CD1 TYR A 439       3.119  -2.320 -22.625  1.00 45.69           C  
ATOM   3445  CD2 TYR A 439       2.295  -4.121 -21.297  1.00 45.69           C  
ATOM   3446  CE1 TYR A 439       1.930  -1.625 -22.438  1.00 45.69           C  
ATOM   3447  CE2 TYR A 439       1.101  -3.436 -21.109  1.00 45.69           C  
ATOM   3448  OH  TYR A 439      -0.253  -1.508 -21.484  1.00 45.69           O  
ATOM   3449  CZ  TYR A 439       0.927  -2.191 -21.672  1.00 45.69           C  
ATOM   3450  N   ASN A 440       6.770  -6.250 -23.672  1.00 46.19           N  
ATOM   3451  CA  ASN A 440       8.070  -6.840 -23.984  1.00 46.19           C  
ATOM   3452  C   ASN A 440       8.320  -6.871 -25.484  1.00 46.19           C  
ATOM   3453  CB  ASN A 440       8.164  -8.250 -23.391  1.00 46.19           C  
ATOM   3454  O   ASN A 440       9.453  -6.656 -25.938  1.00 46.19           O  
ATOM   3455  CG  ASN A 440       8.414  -8.250 -21.906  1.00 46.19           C  
ATOM   3456  ND2 ASN A 440       8.195  -9.391 -21.266  1.00 46.19           N  
ATOM   3457  OD1 ASN A 440       8.789  -7.223 -21.328  1.00 46.19           O  
ATOM   3458  N   ALA A 441       7.211  -6.988 -26.234  1.00 38.25           N  
ATOM   3459  CA  ALA A 441       7.188  -6.949 -27.688  1.00 38.25           C  
ATOM   3460  C   ALA A 441       7.344  -5.520 -28.203  1.00 38.25           C  
ATOM   3461  CB  ALA A 441       5.895  -7.566 -28.219  1.00 38.25           C  
ATOM   3462  O   ALA A 441       8.055  -5.277 -29.188  1.00 38.25           O  
ATOM   3463  N   GLU A 442       6.727  -4.531 -27.547  1.00 40.66           N  
ATOM   3464  CA  GLU A 442       6.891  -3.104 -27.797  1.00 40.66           C  
ATOM   3465  C   GLU A 442       8.305  -2.641 -27.453  1.00 40.66           C  
ATOM   3466  CB  GLU A 442       5.863  -2.293 -27.016  1.00 40.66           C  
ATOM   3467  O   GLU A 442       8.891  -1.819 -28.156  1.00 40.66           O  
ATOM   3468  CG  GLU A 442       5.637  -0.889 -27.547  1.00 40.66           C  
ATOM   3469  CD  GLU A 442       4.516  -0.146 -26.844  1.00 40.66           C  
ATOM   3470  OE1 GLU A 442       4.305   1.054 -27.125  1.00 40.66           O  
ATOM   3471  OE2 GLU A 442       3.840  -0.770 -26.000  1.00 40.66           O  
ATOM   3472  N   LEU A 443       8.914  -3.133 -26.312  1.00 45.16           N  
ATOM   3473  CA  LEU A 443      10.297  -2.988 -25.875  1.00 45.16           C  
ATOM   3474  C   LEU A 443      11.258  -3.590 -26.891  1.00 45.16           C  
ATOM   3475  CB  LEU A 443      10.500  -3.658 -24.516  1.00 45.16           C  
ATOM   3476  O   LEU A 443      12.281  -2.988 -27.219  1.00 45.16           O  
ATOM   3477  CG  LEU A 443      11.891  -3.539 -23.906  1.00 45.16           C  
ATOM   3478  CD1 LEU A 443      12.203  -2.084 -23.562  1.00 45.16           C  
ATOM   3479  CD2 LEU A 443      12.008  -4.418 -22.656  1.00 45.16           C  
ATOM   3480  N   LEU A 444      11.016  -4.707 -27.375  1.00 42.31           N  
ATOM   3481  CA  LEU A 444      11.742  -5.414 -28.438  1.00 42.31           C  
ATOM   3482  C   LEU A 444      11.625  -4.672 -29.766  1.00 42.31           C  
ATOM   3483  CB  LEU A 444      11.211  -6.840 -28.578  1.00 42.31           C  
ATOM   3484  O   LEU A 444      12.602  -4.551 -30.500  1.00 42.31           O  
ATOM   3485  CG  LEU A 444      12.117  -7.961 -28.062  1.00 42.31           C  
ATOM   3486  CD1 LEU A 444      11.305  -8.969 -27.250  1.00 42.31           C  
ATOM   3487  CD2 LEU A 444      12.828  -8.648 -29.234  1.00 42.31           C  
ATOM   3488  N   VAL A 445      10.453  -4.066 -30.062  1.00 36.78           N  
ATOM   3489  CA  VAL A 445      10.188  -3.258 -31.250  1.00 36.78           C  
ATOM   3490  C   VAL A 445      10.820  -1.877 -31.078  1.00 36.78           C  
ATOM   3491  CB  VAL A 445       8.672  -3.125 -31.516  1.00 36.78           C  
ATOM   3492  O   VAL A 445      11.375  -1.326 -32.031  1.00 36.78           O  
ATOM   3493  CG1 VAL A 445       8.406  -2.131 -32.656  1.00 36.78           C  
ATOM   3494  CG2 VAL A 445       8.070  -4.488 -31.844  1.00 36.78           C  
ATOM   3495  N   ALA A 446      10.844  -1.261 -29.891  1.00 39.38           N  
ATOM   3496  CA  ALA A 446      11.469   0.013 -29.547  1.00 39.38           C  
ATOM   3497  C   ALA A 446      12.984  -0.115 -29.500  1.00 39.38           C  
ATOM   3498  CB  ALA A 446      10.938   0.511 -28.203  1.00 39.38           C  
ATOM   3499  O   ALA A 446      13.703   0.802 -29.906  1.00 39.38           O  
ATOM   3500  N   LEU A 447      13.500  -1.305 -29.047  1.00 46.91           N  
ATOM   3501  CA  LEU A 447      14.922  -1.655 -29.016  1.00 46.91           C  
ATOM   3502  C   LEU A 447      15.391  -2.139 -30.375  1.00 46.91           C  
ATOM   3503  CB  LEU A 447      15.180  -2.734 -27.953  1.00 46.91           C  
ATOM   3504  O   LEU A 447      16.547  -1.931 -30.750  1.00 46.91           O  
ATOM   3505  CG  LEU A 447      15.125  -2.285 -26.500  1.00 46.91           C  
ATOM   3506  CD1 LEU A 447      15.102  -3.494 -25.562  1.00 46.91           C  
ATOM   3507  CD2 LEU A 447      16.312  -1.379 -26.172  1.00 46.91           C  
ATOM   3508  N   GLU A 448      14.430  -2.725 -31.219  1.00 41.94           N  
ATOM   3509  CA  GLU A 448      14.641  -3.277 -32.562  1.00 41.94           C  
ATOM   3510  C   GLU A 448      14.234  -2.279 -33.625  1.00 41.94           C  
ATOM   3511  CB  GLU A 448      13.852  -4.582 -32.719  1.00 41.94           C  
ATOM   3512  O   GLU A 448      14.766  -2.311 -34.750  1.00 41.94           O  
ATOM   3513  CG  GLU A 448      14.656  -5.707 -33.344  1.00 41.94           C  
ATOM   3514  CD  GLU A 448      13.938  -7.047 -33.344  1.00 41.94           C  
ATOM   3515  OE1 GLU A 448      14.492  -8.039 -33.844  1.00 41.94           O  
ATOM   3516  OE2 GLU A 448      12.812  -7.098 -32.812  1.00 41.94           O  
ATOM   3517  N   ASN A 449      13.352  -1.149 -33.219  1.00 38.25           N  
ATOM   3518  CA  ASN A 449      12.906  -0.150 -34.188  1.00 38.25           C  
ATOM   3519  C   ASN A 449      13.969   0.916 -34.438  1.00 38.25           C  
ATOM   3520  CB  ASN A 449      11.602   0.499 -33.719  1.00 38.25           C  
ATOM   3521  O   ASN A 449      14.469   1.526 -33.500  1.00 38.25           O  
ATOM   3522  CG  ASN A 449      10.375  -0.136 -34.344  1.00 38.25           C  
ATOM   3523  ND2 ASN A 449       9.203   0.158 -33.812  1.00 38.25           N  
ATOM   3524  OD1 ASN A 449      10.477  -0.886 -35.344  1.00 38.25           O  
ATOM   3525  N   GLN A 450      15.055   0.604 -34.875  1.00 33.16           N  
ATOM   3526  CA  GLN A 450      15.625   0.887 -36.188  1.00 33.16           C  
ATOM   3527  C   GLN A 450      15.570   2.381 -36.500  1.00 33.16           C  
ATOM   3528  CB  GLN A 450      14.891   0.097 -37.281  1.00 33.16           C  
ATOM   3529  O   GLN A 450      14.492   2.932 -36.750  1.00 33.16           O  
ATOM   3530  CG  GLN A 450      15.648  -1.135 -37.750  1.00 33.16           C  
ATOM   3531  CD  GLN A 450      14.852  -1.965 -38.750  1.00 33.16           C  
ATOM   3532  NE2 GLN A 450      15.516  -2.914 -39.406  1.00 33.16           N  
ATOM   3533  OE1 GLN A 450      13.648  -1.754 -38.938  1.00 33.16           O  
ATOM   3534  N   HIS A 451      16.328   3.195 -35.719  1.00 35.84           N  
ATOM   3535  CA  HIS A 451      16.781   4.477 -36.250  1.00 35.84           C  
ATOM   3536  C   HIS A 451      17.984   5.012 -35.500  1.00 35.84           C  
ATOM   3537  CB  HIS A 451      15.633   5.496 -36.219  1.00 35.84           C  
ATOM   3538  O   HIS A 451      18.641   5.957 -35.938  1.00 35.84           O  
ATOM   3539  CG  HIS A 451      14.891   5.609 -37.500  1.00 35.84           C  
ATOM   3540  CD2 HIS A 451      13.695   5.105 -37.906  1.00 35.84           C  
ATOM   3541  ND1 HIS A 451      15.375   6.309 -38.594  1.00 35.84           N  
ATOM   3542  CE1 HIS A 451      14.508   6.234 -39.594  1.00 35.84           C  
ATOM   3543  NE2 HIS A 451      13.477   5.508 -39.188  1.00 35.84           N  
ATOM   3544  N   THR A 452      18.516   4.285 -34.500  1.00 38.09           N  
ATOM   3545  CA  THR A 452      19.750   4.723 -33.875  1.00 38.09           C  
ATOM   3546  C   THR A 452      20.922   3.822 -34.281  1.00 38.09           C  
ATOM   3547  CB  THR A 452      19.609   4.734 -32.344  1.00 38.09           C  
ATOM   3548  O   THR A 452      22.047   4.293 -34.438  1.00 38.09           O  
ATOM   3549  CG2 THR A 452      19.109   6.086 -31.844  1.00 38.09           C  
ATOM   3550  OG1 THR A 452      18.688   3.719 -31.938  1.00 38.09           O  
ATOM   3551  N   ILE A 453      20.609   2.590 -34.906  1.00 39.56           N  
ATOM   3552  CA  ILE A 453      21.625   1.695 -35.438  1.00 39.56           C  
ATOM   3553  C   ILE A 453      21.672   1.812 -36.969  1.00 39.56           C  
ATOM   3554  CB  ILE A 453      21.375   0.230 -35.031  1.00 39.56           C  
ATOM   3555  O   ILE A 453      22.734   1.677 -37.594  1.00 39.56           O  
ATOM   3556  CG1 ILE A 453      21.328   0.110 -33.500  1.00 39.56           C  
ATOM   3557  CG2 ILE A 453      22.438  -0.695 -35.625  1.00 39.56           C  
ATOM   3558  CD1 ILE A 453      20.906  -1.266 -33.000  1.00 39.56           C  
ATOM   3559  N   ASP A 454      20.562   2.465 -37.688  1.00 36.97           N  
ATOM   3560  CA  ASP A 454      20.406   2.574 -39.125  1.00 36.97           C  
ATOM   3561  C   ASP A 454      20.750   3.980 -39.594  1.00 36.97           C  
ATOM   3562  CB  ASP A 454      18.969   2.211 -39.531  1.00 36.97           C  
ATOM   3563  O   ASP A 454      21.188   4.160 -40.750  1.00 36.97           O  
ATOM   3564  CG  ASP A 454      18.766   0.718 -39.719  1.00 36.97           C  
ATOM   3565  OD1 ASP A 454      19.766  -0.021 -39.844  1.00 36.97           O  
ATOM   3566  OD2 ASP A 454      17.594   0.276 -39.719  1.00 36.97           O  
ATOM   3567  N   LEU A 455      20.594   5.094 -38.781  1.00 37.34           N  
ATOM   3568  CA  LEU A 455      20.922   6.477 -39.125  1.00 37.34           C  
ATOM   3569  C   LEU A 455      22.422   6.699 -39.094  1.00 37.34           C  
ATOM   3570  CB  LEU A 455      20.219   7.441 -38.156  1.00 37.34           C  
ATOM   3571  O   LEU A 455      22.969   7.449 -39.906  1.00 37.34           O  
ATOM   3572  CG  LEU A 455      19.859   8.812 -38.719  1.00 37.34           C  
ATOM   3573  CD1 LEU A 455      18.422   8.812 -39.219  1.00 37.34           C  
ATOM   3574  CD2 LEU A 455      20.047   9.898 -37.656  1.00 37.34           C  
ATOM   3575  N   THR A 456      23.125   5.949 -38.281  1.00 46.00           N  
ATOM   3576  CA  THR A 456      24.578   5.984 -38.156  1.00 46.00           C  
ATOM   3577  C   THR A 456      25.234   5.176 -39.281  1.00 46.00           C  
ATOM   3578  CB  THR A 456      25.047   5.449 -36.781  1.00 46.00           C  
ATOM   3579  O   THR A 456      26.281   5.559 -39.781  1.00 46.00           O  
ATOM   3580  CG2 THR A 456      24.828   6.480 -35.688  1.00 46.00           C  
ATOM   3581  OG1 THR A 456      24.312   4.262 -36.469  1.00 46.00           O  
ATOM   3582  N   ASP A 457      24.422   4.273 -39.875  1.00 42.31           N  
ATOM   3583  CA  ASP A 457      24.750   3.395 -41.000  1.00 42.31           C  
ATOM   3584  C   ASP A 457      24.500   4.086 -42.344  1.00 42.31           C  
ATOM   3585  CB  ASP A 457      23.953   2.094 -40.938  1.00 42.31           C  
ATOM   3586  O   ASP A 457      25.281   3.938 -43.281  1.00 42.31           O  
ATOM   3587  CG  ASP A 457      24.734   0.884 -41.406  1.00 42.31           C  
ATOM   3588  OD1 ASP A 457      25.984   0.954 -41.469  1.00 42.31           O  
ATOM   3589  OD2 ASP A 457      24.094  -0.148 -41.719  1.00 42.31           O  
ATOM   3590  N   SER A 458      23.531   5.004 -42.469  1.00 47.50           N  
ATOM   3591  CA  SER A 458      23.172   5.754 -43.656  1.00 47.50           C  
ATOM   3592  C   SER A 458      24.078   6.977 -43.844  1.00 47.50           C  
ATOM   3593  CB  SER A 458      21.719   6.188 -43.625  1.00 47.50           C  
ATOM   3594  O   SER A 458      24.484   7.305 -44.969  1.00 47.50           O  
ATOM   3595  OG  SER A 458      21.609   7.594 -43.469  1.00 47.50           O  
ATOM   3596  N   GLU A 459      24.531   7.668 -42.781  1.00 57.41           N  
ATOM   3597  CA  GLU A 459      25.453   8.805 -42.781  1.00 57.41           C  
ATOM   3598  C   GLU A 459      26.875   8.352 -43.031  1.00 57.41           C  
ATOM   3599  CB  GLU A 459      25.359   9.555 -41.438  1.00 57.41           C  
ATOM   3600  O   GLU A 459      27.641   9.039 -43.719  1.00 57.41           O  
ATOM   3601  CG  GLU A 459      24.109  10.414 -41.312  1.00 57.41           C  
ATOM   3602  CD  GLU A 459      24.125  11.297 -40.062  1.00 57.41           C  
ATOM   3603  OE1 GLU A 459      23.203  12.125 -39.906  1.00 57.41           O  
ATOM   3604  OE2 GLU A 459      25.062  11.156 -39.250  1.00 57.41           O  
ATOM   3605  N   MET A 460      27.156   7.137 -42.625  1.00 58.34           N  
ATOM   3606  CA  MET A 460      28.469   6.547 -42.812  1.00 58.34           C  
ATOM   3607  C   MET A 460      28.625   6.016 -44.250  1.00 58.34           C  
ATOM   3608  CB  MET A 460      28.719   5.422 -41.812  1.00 58.34           C  
ATOM   3609  O   MET A 460      29.688   6.117 -44.844  1.00 58.34           O  
ATOM   3610  CG  MET A 460      29.078   5.918 -40.406  1.00 58.34           C  
ATOM   3611  SD  MET A 460      30.531   7.043 -40.406  1.00 58.34           S  
ATOM   3612  CE  MET A 460      31.828   5.898 -40.969  1.00 58.34           C  
ATOM   3613  N   ASN A 461      27.578   5.469 -44.656  1.00 58.88           N  
ATOM   3614  CA  ASN A 461      27.547   5.043 -46.062  1.00 58.88           C  
ATOM   3615  C   ASN A 461      27.688   6.230 -47.000  1.00 58.88           C  
ATOM   3616  CB  ASN A 461      26.250   4.285 -46.344  1.00 58.88           C  
ATOM   3617  O   ASN A 461      28.391   6.141 -48.000  1.00 58.88           O  
ATOM   3618  CG  ASN A 461      26.344   2.812 -46.000  1.00 58.88           C  
ATOM   3619  ND2 ASN A 461      25.203   2.135 -45.969  1.00 58.88           N  
ATOM   3620  OD1 ASN A 461      27.422   2.289 -45.750  1.00 58.88           O  
ATOM   3621  N   LYS A 462      27.047   7.320 -46.656  1.00 67.44           N  
ATOM   3622  CA  LYS A 462      27.156   8.562 -47.406  1.00 67.44           C  
ATOM   3623  C   LYS A 462      28.562   9.133 -47.312  1.00 67.44           C  
ATOM   3624  CB  LYS A 462      26.141   9.594 -46.875  1.00 67.44           C  
ATOM   3625  O   LYS A 462      29.109   9.602 -48.312  1.00 67.44           O  
ATOM   3626  CG  LYS A 462      24.719   9.375 -47.375  1.00 67.44           C  
ATOM   3627  CD  LYS A 462      23.781  10.461 -46.875  1.00 67.44           C  
ATOM   3628  CE  LYS A 462      22.328  10.164 -47.250  1.00 67.44           C  
ATOM   3629  NZ  LYS A 462      21.406  11.203 -46.719  1.00 67.44           N  
ATOM   3630  N   LEU A 463      29.141   9.055 -46.094  1.00 70.94           N  
ATOM   3631  CA  LEU A 463      30.516   9.492 -45.844  1.00 70.94           C  
ATOM   3632  C   LEU A 463      31.516   8.602 -46.594  1.00 70.94           C  
ATOM   3633  CB  LEU A 463      30.828   9.508 -44.344  1.00 70.94           C  
ATOM   3634  O   LEU A 463      32.469   9.086 -47.188  1.00 70.94           O  
ATOM   3635  CG  LEU A 463      32.219  10.016 -43.969  1.00 70.94           C  
ATOM   3636  CD1 LEU A 463      32.406  11.461 -44.406  1.00 70.94           C  
ATOM   3637  CD2 LEU A 463      32.438   9.875 -42.438  1.00 70.94           C  
ATOM   3638  N   PHE A 464      31.281   7.273 -46.438  1.00 70.81           N  
ATOM   3639  CA  PHE A 464      32.125   6.289 -47.125  1.00 70.81           C  
ATOM   3640  C   PHE A 464      32.062   6.492 -48.656  1.00 70.81           C  
ATOM   3641  CB  PHE A 464      31.672   4.867 -46.781  1.00 70.81           C  
ATOM   3642  O   PHE A 464      33.094   6.484 -49.312  1.00 70.81           O  
ATOM   3643  CG  PHE A 464      32.562   3.797 -47.344  1.00 70.81           C  
ATOM   3644  CD1 PHE A 464      32.281   3.178 -48.531  1.00 70.81           C  
ATOM   3645  CD2 PHE A 464      33.719   3.404 -46.656  1.00 70.81           C  
ATOM   3646  CE1 PHE A 464      33.125   2.186 -49.062  1.00 70.81           C  
ATOM   3647  CE2 PHE A 464      34.562   2.414 -47.156  1.00 70.81           C  
ATOM   3648  CZ  PHE A 464      34.250   1.806 -48.344  1.00 70.81           C  
ATOM   3649  N   GLU A 465      30.859   6.691 -49.188  1.00 73.56           N  
ATOM   3650  CA  GLU A 465      30.656   6.914 -50.625  1.00 73.56           C  
ATOM   3651  C   GLU A 465      31.266   8.242 -51.062  1.00 73.56           C  
ATOM   3652  CB  GLU A 465      29.172   6.879 -50.969  1.00 73.56           C  
ATOM   3653  O   GLU A 465      31.875   8.328 -52.156  1.00 73.56           O  
ATOM   3654  CG  GLU A 465      28.562   5.480 -51.000  1.00 73.56           C  
ATOM   3655  CD  GLU A 465      29.234   4.551 -52.000  1.00 73.56           C  
ATOM   3656  OE1 GLU A 465      29.312   3.330 -51.719  1.00 73.56           O  
ATOM   3657  OE2 GLU A 465      29.688   5.055 -53.031  1.00 73.56           O  
ATOM   3658  N   ARG A 466      31.109   9.234 -50.250  1.00 81.12           N  
ATOM   3659  CA  ARG A 466      31.688  10.555 -50.500  1.00 81.12           C  
ATOM   3660  C   ARG A 466      33.219  10.477 -50.562  1.00 81.12           C  
ATOM   3661  CB  ARG A 466      31.234  11.547 -49.438  1.00 81.12           C  
ATOM   3662  O   ARG A 466      33.844  11.078 -51.406  1.00 81.12           O  
ATOM   3663  CG  ARG A 466      31.688  12.977 -49.688  1.00 81.12           C  
ATOM   3664  CD  ARG A 466      31.172  13.930 -48.625  1.00 81.12           C  
ATOM   3665  NE  ARG A 466      31.594  15.305 -48.875  1.00 81.12           N  
ATOM   3666  NH1 ARG A 466      30.328  16.234 -47.219  1.00 81.12           N  
ATOM   3667  NH2 ARG A 466      31.641  17.578 -48.531  1.00 81.12           N  
ATOM   3668  CZ  ARG A 466      31.188  16.375 -48.219  1.00 81.12           C  
ATOM   3669  N   THR A 467      33.781   9.781 -49.500  1.00 80.00           N  
ATOM   3670  CA  THR A 467      35.250   9.602 -49.375  1.00 80.00           C  
ATOM   3671  C   THR A 467      35.781   8.758 -50.531  1.00 80.00           C  
ATOM   3672  CB  THR A 467      35.625   8.938 -48.031  1.00 80.00           C  
ATOM   3673  O   THR A 467      36.844   9.047 -51.062  1.00 80.00           O  
ATOM   3674  CG2 THR A 467      37.125   8.875 -47.875  1.00 80.00           C  
ATOM   3675  OG1 THR A 467      35.062   9.695 -46.969  1.00 80.00           O  
ATOM   3676  N   ARG A 468      35.031   7.727 -50.875  1.00 80.94           N  
ATOM   3677  CA  ARG A 468      35.344   6.891 -52.031  1.00 80.94           C  
ATOM   3678  C   ARG A 468      35.375   7.707 -53.312  1.00 80.94           C  
ATOM   3679  CB  ARG A 468      34.375   5.730 -52.156  1.00 80.94           C  
ATOM   3680  O   ARG A 468      36.281   7.574 -54.125  1.00 80.94           O  
ATOM   3681  CG  ARG A 468      34.688   4.773 -53.312  1.00 80.94           C  
ATOM   3682  CD  ARG A 468      33.688   3.625 -53.375  1.00 80.94           C  
ATOM   3683  NE  ARG A 468      33.906   2.770 -54.531  1.00 80.94           N  
ATOM   3684  NH1 ARG A 468      32.281   1.243 -54.000  1.00 80.94           N  
ATOM   3685  NH2 ARG A 468      33.531   0.953 -55.875  1.00 80.94           N  
ATOM   3686  CZ  ARG A 468      33.250   1.657 -54.781  1.00 80.94           C  
ATOM   3687  N   LYS A 469      34.406   8.633 -53.500  1.00 83.69           N  
ATOM   3688  CA  LYS A 469      34.312   9.500 -54.656  1.00 83.69           C  
ATOM   3689  C   LYS A 469      35.438  10.516 -54.719  1.00 83.69           C  
ATOM   3690  CB  LYS A 469      32.938  10.219 -54.656  1.00 83.69           C  
ATOM   3691  O   LYS A 469      35.938  10.828 -55.781  1.00 83.69           O  
ATOM   3692  CG  LYS A 469      31.781   9.344 -55.094  1.00 83.69           C  
ATOM   3693  CD  LYS A 469      30.500  10.156 -55.219  1.00 83.69           C  
ATOM   3694  CE  LYS A 469      29.312   9.266 -55.594  1.00 83.69           C  
ATOM   3695  NZ  LYS A 469      28.047  10.047 -55.688  1.00 83.69           N  
ATOM   3696  N   GLN A 470      35.812  10.992 -53.594  1.00 83.62           N  
ATOM   3697  CA  GLN A 470      36.875  11.992 -53.438  1.00 83.62           C  
ATOM   3698  C   GLN A 470      38.250  11.391 -53.719  1.00 83.62           C  
ATOM   3699  CB  GLN A 470      36.844  12.586 -52.031  1.00 83.62           C  
ATOM   3700  O   GLN A 470      39.062  12.016 -54.406  1.00 83.62           O  
ATOM   3701  CG  GLN A 470      35.781  13.641 -51.812  1.00 83.62           C  
ATOM   3702  CD  GLN A 470      35.812  14.266 -50.438  1.00 83.62           C  
ATOM   3703  NE2 GLN A 470      35.250  15.461 -50.312  1.00 83.62           N  
ATOM   3704  OE1 GLN A 470      36.375  13.680 -49.500  1.00 83.62           O  
ATOM   3705  N   LEU A 471      38.531  10.133 -53.219  1.00 83.12           N  
ATOM   3706  CA  LEU A 471      39.812   9.469 -53.281  1.00 83.12           C  
ATOM   3707  C   LEU A 471      40.000   8.742 -54.594  1.00 83.12           C  
ATOM   3708  CB  LEU A 471      39.969   8.477 -52.125  1.00 83.12           C  
ATOM   3709  O   LEU A 471      41.125   8.570 -55.094  1.00 83.12           O  
ATOM   3710  CG  LEU A 471      40.188   9.086 -50.719  1.00 83.12           C  
ATOM   3711  CD1 LEU A 471      40.062   8.008 -49.656  1.00 83.12           C  
ATOM   3712  CD2 LEU A 471      41.531   9.789 -50.656  1.00 83.12           C  
ATOM   3713  N   ARG A 472      39.000   8.500 -55.344  1.00 83.81           N  
ATOM   3714  CA  ARG A 472      38.969   7.891 -56.656  1.00 83.81           C  
ATOM   3715  C   ARG A 472      40.125   6.895 -56.844  1.00 83.81           C  
ATOM   3716  CB  ARG A 472      39.062   8.969 -57.750  1.00 83.81           C  
ATOM   3717  O   ARG A 472      40.156   5.875 -56.125  1.00 83.81           O  
ATOM   3718  CG  ARG A 472      37.812   9.844 -57.844  1.00 83.81           C  
ATOM   3719  CD  ARG A 472      37.938  10.883 -58.938  1.00 83.81           C  
ATOM   3720  NE  ARG A 472      36.750  11.727 -59.031  1.00 83.81           N  
ATOM   3721  NH1 ARG A 472      37.500  12.961 -60.844  1.00 83.81           N  
ATOM   3722  NH2 ARG A 472      35.469  13.406 -59.906  1.00 83.81           N  
ATOM   3723  CZ  ARG A 472      36.562  12.695 -59.938  1.00 83.81           C  
ATOM   3724  N   GLU A 473      41.000   7.023 -57.812  1.00 82.12           N  
ATOM   3725  CA  GLU A 473      42.062   6.113 -58.188  1.00 82.12           C  
ATOM   3726  C   GLU A 473      43.250   6.234 -57.219  1.00 82.12           C  
ATOM   3727  CB  GLU A 473      42.531   6.387 -59.625  1.00 82.12           C  
ATOM   3728  O   GLU A 473      44.219   5.469 -57.312  1.00 82.12           O  
ATOM   3729  CG  GLU A 473      41.406   6.414 -60.625  1.00 82.12           C  
ATOM   3730  CD  GLU A 473      41.906   6.406 -62.062  1.00 82.12           C  
ATOM   3731  OE1 GLU A 473      41.062   6.457 -63.000  1.00 82.12           O  
ATOM   3732  OE2 GLU A 473      43.125   6.352 -62.281  1.00 82.12           O  
ATOM   3733  N   ASN A 474      43.219   7.223 -56.312  1.00 82.75           N  
ATOM   3734  CA  ASN A 474      44.281   7.516 -55.375  1.00 82.75           C  
ATOM   3735  C   ASN A 474      44.250   6.586 -54.156  1.00 82.75           C  
ATOM   3736  CB  ASN A 474      44.250   8.977 -54.938  1.00 82.75           C  
ATOM   3737  O   ASN A 474      45.219   6.535 -53.375  1.00 82.75           O  
ATOM   3738  CG  ASN A 474      44.562   9.945 -56.062  1.00 82.75           C  
ATOM   3739  ND2 ASN A 474      44.188  11.203 -55.875  1.00 82.75           N  
ATOM   3740  OD1 ASN A 474      45.156   9.562 -57.062  1.00 82.75           O  
ATOM   3741  N   ALA A 475      43.156   5.703 -54.031  1.00 84.31           N  
ATOM   3742  CA  ALA A 475      43.000   4.789 -52.906  1.00 84.31           C  
ATOM   3743  C   ALA A 475      42.250   3.529 -53.312  1.00 84.31           C  
ATOM   3744  CB  ALA A 475      42.250   5.484 -51.750  1.00 84.31           C  
ATOM   3745  O   ALA A 475      41.531   3.531 -54.312  1.00 84.31           O  
ATOM   3746  N   GLU A 476      42.469   2.420 -52.656  1.00 81.38           N  
ATOM   3747  CA  GLU A 476      41.812   1.142 -52.844  1.00 81.38           C  
ATOM   3748  C   GLU A 476      40.969   0.756 -51.625  1.00 81.38           C  
ATOM   3749  CB  GLU A 476      42.812   0.040 -53.156  1.00 81.38           C  
ATOM   3750  O   GLU A 476      41.469   0.818 -50.500  1.00 81.38           O  
ATOM   3751  CG  GLU A 476      42.188  -1.301 -53.500  1.00 81.38           C  
ATOM   3752  CD  GLU A 476      43.219  -2.375 -53.844  1.00 81.38           C  
ATOM   3753  OE1 GLU A 476      42.812  -3.490 -54.250  1.00 81.38           O  
ATOM   3754  OE2 GLU A 476      44.406  -2.100 -53.719  1.00 81.38           O  
ATOM   3755  N   ASP A 477      39.750   0.454 -52.031  1.00 76.69           N  
ATOM   3756  CA  ASP A 477      38.844  -0.014 -50.969  1.00 76.69           C  
ATOM   3757  C   ASP A 477      39.219  -1.407 -50.500  1.00 76.69           C  
ATOM   3758  CB  ASP A 477      37.375  -0.022 -51.500  1.00 76.69           C  
ATOM   3759  O   ASP A 477      39.188  -2.369 -51.281  1.00 76.69           O  
ATOM   3760  CG  ASP A 477      36.375  -0.385 -50.406  1.00 76.69           C  
ATOM   3761  OD1 ASP A 477      36.812  -0.773 -49.281  1.00 76.69           O  
ATOM   3762  OD2 ASP A 477      35.156  -0.286 -50.688  1.00 76.69           O  
ATOM   3763  N   MET A 478      39.469  -1.642 -49.219  1.00 70.12           N  
ATOM   3764  CA  MET A 478      39.969  -2.871 -48.625  1.00 70.12           C  
ATOM   3765  C   MET A 478      38.844  -3.752 -48.125  1.00 70.12           C  
ATOM   3766  CB  MET A 478      40.938  -2.551 -47.500  1.00 70.12           C  
ATOM   3767  O   MET A 478      39.062  -4.879 -47.688  1.00 70.12           O  
ATOM   3768  CG  MET A 478      42.188  -1.815 -47.938  1.00 70.12           C  
ATOM   3769  SD  MET A 478      43.344  -1.450 -46.531  1.00 70.12           S  
ATOM   3770  CE  MET A 478      43.906  -3.127 -46.125  1.00 70.12           C  
ATOM   3771  N   GLY A 479      37.625  -3.355 -48.250  1.00 57.22           N  
ATOM   3772  CA  GLY A 479      36.500  -4.211 -47.906  1.00 57.22           C  
ATOM   3773  C   GLY A 479      36.281  -4.348 -46.406  1.00 57.22           C  
ATOM   3774  O   GLY A 479      35.438  -5.141 -45.969  1.00 57.22           O  
ATOM   3775  N   ASN A 480      37.000  -3.691 -45.625  1.00 54.72           N  
ATOM   3776  CA  ASN A 480      36.906  -3.730 -44.188  1.00 54.72           C  
ATOM   3777  C   ASN A 480      36.625  -2.346 -43.594  1.00 54.72           C  
ATOM   3778  CB  ASN A 480      38.156  -4.324 -43.562  1.00 54.72           C  
ATOM   3779  O   ASN A 480      36.844  -2.109 -42.406  1.00 54.72           O  
ATOM   3780  CG  ASN A 480      39.406  -3.541 -43.938  1.00 54.72           C  
ATOM   3781  ND2 ASN A 480      40.562  -3.945 -43.375  1.00 54.72           N  
ATOM   3782  OD1 ASN A 480      39.344  -2.582 -44.688  1.00 54.72           O  
ATOM   3783  N   GLY A 481      36.062  -1.381 -44.562  1.00 57.75           N  
ATOM   3784  CA  GLY A 481      35.750  -0.050 -44.062  1.00 57.75           C  
ATOM   3785  C   GLY A 481      36.969   0.845 -44.000  1.00 57.75           C  
ATOM   3786  O   GLY A 481      36.906   1.939 -43.438  1.00 57.75           O  
ATOM   3787  N   CYS A 482      38.062   0.418 -44.625  1.00 67.75           N  
ATOM   3788  CA  CYS A 482      39.344   1.139 -44.719  1.00 67.75           C  
ATOM   3789  C   CYS A 482      39.750   1.326 -46.156  1.00 67.75           C  
ATOM   3790  CB  CYS A 482      40.438   0.396 -43.938  1.00 67.75           C  
ATOM   3791  O   CYS A 482      39.375   0.531 -47.031  1.00 67.75           O  
ATOM   3792  SG  CYS A 482      40.094   0.218 -42.188  1.00 67.75           S  
ATOM   3793  N   PHE A 483      40.531   2.545 -46.438  1.00 77.25           N  
ATOM   3794  CA  PHE A 483      41.094   2.828 -47.719  1.00 77.25           C  
ATOM   3795  C   PHE A 483      42.625   2.775 -47.656  1.00 77.25           C  
ATOM   3796  CB  PHE A 483      40.656   4.199 -48.250  1.00 77.25           C  
ATOM   3797  O   PHE A 483      43.250   3.281 -46.719  1.00 77.25           O  
ATOM   3798  CG  PHE A 483      39.188   4.289 -48.500  1.00 77.25           C  
ATOM   3799  CD1 PHE A 483      38.625   3.785 -49.688  1.00 77.25           C  
ATOM   3800  CD2 PHE A 483      38.312   4.879 -47.562  1.00 77.25           C  
ATOM   3801  CE1 PHE A 483      37.250   3.865 -49.906  1.00 77.25           C  
ATOM   3802  CE2 PHE A 483      36.969   4.965 -47.812  1.00 77.25           C  
ATOM   3803  CZ  PHE A 483      36.438   4.457 -48.969  1.00 77.25           C  
ATOM   3804  N   LYS A 484      43.031   1.940 -48.562  1.00 82.25           N  
ATOM   3805  CA  LYS A 484      44.500   2.012 -48.781  1.00 82.25           C  
ATOM   3806  C   LYS A 484      44.844   3.168 -49.688  1.00 82.25           C  
ATOM   3807  CB  LYS A 484      45.000   0.694 -49.344  1.00 82.25           C  
ATOM   3808  O   LYS A 484      44.500   3.156 -50.875  1.00 82.25           O  
ATOM   3809  CG  LYS A 484      46.531   0.598 -49.375  1.00 82.25           C  
ATOM   3810  CD  LYS A 484      47.000  -0.779 -49.844  1.00 82.25           C  
ATOM   3811  CE  LYS A 484      48.500  -0.896 -49.844  1.00 82.25           C  
ATOM   3812  NZ  LYS A 484      48.969  -2.264 -50.219  1.00 82.25           N  
ATOM   3813  N   ILE A 485      45.594   4.227 -49.094  1.00 84.81           N  
ATOM   3814  CA  ILE A 485      45.938   5.430 -49.844  1.00 84.81           C  
ATOM   3815  C   ILE A 485      47.344   5.273 -50.469  1.00 84.81           C  
ATOM   3816  CB  ILE A 485      45.906   6.691 -48.969  1.00 84.81           C  
ATOM   3817  O   ILE A 485      48.312   4.945 -49.781  1.00 84.81           O  
ATOM   3818  CG1 ILE A 485      44.500   6.832 -48.312  1.00 84.81           C  
ATOM   3819  CG2 ILE A 485      46.250   7.941 -49.781  1.00 84.81           C  
ATOM   3820  CD1 ILE A 485      44.406   7.969 -47.312  1.00 84.81           C  
ATOM   3821  N   TYR A 486      47.469   5.484 -51.750  1.00 81.62           N  
ATOM   3822  CA  TYR A 486      48.656   5.160 -52.531  1.00 81.62           C  
ATOM   3823  C   TYR A 486      49.562   6.379 -52.688  1.00 81.62           C  
ATOM   3824  CB  TYR A 486      48.281   4.629 -53.906  1.00 81.62           C  
ATOM   3825  O   TYR A 486      50.562   6.336 -53.406  1.00 81.62           O  
ATOM   3826  CG  TYR A 486      47.719   3.225 -53.906  1.00 81.62           C  
ATOM   3827  CD1 TYR A 486      48.531   2.139 -53.562  1.00 81.62           C  
ATOM   3828  CD2 TYR A 486      46.375   2.984 -54.219  1.00 81.62           C  
ATOM   3829  CE1 TYR A 486      48.000   0.844 -53.562  1.00 81.62           C  
ATOM   3830  CE2 TYR A 486      45.844   1.694 -54.188  1.00 81.62           C  
ATOM   3831  OH  TYR A 486      46.156  -0.647 -53.844  1.00 81.62           O  
ATOM   3832  CZ  TYR A 486      46.688   0.632 -53.875  1.00 81.62           C  
ATOM   3833  N   HIS A 487      49.281   7.535 -51.938  1.00 80.12           N  
ATOM   3834  CA  HIS A 487      50.156   8.703 -51.844  1.00 80.12           C  
ATOM   3835  C   HIS A 487      50.406   9.102 -50.406  1.00 80.12           C  
ATOM   3836  CB  HIS A 487      49.562   9.875 -52.625  1.00 80.12           C  
ATOM   3837  O   HIS A 487      49.688   8.672 -49.500  1.00 80.12           O  
ATOM   3838  CG  HIS A 487      48.250  10.336 -52.062  1.00 80.12           C  
ATOM   3839  CD2 HIS A 487      46.969  10.062 -52.438  1.00 80.12           C  
ATOM   3840  ND1 HIS A 487      48.156  11.195 -51.000  1.00 80.12           N  
ATOM   3841  CE1 HIS A 487      46.875  11.430 -50.719  1.00 80.12           C  
ATOM   3842  NE2 HIS A 487      46.125  10.750 -51.594  1.00 80.12           N  
ATOM   3843  N   LYS A 488      51.500   9.789 -50.156  1.00 80.56           N  
ATOM   3844  CA  LYS A 488      51.781  10.297 -48.812  1.00 80.56           C  
ATOM   3845  C   LYS A 488      50.719  11.328 -48.406  1.00 80.56           C  
ATOM   3846  CB  LYS A 488      53.156  10.906 -48.750  1.00 80.56           C  
ATOM   3847  O   LYS A 488      50.438  12.258 -49.156  1.00 80.56           O  
ATOM   3848  CG  LYS A 488      54.281   9.891 -48.844  1.00 80.56           C  
ATOM   3849  CD  LYS A 488      55.656  10.555 -48.719  1.00 80.56           C  
ATOM   3850  CE  LYS A 488      56.781   9.555 -48.906  1.00 80.56           C  
ATOM   3851  NZ  LYS A 488      58.125  10.211 -48.812  1.00 80.56           N  
ATOM   3852  N   CYS A 489      50.062  10.961 -47.312  1.00 78.69           N  
ATOM   3853  CA  CYS A 489      49.000  11.836 -46.844  1.00 78.69           C  
ATOM   3854  C   CYS A 489      49.375  12.438 -45.469  1.00 78.69           C  
ATOM   3855  CB  CYS A 489      47.688  11.086 -46.719  1.00 78.69           C  
ATOM   3856  O   CYS A 489      49.375  11.734 -44.469  1.00 78.69           O  
ATOM   3857  SG  CYS A 489      46.250  12.156 -46.531  1.00 78.69           S  
ATOM   3858  N   ASP A 490      49.781  13.719 -45.406  1.00 78.69           N  
ATOM   3859  CA  ASP A 490      50.125  14.430 -44.188  1.00 78.69           C  
ATOM   3860  C   ASP A 490      48.875  14.984 -43.500  1.00 78.69           C  
ATOM   3861  CB  ASP A 490      51.125  15.562 -44.469  1.00 78.69           C  
ATOM   3862  O   ASP A 490      47.750  14.781 -44.000  1.00 78.69           O  
ATOM   3863  CG  ASP A 490      50.594  16.562 -45.469  1.00 78.69           C  
ATOM   3864  OD1 ASP A 490      49.438  16.406 -45.938  1.00 78.69           O  
ATOM   3865  OD2 ASP A 490      51.312  17.516 -45.812  1.00 78.69           O  
ATOM   3866  N   ASN A 491      48.938  15.586 -42.281  1.00 75.50           N  
ATOM   3867  CA  ASN A 491      47.812  16.125 -41.500  1.00 75.50           C  
ATOM   3868  C   ASN A 491      46.969  17.109 -42.312  1.00 75.50           C  
ATOM   3869  CB  ASN A 491      48.344  16.812 -40.250  1.00 75.50           C  
ATOM   3870  O   ASN A 491      45.750  17.188 -42.125  1.00 75.50           O  
ATOM   3871  CG  ASN A 491      48.688  15.820 -39.156  1.00 75.50           C  
ATOM   3872  ND2 ASN A 491      49.344  16.297 -38.094  1.00 75.50           N  
ATOM   3873  OD1 ASN A 491      48.375  14.633 -39.250  1.00 75.50           O  
ATOM   3874  N   ALA A 492      47.625  17.812 -43.219  1.00 76.94           N  
ATOM   3875  CA  ALA A 492      46.969  18.750 -44.125  1.00 76.94           C  
ATOM   3876  C   ALA A 492      46.125  18.016 -45.156  1.00 76.94           C  
ATOM   3877  CB  ALA A 492      48.000  19.625 -44.844  1.00 76.94           C  
ATOM   3878  O   ALA A 492      45.000  18.453 -45.469  1.00 76.94           O  
ATOM   3879  N   CYS A 493      46.594  16.938 -45.719  1.00 81.00           N  
ATOM   3880  CA  CYS A 493      45.906  16.047 -46.625  1.00 81.00           C  
ATOM   3881  C   CYS A 493      44.719  15.383 -45.938  1.00 81.00           C  
ATOM   3882  CB  CYS A 493      46.875  14.992 -47.188  1.00 81.00           C  
ATOM   3883  O   CYS A 493      43.625  15.352 -46.500  1.00 81.00           O  
ATOM   3884  SG  CYS A 493      46.062  13.734 -48.188  1.00 81.00           S  
ATOM   3885  N   ILE A 494      44.875  14.898 -44.750  1.00 77.25           N  
ATOM   3886  CA  ILE A 494      43.844  14.273 -43.938  1.00 77.25           C  
ATOM   3887  C   ILE A 494      42.781  15.305 -43.625  1.00 77.25           C  
ATOM   3888  CB  ILE A 494      44.438  13.680 -42.656  1.00 77.25           C  
ATOM   3889  O   ILE A 494      41.562  14.984 -43.625  1.00 77.25           O  
ATOM   3890  CG1 ILE A 494      45.312  12.477 -42.969  1.00 77.25           C  
ATOM   3891  CG2 ILE A 494      43.312  13.281 -41.688  1.00 77.25           C  
ATOM   3892  CD1 ILE A 494      45.938  11.812 -41.750  1.00 77.25           C  
ATOM   3893  N   GLY A 495      43.188  16.562 -43.375  1.00 77.06           N  
ATOM   3894  CA  GLY A 495      42.281  17.688 -43.125  1.00 77.06           C  
ATOM   3895  C   GLY A 495      41.469  18.078 -44.344  1.00 77.06           C  
ATOM   3896  O   GLY A 495      40.281  18.438 -44.219  1.00 77.06           O  
ATOM   3897  N   SER A 496      41.969  17.891 -45.500  1.00 81.81           N  
ATOM   3898  CA  SER A 496      41.312  18.156 -46.750  1.00 81.81           C  
ATOM   3899  C   SER A 496      40.281  17.078 -47.094  1.00 81.81           C  
ATOM   3900  CB  SER A 496      42.312  18.281 -47.906  1.00 81.81           C  
ATOM   3901  O   SER A 496      39.250  17.359 -47.688  1.00 81.81           O  
ATOM   3902  OG  SER A 496      42.938  17.031 -48.125  1.00 81.81           O  
ATOM   3903  N   ILE A 497      40.500  15.820 -46.750  1.00 81.56           N  
ATOM   3904  CA  ILE A 497      39.594  14.688 -46.906  1.00 81.56           C  
ATOM   3905  C   ILE A 497      38.438  14.820 -45.906  1.00 81.56           C  
ATOM   3906  CB  ILE A 497      40.312  13.344 -46.688  1.00 81.56           C  
ATOM   3907  O   ILE A 497      37.281  14.617 -46.281  1.00 81.56           O  
ATOM   3908  CG1 ILE A 497      41.375  13.141 -47.781  1.00 81.56           C  
ATOM   3909  CG2 ILE A 497      39.312  12.188 -46.656  1.00 81.56           C  
ATOM   3910  CD1 ILE A 497      42.281  11.930 -47.562  1.00 81.56           C  
ATOM   3911  N   ARG A 498      38.719  15.367 -44.719  1.00 76.69           N  
ATOM   3912  CA  ARG A 498      37.719  15.594 -43.688  1.00 76.69           C  
ATOM   3913  C   ARG A 498      36.812  16.750 -44.031  1.00 76.69           C  
ATOM   3914  CB  ARG A 498      38.438  15.875 -42.344  1.00 76.69           C  
ATOM   3915  O   ARG A 498      35.594  16.688 -43.781  1.00 76.69           O  
ATOM   3916  CG  ARG A 498      37.500  15.953 -41.156  1.00 76.69           C  
ATOM   3917  CD  ARG A 498      38.250  16.188 -39.844  1.00 76.69           C  
ATOM   3918  NE  ARG A 498      37.344  16.281 -38.719  1.00 76.69           N  
ATOM   3919  NH1 ARG A 498      39.000  16.359 -37.125  1.00 76.69           N  
ATOM   3920  NH2 ARG A 498      36.812  16.438 -36.469  1.00 76.69           N  
ATOM   3921  CZ  ARG A 498      37.719  16.359 -37.438  1.00 76.69           C  
ATOM   3922  N   ASN A 499      37.281  17.828 -44.688  1.00 78.44           N  
ATOM   3923  CA  ASN A 499      36.562  19.078 -44.969  1.00 78.44           C  
ATOM   3924  C   ASN A 499      35.969  19.062 -46.375  1.00 78.44           C  
ATOM   3925  CB  ASN A 499      37.500  20.281 -44.812  1.00 78.44           C  
ATOM   3926  O   ASN A 499      35.312  20.016 -46.781  1.00 78.44           O  
ATOM   3927  CG  ASN A 499      37.812  20.578 -43.375  1.00 78.44           C  
ATOM   3928  ND2 ASN A 499      38.812  21.406 -43.125  1.00 78.44           N  
ATOM   3929  OD1 ASN A 499      37.125  20.094 -42.469  1.00 78.44           O  
ATOM   3930  N   GLY A 500      36.219  17.812 -47.094  1.00 80.19           N  
ATOM   3931  CA  GLY A 500      35.656  17.641 -48.406  1.00 80.19           C  
ATOM   3932  C   GLY A 500      36.344  18.453 -49.469  1.00 80.19           C  
ATOM   3933  O   GLY A 500      35.750  18.719 -50.531  1.00 80.19           O  
ATOM   3934  N   THR A 501      37.500  19.047 -49.281  1.00 84.19           N  
ATOM   3935  CA  THR A 501      38.250  19.891 -50.188  1.00 84.19           C  
ATOM   3936  C   THR A 501      39.438  19.141 -50.781  1.00 84.19           C  
ATOM   3937  CB  THR A 501      38.750  21.172 -49.469  1.00 84.19           C  
ATOM   3938  O   THR A 501      40.375  19.750 -51.312  1.00 84.19           O  
ATOM   3939  CG2 THR A 501      37.594  22.047 -49.062  1.00 84.19           C  
ATOM   3940  OG1 THR A 501      39.500  20.797 -48.312  1.00 84.19           O  
ATOM   3941  N   TYR A 502      39.438  17.797 -50.688  1.00 82.44           N  
ATOM   3942  CA  TYR A 502      40.500  16.953 -51.188  1.00 82.44           C  
ATOM   3943  C   TYR A 502      40.594  17.062 -52.719  1.00 82.44           C  
ATOM   3944  CB  TYR A 502      40.281  15.492 -50.781  1.00 82.44           C  
ATOM   3945  O   TYR A 502      39.562  16.906 -53.406  1.00 82.44           O  
ATOM   3946  CG  TYR A 502      41.312  14.547 -51.344  1.00 82.44           C  
ATOM   3947  CD1 TYR A 502      41.062  13.805 -52.500  1.00 82.44           C  
ATOM   3948  CD2 TYR A 502      42.562  14.391 -50.719  1.00 82.44           C  
ATOM   3949  CE1 TYR A 502      42.031  12.930 -53.000  1.00 82.44           C  
ATOM   3950  CE2 TYR A 502      43.500  13.523 -51.219  1.00 82.44           C  
ATOM   3951  OH  TYR A 502      44.188  11.930 -52.875  1.00 82.44           O  
ATOM   3952  CZ  TYR A 502      43.250  12.797 -52.344  1.00 82.44           C  
ATOM   3953  N   ASP A 503      41.750  17.516 -53.219  1.00 84.75           N  
ATOM   3954  CA  ASP A 503      42.000  17.641 -54.656  1.00 84.75           C  
ATOM   3955  C   ASP A 503      42.719  16.391 -55.219  1.00 84.75           C  
ATOM   3956  CB  ASP A 503      42.812  18.891 -54.969  1.00 84.75           C  
ATOM   3957  O   ASP A 503      43.906  16.234 -55.031  1.00 84.75           O  
ATOM   3958  CG  ASP A 503      42.906  19.203 -56.438  1.00 84.75           C  
ATOM   3959  OD1 ASP A 503      42.531  18.344 -57.281  1.00 84.75           O  
ATOM   3960  OD2 ASP A 503      43.344  20.312 -56.781  1.00 84.75           O  
ATOM   3961  N   HIS A 504      41.938  15.570 -55.906  1.00 81.50           N  
ATOM   3962  CA  HIS A 504      42.406  14.289 -56.406  1.00 81.50           C  
ATOM   3963  C   HIS A 504      43.500  14.477 -57.438  1.00 81.50           C  
ATOM   3964  CB  HIS A 504      41.219  13.523 -57.031  1.00 81.50           C  
ATOM   3965  O   HIS A 504      44.438  13.648 -57.500  1.00 81.50           O  
ATOM   3966  CG  HIS A 504      41.656  12.359 -57.875  1.00 81.50           C  
ATOM   3967  CD2 HIS A 504      41.844  11.055 -57.562  1.00 81.50           C  
ATOM   3968  ND1 HIS A 504      42.000  12.477 -59.219  1.00 81.50           N  
ATOM   3969  CE1 HIS A 504      42.344  11.297 -59.688  1.00 81.50           C  
ATOM   3970  NE2 HIS A 504      42.250  10.414 -58.688  1.00 81.50           N  
ATOM   3971  N   ASP A 505      43.656  15.555 -58.188  1.00 82.38           N  
ATOM   3972  CA  ASP A 505      44.594  15.836 -59.250  1.00 82.38           C  
ATOM   3973  C   ASP A 505      46.000  16.078 -58.688  1.00 82.38           C  
ATOM   3974  CB  ASP A 505      44.156  17.047 -60.094  1.00 82.38           C  
ATOM   3975  O   ASP A 505      47.000  15.773 -59.344  1.00 82.38           O  
ATOM   3976  CG  ASP A 505      42.906  16.766 -60.906  1.00 82.38           C  
ATOM   3977  OD1 ASP A 505      42.750  15.633 -61.406  1.00 82.38           O  
ATOM   3978  OD2 ASP A 505      42.094  17.703 -61.094  1.00 82.38           O  
ATOM   3979  N   VAL A 506      46.000  16.531 -57.531  1.00 83.12           N  
ATOM   3980  CA  VAL A 506      47.219  16.938 -56.875  1.00 83.12           C  
ATOM   3981  C   VAL A 506      48.062  15.695 -56.531  1.00 83.12           C  
ATOM   3982  CB  VAL A 506      46.969  17.781 -55.625  1.00 83.12           C  
ATOM   3983  O   VAL A 506      49.281  15.688 -56.656  1.00 83.12           O  
ATOM   3984  CG1 VAL A 506      48.250  18.016 -54.844  1.00 83.12           C  
ATOM   3985  CG2 VAL A 506      46.312  19.109 -56.000  1.00 83.12           C  
ATOM   3986  N   TYR A 507      47.344  14.516 -56.188  1.00 80.31           N  
ATOM   3987  CA  TYR A 507      48.000  13.336 -55.656  1.00 80.31           C  
ATOM   3988  C   TYR A 507      47.938  12.164 -56.625  1.00 80.31           C  
ATOM   3989  CB  TYR A 507      47.375  12.945 -54.312  1.00 80.31           C  
ATOM   3990  O   TYR A 507      48.375  11.062 -56.312  1.00 80.31           O  
ATOM   3991  CG  TYR A 507      47.438  14.023 -53.250  1.00 80.31           C  
ATOM   3992  CD1 TYR A 507      48.656  14.281 -52.594  1.00 80.31           C  
ATOM   3993  CD2 TYR A 507      46.344  14.781 -52.938  1.00 80.31           C  
ATOM   3994  CE1 TYR A 507      48.719  15.273 -51.625  1.00 80.31           C  
ATOM   3995  CE2 TYR A 507      46.406  15.773 -51.969  1.00 80.31           C  
ATOM   3996  OH  TYR A 507      47.656  17.000 -50.344  1.00 80.31           O  
ATOM   3997  CZ  TYR A 507      47.594  16.016 -51.312  1.00 80.31           C  
ATOM   3998  N   ARG A 508      47.406  12.422 -57.781  1.00 79.88           N  
ATOM   3999  CA  ARG A 508      47.125  11.422 -58.812  1.00 79.88           C  
ATOM   4000  C   ARG A 508      48.438  10.805 -59.344  1.00 79.88           C  
ATOM   4001  CB  ARG A 508      46.344  12.039 -59.969  1.00 79.88           C  
ATOM   4002  O   ARG A 508      48.531   9.586 -59.500  1.00 79.88           O  
ATOM   4003  CG  ARG A 508      45.875  11.031 -61.000  1.00 79.88           C  
ATOM   4004  CD  ARG A 508      45.000  11.672 -62.062  1.00 79.88           C  
ATOM   4005  NE  ARG A 508      44.625  10.734 -63.125  1.00 79.88           N  
ATOM   4006  NH1 ARG A 508      43.156  12.156 -64.188  1.00 79.88           N  
ATOM   4007  NH2 ARG A 508      43.531  10.055 -65.000  1.00 79.88           N  
ATOM   4008  CZ  ARG A 508      43.781  10.984 -64.125  1.00 79.88           C  
ATOM   4009  N   ASP A 509      49.438  11.602 -59.625  1.00 78.25           N  
ATOM   4010  CA  ASP A 509      50.719  11.164 -60.219  1.00 78.25           C  
ATOM   4011  C   ASP A 509      51.500  10.297 -59.219  1.00 78.25           C  
ATOM   4012  CB  ASP A 509      51.562  12.367 -60.656  1.00 78.25           C  
ATOM   4013  O   ASP A 509      52.031   9.250 -59.594  1.00 78.25           O  
ATOM   4014  CG  ASP A 509      51.062  12.992 -61.938  1.00 78.25           C  
ATOM   4015  OD1 ASP A 509      50.344  12.320 -62.719  1.00 78.25           O  
ATOM   4016  OD2 ASP A 509      51.438  14.164 -62.188  1.00 78.25           O  
ATOM   4017  N   GLU A 510      51.438  10.703 -57.938  1.00 78.44           N  
ATOM   4018  CA  GLU A 510      52.094   9.977 -56.844  1.00 78.44           C  
ATOM   4019  C   GLU A 510      51.344   8.672 -56.531  1.00 78.44           C  
ATOM   4020  CB  GLU A 510      52.156  10.844 -55.562  1.00 78.44           C  
ATOM   4021  O   GLU A 510      51.969   7.641 -56.281  1.00 78.44           O  
ATOM   4022  CG  GLU A 510      52.969  10.242 -54.438  1.00 78.44           C  
ATOM   4023  CD  GLU A 510      53.062  11.133 -53.219  1.00 78.44           C  
ATOM   4024  OE1 GLU A 510      53.750  10.750 -52.250  1.00 78.44           O  
ATOM   4025  OE2 GLU A 510      52.438  12.219 -53.250  1.00 78.44           O  
ATOM   4026  N   ALA A 511      50.094   8.664 -56.531  1.00 76.62           N  
ATOM   4027  CA  ALA A 511      49.188   7.535 -56.281  1.00 76.62           C  
ATOM   4028  C   ALA A 511      49.281   6.512 -57.438  1.00 76.62           C  
ATOM   4029  CB  ALA A 511      47.750   8.016 -56.125  1.00 76.62           C  
ATOM   4030  O   ALA A 511      49.312   5.305 -57.188  1.00 76.62           O  
ATOM   4031  N   LEU A 512      49.312   6.969 -58.750  1.00 78.56           N  
ATOM   4032  CA  LEU A 512      49.438   6.113 -59.906  1.00 78.56           C  
ATOM   4033  C   LEU A 512      50.812   5.449 -59.969  1.00 78.56           C  
ATOM   4034  CB  LEU A 512      49.219   6.922 -61.188  1.00 78.56           C  
ATOM   4035  O   LEU A 512      50.938   4.281 -60.344  1.00 78.56           O  
ATOM   4036  CG  LEU A 512      47.750   7.223 -61.562  1.00 78.56           C  
ATOM   4037  CD1 LEU A 512      47.688   8.234 -62.688  1.00 78.56           C  
ATOM   4038  CD2 LEU A 512      47.031   5.941 -61.938  1.00 78.56           C  
ATOM   4039  N   ASN A 513      51.875   6.160 -59.562  1.00 75.06           N  
ATOM   4040  CA  ASN A 513      53.250   5.672 -59.500  1.00 75.06           C  
ATOM   4041  C   ASN A 513      53.406   4.617 -58.406  1.00 75.06           C  
ATOM   4042  CB  ASN A 513      54.219   6.828 -59.250  1.00 75.06           C  
ATOM   4043  O   ASN A 513      54.125   3.641 -58.594  1.00 75.06           O  
ATOM   4044  CG  ASN A 513      54.531   7.586 -60.531  1.00 75.06           C  
ATOM   4045  ND2 ASN A 513      55.031   8.797 -60.375  1.00 75.06           N  
ATOM   4046  OD1 ASN A 513      54.312   7.082 -61.625  1.00 75.06           O  
ATOM   4047  N   ASN A 514      52.688   4.711 -57.281  1.00 70.62           N  
ATOM   4048  CA  ASN A 514      52.719   3.805 -56.156  1.00 70.62           C  
ATOM   4049  C   ASN A 514      51.781   2.609 -56.375  1.00 70.62           C  
ATOM   4050  CB  ASN A 514      52.312   4.547 -54.875  1.00 70.62           C  
ATOM   4051  O   ASN A 514      52.031   1.528 -55.844  1.00 70.62           O  
ATOM   4052  CG  ASN A 514      53.438   5.441 -54.375  1.00 70.62           C  
ATOM   4053  ND2 ASN A 514      53.062   6.473 -53.594  1.00 70.62           N  
ATOM   4054  OD1 ASN A 514      54.594   5.215 -54.625  1.00 70.62           O  
ATOM   4055  N   ARG A 515      50.688   2.840 -57.156  1.00 65.88           N  
ATOM   4056  CA  ARG A 515      49.719   1.799 -57.531  1.00 65.88           C  
ATOM   4057  C   ARG A 515      50.344   0.844 -58.531  1.00 65.88           C  
ATOM   4058  CB  ARG A 515      48.438   2.420 -58.062  1.00 65.88           C  
ATOM   4059  O   ARG A 515      50.094  -0.364 -58.500  1.00 65.88           O  
ATOM   4060  CG  ARG A 515      47.281   1.448 -58.125  1.00 65.88           C  
ATOM   4061  CD  ARG A 515      46.000   2.143 -58.562  1.00 65.88           C  
ATOM   4062  NE  ARG A 515      44.875   1.222 -58.594  1.00 65.88           N  
ATOM   4063  NH1 ARG A 515      43.375   2.732 -59.500  1.00 65.88           N  
ATOM   4064  NH2 ARG A 515      42.688   0.607 -59.000  1.00 65.88           N  
ATOM   4065  CZ  ARG A 515      43.656   1.522 -59.031  1.00 65.88           C  
ATOM   4066  N   PHE A 516      51.125   1.407 -59.469  1.00 59.47           N  
ATOM   4067  CA  PHE A 516      51.719   0.630 -60.531  1.00 59.47           C  
ATOM   4068  C   PHE A 516      53.188   0.295 -60.219  1.00 59.47           C  
ATOM   4069  CB  PHE A 516      51.656   1.393 -61.844  1.00 59.47           C  
ATOM   4070  O   PHE A 516      53.938  -0.164 -61.062  1.00 59.47           O  
ATOM   4071  CG  PHE A 516      50.250   1.531 -62.406  1.00 59.47           C  
ATOM   4072  CD1 PHE A 516      49.594   0.434 -62.938  1.00 59.47           C  
ATOM   4073  CD2 PHE A 516      49.594   2.762 -62.375  1.00 59.47           C  
ATOM   4074  CE1 PHE A 516      48.281   0.560 -63.438  1.00 59.47           C  
ATOM   4075  CE2 PHE A 516      48.312   2.895 -62.875  1.00 59.47           C  
ATOM   4076  CZ  PHE A 516      47.656   1.793 -63.406  1.00 59.47           C  
ATOM   4077  N   GLN A 517      53.625   0.484 -58.875  1.00 50.72           N  
ATOM   4078  CA  GLN A 517      54.938   0.007 -58.469  1.00 50.72           C  
ATOM   4079  C   GLN A 517      55.031  -1.509 -58.625  1.00 50.72           C  
ATOM   4080  CB  GLN A 517      55.250   0.420 -57.031  1.00 50.72           C  
ATOM   4081  O   GLN A 517      54.219  -2.248 -58.062  1.00 50.72           O  
ATOM   4082  CG  GLN A 517      56.031   1.723 -56.938  1.00 50.72           C  
ATOM   4083  CD  GLN A 517      56.500   1.997 -55.531  1.00 50.72           C  
ATOM   4084  NE2 GLN A 517      57.406   2.973 -55.375  1.00 50.72           N  
ATOM   4085  OE1 GLN A 517      56.094   1.338 -54.562  1.00 50.72           O  
ATOM   4086  N   ILE A 518      55.219  -1.995 -59.875  1.00 39.75           N  
ATOM   4087  CA  ILE A 518      55.688  -3.357 -60.094  1.00 39.75           C  
ATOM   4088  C   ILE A 518      56.844  -3.658 -59.125  1.00 39.75           C  
ATOM   4089  CB  ILE A 518      56.125  -3.580 -61.562  1.00 39.75           C  
ATOM   4090  O   ILE A 518      57.875  -2.992 -59.156  1.00 39.75           O  
ATOM   4091  CG1 ILE A 518      55.000  -3.225 -62.531  1.00 39.75           C  
ATOM   4092  CG2 ILE A 518      56.594  -5.023 -61.750  1.00 39.75           C  
ATOM   4093  CD1 ILE A 518      55.406  -3.199 -63.969  1.00 39.75           C  
ATOM   4094  N   LYS A 519      56.562  -3.785 -57.812  1.00 35.69           N  
ATOM   4095  CA  LYS A 519      57.625  -4.426 -57.031  1.00 35.69           C  
ATOM   4096  C   LYS A 519      58.250  -5.598 -57.781  1.00 35.69           C  
ATOM   4097  CB  LYS A 519      57.031  -4.902 -55.688  1.00 35.69           C  
ATOM   4098  O   LYS A 519      57.531  -6.477 -58.250  1.00 35.69           O  
ATOM   4099  CG  LYS A 519      57.094  -3.854 -54.594  1.00 35.69           C  
ATOM   4100  CD  LYS A 519      56.688  -4.441 -53.219  1.00 35.69           C  
ATOM   4101  CE  LYS A 519      56.656  -3.377 -52.156  1.00 35.69           C  
ATOM   4102  NZ  LYS A 519      56.219  -3.938 -50.844  1.00 35.69           N  
ATOM   4103  N   GLY A 520      59.156  -5.348 -58.719  1.00 32.78           N  
ATOM   4104  CA  GLY A 520      60.062  -6.445 -59.031  1.00 32.78           C  
ATOM   4105  C   GLY A 520      60.062  -7.535 -57.969  1.00 32.78           C  
ATOM   4106  O   GLY A 520      59.906  -7.250 -56.781  1.00 32.78           O  
ATOM   4107  N   VAL A 521      59.156  -8.562 -57.969  1.00 31.28           N  
ATOM   4108  CA  VAL A 521      59.281  -9.711 -57.094  1.00 31.28           C  
ATOM   4109  C   VAL A 521      60.594  -9.594 -56.312  1.00 31.28           C  
ATOM   4110  CB  VAL A 521      59.250 -11.039 -57.875  1.00 31.28           C  
ATOM   4111  O   VAL A 521      61.656  -9.500 -56.906  1.00 31.28           O  
ATOM   4112  CG1 VAL A 521      59.375 -12.227 -56.938  1.00 31.28           C  
ATOM   4113  CG2 VAL A 521      57.969 -11.141 -58.688  1.00 31.28           C  
ATOM   4114  N   GLU A 522      60.781  -8.812 -55.250  1.00 35.12           N  
ATOM   4115  CA  GLU A 522      61.812  -9.031 -54.250  1.00 35.12           C  
ATOM   4116  C   GLU A 522      61.688 -10.391 -53.594  1.00 35.12           C  
ATOM   4117  CB  GLU A 522      61.781  -7.922 -53.188  1.00 35.12           C  
ATOM   4118  O   GLU A 522      60.656 -10.695 -53.000  1.00 35.12           O  
ATOM   4119  CG  GLU A 522      63.000  -6.996 -53.219  1.00 35.12           C  
ATOM   4120  CD  GLU A 522      62.938  -5.898 -52.188  1.00 35.12           C  
ATOM   4121  OE1 GLU A 522      63.906  -5.090 -52.094  1.00 35.12           O  
ATOM   4122  OE2 GLU A 522      61.938  -5.844 -51.438  1.00 35.12           O  
ATOM   4123  N   LEU A 523      61.875 -11.422 -54.281  1.00 31.09           N  
ATOM   4124  CA  LEU A 523      62.062 -12.797 -53.812  1.00 31.09           C  
ATOM   4125  C   LEU A 523      62.906 -12.844 -52.562  1.00 31.09           C  
ATOM   4126  CB  LEU A 523      62.688 -13.656 -54.906  1.00 31.09           C  
ATOM   4127  O   LEU A 523      64.000 -12.258 -52.531  1.00 31.09           O  
ATOM   4128  CG  LEU A 523      61.781 -14.117 -56.062  1.00 31.09           C  
ATOM   4129  CD1 LEU A 523      62.562 -14.258 -57.344  1.00 31.09           C  
ATOM   4130  CD2 LEU A 523      61.094 -15.438 -55.688  1.00 31.09           C  
ATOM   4131  N   LYS A 524      62.406 -12.633 -51.406  1.00 34.84           N  
ATOM   4132  CA  LYS A 524      63.000 -13.023 -50.125  1.00 34.84           C  
ATOM   4133  C   LYS A 524      64.125 -14.070 -50.344  1.00 34.84           C  
ATOM   4134  CB  LYS A 524      61.938 -13.555 -49.188  1.00 34.84           C  
ATOM   4135  O   LYS A 524      63.875 -15.086 -51.000  1.00 34.84           O  
ATOM   4136  CG  LYS A 524      61.344 -12.492 -48.281  1.00 34.84           C  
ATOM   4137  CD  LYS A 524      60.438 -13.109 -47.219  1.00 34.84           C  
ATOM   4138  CE  LYS A 524      59.781 -12.047 -46.344  1.00 34.84           C  
ATOM   4139  NZ  LYS A 524      58.906 -12.656 -45.281  1.00 34.84           N  
ATOM   4140  N   SER A 525      65.312 -13.680 -50.750  1.00 42.88           N  
ATOM   4141  CA  SER A 525      66.625 -14.297 -50.812  1.00 42.88           C  
ATOM   4142  C   SER A 525      66.625 -15.656 -50.125  1.00 42.88           C  
ATOM   4143  CB  SER A 525      67.688 -13.391 -50.156  1.00 42.88           C  
ATOM   4144  O   SER A 525      67.375 -16.562 -50.531  1.00 42.88           O  
ATOM   4145  OG  SER A 525      67.812 -13.664 -48.781  1.00 42.88           O  
ATOM   4146  N   GLY A 526      65.375 -16.203 -49.656  1.00 47.81           N  
ATOM   4147  CA  GLY A 526      65.250 -17.516 -49.062  1.00 47.81           C  
ATOM   4148  C   GLY A 526      64.188 -18.375 -49.688  1.00 47.81           C  
ATOM   4149  O   GLY A 526      64.312 -19.594 -49.781  1.00 47.81           O  
ATOM   4150  N   TYR A 527      63.219 -17.812 -50.438  1.00 45.53           N  
ATOM   4151  CA  TYR A 527      62.094 -18.406 -51.156  1.00 45.53           C  
ATOM   4152  C   TYR A 527      62.344 -18.422 -52.656  1.00 45.53           C  
ATOM   4153  CB  TYR A 527      60.781 -17.641 -50.844  1.00 45.53           C  
ATOM   4154  O   TYR A 527      61.906 -19.328 -53.375  1.00 45.53           O  
ATOM   4155  CG  TYR A 527      59.562 -18.531 -50.781  1.00 45.53           C  
ATOM   4156  CD1 TYR A 527      58.781 -18.750 -51.906  1.00 45.53           C  
ATOM   4157  CD2 TYR A 527      59.219 -19.156 -49.594  1.00 45.53           C  
ATOM   4158  CE1 TYR A 527      57.656 -19.562 -51.844  1.00 45.53           C  
ATOM   4159  CE2 TYR A 527      58.094 -19.969 -49.531  1.00 45.53           C  
ATOM   4160  OH  TYR A 527      56.219 -20.969 -50.562  1.00 45.53           O  
ATOM   4161  CZ  TYR A 527      57.312 -20.172 -50.656  1.00 45.53           C  
ATOM   4162  N   LYS A 528      63.312 -17.578 -53.344  1.00 48.78           N  
ATOM   4163  CA  LYS A 528      63.844 -17.531 -54.688  1.00 48.78           C  
ATOM   4164  C   LYS A 528      64.812 -18.672 -54.938  1.00 48.78           C  
ATOM   4165  CB  LYS A 528      64.500 -16.188 -54.969  1.00 48.78           C  
ATOM   4166  O   LYS A 528      64.812 -19.297 -56.000  1.00 48.78           O  
ATOM   4167  CG  LYS A 528      64.688 -15.898 -56.469  1.00 48.78           C  
ATOM   4168  CD  LYS A 528      65.375 -14.539 -56.688  1.00 48.78           C  
ATOM   4169  CE  LYS A 528      65.688 -14.312 -58.156  1.00 48.78           C  
ATOM   4170  NZ  LYS A 528      66.250 -12.945 -58.375  1.00 48.78           N  
ATOM   4171  N   ASP A 529      65.500 -19.203 -53.812  1.00 53.75           N  
ATOM   4172  CA  ASP A 529      66.375 -20.344 -53.875  1.00 53.75           C  
ATOM   4173  C   ASP A 529      65.625 -21.656 -53.688  1.00 53.75           C  
ATOM   4174  CB  ASP A 529      67.500 -20.203 -52.812  1.00 53.75           C  
ATOM   4175  O   ASP A 529      65.938 -22.656 -54.344  1.00 53.75           O  
ATOM   4176  CG  ASP A 529      68.625 -19.250 -53.250  1.00 53.75           C  
ATOM   4177  OD1 ASP A 529      68.688 -18.938 -54.469  1.00 53.75           O  
ATOM   4178  OD2 ASP A 529      69.375 -18.797 -52.375  1.00 53.75           O  
ATOM   4179  N   TRP A 530      64.562 -21.609 -52.938  1.00 62.50           N  
ATOM   4180  CA  TRP A 530      63.719 -22.766 -52.656  1.00 62.50           C  
ATOM   4181  C   TRP A 530      62.719 -23.016 -53.781  1.00 62.50           C  
ATOM   4182  CB  TRP A 530      62.969 -22.578 -51.344  1.00 62.50           C  
ATOM   4183  O   TRP A 530      62.500 -24.172 -54.188  1.00 62.50           O  
ATOM   4184  CG  TRP A 530      61.906 -23.609 -51.062  1.00 62.50           C  
ATOM   4185  CD1 TRP A 530      60.625 -23.609 -51.531  1.00 62.50           C  
ATOM   4186  CD2 TRP A 530      62.031 -24.797 -50.281  1.00 62.50           C  
ATOM   4187  CE2 TRP A 530      60.812 -25.469 -50.312  1.00 62.50           C  
ATOM   4188  CE3 TRP A 530      63.094 -25.359 -49.562  1.00 62.50           C  
ATOM   4189  NE1 TRP A 530      59.938 -24.719 -51.094  1.00 62.50           N  
ATOM   4190  CH2 TRP A 530      61.625 -27.203 -48.938  1.00 62.50           C  
ATOM   4191  CZ2 TRP A 530      60.594 -26.672 -49.656  1.00 62.50           C  
ATOM   4192  CZ3 TRP A 530      62.875 -26.562 -48.906  1.00 62.50           C  
ATOM   4193  N   ILE A 531      62.094 -21.938 -54.312  1.00 64.94           N  
ATOM   4194  CA  ILE A 531      61.156 -22.031 -55.438  1.00 64.94           C  
ATOM   4195  C   ILE A 531      61.938 -22.297 -56.719  1.00 64.94           C  
ATOM   4196  CB  ILE A 531      60.312 -20.766 -55.562  1.00 64.94           C  
ATOM   4197  O   ILE A 531      61.500 -23.062 -57.562  1.00 64.94           O  
ATOM   4198  CG1 ILE A 531      59.281 -20.672 -54.438  1.00 64.94           C  
ATOM   4199  CG2 ILE A 531      59.594 -20.734 -56.938  1.00 64.94           C  
ATOM   4200  CD1 ILE A 531      58.594 -19.312 -54.312  1.00 64.94           C  
ATOM   4201  N   LEU A 532      63.219 -21.781 -56.938  1.00 66.38           N  
ATOM   4202  CA  LEU A 532      64.125 -22.062 -58.031  1.00 66.38           C  
ATOM   4203  C   LEU A 532      64.688 -23.469 -57.938  1.00 66.38           C  
ATOM   4204  CB  LEU A 532      65.250 -21.031 -58.062  1.00 66.38           C  
ATOM   4205  O   LEU A 532      64.875 -24.172 -58.938  1.00 66.38           O  
ATOM   4206  CG  LEU A 532      65.312 -20.094 -59.281  1.00 66.38           C  
ATOM   4207  CD1 LEU A 532      65.375 -18.641 -58.812  1.00 66.38           C  
ATOM   4208  CD2 LEU A 532      66.438 -20.438 -60.188  1.00 66.38           C  
ATOM   4209  N   TRP A 533      64.938 -24.031 -56.688  1.00 69.25           N  
ATOM   4210  CA  TRP A 533      65.375 -25.391 -56.406  1.00 69.25           C  
ATOM   4211  C   TRP A 533      64.250 -26.406 -56.594  1.00 69.25           C  
ATOM   4212  CB  TRP A 533      65.938 -25.500 -55.000  1.00 69.25           C  
ATOM   4213  O   TRP A 533      64.500 -27.500 -57.125  1.00 69.25           O  
ATOM   4214  CG  TRP A 533      67.438 -25.234 -54.906  1.00 69.25           C  
ATOM   4215  CD1 TRP A 533      68.000 -24.062 -54.562  1.00 69.25           C  
ATOM   4216  CD2 TRP A 533      68.438 -26.188 -55.125  1.00 69.25           C  
ATOM   4217  CE2 TRP A 533      69.688 -25.516 -54.938  1.00 69.25           C  
ATOM   4218  CE3 TRP A 533      68.500 -27.531 -55.500  1.00 69.25           C  
ATOM   4219  NE1 TRP A 533      69.375 -24.219 -54.594  1.00 69.25           N  
ATOM   4220  CH2 TRP A 533      70.938 -27.469 -55.469  1.00 69.25           C  
ATOM   4221  CZ2 TRP A 533      70.938 -26.141 -55.094  1.00 69.25           C  
ATOM   4222  CZ3 TRP A 533      69.688 -28.156 -55.656  1.00 69.25           C  
ATOM   4223  N   ILE A 534      62.938 -25.984 -56.219  1.00 73.62           N  
ATOM   4224  CA  ILE A 534      61.750 -26.828 -56.406  1.00 73.62           C  
ATOM   4225  C   ILE A 534      61.344 -26.859 -57.875  1.00 73.62           C  
ATOM   4226  CB  ILE A 534      60.562 -26.344 -55.531  1.00 73.62           C  
ATOM   4227  O   ILE A 534      61.000 -27.906 -58.406  1.00 73.62           O  
ATOM   4228  CG1 ILE A 534      60.875 -26.562 -54.062  1.00 73.62           C  
ATOM   4229  CG2 ILE A 534      59.281 -27.078 -55.938  1.00 73.62           C  
ATOM   4230  CD1 ILE A 534      59.812 -26.000 -53.125  1.00 73.62           C  
ATOM   4231  N   SER A 535      61.469 -25.734 -58.625  1.00 69.94           N  
ATOM   4232  CA  SER A 535      61.219 -25.656 -60.062  1.00 69.94           C  
ATOM   4233  C   SER A 535      62.312 -26.359 -60.844  1.00 69.94           C  
ATOM   4234  CB  SER A 535      61.094 -24.203 -60.500  1.00 69.94           C  
ATOM   4235  O   SER A 535      62.031 -27.047 -61.844  1.00 69.94           O  
ATOM   4236  OG  SER A 535      62.281 -23.766 -61.125  1.00 69.94           O  
ATOM   4237  N   PHE A 536      63.656 -26.234 -60.375  1.00 76.19           N  
ATOM   4238  CA  PHE A 536      64.812 -26.938 -60.969  1.00 76.19           C  
ATOM   4239  C   PHE A 536      64.688 -28.438 -60.719  1.00 76.19           C  
ATOM   4240  CB  PHE A 536      66.125 -26.422 -60.375  1.00 76.19           C  
ATOM   4241  O   PHE A 536      64.938 -29.250 -61.625  1.00 76.19           O  
ATOM   4242  CG  PHE A 536      67.312 -27.031 -61.000  1.00 76.19           C  
ATOM   4243  CD1 PHE A 536      68.062 -28.031 -60.312  1.00 76.19           C  
ATOM   4244  CD2 PHE A 536      67.812 -26.609 -62.219  1.00 76.19           C  
ATOM   4245  CE1 PHE A 536      69.188 -28.609 -60.906  1.00 76.19           C  
ATOM   4246  CE2 PHE A 536      68.938 -27.188 -62.812  1.00 76.19           C  
ATOM   4247  CZ  PHE A 536      69.625 -28.172 -62.125  1.00 76.19           C  
ATOM   4248  N   ALA A 537      64.188 -28.891 -59.531  1.00 75.56           N  
ATOM   4249  CA  ALA A 537      63.969 -30.281 -59.156  1.00 75.56           C  
ATOM   4250  C   ALA A 537      62.812 -30.891 -59.938  1.00 75.56           C  
ATOM   4251  CB  ALA A 537      63.750 -30.406 -57.656  1.00 75.56           C  
ATOM   4252  O   ALA A 537      62.906 -32.031 -60.406  1.00 75.56           O  
ATOM   4253  N   ILE A 538      61.688 -30.094 -60.094  1.00 77.19           N  
ATOM   4254  CA  ILE A 538      60.500 -30.562 -60.812  1.00 77.19           C  
ATOM   4255  C   ILE A 538      60.812 -30.609 -62.312  1.00 77.19           C  
ATOM   4256  CB  ILE A 538      59.281 -29.641 -60.562  1.00 77.19           C  
ATOM   4257  O   ILE A 538      60.406 -31.547 -63.000  1.00 77.19           O  
ATOM   4258  CG1 ILE A 538      58.844 -29.750 -59.094  1.00 77.19           C  
ATOM   4259  CG2 ILE A 538      58.156 -29.969 -61.500  1.00 77.19           C  
ATOM   4260  CD1 ILE A 538      57.781 -28.750 -58.688  1.00 77.19           C  
ATOM   4261  N   SER A 539      61.656 -29.625 -62.875  1.00 79.12           N  
ATOM   4262  CA  SER A 539      62.062 -29.625 -64.250  1.00 79.12           C  
ATOM   4263  C   SER A 539      63.031 -30.766 -64.562  1.00 79.12           C  
ATOM   4264  CB  SER A 539      62.719 -28.297 -64.625  1.00 79.12           C  
ATOM   4265  O   SER A 539      62.938 -31.422 -65.562  1.00 79.12           O  
ATOM   4266  OG  SER A 539      64.062 -28.281 -64.312  1.00 79.12           O  
ATOM   4267  N   CYS A 540      63.938 -31.094 -63.594  1.00 78.69           N  
ATOM   4268  CA  CYS A 540      64.875 -32.219 -63.719  1.00 78.69           C  
ATOM   4269  C   CYS A 540      64.125 -33.531 -63.625  1.00 78.69           C  
ATOM   4270  CB  CYS A 540      65.938 -32.156 -62.594  1.00 78.69           C  
ATOM   4271  O   CYS A 540      64.438 -34.500 -64.312  1.00 78.69           O  
ATOM   4272  SG  CYS A 540      67.625 -32.219 -63.219  1.00 78.69           S  
ATOM   4273  N   PHE A 541      63.094 -33.625 -62.719  1.00 78.81           N  
ATOM   4274  CA  PHE A 541      62.250 -34.812 -62.594  1.00 78.81           C  
ATOM   4275  C   PHE A 541      61.469 -35.062 -63.844  1.00 78.81           C  
ATOM   4276  CB  PHE A 541      61.312 -34.656 -61.375  1.00 78.81           C  
ATOM   4277  O   PHE A 541      61.344 -36.188 -64.312  1.00 78.81           O  
ATOM   4278  CG  PHE A 541      60.531 -35.906 -61.094  1.00 78.81           C  
ATOM   4279  CD1 PHE A 541      59.188 -36.000 -61.500  1.00 78.81           C  
ATOM   4280  CD2 PHE A 541      61.094 -36.969 -60.406  1.00 78.81           C  
ATOM   4281  CE1 PHE A 541      58.438 -37.156 -61.219  1.00 78.81           C  
ATOM   4282  CE2 PHE A 541      60.375 -38.125 -60.125  1.00 78.81           C  
ATOM   4283  CZ  PHE A 541      59.031 -38.188 -60.531  1.00 78.81           C  
ATOM   4284  N   LEU A 542      60.875 -34.000 -64.438  1.00 81.38           N  
ATOM   4285  CA  LEU A 542      60.094 -34.125 -65.625  1.00 81.38           C  
ATOM   4286  C   LEU A 542      61.000 -34.562 -66.812  1.00 81.38           C  
ATOM   4287  CB  LEU A 542      59.375 -32.812 -65.938  1.00 81.38           C  
ATOM   4288  O   LEU A 542      60.594 -35.375 -67.625  1.00 81.38           O  
ATOM   4289  CG  LEU A 542      58.094 -32.531 -65.188  1.00 81.38           C  
ATOM   4290  CD1 LEU A 542      57.719 -31.078 -65.312  1.00 81.38           C  
ATOM   4291  CD2 LEU A 542      56.969 -33.469 -65.688  1.00 81.38           C  
ATOM   4292  N   LEU A 543      62.219 -34.000 -66.875  1.00 81.44           N  
ATOM   4293  CA  LEU A 543      63.188 -34.375 -67.875  1.00 81.44           C  
ATOM   4294  C   LEU A 543      63.594 -35.844 -67.750  1.00 81.44           C  
ATOM   4295  CB  LEU A 543      64.438 -33.469 -67.812  1.00 81.44           C  
ATOM   4296  O   LEU A 543      63.719 -36.562 -68.750  1.00 81.44           O  
ATOM   4297  CG  LEU A 543      64.562 -32.438 -68.938  1.00 81.44           C  
ATOM   4298  CD1 LEU A 543      65.562 -31.391 -68.562  1.00 81.44           C  
ATOM   4299  CD2 LEU A 543      64.938 -33.094 -70.250  1.00 81.44           C  
ATOM   4300  N   CYS A 544      63.781 -36.375 -66.562  1.00 82.00           N  
ATOM   4301  CA  CYS A 544      64.125 -37.750 -66.250  1.00 82.00           C  
ATOM   4302  C   CYS A 544      62.969 -38.688 -66.625  1.00 82.00           C  
ATOM   4303  CB  CYS A 544      64.438 -37.938 -64.750  1.00 82.00           C  
ATOM   4304  O   CYS A 544      63.219 -39.781 -67.188  1.00 82.00           O  
ATOM   4305  SG  CYS A 544      66.062 -37.281 -64.312  1.00 82.00           S  
ATOM   4306  N   VAL A 545      61.750 -38.250 -66.312  1.00 81.25           N  
ATOM   4307  CA  VAL A 545      60.562 -39.062 -66.688  1.00 81.25           C  
ATOM   4308  C   VAL A 545      60.469 -39.156 -68.188  1.00 81.25           C  
ATOM   4309  CB  VAL A 545      59.281 -38.438 -66.062  1.00 81.25           C  
ATOM   4310  O   VAL A 545      60.156 -40.219 -68.750  1.00 81.25           O  
ATOM   4311  CG1 VAL A 545      58.062 -39.156 -66.625  1.00 81.25           C  
ATOM   4312  CG2 VAL A 545      59.312 -38.500 -64.562  1.00 81.25           C  
ATOM   4313  N   VAL A 546      60.719 -38.062 -68.875  1.00 83.00           N  
ATOM   4314  CA  VAL A 546      60.656 -38.031 -70.312  1.00 83.00           C  
ATOM   4315  C   VAL A 546      61.781 -38.875 -70.875  1.00 83.00           C  
ATOM   4316  CB  VAL A 546      60.750 -36.594 -70.875  1.00 83.00           C  
ATOM   4317  O   VAL A 546      61.562 -39.656 -71.812  1.00 83.00           O  
ATOM   4318  CG1 VAL A 546      60.906 -36.594 -72.375  1.00 83.00           C  
ATOM   4319  CG2 VAL A 546      59.531 -35.781 -70.438  1.00 83.00           C  
ATOM   4320  N   LEU A 547      63.000 -38.812 -70.375  1.00 81.62           N  
ATOM   4321  CA  LEU A 547      64.125 -39.594 -70.812  1.00 81.62           C  
ATOM   4322  C   LEU A 547      63.906 -41.094 -70.500  1.00 81.62           C  
ATOM   4323  CB  LEU A 547      65.438 -39.125 -70.125  1.00 81.62           C  
ATOM   4324  O   LEU A 547      64.188 -41.938 -71.375  1.00 81.62           O  
ATOM   4325  CG  LEU A 547      66.188 -38.000 -70.812  1.00 81.62           C  
ATOM   4326  CD1 LEU A 547      67.062 -37.250 -69.812  1.00 81.62           C  
ATOM   4327  CD2 LEU A 547      67.062 -38.562 -71.938  1.00 81.62           C  
ATOM   4328  N   LEU A 548      63.375 -41.406 -69.312  1.00 81.69           N  
ATOM   4329  CA  LEU A 548      63.062 -42.781 -68.938  1.00 81.69           C  
ATOM   4330  C   LEU A 548      61.969 -43.312 -69.875  1.00 81.69           C  
ATOM   4331  CB  LEU A 548      62.656 -42.906 -67.500  1.00 81.69           C  
ATOM   4332  O   LEU A 548      61.969 -44.500 -70.250  1.00 81.69           O  
ATOM   4333  CG  LEU A 548      63.781 -42.906 -66.438  1.00 81.69           C  
ATOM   4334  CD1 LEU A 548      63.219 -42.719 -65.062  1.00 81.69           C  
ATOM   4335  CD2 LEU A 548      64.625 -44.188 -66.562  1.00 81.69           C  
ATOM   4336  N   GLY A 549      60.938 -42.438 -70.125  1.00 81.75           N  
ATOM   4337  CA  GLY A 549      59.906 -42.781 -71.062  1.00 81.75           C  
ATOM   4338  C   GLY A 549      60.469 -43.062 -72.438  1.00 81.75           C  
ATOM   4339  O   GLY A 549      60.062 -44.000 -73.125  1.00 81.75           O  
ATOM   4340  N   PHE A 550      61.438 -42.281 -72.875  1.00 79.44           N  
ATOM   4341  CA  PHE A 550      62.094 -42.406 -74.188  1.00 79.44           C  
ATOM   4342  C   PHE A 550      62.938 -43.688 -74.188  1.00 79.44           C  
ATOM   4343  CB  PHE A 550      62.938 -41.188 -74.500  1.00 79.44           C  
ATOM   4344  O   PHE A 550      62.969 -44.406 -75.188  1.00 79.44           O  
ATOM   4345  CG  PHE A 550      63.469 -41.188 -75.875  1.00 79.44           C  
ATOM   4346  CD1 PHE A 550      64.750 -41.594 -76.125  1.00 79.44           C  
ATOM   4347  CD2 PHE A 550      62.688 -40.750 -76.938  1.00 79.44           C  
ATOM   4348  CE1 PHE A 550      65.250 -41.562 -77.438  1.00 79.44           C  
ATOM   4349  CE2 PHE A 550      63.188 -40.719 -78.250  1.00 79.44           C  
ATOM   4350  CZ  PHE A 550      64.500 -41.156 -78.500  1.00 79.44           C  
ATOM   4351  N   ILE A 551      63.719 -43.969 -73.125  1.00 79.31           N  
ATOM   4352  CA  ILE A 551      64.562 -45.156 -73.000  1.00 79.31           C  
ATOM   4353  C   ILE A 551      63.688 -46.406 -73.000  1.00 79.31           C  
ATOM   4354  CB  ILE A 551      65.438 -45.094 -71.750  1.00 79.31           C  
ATOM   4355  O   ILE A 551      64.000 -47.406 -73.625  1.00 79.31           O  
ATOM   4356  CG1 ILE A 551      66.500 -43.969 -71.812  1.00 79.31           C  
ATOM   4357  CG2 ILE A 551      66.125 -46.438 -71.500  1.00 79.31           C  
ATOM   4358  CD1 ILE A 551      67.312 -43.750 -70.562  1.00 79.31           C  
ATOM   4359  N   MET A 552      62.594 -46.312 -72.188  1.00 75.50           N  
ATOM   4360  CA  MET A 552      61.625 -47.406 -72.125  1.00 75.50           C  
ATOM   4361  C   MET A 552      60.969 -47.594 -73.500  1.00 75.50           C  
ATOM   4362  CB  MET A 552      60.562 -47.188 -71.062  1.00 75.50           C  
ATOM   4363  O   MET A 552      60.719 -48.750 -73.938  1.00 75.50           O  
ATOM   4364  CG  MET A 552      61.094 -47.375 -69.688  1.00 75.50           C  
ATOM   4365  SD  MET A 552      61.281 -49.156 -69.250  1.00 75.50           S  
ATOM   4366  CE  MET A 552      59.562 -49.625 -69.062  1.00 75.50           C  
ATOM   4367  N   TRP A 553      60.594 -46.469 -74.125  1.00 75.94           N  
ATOM   4368  CA  TRP A 553      60.031 -46.469 -75.438  1.00 75.94           C  
ATOM   4369  C   TRP A 553      61.031 -46.969 -76.500  1.00 75.94           C  
ATOM   4370  CB  TRP A 553      59.531 -45.062 -75.875  1.00 75.94           C  
ATOM   4371  O   TRP A 553      60.719 -47.781 -77.375  1.00 75.94           O  
ATOM   4372  CG  TRP A 553      58.875 -45.000 -77.188  1.00 75.94           C  
ATOM   4373  CD1 TRP A 553      57.625 -45.469 -77.500  1.00 75.94           C  
ATOM   4374  CD2 TRP A 553      59.406 -44.469 -78.375  1.00 75.94           C  
ATOM   4375  CE2 TRP A 553      58.438 -44.625 -79.438  1.00 75.94           C  
ATOM   4376  CE3 TRP A 553      60.625 -43.844 -78.750  1.00 75.94           C  
ATOM   4377  NE1 TRP A 553      57.344 -45.250 -78.875  1.00 75.94           N  
ATOM   4378  CH2 TRP A 553      59.844 -43.594 -81.000  1.00 75.94           C  
ATOM   4379  CZ2 TRP A 553      58.656 -44.188 -80.750  1.00 75.94           C  
ATOM   4380  CZ3 TRP A 553      60.844 -43.438 -80.062  1.00 75.94           C  
ATOM   4381  N   ALA A 554      62.312 -46.562 -76.375  1.00 73.75           N  
ATOM   4382  CA  ALA A 554      63.406 -47.000 -77.250  1.00 73.75           C  
ATOM   4383  C   ALA A 554      63.812 -48.438 -77.000  1.00 73.75           C  
ATOM   4384  CB  ALA A 554      64.625 -46.062 -77.062  1.00 73.75           C  
ATOM   4385  O   ALA A 554      64.188 -49.156 -77.938  1.00 73.75           O  
ATOM   4386  N   CYS A 555      63.656 -48.969 -75.688  1.00 69.69           N  
ATOM   4387  CA  CYS A 555      63.906 -50.344 -75.312  1.00 69.69           C  
ATOM   4388  C   CYS A 555      62.781 -51.250 -75.750  1.00 69.69           C  
ATOM   4389  CB  CYS A 555      64.125 -50.469 -73.812  1.00 69.69           C  
ATOM   4390  O   CYS A 555      63.031 -52.406 -76.125  1.00 69.69           O  
ATOM   4391  SG  CYS A 555      65.750 -50.000 -73.188  1.00 69.69           S  
ATOM   4392  N   GLN A 556      61.469 -50.688 -75.938  1.00 65.75           N  
ATOM   4393  CA  GLN A 556      60.312 -51.438 -76.375  1.00 65.75           C  
ATOM   4394  C   GLN A 556      60.250 -51.500 -77.875  1.00 65.75           C  
ATOM   4395  CB  GLN A 556      59.031 -50.781 -75.812  1.00 65.75           C  
ATOM   4396  O   GLN A 556      59.781 -52.500 -78.438  1.00 65.75           O  
ATOM   4397  CG  GLN A 556      58.688 -51.156 -74.438  1.00 65.75           C  
ATOM   4398  CD  GLN A 556      57.344 -50.594 -73.938  1.00 65.75           C  
ATOM   4399  NE2 GLN A 556      56.719 -51.250 -72.938  1.00 65.75           N  
ATOM   4400  OE1 GLN A 556      56.875 -49.594 -74.500  1.00 65.75           O  
ATOM   4401  N   LYS A 557      60.906 -50.500 -78.625  1.00 64.75           N  
ATOM   4402  CA  LYS A 557      60.906 -50.375 -80.062  1.00 64.75           C  
ATOM   4403  C   LYS A 557      62.219 -50.812 -80.688  1.00 64.75           C  
ATOM   4404  CB  LYS A 557      60.562 -48.938 -80.500  1.00 64.75           C  
ATOM   4405  O   LYS A 557      62.344 -50.906 -81.938  1.00 64.75           O  
ATOM   4406  CG  LYS A 557      59.094 -48.656 -80.625  1.00 64.75           C  
ATOM   4407  CD  LYS A 557      58.844 -47.469 -81.562  1.00 64.75           C  
ATOM   4408  CE  LYS A 557      57.344 -47.219 -81.750  1.00 64.75           C  
ATOM   4409  NZ  LYS A 557      57.094 -46.125 -82.750  1.00 64.75           N  
ATOM   4410  N   GLY A 558      63.125 -51.688 -79.750  1.00 61.22           N  
ATOM   4411  CA  GLY A 558      64.188 -52.500 -80.312  1.00 61.22           C  
ATOM   4412  C   GLY A 558      65.312 -51.719 -80.875  1.00 61.22           C  
ATOM   4413  O   GLY A 558      66.188 -52.250 -81.562  1.00 61.22           O  
ATOM   4414  N   ASN A 559      65.750 -50.375 -80.438  1.00 56.69           N  
ATOM   4415  CA  ASN A 559      66.750 -49.438 -81.000  1.00 56.69           C  
ATOM   4416  C   ASN A 559      67.688 -49.000 -79.875  1.00 56.69           C  
ATOM   4417  CB  ASN A 559      66.062 -48.250 -81.625  1.00 56.69           C  
ATOM   4418  O   ASN A 559      68.812 -48.531 -80.188  1.00 56.69           O  
ATOM   4419  CG  ASN A 559      66.562 -48.031 -83.062  1.00 56.69           C  
ATOM   4420  ND2 ASN A 559      66.000 -47.031 -83.750  1.00 56.69           N  
ATOM   4421  OD1 ASN A 559      67.438 -48.750 -83.562  1.00 56.69           O  
ATOM   4422  N   ILE A 560      67.812 -49.656 -78.562  1.00 55.38           N  
ATOM   4423  CA  ILE A 560      68.812 -49.406 -77.500  1.00 55.38           C  
ATOM   4424  C   ILE A 560      69.000 -50.719 -76.750  1.00 55.38           C  
ATOM   4425  CB  ILE A 560      68.375 -48.281 -76.562  1.00 55.38           C  
ATOM   4426  O   ILE A 560      68.062 -51.312 -76.250  1.00 55.38           O  
ATOM   4427  CG1 ILE A 560      68.312 -46.938 -77.312  1.00 55.38           C  
ATOM   4428  CG2 ILE A 560      69.312 -48.188 -75.375  1.00 55.38           C  
ATOM   4429  CD1 ILE A 560      67.688 -45.812 -76.562  1.00 55.38           C  
ATOM   4430  N   ARG A 561      69.938 -51.594 -77.062  1.00 53.12           N  
ATOM   4431  CA  ARG A 561      70.562 -52.781 -76.500  1.00 53.12           C  
ATOM   4432  C   ARG A 561      71.312 -52.438 -75.188  1.00 53.12           C  
ATOM   4433  CB  ARG A 561      71.562 -53.438 -77.438  1.00 53.12           C  
ATOM   4434  O   ARG A 561      72.250 -51.656 -75.188  1.00 53.12           O  
ATOM   4435  CG  ARG A 561      70.875 -54.469 -78.375  1.00 53.12           C  
ATOM   4436  CD  ARG A 561      71.875 -55.250 -79.188  1.00 53.12           C  
ATOM   4437  NE  ARG A 561      71.250 -56.250 -80.062  1.00 53.12           N  
ATOM   4438  NH1 ARG A 561      73.250 -57.125 -80.812  1.00 53.12           N  
ATOM   4439  NH2 ARG A 561      71.250 -57.969 -81.562  1.00 53.12           N  
ATOM   4440  CZ  ARG A 561      71.938 -57.125 -80.812  1.00 53.12           C  
ATOM   4441  N   CYS A 562      70.562 -52.250 -73.938  1.00 53.72           N  
ATOM   4442  CA  CYS A 562      71.062 -52.000 -72.562  1.00 53.72           C  
ATOM   4443  C   CYS A 562      71.625 -53.281 -72.000  1.00 53.72           C  
ATOM   4444  CB  CYS A 562      70.000 -51.438 -71.688  1.00 53.72           C  
ATOM   4445  O   CYS A 562      70.938 -54.281 -71.875  1.00 53.72           O  
ATOM   4446  SG  CYS A 562      70.250 -49.719 -71.188  1.00 53.72           S  
ATOM   4447  N   ASN A 563      73.000 -53.688 -72.188  1.00 49.81           N  
ATOM   4448  CA  ASN A 563      74.000 -54.594 -71.500  1.00 49.81           C  
ATOM   4449  C   ASN A 563      74.438 -54.062 -70.188  1.00 49.81           C  
ATOM   4450  CB  ASN A 563      75.188 -54.844 -72.438  1.00 49.81           C  
ATOM   4451  O   ASN A 563      75.250 -53.094 -70.125  1.00 49.81           O  
ATOM   4452  CG  ASN A 563      75.000 -56.094 -73.250  1.00 49.81           C  
ATOM   4453  ND2 ASN A 563      75.938 -56.312 -74.188  1.00 49.81           N  
ATOM   4454  OD1 ASN A 563      74.062 -56.844 -73.125  1.00 49.81           O  
ATOM   4455  N   ILE A 564      73.562 -53.875 -69.062  1.00 51.12           N  
ATOM   4456  CA  ILE A 564      74.188 -53.750 -67.750  1.00 51.12           C  
ATOM   4457  C   ILE A 564      73.562 -54.812 -66.812  1.00 51.12           C  
ATOM   4458  CB  ILE A 564      74.000 -52.344 -67.188  1.00 51.12           C  
ATOM   4459  O   ILE A 564      72.312 -54.906 -66.688  1.00 51.12           O  
ATOM   4460  CG1 ILE A 564      74.688 -51.281 -68.062  1.00 51.12           C  
ATOM   4461  CG2 ILE A 564      74.500 -52.281 -65.688  1.00 51.12           C  
ATOM   4462  CD1 ILE A 564      74.312 -49.844 -67.688  1.00 51.12           C  
ATOM   4463  N   CYS A 565      74.250 -56.094 -66.562  1.00 44.31           N  
ATOM   4464  CA  CYS A 565      74.500 -57.156 -65.562  1.00 44.31           C  
ATOM   4465  C   CYS A 565      74.750 -56.531 -64.188  1.00 44.31           C  
ATOM   4466  CB  CYS A 565      75.688 -58.000 -66.000  1.00 44.31           C  
ATOM   4467  O   CYS A 565      75.438 -55.562 -64.062  1.00 44.31           O  
ATOM   4468  SG  CYS A 565      75.312 -59.188 -67.312  1.00 44.31           S  
ATOM   4469  N   ILE A 566      73.688 -56.656 -63.250  1.00 35.78           N  
ATOM   4470  CA  ILE A 566      73.562 -56.469 -61.812  1.00 35.78           C  
ATOM   4471  C   ILE A 566      74.750 -55.656 -61.281  1.00 35.78           C  
ATOM   4472  CB  ILE A 566      73.438 -57.812 -61.062  1.00 35.78           C  
ATOM   4473  O   ILE A 566      75.875 -55.969 -61.594  1.00 35.78           O  
ATOM   4474  CG1 ILE A 566      72.188 -58.562 -61.469  1.00 35.78           C  
ATOM   4475  CG2 ILE A 566      73.500 -57.625 -59.531  1.00 35.78           C  
ATOM   4476  CD1 ILE A 566      72.188 -60.031 -61.062  1.00 35.78           C  
TER    4477      ILE A 566                                                      
ENDMDL                                                                          
END                                                                             
