# Supplementary material for: Future Sequon Finder - A novel approach for predicting future N-linked glycosylation sequon locations on viral surface proteins
Source: PLoS One. 2025 Aug 14;20(8):e0328174. doi: 10.1371/journal.pone.0328174 (PMC12352829; doi:10.1371/journal.pone.0328174)
Supplement: S3 File — (ZIP) [file pone.0328174.s004.zip › S3_File/S3_File/Human H3N2/Historic Analysis Strains/ASydney51997H3N2_c2aec_unrelaxed_rank_001_alphafold2_ptm_model_1_seed_000.pdb]

MODEL     1                                                                     
ATOM      1  N   MET A   1      73.375 -18.328 -12.086  1.00 44.34           N  
ATOM      2  CA  MET A   1      73.562 -18.859 -13.445  1.00 44.34           C  
ATOM      3  C   MET A   1      72.188 -19.203 -14.055  1.00 44.34           C  
ATOM      4  CB  MET A   1      74.500 -20.094 -13.438  1.00 44.34           C  
ATOM      5  O   MET A   1      72.000 -19.047 -15.258  1.00 44.34           O  
ATOM      6  CG  MET A   1      75.875 -19.812 -13.930  1.00 44.34           C  
ATOM      7  SD  MET A   1      76.812 -21.344 -14.242  1.00 44.34           S  
ATOM      8  CE  MET A   1      78.000 -21.297 -12.852  1.00 44.34           C  
ATOM      9  N   LYS A   2      71.062 -19.234 -13.234  1.00 40.81           N  
ATOM     10  CA  LYS A   2      69.688 -19.453 -13.586  1.00 40.81           C  
ATOM     11  C   LYS A   2      68.938 -18.141 -13.734  1.00 40.81           C  
ATOM     12  CB  LYS A   2      69.000 -20.328 -12.539  1.00 40.81           C  
ATOM     13  O   LYS A   2      68.062 -18.016 -14.586  1.00 40.81           O  
ATOM     14  CG  LYS A   2      69.250 -21.828 -12.719  1.00 40.81           C  
ATOM     15  CD  LYS A   2      68.438 -22.656 -11.727  1.00 40.81           C  
ATOM     16  CE  LYS A   2      68.625 -24.141 -11.945  1.00 40.81           C  
ATOM     17  NZ  LYS A   2      67.938 -24.953 -10.914  1.00 40.81           N  
ATOM     18  N   THR A   3      69.562 -17.031 -13.242  1.00 44.25           N  
ATOM     19  CA  THR A   3      69.000 -15.688 -13.352  1.00 44.25           C  
ATOM     20  C   THR A   3      69.562 -14.945 -14.539  1.00 44.25           C  
ATOM     21  CB  THR A   3      69.250 -14.875 -12.062  1.00 44.25           C  
ATOM     22  O   THR A   3      68.875 -14.211 -15.242  1.00 44.25           O  
ATOM     23  CG2 THR A   3      68.188 -15.227 -10.992  1.00 44.25           C  
ATOM     24  OG1 THR A   3      70.562 -15.172 -11.562  1.00 44.25           O  
ATOM     25  N   ILE A   4      70.750 -15.398 -14.992  1.00 58.25           N  
ATOM     26  CA  ILE A   4      71.438 -14.852 -16.141  1.00 58.25           C  
ATOM     27  C   ILE A   4      71.000 -15.570 -17.406  1.00 58.25           C  
ATOM     28  CB  ILE A   4      73.000 -14.961 -15.961  1.00 58.25           C  
ATOM     29  O   ILE A   4      70.875 -14.945 -18.469  1.00 58.25           O  
ATOM     30  CG1 ILE A   4      73.438 -14.094 -14.781  1.00 58.25           C  
ATOM     31  CG2 ILE A   4      73.688 -14.570 -17.250  1.00 58.25           C  
ATOM     32  CD1 ILE A   4      74.875 -14.297 -14.406  1.00 58.25           C  
ATOM     33  N   ILE A   5      70.438 -16.766 -17.281  1.00 56.00           N  
ATOM     34  CA  ILE A   5      69.938 -17.609 -18.359  1.00 56.00           C  
ATOM     35  C   ILE A   5      68.438 -17.297 -18.578  1.00 56.00           C  
ATOM     36  CB  ILE A   5      70.125 -19.109 -18.031  1.00 56.00           C  
ATOM     37  O   ILE A   5      68.000 -17.250 -19.719  1.00 56.00           O  
ATOM     38  CG1 ILE A   5      71.625 -19.438 -17.938  1.00 56.00           C  
ATOM     39  CG2 ILE A   5      69.438 -19.969 -19.094  1.00 56.00           C  
ATOM     40  CD1 ILE A   5      71.875 -20.859 -17.438  1.00 56.00           C  
ATOM     41  N   ALA A   6      67.812 -16.719 -17.547  1.00 47.38           N  
ATOM     42  CA  ALA A   6      66.438 -16.281 -17.594  1.00 47.38           C  
ATOM     43  C   ALA A   6      66.312 -14.852 -18.109  1.00 47.38           C  
ATOM     44  CB  ALA A   6      65.750 -16.406 -16.219  1.00 47.38           C  
ATOM     45  O   ALA A   6      65.375 -14.539 -18.875  1.00 47.38           O  
ATOM     46  N   LEU A   7      67.375 -14.125 -17.938  1.00 49.72           N  
ATOM     47  CA  LEU A   7      67.438 -12.758 -18.422  1.00 49.72           C  
ATOM     48  C   LEU A   7      68.000 -12.719 -19.859  1.00 49.72           C  
ATOM     49  CB  LEU A   7      68.375 -11.914 -17.531  1.00 49.72           C  
ATOM     50  O   LEU A   7      67.500 -11.906 -20.672  1.00 49.72           O  
ATOM     51  CG  LEU A   7      67.688 -11.109 -16.422  1.00 49.72           C  
ATOM     52  CD1 LEU A   7      68.625 -10.984 -15.219  1.00 49.72           C  
ATOM     53  CD2 LEU A   7      67.250  -9.742 -16.938  1.00 49.72           C  
ATOM     54  N   SER A   8      68.625 -13.773 -20.281  1.00 47.56           N  
ATOM     55  CA  SER A   8      69.188 -13.969 -21.625  1.00 47.56           C  
ATOM     56  C   SER A   8      68.125 -14.602 -22.547  1.00 47.56           C  
ATOM     57  CB  SER A   8      70.438 -14.836 -21.594  1.00 47.56           C  
ATOM     58  O   SER A   8      68.062 -14.258 -23.719  1.00 47.56           O  
ATOM     59  OG  SER A   8      70.125 -16.203 -21.406  1.00 47.56           O  
ATOM     60  N   TYR A   9      67.125 -15.320 -21.953  1.00 47.41           N  
ATOM     61  CA  TYR A   9      66.000 -15.945 -22.625  1.00 47.41           C  
ATOM     62  C   TYR A   9      64.812 -14.961 -22.734  1.00 47.41           C  
ATOM     63  CB  TYR A   9      65.562 -17.203 -21.859  1.00 47.41           C  
ATOM     64  O   TYR A   9      64.125 -14.930 -23.766  1.00 47.41           O  
ATOM     65  CG  TYR A   9      65.938 -18.484 -22.547  1.00 47.41           C  
ATOM     66  CD1 TYR A   9      65.125 -19.031 -23.547  1.00 47.41           C  
ATOM     67  CD2 TYR A   9      67.125 -19.156 -22.219  1.00 47.41           C  
ATOM     68  CE1 TYR A   9      65.438 -20.219 -24.188  1.00 47.41           C  
ATOM     69  CE2 TYR A   9      67.438 -20.359 -22.844  1.00 47.41           C  
ATOM     70  OH  TYR A   9      66.938 -22.047 -24.453  1.00 47.41           O  
ATOM     71  CZ  TYR A   9      66.625 -20.875 -23.828  1.00 47.41           C  
ATOM     72  N   ILE A  10      64.812 -13.953 -21.875  1.00 49.91           N  
ATOM     73  CA  ILE A  10      63.875 -12.867 -21.891  1.00 49.91           C  
ATOM     74  C   ILE A  10      64.312 -11.758 -22.828  1.00 49.91           C  
ATOM     75  CB  ILE A  10      63.625 -12.305 -20.469  1.00 49.91           C  
ATOM     76  O   ILE A  10      63.531 -11.180 -23.562  1.00 49.91           O  
ATOM     77  CG1 ILE A  10      62.969 -13.367 -19.578  1.00 49.91           C  
ATOM     78  CG2 ILE A  10      62.750 -11.039 -20.531  1.00 49.91           C  
ATOM     79  CD1 ILE A  10      62.875 -12.961 -18.109  1.00 49.91           C  
ATOM     80  N   LEU A  11      65.750 -11.695 -22.938  1.00 44.59           N  
ATOM     81  CA  LEU A  11      66.375 -10.727 -23.828  1.00 44.59           C  
ATOM     82  C   LEU A  11      66.438 -11.258 -25.250  1.00 44.59           C  
ATOM     83  CB  LEU A  11      67.812 -10.383 -23.312  1.00 44.59           C  
ATOM     84  O   LEU A  11      66.312 -10.492 -26.203  1.00 44.59           O  
ATOM     85  CG  LEU A  11      68.125  -8.891 -23.203  1.00 44.59           C  
ATOM     86  CD1 LEU A  11      68.250  -8.492 -21.734  1.00 44.59           C  
ATOM     87  CD2 LEU A  11      69.375  -8.562 -23.984  1.00 44.59           C  
ATOM     88  N   CYS A  12      66.438 -12.609 -25.438  1.00 44.53           N  
ATOM     89  CA  CYS A  12      66.375 -13.312 -26.719  1.00 44.53           C  
ATOM     90  C   CYS A  12      64.938 -13.477 -27.234  1.00 44.53           C  
ATOM     91  CB  CYS A  12      67.062 -14.680 -26.578  1.00 44.53           C  
ATOM     92  O   CYS A  12      64.750 -13.430 -28.438  1.00 44.53           O  
ATOM     93  SG  CYS A  12      68.812 -14.664 -26.922  1.00 44.53           S  
ATOM     94  N   LEU A  13      63.938 -13.391 -26.312  1.00 41.53           N  
ATOM     95  CA  LEU A  13      62.531 -13.406 -26.625  1.00 41.53           C  
ATOM     96  C   LEU A  13      62.000 -12.000 -26.922  1.00 41.53           C  
ATOM     97  CB  LEU A  13      61.719 -14.023 -25.484  1.00 41.53           C  
ATOM     98  O   LEU A  13      61.094 -11.812 -27.734  1.00 41.53           O  
ATOM     99  CG  LEU A  13      61.688 -15.555 -25.438  1.00 41.53           C  
ATOM    100  CD1 LEU A  13      61.312 -16.031 -24.031  1.00 41.53           C  
ATOM    101  CD2 LEU A  13      60.688 -16.094 -26.469  1.00 41.53           C  
ATOM    102  N   VAL A  14      62.844 -11.016 -26.453  1.00 39.38           N  
ATOM    103  CA  VAL A  14      62.562  -9.602 -26.719  1.00 39.38           C  
ATOM    104  C   VAL A  14      63.219  -9.188 -28.031  1.00 39.38           C  
ATOM    105  CB  VAL A  14      63.062  -8.703 -25.562  1.00 39.38           C  
ATOM    106  O   VAL A  14      62.656  -8.406 -28.797  1.00 39.38           O  
ATOM    107  CG1 VAL A  14      62.875  -7.230 -25.906  1.00 39.38           C  
ATOM    108  CG2 VAL A  14      62.344  -9.055 -24.266  1.00 39.38           C  
ATOM    109  N   PHE A  15      64.375  -9.992 -28.484  1.00 35.91           N  
ATOM    110  CA  PHE A  15      65.062  -9.711 -29.719  1.00 35.91           C  
ATOM    111  C   PHE A  15      64.625 -10.641 -30.844  1.00 35.91           C  
ATOM    112  CB  PHE A  15      66.562  -9.844 -29.484  1.00 35.91           C  
ATOM    113  O   PHE A  15      64.750 -10.305 -32.031  1.00 35.91           O  
ATOM    114  CG  PHE A  15      67.188  -8.648 -28.812  1.00 35.91           C  
ATOM    115  CD1 PHE A  15      67.375  -7.461 -29.500  1.00 35.91           C  
ATOM    116  CD2 PHE A  15      67.562  -8.727 -27.469  1.00 35.91           C  
ATOM    117  CE1 PHE A  15      68.000  -6.359 -28.859  1.00 35.91           C  
ATOM    118  CE2 PHE A  15      68.125  -7.625 -26.828  1.00 35.91           C  
ATOM    119  CZ  PHE A  15      68.375  -6.445 -27.531  1.00 35.91           C  
ATOM    120  N   ALA A  16      63.844 -11.766 -30.609  1.00 34.84           N  
ATOM    121  CA  ALA A  16      63.281 -12.750 -31.531  1.00 34.84           C  
ATOM    122  C   ALA A  16      61.812 -12.492 -31.781  1.00 34.84           C  
ATOM    123  CB  ALA A  16      63.500 -14.164 -31.000  1.00 34.84           C  
ATOM    124  O   ALA A  16      61.188 -13.125 -32.656  1.00 34.84           O  
ATOM    125  N   GLN A  17      61.219 -11.336 -31.359  1.00 29.22           N  
ATOM    126  CA  GLN A  17      59.938 -10.805 -31.828  1.00 29.22           C  
ATOM    127  C   GLN A  17      60.156  -9.742 -32.906  1.00 29.22           C  
ATOM    128  CB  GLN A  17      59.156 -10.219 -30.656  1.00 29.22           C  
ATOM    129  O   GLN A  17      60.938  -8.805 -32.719  1.00 29.22           O  
ATOM    130  CG  GLN A  17      58.219 -11.219 -29.984  1.00 29.22           C  
ATOM    131  CD  GLN A  17      57.438 -10.609 -28.828  1.00 29.22           C  
ATOM    132  NE2 GLN A  17      56.219 -11.094 -28.609  1.00 29.22           N  
ATOM    133  OE1 GLN A  17      57.938  -9.719 -28.141  1.00 29.22           O  
ATOM    134  N   LYS A  18      60.656 -10.109 -34.094  1.00 29.56           N  
ATOM    135  CA  LYS A  18      60.531  -9.242 -35.250  1.00 29.56           C  
ATOM    136  C   LYS A  18      59.969  -7.879 -34.875  1.00 29.56           C  
ATOM    137  CB  LYS A  18      59.656  -9.898 -36.312  1.00 29.56           C  
ATOM    138  O   LYS A  18      58.844  -7.785 -34.375  1.00 29.56           O  
ATOM    139  CG  LYS A  18      60.219  -9.820 -37.719  1.00 29.56           C  
ATOM    140  CD  LYS A  18      59.344 -10.570 -38.719  1.00 29.56           C  
ATOM    141  CE  LYS A  18      59.969 -10.570 -40.125  1.00 29.56           C  
ATOM    142  NZ  LYS A  18      59.188 -11.422 -41.062  1.00 29.56           N  
ATOM    143  N   ILE A  19      60.625  -7.039 -34.000  1.00 27.25           N  
ATOM    144  CA  ILE A  19      60.406  -5.594 -34.000  1.00 27.25           C  
ATOM    145  C   ILE A  19      60.062  -5.121 -35.406  1.00 27.25           C  
ATOM    146  CB  ILE A  19      61.656  -4.848 -33.469  1.00 27.25           C  
ATOM    147  O   ILE A  19      60.812  -5.371 -36.344  1.00 27.25           O  
ATOM    148  CG1 ILE A  19      62.062  -5.355 -32.094  1.00 27.25           C  
ATOM    149  CG2 ILE A  19      61.438  -3.334 -33.469  1.00 27.25           C  
ATOM    150  CD1 ILE A  19      63.406  -4.852 -31.594  1.00 27.25           C  
ATOM    151  N   PRO A  20      58.812  -5.195 -35.938  1.00 29.61           N  
ATOM    152  CA  PRO A  20      58.688  -4.492 -37.219  1.00 29.61           C  
ATOM    153  C   PRO A  20      59.594  -3.268 -37.312  1.00 29.61           C  
ATOM    154  CB  PRO A  20      57.219  -4.078 -37.250  1.00 29.61           C  
ATOM    155  O   PRO A  20      59.688  -2.500 -36.344  1.00 29.61           O  
ATOM    156  CG  PRO A  20      56.750  -4.223 -35.844  1.00 29.61           C  
ATOM    157  CD  PRO A  20      57.906  -4.656 -35.000  1.00 29.61           C  
ATOM    158  N   GLY A  21      61.000  -3.285 -37.281  1.00 27.95           N  
ATOM    159  CA  GLY A  21      61.688  -2.213 -38.000  1.00 27.95           C  
ATOM    160  C   GLY A  21      60.844  -0.989 -38.219  1.00 27.95           C  
ATOM    161  O   GLY A  21      59.656  -1.108 -38.562  1.00 27.95           O  
ATOM    162  N   ASN A  22      60.594  -0.096 -37.250  1.00 33.66           N  
ATOM    163  CA  ASN A  22      60.406   1.330 -37.469  1.00 33.66           C  
ATOM    164  C   ASN A  22      60.406   1.648 -38.969  1.00 33.66           C  
ATOM    165  CB  ASN A  22      61.500   2.145 -36.781  1.00 33.66           C  
ATOM    166  O   ASN A  22      61.438   1.727 -39.594  1.00 33.66           O  
ATOM    167  CG  ASN A  22      61.094   3.598 -36.594  1.00 33.66           C  
ATOM    168  ND2 ASN A  22      62.094   4.449 -36.344  1.00 33.66           N  
ATOM    169  OD1 ASN A  22      59.906   3.953 -36.656  1.00 33.66           O  
ATOM    170  N   ASP A  23      59.750   0.847 -39.812  1.00 41.31           N  
ATOM    171  CA  ASP A  23      59.594   1.376 -41.156  1.00 41.31           C  
ATOM    172  C   ASP A  23      58.625   2.570 -41.156  1.00 41.31           C  
ATOM    173  CB  ASP A  23      59.062   0.287 -42.094  1.00 41.31           C  
ATOM    174  O   ASP A  23      57.469   2.455 -40.719  1.00 41.31           O  
ATOM    175  CG  ASP A  23      60.156  -0.599 -42.656  1.00 41.31           C  
ATOM    176  OD1 ASP A  23      61.344  -0.264 -42.469  1.00 41.31           O  
ATOM    177  OD2 ASP A  23      59.844  -1.641 -43.250  1.00 41.31           O  
ATOM    178  N   ASN A  24      58.844   3.682 -40.469  1.00 50.03           N  
ATOM    179  CA  ASN A  24      58.250   5.004 -40.625  1.00 50.03           C  
ATOM    180  C   ASN A  24      57.531   5.137 -41.969  1.00 50.03           C  
ATOM    181  CB  ASN A  24      59.312   6.094 -40.500  1.00 50.03           C  
ATOM    182  O   ASN A  24      57.094   6.227 -42.344  1.00 50.03           O  
ATOM    183  CG  ASN A  24      59.875   6.211 -39.094  1.00 50.03           C  
ATOM    184  ND2 ASN A  24      60.969   6.934 -38.938  1.00 50.03           N  
ATOM    185  OD1 ASN A  24      59.281   5.656 -38.156  1.00 50.03           O  
ATOM    186  N   SER A  25      57.156   3.959 -42.656  1.00 54.25           N  
ATOM    187  CA  SER A  25      56.688   4.195 -44.031  1.00 54.25           C  
ATOM    188  C   SER A  25      55.250   3.686 -44.188  1.00 54.25           C  
ATOM    189  CB  SER A  25      57.594   3.527 -45.062  1.00 54.25           C  
ATOM    190  O   SER A  25      54.625   3.951 -45.219  1.00 54.25           O  
ATOM    191  OG  SER A  25      57.719   2.137 -44.781  1.00 54.25           O  
ATOM    192  N   THR A  26      54.531   2.988 -43.031  1.00 62.94           N  
ATOM    193  CA  THR A  26      53.156   2.484 -43.156  1.00 62.94           C  
ATOM    194  C   THR A  26      52.344   2.752 -41.906  1.00 62.94           C  
ATOM    195  CB  THR A  26      53.156   0.975 -43.469  1.00 62.94           C  
ATOM    196  O   THR A  26      52.906   2.756 -40.781  1.00 62.94           O  
ATOM    197  CG2 THR A  26      53.812   0.685 -44.812  1.00 62.94           C  
ATOM    198  OG1 THR A  26      53.875   0.281 -42.438  1.00 62.94           O  
ATOM    199  N   ALA A  27      51.188   3.359 -41.969  1.00 70.00           N  
ATOM    200  CA  ALA A  27      50.219   3.730 -40.906  1.00 70.00           C  
ATOM    201  C   ALA A  27      48.969   2.857 -40.969  1.00 70.00           C  
ATOM    202  CB  ALA A  27      49.844   5.207 -41.031  1.00 70.00           C  
ATOM    203  O   ALA A  27      48.656   2.289 -42.031  1.00 70.00           O  
ATOM    204  N   THR A  28      48.438   2.465 -39.781  1.00 67.44           N  
ATOM    205  CA  THR A  28      47.188   1.704 -39.656  1.00 67.44           C  
ATOM    206  C   THR A  28      46.062   2.600 -39.219  1.00 67.44           C  
ATOM    207  CB  THR A  28      47.344   0.516 -38.688  1.00 67.44           C  
ATOM    208  O   THR A  28      46.188   3.316 -38.219  1.00 67.44           O  
ATOM    209  CG2 THR A  28      46.094  -0.346 -38.688  1.00 67.44           C  
ATOM    210  OG1 THR A  28      48.469  -0.288 -39.094  1.00 67.44           O  
ATOM    211  N   LEU A  29      45.031   2.717 -40.094  1.00 69.00           N  
ATOM    212  CA  LEU A  29      43.812   3.459 -39.812  1.00 69.00           C  
ATOM    213  C   LEU A  29      42.656   2.510 -39.562  1.00 69.00           C  
ATOM    214  CB  LEU A  29      43.469   4.406 -40.969  1.00 69.00           C  
ATOM    215  O   LEU A  29      42.281   1.746 -40.438  1.00 69.00           O  
ATOM    216  CG  LEU A  29      42.188   5.227 -40.812  1.00 69.00           C  
ATOM    217  CD1 LEU A  29      42.344   6.254 -39.688  1.00 69.00           C  
ATOM    218  CD2 LEU A  29      41.844   5.910 -42.125  1.00 69.00           C  
ATOM    219  N   CYS A  30      42.188   2.506 -38.406  1.00 66.19           N  
ATOM    220  CA  CYS A  30      41.062   1.667 -38.031  1.00 66.19           C  
ATOM    221  C   CYS A  30      39.812   2.508 -37.812  1.00 66.19           C  
ATOM    222  CB  CYS A  30      41.375   0.855 -36.781  1.00 66.19           C  
ATOM    223  O   CYS A  30      39.844   3.475 -37.031  1.00 66.19           O  
ATOM    224  SG  CYS A  30      42.812  -0.241 -36.969  1.00 66.19           S  
ATOM    225  N   LEU A  31      38.781   2.201 -38.625  1.00 62.38           N  
ATOM    226  CA  LEU A  31      37.500   2.885 -38.594  1.00 62.38           C  
ATOM    227  C   LEU A  31      36.438   2.016 -37.906  1.00 62.38           C  
ATOM    228  CB  LEU A  31      37.031   3.258 -40.000  1.00 62.38           C  
ATOM    229  O   LEU A  31      36.406   0.805 -38.125  1.00 62.38           O  
ATOM    230  CG  LEU A  31      37.969   4.191 -40.781  1.00 62.38           C  
ATOM    231  CD1 LEU A  31      37.656   4.094 -42.281  1.00 62.38           C  
ATOM    232  CD2 LEU A  31      37.812   5.629 -40.312  1.00 62.38           C  
ATOM    233  N   GLY A  32      36.031   2.418 -36.781  1.00 54.91           N  
ATOM    234  CA  GLY A  32      34.781   1.854 -36.375  1.00 54.91           C  
ATOM    235  C   GLY A  32      34.875   0.459 -35.812  1.00 54.91           C  
ATOM    236  O   GLY A  32      33.906  -0.278 -35.719  1.00 54.91           O  
ATOM    237  N   HIS A  33      35.406   0.270 -34.531  1.00 53.66           N  
ATOM    238  CA  HIS A  33      34.906  -0.696 -33.562  1.00 53.66           C  
ATOM    239  C   HIS A  33      35.656  -0.601 -32.219  1.00 53.66           C  
ATOM    240  CB  HIS A  33      35.000  -2.117 -34.125  1.00 53.66           C  
ATOM    241  O   HIS A  33      36.844  -0.805 -32.188  1.00 53.66           O  
ATOM    242  CG  HIS A  33      34.094  -2.377 -35.281  1.00 53.66           C  
ATOM    243  CD2 HIS A  33      32.844  -2.945 -35.312  1.00 53.66           C  
ATOM    244  ND1 HIS A  33      34.406  -2.043 -36.562  1.00 53.66           N  
ATOM    245  CE1 HIS A  33      33.406  -2.393 -37.375  1.00 53.66           C  
ATOM    246  NE2 HIS A  33      32.438  -2.943 -36.625  1.00 53.66           N  
ATOM    247  N   HIS A  34      35.281   0.434 -31.453  1.00 53.00           N  
ATOM    248  CA  HIS A  34      35.719   0.392 -30.062  1.00 53.00           C  
ATOM    249  C   HIS A  34      35.562  -1.014 -29.484  1.00 53.00           C  
ATOM    250  CB  HIS A  34      34.906   1.382 -29.219  1.00 53.00           C  
ATOM    251  O   HIS A  34      34.500  -1.622 -29.562  1.00 53.00           O  
ATOM    252  CG  HIS A  34      35.562   2.713 -29.062  1.00 53.00           C  
ATOM    253  CD2 HIS A  34      35.344   3.898 -29.672  1.00 53.00           C  
ATOM    254  ND1 HIS A  34      36.594   2.926 -28.172  1.00 53.00           N  
ATOM    255  CE1 HIS A  34      36.969   4.188 -28.250  1.00 53.00           C  
ATOM    256  NE2 HIS A  34      36.250   4.801 -29.156  1.00 53.00           N  
ATOM    257  N   ALA A  35      36.625  -1.776 -29.594  1.00 59.03           N  
ATOM    258  CA  ALA A  35      36.594  -3.107 -29.000  1.00 59.03           C  
ATOM    259  C   ALA A  35      36.938  -3.047 -27.516  1.00 59.03           C  
ATOM    260  CB  ALA A  35      37.562  -4.043 -29.719  1.00 59.03           C  
ATOM    261  O   ALA A  35      37.875  -2.338 -27.109  1.00 59.03           O  
ATOM    262  N   VAL A  36      36.031  -3.465 -26.750  1.00 64.12           N  
ATOM    263  CA  VAL A  36      36.250  -3.604 -25.312  1.00 64.12           C  
ATOM    264  C   VAL A  36      36.438  -5.078 -24.953  1.00 64.12           C  
ATOM    265  CB  VAL A  36      35.094  -3.000 -24.484  1.00 64.12           C  
ATOM    266  O   VAL A  36      35.906  -5.957 -25.625  1.00 64.12           O  
ATOM    267  CG1 VAL A  36      35.062  -1.480 -24.641  1.00 64.12           C  
ATOM    268  CG2 VAL A  36      33.750  -3.609 -24.922  1.00 64.12           C  
ATOM    269  N   PRO A  37      37.500  -5.332 -24.125  1.00 61.81           N  
ATOM    270  CA  PRO A  37      37.844  -6.695 -23.703  1.00 61.81           C  
ATOM    271  C   PRO A  37      36.625  -7.453 -23.141  1.00 61.81           C  
ATOM    272  CB  PRO A  37      38.875  -6.477 -22.609  1.00 61.81           C  
ATOM    273  O   PRO A  37      36.469  -8.648 -23.391  1.00 61.81           O  
ATOM    274  CG  PRO A  37      39.219  -5.023 -22.688  1.00 61.81           C  
ATOM    275  CD  PRO A  37      38.188  -4.340 -23.531  1.00 61.81           C  
ATOM    276  N   ASN A  38      35.531  -6.762 -22.672  1.00 68.88           N  
ATOM    277  CA  ASN A  38      34.312  -7.359 -22.141  1.00 68.88           C  
ATOM    278  C   ASN A  38      33.062  -6.535 -22.500  1.00 68.88           C  
ATOM    279  CB  ASN A  38      34.406  -7.523 -20.625  1.00 68.88           C  
ATOM    280  O   ASN A  38      32.688  -5.637 -21.750  1.00 68.88           O  
ATOM    281  CG  ASN A  38      35.344  -8.648 -20.219  1.00 68.88           C  
ATOM    282  ND2 ASN A  38      35.719  -8.680 -18.953  1.00 68.88           N  
ATOM    283  OD1 ASN A  38      35.719  -9.484 -21.047  1.00 68.88           O  
ATOM    284  N   GLY A  39      32.531  -6.660 -23.672  1.00 73.88           N  
ATOM    285  CA  GLY A  39      31.328  -5.988 -24.094  1.00 73.88           C  
ATOM    286  C   GLY A  39      30.094  -6.445 -23.328  1.00 73.88           C  
ATOM    287  O   GLY A  39      30.172  -7.371 -22.531  1.00 73.88           O  
ATOM    288  N   THR A  40      29.062  -5.648 -23.266  1.00 84.56           N  
ATOM    289  CA  THR A  40      27.797  -5.941 -22.609  1.00 84.56           C  
ATOM    290  C   THR A  40      26.812  -6.566 -23.578  1.00 84.56           C  
ATOM    291  CB  THR A  40      27.188  -4.668 -21.984  1.00 84.56           C  
ATOM    292  O   THR A  40      26.719  -6.145 -24.734  1.00 84.56           O  
ATOM    293  CG2 THR A  40      26.000  -5.004 -21.094  1.00 84.56           C  
ATOM    294  OG1 THR A  40      28.188  -3.994 -21.203  1.00 84.56           O  
ATOM    295  N   LEU A  41      26.141  -7.594 -23.156  1.00 89.56           N  
ATOM    296  CA  LEU A  41      25.172  -8.289 -23.984  1.00 89.56           C  
ATOM    297  C   LEU A  41      23.812  -7.602 -23.906  1.00 89.56           C  
ATOM    298  CB  LEU A  41      25.031  -9.750 -23.547  1.00 89.56           C  
ATOM    299  O   LEU A  41      23.328  -7.297 -22.812  1.00 89.56           O  
ATOM    300  CG  LEU A  41      26.281 -10.625 -23.734  1.00 89.56           C  
ATOM    301  CD1 LEU A  41      26.078 -11.977 -23.062  1.00 89.56           C  
ATOM    302  CD2 LEU A  41      26.594 -10.797 -25.219  1.00 89.56           C  
ATOM    303  N   VAL A  42      23.328  -7.348 -25.078  1.00 89.06           N  
ATOM    304  CA  VAL A  42      22.000  -6.746 -25.125  1.00 89.06           C  
ATOM    305  C   VAL A  42      21.078  -7.570 -26.031  1.00 89.06           C  
ATOM    306  CB  VAL A  42      22.047  -5.281 -25.609  1.00 89.06           C  
ATOM    307  O   VAL A  42      21.547  -8.258 -26.938  1.00 89.06           O  
ATOM    308  CG1 VAL A  42      22.906  -4.430 -24.672  1.00 89.06           C  
ATOM    309  CG2 VAL A  42      22.594  -5.219 -27.047  1.00 89.06           C  
ATOM    310  N   LYS A  43      19.734  -7.473 -25.750  1.00 87.25           N  
ATOM    311  CA  LYS A  43      18.719  -8.172 -26.531  1.00 87.25           C  
ATOM    312  C   LYS A  43      18.188  -7.281 -27.656  1.00 87.25           C  
ATOM    313  CB  LYS A  43      17.562  -8.641 -25.656  1.00 87.25           C  
ATOM    314  O   LYS A  43      17.891  -6.109 -27.438  1.00 87.25           O  
ATOM    315  CG  LYS A  43      16.562  -9.531 -26.359  1.00 87.25           C  
ATOM    316  CD  LYS A  43      15.508 -10.062 -25.391  1.00 87.25           C  
ATOM    317  CE  LYS A  43      14.492 -10.945 -26.109  1.00 87.25           C  
ATOM    318  NZ  LYS A  43      13.484 -11.508 -25.156  1.00 87.25           N  
ATOM    319  N   THR A  44      18.156  -7.801 -28.891  1.00 86.25           N  
ATOM    320  CA  THR A  44      17.516  -7.168 -30.047  1.00 86.25           C  
ATOM    321  C   THR A  44      16.312  -7.992 -30.516  1.00 86.25           C  
ATOM    322  CB  THR A  44      18.500  -6.977 -31.203  1.00 86.25           C  
ATOM    323  O   THR A  44      16.062  -9.070 -29.984  1.00 86.25           O  
ATOM    324  CG2 THR A  44      19.766  -6.262 -30.734  1.00 86.25           C  
ATOM    325  OG1 THR A  44      18.859  -8.258 -31.734  1.00 86.25           O  
ATOM    326  N   ILE A  45      15.594  -7.520 -31.516  1.00 82.50           N  
ATOM    327  CA  ILE A  45      14.430  -8.219 -32.031  1.00 82.50           C  
ATOM    328  C   ILE A  45      14.859  -9.531 -32.688  1.00 82.50           C  
ATOM    329  CB  ILE A  45      13.664  -7.344 -33.062  1.00 82.50           C  
ATOM    330  O   ILE A  45      14.125 -10.523 -32.625  1.00 82.50           O  
ATOM    331  CG1 ILE A  45      13.133  -6.070 -32.406  1.00 82.50           C  
ATOM    332  CG2 ILE A  45      12.523  -8.141 -33.719  1.00 82.50           C  
ATOM    333  CD1 ILE A  45      12.531  -5.066 -33.375  1.00 82.50           C  
ATOM    334  N   THR A  46      16.078  -9.531 -33.250  1.00 81.56           N  
ATOM    335  CA  THR A  46      16.531 -10.633 -34.094  1.00 81.56           C  
ATOM    336  C   THR A  46      17.500 -11.531 -33.312  1.00 81.56           C  
ATOM    337  CB  THR A  46      17.219 -10.109 -35.375  1.00 81.56           C  
ATOM    338  O   THR A  46      17.641 -12.711 -33.656  1.00 81.56           O  
ATOM    339  CG2 THR A  46      16.234  -9.398 -36.281  1.00 81.56           C  
ATOM    340  OG1 THR A  46      18.266  -9.180 -35.000  1.00 81.56           O  
ATOM    341  N   ASN A  47      18.109 -10.969 -32.312  1.00 84.19           N  
ATOM    342  CA  ASN A  47      19.109 -11.727 -31.578  1.00 84.19           C  
ATOM    343  C   ASN A  47      19.094 -11.352 -30.094  1.00 84.19           C  
ATOM    344  CB  ASN A  47      20.500 -11.508 -32.156  1.00 84.19           C  
ATOM    345  O   ASN A  47      19.062 -10.172 -29.750  1.00 84.19           O  
ATOM    346  CG  ASN A  47      21.531 -12.492 -31.625  1.00 84.19           C  
ATOM    347  ND2 ASN A  47      22.531 -12.797 -32.438  1.00 84.19           N  
ATOM    348  OD1 ASN A  47      21.406 -12.969 -30.500  1.00 84.19           O  
ATOM    349  N   ASP A  48      19.219 -12.328 -29.266  1.00 84.19           N  
ATOM    350  CA  ASP A  48      19.125 -12.133 -27.828  1.00 84.19           C  
ATOM    351  C   ASP A  48      20.500 -11.961 -27.203  1.00 84.19           C  
ATOM    352  CB  ASP A  48      18.391 -13.305 -27.172  1.00 84.19           C  
ATOM    353  O   ASP A  48      20.625 -11.609 -26.031  1.00 84.19           O  
ATOM    354  CG  ASP A  48      16.906 -13.344 -27.516  1.00 84.19           C  
ATOM    355  OD1 ASP A  48      16.344 -12.297 -27.891  1.00 84.19           O  
ATOM    356  OD2 ASP A  48      16.297 -14.438 -27.406  1.00 84.19           O  
ATOM    357  N   GLN A  49      21.594 -12.117 -28.016  1.00 86.38           N  
ATOM    358  CA  GLN A  49      22.938 -12.039 -27.453  1.00 86.38           C  
ATOM    359  C   GLN A  49      23.859 -11.211 -28.344  1.00 86.38           C  
ATOM    360  CB  GLN A  49      23.516 -13.445 -27.266  1.00 86.38           C  
ATOM    361  O   GLN A  49      24.797 -11.750 -28.953  1.00 86.38           O  
ATOM    362  CG  GLN A  49      22.766 -14.289 -26.250  1.00 86.38           C  
ATOM    363  CD  GLN A  49      23.422 -15.625 -25.984  1.00 86.38           C  
ATOM    364  NE2 GLN A  49      23.344 -16.094 -24.750  1.00 86.38           N  
ATOM    365  OE1 GLN A  49      24.016 -16.234 -26.891  1.00 86.38           O  
ATOM    366  N   ILE A  50      23.656  -9.945 -28.453  1.00 84.38           N  
ATOM    367  CA  ILE A  50      24.531  -9.055 -29.219  1.00 84.38           C  
ATOM    368  C   ILE A  50      25.438  -8.297 -28.250  1.00 84.38           C  
ATOM    369  CB  ILE A  50      23.719  -8.070 -30.078  1.00 84.38           C  
ATOM    370  O   ILE A  50      24.969  -7.648 -27.312  1.00 84.38           O  
ATOM    371  CG1 ILE A  50      22.875  -8.828 -31.109  1.00 84.38           C  
ATOM    372  CG2 ILE A  50      24.641  -7.059 -30.766  1.00 84.38           C  
ATOM    373  CD1 ILE A  50      21.984  -7.934 -31.953  1.00 84.38           C  
ATOM    374  N   GLU A  51      26.703  -8.438 -28.500  1.00 83.50           N  
ATOM    375  CA  GLU A  51      27.672  -7.770 -27.656  1.00 83.50           C  
ATOM    376  C   GLU A  51      27.922  -6.336 -28.109  1.00 83.50           C  
ATOM    377  CB  GLU A  51      28.984  -8.555 -27.625  1.00 83.50           C  
ATOM    378  O   GLU A  51      28.312  -6.105 -29.250  1.00 83.50           O  
ATOM    379  CG  GLU A  51      29.953  -8.125 -26.531  1.00 83.50           C  
ATOM    380  CD  GLU A  51      31.203  -8.984 -26.453  1.00 83.50           C  
ATOM    381  OE1 GLU A  51      31.984  -8.820 -25.500  1.00 83.50           O  
ATOM    382  OE2 GLU A  51      31.406  -9.812 -27.359  1.00 83.50           O  
ATOM    383  N   VAL A  52      27.766  -5.398 -27.188  1.00 79.62           N  
ATOM    384  CA  VAL A  52      27.938  -3.990 -27.516  1.00 79.62           C  
ATOM    385  C   VAL A  52      29.031  -3.385 -26.609  1.00 79.62           C  
ATOM    386  CB  VAL A  52      26.625  -3.199 -27.359  1.00 79.62           C  
ATOM    387  O   VAL A  52      29.375  -3.959 -25.578  1.00 79.62           O  
ATOM    388  CG1 VAL A  52      25.562  -3.727 -28.328  1.00 79.62           C  
ATOM    389  CG2 VAL A  52      26.125  -3.270 -25.922  1.00 79.62           C  
ATOM    390  N   THR A  53      29.578  -2.301 -26.969  1.00 71.19           N  
ATOM    391  CA  THR A  53      30.688  -1.634 -26.297  1.00 71.19           C  
ATOM    392  C   THR A  53      30.219  -1.022 -24.969  1.00 71.19           C  
ATOM    393  CB  THR A  53      31.312  -0.539 -27.172  1.00 71.19           C  
ATOM    394  O   THR A  53      30.984  -0.956 -24.016  1.00 71.19           O  
ATOM    395  CG2 THR A  53      32.000  -1.143 -28.391  1.00 71.19           C  
ATOM    396  OG1 THR A  53      30.281   0.352 -27.625  1.00 71.19           O  
ATOM    397  N   ASN A  54      28.906  -0.568 -24.953  1.00 75.69           N  
ATOM    398  CA  ASN A  54      28.312   0.004 -23.750  1.00 75.69           C  
ATOM    399  C   ASN A  54      26.797  -0.190 -23.734  1.00 75.69           C  
ATOM    400  CB  ASN A  54      28.656   1.490 -23.641  1.00 75.69           C  
ATOM    401  O   ASN A  54      26.156  -0.157 -24.781  1.00 75.69           O  
ATOM    402  CG  ASN A  54      28.438   2.031 -22.234  1.00 75.69           C  
ATOM    403  ND2 ASN A  54      28.562   3.346 -22.078  1.00 75.69           N  
ATOM    404  OD1 ASN A  54      28.172   1.276 -21.297  1.00 75.69           O  
ATOM    405  N   ALA A  55      26.219  -0.330 -22.547  1.00 85.38           N  
ATOM    406  CA  ALA A  55      24.766  -0.446 -22.359  1.00 85.38           C  
ATOM    407  C   ALA A  55      24.344   0.132 -21.016  1.00 85.38           C  
ATOM    408  CB  ALA A  55      24.328  -1.905 -22.484  1.00 85.38           C  
ATOM    409  O   ALA A  55      25.125   0.164 -20.078  1.00 85.38           O  
ATOM    410  N   THR A  56      23.203   0.702 -21.000  1.00 85.88           N  
ATOM    411  CA  THR A  56      22.625   1.255 -19.766  1.00 85.88           C  
ATOM    412  C   THR A  56      21.469   0.398 -19.266  1.00 85.88           C  
ATOM    413  CB  THR A  56      22.156   2.703 -19.984  1.00 85.88           C  
ATOM    414  O   THR A  56      20.625  -0.022 -20.062  1.00 85.88           O  
ATOM    415  CG2 THR A  56      21.625   3.299 -18.672  1.00 85.88           C  
ATOM    416  OG1 THR A  56      23.250   3.502 -20.438  1.00 85.88           O  
ATOM    417  N   GLU A  57      21.516   0.136 -17.906  1.00 91.88           N  
ATOM    418  CA  GLU A  57      20.422  -0.620 -17.297  1.00 91.88           C  
ATOM    419  C   GLU A  57      19.188   0.261 -17.094  1.00 91.88           C  
ATOM    420  CB  GLU A  57      20.859  -1.239 -15.969  1.00 91.88           C  
ATOM    421  O   GLU A  57      19.297   1.359 -16.531  1.00 91.88           O  
ATOM    422  CG  GLU A  57      19.781  -2.072 -15.297  1.00 91.88           C  
ATOM    423  CD  GLU A  57      19.375  -3.295 -16.094  1.00 91.88           C  
ATOM    424  OE1 GLU A  57      18.234  -3.326 -16.625  1.00 91.88           O  
ATOM    425  OE2 GLU A  57      20.203  -4.230 -16.219  1.00 91.88           O  
ATOM    426  N   LEU A  58      18.047  -0.323 -17.516  1.00 88.88           N  
ATOM    427  CA  LEU A  58      16.828   0.476 -17.453  1.00 88.88           C  
ATOM    428  C   LEU A  58      15.953   0.048 -16.281  1.00 88.88           C  
ATOM    429  CB  LEU A  58      16.047   0.353 -18.766  1.00 88.88           C  
ATOM    430  O   LEU A  58      14.969   0.724 -15.953  1.00 88.88           O  
ATOM    431  CG  LEU A  58      16.734   0.887 -20.016  1.00 88.88           C  
ATOM    432  CD1 LEU A  58      15.852   0.678 -21.250  1.00 88.88           C  
ATOM    433  CD2 LEU A  58      17.078   2.361 -19.859  1.00 88.88           C  
ATOM    434  N   VAL A  59      16.344  -1.134 -15.609  1.00 91.88           N  
ATOM    435  CA  VAL A  59      15.492  -1.670 -14.555  1.00 91.88           C  
ATOM    436  C   VAL A  59      16.156  -1.438 -13.195  1.00 91.88           C  
ATOM    437  CB  VAL A  59      15.211  -3.176 -14.758  1.00 91.88           C  
ATOM    438  O   VAL A  59      17.312  -1.818 -12.992  1.00 91.88           O  
ATOM    439  CG1 VAL A  59      14.352  -3.723 -13.617  1.00 91.88           C  
ATOM    440  CG2 VAL A  59      14.531  -3.412 -16.109  1.00 91.88           C  
ATOM    441  N   GLN A  60      15.359  -0.771 -12.289  1.00 90.56           N  
ATOM    442  CA  GLN A  60      15.773  -0.639 -10.898  1.00 90.56           C  
ATOM    443  C   GLN A  60      15.445  -1.901 -10.102  1.00 90.56           C  
ATOM    444  CB  GLN A  60      15.109   0.575 -10.250  1.00 90.56           C  
ATOM    445  O   GLN A  60      14.281  -2.291 -10.000  1.00 90.56           O  
ATOM    446  CG  GLN A  60      15.516   0.800  -8.797  1.00 90.56           C  
ATOM    447  CD  GLN A  60      16.953   1.241  -8.656  1.00 90.56           C  
ATOM    448  NE2 GLN A  60      17.688   0.606  -7.742  1.00 90.56           N  
ATOM    449  OE1 GLN A  60      17.422   2.145  -9.359  1.00 90.56           O  
ATOM    450  N   SER A  61      16.484  -2.520  -9.508  1.00 87.25           N  
ATOM    451  CA  SER A  61      16.250  -3.803  -8.852  1.00 87.25           C  
ATOM    452  C   SER A  61      16.547  -3.715  -7.359  1.00 87.25           C  
ATOM    453  CB  SER A  61      17.125  -4.891  -9.484  1.00 87.25           C  
ATOM    454  O   SER A  61      16.422  -4.711  -6.641  1.00 87.25           O  
ATOM    455  OG  SER A  61      18.484  -4.520  -9.453  1.00 87.25           O  
ATOM    456  N   SER A  62      16.828  -2.441  -6.953  1.00 87.50           N  
ATOM    457  CA  SER A  62      17.125  -2.301  -5.531  1.00 87.50           C  
ATOM    458  C   SER A  62      16.266  -1.221  -4.891  1.00 87.50           C  
ATOM    459  CB  SER A  62      18.609  -1.976  -5.324  1.00 87.50           C  
ATOM    460  O   SER A  62      15.789  -0.312  -5.570  1.00 87.50           O  
ATOM    461  OG  SER A  62      18.938  -0.738  -5.934  1.00 87.50           O  
ATOM    462  N   SER A  63      16.016  -1.485  -3.562  1.00 88.44           N  
ATOM    463  CA  SER A  63      15.266  -0.525  -2.750  1.00 88.44           C  
ATOM    464  C   SER A  63      16.156   0.077  -1.663  1.00 88.44           C  
ATOM    465  CB  SER A  63      14.047  -1.189  -2.117  1.00 88.44           C  
ATOM    466  O   SER A  63      17.172  -0.511  -1.285  1.00 88.44           O  
ATOM    467  OG  SER A  63      13.484  -0.360  -1.111  1.00 88.44           O  
ATOM    468  N   THR A  64      15.844   1.224  -1.232  1.00 89.38           N  
ATOM    469  CA  THR A  64      16.625   1.927  -0.220  1.00 89.38           C  
ATOM    470  C   THR A  64      16.484   1.248   1.139  1.00 89.38           C  
ATOM    471  CB  THR A  64      16.203   3.400  -0.108  1.00 89.38           C  
ATOM    472  O   THR A  64      17.328   1.438   2.023  1.00 89.38           O  
ATOM    473  CG2 THR A  64      16.469   4.156  -1.403  1.00 89.38           C  
ATOM    474  OG1 THR A  64      14.789   3.463   0.174  1.00 89.38           O  
ATOM    475  N   GLY A  65      15.453   0.287   1.223  1.00 91.50           N  
ATOM    476  CA  GLY A  65      15.266  -0.441   2.469  1.00 91.50           C  
ATOM    477  C   GLY A  65      14.602   0.388   3.553  1.00 91.50           C  
ATOM    478  O   GLY A  65      14.461  -0.067   4.688  1.00 91.50           O  
ATOM    479  N   ARG A  66      14.297   1.637   3.336  1.00 94.62           N  
ATOM    480  CA  ARG A  66      13.531   2.510   4.223  1.00 94.62           C  
ATOM    481  C   ARG A  66      12.469   3.283   3.449  1.00 94.62           C  
ATOM    482  CB  ARG A  66      14.461   3.482   4.949  1.00 94.62           C  
ATOM    483  O   ARG A  66      12.609   3.508   2.246  1.00 94.62           O  
ATOM    484  CG  ARG A  66      15.227   4.418   4.023  1.00 94.62           C  
ATOM    485  CD  ARG A  66      16.203   5.293   4.789  1.00 94.62           C  
ATOM    486  NE  ARG A  66      17.578   5.031   4.387  1.00 94.62           N  
ATOM    487  NH1 ARG A  66      18.391   7.074   5.105  1.00 94.62           N  
ATOM    488  NH2 ARG A  66      19.812   5.547   4.145  1.00 94.62           N  
ATOM    489  CZ  ARG A  66      18.594   5.887   4.547  1.00 94.62           C  
ATOM    490  N   ILE A  67      11.359   3.656   4.086  1.00 94.88           N  
ATOM    491  CA  ILE A  67      10.289   4.465   3.508  1.00 94.88           C  
ATOM    492  C   ILE A  67      10.609   5.945   3.670  1.00 94.88           C  
ATOM    493  CB  ILE A  67       8.922   4.141   4.160  1.00 94.88           C  
ATOM    494  O   ILE A  67      10.852   6.418   4.785  1.00 94.88           O  
ATOM    495  CG1 ILE A  67       8.523   2.689   3.877  1.00 94.88           C  
ATOM    496  CG2 ILE A  67       7.844   5.109   3.662  1.00 94.88           C  
ATOM    497  CD1 ILE A  67       7.250   2.246   4.582  1.00 94.88           C  
ATOM    498  N   CYS A  68      10.711   6.645   2.543  1.00 94.06           N  
ATOM    499  CA  CYS A  68      11.039   8.062   2.572  1.00 94.06           C  
ATOM    500  C   CYS A  68       9.820   8.891   2.977  1.00 94.06           C  
ATOM    501  CB  CYS A  68      11.547   8.523   1.209  1.00 94.06           C  
ATOM    502  O   CYS A  68       8.727   8.688   2.459  1.00 94.06           O  
ATOM    503  SG  CYS A  68      13.156   7.832   0.766  1.00 94.06           S  
ATOM    504  N   ASP A  69       9.977   9.844   3.945  1.00 92.00           N  
ATOM    505  CA  ASP A  69       8.867  10.594   4.520  1.00 92.00           C  
ATOM    506  C   ASP A  69       8.617  11.883   3.738  1.00 92.00           C  
ATOM    507  CB  ASP A  69       9.148  10.922   5.988  1.00 92.00           C  
ATOM    508  O   ASP A  69       7.723  12.664   4.086  1.00 92.00           O  
ATOM    509  CG  ASP A  69      10.375  11.797   6.184  1.00 92.00           C  
ATOM    510  OD1 ASP A  69      11.117  12.016   5.207  1.00 92.00           O  
ATOM    511  OD2 ASP A  69      10.594  12.258   7.324  1.00 92.00           O  
ATOM    512  N   SER A  70       9.328  12.141   2.623  1.00 91.81           N  
ATOM    513  CA  SER A  70       9.125  13.234   1.678  1.00 91.81           C  
ATOM    514  C   SER A  70       9.141  12.734   0.238  1.00 91.81           C  
ATOM    515  CB  SER A  70      10.195  14.312   1.863  1.00 91.81           C  
ATOM    516  O   SER A  70       9.953  11.867  -0.114  1.00 91.81           O  
ATOM    517  OG  SER A  70       9.969  15.406   0.993  1.00 91.81           O  
ATOM    518  N   PRO A  71       8.109  13.258  -0.596  1.00 92.25           N  
ATOM    519  CA  PRO A  71       7.199  14.398  -0.429  1.00 92.25           C  
ATOM    520  C   PRO A  71       5.855  13.992   0.173  1.00 92.25           C  
ATOM    521  CB  PRO A  71       7.023  14.922  -1.856  1.00 92.25           C  
ATOM    522  O   PRO A  71       5.004  14.844   0.429  1.00 92.25           O  
ATOM    523  CG  PRO A  71       7.133  13.703  -2.725  1.00 92.25           C  
ATOM    524  CD  PRO A  71       8.094  12.750  -2.084  1.00 92.25           C  
ATOM    525  N   HIS A  72       5.570  12.672   0.398  1.00 92.06           N  
ATOM    526  CA  HIS A  72       4.281  12.219   0.902  1.00 92.06           C  
ATOM    527  C   HIS A  72       4.211  12.328   2.422  1.00 92.06           C  
ATOM    528  CB  HIS A  72       4.020  10.773   0.471  1.00 92.06           C  
ATOM    529  O   HIS A  72       5.230  12.203   3.105  1.00 92.06           O  
ATOM    530  CG  HIS A  72       4.055  10.570  -1.011  1.00 92.06           C  
ATOM    531  CD2 HIS A  72       4.867   9.812  -1.784  1.00 92.06           C  
ATOM    532  ND1 HIS A  72       3.184  11.203  -1.869  1.00 92.06           N  
ATOM    533  CE1 HIS A  72       3.455  10.844  -3.111  1.00 92.06           C  
ATOM    534  NE2 HIS A  72       4.473   9.992  -3.086  1.00 92.06           N  
ATOM    535  N   ARG A  73       3.018  12.641   2.938  1.00 93.31           N  
ATOM    536  CA  ARG A  73       2.762  12.586   4.375  1.00 93.31           C  
ATOM    537  C   ARG A  73       2.535  11.148   4.836  1.00 93.31           C  
ATOM    538  CB  ARG A  73       1.552  13.453   4.738  1.00 93.31           C  
ATOM    539  O   ARG A  73       1.483  10.562   4.566  1.00 93.31           O  
ATOM    540  CG  ARG A  73       1.771  14.938   4.520  1.00 93.31           C  
ATOM    541  CD  ARG A  73       0.549  15.750   4.918  1.00 93.31           C  
ATOM    542  NE  ARG A  73      -0.598  15.461   4.066  1.00 93.31           N  
ATOM    543  NH1 ARG A  73      -1.963  17.078   4.988  1.00 93.31           N  
ATOM    544  NH2 ARG A  73      -2.742  15.750   3.293  1.00 93.31           N  
ATOM    545  CZ  ARG A  73      -1.766  16.094   4.117  1.00 93.31           C  
ATOM    546  N   ILE A  74       3.549  10.594   5.477  1.00 94.50           N  
ATOM    547  CA  ILE A  74       3.500   9.195   5.895  1.00 94.50           C  
ATOM    548  C   ILE A  74       3.037   9.109   7.348  1.00 94.50           C  
ATOM    549  CB  ILE A  74       4.875   8.508   5.727  1.00 94.50           C  
ATOM    550  O   ILE A  74       3.619   9.742   8.227  1.00 94.50           O  
ATOM    551  CG1 ILE A  74       5.402   8.711   4.305  1.00 94.50           C  
ATOM    552  CG2 ILE A  74       4.777   7.020   6.070  1.00 94.50           C  
ATOM    553  CD1 ILE A  74       4.512   8.125   3.221  1.00 94.50           C  
ATOM    554  N   LEU A  75       1.964   8.375   7.566  1.00 94.50           N  
ATOM    555  CA  LEU A  75       1.503   8.102   8.922  1.00 94.50           C  
ATOM    556  C   LEU A  75       1.850   6.672   9.344  1.00 94.50           C  
ATOM    557  CB  LEU A  75      -0.008   8.320   9.031  1.00 94.50           C  
ATOM    558  O   LEU A  75       1.388   5.711   8.719  1.00 94.50           O  
ATOM    559  CG  LEU A  75      -0.615   8.188  10.430  1.00 94.50           C  
ATOM    560  CD1 LEU A  75      -0.058   9.266  11.359  1.00 94.50           C  
ATOM    561  CD2 LEU A  75      -2.137   8.266  10.359  1.00 94.50           C  
ATOM    562  N   ASP A  76       2.713   6.586  10.305  1.00 94.56           N  
ATOM    563  CA  ASP A  76       3.104   5.281  10.828  1.00 94.56           C  
ATOM    564  C   ASP A  76       2.039   4.730  11.773  1.00 94.56           C  
ATOM    565  CB  ASP A  76       4.449   5.375  11.547  1.00 94.56           C  
ATOM    566  O   ASP A  76       1.756   5.328  12.812  1.00 94.56           O  
ATOM    567  CG  ASP A  76       5.043   4.020  11.875  1.00 94.56           C  
ATOM    568  OD1 ASP A  76       4.355   2.990  11.695  1.00 94.56           O  
ATOM    569  OD2 ASP A  76       6.211   3.973  12.320  1.00 94.56           O  
ATOM    570  N   GLY A  77       1.521   3.539  11.430  1.00 92.56           N  
ATOM    571  CA  GLY A  77       0.454   2.895  12.180  1.00 92.56           C  
ATOM    572  C   GLY A  77       0.937   2.234  13.461  1.00 92.56           C  
ATOM    573  O   GLY A  77       0.129   1.819  14.297  1.00 92.56           O  
ATOM    574  N   GLU A  78       2.330   2.234  13.680  1.00 92.81           N  
ATOM    575  CA  GLU A  78       2.969   1.666  14.867  1.00 92.81           C  
ATOM    576  C   GLU A  78       2.297   0.359  15.281  1.00 92.81           C  
ATOM    577  CB  GLU A  78       2.938   2.664  16.031  1.00 92.81           C  
ATOM    578  O   GLU A  78       2.289  -0.609  14.516  1.00 92.81           O  
ATOM    579  CG  GLU A  78       3.697   3.953  15.750  1.00 92.81           C  
ATOM    580  CD  GLU A  78       3.605   4.961  16.891  1.00 92.81           C  
ATOM    581  OE1 GLU A  78       4.086   6.105  16.719  1.00 92.81           O  
ATOM    582  OE2 GLU A  78       3.053   4.598  17.953  1.00 92.81           O  
ATOM    583  N   ASN A  79       1.672   0.261  16.406  1.00 92.50           N  
ATOM    584  CA  ASN A  79       1.045  -0.965  16.891  1.00 92.50           C  
ATOM    585  C   ASN A  79      -0.452  -0.982  16.594  1.00 92.50           C  
ATOM    586  CB  ASN A  79       1.291  -1.141  18.391  1.00 92.50           C  
ATOM    587  O   ASN A  79      -1.181  -1.834  17.094  1.00 92.50           O  
ATOM    588  CG  ASN A  79       2.764  -1.273  18.719  1.00 92.50           C  
ATOM    589  ND2 ASN A  79       3.105  -1.039  19.984  1.00 92.50           N  
ATOM    590  OD1 ASN A  79       3.586  -1.585  17.859  1.00 92.50           O  
ATOM    591  N   CYS A  80      -0.944  -0.046  15.742  1.00 92.88           N  
ATOM    592  CA  CYS A  80      -2.369   0.099  15.461  1.00 92.88           C  
ATOM    593  C   CYS A  80      -2.668  -0.145  13.992  1.00 92.88           C  
ATOM    594  CB  CYS A  80      -2.854   1.491  15.867  1.00 92.88           C  
ATOM    595  O   CYS A  80      -2.045   0.462  13.117  1.00 92.88           O  
ATOM    596  SG  CYS A  80      -4.645   1.704  15.742  1.00 92.88           S  
ATOM    597  N   THR A  81      -3.635  -1.099  13.742  1.00 92.38           N  
ATOM    598  CA  THR A  81      -4.117  -1.271  12.375  1.00 92.38           C  
ATOM    599  C   THR A  81      -5.172  -0.221  12.039  1.00 92.38           C  
ATOM    600  CB  THR A  81      -4.707  -2.680  12.172  1.00 92.38           C  
ATOM    601  O   THR A  81      -5.719   0.427  12.938  1.00 92.38           O  
ATOM    602  CG2 THR A  81      -3.691  -3.760  12.523  1.00 92.38           C  
ATOM    603  OG1 THR A  81      -5.863  -2.834  13.000  1.00 92.38           O  
ATOM    604  N   LEU A  82      -5.359  -0.022  10.758  1.00 91.69           N  
ATOM    605  CA  LEU A  82      -6.340   0.965  10.320  1.00 91.69           C  
ATOM    606  C   LEU A  82      -7.711   0.672  10.914  1.00 91.69           C  
ATOM    607  CB  LEU A  82      -6.430   0.988   8.789  1.00 91.69           C  
ATOM    608  O   LEU A  82      -8.398   1.583  11.383  1.00 91.69           O  
ATOM    609  CG  LEU A  82      -7.379   2.021   8.180  1.00 91.69           C  
ATOM    610  CD1 LEU A  82      -6.957   3.432   8.586  1.00 91.69           C  
ATOM    611  CD2 LEU A  82      -7.418   1.883   6.660  1.00 91.69           C  
ATOM    612  N   ILE A  83      -8.227  -0.593  10.898  1.00 92.75           N  
ATOM    613  CA  ILE A  83      -9.531  -0.971  11.422  1.00 92.75           C  
ATOM    614  C   ILE A  83      -9.594  -0.708  12.922  1.00 92.75           C  
ATOM    615  CB  ILE A  83      -9.852  -2.453  11.125  1.00 92.75           C  
ATOM    616  O   ILE A  83     -10.609  -0.250  13.438  1.00 92.75           O  
ATOM    617  CG1 ILE A  83     -11.281  -2.791  11.562  1.00 92.75           C  
ATOM    618  CG2 ILE A  83      -8.836  -3.371  11.805  1.00 92.75           C  
ATOM    619  CD1 ILE A  83     -12.359  -1.962  10.875  1.00 92.75           C  
ATOM    620  N   ASP A  84      -8.508  -1.008  13.633  1.00 93.12           N  
ATOM    621  CA  ASP A  84      -8.453  -0.769  15.078  1.00 93.12           C  
ATOM    622  C   ASP A  84      -8.531   0.724  15.391  1.00 93.12           C  
ATOM    623  CB  ASP A  84      -7.172  -1.363  15.672  1.00 93.12           C  
ATOM    624  O   ASP A  84      -9.133   1.123  16.391  1.00 93.12           O  
ATOM    625  CG  ASP A  84      -7.156  -2.881  15.641  1.00 93.12           C  
ATOM    626  OD1 ASP A  84      -8.219  -3.506  15.859  1.00 93.12           O  
ATOM    627  OD2 ASP A  84      -6.074  -3.459  15.406  1.00 93.12           O  
ATOM    628  N   ALA A  85      -7.855   1.480  14.547  1.00 93.00           N  
ATOM    629  CA  ALA A  85      -7.953   2.932  14.680  1.00 93.00           C  
ATOM    630  C   ALA A  85      -9.383   3.408  14.430  1.00 93.00           C  
ATOM    631  CB  ALA A  85      -6.988   3.621  13.719  1.00 93.00           C  
ATOM    632  O   ALA A  85      -9.883   4.293  15.133  1.00 93.00           O  
ATOM    633  N   LEU A  86     -10.070   2.771  13.492  1.00 93.19           N  
ATOM    634  CA  LEU A  86     -11.438   3.127  13.141  1.00 93.19           C  
ATOM    635  C   LEU A  86     -12.391   2.818  14.289  1.00 93.19           C  
ATOM    636  CB  LEU A  86     -11.883   2.379  11.875  1.00 93.19           C  
ATOM    637  O   LEU A  86     -13.344   3.568  14.531  1.00 93.19           O  
ATOM    638  CG  LEU A  86     -11.375   2.936  10.547  1.00 93.19           C  
ATOM    639  CD1 LEU A  86     -11.758   2.006   9.398  1.00 93.19           C  
ATOM    640  CD2 LEU A  86     -11.914   4.340  10.312  1.00 93.19           C  
ATOM    641  N   LEU A  87     -12.164   1.758  14.961  1.00 93.88           N  
ATOM    642  CA  LEU A  87     -13.039   1.310  16.031  1.00 93.88           C  
ATOM    643  C   LEU A  87     -12.727   2.055  17.328  1.00 93.88           C  
ATOM    644  CB  LEU A  87     -12.891  -0.198  16.250  1.00 93.88           C  
ATOM    645  O   LEU A  87     -13.570   2.111  18.234  1.00 93.88           O  
ATOM    646  CG  LEU A  87     -13.320  -1.097  15.094  1.00 93.88           C  
ATOM    647  CD1 LEU A  87     -13.070  -2.562  15.438  1.00 93.88           C  
ATOM    648  CD2 LEU A  87     -14.789  -0.861  14.750  1.00 93.88           C  
ATOM    649  N   GLY A  88     -11.547   2.693  17.375  1.00 92.25           N  
ATOM    650  CA  GLY A  88     -11.141   3.443  18.547  1.00 92.25           C  
ATOM    651  C   GLY A  88     -10.586   2.564  19.656  1.00 92.25           C  
ATOM    652  O   GLY A  88     -10.898   2.766  20.828  1.00 92.25           O  
ATOM    653  N   ASP A  89      -9.789   1.619  19.219  1.00 91.88           N  
ATOM    654  CA  ASP A  89      -9.078   0.818  20.219  1.00 91.88           C  
ATOM    655  C   ASP A  89      -8.219   1.700  21.109  1.00 91.88           C  
ATOM    656  CB  ASP A  89      -8.211  -0.239  19.531  1.00 91.88           C  
ATOM    657  O   ASP A  89      -7.625   2.680  20.656  1.00 91.88           O  
ATOM    658  CG  ASP A  89      -8.078  -1.515  20.344  1.00 91.88           C  
ATOM    659  OD1 ASP A  89      -8.672  -1.606  21.438  1.00 91.88           O  
ATOM    660  OD2 ASP A  89      -7.363  -2.436  19.891  1.00 91.88           O  
ATOM    661  N   PRO A  90      -8.148   1.397  22.375  1.00 88.44           N  
ATOM    662  CA  PRO A  90      -7.477   2.248  23.359  1.00 88.44           C  
ATOM    663  C   PRO A  90      -6.031   2.561  22.984  1.00 88.44           C  
ATOM    664  CB  PRO A  90      -7.539   1.414  24.641  1.00 88.44           C  
ATOM    665  O   PRO A  90      -5.570   3.689  23.172  1.00 88.44           O  
ATOM    666  CG  PRO A  90      -8.797   0.615  24.516  1.00 88.44           C  
ATOM    667  CD  PRO A  90      -8.977   0.227  23.078  1.00 88.44           C  
ATOM    668  N   HIS A  91      -5.277   1.663  22.359  1.00 87.94           N  
ATOM    669  CA  HIS A  91      -3.881   1.913  22.031  1.00 87.94           C  
ATOM    670  C   HIS A  91      -3.760   2.693  20.719  1.00 87.94           C  
ATOM    671  CB  HIS A  91      -3.109   0.596  21.922  1.00 87.94           C  
ATOM    672  O   HIS A  91      -2.672   3.154  20.359  1.00 87.94           O  
ATOM    673  CG  HIS A  91      -3.521  -0.251  20.766  1.00 87.94           C  
ATOM    674  CD2 HIS A  91      -2.949  -0.435  19.547  1.00 87.94           C  
ATOM    675  ND1 HIS A  91      -4.656  -1.033  20.781  1.00 87.94           N  
ATOM    676  CE1 HIS A  91      -4.762  -1.664  19.625  1.00 87.94           C  
ATOM    677  NE2 HIS A  91      -3.740  -1.318  18.859  1.00 87.94           N  
ATOM    678  N   CYS A  92      -4.898   2.967  20.047  1.00 91.12           N  
ATOM    679  CA  CYS A  92      -4.910   3.689  18.766  1.00 91.12           C  
ATOM    680  C   CYS A  92      -5.477   5.094  18.953  1.00 91.12           C  
ATOM    681  CB  CYS A  92      -5.727   2.926  17.734  1.00 91.12           C  
ATOM    682  O   CYS A  92      -5.730   5.793  17.969  1.00 91.12           O  
ATOM    683  SG  CYS A  92      -5.051   1.302  17.328  1.00 91.12           S  
ATOM    684  N   ASP A  93      -5.680   5.574  20.109  1.00 85.62           N  
ATOM    685  CA  ASP A  93      -6.320   6.852  20.422  1.00 85.62           C  
ATOM    686  C   ASP A  93      -5.551   8.016  19.797  1.00 85.62           C  
ATOM    687  CB  ASP A  93      -6.438   7.051  21.922  1.00 85.62           C  
ATOM    688  O   ASP A  93      -6.145   9.023  19.422  1.00 85.62           O  
ATOM    689  CG  ASP A  93      -7.574   6.254  22.547  1.00 85.62           C  
ATOM    690  OD1 ASP A  93      -8.438   5.738  21.797  1.00 85.62           O  
ATOM    691  OD2 ASP A  93      -7.613   6.141  23.781  1.00 85.62           O  
ATOM    692  N   GLY A  94      -4.320   7.895  19.531  1.00 86.56           N  
ATOM    693  CA  GLY A  94      -3.469   8.938  19.000  1.00 86.56           C  
ATOM    694  C   GLY A  94      -3.654   9.148  17.500  1.00 86.56           C  
ATOM    695  O   GLY A  94      -3.143  10.109  16.938  1.00 86.56           O  
ATOM    696  N   PHE A  95      -4.496   8.359  16.859  1.00 88.38           N  
ATOM    697  CA  PHE A  95      -4.645   8.383  15.414  1.00 88.38           C  
ATOM    698  C   PHE A  95      -5.906   9.141  15.016  1.00 88.38           C  
ATOM    699  CB  PHE A  95      -4.684   6.961  14.852  1.00 88.38           C  
ATOM    700  O   PHE A  95      -6.191   9.297  13.820  1.00 88.38           O  
ATOM    701  CG  PHE A  95      -3.352   6.262  14.875  1.00 88.38           C  
ATOM    702  CD1 PHE A  95      -2.393   6.527  13.906  1.00 88.38           C  
ATOM    703  CD2 PHE A  95      -3.061   5.336  15.875  1.00 88.38           C  
ATOM    704  CE1 PHE A  95      -1.159   5.879  13.930  1.00 88.38           C  
ATOM    705  CE2 PHE A  95      -1.830   4.688  15.898  1.00 88.38           C  
ATOM    706  CZ  PHE A  95      -0.881   4.957  14.930  1.00 88.38           C  
ATOM    707  N   GLN A  96      -6.598   9.711  16.031  1.00 85.12           N  
ATOM    708  CA  GLN A  96      -7.824  10.461  15.773  1.00 85.12           C  
ATOM    709  C   GLN A  96      -7.527  11.758  15.016  1.00 85.12           C  
ATOM    710  CB  GLN A  96      -8.547  10.781  17.078  1.00 85.12           C  
ATOM    711  O   GLN A  96      -6.629  12.508  15.391  1.00 85.12           O  
ATOM    712  CG  GLN A  96      -9.898  11.445  16.891  1.00 85.12           C  
ATOM    713  CD  GLN A  96     -10.617  11.695  18.203  1.00 85.12           C  
ATOM    714  NE2 GLN A  96     -11.820  12.266  18.125  1.00 85.12           N  
ATOM    715  OE1 GLN A  96     -10.102  11.383  19.281  1.00 85.12           O  
ATOM    716  N   ASN A  97      -8.227  11.930  13.875  1.00 85.06           N  
ATOM    717  CA  ASN A  97      -8.211  13.156  13.078  1.00 85.06           C  
ATOM    718  C   ASN A  97      -6.871  13.359  12.383  1.00 85.06           C  
ATOM    719  CB  ASN A  97      -8.555  14.367  13.953  1.00 85.06           C  
ATOM    720  O   ASN A  97      -6.508  14.492  12.047  1.00 85.06           O  
ATOM    721  CG  ASN A  97      -9.961  14.312  14.508  1.00 85.06           C  
ATOM    722  ND2 ASN A  97     -10.133  14.766  15.742  1.00 85.06           N  
ATOM    723  OD1 ASN A  97     -10.891  13.859  13.836  1.00 85.06           O  
ATOM    724  N   LYS A  98      -6.047  12.336  12.344  1.00 90.12           N  
ATOM    725  CA  LYS A  98      -4.781  12.398  11.617  1.00 90.12           C  
ATOM    726  C   LYS A  98      -5.004  12.250  10.117  1.00 90.12           C  
ATOM    727  CB  LYS A  98      -3.822  11.320  12.117  1.00 90.12           C  
ATOM    728  O   LYS A  98      -5.895  11.523   9.688  1.00 90.12           O  
ATOM    729  CG  LYS A  98      -3.389  11.492  13.562  1.00 90.12           C  
ATOM    730  CD  LYS A  98      -2.334  12.578  13.703  1.00 90.12           C  
ATOM    731  CE  LYS A  98      -1.772  12.641  15.117  1.00 90.12           C  
ATOM    732  NZ  LYS A  98      -0.760  13.727  15.273  1.00 90.12           N  
ATOM    733  N   GLU A  99      -4.285  12.984   9.383  1.00 91.25           N  
ATOM    734  CA  GLU A  99      -4.332  12.914   7.926  1.00 91.25           C  
ATOM    735  C   GLU A  99      -3.062  12.281   7.363  1.00 91.25           C  
ATOM    736  CB  GLU A  99      -4.535  14.305   7.324  1.00 91.25           C  
ATOM    737  O   GLU A  99      -1.982  12.422   7.941  1.00 91.25           O  
ATOM    738  CG  GLU A  99      -5.859  14.953   7.711  1.00 91.25           C  
ATOM    739  CD  GLU A  99      -6.066  16.312   7.070  1.00 91.25           C  
ATOM    740  OE1 GLU A  99      -7.148  16.922   7.262  1.00 91.25           O  
ATOM    741  OE2 GLU A  99      -5.141  16.781   6.371  1.00 91.25           O  
ATOM    742  N   TRP A 100      -3.275  11.570   6.250  1.00 93.12           N  
ATOM    743  CA  TRP A 100      -2.109  10.922   5.660  1.00 93.12           C  
ATOM    744  C   TRP A 100      -2.266  10.789   4.152  1.00 93.12           C  
ATOM    745  CB  TRP A 100      -1.893   9.539   6.285  1.00 93.12           C  
ATOM    746  O   TRP A 100      -3.383  10.805   3.631  1.00 93.12           O  
ATOM    747  CG  TRP A 100      -3.021   8.586   6.055  1.00 93.12           C  
ATOM    748  CD1 TRP A 100      -3.162   7.719   5.004  1.00 93.12           C  
ATOM    749  CD2 TRP A 100      -4.168   8.398   6.887  1.00 93.12           C  
ATOM    750  CE2 TRP A 100      -4.965   7.398   6.281  1.00 93.12           C  
ATOM    751  CE3 TRP A 100      -4.602   8.969   8.086  1.00 93.12           C  
ATOM    752  NE1 TRP A 100      -4.332   7.004   5.133  1.00 93.12           N  
ATOM    753  CH2 TRP A 100      -6.574   7.551   8.016  1.00 93.12           C  
ATOM    754  CZ2 TRP A 100      -6.172   6.969   6.836  1.00 93.12           C  
ATOM    755  CZ3 TRP A 100      -5.801   8.539   8.641  1.00 93.12           C  
ATOM    756  N   ASP A 101      -1.091  10.766   3.494  1.00 92.38           N  
ATOM    757  CA  ASP A 101      -1.076  10.320   2.104  1.00 92.38           C  
ATOM    758  C   ASP A 101      -0.919   8.805   2.014  1.00 92.38           C  
ATOM    759  CB  ASP A 101       0.049  11.008   1.330  1.00 92.38           C  
ATOM    760  O   ASP A 101      -1.581   8.148   1.203  1.00 92.38           O  
ATOM    761  CG  ASP A 101      -0.181  12.500   1.156  1.00 92.38           C  
ATOM    762  OD1 ASP A 101      -1.351  12.938   1.131  1.00 92.38           O  
ATOM    763  OD2 ASP A 101       0.818  13.242   1.040  1.00 92.38           O  
ATOM    764  N   LEU A 102      -0.109   8.289   2.902  1.00 92.81           N  
ATOM    765  CA  LEU A 102       0.118   6.852   2.998  1.00 92.81           C  
ATOM    766  C   LEU A 102       0.124   6.398   4.453  1.00 92.81           C  
ATOM    767  CB  LEU A 102       1.439   6.473   2.328  1.00 92.81           C  
ATOM    768  O   LEU A 102       0.916   6.895   5.262  1.00 92.81           O  
ATOM    769  CG  LEU A 102       1.777   4.980   2.291  1.00 92.81           C  
ATOM    770  CD1 LEU A 102       0.819   4.242   1.362  1.00 92.81           C  
ATOM    771  CD2 LEU A 102       3.223   4.770   1.854  1.00 92.81           C  
ATOM    772  N   PHE A 103      -0.790   5.539   4.867  1.00 93.56           N  
ATOM    773  CA  PHE A 103      -0.831   4.891   6.172  1.00 93.56           C  
ATOM    774  C   PHE A 103      -0.059   3.578   6.152  1.00 93.56           C  
ATOM    775  CB  PHE A 103      -2.279   4.645   6.605  1.00 93.56           C  
ATOM    776  O   PHE A 103      -0.361   2.688   5.352  1.00 93.56           O  
ATOM    777  CG  PHE A 103      -2.414   4.145   8.016  1.00 93.56           C  
ATOM    778  CD1 PHE A 103      -2.258   2.793   8.312  1.00 93.56           C  
ATOM    779  CD2 PHE A 103      -2.697   5.023   9.055  1.00 93.56           C  
ATOM    780  CE1 PHE A 103      -2.383   2.328   9.617  1.00 93.56           C  
ATOM    781  CE2 PHE A 103      -2.822   4.566  10.367  1.00 93.56           C  
ATOM    782  CZ  PHE A 103      -2.666   3.217  10.641  1.00 93.56           C  
ATOM    783  N   VAL A 104       0.960   3.455   6.984  1.00 94.50           N  
ATOM    784  CA  VAL A 104       1.789   2.256   7.012  1.00 94.50           C  
ATOM    785  C   VAL A 104       1.347   1.347   8.156  1.00 94.50           C  
ATOM    786  CB  VAL A 104       3.287   2.604   7.156  1.00 94.50           C  
ATOM    787  O   VAL A 104       1.433   1.725   9.328  1.00 94.50           O  
ATOM    788  CG1 VAL A 104       4.129   1.333   7.254  1.00 94.50           C  
ATOM    789  CG2 VAL A 104       3.750   3.467   5.984  1.00 94.50           C  
ATOM    790  N   GLU A 105       0.841   0.232   7.781  1.00 93.56           N  
ATOM    791  CA  GLU A 105       0.479  -0.783   8.766  1.00 93.56           C  
ATOM    792  C   GLU A 105       1.651  -1.716   9.055  1.00 93.56           C  
ATOM    793  CB  GLU A 105      -0.731  -1.590   8.289  1.00 93.56           C  
ATOM    794  O   GLU A 105       2.271  -2.244   8.133  1.00 93.56           O  
ATOM    795  CG  GLU A 105      -2.047  -0.831   8.375  1.00 93.56           C  
ATOM    796  CD  GLU A 105      -3.256  -1.687   8.023  1.00 93.56           C  
ATOM    797  OE1 GLU A 105      -4.383  -1.342   8.438  1.00 93.56           O  
ATOM    798  OE2 GLU A 105      -3.070  -2.709   7.328  1.00 93.56           O  
ATOM    799  N   ARG A 106       1.865  -1.948  10.383  1.00 94.19           N  
ATOM    800  CA  ARG A 106       2.994  -2.785  10.773  1.00 94.19           C  
ATOM    801  C   ARG A 106       2.543  -4.215  11.055  1.00 94.19           C  
ATOM    802  CB  ARG A 106       3.688  -2.203  12.008  1.00 94.19           C  
ATOM    803  O   ARG A 106       1.414  -4.441  11.492  1.00 94.19           O  
ATOM    804  CG  ARG A 106       4.156  -0.766  11.836  1.00 94.19           C  
ATOM    805  CD  ARG A 106       5.348  -0.672  10.891  1.00 94.19           C  
ATOM    806  NE  ARG A 106       5.922   0.669  10.883  1.00 94.19           N  
ATOM    807  NH1 ARG A 106       7.672   0.134   9.477  1.00 94.19           N  
ATOM    808  NH2 ARG A 106       7.453   2.270  10.281  1.00 94.19           N  
ATOM    809  CZ  ARG A 106       7.016   1.021  10.211  1.00 94.19           C  
ATOM    810  N   SER A 107       3.434  -5.125  10.727  1.00 92.19           N  
ATOM    811  CA  SER A 107       3.135  -6.527  10.992  1.00 92.19           C  
ATOM    812  C   SER A 107       2.982  -6.789  12.484  1.00 92.19           C  
ATOM    813  CB  SER A 107       4.230  -7.430  10.422  1.00 92.19           C  
ATOM    814  O   SER A 107       2.283  -7.719  12.891  1.00 92.19           O  
ATOM    815  OG  SER A 107       5.484  -7.129  11.008  1.00 92.19           O  
ATOM    816  N   LYS A 108       3.574  -5.988  13.336  1.00 92.06           N  
ATOM    817  CA  LYS A 108       3.547  -6.168  14.781  1.00 92.06           C  
ATOM    818  C   LYS A 108       2.268  -5.586  15.383  1.00 92.06           C  
ATOM    819  CB  LYS A 108       4.770  -5.516  15.430  1.00 92.06           C  
ATOM    820  O   LYS A 108       2.043  -5.688  16.594  1.00 92.06           O  
ATOM    821  CG  LYS A 108       4.844  -4.008  15.227  1.00 92.06           C  
ATOM    822  CD  LYS A 108       6.094  -3.420  15.875  1.00 92.06           C  
ATOM    823  CE  LYS A 108       6.164  -1.910  15.688  1.00 92.06           C  
ATOM    824  NZ  LYS A 108       7.395  -1.332  16.312  1.00 92.06           N  
ATOM    825  N   ALA A 109       1.466  -4.926  14.555  1.00 91.06           N  
ATOM    826  CA  ALA A 109       0.227  -4.336  15.055  1.00 91.06           C  
ATOM    827  C   ALA A 109      -0.686  -5.402  15.656  1.00 91.06           C  
ATOM    828  CB  ALA A 109      -0.496  -3.588  13.938  1.00 91.06           C  
ATOM    829  O   ALA A 109      -0.735  -6.531  15.164  1.00 91.06           O  
ATOM    830  N   TYR A 110      -1.291  -5.148  16.734  1.00 87.06           N  
ATOM    831  CA  TYR A 110      -2.148  -6.105  17.422  1.00 87.06           C  
ATOM    832  C   TYR A 110      -3.457  -5.453  17.844  1.00 87.06           C  
ATOM    833  CB  TYR A 110      -1.429  -6.688  18.641  1.00 87.06           C  
ATOM    834  O   TYR A 110      -3.559  -4.227  17.906  1.00 87.06           O  
ATOM    835  CG  TYR A 110      -1.080  -5.656  19.688  1.00 87.06           C  
ATOM    836  CD1 TYR A 110       0.122  -4.953  19.625  1.00 87.06           C  
ATOM    837  CD2 TYR A 110      -1.952  -5.383  20.734  1.00 87.06           C  
ATOM    838  CE1 TYR A 110       0.448  -4.004  20.594  1.00 87.06           C  
ATOM    839  CE2 TYR A 110      -1.637  -4.434  21.703  1.00 87.06           C  
ATOM    840  OH  TYR A 110      -0.119  -2.812  22.578  1.00 87.06           O  
ATOM    841  CZ  TYR A 110      -0.437  -3.752  21.625  1.00 87.06           C  
ATOM    842  N   SER A 111      -4.488  -6.289  18.047  1.00 84.06           N  
ATOM    843  CA  SER A 111      -5.777  -5.859  18.594  1.00 84.06           C  
ATOM    844  C   SER A 111      -5.977  -6.363  20.016  1.00 84.06           C  
ATOM    845  CB  SER A 111      -6.918  -6.348  17.703  1.00 84.06           C  
ATOM    846  O   SER A 111      -5.805  -7.555  20.281  1.00 84.06           O  
ATOM    847  OG  SER A 111      -8.172  -6.016  18.266  1.00 84.06           O  
ATOM    848  N   ASN A 112      -6.227  -5.562  20.938  1.00 80.19           N  
ATOM    849  CA  ASN A 112      -6.297  -5.938  22.359  1.00 80.19           C  
ATOM    850  C   ASN A 112      -7.699  -5.742  22.922  1.00 80.19           C  
ATOM    851  CB  ASN A 112      -5.281  -5.137  23.172  1.00 80.19           C  
ATOM    852  O   ASN A 112      -7.910  -5.844  24.125  1.00 80.19           O  
ATOM    853  CG  ASN A 112      -3.852  -5.578  22.922  1.00 80.19           C  
ATOM    854  ND2 ASN A 112      -2.898  -4.707  23.234  1.00 80.19           N  
ATOM    855  OD1 ASN A 112      -3.607  -6.699  22.469  1.00 80.19           O  
ATOM    856  N   CYS A 113      -8.703  -5.543  21.984  1.00 87.81           N  
ATOM    857  CA  CYS A 113     -10.070  -5.305  22.438  1.00 87.81           C  
ATOM    858  C   CYS A 113     -10.961  -6.496  22.125  1.00 87.81           C  
ATOM    859  CB  CYS A 113     -10.641  -4.043  21.781  1.00 87.81           C  
ATOM    860  O   CYS A 113     -10.469  -7.594  21.859  1.00 87.81           O  
ATOM    861  SG  CYS A 113     -10.242  -2.523  22.672  1.00 87.81           S  
ATOM    862  N   TYR A 114     -12.305  -6.387  22.188  1.00 89.75           N  
ATOM    863  CA  TYR A 114     -13.281  -7.445  21.938  1.00 89.75           C  
ATOM    864  C   TYR A 114     -13.023  -8.102  20.578  1.00 89.75           C  
ATOM    865  CB  TYR A 114     -14.703  -6.887  21.984  1.00 89.75           C  
ATOM    866  O   TYR A 114     -12.805  -7.410  19.594  1.00 89.75           O  
ATOM    867  CG  TYR A 114     -15.734  -7.898  22.438  1.00 89.75           C  
ATOM    868  CD1 TYR A 114     -16.266  -8.828  21.531  1.00 89.75           C  
ATOM    869  CD2 TYR A 114     -16.188  -7.930  23.750  1.00 89.75           C  
ATOM    870  CE1 TYR A 114     -17.203  -9.758  21.938  1.00 89.75           C  
ATOM    871  CE2 TYR A 114     -17.141  -8.859  24.156  1.00 89.75           C  
ATOM    872  OH  TYR A 114     -18.578 -10.688  23.656  1.00 89.75           O  
ATOM    873  CZ  TYR A 114     -17.641  -9.766  23.250  1.00 89.75           C  
ATOM    874  N   PRO A 115     -12.953  -9.438  20.516  1.00 91.75           N  
ATOM    875  CA  PRO A 115     -12.773 -10.109  19.219  1.00 91.75           C  
ATOM    876  C   PRO A 115     -13.867  -9.750  18.219  1.00 91.75           C  
ATOM    877  CB  PRO A 115     -12.828 -11.594  19.578  1.00 91.75           C  
ATOM    878  O   PRO A 115     -15.047  -9.750  18.562  1.00 91.75           O  
ATOM    879  CG  PRO A 115     -12.609 -11.641  21.062  1.00 91.75           C  
ATOM    880  CD  PRO A 115     -13.047 -10.328  21.641  1.00 91.75           C  
ATOM    881  N   TYR A 116     -13.461  -9.406  16.953  1.00 93.31           N  
ATOM    882  CA  TYR A 116     -14.438  -8.969  15.953  1.00 93.31           C  
ATOM    883  C   TYR A 116     -14.070  -9.500  14.570  1.00 93.31           C  
ATOM    884  CB  TYR A 116     -14.516  -7.441  15.922  1.00 93.31           C  
ATOM    885  O   TYR A 116     -12.922  -9.875  14.328  1.00 93.31           O  
ATOM    886  CG  TYR A 116     -13.219  -6.766  15.555  1.00 93.31           C  
ATOM    887  CD1 TYR A 116     -12.352  -6.309  16.547  1.00 93.31           C  
ATOM    888  CD2 TYR A 116     -12.859  -6.586  14.227  1.00 93.31           C  
ATOM    889  CE1 TYR A 116     -11.148  -5.688  16.219  1.00 93.31           C  
ATOM    890  CE2 TYR A 116     -11.664  -5.965  13.883  1.00 93.31           C  
ATOM    891  OH  TYR A 116      -9.625  -4.906  14.547  1.00 93.31           O  
ATOM    892  CZ  TYR A 116     -10.812  -5.520  14.883  1.00 93.31           C  
ATOM    893  N   ASP A 117     -15.078  -9.555  13.711  1.00 93.75           N  
ATOM    894  CA  ASP A 117     -14.906  -9.789  12.281  1.00 93.75           C  
ATOM    895  C   ASP A 117     -15.578  -8.688  11.461  1.00 93.75           C  
ATOM    896  CB  ASP A 117     -15.461 -11.156  11.891  1.00 93.75           C  
ATOM    897  O   ASP A 117     -16.562  -8.102  11.898  1.00 93.75           O  
ATOM    898  CG  ASP A 117     -16.969 -11.258  12.094  1.00 93.75           C  
ATOM    899  OD1 ASP A 117     -17.422 -11.406  13.250  1.00 93.75           O  
ATOM    900  OD2 ASP A 117     -17.703 -11.203  11.086  1.00 93.75           O  
ATOM    901  N   VAL A 118     -15.023  -8.445  10.320  1.00 93.44           N  
ATOM    902  CA  VAL A 118     -15.570  -7.438   9.414  1.00 93.44           C  
ATOM    903  C   VAL A 118     -15.898  -8.078   8.070  1.00 93.44           C  
ATOM    904  CB  VAL A 118     -14.594  -6.258   9.219  1.00 93.44           C  
ATOM    905  O   VAL A 118     -15.000  -8.344   7.266  1.00 93.44           O  
ATOM    906  CG1 VAL A 118     -15.250  -5.141   8.414  1.00 93.44           C  
ATOM    907  CG2 VAL A 118     -14.109  -5.734  10.570  1.00 93.44           C  
ATOM    908  N   PRO A 119     -17.156  -8.562   7.820  1.00 88.00           N  
ATOM    909  CA  PRO A 119     -17.562  -9.289   6.613  1.00 88.00           C  
ATOM    910  C   PRO A 119     -17.172  -8.562   5.328  1.00 88.00           C  
ATOM    911  CB  PRO A 119     -19.078  -9.367   6.746  1.00 88.00           C  
ATOM    912  O   PRO A 119     -16.719  -9.203   4.371  1.00 88.00           O  
ATOM    913  CG  PRO A 119     -19.344  -9.344   8.219  1.00 88.00           C  
ATOM    914  CD  PRO A 119     -18.312  -8.461   8.867  1.00 88.00           C  
ATOM    915  N   ASP A 120     -17.047  -7.254   5.176  1.00 86.44           N  
ATOM    916  CA  ASP A 120     -16.672  -6.484   3.996  1.00 86.44           C  
ATOM    917  C   ASP A 120     -15.500  -5.551   4.305  1.00 86.44           C  
ATOM    918  CB  ASP A 120     -17.859  -5.684   3.471  1.00 86.44           C  
ATOM    919  O   ASP A 120     -15.531  -4.367   3.959  1.00 86.44           O  
ATOM    920  CG  ASP A 120     -17.672  -5.215   2.039  1.00 86.44           C  
ATOM    921  OD1 ASP A 120     -16.828  -5.789   1.313  1.00 86.44           O  
ATOM    922  OD2 ASP A 120     -18.375  -4.258   1.633  1.00 86.44           O  
ATOM    923  N   TYR A 121     -14.445  -6.148   4.844  1.00 87.56           N  
ATOM    924  CA  TYR A 121     -13.312  -5.367   5.344  1.00 87.56           C  
ATOM    925  C   TYR A 121     -12.531  -4.746   4.191  1.00 87.56           C  
ATOM    926  CB  TYR A 121     -12.391  -6.242   6.191  1.00 87.56           C  
ATOM    927  O   TYR A 121     -12.102  -3.594   4.277  1.00 87.56           O  
ATOM    928  CG  TYR A 121     -11.141  -5.531   6.660  1.00 87.56           C  
ATOM    929  CD1 TYR A 121      -9.883  -5.988   6.297  1.00 87.56           C  
ATOM    930  CD2 TYR A 121     -11.227  -4.402   7.469  1.00 87.56           C  
ATOM    931  CE1 TYR A 121      -8.727  -5.340   6.727  1.00 87.56           C  
ATOM    932  CE2 TYR A 121     -10.086  -3.744   7.906  1.00 87.56           C  
ATOM    933  OH  TYR A 121      -7.703  -3.572   7.961  1.00 87.56           O  
ATOM    934  CZ  TYR A 121      -8.836  -4.219   7.531  1.00 87.56           C  
ATOM    935  N   ALA A 122     -12.328  -5.473   3.104  1.00 85.62           N  
ATOM    936  CA  ALA A 122     -11.531  -5.000   1.977  1.00 85.62           C  
ATOM    937  C   ALA A 122     -12.102  -3.709   1.400  1.00 85.62           C  
ATOM    938  CB  ALA A 122     -11.453  -6.074   0.894  1.00 85.62           C  
ATOM    939  O   ALA A 122     -11.359  -2.766   1.114  1.00 85.62           O  
ATOM    940  N   SER A 123     -13.477  -3.660   1.317  1.00 86.50           N  
ATOM    941  CA  SER A 123     -14.148  -2.477   0.793  1.00 86.50           C  
ATOM    942  C   SER A 123     -14.023  -1.300   1.757  1.00 86.50           C  
ATOM    943  CB  SER A 123     -15.625  -2.771   0.523  1.00 86.50           C  
ATOM    944  O   SER A 123     -13.773  -0.169   1.335  1.00 86.50           O  
ATOM    945  OG  SER A 123     -15.758  -3.789  -0.455  1.00 86.50           O  
ATOM    946  N   LEU A 124     -14.250  -1.614   2.920  1.00 89.75           N  
ATOM    947  CA  LEU A 124     -14.109  -0.577   3.938  1.00 89.75           C  
ATOM    948  C   LEU A 124     -12.680  -0.040   3.977  1.00 89.75           C  
ATOM    949  CB  LEU A 124     -14.500  -1.121   5.312  1.00 89.75           C  
ATOM    950  O   LEU A 124     -12.477   1.174   4.016  1.00 89.75           O  
ATOM    951  CG  LEU A 124     -14.328  -0.165   6.496  1.00 89.75           C  
ATOM    952  CD1 LEU A 124     -15.195   1.076   6.305  1.00 89.75           C  
ATOM    953  CD2 LEU A 124     -14.672  -0.866   7.805  1.00 89.75           C  
ATOM    954  N   ARG A 125     -11.789  -1.008   3.988  1.00 89.19           N  
ATOM    955  CA  ARG A 125     -10.367  -0.673   4.004  1.00 89.19           C  
ATOM    956  C   ARG A 125     -10.008   0.240   2.840  1.00 89.19           C  
ATOM    957  CB  ARG A 125      -9.516  -1.943   3.961  1.00 89.19           C  
ATOM    958  O   ARG A 125      -9.289   1.229   3.018  1.00 89.19           O  
ATOM    959  CG  ARG A 125      -8.016  -1.687   4.066  1.00 89.19           C  
ATOM    960  CD  ARG A 125      -7.223  -2.984   4.070  1.00 89.19           C  
ATOM    961  NE  ARG A 125      -5.785  -2.732   4.047  1.00 89.19           N  
ATOM    962  NH1 ARG A 125      -5.496  -2.979   6.324  1.00 89.19           N  
ATOM    963  NH2 ARG A 125      -3.701  -2.496   4.980  1.00 89.19           N  
ATOM    964  CZ  ARG A 125      -4.996  -2.736   5.117  1.00 89.19           C  
ATOM    965  N   SER A 126     -10.383  -0.055   1.708  1.00 85.69           N  
ATOM    966  CA  SER A 126     -10.117   0.727   0.503  1.00 85.69           C  
ATOM    967  C   SER A 126     -10.766   2.105   0.588  1.00 85.69           C  
ATOM    968  CB  SER A 126     -10.633  -0.011  -0.735  1.00 85.69           C  
ATOM    969  O   SER A 126     -10.156   3.107   0.212  1.00 85.69           O  
ATOM    970  OG  SER A 126     -10.406   0.756  -1.905  1.00 85.69           O  
ATOM    971  N   LEU A 127     -11.992   2.146   1.052  1.00 88.06           N  
ATOM    972  CA  LEU A 127     -12.742   3.395   1.179  1.00 88.06           C  
ATOM    973  C   LEU A 127     -12.031   4.355   2.131  1.00 88.06           C  
ATOM    974  CB  LEU A 127     -14.164   3.123   1.671  1.00 88.06           C  
ATOM    975  O   LEU A 127     -11.812   5.520   1.795  1.00 88.06           O  
ATOM    976  CG  LEU A 127     -15.055   4.348   1.871  1.00 88.06           C  
ATOM    977  CD1 LEU A 127     -15.422   4.965   0.524  1.00 88.06           C  
ATOM    978  CD2 LEU A 127     -16.312   3.975   2.652  1.00 88.06           C  
ATOM    979  N   VAL A 128     -11.664   3.873   3.264  1.00 89.31           N  
ATOM    980  CA  VAL A 128     -11.039   4.695   4.297  1.00 89.31           C  
ATOM    981  C   VAL A 128      -9.625   5.078   3.867  1.00 89.31           C  
ATOM    982  CB  VAL A 128     -11.008   3.965   5.656  1.00 89.31           C  
ATOM    983  O   VAL A 128      -9.195   6.211   4.086  1.00 89.31           O  
ATOM    984  CG1 VAL A 128     -10.234   4.785   6.691  1.00 89.31           C  
ATOM    985  CG2 VAL A 128     -12.422   3.678   6.145  1.00 89.31           C  
ATOM    986  N   ALA A 129      -8.961   4.109   3.260  1.00 87.50           N  
ATOM    987  CA  ALA A 129      -7.609   4.359   2.766  1.00 87.50           C  
ATOM    988  C   ALA A 129      -7.598   5.508   1.761  1.00 87.50           C  
ATOM    989  CB  ALA A 129      -7.031   3.098   2.133  1.00 87.50           C  
ATOM    990  O   ALA A 129      -6.723   6.375   1.810  1.00 87.50           O  
ATOM    991  N   SER A 130      -8.562   5.582   0.958  1.00 87.00           N  
ATOM    992  CA  SER A 130      -8.633   6.590  -0.095  1.00 87.00           C  
ATOM    993  C   SER A 130      -8.961   7.969   0.478  1.00 87.00           C  
ATOM    994  CB  SER A 130      -9.688   6.203  -1.136  1.00 87.00           C  
ATOM    995  O   SER A 130      -8.602   8.992  -0.112  1.00 87.00           O  
ATOM    996  OG  SER A 130     -10.992   6.273  -0.584  1.00 87.00           O  
ATOM    997  N   SER A 131      -9.672   8.016   1.559  1.00 88.44           N  
ATOM    998  CA  SER A 131     -10.086   9.266   2.193  1.00 88.44           C  
ATOM    999  C   SER A 131      -8.898   9.984   2.816  1.00 88.44           C  
ATOM   1000  CB  SER A 131     -11.148   8.992   3.262  1.00 88.44           C  
ATOM   1001  O   SER A 131      -8.844  11.219   2.807  1.00 88.44           O  
ATOM   1002  OG  SER A 131     -11.562  10.203   3.873  1.00 88.44           O  
ATOM   1003  N   GLY A 132      -7.867   9.211   3.342  1.00 88.25           N  
ATOM   1004  CA  GLY A 132      -6.609   9.758   3.832  1.00 88.25           C  
ATOM   1005  C   GLY A 132      -6.746  10.469   5.164  1.00 88.25           C  
ATOM   1006  O   GLY A 132      -5.895  11.281   5.527  1.00 88.25           O  
ATOM   1007  N   THR A 133      -7.898  10.273   5.855  1.00 89.38           N  
ATOM   1008  CA  THR A 133      -8.109  10.867   7.172  1.00 89.38           C  
ATOM   1009  C   THR A 133      -9.039   9.992   8.008  1.00 89.38           C  
ATOM   1010  CB  THR A 133      -8.695  12.289   7.059  1.00 89.38           C  
ATOM   1011  O   THR A 133      -9.898   9.289   7.469  1.00 89.38           O  
ATOM   1012  CG2 THR A 133     -10.047  12.273   6.363  1.00 89.38           C  
ATOM   1013  OG1 THR A 133      -8.852  12.836   8.375  1.00 89.38           O  
ATOM   1014  N   LEU A 134      -8.867  10.031   9.367  1.00 85.94           N  
ATOM   1015  CA  LEU A 134      -9.789   9.430  10.328  1.00 85.94           C  
ATOM   1016  C   LEU A 134     -10.539  10.500  11.109  1.00 85.94           C  
ATOM   1017  CB  LEU A 134      -9.023   8.516  11.289  1.00 85.94           C  
ATOM   1018  O   LEU A 134     -10.422  10.578  12.328  1.00 85.94           O  
ATOM   1019  CG  LEU A 134      -8.336   7.297  10.672  1.00 85.94           C  
ATOM   1020  CD1 LEU A 134      -7.496   6.574  11.727  1.00 85.94           C  
ATOM   1021  CD2 LEU A 134      -9.367   6.352  10.070  1.00 85.94           C  
ATOM   1022  N   GLU A 135     -11.039  11.422  10.383  1.00 91.06           N  
ATOM   1023  CA  GLU A 135     -11.805  12.484  11.023  1.00 91.06           C  
ATOM   1024  C   GLU A 135     -13.141  11.969  11.539  1.00 91.06           C  
ATOM   1025  CB  GLU A 135     -12.031  13.641  10.047  1.00 91.06           C  
ATOM   1026  O   GLU A 135     -14.023  11.609  10.750  1.00 91.06           O  
ATOM   1027  CG  GLU A 135     -12.695  14.859  10.672  1.00 91.06           C  
ATOM   1028  CD  GLU A 135     -12.953  15.984   9.688  1.00 91.06           C  
ATOM   1029  OE1 GLU A 135     -13.641  16.969  10.047  1.00 91.06           O  
ATOM   1030  OE2 GLU A 135     -12.469  15.883   8.539  1.00 91.06           O  
ATOM   1031  N   PHE A 136     -13.273  11.961  12.844  1.00 92.94           N  
ATOM   1032  CA  PHE A 136     -14.422  11.375  13.523  1.00 92.94           C  
ATOM   1033  C   PHE A 136     -15.219  12.445  14.266  1.00 92.94           C  
ATOM   1034  CB  PHE A 136     -13.977  10.281  14.500  1.00 92.94           C  
ATOM   1035  O   PHE A 136     -14.641  13.266  14.992  1.00 92.94           O  
ATOM   1036  CG  PHE A 136     -15.109   9.656  15.273  1.00 92.94           C  
ATOM   1037  CD1 PHE A 136     -15.328   9.992  16.609  1.00 92.94           C  
ATOM   1038  CD2 PHE A 136     -15.945   8.734  14.672  1.00 92.94           C  
ATOM   1039  CE1 PHE A 136     -16.375   9.414  17.312  1.00 92.94           C  
ATOM   1040  CE2 PHE A 136     -16.984   8.148  15.375  1.00 92.94           C  
ATOM   1041  CZ  PHE A 136     -17.203   8.492  16.703  1.00 92.94           C  
ATOM   1042  N   ASN A 137     -16.484  12.461  14.086  1.00 94.00           N  
ATOM   1043  CA  ASN A 137     -17.391  13.406  14.750  1.00 94.00           C  
ATOM   1044  C   ASN A 137     -18.469  12.688  15.547  1.00 94.00           C  
ATOM   1045  CB  ASN A 137     -18.016  14.352  13.727  1.00 94.00           C  
ATOM   1046  O   ASN A 137     -19.141  11.789  15.031  1.00 94.00           O  
ATOM   1047  CG  ASN A 137     -17.000  15.258  13.062  1.00 94.00           C  
ATOM   1048  ND2 ASN A 137     -16.750  15.023  11.781  1.00 94.00           N  
ATOM   1049  OD1 ASN A 137     -16.453  16.156  13.695  1.00 94.00           O  
ATOM   1050  N   ASN A 138     -18.531  13.117  16.781  1.00 93.50           N  
ATOM   1051  CA  ASN A 138     -19.594  12.531  17.594  1.00 93.50           C  
ATOM   1052  C   ASN A 138     -20.969  13.000  17.141  1.00 93.50           C  
ATOM   1053  CB  ASN A 138     -19.375  12.875  19.078  1.00 93.50           C  
ATOM   1054  O   ASN A 138     -21.156  14.156  16.766  1.00 93.50           O  
ATOM   1055  CG  ASN A 138     -18.250  12.070  19.703  1.00 93.50           C  
ATOM   1056  ND2 ASN A 138     -17.625  12.617  20.734  1.00 93.50           N  
ATOM   1057  OD1 ASN A 138     -17.938  10.961  19.250  1.00 93.50           O  
ATOM   1058  N   GLU A 139     -21.859  12.062  17.141  1.00 92.62           N  
ATOM   1059  CA  GLU A 139     -23.250  12.336  16.781  1.00 92.62           C  
ATOM   1060  C   GLU A 139     -24.203  11.922  17.906  1.00 92.62           C  
ATOM   1061  CB  GLU A 139     -23.625  11.625  15.484  1.00 92.62           C  
ATOM   1062  O   GLU A 139     -24.000  10.898  18.547  1.00 92.62           O  
ATOM   1063  CG  GLU A 139     -24.891  12.148  14.828  1.00 92.62           C  
ATOM   1064  CD  GLU A 139     -24.906  11.977  13.320  1.00 92.62           C  
ATOM   1065  OE1 GLU A 139     -25.172  12.961  12.594  1.00 92.62           O  
ATOM   1066  OE2 GLU A 139     -24.641  10.844  12.852  1.00 92.62           O  
ATOM   1067  N   SER A 140     -25.109  12.789  18.281  1.00 90.81           N  
ATOM   1068  CA  SER A 140     -26.031  12.523  19.375  1.00 90.81           C  
ATOM   1069  C   SER A 140     -27.188  11.633  18.938  1.00 90.81           C  
ATOM   1070  CB  SER A 140     -26.578  13.836  19.953  1.00 90.81           C  
ATOM   1071  O   SER A 140     -28.047  12.062  18.172  1.00 90.81           O  
ATOM   1072  OG  SER A 140     -25.531  14.633  20.469  1.00 90.81           O  
ATOM   1073  N   PHE A 141     -27.141  10.305  19.328  1.00 92.25           N  
ATOM   1074  CA  PHE A 141     -28.203   9.352  19.078  1.00 92.25           C  
ATOM   1075  C   PHE A 141     -29.141   9.250  20.266  1.00 92.25           C  
ATOM   1076  CB  PHE A 141     -27.625   7.969  18.750  1.00 92.25           C  
ATOM   1077  O   PHE A 141     -28.703   9.367  21.422  1.00 92.25           O  
ATOM   1078  CG  PHE A 141     -26.812   7.941  17.484  1.00 92.25           C  
ATOM   1079  CD1 PHE A 141     -27.391   7.633  16.266  1.00 92.25           C  
ATOM   1080  CD2 PHE A 141     -25.453   8.219  17.516  1.00 92.25           C  
ATOM   1081  CE1 PHE A 141     -26.641   7.605  15.094  1.00 92.25           C  
ATOM   1082  CE2 PHE A 141     -24.688   8.195  16.359  1.00 92.25           C  
ATOM   1083  CZ  PHE A 141     -25.281   7.887  15.141  1.00 92.25           C  
ATOM   1084  N   ASN A 142     -30.438   9.234  20.078  1.00 90.69           N  
ATOM   1085  CA  ASN A 142     -31.406   9.016  21.141  1.00 90.69           C  
ATOM   1086  C   ASN A 142     -31.625   7.531  21.406  1.00 90.69           C  
ATOM   1087  CB  ASN A 142     -32.750   9.695  20.797  1.00 90.69           C  
ATOM   1088  O   ASN A 142     -32.469   6.895  20.750  1.00 90.69           O  
ATOM   1089  CG  ASN A 142     -33.688   9.711  21.969  1.00 90.69           C  
ATOM   1090  ND2 ASN A 142     -34.875  10.289  21.750  1.00 90.69           N  
ATOM   1091  OD1 ASN A 142     -33.406   9.211  23.047  1.00 90.69           O  
ATOM   1092  N   TRP A 143     -30.781   6.930  22.281  1.00 91.44           N  
ATOM   1093  CA  TRP A 143     -30.922   5.527  22.656  1.00 91.44           C  
ATOM   1094  C   TRP A 143     -31.688   5.398  23.969  1.00 91.44           C  
ATOM   1095  CB  TRP A 143     -29.547   4.871  22.797  1.00 91.44           C  
ATOM   1096  O   TRP A 143     -31.125   5.047  25.000  1.00 91.44           O  
ATOM   1097  CG  TRP A 143     -28.672   5.027  21.594  1.00 91.44           C  
ATOM   1098  CD1 TRP A 143     -27.484   5.723  21.516  1.00 91.44           C  
ATOM   1099  CD2 TRP A 143     -28.891   4.480  20.297  1.00 91.44           C  
ATOM   1100  CE2 TRP A 143     -27.828   4.883  19.469  1.00 91.44           C  
ATOM   1101  CE3 TRP A 143     -29.906   3.686  19.750  1.00 91.44           C  
ATOM   1102  NE1 TRP A 143     -26.984   5.637  20.250  1.00 91.44           N  
ATOM   1103  CH2 TRP A 143     -28.734   3.740  17.609  1.00 91.44           C  
ATOM   1104  CZ2 TRP A 143     -27.734   4.516  18.125  1.00 91.44           C  
ATOM   1105  CZ3 TRP A 143     -29.828   3.324  18.406  1.00 91.44           C  
ATOM   1106  N   THR A 144     -33.031   5.727  24.062  1.00 90.44           N  
ATOM   1107  CA  THR A 144     -33.844   5.738  25.266  1.00 90.44           C  
ATOM   1108  C   THR A 144     -34.250   4.316  25.656  1.00 90.44           C  
ATOM   1109  CB  THR A 144     -35.125   6.594  25.062  1.00 90.44           C  
ATOM   1110  O   THR A 144     -34.562   3.494  24.797  1.00 90.44           O  
ATOM   1111  CG2 THR A 144     -34.750   8.055  24.812  1.00 90.44           C  
ATOM   1112  OG1 THR A 144     -35.875   6.094  23.953  1.00 90.44           O  
ATOM   1113  N   GLY A 145     -34.000   4.023  26.969  1.00 91.12           N  
ATOM   1114  CA  GLY A 145     -34.531   2.760  27.453  1.00 91.12           C  
ATOM   1115  C   GLY A 145     -33.500   1.667  27.547  1.00 91.12           C  
ATOM   1116  O   GLY A 145     -33.781   0.554  28.000  1.00 91.12           O  
ATOM   1117  N   VAL A 146     -32.188   2.037  27.156  1.00 95.12           N  
ATOM   1118  CA  VAL A 146     -31.109   1.065  27.234  1.00 95.12           C  
ATOM   1119  C   VAL A 146     -29.875   1.728  27.828  1.00 95.12           C  
ATOM   1120  CB  VAL A 146     -30.781   0.462  25.859  1.00 95.12           C  
ATOM   1121  O   VAL A 146     -29.719   2.951  27.781  1.00 95.12           O  
ATOM   1122  CG1 VAL A 146     -31.953  -0.356  25.328  1.00 95.12           C  
ATOM   1123  CG2 VAL A 146     -30.406   1.566  24.875  1.00 95.12           C  
ATOM   1124  N   ALA A 147     -29.031   0.962  28.438  1.00 95.19           N  
ATOM   1125  CA  ALA A 147     -27.734   1.426  28.906  1.00 95.19           C  
ATOM   1126  C   ALA A 147     -26.703   1.438  27.766  1.00 95.19           C  
ATOM   1127  CB  ALA A 147     -27.234   0.547  30.047  1.00 95.19           C  
ATOM   1128  O   ALA A 147     -26.750   0.579  26.875  1.00 95.19           O  
ATOM   1129  N   GLN A 148     -25.766   2.414  27.703  1.00 91.75           N  
ATOM   1130  CA  GLN A 148     -24.859   2.629  26.578  1.00 91.75           C  
ATOM   1131  C   GLN A 148     -23.406   2.438  27.000  1.00 91.75           C  
ATOM   1132  CB  GLN A 148     -25.047   4.027  26.000  1.00 91.75           C  
ATOM   1133  O   GLN A 148     -22.484   2.631  26.203  1.00 91.75           O  
ATOM   1134  CG  GLN A 148     -26.469   4.297  25.516  1.00 91.75           C  
ATOM   1135  CD  GLN A 148     -26.656   5.703  24.984  1.00 91.75           C  
ATOM   1136  NE2 GLN A 148     -27.641   6.414  25.516  1.00 91.75           N  
ATOM   1137  OE1 GLN A 148     -25.906   6.156  24.109  1.00 91.75           O  
ATOM   1138  N   ASN A 149     -23.078   1.935  28.172  1.00 89.81           N  
ATOM   1139  CA  ASN A 149     -21.719   1.903  28.703  1.00 89.81           C  
ATOM   1140  C   ASN A 149     -21.203   0.473  28.844  1.00 89.81           C  
ATOM   1141  CB  ASN A 149     -21.641   2.625  30.047  1.00 89.81           C  
ATOM   1142  O   ASN A 149     -20.500   0.153  29.797  1.00 89.81           O  
ATOM   1143  CG  ASN A 149     -22.594   2.035  31.078  1.00 89.81           C  
ATOM   1144  ND2 ASN A 149     -22.422   2.436  32.344  1.00 89.81           N  
ATOM   1145  OD1 ASN A 149     -23.453   1.225  30.750  1.00 89.81           O  
ATOM   1146  N   GLY A 150     -21.562  -0.392  27.891  1.00 88.12           N  
ATOM   1147  CA  GLY A 150     -21.000  -1.735  27.938  1.00 88.12           C  
ATOM   1148  C   GLY A 150     -19.484  -1.756  27.891  1.00 88.12           C  
ATOM   1149  O   GLY A 150     -18.859  -1.018  27.125  1.00 88.12           O  
ATOM   1150  N   THR A 151     -18.906  -2.459  28.844  1.00 89.25           N  
ATOM   1151  CA  THR A 151     -17.453  -2.531  28.891  1.00 89.25           C  
ATOM   1152  C   THR A 151     -16.984  -3.982  28.906  1.00 89.25           C  
ATOM   1153  CB  THR A 151     -16.891  -1.780  30.109  1.00 89.25           C  
ATOM   1154  O   THR A 151     -17.781  -4.891  29.172  1.00 89.25           O  
ATOM   1155  CG2 THR A 151     -17.297  -0.312  30.094  1.00 89.25           C  
ATOM   1156  OG1 THR A 151     -17.375  -2.391  31.297  1.00 89.25           O  
ATOM   1157  N   SER A 152     -15.750  -4.191  28.484  1.00 85.12           N  
ATOM   1158  CA  SER A 152     -15.156  -5.527  28.484  1.00 85.12           C  
ATOM   1159  C   SER A 152     -13.750  -5.512  29.062  1.00 85.12           C  
ATOM   1160  CB  SER A 152     -15.125  -6.090  27.062  1.00 85.12           C  
ATOM   1161  O   SER A 152     -13.000  -4.555  28.844  1.00 85.12           O  
ATOM   1162  OG  SER A 152     -14.484  -7.352  27.031  1.00 85.12           O  
ATOM   1163  N   TYR A 153     -13.391  -6.570  29.766  1.00 84.19           N  
ATOM   1164  CA  TYR A 153     -12.047  -6.719  30.312  1.00 84.19           C  
ATOM   1165  C   TYR A 153     -11.016  -6.883  29.203  1.00 84.19           C  
ATOM   1166  CB  TYR A 153     -11.984  -7.918  31.266  1.00 84.19           C  
ATOM   1167  O   TYR A 153      -9.828  -6.629  29.406  1.00 84.19           O  
ATOM   1168  CG  TYR A 153     -10.672  -8.055  31.984  1.00 84.19           C  
ATOM   1169  CD1 TYR A 153      -9.688  -8.930  31.531  1.00 84.19           C  
ATOM   1170  CD2 TYR A 153     -10.398  -7.305  33.125  1.00 84.19           C  
ATOM   1171  CE1 TYR A 153      -8.469  -9.062  32.188  1.00 84.19           C  
ATOM   1172  CE2 TYR A 153      -9.188  -7.430  33.812  1.00 84.19           C  
ATOM   1173  OH  TYR A 153      -7.031  -8.430  34.000  1.00 84.19           O  
ATOM   1174  CZ  TYR A 153      -8.234  -8.305  33.312  1.00 84.19           C  
ATOM   1175  N   ALA A 154     -11.500  -7.297  28.078  1.00 82.44           N  
ATOM   1176  CA  ALA A 154     -10.656  -7.559  26.922  1.00 82.44           C  
ATOM   1177  C   ALA A 154     -10.164  -6.258  26.297  1.00 82.44           C  
ATOM   1178  CB  ALA A 154     -11.414  -8.391  25.891  1.00 82.44           C  
ATOM   1179  O   ALA A 154      -9.141  -6.234  25.609  1.00 82.44           O  
ATOM   1180  N   CYS A 155     -10.875  -5.117  26.672  1.00 85.56           N  
ATOM   1181  CA  CYS A 155     -10.531  -3.775  26.219  1.00 85.56           C  
ATOM   1182  C   CYS A 155     -10.180  -2.865  27.391  1.00 85.56           C  
ATOM   1183  CB  CYS A 155     -11.688  -3.174  25.422  1.00 85.56           C  
ATOM   1184  O   CYS A 155     -11.039  -2.535  28.203  1.00 85.56           O  
ATOM   1185  SG  CYS A 155     -11.258  -1.663  24.531  1.00 85.56           S  
ATOM   1186  N   LYS A 156      -8.867  -2.717  27.625  1.00 85.12           N  
ATOM   1187  CA  LYS A 156      -8.445  -1.950  28.797  1.00 85.12           C  
ATOM   1188  C   LYS A 156      -7.844  -0.608  28.391  1.00 85.12           C  
ATOM   1189  CB  LYS A 156      -7.434  -2.746  29.625  1.00 85.12           C  
ATOM   1190  O   LYS A 156      -7.008  -0.546  27.484  1.00 85.12           O  
ATOM   1191  CG  LYS A 156      -8.008  -3.996  30.266  1.00 85.12           C  
ATOM   1192  CD  LYS A 156      -6.973  -4.715  31.125  1.00 85.12           C  
ATOM   1193  CE  LYS A 156      -7.539  -5.984  31.734  1.00 85.12           C  
ATOM   1194  NZ  LYS A 156      -6.520  -6.703  32.562  1.00 85.12           N  
ATOM   1195  N   ARG A 157      -8.320   0.464  28.953  1.00 85.94           N  
ATOM   1196  CA  ARG A 157      -7.719   1.789  28.859  1.00 85.94           C  
ATOM   1197  C   ARG A 157      -7.062   2.180  30.188  1.00 85.94           C  
ATOM   1198  CB  ARG A 157      -8.766   2.832  28.469  1.00 85.94           C  
ATOM   1199  O   ARG A 157      -7.746   2.363  31.188  1.00 85.94           O  
ATOM   1200  CG  ARG A 157      -8.172   4.117  27.906  1.00 85.94           C  
ATOM   1201  CD  ARG A 157      -9.258   5.082  27.453  1.00 85.94           C  
ATOM   1202  NE  ARG A 157      -9.469   5.008  26.000  1.00 85.94           N  
ATOM   1203  NH1 ARG A 157     -11.656   4.273  26.156  1.00 85.94           N  
ATOM   1204  NH2 ARG A 157     -10.688   4.598  24.109  1.00 85.94           N  
ATOM   1205  CZ  ARG A 157     -10.602   4.625  25.422  1.00 85.94           C  
ATOM   1206  N   SER A 158      -5.723   2.098  30.266  1.00 81.06           N  
ATOM   1207  CA  SER A 158      -4.938   2.445  31.453  1.00 81.06           C  
ATOM   1208  C   SER A 158      -5.359   1.616  32.656  1.00 81.06           C  
ATOM   1209  CB  SER A 158      -5.078   3.934  31.766  1.00 81.06           C  
ATOM   1210  O   SER A 158      -5.562   2.156  33.750  1.00 81.06           O  
ATOM   1211  OG  SER A 158      -4.594   4.727  30.703  1.00 81.06           O  
ATOM   1212  N   SER A 159      -5.914   0.305  32.469  1.00 80.94           N  
ATOM   1213  CA  SER A 159      -6.160  -0.727  33.469  1.00 80.94           C  
ATOM   1214  C   SER A 159      -7.629  -0.757  33.875  1.00 80.94           C  
ATOM   1215  CB  SER A 159      -5.281  -0.501  34.719  1.00 80.94           C  
ATOM   1216  O   SER A 159      -7.996  -1.441  34.844  1.00 80.94           O  
ATOM   1217  OG  SER A 159      -3.910  -0.601  34.375  1.00 80.94           O  
ATOM   1218  N   ILE A 160      -8.430   0.087  33.188  1.00 87.00           N  
ATOM   1219  CA  ILE A 160      -9.867   0.140  33.438  1.00 87.00           C  
ATOM   1220  C   ILE A 160     -10.602  -0.539  32.281  1.00 87.00           C  
ATOM   1221  CB  ILE A 160     -10.359   1.595  33.594  1.00 87.00           C  
ATOM   1222  O   ILE A 160     -10.234  -0.351  31.109  1.00 87.00           O  
ATOM   1223  CG1 ILE A 160      -9.648   2.270  34.781  1.00 87.00           C  
ATOM   1224  CG2 ILE A 160     -11.883   1.631  33.781  1.00 87.00           C  
ATOM   1225  CD1 ILE A 160      -9.891   3.770  34.875  1.00 87.00           C  
ATOM   1226  N   LYS A 161     -11.586  -1.409  32.750  1.00 88.31           N  
ATOM   1227  CA  LYS A 161     -12.406  -2.004  31.688  1.00 88.31           C  
ATOM   1228  C   LYS A 161     -13.016  -0.931  30.797  1.00 88.31           C  
ATOM   1229  CB  LYS A 161     -13.516  -2.861  32.312  1.00 88.31           C  
ATOM   1230  O   LYS A 161     -13.570   0.057  31.281  1.00 88.31           O  
ATOM   1231  CG  LYS A 161     -13.008  -4.031  33.125  1.00 88.31           C  
ATOM   1232  CD  LYS A 161     -14.156  -4.797  33.781  1.00 88.31           C  
ATOM   1233  CE  LYS A 161     -13.641  -5.910  34.688  1.00 88.31           C  
ATOM   1234  NZ  LYS A 161     -14.766  -6.637  35.344  1.00 88.31           N  
ATOM   1235  N   SER A 162     -12.820  -1.124  29.547  1.00 90.06           N  
ATOM   1236  CA  SER A 162     -13.328  -0.188  28.547  1.00 90.06           C  
ATOM   1237  C   SER A 162     -13.891  -0.923  27.328  1.00 90.06           C  
ATOM   1238  CB  SER A 162     -12.234   0.781  28.109  1.00 90.06           C  
ATOM   1239  O   SER A 162     -14.094  -2.137  27.375  1.00 90.06           O  
ATOM   1240  OG  SER A 162     -12.766   1.812  27.297  1.00 90.06           O  
ATOM   1241  N   PHE A 163     -14.188  -0.071  26.328  1.00 91.88           N  
ATOM   1242  CA  PHE A 163     -14.688  -0.554  25.047  1.00 91.88           C  
ATOM   1243  C   PHE A 163     -14.172   0.312  23.906  1.00 91.88           C  
ATOM   1244  CB  PHE A 163     -16.219  -0.575  25.047  1.00 91.88           C  
ATOM   1245  O   PHE A 163     -13.352   1.210  24.125  1.00 91.88           O  
ATOM   1246  CG  PHE A 163     -16.812  -1.392  23.922  1.00 91.88           C  
ATOM   1247  CD1 PHE A 163     -17.656  -0.810  22.984  1.00 91.88           C  
ATOM   1248  CD2 PHE A 163     -16.500  -2.742  23.797  1.00 91.88           C  
ATOM   1249  CE1 PHE A 163     -18.203  -1.563  21.953  1.00 91.88           C  
ATOM   1250  CE2 PHE A 163     -17.047  -3.502  22.766  1.00 91.88           C  
ATOM   1251  CZ  PHE A 163     -17.891  -2.910  21.844  1.00 91.88           C  
ATOM   1252  N   PHE A 164     -14.477  -0.071  22.688  1.00 93.06           N  
ATOM   1253  CA  PHE A 164     -14.102   0.760  21.547  1.00 93.06           C  
ATOM   1254  C   PHE A 164     -14.602   2.189  21.734  1.00 93.06           C  
ATOM   1255  CB  PHE A 164     -14.664   0.177  20.250  1.00 93.06           C  
ATOM   1256  O   PHE A 164     -15.773   2.412  22.031  1.00 93.06           O  
ATOM   1257  CG  PHE A 164     -14.195  -1.222  19.953  1.00 93.06           C  
ATOM   1258  CD1 PHE A 164     -12.852  -1.479  19.703  1.00 93.06           C  
ATOM   1259  CD2 PHE A 164     -15.094  -2.281  19.938  1.00 93.06           C  
ATOM   1260  CE1 PHE A 164     -12.414  -2.773  19.438  1.00 93.06           C  
ATOM   1261  CE2 PHE A 164     -14.664  -3.576  19.656  1.00 93.06           C  
ATOM   1262  CZ  PHE A 164     -13.320  -3.820  19.406  1.00 93.06           C  
ATOM   1263  N   SER A 165     -13.773   3.238  21.562  1.00 92.06           N  
ATOM   1264  CA  SER A 165     -14.102   4.625  21.875  1.00 92.06           C  
ATOM   1265  C   SER A 165     -15.055   5.207  20.828  1.00 92.06           C  
ATOM   1266  CB  SER A 165     -12.836   5.477  21.938  1.00 92.06           C  
ATOM   1267  O   SER A 165     -15.688   6.238  21.062  1.00 92.06           O  
ATOM   1268  OG  SER A 165     -12.141   5.457  20.703  1.00 92.06           O  
ATOM   1269  N   ARG A 166     -15.219   4.496  19.609  1.00 93.50           N  
ATOM   1270  CA  ARG A 166     -16.047   5.020  18.531  1.00 93.50           C  
ATOM   1271  C   ARG A 166     -17.359   4.254  18.438  1.00 93.50           C  
ATOM   1272  CB  ARG A 166     -15.305   4.957  17.203  1.00 93.50           C  
ATOM   1273  O   ARG A 166     -18.156   4.488  17.531  1.00 93.50           O  
ATOM   1274  CG  ARG A 166     -13.984   5.699  17.203  1.00 93.50           C  
ATOM   1275  CD  ARG A 166     -14.172   7.195  17.406  1.00 93.50           C  
ATOM   1276  NE  ARG A 166     -12.906   7.914  17.344  1.00 93.50           N  
ATOM   1277  NH1 ARG A 166     -13.633   9.734  18.562  1.00 93.50           N  
ATOM   1278  NH2 ARG A 166     -11.484   9.672  17.766  1.00 93.50           N  
ATOM   1279  CZ  ARG A 166     -12.680   9.102  17.891  1.00 93.50           C  
ATOM   1280  N   LEU A 167     -17.547   3.352  19.375  1.00 95.38           N  
ATOM   1281  CA  LEU A 167     -18.766   2.549  19.406  1.00 95.38           C  
ATOM   1282  C   LEU A 167     -19.391   2.559  20.797  1.00 95.38           C  
ATOM   1283  CB  LEU A 167     -18.469   1.108  18.969  1.00 95.38           C  
ATOM   1284  O   LEU A 167     -18.688   2.773  21.781  1.00 95.38           O  
ATOM   1285  CG  LEU A 167     -17.922   0.921  17.547  1.00 95.38           C  
ATOM   1286  CD1 LEU A 167     -17.406  -0.502  17.375  1.00 95.38           C  
ATOM   1287  CD2 LEU A 167     -19.000   1.244  16.516  1.00 95.38           C  
ATOM   1288  N   ASN A 168     -20.672   2.324  20.812  1.00 94.88           N  
ATOM   1289  CA  ASN A 168     -21.406   2.146  22.062  1.00 94.88           C  
ATOM   1290  C   ASN A 168     -22.000   0.740  22.172  1.00 94.88           C  
ATOM   1291  CB  ASN A 168     -22.516   3.191  22.172  1.00 94.88           C  
ATOM   1292  O   ASN A 168     -22.656   0.267  21.250  1.00 94.88           O  
ATOM   1293  CG  ASN A 168     -21.984   4.594  22.375  1.00 94.88           C  
ATOM   1294  ND2 ASN A 168     -22.688   5.582  21.828  1.00 94.88           N  
ATOM   1295  OD1 ASN A 168     -20.953   4.789  23.016  1.00 94.88           O  
ATOM   1296  N   TRP A 169     -21.625   0.158  23.281  1.00 95.12           N  
ATOM   1297  CA  TRP A 169     -22.234  -1.144  23.531  1.00 95.12           C  
ATOM   1298  C   TRP A 169     -23.547  -0.989  24.281  1.00 95.12           C  
ATOM   1299  CB  TRP A 169     -21.281  -2.041  24.328  1.00 95.12           C  
ATOM   1300  O   TRP A 169     -23.562  -0.717  25.484  1.00 95.12           O  
ATOM   1301  CG  TRP A 169     -21.766  -3.449  24.500  1.00 95.12           C  
ATOM   1302  CD1 TRP A 169     -22.984  -3.955  24.109  1.00 95.12           C  
ATOM   1303  CD2 TRP A 169     -21.062  -4.531  25.109  1.00 95.12           C  
ATOM   1304  CE2 TRP A 169     -21.906  -5.664  25.047  1.00 95.12           C  
ATOM   1305  CE3 TRP A 169     -19.797  -4.652  25.703  1.00 95.12           C  
ATOM   1306  NE1 TRP A 169     -23.062  -5.285  24.438  1.00 95.12           N  
ATOM   1307  CH2 TRP A 169     -20.266  -6.996  26.141  1.00 95.12           C  
ATOM   1308  CZ2 TRP A 169     -21.516  -6.906  25.562  1.00 95.12           C  
ATOM   1309  CZ3 TRP A 169     -19.422  -5.887  26.203  1.00 95.12           C  
ATOM   1310  N   LEU A 170     -24.688  -1.250  23.547  1.00 96.00           N  
ATOM   1311  CA  LEU A 170     -26.000  -1.100  24.141  1.00 96.00           C  
ATOM   1312  C   LEU A 170     -26.438  -2.385  24.844  1.00 96.00           C  
ATOM   1313  CB  LEU A 170     -27.031  -0.718  23.062  1.00 96.00           C  
ATOM   1314  O   LEU A 170     -26.328  -3.473  24.266  1.00 96.00           O  
ATOM   1315  CG  LEU A 170     -26.703   0.497  22.203  1.00 96.00           C  
ATOM   1316  CD1 LEU A 170     -27.875   0.838  21.281  1.00 96.00           C  
ATOM   1317  CD2 LEU A 170     -26.328   1.690  23.078  1.00 96.00           C  
ATOM   1318  N   HIS A 171     -26.891  -2.275  26.125  1.00 95.38           N  
ATOM   1319  CA  HIS A 171     -27.375  -3.432  26.859  1.00 95.38           C  
ATOM   1320  C   HIS A 171     -28.578  -3.066  27.734  1.00 95.38           C  
ATOM   1321  CB  HIS A 171     -26.266  -4.016  27.734  1.00 95.38           C  
ATOM   1322  O   HIS A 171     -28.953  -1.896  27.812  1.00 95.38           O  
ATOM   1323  CG  HIS A 171     -25.812  -3.102  28.828  1.00 95.38           C  
ATOM   1324  CD2 HIS A 171     -24.672  -2.371  28.953  1.00 95.38           C  
ATOM   1325  ND1 HIS A 171     -26.562  -2.857  29.953  1.00 95.38           N  
ATOM   1326  CE1 HIS A 171     -25.906  -2.016  30.734  1.00 95.38           C  
ATOM   1327  NE2 HIS A 171     -24.766  -1.706  30.156  1.00 95.38           N  
ATOM   1328  N   GLN A 172     -29.172  -4.023  28.281  1.00 95.44           N  
ATOM   1329  CA  GLN A 172     -30.438  -3.867  28.984  1.00 95.44           C  
ATOM   1330  C   GLN A 172     -30.312  -2.850  30.109  1.00 95.44           C  
ATOM   1331  CB  GLN A 172     -30.922  -5.211  29.531  1.00 95.44           C  
ATOM   1332  O   GLN A 172     -29.250  -2.705  30.703  1.00 95.44           O  
ATOM   1333  CG  GLN A 172     -30.031  -5.770  30.641  1.00 95.44           C  
ATOM   1334  CD  GLN A 172     -30.828  -6.141  31.875  1.00 95.44           C  
ATOM   1335  NE2 GLN A 172     -30.109  -6.480  32.969  1.00 95.44           N  
ATOM   1336  OE1 GLN A 172     -32.062  -6.125  31.875  1.00 95.44           O  
ATOM   1337  N   LEU A 173     -31.266  -2.010  30.312  1.00 95.44           N  
ATOM   1338  CA  LEU A 173     -31.453  -1.096  31.422  1.00 95.44           C  
ATOM   1339  C   LEU A 173     -32.688  -1.477  32.250  1.00 95.44           C  
ATOM   1340  CB  LEU A 173     -31.578   0.346  30.922  1.00 95.44           C  
ATOM   1341  O   LEU A 173     -33.781  -1.553  31.703  1.00 95.44           O  
ATOM   1342  CG  LEU A 173     -31.703   1.428  32.000  1.00 95.44           C  
ATOM   1343  CD1 LEU A 173     -30.422   1.533  32.812  1.00 95.44           C  
ATOM   1344  CD2 LEU A 173     -32.062   2.770  31.375  1.00 95.44           C  
ATOM   1345  N   LYS A 174     -32.500  -1.819  33.562  1.00 93.12           N  
ATOM   1346  CA  LYS A 174     -33.562  -2.219  34.438  1.00 93.12           C  
ATOM   1347  C   LYS A 174     -34.344  -3.398  33.875  1.00 93.12           C  
ATOM   1348  CB  LYS A 174     -34.500  -1.043  34.688  1.00 93.12           C  
ATOM   1349  O   LYS A 174     -35.594  -3.363  33.781  1.00 93.12           O  
ATOM   1350  CG  LYS A 174     -33.875   0.118  35.438  1.00 93.12           C  
ATOM   1351  CD  LYS A 174     -34.875   1.228  35.719  1.00 93.12           C  
ATOM   1352  CE  LYS A 174     -34.219   2.396  36.438  1.00 93.12           C  
ATOM   1353  NZ  LYS A 174     -35.219   3.490  36.719  1.00 93.12           N  
ATOM   1354  N   TYR A 175     -33.531  -4.426  33.250  1.00 93.25           N  
ATOM   1355  CA  TYR A 175     -34.031  -5.719  32.781  1.00 93.25           C  
ATOM   1356  C   TYR A 175     -34.906  -5.562  31.562  1.00 93.25           C  
ATOM   1357  CB  TYR A 175     -34.812  -6.410  33.906  1.00 93.25           C  
ATOM   1358  O   TYR A 175     -35.750  -6.410  31.281  1.00 93.25           O  
ATOM   1359  CG  TYR A 175     -34.031  -6.660  35.156  1.00 93.25           C  
ATOM   1360  CD1 TYR A 175     -33.062  -7.676  35.219  1.00 93.25           C  
ATOM   1361  CD2 TYR A 175     -34.219  -5.887  36.312  1.00 93.25           C  
ATOM   1362  CE1 TYR A 175     -32.312  -7.910  36.344  1.00 93.25           C  
ATOM   1363  CE2 TYR A 175     -33.469  -6.113  37.469  1.00 93.25           C  
ATOM   1364  OH  TYR A 175     -31.797  -7.355  38.625  1.00 93.25           O  
ATOM   1365  CZ  TYR A 175     -32.531  -7.125  37.469  1.00 93.25           C  
ATOM   1366  N   LYS A 176     -34.781  -4.410  30.938  1.00 94.38           N  
ATOM   1367  CA  LYS A 176     -35.531  -4.164  29.719  1.00 94.38           C  
ATOM   1368  C   LYS A 176     -34.625  -3.734  28.578  1.00 94.38           C  
ATOM   1369  CB  LYS A 176     -36.594  -3.098  29.969  1.00 94.38           C  
ATOM   1370  O   LYS A 176     -33.625  -3.041  28.797  1.00 94.38           O  
ATOM   1371  CG  LYS A 176     -37.688  -3.521  30.953  1.00 94.38           C  
ATOM   1372  CD  LYS A 176     -38.750  -2.453  31.094  1.00 94.38           C  
ATOM   1373  CE  LYS A 176     -39.844  -2.871  32.094  1.00 94.38           C  
ATOM   1374  NZ  LYS A 176     -40.875  -1.812  32.250  1.00 94.38           N  
ATOM   1375  N   TYR A 177     -35.000  -4.086  27.391  1.00 95.19           N  
ATOM   1376  CA  TYR A 177     -34.406  -3.648  26.125  1.00 95.19           C  
ATOM   1377  C   TYR A 177     -35.500  -3.422  25.078  1.00 95.19           C  
ATOM   1378  CB  TYR A 177     -33.406  -4.680  25.609  1.00 95.19           C  
ATOM   1379  O   TYR A 177     -35.844  -4.340  24.328  1.00 95.19           O  
ATOM   1380  CG  TYR A 177     -32.469  -4.141  24.562  1.00 95.19           C  
ATOM   1381  CD1 TYR A 177     -32.938  -3.863  23.266  1.00 95.19           C  
ATOM   1382  CD2 TYR A 177     -31.125  -3.908  24.844  1.00 95.19           C  
ATOM   1383  CE1 TYR A 177     -32.062  -3.369  22.297  1.00 95.19           C  
ATOM   1384  CE2 TYR A 177     -30.266  -3.414  23.875  1.00 95.19           C  
ATOM   1385  OH  TYR A 177     -29.891  -2.658  21.641  1.00 95.19           O  
ATOM   1386  CZ  TYR A 177     -30.750  -3.146  22.609  1.00 95.19           C  
ATOM   1387  N   PRO A 178     -36.062  -2.285  25.109  1.00 94.81           N  
ATOM   1388  CA  PRO A 178     -37.125  -2.023  24.172  1.00 94.81           C  
ATOM   1389  C   PRO A 178     -36.656  -1.983  22.719  1.00 94.81           C  
ATOM   1390  CB  PRO A 178     -37.656  -0.656  24.609  1.00 94.81           C  
ATOM   1391  O   PRO A 178     -35.469  -1.814  22.469  1.00 94.81           O  
ATOM   1392  CG  PRO A 178     -36.500   0.028  25.219  1.00 94.81           C  
ATOM   1393  CD  PRO A 178     -35.625  -1.008  25.906  1.00 94.81           C  
ATOM   1394  N   ALA A 179     -37.594  -2.184  21.875  1.00 94.25           N  
ATOM   1395  CA  ALA A 179     -37.250  -2.018  20.469  1.00 94.25           C  
ATOM   1396  C   ALA A 179     -36.781  -0.594  20.188  1.00 94.25           C  
ATOM   1397  CB  ALA A 179     -38.438  -2.369  19.578  1.00 94.25           C  
ATOM   1398  O   ALA A 179     -37.438   0.373  20.578  1.00 94.25           O  
ATOM   1399  N   LEU A 180     -35.594  -0.533  19.578  1.00 95.31           N  
ATOM   1400  CA  LEU A 180     -34.969   0.755  19.281  1.00 95.31           C  
ATOM   1401  C   LEU A 180     -35.219   1.138  17.828  1.00 95.31           C  
ATOM   1402  CB  LEU A 180     -33.469   0.717  19.578  1.00 95.31           C  
ATOM   1403  O   LEU A 180     -35.125   0.292  16.938  1.00 95.31           O  
ATOM   1404  CG  LEU A 180     -33.062   0.311  20.984  1.00 95.31           C  
ATOM   1405  CD1 LEU A 180     -31.547   0.216  21.094  1.00 95.31           C  
ATOM   1406  CD2 LEU A 180     -33.625   1.301  22.000  1.00 95.31           C  
ATOM   1407  N   ASN A 181     -35.562   2.420  17.656  1.00 95.00           N  
ATOM   1408  CA  ASN A 181     -35.750   3.006  16.328  1.00 95.00           C  
ATOM   1409  C   ASN A 181     -35.156   4.410  16.250  1.00 95.00           C  
ATOM   1410  CB  ASN A 181     -37.250   3.035  15.961  1.00 95.00           C  
ATOM   1411  O   ASN A 181     -35.719   5.355  16.812  1.00 95.00           O  
ATOM   1412  CG  ASN A 181     -37.469   3.391  14.500  1.00 95.00           C  
ATOM   1413  ND2 ASN A 181     -38.719   3.377  14.078  1.00 95.00           N  
ATOM   1414  OD1 ASN A 181     -36.531   3.676  13.758  1.00 95.00           O  
ATOM   1415  N   VAL A 182     -34.031   4.484  15.500  1.00 94.44           N  
ATOM   1416  CA  VAL A 182     -33.312   5.750  15.430  1.00 94.44           C  
ATOM   1417  C   VAL A 182     -33.188   6.191  13.977  1.00 94.44           C  
ATOM   1418  CB  VAL A 182     -31.922   5.641  16.078  1.00 94.44           C  
ATOM   1419  O   VAL A 182     -32.938   5.371  13.094  1.00 94.44           O  
ATOM   1420  CG1 VAL A 182     -31.109   6.906  15.820  1.00 94.44           C  
ATOM   1421  CG2 VAL A 182     -32.031   5.375  17.578  1.00 94.44           C  
ATOM   1422  N   THR A 183     -33.500   7.469  13.844  1.00 94.44           N  
ATOM   1423  CA  THR A 183     -33.375   8.070  12.523  1.00 94.44           C  
ATOM   1424  C   THR A 183     -32.375   9.234  12.555  1.00 94.44           C  
ATOM   1425  CB  THR A 183     -34.719   8.570  12.000  1.00 94.44           C  
ATOM   1426  O   THR A 183     -32.469  10.117  13.398  1.00 94.44           O  
ATOM   1427  CG2 THR A 183     -35.719   7.418  11.828  1.00 94.44           C  
ATOM   1428  OG1 THR A 183     -35.281   9.516  12.930  1.00 94.44           O  
ATOM   1429  N   MET A 184     -31.484   9.141  11.523  1.00 94.50           N  
ATOM   1430  CA  MET A 184     -30.453  10.172  11.453  1.00 94.50           C  
ATOM   1431  C   MET A 184     -30.297  10.680  10.031  1.00 94.50           C  
ATOM   1432  CB  MET A 184     -29.125   9.633  11.969  1.00 94.50           C  
ATOM   1433  O   MET A 184     -29.734   9.992   9.180  1.00 94.50           O  
ATOM   1434  CG  MET A 184     -28.031  10.680  12.055  1.00 94.50           C  
ATOM   1435  SD  MET A 184     -28.484  12.078  13.148  1.00 94.50           S  
ATOM   1436  CE  MET A 184     -28.578  11.219  14.742  1.00 94.50           C  
ATOM   1437  N   PRO A 185     -30.797  11.922   9.828  1.00 93.88           N  
ATOM   1438  CA  PRO A 185     -30.625  12.477   8.484  1.00 93.88           C  
ATOM   1439  C   PRO A 185     -29.219  13.023   8.242  1.00 93.88           C  
ATOM   1440  CB  PRO A 185     -31.672  13.594   8.430  1.00 93.88           C  
ATOM   1441  O   PRO A 185     -28.578  13.492   9.172  1.00 93.88           O  
ATOM   1442  CG  PRO A 185     -31.844  14.016   9.859  1.00 93.88           C  
ATOM   1443  CD  PRO A 185     -31.609  12.820  10.734  1.00 93.88           C  
ATOM   1444  N   ASN A 186     -28.781  12.836   7.027  1.00 95.00           N  
ATOM   1445  CA  ASN A 186     -27.547  13.484   6.605  1.00 95.00           C  
ATOM   1446  C   ASN A 186     -27.812  14.789   5.863  1.00 95.00           C  
ATOM   1447  CB  ASN A 186     -26.719  12.539   5.738  1.00 95.00           C  
ATOM   1448  O   ASN A 186     -28.109  14.773   4.664  1.00 95.00           O  
ATOM   1449  CG  ASN A 186     -25.359  13.125   5.367  1.00 95.00           C  
ATOM   1450  ND2 ASN A 186     -24.594  12.375   4.590  1.00 95.00           N  
ATOM   1451  OD1 ASN A 186     -25.016  14.242   5.773  1.00 95.00           O  
ATOM   1452  N   ASN A 187     -27.672  15.914   6.539  1.00 93.25           N  
ATOM   1453  CA  ASN A 187     -27.969  17.219   5.973  1.00 93.25           C  
ATOM   1454  C   ASN A 187     -26.703  17.922   5.488  1.00 93.25           C  
ATOM   1455  CB  ASN A 187     -28.719  18.094   6.988  1.00 93.25           C  
ATOM   1456  O   ASN A 187     -26.781  19.062   4.996  1.00 93.25           O  
ATOM   1457  CG  ASN A 187     -30.062  17.531   7.371  1.00 93.25           C  
ATOM   1458  ND2 ASN A 187     -30.422  17.641   8.641  1.00 93.25           N  
ATOM   1459  OD1 ASN A 187     -30.781  16.984   6.527  1.00 93.25           O  
ATOM   1460  N   ASP A 188     -25.625  17.219   5.605  1.00 92.81           N  
ATOM   1461  CA  ASP A 188     -24.359  17.797   5.191  1.00 92.81           C  
ATOM   1462  C   ASP A 188     -24.094  17.547   3.707  1.00 92.81           C  
ATOM   1463  CB  ASP A 188     -23.203  17.219   6.027  1.00 92.81           C  
ATOM   1464  O   ASP A 188     -24.828  16.797   3.061  1.00 92.81           O  
ATOM   1465  CG  ASP A 188     -23.312  17.594   7.500  1.00 92.81           C  
ATOM   1466  OD1 ASP A 188     -23.469  18.781   7.816  1.00 92.81           O  
ATOM   1467  OD2 ASP A 188     -23.219  16.672   8.344  1.00 92.81           O  
ATOM   1468  N   LYS A 189     -23.094  18.203   3.117  1.00 92.50           N  
ATOM   1469  CA  LYS A 189     -22.781  18.078   1.695  1.00 92.50           C  
ATOM   1470  C   LYS A 189     -21.734  17.000   1.444  1.00 92.50           C  
ATOM   1471  CB  LYS A 189     -22.281  19.422   1.142  1.00 92.50           C  
ATOM   1472  O   LYS A 189     -21.125  16.953   0.375  1.00 92.50           O  
ATOM   1473  CG  LYS A 189     -23.328  20.531   1.176  1.00 92.50           C  
ATOM   1474  CD  LYS A 189     -22.812  21.797   0.521  1.00 92.50           C  
ATOM   1475  CE  LYS A 189     -23.844  22.922   0.585  1.00 92.50           C  
ATOM   1476  NZ  LYS A 189     -23.328  24.172  -0.031  1.00 92.50           N  
ATOM   1477  N   PHE A 190     -21.453  16.156   2.414  1.00 92.25           N  
ATOM   1478  CA  PHE A 190     -20.484  15.078   2.262  1.00 92.25           C  
ATOM   1479  C   PHE A 190     -21.078  13.758   2.770  1.00 92.25           C  
ATOM   1480  CB  PHE A 190     -19.188  15.398   3.010  1.00 92.25           C  
ATOM   1481  O   PHE A 190     -22.047  13.758   3.525  1.00 92.25           O  
ATOM   1482  CG  PHE A 190     -19.406  15.766   4.457  1.00 92.25           C  
ATOM   1483  CD1 PHE A 190     -19.531  17.094   4.840  1.00 92.25           C  
ATOM   1484  CD2 PHE A 190     -19.453  14.773   5.430  1.00 92.25           C  
ATOM   1485  CE1 PHE A 190     -19.719  17.438   6.176  1.00 92.25           C  
ATOM   1486  CE2 PHE A 190     -19.656  15.109   6.770  1.00 92.25           C  
ATOM   1487  CZ  PHE A 190     -19.781  16.438   7.141  1.00 92.25           C  
ATOM   1488  N   ASP A 191     -20.438  12.633   2.316  1.00 92.75           N  
ATOM   1489  CA  ASP A 191     -20.859  11.297   2.738  1.00 92.75           C  
ATOM   1490  C   ASP A 191     -20.438  11.023   4.184  1.00 92.75           C  
ATOM   1491  CB  ASP A 191     -20.266  10.234   1.812  1.00 92.75           C  
ATOM   1492  O   ASP A 191     -19.328  11.375   4.590  1.00 92.75           O  
ATOM   1493  CG  ASP A 191     -20.797  10.312   0.395  1.00 92.75           C  
ATOM   1494  OD1 ASP A 191     -21.766  11.070   0.152  1.00 92.75           O  
ATOM   1495  OD2 ASP A 191     -20.266   9.617  -0.487  1.00 92.75           O  
ATOM   1496  N   LYS A 192     -21.312  10.484   4.965  1.00 95.06           N  
ATOM   1497  CA  LYS A 192     -21.016  10.055   6.332  1.00 95.06           C  
ATOM   1498  C   LYS A 192     -20.891   8.539   6.414  1.00 95.06           C  
ATOM   1499  CB  LYS A 192     -22.109  10.539   7.293  1.00 95.06           C  
ATOM   1500  O   LYS A 192     -21.719   7.805   5.887  1.00 95.06           O  
ATOM   1501  CG  LYS A 192     -22.156  12.047   7.453  1.00 95.06           C  
ATOM   1502  CD  LYS A 192     -23.234  12.461   8.461  1.00 95.06           C  
ATOM   1503  CE  LYS A 192     -23.219  13.969   8.703  1.00 95.06           C  
ATOM   1504  NZ  LYS A 192     -24.281  14.383   9.664  1.00 95.06           N  
ATOM   1505  N   LEU A 193     -19.781   8.125   6.957  1.00 95.19           N  
ATOM   1506  CA  LEU A 193     -19.578   6.703   7.199  1.00 95.19           C  
ATOM   1507  C   LEU A 193     -19.875   6.352   8.656  1.00 95.19           C  
ATOM   1508  CB  LEU A 193     -18.141   6.305   6.852  1.00 95.19           C  
ATOM   1509  O   LEU A 193     -19.234   6.867   9.570  1.00 95.19           O  
ATOM   1510  CG  LEU A 193     -17.719   4.875   7.211  1.00 95.19           C  
ATOM   1511  CD1 LEU A 193     -18.484   3.871   6.355  1.00 95.19           C  
ATOM   1512  CD2 LEU A 193     -16.219   4.695   7.043  1.00 95.19           C  
ATOM   1513  N   TYR A 194     -20.828   5.496   8.844  1.00 96.00           N  
ATOM   1514  CA  TYR A 194     -21.172   5.000  10.172  1.00 96.00           C  
ATOM   1515  C   TYR A 194     -20.688   3.568  10.367  1.00 96.00           C  
ATOM   1516  CB  TYR A 194     -22.688   5.074  10.398  1.00 96.00           C  
ATOM   1517  O   TYR A 194     -20.938   2.705   9.516  1.00 96.00           O  
ATOM   1518  CG  TYR A 194     -23.219   6.480  10.523  1.00 96.00           C  
ATOM   1519  CD1 TYR A 194     -23.297   7.113  11.758  1.00 96.00           C  
ATOM   1520  CD2 TYR A 194     -23.641   7.180   9.398  1.00 96.00           C  
ATOM   1521  CE1 TYR A 194     -23.781   8.414  11.875  1.00 96.00           C  
ATOM   1522  CE2 TYR A 194     -24.141   8.477   9.500  1.00 96.00           C  
ATOM   1523  OH  TYR A 194     -24.688  10.367  10.852  1.00 96.00           O  
ATOM   1524  CZ  TYR A 194     -24.203   9.086  10.742  1.00 96.00           C  
ATOM   1525  N   ILE A 195     -19.984   3.387  11.445  1.00 96.44           N  
ATOM   1526  CA  ILE A 195     -19.562   2.039  11.805  1.00 96.44           C  
ATOM   1527  C   ILE A 195     -20.453   1.506  12.930  1.00 96.44           C  
ATOM   1528  CB  ILE A 195     -18.078   2.004  12.227  1.00 96.44           C  
ATOM   1529  O   ILE A 195     -20.688   2.201  13.922  1.00 96.44           O  
ATOM   1530  CG1 ILE A 195     -17.188   2.549  11.102  1.00 96.44           C  
ATOM   1531  CG2 ILE A 195     -17.656   0.583  12.617  1.00 96.44           C  
ATOM   1532  CD1 ILE A 195     -17.125   1.648   9.875  1.00 96.44           C  
ATOM   1533  N   TRP A 196     -20.953   0.329  12.742  1.00 97.00           N  
ATOM   1534  CA  TRP A 196     -21.797  -0.312  13.750  1.00 97.00           C  
ATOM   1535  C   TRP A 196     -21.531  -1.813  13.805  1.00 97.00           C  
ATOM   1536  CB  TRP A 196     -23.281  -0.050  13.469  1.00 97.00           C  
ATOM   1537  O   TRP A 196     -20.828  -2.355  12.945  1.00 97.00           O  
ATOM   1538  CG  TRP A 196     -23.734  -0.507  12.117  1.00 97.00           C  
ATOM   1539  CD1 TRP A 196     -23.578   0.155  10.930  1.00 97.00           C  
ATOM   1540  CD2 TRP A 196     -24.406  -1.728  11.812  1.00 97.00           C  
ATOM   1541  CE2 TRP A 196     -24.641  -1.739  10.414  1.00 97.00           C  
ATOM   1542  CE3 TRP A 196     -24.844  -2.812  12.578  1.00 97.00           C  
ATOM   1543  NE1 TRP A 196     -24.125  -0.580   9.906  1.00 97.00           N  
ATOM   1544  CH2 TRP A 196     -25.703  -3.846  10.555  1.00 97.00           C  
ATOM   1545  CZ2 TRP A 196     -25.297  -2.797   9.773  1.00 97.00           C  
ATOM   1546  CZ3 TRP A 196     -25.500  -3.865  11.938  1.00 97.00           C  
ATOM   1547  N   GLY A 197     -22.094  -2.465  14.812  1.00 97.12           N  
ATOM   1548  CA  GLY A 197     -21.797  -3.883  14.945  1.00 97.12           C  
ATOM   1549  C   GLY A 197     -22.906  -4.668  15.609  1.00 97.12           C  
ATOM   1550  O   GLY A 197     -23.891  -4.086  16.078  1.00 97.12           O  
ATOM   1551  N   VAL A 198     -22.750  -6.023  15.633  1.00 97.44           N  
ATOM   1552  CA  VAL A 198     -23.703  -6.930  16.266  1.00 97.44           C  
ATOM   1553  C   VAL A 198     -22.969  -7.871  17.219  1.00 97.44           C  
ATOM   1554  CB  VAL A 198     -24.484  -7.742  15.211  1.00 97.44           C  
ATOM   1555  O   VAL A 198     -22.000  -8.539  16.812  1.00 97.44           O  
ATOM   1556  CG1 VAL A 198     -25.438  -8.727  15.891  1.00 97.44           C  
ATOM   1557  CG2 VAL A 198     -25.250  -6.809  14.281  1.00 97.44           C  
ATOM   1558  N   HIS A 199     -23.375  -7.785  18.406  1.00 96.44           N  
ATOM   1559  CA  HIS A 199     -22.797  -8.664  19.422  1.00 96.44           C  
ATOM   1560  C   HIS A 199     -23.391 -10.062  19.328  1.00 96.44           C  
ATOM   1561  CB  HIS A 199     -23.031  -8.086  20.812  1.00 96.44           C  
ATOM   1562  O   HIS A 199     -24.609 -10.234  19.297  1.00 96.44           O  
ATOM   1563  CG  HIS A 199     -22.406  -8.891  21.906  1.00 96.44           C  
ATOM   1564  CD2 HIS A 199     -21.156  -9.391  22.047  1.00 96.44           C  
ATOM   1565  ND1 HIS A 199     -23.094  -9.281  23.031  1.00 96.44           N  
ATOM   1566  CE1 HIS A 199     -22.297  -9.984  23.812  1.00 96.44           C  
ATOM   1567  NE2 HIS A 199     -21.109 -10.062  23.234  1.00 96.44           N  
ATOM   1568  N   HIS A 200     -22.500 -11.070  19.297  1.00 95.69           N  
ATOM   1569  CA  HIS A 200     -22.875 -12.477  19.250  1.00 95.69           C  
ATOM   1570  C   HIS A 200     -22.547 -13.172  20.562  1.00 95.69           C  
ATOM   1571  CB  HIS A 200     -22.188 -13.188  18.094  1.00 95.69           C  
ATOM   1572  O   HIS A 200     -21.406 -13.578  20.781  1.00 95.69           O  
ATOM   1573  CG  HIS A 200     -22.438 -12.547  16.766  1.00 95.69           C  
ATOM   1574  CD2 HIS A 200     -21.719 -11.641  16.062  1.00 95.69           C  
ATOM   1575  ND1 HIS A 200     -23.562 -12.828  16.000  1.00 95.69           N  
ATOM   1576  CE1 HIS A 200     -23.516 -12.117  14.891  1.00 95.69           C  
ATOM   1577  NE2 HIS A 200     -22.406 -11.391  14.898  1.00 95.69           N  
ATOM   1578  N   PRO A 201     -23.516 -13.312  21.406  1.00 95.12           N  
ATOM   1579  CA  PRO A 201     -23.266 -13.914  22.719  1.00 95.12           C  
ATOM   1580  C   PRO A 201     -22.906 -15.391  22.625  1.00 95.12           C  
ATOM   1581  CB  PRO A 201     -24.594 -13.719  23.469  1.00 95.12           C  
ATOM   1582  O   PRO A 201     -23.312 -16.078  21.688  1.00 95.12           O  
ATOM   1583  CG  PRO A 201     -25.250 -12.570  22.781  1.00 95.12           C  
ATOM   1584  CD  PRO A 201     -24.891 -12.617  21.312  1.00 95.12           C  
ATOM   1585  N   SER A 202     -22.297 -15.898  23.688  1.00 93.75           N  
ATOM   1586  CA  SER A 202     -21.750 -17.250  23.719  1.00 93.75           C  
ATOM   1587  C   SER A 202     -22.797 -18.266  24.156  1.00 93.75           C  
ATOM   1588  CB  SER A 202     -20.547 -17.312  24.672  1.00 93.75           C  
ATOM   1589  O   SER A 202     -22.688 -19.453  23.828  1.00 93.75           O  
ATOM   1590  OG  SER A 202     -20.906 -16.844  25.969  1.00 93.75           O  
ATOM   1591  N   THR A 203     -23.828 -17.766  24.906  1.00 94.94           N  
ATOM   1592  CA  THR A 203     -24.891 -18.656  25.391  1.00 94.94           C  
ATOM   1593  C   THR A 203     -26.234 -17.938  25.359  1.00 94.94           C  
ATOM   1594  CB  THR A 203     -24.594 -19.141  26.812  1.00 94.94           C  
ATOM   1595  O   THR A 203     -26.297 -16.703  25.328  1.00 94.94           O  
ATOM   1596  CG2 THR A 203     -23.219 -19.781  26.906  1.00 94.94           C  
ATOM   1597  OG1 THR A 203     -24.641 -18.031  27.719  1.00 94.94           O  
ATOM   1598  N   ASP A 204     -27.250 -18.703  25.422  1.00 95.44           N  
ATOM   1599  CA  ASP A 204     -28.609 -18.172  25.500  1.00 95.44           C  
ATOM   1600  C   ASP A 204     -28.812 -17.359  26.781  1.00 95.44           C  
ATOM   1601  CB  ASP A 204     -29.641 -19.297  25.422  1.00 95.44           C  
ATOM   1602  O   ASP A 204     -29.531 -16.359  26.797  1.00 95.44           O  
ATOM   1603  CG  ASP A 204     -29.734 -19.906  24.031  1.00 95.44           C  
ATOM   1604  OD1 ASP A 204     -29.812 -19.172  23.031  1.00 95.44           O  
ATOM   1605  OD2 ASP A 204     -29.734 -21.156  23.953  1.00 95.44           O  
ATOM   1606  N   SER A 205     -28.125 -17.812  27.844  1.00 94.94           N  
ATOM   1607  CA  SER A 205     -28.188 -17.094  29.125  1.00 94.94           C  
ATOM   1608  C   SER A 205     -27.578 -15.711  29.000  1.00 94.94           C  
ATOM   1609  CB  SER A 205     -27.469 -17.891  30.219  1.00 94.94           C  
ATOM   1610  O   SER A 205     -28.125 -14.742  29.531  1.00 94.94           O  
ATOM   1611  OG  SER A 205     -27.469 -17.188  31.438  1.00 94.94           O  
ATOM   1612  N   ASP A 206     -26.453 -15.594  28.406  1.00 93.50           N  
ATOM   1613  CA  ASP A 206     -25.781 -14.328  28.172  1.00 93.50           C  
ATOM   1614  C   ASP A 206     -26.641 -13.398  27.312  1.00 93.50           C  
ATOM   1615  CB  ASP A 206     -24.422 -14.562  27.484  1.00 93.50           C  
ATOM   1616  O   ASP A 206     -26.719 -12.195  27.578  1.00 93.50           O  
ATOM   1617  CG  ASP A 206     -23.375 -15.086  28.438  1.00 93.50           C  
ATOM   1618  OD1 ASP A 206     -23.609 -15.086  29.672  1.00 93.50           O  
ATOM   1619  OD2 ASP A 206     -22.297 -15.492  27.969  1.00 93.50           O  
ATOM   1620  N   GLN A 207     -27.312 -13.922  26.312  1.00 95.50           N  
ATOM   1621  CA  GLN A 207     -28.219 -13.164  25.453  1.00 95.50           C  
ATOM   1622  C   GLN A 207     -29.344 -12.547  26.266  1.00 95.50           C  
ATOM   1623  CB  GLN A 207     -28.781 -14.062  24.359  1.00 95.50           C  
ATOM   1624  O   GLN A 207     -29.625 -11.352  26.141  1.00 95.50           O  
ATOM   1625  CG  GLN A 207     -29.875 -13.391  23.516  1.00 95.50           C  
ATOM   1626  CD  GLN A 207     -29.344 -12.234  22.688  1.00 95.50           C  
ATOM   1627  NE2 GLN A 207     -30.078 -11.133  22.688  1.00 95.50           N  
ATOM   1628  OE1 GLN A 207     -28.281 -12.328  22.062  1.00 95.50           O  
ATOM   1629  N   THR A 208     -29.969 -13.344  27.078  1.00 96.00           N  
ATOM   1630  CA  THR A 208     -31.109 -12.891  27.875  1.00 96.00           C  
ATOM   1631  C   THR A 208     -30.656 -11.930  28.969  1.00 96.00           C  
ATOM   1632  CB  THR A 208     -31.859 -14.086  28.500  1.00 96.00           C  
ATOM   1633  O   THR A 208     -31.328 -10.945  29.250  1.00 96.00           O  
ATOM   1634  CG2 THR A 208     -33.094 -13.617  29.266  1.00 96.00           C  
ATOM   1635  OG1 THR A 208     -32.250 -14.992  27.469  1.00 96.00           O  
ATOM   1636  N   SER A 209     -29.531 -12.188  29.531  1.00 95.06           N  
ATOM   1637  CA  SER A 209     -29.016 -11.359  30.625  1.00 95.06           C  
ATOM   1638  C   SER A 209     -28.578  -9.992  30.125  1.00 95.06           C  
ATOM   1639  CB  SER A 209     -27.828 -12.062  31.312  1.00 95.06           C  
ATOM   1640  O   SER A 209     -28.781  -8.984  30.797  1.00 95.06           O  
ATOM   1641  OG  SER A 209     -26.703 -12.117  30.453  1.00 95.06           O  
ATOM   1642  N   ILE A 210     -28.031  -9.930  28.984  1.00 94.69           N  
ATOM   1643  CA  ILE A 210     -27.453  -8.703  28.438  1.00 94.69           C  
ATOM   1644  C   ILE A 210     -28.531  -7.910  27.703  1.00 94.69           C  
ATOM   1645  CB  ILE A 210     -26.266  -9.008  27.500  1.00 94.69           C  
ATOM   1646  O   ILE A 210     -28.594  -6.684  27.828  1.00 94.69           O  
ATOM   1647  CG1 ILE A 210     -25.109  -9.633  28.281  1.00 94.69           C  
ATOM   1648  CG2 ILE A 210     -25.828  -7.738  26.766  1.00 94.69           C  
ATOM   1649  CD1 ILE A 210     -23.984 -10.164  27.391  1.00 94.69           C  
ATOM   1650  N   TYR A 211     -29.484  -8.578  27.031  1.00 96.12           N  
ATOM   1651  CA  TYR A 211     -30.406  -7.859  26.156  1.00 96.12           C  
ATOM   1652  C   TYR A 211     -31.859  -8.086  26.594  1.00 96.12           C  
ATOM   1653  CB  TYR A 211     -30.219  -8.297  24.703  1.00 96.12           C  
ATOM   1654  O   TYR A 211     -32.781  -7.547  25.969  1.00 96.12           O  
ATOM   1655  CG  TYR A 211     -28.828  -8.062  24.188  1.00 96.12           C  
ATOM   1656  CD1 TYR A 211     -28.312  -6.777  24.031  1.00 96.12           C  
ATOM   1657  CD2 TYR A 211     -28.000  -9.133  23.844  1.00 96.12           C  
ATOM   1658  CE1 TYR A 211     -27.031  -6.559  23.547  1.00 96.12           C  
ATOM   1659  CE2 TYR A 211     -26.719  -8.930  23.344  1.00 96.12           C  
ATOM   1660  OH  TYR A 211     -24.969  -7.434  22.734  1.00 96.12           O  
ATOM   1661  CZ  TYR A 211     -26.250  -7.641  23.203  1.00 96.12           C  
ATOM   1662  N   ALA A 212     -32.125  -8.922  27.625  1.00 95.12           N  
ATOM   1663  CA  ALA A 212     -33.438  -9.172  28.219  1.00 95.12           C  
ATOM   1664  C   ALA A 212     -34.375  -9.844  27.219  1.00 95.12           C  
ATOM   1665  CB  ALA A 212     -34.062  -7.875  28.719  1.00 95.12           C  
ATOM   1666  O   ALA A 212     -35.594  -9.781  27.359  1.00 95.12           O  
ATOM   1667  N   GLN A 213     -33.812 -10.297  26.094  1.00 93.06           N  
ATOM   1668  CA  GLN A 213     -34.562 -10.977  25.062  1.00 93.06           C  
ATOM   1669  C   GLN A 213     -33.906 -12.289  24.656  1.00 93.06           C  
ATOM   1670  CB  GLN A 213     -34.719 -10.070  23.828  1.00 93.06           C  
ATOM   1671  O   GLN A 213     -32.688 -12.414  24.734  1.00 93.06           O  
ATOM   1672  CG  GLN A 213     -35.438  -8.766  24.125  1.00 93.06           C  
ATOM   1673  CD  GLN A 213     -36.969  -8.891  24.047  1.00 93.06           C  
ATOM   1674  NE2 GLN A 213     -37.656  -7.828  24.422  1.00 93.06           N  
ATOM   1675  OE1 GLN A 213     -37.500  -9.938  23.656  1.00 93.06           O  
ATOM   1676  N   ALA A 214     -34.719 -13.289  24.219  1.00 92.06           N  
ATOM   1677  CA  ALA A 214     -34.219 -14.602  23.812  1.00 92.06           C  
ATOM   1678  C   ALA A 214     -33.562 -14.531  22.438  1.00 92.06           C  
ATOM   1679  CB  ALA A 214     -35.375 -15.617  23.781  1.00 92.06           C  
ATOM   1680  O   ALA A 214     -32.688 -15.367  22.125  1.00 92.06           O  
ATOM   1681  N   SER A 215     -33.938 -13.477  21.703  1.00 91.62           N  
ATOM   1682  CA  SER A 215     -33.375 -13.250  20.391  1.00 91.62           C  
ATOM   1683  C   SER A 215     -33.344 -11.766  20.047  1.00 91.62           C  
ATOM   1684  CB  SER A 215     -34.156 -14.008  19.328  1.00 91.62           C  
ATOM   1685  O   SER A 215     -34.094 -10.977  20.594  1.00 91.62           O  
ATOM   1686  OG  SER A 215     -35.469 -13.477  19.188  1.00 91.62           O  
ATOM   1687  N   GLY A 216     -32.312 -11.398  19.172  1.00 93.94           N  
ATOM   1688  CA  GLY A 216     -32.188 -10.016  18.734  1.00 93.94           C  
ATOM   1689  C   GLY A 216     -32.094  -9.875  17.219  1.00 93.94           C  
ATOM   1690  O   GLY A 216     -31.906 -10.867  16.516  1.00 93.94           O  
ATOM   1691  N   ARG A 217     -32.344  -8.719  16.812  1.00 96.25           N  
ATOM   1692  CA  ARG A 217     -32.250  -8.383  15.406  1.00 96.25           C  
ATOM   1693  C   ARG A 217     -31.844  -6.922  15.211  1.00 96.25           C  
ATOM   1694  CB  ARG A 217     -33.562  -8.664  14.688  1.00 96.25           C  
ATOM   1695  O   ARG A 217     -32.375  -6.035  15.883  1.00 96.25           O  
ATOM   1696  CG  ARG A 217     -33.500  -8.461  13.180  1.00 96.25           C  
ATOM   1697  CD  ARG A 217     -34.812  -8.875  12.508  1.00 96.25           C  
ATOM   1698  NE  ARG A 217     -35.906  -7.957  12.836  1.00 96.25           N  
ATOM   1699  NH1 ARG A 217     -37.406  -8.891  11.352  1.00 96.25           N  
ATOM   1700  NH2 ARG A 217     -38.031  -7.102  12.648  1.00 96.25           N  
ATOM   1701  CZ  ARG A 217     -37.094  -7.984  12.273  1.00 96.25           C  
ATOM   1702  N   VAL A 218     -30.891  -6.742  14.289  1.00 97.50           N  
ATOM   1703  CA  VAL A 218     -30.438  -5.387  13.992  1.00 97.50           C  
ATOM   1704  C   VAL A 218     -30.641  -5.094  12.508  1.00 97.50           C  
ATOM   1705  CB  VAL A 218     -28.953  -5.184  14.383  1.00 97.50           C  
ATOM   1706  O   VAL A 218     -30.156  -5.844  11.648  1.00 97.50           O  
ATOM   1707  CG1 VAL A 218     -28.500  -3.775  14.016  1.00 97.50           C  
ATOM   1708  CG2 VAL A 218     -28.766  -5.445  15.867  1.00 97.50           C  
ATOM   1709  N   THR A 219     -31.359  -3.996  12.289  1.00 97.25           N  
ATOM   1710  CA  THR A 219     -31.594  -3.568  10.914  1.00 97.25           C  
ATOM   1711  C   THR A 219     -31.125  -2.133  10.711  1.00 97.25           C  
ATOM   1712  CB  THR A 219     -33.094  -3.686  10.531  1.00 97.25           C  
ATOM   1713  O   THR A 219     -31.531  -1.230  11.445  1.00 97.25           O  
ATOM   1714  CG2 THR A 219     -33.281  -3.344   9.062  1.00 97.25           C  
ATOM   1715  OG1 THR A 219     -33.531  -5.027  10.773  1.00 97.25           O  
ATOM   1716  N   VAL A 220     -30.250  -2.002   9.773  1.00 97.00           N  
ATOM   1717  CA  VAL A 220     -29.766  -0.679   9.391  1.00 97.00           C  
ATOM   1718  C   VAL A 220     -30.109  -0.414   7.922  1.00 97.00           C  
ATOM   1719  CB  VAL A 220     -28.250  -0.538   9.617  1.00 97.00           C  
ATOM   1720  O   VAL A 220     -29.781  -1.221   7.047  1.00 97.00           O  
ATOM   1721  CG1 VAL A 220     -27.766   0.853   9.203  1.00 97.00           C  
ATOM   1722  CG2 VAL A 220     -27.906  -0.818  11.078  1.00 97.00           C  
ATOM   1723  N   SER A 221     -30.719   0.727   7.707  1.00 96.12           N  
ATOM   1724  CA  SER A 221     -31.172   0.975   6.344  1.00 96.12           C  
ATOM   1725  C   SER A 221     -30.953   2.430   5.941  1.00 96.12           C  
ATOM   1726  CB  SER A 221     -32.656   0.620   6.195  1.00 96.12           C  
ATOM   1727  O   SER A 221     -30.953   3.320   6.797  1.00 96.12           O  
ATOM   1728  OG  SER A 221     -33.438   1.414   7.059  1.00 96.12           O  
ATOM   1729  N   THR A 222     -30.688   2.568   4.688  1.00 94.88           N  
ATOM   1730  CA  THR A 222     -30.719   3.854   3.994  1.00 94.88           C  
ATOM   1731  C   THR A 222     -31.766   3.842   2.883  1.00 94.88           C  
ATOM   1732  CB  THR A 222     -29.344   4.207   3.404  1.00 94.88           C  
ATOM   1733  O   THR A 222     -32.438   2.834   2.676  1.00 94.88           O  
ATOM   1734  CG2 THR A 222     -28.266   4.152   4.473  1.00 94.88           C  
ATOM   1735  OG1 THR A 222     -29.031   3.271   2.365  1.00 94.88           O  
ATOM   1736  N   LYS A 223     -32.000   4.879   2.223  1.00 90.19           N  
ATOM   1737  CA  LYS A 223     -32.938   4.922   1.117  1.00 90.19           C  
ATOM   1738  C   LYS A 223     -32.594   3.881   0.056  1.00 90.19           C  
ATOM   1739  CB  LYS A 223     -32.969   6.320   0.491  1.00 90.19           C  
ATOM   1740  O   LYS A 223     -33.500   3.305  -0.565  1.00 90.19           O  
ATOM   1741  CG  LYS A 223     -33.719   7.359   1.331  1.00 90.19           C  
ATOM   1742  CD  LYS A 223     -33.812   8.695   0.604  1.00 90.19           C  
ATOM   1743  CE  LYS A 223     -34.500   9.750   1.460  1.00 90.19           C  
ATOM   1744  NZ  LYS A 223     -34.562  11.070   0.770  1.00 90.19           N  
ATOM   1745  N   ARG A 224     -31.359   3.508  -0.003  1.00 85.44           N  
ATOM   1746  CA  ARG A 224     -30.859   2.719  -1.127  1.00 85.44           C  
ATOM   1747  C   ARG A 224     -30.469   1.314  -0.681  1.00 85.44           C  
ATOM   1748  CB  ARG A 224     -29.656   3.412  -1.782  1.00 85.44           C  
ATOM   1749  O   ARG A 224     -30.359   0.403  -1.504  1.00 85.44           O  
ATOM   1750  CG  ARG A 224     -30.000   4.750  -2.422  1.00 85.44           C  
ATOM   1751  CD  ARG A 224     -28.781   5.395  -3.057  1.00 85.44           C  
ATOM   1752  NE  ARG A 224     -29.078   6.715  -3.598  1.00 85.44           N  
ATOM   1753  NH1 ARG A 224     -26.969   7.098  -4.430  1.00 85.44           N  
ATOM   1754  NH2 ARG A 224     -28.594   8.680  -4.691  1.00 85.44           N  
ATOM   1755  CZ  ARG A 224     -28.219   7.492  -4.238  1.00 85.44           C  
ATOM   1756  N   SER A 225     -30.297   1.122   0.581  1.00 89.88           N  
ATOM   1757  CA  SER A 225     -29.797  -0.179   1.021  1.00 89.88           C  
ATOM   1758  C   SER A 225     -30.328  -0.530   2.408  1.00 89.88           C  
ATOM   1759  CB  SER A 225     -28.281  -0.198   1.024  1.00 89.88           C  
ATOM   1760  O   SER A 225     -30.688   0.357   3.184  1.00 89.88           O  
ATOM   1761  OG  SER A 225     -27.766   0.638   2.049  1.00 89.88           O  
ATOM   1762  N   GLN A 226     -30.484  -1.760   2.619  1.00 92.94           N  
ATOM   1763  CA  GLN A 226     -30.906  -2.279   3.914  1.00 92.94           C  
ATOM   1764  C   GLN A 226     -30.125  -3.535   4.285  1.00 92.94           C  
ATOM   1765  CB  GLN A 226     -32.406  -2.576   3.906  1.00 92.94           C  
ATOM   1766  O   GLN A 226     -29.938  -4.426   3.455  1.00 92.94           O  
ATOM   1767  CG  GLN A 226     -32.938  -3.098   5.238  1.00 92.94           C  
ATOM   1768  CD  GLN A 226     -34.438  -3.369   5.207  1.00 92.94           C  
ATOM   1769  NE2 GLN A 226     -34.812  -4.598   5.531  1.00 92.94           N  
ATOM   1770  OE1 GLN A 226     -35.219  -2.480   4.898  1.00 92.94           O  
ATOM   1771  N   GLN A 227     -29.703  -3.523   5.520  1.00 93.62           N  
ATOM   1772  CA  GLN A 227     -28.984  -4.672   6.051  1.00 93.62           C  
ATOM   1773  C   GLN A 227     -29.594  -5.152   7.363  1.00 93.62           C  
ATOM   1774  CB  GLN A 227     -27.500  -4.320   6.258  1.00 93.62           C  
ATOM   1775  O   GLN A 227     -29.844  -4.352   8.273  1.00 93.62           O  
ATOM   1776  CG  GLN A 227     -26.625  -5.523   6.598  1.00 93.62           C  
ATOM   1777  CD  GLN A 227     -25.156  -5.168   6.688  1.00 93.62           C  
ATOM   1778  NE2 GLN A 227     -24.297  -6.156   6.457  1.00 93.62           N  
ATOM   1779  OE1 GLN A 227     -24.797  -4.020   6.961  1.00 93.62           O  
ATOM   1780  N   THR A 228     -29.875  -6.410   7.355  1.00 95.94           N  
ATOM   1781  CA  THR A 228     -30.422  -7.023   8.562  1.00 95.94           C  
ATOM   1782  C   THR A 228     -29.516  -8.156   9.047  1.00 95.94           C  
ATOM   1783  CB  THR A 228     -31.844  -7.559   8.336  1.00 95.94           C  
ATOM   1784  O   THR A 228     -29.156  -9.039   8.266  1.00 95.94           O  
ATOM   1785  CG2 THR A 228     -32.406  -8.156   9.617  1.00 95.94           C  
ATOM   1786  OG1 THR A 228     -32.688  -6.480   7.902  1.00 95.94           O  
ATOM   1787  N   VAL A 229     -29.219  -8.133  10.297  1.00 95.94           N  
ATOM   1788  CA  VAL A 229     -28.328  -9.141  10.844  1.00 95.94           C  
ATOM   1789  C   VAL A 229     -28.953  -9.789  12.070  1.00 95.94           C  
ATOM   1790  CB  VAL A 229     -26.953  -8.531  11.211  1.00 95.94           C  
ATOM   1791  O   VAL A 229     -29.422  -9.086  12.977  1.00 95.94           O  
ATOM   1792  CG1 VAL A 229     -26.000  -9.617  11.719  1.00 95.94           C  
ATOM   1793  CG2 VAL A 229     -26.344  -7.809  10.008  1.00 95.94           C  
ATOM   1794  N   ILE A 230     -28.953 -11.086  12.055  1.00 95.88           N  
ATOM   1795  CA  ILE A 230     -29.422 -11.859  13.203  1.00 95.88           C  
ATOM   1796  C   ILE A 230     -28.219 -12.430  13.961  1.00 95.88           C  
ATOM   1797  CB  ILE A 230     -30.375 -13.000  12.766  1.00 95.88           C  
ATOM   1798  O   ILE A 230     -27.359 -13.086  13.367  1.00 95.88           O  
ATOM   1799  CG1 ILE A 230     -31.594 -12.430  12.039  1.00 95.88           C  
ATOM   1800  CG2 ILE A 230     -30.797 -13.844  13.977  1.00 95.88           C  
ATOM   1801  CD1 ILE A 230     -32.469 -13.484  11.383  1.00 95.88           C  
ATOM   1802  N   PRO A 231     -28.156 -12.094  15.297  1.00 95.19           N  
ATOM   1803  CA  PRO A 231     -27.000 -12.578  16.062  1.00 95.19           C  
ATOM   1804  C   PRO A 231     -26.922 -14.102  16.109  1.00 95.19           C  
ATOM   1805  CB  PRO A 231     -27.266 -12.008  17.469  1.00 95.19           C  
ATOM   1806  O   PRO A 231     -27.938 -14.781  16.141  1.00 95.19           O  
ATOM   1807  CG  PRO A 231     -28.266 -10.914  17.266  1.00 95.19           C  
ATOM   1808  CD  PRO A 231     -29.062 -11.234  16.031  1.00 95.19           C  
ATOM   1809  N   ASN A 232     -25.750 -14.570  15.977  1.00 94.00           N  
ATOM   1810  CA  ASN A 232     -25.453 -16.000  16.094  1.00 94.00           C  
ATOM   1811  C   ASN A 232     -25.016 -16.375  17.500  1.00 94.00           C  
ATOM   1812  CB  ASN A 232     -24.391 -16.406  15.078  1.00 94.00           C  
ATOM   1813  O   ASN A 232     -23.875 -16.141  17.891  1.00 94.00           O  
ATOM   1814  CG  ASN A 232     -24.141 -17.906  15.062  1.00 94.00           C  
ATOM   1815  ND2 ASN A 232     -23.391 -18.375  14.078  1.00 94.00           N  
ATOM   1816  OD1 ASN A 232     -24.641 -18.641  15.922  1.00 94.00           O  
ATOM   1817  N   ILE A 233     -25.969 -16.953  18.250  1.00 94.06           N  
ATOM   1818  CA  ILE A 233     -25.703 -17.359  19.625  1.00 94.06           C  
ATOM   1819  C   ILE A 233     -25.062 -18.734  19.656  1.00 94.06           C  
ATOM   1820  CB  ILE A 233     -26.984 -17.344  20.484  1.00 94.06           C  
ATOM   1821  O   ILE A 233     -25.641 -19.703  19.125  1.00 94.06           O  
ATOM   1822  CG1 ILE A 233     -27.688 -15.977  20.359  1.00 94.06           C  
ATOM   1823  CG2 ILE A 233     -26.672 -17.672  21.938  1.00 94.06           C  
ATOM   1824  CD1 ILE A 233     -29.125 -15.977  20.891  1.00 94.06           C  
ATOM   1825  N   GLY A 234     -23.859 -18.750  20.156  1.00 91.19           N  
ATOM   1826  CA  GLY A 234     -23.188 -20.047  20.203  1.00 91.19           C  
ATOM   1827  C   GLY A 234     -21.781 -19.969  20.766  1.00 91.19           C  
ATOM   1828  O   GLY A 234     -21.203 -18.891  20.844  1.00 91.19           O  
ATOM   1829  N   SER A 235     -21.328 -21.203  21.156  1.00 86.50           N  
ATOM   1830  CA  SER A 235     -20.000 -21.297  21.734  1.00 86.50           C  
ATOM   1831  C   SER A 235     -18.922 -21.125  20.656  1.00 86.50           C  
ATOM   1832  CB  SER A 235     -19.812 -22.656  22.422  1.00 86.50           C  
ATOM   1833  O   SER A 235     -19.047 -21.656  19.562  1.00 86.50           O  
ATOM   1834  OG  SER A 235     -20.672 -22.766  23.547  1.00 86.50           O  
ATOM   1835  N   ARG A 236     -17.828 -20.328  20.984  1.00 89.19           N  
ATOM   1836  CA  ARG A 236     -16.688 -20.062  20.125  1.00 89.19           C  
ATOM   1837  C   ARG A 236     -15.375 -20.203  20.906  1.00 89.19           C  
ATOM   1838  CB  ARG A 236     -16.781 -18.656  19.531  1.00 89.19           C  
ATOM   1839  O   ARG A 236     -15.367 -20.125  22.141  1.00 89.19           O  
ATOM   1840  CG  ARG A 236     -18.000 -18.438  18.656  1.00 89.19           C  
ATOM   1841  CD  ARG A 236     -18.172 -16.984  18.250  1.00 89.19           C  
ATOM   1842  NE  ARG A 236     -19.375 -16.766  17.453  1.00 89.19           N  
ATOM   1843  NH1 ARG A 236     -20.781 -16.562  19.266  1.00 89.19           N  
ATOM   1844  NH2 ARG A 236     -21.609 -16.391  17.141  1.00 89.19           N  
ATOM   1845  CZ  ARG A 236     -20.578 -16.578  17.953  1.00 89.19           C  
ATOM   1846  N   PRO A 237     -14.320 -20.328  20.141  1.00 88.94           N  
ATOM   1847  CA  PRO A 237     -13.016 -20.391  20.812  1.00 88.94           C  
ATOM   1848  C   PRO A 237     -12.711 -19.125  21.609  1.00 88.94           C  
ATOM   1849  CB  PRO A 237     -12.031 -20.562  19.656  1.00 88.94           C  
ATOM   1850  O   PRO A 237     -13.047 -18.016  21.172  1.00 88.94           O  
ATOM   1851  CG  PRO A 237     -12.844 -21.141  18.547  1.00 88.94           C  
ATOM   1852  CD  PRO A 237     -14.242 -20.625  18.656  1.00 88.94           C  
ATOM   1853  N   TRP A 238     -12.172 -19.297  22.719  1.00 88.12           N  
ATOM   1854  CA  TRP A 238     -11.820 -18.172  23.578  1.00 88.12           C  
ATOM   1855  C   TRP A 238     -10.672 -17.375  22.969  1.00 88.12           C  
ATOM   1856  CB  TRP A 238     -11.438 -18.656  24.969  1.00 88.12           C  
ATOM   1857  O   TRP A 238      -9.641 -17.938  22.594  1.00 88.12           O  
ATOM   1858  CG  TRP A 238     -12.586 -19.219  25.750  1.00 88.12           C  
ATOM   1859  CD1 TRP A 238     -13.188 -20.438  25.578  1.00 88.12           C  
ATOM   1860  CD2 TRP A 238     -13.281 -18.594  26.828  1.00 88.12           C  
ATOM   1861  CE2 TRP A 238     -14.289 -19.484  27.266  1.00 88.12           C  
ATOM   1862  CE3 TRP A 238     -13.148 -17.359  27.484  1.00 88.12           C  
ATOM   1863  NE1 TRP A 238     -14.211 -20.609  26.484  1.00 88.12           N  
ATOM   1864  CH2 TRP A 238     -15.008 -17.969  28.938  1.00 88.12           C  
ATOM   1865  CZ2 TRP A 238     -15.156 -19.188  28.312  1.00 88.12           C  
ATOM   1866  CZ3 TRP A 238     -14.016 -17.062  28.531  1.00 88.12           C  
ATOM   1867  N   VAL A 239     -10.977 -16.203  22.734  1.00 85.62           N  
ATOM   1868  CA  VAL A 239      -9.969 -15.258  22.281  1.00 85.62           C  
ATOM   1869  C   VAL A 239      -9.852 -14.109  23.281  1.00 85.62           C  
ATOM   1870  CB  VAL A 239     -10.297 -14.711  20.875  1.00 85.62           C  
ATOM   1871  O   VAL A 239     -10.844 -13.422  23.562  1.00 85.62           O  
ATOM   1872  CG1 VAL A 239      -9.227 -13.719  20.422  1.00 85.62           C  
ATOM   1873  CG2 VAL A 239     -10.438 -15.852  19.875  1.00 85.62           C  
ATOM   1874  N   ARG A 240      -8.703 -14.094  23.984  1.00 83.00           N  
ATOM   1875  CA  ARG A 240      -8.438 -13.031  24.938  1.00 83.00           C  
ATOM   1876  C   ARG A 240      -9.445 -13.062  26.078  1.00 83.00           C  
ATOM   1877  CB  ARG A 240      -8.461 -11.664  24.250  1.00 83.00           C  
ATOM   1878  O   ARG A 240      -9.953 -12.016  26.500  1.00 83.00           O  
ATOM   1879  CG  ARG A 240      -7.340 -11.469  23.234  1.00 83.00           C  
ATOM   1880  CD  ARG A 240      -7.301 -10.039  22.719  1.00 83.00           C  
ATOM   1881  NE  ARG A 240      -8.445  -9.742  21.859  1.00 83.00           N  
ATOM   1882  NH1 ARG A 240      -7.426 -10.422  19.906  1.00 83.00           N  
ATOM   1883  NH2 ARG A 240      -9.578  -9.625  19.875  1.00 83.00           N  
ATOM   1884  CZ  ARG A 240      -8.484  -9.930  20.547  1.00 83.00           C  
ATOM   1885  N   GLY A 241      -9.891 -14.305  26.469  1.00 83.44           N  
ATOM   1886  CA  GLY A 241     -10.719 -14.531  27.656  1.00 83.44           C  
ATOM   1887  C   GLY A 241     -12.203 -14.344  27.375  1.00 83.44           C  
ATOM   1888  O   GLY A 241     -13.008 -14.305  28.312  1.00 83.44           O  
ATOM   1889  N   ILE A 242     -12.531 -14.172  26.000  1.00 87.69           N  
ATOM   1890  CA  ILE A 242     -13.914 -13.930  25.609  1.00 87.69           C  
ATOM   1891  C   ILE A 242     -14.367 -14.992  24.625  1.00 87.69           C  
ATOM   1892  CB  ILE A 242     -14.086 -12.516  25.000  1.00 87.69           C  
ATOM   1893  O   ILE A 242     -13.648 -15.312  23.672  1.00 87.69           O  
ATOM   1894  CG1 ILE A 242     -13.664 -11.445  26.016  1.00 87.69           C  
ATOM   1895  CG2 ILE A 242     -15.531 -12.297  24.547  1.00 87.69           C  
ATOM   1896  CD1 ILE A 242     -13.609 -10.039  25.422  1.00 87.69           C  
ATOM   1897  N   SER A 243     -15.516 -15.508  24.844  1.00 90.31           N  
ATOM   1898  CA  SER A 243     -16.047 -16.547  23.969  1.00 90.31           C  
ATOM   1899  C   SER A 243     -17.156 -16.000  23.062  1.00 90.31           C  
ATOM   1900  CB  SER A 243     -16.578 -17.734  24.781  1.00 90.31           C  
ATOM   1901  O   SER A 243     -17.703 -16.734  22.234  1.00 90.31           O  
ATOM   1902  OG  SER A 243     -17.625 -17.312  25.625  1.00 90.31           O  
ATOM   1903  N   SER A 244     -17.484 -14.680  23.250  1.00 92.19           N  
ATOM   1904  CA  SER A 244     -18.422 -13.984  22.375  1.00 92.19           C  
ATOM   1905  C   SER A 244     -17.703 -13.234  21.266  1.00 92.19           C  
ATOM   1906  CB  SER A 244     -19.281 -13.016  23.203  1.00 92.19           C  
ATOM   1907  O   SER A 244     -16.500 -13.023  21.328  1.00 92.19           O  
ATOM   1908  OG  SER A 244     -18.469 -12.008  23.781  1.00 92.19           O  
ATOM   1909  N   ARG A 245     -18.500 -12.828  20.156  1.00 93.44           N  
ATOM   1910  CA  ARG A 245     -17.906 -12.141  19.000  1.00 93.44           C  
ATOM   1911  C   ARG A 245     -18.750 -10.922  18.625  1.00 93.44           C  
ATOM   1912  CB  ARG A 245     -17.797 -13.086  17.812  1.00 93.44           C  
ATOM   1913  O   ARG A 245     -19.953 -10.891  18.859  1.00 93.44           O  
ATOM   1914  CG  ARG A 245     -16.844 -14.258  18.047  1.00 93.44           C  
ATOM   1915  CD  ARG A 245     -15.391 -13.805  18.078  1.00 93.44           C  
ATOM   1916  NE  ARG A 245     -14.477 -14.945  18.172  1.00 93.44           N  
ATOM   1917  NH1 ARG A 245     -14.617 -15.125  20.469  1.00 93.44           N  
ATOM   1918  NH2 ARG A 245     -13.289 -16.562  19.281  1.00 93.44           N  
ATOM   1919  CZ  ARG A 245     -14.133 -15.539  19.312  1.00 93.44           C  
ATOM   1920  N   ILE A 246     -18.016 -10.031  18.031  1.00 95.25           N  
ATOM   1921  CA  ILE A 246     -18.703  -8.883  17.453  1.00 95.25           C  
ATOM   1922  C   ILE A 246     -18.500  -8.867  15.930  1.00 95.25           C  
ATOM   1923  CB  ILE A 246     -18.203  -7.555  18.062  1.00 95.25           C  
ATOM   1924  O   ILE A 246     -17.375  -9.039  15.453  1.00 95.25           O  
ATOM   1925  CG1 ILE A 246     -18.531  -7.520  19.562  1.00 95.25           C  
ATOM   1926  CG2 ILE A 246     -18.828  -6.359  17.344  1.00 95.25           C  
ATOM   1927  CD1 ILE A 246     -17.938  -6.316  20.297  1.00 95.25           C  
ATOM   1928  N   SER A 247     -19.578  -8.734  15.297  1.00 96.44           N  
ATOM   1929  CA  SER A 247     -19.484  -8.516  13.859  1.00 96.44           C  
ATOM   1930  C   SER A 247     -19.625  -7.035  13.523  1.00 96.44           C  
ATOM   1931  CB  SER A 247     -20.562  -9.320  13.125  1.00 96.44           C  
ATOM   1932  O   SER A 247     -20.656  -6.422  13.805  1.00 96.44           O  
ATOM   1933  OG  SER A 247     -20.391 -10.703  13.359  1.00 96.44           O  
ATOM   1934  N   ILE A 248     -18.578  -6.438  12.906  1.00 96.94           N  
ATOM   1935  CA  ILE A 248     -18.547  -5.008  12.609  1.00 96.94           C  
ATOM   1936  C   ILE A 248     -19.031  -4.770  11.180  1.00 96.94           C  
ATOM   1937  CB  ILE A 248     -17.125  -4.426  12.797  1.00 96.94           C  
ATOM   1938  O   ILE A 248     -18.531  -5.383  10.234  1.00 96.94           O  
ATOM   1939  CG1 ILE A 248     -16.609  -4.703  14.219  1.00 96.94           C  
ATOM   1940  CG2 ILE A 248     -17.109  -2.922  12.492  1.00 96.94           C  
ATOM   1941  CD1 ILE A 248     -17.438  -4.039  15.312  1.00 96.94           C  
ATOM   1942  N   HIS A 249     -20.000  -3.867  11.133  1.00 96.50           N  
ATOM   1943  CA  HIS A 249     -20.562  -3.467   9.852  1.00 96.50           C  
ATOM   1944  C   HIS A 249     -20.422  -1.966   9.625  1.00 96.50           C  
ATOM   1945  CB  HIS A 249     -22.047  -3.861   9.773  1.00 96.50           C  
ATOM   1946  O   HIS A 249     -20.062  -1.228  10.555  1.00 96.50           O  
ATOM   1947  CG  HIS A 249     -22.281  -5.324   9.984  1.00 96.50           C  
ATOM   1948  CD2 HIS A 249     -22.547  -6.027  11.109  1.00 96.50           C  
ATOM   1949  ND1 HIS A 249     -22.266  -6.238   8.953  1.00 96.50           N  
ATOM   1950  CE1 HIS A 249     -22.500  -7.445   9.438  1.00 96.50           C  
ATOM   1951  NE2 HIS A 249     -22.688  -7.344  10.742  1.00 96.50           N  
ATOM   1952  N   TRP A 250     -20.688  -1.514   8.406  1.00 95.25           N  
ATOM   1953  CA  TRP A 250     -20.562  -0.093   8.102  1.00 95.25           C  
ATOM   1954  C   TRP A 250     -21.594   0.333   7.062  1.00 95.25           C  
ATOM   1955  CB  TRP A 250     -19.141   0.223   7.598  1.00 95.25           C  
ATOM   1956  O   TRP A 250     -22.062  -0.488   6.270  1.00 95.25           O  
ATOM   1957  CG  TRP A 250     -18.719  -0.594   6.414  1.00 95.25           C  
ATOM   1958  CD1 TRP A 250     -18.125  -1.823   6.434  1.00 95.25           C  
ATOM   1959  CD2 TRP A 250     -18.859  -0.237   5.035  1.00 95.25           C  
ATOM   1960  CE2 TRP A 250     -18.328  -1.298   4.273  1.00 95.25           C  
ATOM   1961  CE3 TRP A 250     -19.391   0.878   4.371  1.00 95.25           C  
ATOM   1962  NE1 TRP A 250     -17.891  -2.252   5.148  1.00 95.25           N  
ATOM   1963  CH2 TRP A 250     -18.828  -0.173   2.252  1.00 95.25           C  
ATOM   1964  CZ2 TRP A 250     -18.312  -1.275   2.875  1.00 95.25           C  
ATOM   1965  CZ3 TRP A 250     -19.375   0.898   2.982  1.00 95.25           C  
ATOM   1966  N   THR A 251     -21.969   1.570   7.160  1.00 94.69           N  
ATOM   1967  CA  THR A 251     -22.969   2.113   6.246  1.00 94.69           C  
ATOM   1968  C   THR A 251     -22.609   3.537   5.832  1.00 94.69           C  
ATOM   1969  CB  THR A 251     -24.375   2.100   6.883  1.00 94.69           C  
ATOM   1970  O   THR A 251     -22.281   4.371   6.680  1.00 94.69           O  
ATOM   1971  CG2 THR A 251     -25.422   2.598   5.898  1.00 94.69           C  
ATOM   1972  OG1 THR A 251     -24.703   0.763   7.277  1.00 94.69           O  
ATOM   1973  N   ILE A 252     -22.656   3.766   4.500  1.00 93.81           N  
ATOM   1974  CA  ILE A 252     -22.438   5.109   3.982  1.00 93.81           C  
ATOM   1975  C   ILE A 252     -23.766   5.816   3.795  1.00 93.81           C  
ATOM   1976  CB  ILE A 252     -21.656   5.082   2.650  1.00 93.81           C  
ATOM   1977  O   ILE A 252     -24.672   5.285   3.150  1.00 93.81           O  
ATOM   1978  CG1 ILE A 252     -20.250   4.477   2.863  1.00 93.81           C  
ATOM   1979  CG2 ILE A 252     -21.547   6.484   2.051  1.00 93.81           C  
ATOM   1980  CD1 ILE A 252     -19.484   4.215   1.573  1.00 93.81           C  
ATOM   1981  N   VAL A 253     -23.875   6.977   4.355  1.00 94.69           N  
ATOM   1982  CA  VAL A 253     -25.078   7.789   4.195  1.00 94.69           C  
ATOM   1983  C   VAL A 253     -24.766   9.023   3.354  1.00 94.69           C  
ATOM   1984  CB  VAL A 253     -25.656   8.211   5.562  1.00 94.69           C  
ATOM   1985  O   VAL A 253     -24.016   9.906   3.793  1.00 94.69           O  
ATOM   1986  CG1 VAL A 253     -26.969   8.977   5.379  1.00 94.69           C  
ATOM   1987  CG2 VAL A 253     -25.859   6.988   6.453  1.00 94.69           C  
ATOM   1988  N   LYS A 254     -25.328   9.094   2.170  1.00 94.06           N  
ATOM   1989  CA  LYS A 254     -25.062  10.188   1.235  1.00 94.06           C  
ATOM   1990  C   LYS A 254     -25.844  11.438   1.626  1.00 94.06           C  
ATOM   1991  CB  LYS A 254     -25.422   9.766  -0.191  1.00 94.06           C  
ATOM   1992  O   LYS A 254     -26.844  11.352   2.355  1.00 94.06           O  
ATOM   1993  CG  LYS A 254     -24.562   8.633  -0.737  1.00 94.06           C  
ATOM   1994  CD  LYS A 254     -24.859   8.367  -2.209  1.00 94.06           C  
ATOM   1995  CE  LYS A 254     -23.984   7.262  -2.766  1.00 94.06           C  
ATOM   1996  NZ  LYS A 254     -24.297   6.961  -4.195  1.00 94.06           N  
ATOM   1997  N   PRO A 255     -25.359  12.531   1.075  1.00 94.25           N  
ATOM   1998  CA  PRO A 255     -26.078  13.773   1.343  1.00 94.25           C  
ATOM   1999  C   PRO A 255     -27.547  13.703   0.925  1.00 94.25           C  
ATOM   2000  CB  PRO A 255     -25.312  14.812   0.506  1.00 94.25           C  
ATOM   2001  O   PRO A 255     -27.859  13.273  -0.188  1.00 94.25           O  
ATOM   2002  CG  PRO A 255     -23.938  14.250   0.361  1.00 94.25           C  
ATOM   2003  CD  PRO A 255     -24.047  12.750   0.265  1.00 94.25           C  
ATOM   2004  N   GLY A 256     -28.500  14.047   1.864  1.00 93.62           N  
ATOM   2005  CA  GLY A 256     -29.922  14.031   1.563  1.00 93.62           C  
ATOM   2006  C   GLY A 256     -30.594  12.711   1.902  1.00 93.62           C  
ATOM   2007  O   GLY A 256     -31.812  12.578   1.769  1.00 93.62           O  
ATOM   2008  N   ASP A 257     -29.828  11.703   2.299  1.00 95.00           N  
ATOM   2009  CA  ASP A 257     -30.312  10.391   2.703  1.00 95.00           C  
ATOM   2010  C   ASP A 257     -30.516  10.320   4.215  1.00 95.00           C  
ATOM   2011  CB  ASP A 257     -29.344   9.297   2.254  1.00 95.00           C  
ATOM   2012  O   ASP A 257     -30.094  11.219   4.945  1.00 95.00           O  
ATOM   2013  CG  ASP A 257     -30.016   7.941   2.105  1.00 95.00           C  
ATOM   2014  OD1 ASP A 257     -31.234   7.824   2.375  1.00 95.00           O  
ATOM   2015  OD2 ASP A 257     -29.312   6.977   1.716  1.00 95.00           O  
ATOM   2016  N   ILE A 258     -31.156   9.266   4.691  1.00 94.81           N  
ATOM   2017  CA  ILE A 258     -31.453   9.102   6.109  1.00 94.81           C  
ATOM   2018  C   ILE A 258     -30.953   7.734   6.586  1.00 94.81           C  
ATOM   2019  CB  ILE A 258     -32.969   9.250   6.398  1.00 94.81           C  
ATOM   2020  O   ILE A 258     -31.141   6.730   5.895  1.00 94.81           O  
ATOM   2021  CG1 ILE A 258     -33.469  10.633   5.949  1.00 94.81           C  
ATOM   2022  CG2 ILE A 258     -33.250   9.016   7.883  1.00 94.81           C  
ATOM   2023  CD1 ILE A 258     -34.969  10.766   5.918  1.00 94.81           C  
ATOM   2024  N   LEU A 259     -30.266   7.746   7.707  1.00 96.75           N  
ATOM   2025  CA  LEU A 259     -29.875   6.496   8.352  1.00 96.75           C  
ATOM   2026  C   LEU A 259     -30.953   6.027   9.320  1.00 96.75           C  
ATOM   2027  CB  LEU A 259     -28.547   6.660   9.086  1.00 96.75           C  
ATOM   2028  O   LEU A 259     -31.328   6.762  10.234  1.00 96.75           O  
ATOM   2029  CG  LEU A 259     -28.047   5.441   9.859  1.00 96.75           C  
ATOM   2030  CD1 LEU A 259     -27.547   4.367   8.898  1.00 96.75           C  
ATOM   2031  CD2 LEU A 259     -26.938   5.844  10.828  1.00 96.75           C  
ATOM   2032  N   LEU A 260     -31.438   4.816   9.094  1.00 96.75           N  
ATOM   2033  CA  LEU A 260     -32.406   4.215   9.992  1.00 96.75           C  
ATOM   2034  C   LEU A 260     -31.844   2.986  10.680  1.00 96.75           C  
ATOM   2035  CB  LEU A 260     -33.688   3.836   9.219  1.00 96.75           C  
ATOM   2036  O   LEU A 260     -31.375   2.057  10.016  1.00 96.75           O  
ATOM   2037  CG  LEU A 260     -34.469   4.988   8.586  1.00 96.75           C  
ATOM   2038  CD1 LEU A 260     -35.531   4.449   7.641  1.00 96.75           C  
ATOM   2039  CD2 LEU A 260     -35.094   5.867   9.664  1.00 96.75           C  
ATOM   2040  N   ILE A 261     -31.875   2.969  12.016  1.00 97.25           N  
ATOM   2041  CA  ILE A 261     -31.375   1.822  12.773  1.00 97.25           C  
ATOM   2042  C   ILE A 261     -32.500   1.257  13.641  1.00 97.25           C  
ATOM   2043  CB  ILE A 261     -30.156   2.203  13.648  1.00 97.25           C  
ATOM   2044  O   ILE A 261     -33.094   1.978  14.445  1.00 97.25           O  
ATOM   2045  CG1 ILE A 261     -29.031   2.771  12.773  1.00 97.25           C  
ATOM   2046  CG2 ILE A 261     -29.672   0.993  14.453  1.00 97.25           C  
ATOM   2047  CD1 ILE A 261     -27.844   3.291  13.570  1.00 97.25           C  
ATOM   2048  N   ASN A 262     -32.812   0.034  13.406  1.00 96.56           N  
ATOM   2049  CA  ASN A 262     -33.781  -0.709  14.227  1.00 96.56           C  
ATOM   2050  C   ASN A 262     -33.094  -1.896  14.922  1.00 96.56           C  
ATOM   2051  CB  ASN A 262     -34.938  -1.182  13.367  1.00 96.56           C  
ATOM   2052  O   ASN A 262     -32.438  -2.705  14.273  1.00 96.56           O  
ATOM   2053  CG  ASN A 262     -35.812  -0.035  12.867  1.00 96.56           C  
ATOM   2054  ND2 ASN A 262     -36.250  -0.133  11.625  1.00 96.56           N  
ATOM   2055  OD1 ASN A 262     -36.062   0.932  13.594  1.00 96.56           O  
ATOM   2056  N   SER A 263     -33.375  -1.976  16.250  1.00 96.38           N  
ATOM   2057  CA  SER A 263     -32.750  -3.068  16.969  1.00 96.38           C  
ATOM   2058  C   SER A 263     -33.625  -3.584  18.094  1.00 96.38           C  
ATOM   2059  CB  SER A 263     -31.391  -2.615  17.531  1.00 96.38           C  
ATOM   2060  O   SER A 263     -34.188  -2.797  18.859  1.00 96.38           O  
ATOM   2061  OG  SER A 263     -30.812  -3.637  18.328  1.00 96.38           O  
ATOM   2062  N   THR A 264     -33.812  -4.867  18.172  1.00 95.31           N  
ATOM   2063  CA  THR A 264     -34.531  -5.512  19.266  1.00 95.31           C  
ATOM   2064  C   THR A 264     -33.531  -6.121  20.266  1.00 95.31           C  
ATOM   2065  CB  THR A 264     -35.469  -6.605  18.766  1.00 95.31           C  
ATOM   2066  O   THR A 264     -33.938  -6.730  21.250  1.00 95.31           O  
ATOM   2067  CG2 THR A 264     -36.562  -6.012  17.859  1.00 95.31           C  
ATOM   2068  OG1 THR A 264     -34.719  -7.570  18.016  1.00 95.31           O  
ATOM   2069  N   GLY A 265     -32.156  -5.852  20.047  1.00 94.81           N  
ATOM   2070  CA  GLY A 265     -31.062  -6.305  20.906  1.00 94.81           C  
ATOM   2071  C   GLY A 265     -29.766  -6.531  20.156  1.00 94.81           C  
ATOM   2072  O   GLY A 265     -29.734  -6.480  18.922  1.00 94.81           O  
ATOM   2073  N   ASN A 266     -28.594  -6.594  20.828  1.00 96.62           N  
ATOM   2074  CA  ASN A 266     -27.281  -7.020  20.359  1.00 96.62           C  
ATOM   2075  C   ASN A 266     -26.625  -5.941  19.500  1.00 96.62           C  
ATOM   2076  CB  ASN A 266     -27.391  -8.328  19.578  1.00 96.62           C  
ATOM   2077  O   ASN A 266     -25.672  -6.223  18.766  1.00 96.62           O  
ATOM   2078  CG  ASN A 266     -27.922  -9.477  20.422  1.00 96.62           C  
ATOM   2079  ND2 ASN A 266     -27.016 -10.289  20.938  1.00 96.62           N  
ATOM   2080  OD1 ASN A 266     -29.125  -9.625  20.609  1.00 96.62           O  
ATOM   2081  N   LEU A 267     -27.156  -4.695  19.516  1.00 97.31           N  
ATOM   2082  CA  LEU A 267     -26.625  -3.609  18.688  1.00 97.31           C  
ATOM   2083  C   LEU A 267     -25.391  -2.994  19.359  1.00 97.31           C  
ATOM   2084  CB  LEU A 267     -27.688  -2.531  18.469  1.00 97.31           C  
ATOM   2085  O   LEU A 267     -25.438  -2.633  20.531  1.00 97.31           O  
ATOM   2086  CG  LEU A 267     -27.234  -1.278  17.719  1.00 97.31           C  
ATOM   2087  CD1 LEU A 267     -26.828  -1.634  16.297  1.00 97.31           C  
ATOM   2088  CD2 LEU A 267     -28.344  -0.226  17.719  1.00 97.31           C  
ATOM   2089  N   ILE A 268     -24.328  -3.027  18.688  1.00 97.06           N  
ATOM   2090  CA  ILE A 268     -23.188  -2.146  18.953  1.00 97.06           C  
ATOM   2091  C   ILE A 268     -23.328  -0.881  18.109  1.00 97.06           C  
ATOM   2092  CB  ILE A 268     -21.844  -2.852  18.656  1.00 97.06           C  
ATOM   2093  O   ILE A 268     -23.094  -0.911  16.891  1.00 97.06           O  
ATOM   2094  CG1 ILE A 268     -21.797  -4.207  19.375  1.00 97.06           C  
ATOM   2095  CG2 ILE A 268     -20.672  -1.965  19.078  1.00 97.06           C  
ATOM   2096  CD1 ILE A 268     -21.859  -4.113  20.891  1.00 97.06           C  
ATOM   2097  N   ALA A 269     -23.750   0.192  18.797  1.00 96.69           N  
ATOM   2098  CA  ALA A 269     -24.234   1.390  18.125  1.00 96.69           C  
ATOM   2099  C   ALA A 269     -23.094   2.326  17.766  1.00 96.69           C  
ATOM   2100  CB  ALA A 269     -25.266   2.115  18.984  1.00 96.69           C  
ATOM   2101  O   ALA A 269     -22.078   2.367  18.469  1.00 96.69           O  
ATOM   2102  N   PRO A 270     -23.266   2.990  16.672  1.00 96.69           N  
ATOM   2103  CA  PRO A 270     -22.266   4.008  16.344  1.00 96.69           C  
ATOM   2104  C   PRO A 270     -22.250   5.172  17.328  1.00 96.69           C  
ATOM   2105  CB  PRO A 270     -22.688   4.480  14.945  1.00 96.69           C  
ATOM   2106  O   PRO A 270     -23.312   5.574  17.828  1.00 96.69           O  
ATOM   2107  CG  PRO A 270     -24.156   4.227  14.891  1.00 96.69           C  
ATOM   2108  CD  PRO A 270     -24.469   3.039  15.750  1.00 96.69           C  
ATOM   2109  N   ARG A 271     -21.141   5.613  17.641  1.00 95.19           N  
ATOM   2110  CA  ARG A 271     -21.016   6.789  18.500  1.00 95.19           C  
ATOM   2111  C   ARG A 271     -21.047   8.070  17.672  1.00 95.19           C  
ATOM   2112  CB  ARG A 271     -19.703   6.727  19.312  1.00 95.19           C  
ATOM   2113  O   ARG A 271     -21.453   9.125  18.188  1.00 95.19           O  
ATOM   2114  CG  ARG A 271     -19.578   7.832  20.344  1.00 95.19           C  
ATOM   2115  CD  ARG A 271     -18.625   7.445  21.469  1.00 95.19           C  
ATOM   2116  NE  ARG A 271     -19.297   6.699  22.516  1.00 95.19           N  
ATOM   2117  NH1 ARG A 271     -17.391   6.281  23.734  1.00 95.19           N  
ATOM   2118  NH2 ARG A 271     -19.406   5.504  24.469  1.00 95.19           N  
ATOM   2119  CZ  ARG A 271     -18.703   6.164  23.578  1.00 95.19           C  
ATOM   2120  N   GLY A 272     -20.703   8.000  16.422  1.00 95.25           N  
ATOM   2121  CA  GLY A 272     -20.672   9.102  15.477  1.00 95.25           C  
ATOM   2122  C   GLY A 272     -20.391   8.656  14.055  1.00 95.25           C  
ATOM   2123  O   GLY A 272     -20.672   7.516  13.680  1.00 95.25           O  
ATOM   2124  N   TYR A 273     -19.828   9.578  13.242  1.00 95.44           N  
ATOM   2125  CA  TYR A 273     -19.562   9.258  11.844  1.00 95.44           C  
ATOM   2126  C   TYR A 273     -18.172   9.727  11.430  1.00 95.44           C  
ATOM   2127  CB  TYR A 273     -20.625   9.898  10.938  1.00 95.44           C  
ATOM   2128  O   TYR A 273     -17.594  10.617  12.062  1.00 95.44           O  
ATOM   2129  CG  TYR A 273     -20.625  11.406  10.984  1.00 95.44           C  
ATOM   2130  CD1 TYR A 273     -21.453  12.094  11.867  1.00 95.44           C  
ATOM   2131  CD2 TYR A 273     -19.812  12.148  10.133  1.00 95.44           C  
ATOM   2132  CE1 TYR A 273     -21.469  13.484  11.914  1.00 95.44           C  
ATOM   2133  CE2 TYR A 273     -19.812  13.539  10.164  1.00 95.44           C  
ATOM   2134  OH  TYR A 273     -20.641  15.570  11.094  1.00 95.44           O  
ATOM   2135  CZ  TYR A 273     -20.641  14.195  11.055  1.00 95.44           C  
ATOM   2136  N   PHE A 274     -17.641   8.992  10.367  1.00 94.19           N  
ATOM   2137  CA  PHE A 274     -16.422   9.438   9.703  1.00 94.19           C  
ATOM   2138  C   PHE A 274     -16.750  10.211   8.430  1.00 94.19           C  
ATOM   2139  CB  PHE A 274     -15.516   8.250   9.367  1.00 94.19           C  
ATOM   2140  O   PHE A 274     -17.641   9.820   7.672  1.00 94.19           O  
ATOM   2141  CG  PHE A 274     -14.992   7.523  10.578  1.00 94.19           C  
ATOM   2142  CD1 PHE A 274     -13.789   7.898  11.156  1.00 94.19           C  
ATOM   2143  CD2 PHE A 274     -15.703   6.469  11.133  1.00 94.19           C  
ATOM   2144  CE1 PHE A 274     -13.305   7.230  12.281  1.00 94.19           C  
ATOM   2145  CE2 PHE A 274     -15.227   5.797  12.250  1.00 94.19           C  
ATOM   2146  CZ  PHE A 274     -14.023   6.180  12.820  1.00 94.19           C  
ATOM   2147  N   LYS A 275     -16.078  11.297   8.297  1.00 91.94           N  
ATOM   2148  CA  LYS A 275     -16.219  12.039   7.047  1.00 91.94           C  
ATOM   2149  C   LYS A 275     -15.445  11.375   5.918  1.00 91.94           C  
ATOM   2150  CB  LYS A 275     -15.742  13.484   7.227  1.00 91.94           C  
ATOM   2151  O   LYS A 275     -14.227  11.195   6.012  1.00 91.94           O  
ATOM   2152  CG  LYS A 275     -16.016  14.375   6.027  1.00 91.94           C  
ATOM   2153  CD  LYS A 275     -15.586  15.820   6.297  1.00 91.94           C  
ATOM   2154  CE  LYS A 275     -15.797  16.703   5.074  1.00 91.94           C  
ATOM   2155  NZ  LYS A 275     -15.398  18.109   5.340  1.00 91.94           N  
ATOM   2156  N   ILE A 276     -16.188  10.992   4.832  1.00 88.12           N  
ATOM   2157  CA  ILE A 276     -15.531  10.328   3.709  1.00 88.12           C  
ATOM   2158  C   ILE A 276     -15.164  11.359   2.645  1.00 88.12           C  
ATOM   2159  CB  ILE A 276     -16.422   9.227   3.100  1.00 88.12           C  
ATOM   2160  O   ILE A 276     -16.000  12.148   2.219  1.00 88.12           O  
ATOM   2161  CG1 ILE A 276     -16.781   8.180   4.160  1.00 88.12           C  
ATOM   2162  CG2 ILE A 276     -15.742   8.578   1.893  1.00 88.12           C  
ATOM   2163  CD1 ILE A 276     -15.570   7.418   4.703  1.00 88.12           C  
ATOM   2164  N   ARG A 277     -13.828  11.359   2.314  1.00 83.19           N  
ATOM   2165  CA  ARG A 277     -13.344  12.250   1.265  1.00 83.19           C  
ATOM   2166  C   ARG A 277     -12.773  11.461   0.094  1.00 83.19           C  
ATOM   2167  CB  ARG A 277     -12.289  13.211   1.815  1.00 83.19           C  
ATOM   2168  O   ARG A 277     -12.305  10.328   0.271  1.00 83.19           O  
ATOM   2169  CG  ARG A 277     -12.797  14.125   2.918  1.00 83.19           C  
ATOM   2170  CD  ARG A 277     -11.719  15.094   3.391  1.00 83.19           C  
ATOM   2171  NE  ARG A 277     -12.195  15.922   4.492  1.00 83.19           N  
ATOM   2172  NH1 ARG A 277     -10.312  17.266   4.555  1.00 83.19           N  
ATOM   2173  NH2 ARG A 277     -12.039  17.625   6.020  1.00 83.19           N  
ATOM   2174  CZ  ARG A 277     -11.516  16.938   5.020  1.00 83.19           C  
ATOM   2175  N   SER A 278     -13.023  12.039  -1.092  1.00 78.38           N  
ATOM   2176  CA  SER A 278     -12.359  11.453  -2.250  1.00 78.38           C  
ATOM   2177  C   SER A 278     -10.922  11.953  -2.379  1.00 78.38           C  
ATOM   2178  CB  SER A 278     -13.133  11.766  -3.529  1.00 78.38           C  
ATOM   2179  O   SER A 278     -10.688  13.164  -2.439  1.00 78.38           O  
ATOM   2180  OG  SER A 278     -14.445  11.219  -3.473  1.00 78.38           O  
ATOM   2181  N   GLY A 279      -9.961  11.039  -2.066  1.00 78.06           N  
ATOM   2182  CA  GLY A 279      -8.570  11.453  -2.184  1.00 78.06           C  
ATOM   2183  C   GLY A 279      -7.684  10.406  -2.830  1.00 78.06           C  
ATOM   2184  O   GLY A 279      -8.180   9.422  -3.389  1.00 78.06           O  
ATOM   2185  N   LYS A 280      -6.367  10.734  -2.957  1.00 82.06           N  
ATOM   2186  CA  LYS A 280      -5.375   9.859  -3.568  1.00 82.06           C  
ATOM   2187  C   LYS A 280      -4.535   9.148  -2.504  1.00 82.06           C  
ATOM   2188  CB  LYS A 280      -4.465  10.648  -4.512  1.00 82.06           C  
ATOM   2189  O   LYS A 280      -3.473   8.609  -2.807  1.00 82.06           O  
ATOM   2190  CG  LYS A 280      -5.184  11.219  -5.727  1.00 82.06           C  
ATOM   2191  CD  LYS A 280      -4.219  11.945  -6.652  1.00 82.06           C  
ATOM   2192  CE  LYS A 280      -4.938  12.539  -7.855  1.00 82.06           C  
ATOM   2193  NZ  LYS A 280      -3.998  13.266  -8.758  1.00 82.06           N  
ATOM   2194  N   SER A 281      -5.055   9.125  -1.241  1.00 89.06           N  
ATOM   2195  CA  SER A 281      -4.336   8.477  -0.153  1.00 89.06           C  
ATOM   2196  C   SER A 281      -4.477   6.957  -0.227  1.00 89.06           C  
ATOM   2197  CB  SER A 281      -4.840   8.977   1.201  1.00 89.06           C  
ATOM   2198  O   SER A 281      -5.391   6.445  -0.873  1.00 89.06           O  
ATOM   2199  OG  SER A 281      -4.648  10.375   1.322  1.00 89.06           O  
ATOM   2200  N   SER A 282      -3.553   6.348   0.475  1.00 90.25           N  
ATOM   2201  CA  SER A 282      -3.574   4.891   0.418  1.00 90.25           C  
ATOM   2202  C   SER A 282      -3.004   4.277   1.692  1.00 90.25           C  
ATOM   2203  CB  SER A 282      -2.789   4.391  -0.795  1.00 90.25           C  
ATOM   2204  O   SER A 282      -2.576   5.000   2.596  1.00 90.25           O  
ATOM   2205  OG  SER A 282      -3.014   3.006  -1.003  1.00 90.25           O  
ATOM   2206  N   ILE A 283      -3.027   2.938   1.765  1.00 88.94           N  
ATOM   2207  CA  ILE A 283      -2.504   2.170   2.889  1.00 88.94           C  
ATOM   2208  C   ILE A 283      -1.563   1.082   2.377  1.00 88.94           C  
ATOM   2209  CB  ILE A 283      -3.643   1.546   3.727  1.00 88.94           C  
ATOM   2210  O   ILE A 283      -1.795   0.501   1.314  1.00 88.94           O  
ATOM   2211  CG1 ILE A 283      -3.070   0.836   4.961  1.00 88.94           C  
ATOM   2212  CG2 ILE A 283      -4.473   0.582   2.875  1.00 88.94           C  
ATOM   2213  CD1 ILE A 283      -4.125   0.406   5.969  1.00 88.94           C  
ATOM   2214  N   MET A 284      -0.499   0.824   3.150  1.00 89.56           N  
ATOM   2215  CA  MET A 284       0.481  -0.185   2.758  1.00 89.56           C  
ATOM   2216  C   MET A 284       1.004  -0.938   3.977  1.00 89.56           C  
ATOM   2217  CB  MET A 284       1.645   0.458   2.002  1.00 89.56           C  
ATOM   2218  O   MET A 284       1.324  -0.328   5.000  1.00 89.56           O  
ATOM   2219  CG  MET A 284       2.703  -0.533   1.548  1.00 89.56           C  
ATOM   2220  SD  MET A 284       4.109   0.282   0.695  1.00 89.56           S  
ATOM   2221  CE  MET A 284       3.260   0.937  -0.768  1.00 89.56           C  
ATOM   2222  N   ARG A 285       1.062  -2.123   3.820  1.00 91.50           N  
ATOM   2223  CA  ARG A 285       1.693  -2.928   4.859  1.00 91.50           C  
ATOM   2224  C   ARG A 285       3.207  -2.973   4.676  1.00 91.50           C  
ATOM   2225  CB  ARG A 285       1.123  -4.348   4.863  1.00 91.50           C  
ATOM   2226  O   ARG A 285       3.695  -3.395   3.625  1.00 91.50           O  
ATOM   2227  CG  ARG A 285      -0.323  -4.430   5.324  1.00 91.50           C  
ATOM   2228  CD  ARG A 285      -0.794  -5.871   5.449  1.00 91.50           C  
ATOM   2229  NE  ARG A 285      -0.724  -6.344   6.828  1.00 91.50           N  
ATOM   2230  NH1 ARG A 285      -1.826  -8.336   6.422  1.00 91.50           N  
ATOM   2231  NH2 ARG A 285      -1.098  -7.832   8.539  1.00 91.50           N  
ATOM   2232  CZ  ARG A 285      -1.216  -7.504   7.262  1.00 91.50           C  
ATOM   2233  N   SER A 286       3.949  -2.590   5.660  1.00 92.81           N  
ATOM   2234  CA  SER A 286       5.406  -2.551   5.551  1.00 92.81           C  
ATOM   2235  C   SER A 286       6.059  -2.514   6.930  1.00 92.81           C  
ATOM   2236  CB  SER A 286       5.852  -1.338   4.734  1.00 92.81           C  
ATOM   2237  O   SER A 286       5.559  -1.854   7.844  1.00 92.81           O  
ATOM   2238  OG  SER A 286       7.262  -1.267   4.668  1.00 92.81           O  
ATOM   2239  N   ASP A 287       7.176  -3.174   7.012  1.00 94.69           N  
ATOM   2240  CA  ASP A 287       7.957  -3.133   8.242  1.00 94.69           C  
ATOM   2241  C   ASP A 287       9.250  -2.350   8.047  1.00 94.69           C  
ATOM   2242  CB  ASP A 287       8.266  -4.551   8.727  1.00 94.69           C  
ATOM   2243  O   ASP A 287      10.102  -2.314   8.938  1.00 94.69           O  
ATOM   2244  CG  ASP A 287       7.051  -5.266   9.289  1.00 94.69           C  
ATOM   2245  OD1 ASP A 287       6.211  -4.621   9.953  1.00 94.69           O  
ATOM   2246  OD2 ASP A 287       6.930  -6.492   9.062  1.00 94.69           O  
ATOM   2247  N   ALA A 288       9.398  -1.860   6.895  1.00 94.56           N  
ATOM   2248  CA  ALA A 288      10.570  -1.041   6.598  1.00 94.56           C  
ATOM   2249  C   ALA A 288      10.586   0.223   7.453  1.00 94.56           C  
ATOM   2250  CB  ALA A 288      10.602  -0.676   5.117  1.00 94.56           C  
ATOM   2251  O   ALA A 288       9.539   0.821   7.707  1.00 94.56           O  
ATOM   2252  N   PRO A 289      11.750   0.606   8.000  1.00 95.25           N  
ATOM   2253  CA  PRO A 289      11.836   1.827   8.805  1.00 95.25           C  
ATOM   2254  C   PRO A 289      11.562   3.090   7.988  1.00 95.25           C  
ATOM   2255  CB  PRO A 289      13.281   1.810   9.312  1.00 95.25           C  
ATOM   2256  O   PRO A 289      11.789   3.111   6.777  1.00 95.25           O  
ATOM   2257  CG  PRO A 289      14.031   1.021   8.297  1.00 95.25           C  
ATOM   2258  CD  PRO A 289      13.109  -0.001   7.699  1.00 95.25           C  
ATOM   2259  N   ILE A 290      10.938   4.027   8.711  1.00 95.25           N  
ATOM   2260  CA  ILE A 290      10.664   5.324   8.094  1.00 95.25           C  
ATOM   2261  C   ILE A 290      11.844   6.266   8.336  1.00 95.25           C  
ATOM   2262  CB  ILE A 290       9.359   5.945   8.641  1.00 95.25           C  
ATOM   2263  O   ILE A 290      12.273   6.461   9.477  1.00 95.25           O  
ATOM   2264  CG1 ILE A 290       8.172   5.023   8.359  1.00 95.25           C  
ATOM   2265  CG2 ILE A 290       9.133   7.336   8.047  1.00 95.25           C  
ATOM   2266  CD1 ILE A 290       6.879   5.449   9.047  1.00 95.25           C  
ATOM   2267  N   GLY A 291      12.453   6.766   7.250  1.00 92.94           N  
ATOM   2268  CA  GLY A 291      13.617   7.629   7.359  1.00 92.94           C  
ATOM   2269  C   GLY A 291      13.445   8.953   6.641  1.00 92.94           C  
ATOM   2270  O   GLY A 291      12.484   9.148   5.895  1.00 92.94           O  
ATOM   2271  N   LYS A 292      14.359   9.938   7.031  1.00 92.81           N  
ATOM   2272  CA  LYS A 292      14.375  11.242   6.391  1.00 92.81           C  
ATOM   2273  C   LYS A 292      15.047  11.188   5.023  1.00 92.81           C  
ATOM   2274  CB  LYS A 292      15.086  12.266   7.277  1.00 92.81           C  
ATOM   2275  O   LYS A 292      16.281  11.133   4.930  1.00 92.81           O  
ATOM   2276  CG  LYS A 292      14.359  12.570   8.586  1.00 92.81           C  
ATOM   2277  CD  LYS A 292      15.039  13.695   9.352  1.00 92.81           C  
ATOM   2278  CE  LYS A 292      14.320  13.984  10.664  1.00 92.81           C  
ATOM   2279  NZ  LYS A 292      14.969  15.102  11.414  1.00 92.81           N  
ATOM   2280  N   CYS A 293      14.344  10.969   3.945  1.00 92.50           N  
ATOM   2281  CA  CYS A 293      14.812  10.898   2.568  1.00 92.50           C  
ATOM   2282  C   CYS A 293      13.719  11.328   1.596  1.00 92.50           C  
ATOM   2283  CB  CYS A 293      15.289   9.484   2.230  1.00 92.50           C  
ATOM   2284  O   CYS A 293      12.562  11.500   1.990  1.00 92.50           O  
ATOM   2285  SG  CYS A 293      14.000   8.227   2.412  1.00 92.50           S  
ATOM   2286  N   ASN A 294      14.141  11.609   0.433  1.00 92.06           N  
ATOM   2287  CA  ASN A 294      13.234  12.102  -0.600  1.00 92.06           C  
ATOM   2288  C   ASN A 294      13.062  11.086  -1.727  1.00 92.06           C  
ATOM   2289  CB  ASN A 294      13.727  13.438  -1.159  1.00 92.06           C  
ATOM   2290  O   ASN A 294      14.008  10.820  -2.475  1.00 92.06           O  
ATOM   2291  CG  ASN A 294      12.742  14.062  -2.125  1.00 92.06           C  
ATOM   2292  ND2 ASN A 294      13.227  14.969  -2.965  1.00 92.06           N  
ATOM   2293  OD1 ASN A 294      11.547  13.742  -2.115  1.00 92.06           O  
ATOM   2294  N   SER A 295      11.891  10.562  -1.791  1.00 90.88           N  
ATOM   2295  CA  SER A 295      11.547   9.656  -2.881  1.00 90.88           C  
ATOM   2296  C   SER A 295      10.047   9.664  -3.152  1.00 90.88           C  
ATOM   2297  CB  SER A 295      12.000   8.234  -2.559  1.00 90.88           C  
ATOM   2298  O   SER A 295       9.234   9.500  -2.234  1.00 90.88           O  
ATOM   2299  OG  SER A 295      11.617   7.336  -3.590  1.00 90.88           O  
ATOM   2300  N   GLU A 296       9.672   9.844  -4.352  1.00 89.50           N  
ATOM   2301  CA  GLU A 296       8.273   9.922  -4.766  1.00 89.50           C  
ATOM   2302  C   GLU A 296       7.648   8.539  -4.867  1.00 89.50           C  
ATOM   2303  CB  GLU A 296       8.148  10.656  -6.102  1.00 89.50           C  
ATOM   2304  O   GLU A 296       6.426   8.398  -4.781  1.00 89.50           O  
ATOM   2305  CG  GLU A 296       8.477  12.141  -6.023  1.00 89.50           C  
ATOM   2306  CD  GLU A 296       8.297  12.867  -7.348  1.00 89.50           C  
ATOM   2307  OE1 GLU A 296       8.500  14.102  -7.398  1.00 89.50           O  
ATOM   2308  OE2 GLU A 296       7.949  12.195  -8.344  1.00 89.50           O  
ATOM   2309  N   CYS A 297       8.477   7.477  -5.020  1.00 92.12           N  
ATOM   2310  CA  CYS A 297       7.984   6.109  -5.172  1.00 92.12           C  
ATOM   2311  C   CYS A 297       8.250   5.293  -3.914  1.00 92.12           C  
ATOM   2312  CB  CYS A 297       8.641   5.434  -6.375  1.00 92.12           C  
ATOM   2313  O   CYS A 297       9.398   5.152  -3.492  1.00 92.12           O  
ATOM   2314  SG  CYS A 297       8.062   3.750  -6.672  1.00 92.12           S  
ATOM   2315  N   ILE A 298       7.180   4.637  -3.363  1.00 92.38           N  
ATOM   2316  CA  ILE A 298       7.277   3.875  -2.123  1.00 92.38           C  
ATOM   2317  C   ILE A 298       6.770   2.453  -2.350  1.00 92.38           C  
ATOM   2318  CB  ILE A 298       6.484   4.551  -0.981  1.00 92.38           C  
ATOM   2319  O   ILE A 298       5.734   2.252  -2.990  1.00 92.38           O  
ATOM   2320  CG1 ILE A 298       7.027   5.961  -0.716  1.00 92.38           C  
ATOM   2321  CG2 ILE A 298       6.531   3.697   0.289  1.00 92.38           C  
ATOM   2322  CD1 ILE A 298       6.180   6.777   0.252  1.00 92.38           C  
ATOM   2323  N   THR A 299       7.539   1.488  -1.801  1.00 92.81           N  
ATOM   2324  CA  THR A 299       7.137   0.085  -1.821  1.00 92.81           C  
ATOM   2325  C   THR A 299       7.141  -0.498  -0.411  1.00 92.81           C  
ATOM   2326  CB  THR A 299       8.062  -0.747  -2.727  1.00 92.81           C  
ATOM   2327  O   THR A 299       7.645   0.127   0.524  1.00 92.81           O  
ATOM   2328  CG2 THR A 299       8.266  -0.070  -4.078  1.00 92.81           C  
ATOM   2329  OG1 THR A 299       9.336  -0.899  -2.086  1.00 92.81           O  
ATOM   2330  N   PRO A 300       6.508  -1.697  -0.286  1.00 89.94           N  
ATOM   2331  CA  PRO A 300       6.492  -2.312   1.043  1.00 89.94           C  
ATOM   2332  C   PRO A 300       7.895  -2.572   1.587  1.00 89.94           C  
ATOM   2333  CB  PRO A 300       5.742  -3.629   0.816  1.00 89.94           C  
ATOM   2334  O   PRO A 300       8.094  -2.619   2.805  1.00 89.94           O  
ATOM   2335  CG  PRO A 300       4.828  -3.354  -0.334  1.00 89.94           C  
ATOM   2336  CD  PRO A 300       5.535  -2.441  -1.296  1.00 89.94           C  
ATOM   2337  N   ASN A 301       8.836  -2.758   0.693  1.00 91.31           N  
ATOM   2338  CA  ASN A 301      10.203  -3.076   1.101  1.00 91.31           C  
ATOM   2339  C   ASN A 301      11.070  -1.821   1.196  1.00 91.31           C  
ATOM   2340  CB  ASN A 301      10.828  -4.082   0.134  1.00 91.31           C  
ATOM   2341  O   ASN A 301      12.250  -1.899   1.546  1.00 91.31           O  
ATOM   2342  CG  ASN A 301      10.156  -5.438   0.179  1.00 91.31           C  
ATOM   2343  ND2 ASN A 301      10.359  -6.238  -0.859  1.00 91.31           N  
ATOM   2344  OD1 ASN A 301       9.453  -5.762   1.140  1.00 91.31           O  
ATOM   2345  N   GLY A 302      10.531  -0.693   0.938  1.00 92.88           N  
ATOM   2346  CA  GLY A 302      11.281   0.554   0.990  1.00 92.88           C  
ATOM   2347  C   GLY A 302      11.117   1.398  -0.260  1.00 92.88           C  
ATOM   2348  O   GLY A 302      10.531   0.949  -1.248  1.00 92.88           O  
ATOM   2349  N   SER A 303      11.617   2.684  -0.224  1.00 93.88           N  
ATOM   2350  CA  SER A 303      11.438   3.607  -1.338  1.00 93.88           C  
ATOM   2351  C   SER A 303      12.398   3.293  -2.477  1.00 93.88           C  
ATOM   2352  CB  SER A 303      11.641   5.051  -0.875  1.00 93.88           C  
ATOM   2353  O   SER A 303      13.484   2.756  -2.248  1.00 93.88           O  
ATOM   2354  OG  SER A 303      10.680   5.402   0.105  1.00 93.88           O  
ATOM   2355  N   ILE A 304      11.992   3.551  -3.730  1.00 91.38           N  
ATOM   2356  CA  ILE A 304      12.781   3.342  -4.941  1.00 91.38           C  
ATOM   2357  C   ILE A 304      13.156   4.688  -5.551  1.00 91.38           C  
ATOM   2358  CB  ILE A 304      12.016   2.479  -5.973  1.00 91.38           C  
ATOM   2359  O   ILE A 304      12.305   5.574  -5.688  1.00 91.38           O  
ATOM   2360  CG1 ILE A 304      11.656   1.118  -5.363  1.00 91.38           C  
ATOM   2361  CG2 ILE A 304      12.844   2.307  -7.246  1.00 91.38           C  
ATOM   2362  CD1 ILE A 304      10.719   0.285  -6.230  1.00 91.38           C  
ATOM   2363  N   PRO A 305      14.453   4.844  -5.879  1.00 84.75           N  
ATOM   2364  CA  PRO A 305      14.867   6.059  -6.582  1.00 84.75           C  
ATOM   2365  C   PRO A 305      14.305   6.137  -8.000  1.00 84.75           C  
ATOM   2366  CB  PRO A 305      16.391   5.949  -6.609  1.00 84.75           C  
ATOM   2367  O   PRO A 305      14.117   5.109  -8.656  1.00 84.75           O  
ATOM   2368  CG  PRO A 305      16.672   4.492  -6.418  1.00 84.75           C  
ATOM   2369  CD  PRO A 305      15.492   3.865  -5.734  1.00 84.75           C  
ATOM   2370  N   ASN A 306      13.656   7.145  -8.375  1.00 80.75           N  
ATOM   2371  CA  ASN A 306      12.984   7.336  -9.656  1.00 80.75           C  
ATOM   2372  C   ASN A 306      13.984   7.613 -10.773  1.00 80.75           C  
ATOM   2373  CB  ASN A 306      11.961   8.469  -9.562  1.00 80.75           C  
ATOM   2374  O   ASN A 306      13.688   8.367 -11.703  1.00 80.75           O  
ATOM   2375  CG  ASN A 306      10.898   8.383 -10.633  1.00 80.75           C  
ATOM   2376  ND2 ASN A 306      10.102   9.445 -10.773  1.00 80.75           N  
ATOM   2377  OD1 ASN A 306      10.781   7.375 -11.336  1.00 80.75           O  
ATOM   2378  N   ASP A 307      15.180   7.031 -10.836  1.00 83.75           N  
ATOM   2379  CA  ASP A 307      16.250   7.316 -11.789  1.00 83.75           C  
ATOM   2380  C   ASP A 307      16.109   6.457 -13.039  1.00 83.75           C  
ATOM   2381  CB  ASP A 307      17.625   7.090 -11.148  1.00 83.75           C  
ATOM   2382  O   ASP A 307      16.672   6.777 -14.086  1.00 83.75           O  
ATOM   2383  CG  ASP A 307      17.750   5.719 -10.508  1.00 83.75           C  
ATOM   2384  OD1 ASP A 307      16.719   5.066 -10.234  1.00 83.75           O  
ATOM   2385  OD2 ASP A 307      18.906   5.289 -10.266  1.00 83.75           O  
ATOM   2386  N   LYS A 308      15.297   5.461 -12.961  1.00 88.75           N  
ATOM   2387  CA  LYS A 308      15.102   4.555 -14.086  1.00 88.75           C  
ATOM   2388  C   LYS A 308      13.625   4.438 -14.445  1.00 88.75           C  
ATOM   2389  CB  LYS A 308      15.672   3.172 -13.773  1.00 88.75           C  
ATOM   2390  O   LYS A 308      12.750   4.664 -13.602  1.00 88.75           O  
ATOM   2391  CG  LYS A 308      17.172   3.168 -13.523  1.00 88.75           C  
ATOM   2392  CD  LYS A 308      17.688   1.764 -13.234  1.00 88.75           C  
ATOM   2393  CE  LYS A 308      19.188   1.765 -12.938  1.00 88.75           C  
ATOM   2394  NZ  LYS A 308      19.719   0.381 -12.742  1.00 88.75           N  
ATOM   2395  N   PRO A 309      13.398   4.117 -15.664  1.00 84.88           N  
ATOM   2396  CA  PRO A 309      12.023   4.109 -16.188  1.00 84.88           C  
ATOM   2397  C   PRO A 309      11.250   2.863 -15.773  1.00 84.88           C  
ATOM   2398  CB  PRO A 309      12.219   4.160 -17.703  1.00 84.88           C  
ATOM   2399  O   PRO A 309      10.016   2.881 -15.750  1.00 84.88           O  
ATOM   2400  CG  PRO A 309      13.586   3.590 -17.922  1.00 84.88           C  
ATOM   2401  CD  PRO A 309      14.445   3.914 -16.734  1.00 84.88           C  
ATOM   2402  N   PHE A 310      12.008   1.745 -15.430  1.00 90.50           N  
ATOM   2403  CA  PHE A 310      11.367   0.506 -15.016  1.00 90.50           C  
ATOM   2404  C   PHE A 310      11.883   0.053 -13.656  1.00 90.50           C  
ATOM   2405  CB  PHE A 310      11.586  -0.594 -16.062  1.00 90.50           C  
ATOM   2406  O   PHE A 310      12.977   0.447 -13.242  1.00 90.50           O  
ATOM   2407  CG  PHE A 310      11.125  -0.223 -17.438  1.00 90.50           C  
ATOM   2408  CD1 PHE A 310       9.773  -0.142 -17.750  1.00 90.50           C  
ATOM   2409  CD2 PHE A 310      12.055   0.045 -18.453  1.00 90.50           C  
ATOM   2410  CE1 PHE A 310       9.344   0.201 -19.031  1.00 90.50           C  
ATOM   2411  CE2 PHE A 310      11.633   0.389 -19.734  1.00 90.50           C  
ATOM   2412  CZ  PHE A 310      10.281   0.465 -20.016  1.00 90.50           C  
ATOM   2413  N   GLN A 311      11.070  -0.779 -12.953  1.00 92.12           N  
ATOM   2414  CA  GLN A 311      11.477  -1.381 -11.688  1.00 92.12           C  
ATOM   2415  C   GLN A 311      10.953  -2.809 -11.562  1.00 92.12           C  
ATOM   2416  CB  GLN A 311      10.977  -0.537 -10.508  1.00 92.12           C  
ATOM   2417  O   GLN A 311       9.945  -3.160 -12.180  1.00 92.12           O  
ATOM   2418  CG  GLN A 311       9.461  -0.507 -10.375  1.00 92.12           C  
ATOM   2419  CD  GLN A 311       8.938  -1.606  -9.469  1.00 92.12           C  
ATOM   2420  NE2 GLN A 311       7.660  -1.941  -9.625  1.00 92.12           N  
ATOM   2421  OE1 GLN A 311       9.664  -2.150  -8.633  1.00 92.12           O  
ATOM   2422  N   ASN A 312      11.781  -3.627 -10.898  1.00 91.25           N  
ATOM   2423  CA  ASN A 312      11.391  -5.004 -10.625  1.00 91.25           C  
ATOM   2424  C   ASN A 312      11.414  -5.305  -9.125  1.00 91.25           C  
ATOM   2425  CB  ASN A 312      12.289  -5.980 -11.375  1.00 91.25           C  
ATOM   2426  O   ASN A 312      11.602  -6.457  -8.727  1.00 91.25           O  
ATOM   2427  CG  ASN A 312      11.914  -7.430 -11.133  1.00 91.25           C  
ATOM   2428  ND2 ASN A 312      12.570  -8.344 -11.844  1.00 91.25           N  
ATOM   2429  OD1 ASN A 312      11.039  -7.727 -10.320  1.00 91.25           O  
ATOM   2430  N   VAL A 313      11.258  -4.367  -8.312  1.00 88.12           N  
ATOM   2431  CA  VAL A 313      11.367  -4.457  -6.855  1.00 88.12           C  
ATOM   2432  C   VAL A 313      10.055  -4.965  -6.266  1.00 88.12           C  
ATOM   2433  CB  VAL A 313      11.742  -3.092  -6.234  1.00 88.12           C  
ATOM   2434  O   VAL A 313      10.039  -5.941  -5.516  1.00 88.12           O  
ATOM   2435  CG1 VAL A 313      11.766  -3.186  -4.707  1.00 88.12           C  
ATOM   2436  CG2 VAL A 313      13.094  -2.615  -6.766  1.00 88.12           C  
ATOM   2437  N   ASN A 314       8.969  -4.258  -6.492  1.00 86.88           N  
ATOM   2438  CA  ASN A 314       7.676  -4.676  -5.973  1.00 86.88           C  
ATOM   2439  C   ASN A 314       6.535  -4.246  -6.891  1.00 86.88           C  
ATOM   2440  CB  ASN A 314       7.461  -4.121  -4.562  1.00 86.88           C  
ATOM   2441  O   ASN A 314       6.516  -3.109  -7.371  1.00 86.88           O  
ATOM   2442  CG  ASN A 314       6.371  -4.852  -3.805  1.00 86.88           C  
ATOM   2443  ND2 ASN A 314       6.727  -5.430  -2.664  1.00 86.88           N  
ATOM   2444  OD1 ASN A 314       5.219  -4.898  -4.242  1.00 86.88           O  
ATOM   2445  N   ARG A 315       5.559  -5.109  -6.977  1.00 84.56           N  
ATOM   2446  CA  ARG A 315       4.398  -4.820  -7.812  1.00 84.56           C  
ATOM   2447  C   ARG A 315       3.504  -3.771  -7.156  1.00 84.56           C  
ATOM   2448  CB  ARG A 315       3.596  -6.098  -8.078  1.00 84.56           C  
ATOM   2449  O   ARG A 315       2.879  -2.965  -7.848  1.00 84.56           O  
ATOM   2450  CG  ARG A 315       4.336  -7.125  -8.922  1.00 84.56           C  
ATOM   2451  CD  ARG A 315       3.543  -8.414  -9.062  1.00 84.56           C  
ATOM   2452  NE  ARG A 315       4.293  -9.430  -9.789  1.00 84.56           N  
ATOM   2453  NH1 ARG A 315       2.430 -10.586 -10.523  1.00 84.56           N  
ATOM   2454  NH2 ARG A 315       4.527 -11.312 -11.094  1.00 84.56           N  
ATOM   2455  CZ  ARG A 315       3.750 -10.438 -10.469  1.00 84.56           C  
ATOM   2456  N   ILE A 316       3.441  -3.828  -5.855  1.00 84.12           N  
ATOM   2457  CA  ILE A 316       2.641  -2.879  -5.090  1.00 84.12           C  
ATOM   2458  C   ILE A 316       3.457  -1.616  -4.820  1.00 84.12           C  
ATOM   2459  CB  ILE A 316       2.150  -3.494  -3.760  1.00 84.12           C  
ATOM   2460  O   ILE A 316       4.508  -1.676  -4.176  1.00 84.12           O  
ATOM   2461  CG1 ILE A 316       1.336  -4.766  -4.031  1.00 84.12           C  
ATOM   2462  CG2 ILE A 316       1.328  -2.477  -2.965  1.00 84.12           C  
ATOM   2463  CD1 ILE A 316       0.984  -5.551  -2.775  1.00 84.12           C  
ATOM   2464  N   THR A 317       2.943  -0.486  -5.336  1.00 88.25           N  
ATOM   2465  CA  THR A 317       3.701   0.752  -5.195  1.00 88.25           C  
ATOM   2466  C   THR A 317       2.773   1.917  -4.859  1.00 88.25           C  
ATOM   2467  CB  THR A 317       4.492   1.074  -6.477  1.00 88.25           C  
ATOM   2468  O   THR A 317       1.570   1.854  -5.125  1.00 88.25           O  
ATOM   2469  CG2 THR A 317       5.438  -0.067  -6.840  1.00 88.25           C  
ATOM   2470  OG1 THR A 317       3.578   1.285  -7.555  1.00 88.25           O  
ATOM   2471  N   TYR A 318       3.279   2.973  -4.234  1.00 88.88           N  
ATOM   2472  CA  TYR A 318       2.555   4.211  -3.961  1.00 88.88           C  
ATOM   2473  C   TYR A 318       3.344   5.422  -4.441  1.00 88.88           C  
ATOM   2474  CB  TYR A 318       2.260   4.340  -2.463  1.00 88.88           C  
ATOM   2475  O   TYR A 318       4.535   5.555  -4.141  1.00 88.88           O  
ATOM   2476  CG  TYR A 318       1.524   5.605  -2.096  1.00 88.88           C  
ATOM   2477  CD1 TYR A 318       2.211   6.715  -1.612  1.00 88.88           C  
ATOM   2478  CD2 TYR A 318       0.143   5.691  -2.230  1.00 88.88           C  
ATOM   2479  CE1 TYR A 318       1.538   7.883  -1.271  1.00 88.88           C  
ATOM   2480  CE2 TYR A 318      -0.540   6.855  -1.893  1.00 88.88           C  
ATOM   2481  OH  TYR A 318      -0.506   9.102  -1.078  1.00 88.88           O  
ATOM   2482  CZ  TYR A 318       0.165   7.945  -1.415  1.00 88.88           C  
ATOM   2483  N   GLY A 319       2.686   6.371  -5.164  1.00 88.06           N  
ATOM   2484  CA  GLY A 319       3.336   7.566  -5.676  1.00 88.06           C  
ATOM   2485  C   GLY A 319       3.781   7.430  -7.121  1.00 88.06           C  
ATOM   2486  O   GLY A 319       3.301   6.555  -7.844  1.00 88.06           O  
ATOM   2487  N   ALA A 320       4.633   8.281  -7.594  1.00 88.31           N  
ATOM   2488  CA  ALA A 320       5.168   8.273  -8.953  1.00 88.31           C  
ATOM   2489  C   ALA A 320       6.301   7.262  -9.086  1.00 88.31           C  
ATOM   2490  CB  ALA A 320       5.652   9.664  -9.344  1.00 88.31           C  
ATOM   2491  O   ALA A 320       7.473   7.605  -8.922  1.00 88.31           O  
ATOM   2492  N   CYS A 321       5.965   5.957  -9.344  1.00 88.81           N  
ATOM   2493  CA  CYS A 321       6.934   4.871  -9.383  1.00 88.81           C  
ATOM   2494  C   CYS A 321       7.176   4.406 -10.812  1.00 88.81           C  
ATOM   2495  CB  CYS A 321       6.461   3.693  -8.523  1.00 88.81           C  
ATOM   2496  O   CYS A 321       6.266   4.445 -11.641  1.00 88.81           O  
ATOM   2497  SG  CYS A 321       6.137   4.129  -6.805  1.00 88.81           S  
ATOM   2498  N   PRO A 322       8.531   4.066 -11.109  1.00 87.81           N  
ATOM   2499  CA  PRO A 322       8.789   3.418 -12.398  1.00 87.81           C  
ATOM   2500  C   PRO A 322       7.910   2.191 -12.633  1.00 87.81           C  
ATOM   2501  CB  PRO A 322      10.266   3.023 -12.312  1.00 87.81           C  
ATOM   2502  O   PRO A 322       7.500   1.533 -11.672  1.00 87.81           O  
ATOM   2503  CG  PRO A 322      10.828   3.891 -11.227  1.00 87.81           C  
ATOM   2504  CD  PRO A 322       9.734   4.203 -10.250  1.00 87.81           C  
ATOM   2505  N   ARG A 323       7.629   1.897 -13.820  1.00 86.12           N  
ATOM   2506  CA  ARG A 323       6.707   0.815 -14.156  1.00 86.12           C  
ATOM   2507  C   ARG A 323       7.312  -0.543 -13.820  1.00 86.12           C  
ATOM   2508  CB  ARG A 323       6.328   0.866 -15.633  1.00 86.12           C  
ATOM   2509  O   ARG A 323       8.492  -0.790 -14.094  1.00 86.12           O  
ATOM   2510  CG  ARG A 323       5.473   2.066 -16.016  1.00 86.12           C  
ATOM   2511  CD  ARG A 323       4.051   1.937 -15.477  1.00 86.12           C  
ATOM   2512  NE  ARG A 323       3.203   3.035 -15.930  1.00 86.12           N  
ATOM   2513  NH1 ARG A 323       1.287   2.250 -14.906  1.00 86.12           N  
ATOM   2514  NH2 ARG A 323       1.231   4.199 -16.109  1.00 86.12           N  
ATOM   2515  CZ  ARG A 323       1.909   3.158 -15.648  1.00 86.12           C  
ATOM   2516  N   TYR A 324       6.457  -1.306 -13.258  1.00 87.81           N  
ATOM   2517  CA  TYR A 324       6.906  -2.637 -12.867  1.00 87.81           C  
ATOM   2518  C   TYR A 324       7.016  -3.555 -14.078  1.00 87.81           C  
ATOM   2519  CB  TYR A 324       5.953  -3.246 -11.836  1.00 87.81           C  
ATOM   2520  O   TYR A 324       6.105  -3.613 -14.906  1.00 87.81           O  
ATOM   2521  CG  TYR A 324       6.355  -4.625 -11.375  1.00 87.81           C  
ATOM   2522  CD1 TYR A 324       5.848  -5.766 -11.992  1.00 87.81           C  
ATOM   2523  CD2 TYR A 324       7.246  -4.793 -10.320  1.00 87.81           C  
ATOM   2524  CE1 TYR A 324       6.219  -7.039 -11.570  1.00 87.81           C  
ATOM   2525  CE2 TYR A 324       7.621  -6.062  -9.891  1.00 87.81           C  
ATOM   2526  OH  TYR A 324       7.473  -8.438 -10.102  1.00 87.81           O  
ATOM   2527  CZ  TYR A 324       7.105  -7.176 -10.523  1.00 87.81           C  
ATOM   2528  N   VAL A 325       8.125  -4.254 -14.234  1.00 90.06           N  
ATOM   2529  CA  VAL A 325       8.344  -5.254 -15.273  1.00 90.06           C  
ATOM   2530  C   VAL A 325       8.852  -6.551 -14.648  1.00 90.06           C  
ATOM   2531  CB  VAL A 325       9.344  -4.754 -16.344  1.00 90.06           C  
ATOM   2532  O   VAL A 325       9.602  -6.523 -13.664  1.00 90.06           O  
ATOM   2533  CG1 VAL A 325       8.781  -3.543 -17.078  1.00 90.06           C  
ATOM   2534  CG2 VAL A 325      10.688  -4.414 -15.695  1.00 90.06           C  
ATOM   2535  N   LYS A 326       8.375  -7.633 -15.148  1.00 88.50           N  
ATOM   2536  CA  LYS A 326       8.781  -8.930 -14.633  1.00 88.50           C  
ATOM   2537  C   LYS A 326      10.141  -9.344 -15.188  1.00 88.50           C  
ATOM   2538  CB  LYS A 326       7.738 -10.000 -14.969  1.00 88.50           C  
ATOM   2539  O   LYS A 326      10.297 -10.445 -15.719  1.00 88.50           O  
ATOM   2540  CG  LYS A 326       6.457  -9.891 -14.156  1.00 88.50           C  
ATOM   2541  CD  LYS A 326       5.488 -11.016 -14.484  1.00 88.50           C  
ATOM   2542  CE  LYS A 326       4.191 -10.891 -13.703  1.00 88.50           C  
ATOM   2543  NZ  LYS A 326       3.262 -12.023 -13.977  1.00 88.50           N  
ATOM   2544  N   GLN A 327      11.000  -8.445 -15.375  1.00 87.75           N  
ATOM   2545  CA  GLN A 327      12.359  -8.656 -15.852  1.00 87.75           C  
ATOM   2546  C   GLN A 327      13.391  -8.094 -14.875  1.00 87.75           C  
ATOM   2547  CB  GLN A 327      12.547  -8.031 -17.234  1.00 87.75           C  
ATOM   2548  O   GLN A 327      13.195  -7.004 -14.336  1.00 87.75           O  
ATOM   2549  CG  GLN A 327      11.586  -8.562 -18.281  1.00 87.75           C  
ATOM   2550  CD  GLN A 327      11.898  -9.992 -18.703  1.00 87.75           C  
ATOM   2551  NE2 GLN A 327      10.891 -10.695 -19.203  1.00 87.75           N  
ATOM   2552  OE1 GLN A 327      13.031 -10.453 -18.562  1.00 87.75           O  
ATOM   2553  N   ASN A 328      14.383  -8.859 -14.672  1.00 88.00           N  
ATOM   2554  CA  ASN A 328      15.422  -8.430 -13.742  1.00 88.00           C  
ATOM   2555  C   ASN A 328      16.406  -7.465 -14.406  1.00 88.00           C  
ATOM   2556  CB  ASN A 328      16.172  -9.648 -13.188  1.00 88.00           C  
ATOM   2557  O   ASN A 328      17.031  -6.648 -13.727  1.00 88.00           O  
ATOM   2558  CG  ASN A 328      15.312 -10.500 -12.273  1.00 88.00           C  
ATOM   2559  ND2 ASN A 328      15.625 -11.781 -12.195  1.00 88.00           N  
ATOM   2560  OD1 ASN A 328      14.367 -10.000 -11.656  1.00 88.00           O  
ATOM   2561  N   THR A 329      16.391  -7.559 -15.758  1.00 89.94           N  
ATOM   2562  CA  THR A 329      17.328  -6.695 -16.469  1.00 89.94           C  
ATOM   2563  C   THR A 329      16.766  -6.309 -17.844  1.00 89.94           C  
ATOM   2564  CB  THR A 329      18.703  -7.375 -16.641  1.00 89.94           C  
ATOM   2565  O   THR A 329      16.203  -7.145 -18.547  1.00 89.94           O  
ATOM   2566  CG2 THR A 329      18.578  -8.648 -17.469  1.00 89.94           C  
ATOM   2567  OG1 THR A 329      19.594  -6.469 -17.312  1.00 89.94           O  
ATOM   2568  N   LEU A 330      16.875  -5.078 -18.141  1.00 90.19           N  
ATOM   2569  CA  LEU A 330      16.609  -4.512 -19.453  1.00 90.19           C  
ATOM   2570  C   LEU A 330      17.703  -3.514 -19.844  1.00 90.19           C  
ATOM   2571  CB  LEU A 330      15.250  -3.828 -19.500  1.00 90.19           C  
ATOM   2572  O   LEU A 330      17.766  -2.416 -19.281  1.00 90.19           O  
ATOM   2573  CG  LEU A 330      14.031  -4.750 -19.406  1.00 90.19           C  
ATOM   2574  CD1 LEU A 330      12.750  -3.926 -19.281  1.00 90.19           C  
ATOM   2575  CD2 LEU A 330      13.961  -5.668 -20.625  1.00 90.19           C  
ATOM   2576  N   LYS A 331      18.547  -3.945 -20.781  1.00 91.12           N  
ATOM   2577  CA  LYS A 331      19.703  -3.125 -21.125  1.00 91.12           C  
ATOM   2578  C   LYS A 331      19.500  -2.418 -22.469  1.00 91.12           C  
ATOM   2579  CB  LYS A 331      20.969  -3.980 -21.188  1.00 91.12           C  
ATOM   2580  O   LYS A 331      19.109  -3.045 -23.453  1.00 91.12           O  
ATOM   2581  CG  LYS A 331      21.375  -4.559 -19.828  1.00 91.12           C  
ATOM   2582  CD  LYS A 331      22.656  -5.391 -19.953  1.00 91.12           C  
ATOM   2583  CE  LYS A 331      23.047  -5.992 -18.609  1.00 91.12           C  
ATOM   2584  NZ  LYS A 331      24.234  -6.879 -18.719  1.00 91.12           N  
ATOM   2585  N   LEU A 332      19.656  -1.153 -22.469  1.00 86.94           N  
ATOM   2586  CA  LEU A 332      19.578  -0.344 -23.672  1.00 86.94           C  
ATOM   2587  C   LEU A 332      20.969  -0.080 -24.250  1.00 86.94           C  
ATOM   2588  CB  LEU A 332      18.875   0.984 -23.391  1.00 86.94           C  
ATOM   2589  O   LEU A 332      21.844   0.437 -23.547  1.00 86.94           O  
ATOM   2590  CG  LEU A 332      18.703   1.928 -24.578  1.00 86.94           C  
ATOM   2591  CD1 LEU A 332      17.703   1.350 -25.578  1.00 86.94           C  
ATOM   2592  CD2 LEU A 332      18.250   3.309 -24.109  1.00 86.94           C  
ATOM   2593  N   ALA A 333      21.188  -0.523 -25.453  1.00 81.31           N  
ATOM   2594  CA  ALA A 333      22.484  -0.361 -26.109  1.00 81.31           C  
ATOM   2595  C   ALA A 333      22.797   1.113 -26.344  1.00 81.31           C  
ATOM   2596  CB  ALA A 333      22.516  -1.124 -27.438  1.00 81.31           C  
ATOM   2597  O   ALA A 333      22.000   1.837 -26.953  1.00 81.31           O  
ATOM   2598  N   THR A 334      23.844   1.636 -25.766  1.00 72.00           N  
ATOM   2599  CA  THR A 334      24.281   3.016 -25.938  1.00 72.00           C  
ATOM   2600  C   THR A 334      25.578   3.072 -26.766  1.00 72.00           C  
ATOM   2601  CB  THR A 334      24.516   3.711 -24.578  1.00 72.00           C  
ATOM   2602  O   THR A 334      25.953   4.137 -27.250  1.00 72.00           O  
ATOM   2603  CG2 THR A 334      23.203   3.879 -23.828  1.00 72.00           C  
ATOM   2604  OG1 THR A 334      25.406   2.920 -23.797  1.00 72.00           O  
ATOM   2605  N   GLY A 335      26.109   1.920 -26.953  1.00 64.81           N  
ATOM   2606  CA  GLY A 335      27.344   1.773 -27.719  1.00 64.81           C  
ATOM   2607  C   GLY A 335      27.172   0.937 -28.969  1.00 64.81           C  
ATOM   2608  O   GLY A 335      26.062   0.537 -29.312  1.00 64.81           O  
ATOM   2609  N   MET A 336      28.234   0.772 -29.797  1.00 67.50           N  
ATOM   2610  CA  MET A 336      28.219   0.020 -31.047  1.00 67.50           C  
ATOM   2611  C   MET A 336      28.438  -1.468 -30.781  1.00 67.50           C  
ATOM   2612  CB  MET A 336      29.266   0.547 -32.000  1.00 67.50           C  
ATOM   2613  O   MET A 336      28.844  -1.861 -29.688  1.00 67.50           O  
ATOM   2614  CG  MET A 336      29.125   2.027 -32.344  1.00 67.50           C  
ATOM   2615  SD  MET A 336      30.453   2.641 -33.438  1.00 67.50           S  
ATOM   2616  CE  MET A 336      30.672   1.190 -34.500  1.00 67.50           C  
ATOM   2617  N   ARG A 337      28.141  -2.156 -31.750  1.00 70.19           N  
ATOM   2618  CA  ARG A 337      28.406  -3.590 -31.703  1.00 70.19           C  
ATOM   2619  C   ARG A 337      29.875  -3.861 -31.438  1.00 70.19           C  
ATOM   2620  CB  ARG A 337      27.969  -4.270 -33.000  1.00 70.19           C  
ATOM   2621  O   ARG A 337      30.750  -3.223 -32.031  1.00 70.19           O  
ATOM   2622  CG  ARG A 337      27.984  -5.785 -32.938  1.00 70.19           C  
ATOM   2623  CD  ARG A 337      27.359  -6.406 -34.188  1.00 70.19           C  
ATOM   2624  NE  ARG A 337      27.438  -7.867 -34.156  1.00 70.19           N  
ATOM   2625  NH1 ARG A 337      26.156  -8.180 -36.062  1.00 70.19           N  
ATOM   2626  NH2 ARG A 337      26.984  -9.984 -34.906  1.00 70.19           N  
ATOM   2627  CZ  ARG A 337      26.859  -8.672 -35.031  1.00 70.19           C  
ATOM   2628  N   ASN A 338      30.109  -4.730 -30.391  1.00 70.00           N  
ATOM   2629  CA  ASN A 338      31.484  -5.062 -30.000  1.00 70.00           C  
ATOM   2630  C   ASN A 338      32.094  -6.082 -30.953  1.00 70.00           C  
ATOM   2631  CB  ASN A 338      31.531  -5.582 -28.562  1.00 70.00           C  
ATOM   2632  O   ASN A 338      31.578  -7.188 -31.109  1.00 70.00           O  
ATOM   2633  CG  ASN A 338      32.938  -5.707 -28.031  1.00 70.00           C  
ATOM   2634  ND2 ASN A 338      33.125  -6.602 -27.062  1.00 70.00           N  
ATOM   2635  OD1 ASN A 338      33.844  -5.004 -28.469  1.00 70.00           O  
ATOM   2636  N   VAL A 339      33.062  -5.742 -31.672  1.00 63.03           N  
ATOM   2637  CA  VAL A 339      33.781  -6.652 -32.531  1.00 63.03           C  
ATOM   2638  C   VAL A 339      35.188  -6.887 -32.000  1.00 63.03           C  
ATOM   2639  CB  VAL A 339      33.844  -6.109 -34.000  1.00 63.03           C  
ATOM   2640  O   VAL A 339      36.000  -5.961 -31.953  1.00 63.03           O  
ATOM   2641  CG1 VAL A 339      34.562  -7.105 -34.906  1.00 63.03           C  
ATOM   2642  CG2 VAL A 339      32.438  -5.797 -34.500  1.00 63.03           C  
ATOM   2643  N   PRO A 340      35.406  -8.047 -31.328  1.00 55.19           N  
ATOM   2644  CA  PRO A 340      36.719  -8.312 -30.734  1.00 55.19           C  
ATOM   2645  C   PRO A 340      37.844  -8.258 -31.766  1.00 55.19           C  
ATOM   2646  CB  PRO A 340      36.562  -9.727 -30.172  1.00 55.19           C  
ATOM   2647  O   PRO A 340      37.656  -8.656 -32.906  1.00 55.19           O  
ATOM   2648  CG  PRO A 340      35.219 -10.195 -30.656  1.00 55.19           C  
ATOM   2649  CD  PRO A 340      34.562  -9.070 -31.406  1.00 55.19           C  
ATOM   2650  N   GLU A 341      38.906  -7.340 -31.656  1.00 47.91           N  
ATOM   2651  CA  GLU A 341      40.094  -7.293 -32.500  1.00 47.91           C  
ATOM   2652  C   GLU A 341      40.844  -8.641 -32.469  1.00 47.91           C  
ATOM   2653  CB  GLU A 341      41.062  -6.188 -32.000  1.00 47.91           C  
ATOM   2654  O   GLU A 341      41.031  -9.234 -31.422  1.00 47.91           O  
ATOM   2655  CG  GLU A 341      42.000  -5.668 -33.062  1.00 47.91           C  
ATOM   2656  CD  GLU A 341      42.781  -4.453 -32.625  1.00 47.91           C  
ATOM   2657  OE1 GLU A 341      43.656  -3.975 -33.406  1.00 47.91           O  
ATOM   2658  OE2 GLU A 341      42.562  -3.975 -31.500  1.00 47.91           O  
ATOM   2659  N   LYS A 342      40.812  -9.516 -33.625  1.00 34.84           N  
ATOM   2660  CA  LYS A 342      41.625 -10.695 -33.875  1.00 34.84           C  
ATOM   2661  C   LYS A 342      43.031 -10.289 -34.312  1.00 34.84           C  
ATOM   2662  CB  LYS A 342      41.000 -11.578 -34.938  1.00 34.84           C  
ATOM   2663  O   LYS A 342      43.188  -9.508 -35.250  1.00 34.84           O  
ATOM   2664  CG  LYS A 342      40.094 -12.680 -34.375  1.00 34.84           C  
ATOM   2665  CD  LYS A 342      39.594 -13.594 -35.469  1.00 34.84           C  
ATOM   2666  CE  LYS A 342      38.656 -14.656 -34.938  1.00 34.84           C  
ATOM   2667  NZ  LYS A 342      38.156 -15.586 -36.000  1.00 34.84           N  
ATOM   2668  N   GLN A 343      44.281  -9.812 -33.438  1.00 32.94           N  
ATOM   2669  CA  GLN A 343      45.656 -10.273 -33.406  1.00 32.94           C  
ATOM   2670  C   GLN A 343      46.625  -9.094 -33.312  1.00 32.94           C  
ATOM   2671  CB  GLN A 343      45.969 -11.109 -34.656  1.00 32.94           C  
ATOM   2672  O   GLN A 343      46.438  -8.078 -34.000  1.00 32.94           O  
ATOM   2673  CG  GLN A 343      45.719 -12.602 -34.469  1.00 32.94           C  
ATOM   2674  CD  GLN A 343      46.250 -13.430 -35.625  1.00 32.94           C  
ATOM   2675  NE2 GLN A 343      45.625 -14.578 -35.875  1.00 32.94           N  
ATOM   2676  OE1 GLN A 343      47.219 -13.039 -36.312  1.00 32.94           O  
ATOM   2677  N   THR A 344      47.844  -9.039 -32.281  1.00 30.61           N  
ATOM   2678  CA  THR A 344      49.125  -9.195 -31.578  1.00 30.61           C  
ATOM   2679  C   THR A 344      49.781  -7.836 -31.312  1.00 30.61           C  
ATOM   2680  CB  THR A 344      50.094 -10.078 -32.375  1.00 30.61           C  
ATOM   2681  O   THR A 344      50.094  -7.102 -32.250  1.00 30.61           O  
ATOM   2682  CG2 THR A 344      49.719 -11.547 -32.281  1.00 30.61           C  
ATOM   2683  OG1 THR A 344      50.094  -9.672 -33.750  1.00 30.61           O  
ATOM   2684  N   ARG A 345      49.438  -7.207 -30.281  1.00 28.28           N  
ATOM   2685  CA  ARG A 345      49.812  -6.137 -29.359  1.00 28.28           C  
ATOM   2686  C   ARG A 345      51.312  -6.137 -29.141  1.00 28.28           C  
ATOM   2687  CB  ARG A 345      49.094  -6.277 -28.031  1.00 28.28           C  
ATOM   2688  O   ARG A 345      51.906  -7.152 -28.750  1.00 28.28           O  
ATOM   2689  CG  ARG A 345      47.594  -5.973 -28.094  1.00 28.28           C  
ATOM   2690  CD  ARG A 345      46.969  -5.902 -26.703  1.00 28.28           C  
ATOM   2691  NE  ARG A 345      45.656  -5.289 -26.750  1.00 28.28           N  
ATOM   2692  NH1 ARG A 345      44.938  -6.223 -24.766  1.00 28.28           N  
ATOM   2693  NH2 ARG A 345      43.531  -4.855 -25.953  1.00 28.28           N  
ATOM   2694  CZ  ARG A 345      44.719  -5.457 -25.828  1.00 28.28           C  
ATOM   2695  N   GLY A 346      52.188  -5.363 -29.984  1.00 28.83           N  
ATOM   2696  CA  GLY A 346      53.594  -5.301 -29.719  1.00 28.83           C  
ATOM   2697  C   GLY A 346      54.031  -3.994 -29.078  1.00 28.83           C  
ATOM   2698  O   GLY A 346      53.406  -2.955 -29.297  1.00 28.83           O  
ATOM   2699  N   ILE A 347      54.500  -3.855 -27.828  1.00 33.19           N  
ATOM   2700  CA  ILE A 347      55.438  -3.395 -26.828  1.00 33.19           C  
ATOM   2701  C   ILE A 347      56.094  -2.094 -27.281  1.00 33.19           C  
ATOM   2702  CB  ILE A 347      56.500  -4.461 -26.531  1.00 33.19           C  
ATOM   2703  O   ILE A 347      56.469  -1.254 -26.453  1.00 33.19           O  
ATOM   2704  CG1 ILE A 347      56.031  -5.418 -25.438  1.00 33.19           C  
ATOM   2705  CG2 ILE A 347      57.844  -3.799 -26.125  1.00 33.19           C  
ATOM   2706  CD1 ILE A 347      56.875  -6.676 -25.281  1.00 33.19           C  
ATOM   2707  N   PHE A 348      55.750  -1.400 -28.531  1.00 29.84           N  
ATOM   2708  CA  PHE A 348      56.469  -0.213 -28.969  1.00 29.84           C  
ATOM   2709  C   PHE A 348      55.531   0.984 -29.062  1.00 29.84           C  
ATOM   2710  CB  PHE A 348      57.156  -0.465 -30.328  1.00 29.84           C  
ATOM   2711  O   PHE A 348      55.969   2.131 -28.938  1.00 29.84           O  
ATOM   2712  CG  PHE A 348      58.438  -1.242 -30.234  1.00 29.84           C  
ATOM   2713  CD1 PHE A 348      59.594  -0.625 -29.812  1.00 29.84           C  
ATOM   2714  CD2 PHE A 348      58.469  -2.592 -30.547  1.00 29.84           C  
ATOM   2715  CE1 PHE A 348      60.812  -1.343 -29.719  1.00 29.84           C  
ATOM   2716  CE2 PHE A 348      59.656  -3.316 -30.469  1.00 29.84           C  
ATOM   2717  CZ  PHE A 348      60.812  -2.689 -30.047  1.00 29.84           C  
ATOM   2718  N   GLY A 349      54.250   0.820 -28.750  1.00 32.88           N  
ATOM   2719  CA  GLY A 349      53.219   1.806 -28.484  1.00 32.88           C  
ATOM   2720  C   GLY A 349      53.156   2.215 -27.016  1.00 32.88           C  
ATOM   2721  O   GLY A 349      52.875   3.377 -26.703  1.00 32.88           O  
ATOM   2722  N   ALA A 350      53.719   1.466 -26.156  1.00 29.73           N  
ATOM   2723  CA  ALA A 350      53.875   1.676 -24.719  1.00 29.73           C  
ATOM   2724  C   ALA A 350      55.188   2.371 -24.391  1.00 29.73           C  
ATOM   2725  CB  ALA A 350      53.781   0.346 -23.969  1.00 29.73           C  
ATOM   2726  O   ALA A 350      55.250   3.199 -23.469  1.00 29.73           O  
ATOM   2727  N   ILE A 351      56.125   2.367 -25.359  1.00 32.09           N  
ATOM   2728  CA  ILE A 351      57.438   2.949 -25.125  1.00 32.09           C  
ATOM   2729  C   ILE A 351      57.500   4.328 -25.766  1.00 32.09           C  
ATOM   2730  CB  ILE A 351      58.562   2.039 -25.672  1.00 32.09           C  
ATOM   2731  O   ILE A 351      58.062   5.266 -25.188  1.00 32.09           O  
ATOM   2732  CG1 ILE A 351      58.562   0.697 -24.922  1.00 32.09           C  
ATOM   2733  CG2 ILE A 351      59.906   2.732 -25.547  1.00 32.09           C  
ATOM   2734  CD1 ILE A 351      59.531  -0.320 -25.484  1.00 32.09           C  
ATOM   2735  N   ALA A 352      56.719   4.715 -26.734  1.00 31.53           N  
ATOM   2736  CA  ALA A 352      56.594   6.039 -27.328  1.00 31.53           C  
ATOM   2737  C   ALA A 352      55.531   6.871 -26.609  1.00 31.53           C  
ATOM   2738  CB  ALA A 352      56.219   5.914 -28.812  1.00 31.53           C  
ATOM   2739  O   ALA A 352      55.688   8.086 -26.469  1.00 31.53           O  
ATOM   2740  N   GLY A 353      54.688   6.363 -25.875  1.00 33.09           N  
ATOM   2741  CA  GLY A 353      53.656   6.875 -25.000  1.00 33.09           C  
ATOM   2742  C   GLY A 353      54.125   7.117 -23.578  1.00 33.09           C  
ATOM   2743  O   GLY A 353      53.688   8.055 -22.922  1.00 33.09           O  
ATOM   2744  N   PHE A 354      55.250   6.449 -23.172  1.00 29.38           N  
ATOM   2745  CA  PHE A 354      55.938   6.648 -21.891  1.00 29.38           C  
ATOM   2746  C   PHE A 354      56.938   7.797 -22.000  1.00 29.38           C  
ATOM   2747  CB  PHE A 354      56.656   5.363 -21.469  1.00 29.38           C  
ATOM   2748  O   PHE A 354      57.094   8.586 -21.062  1.00 29.38           O  
ATOM   2749  CG  PHE A 354      56.969   5.305 -20.000  1.00 29.38           C  
ATOM   2750  CD1 PHE A 354      58.219   5.648 -19.516  1.00 29.38           C  
ATOM   2751  CD2 PHE A 354      56.000   4.902 -19.094  1.00 29.38           C  
ATOM   2752  CE1 PHE A 354      58.500   5.594 -18.156  1.00 29.38           C  
ATOM   2753  CE2 PHE A 354      56.281   4.844 -17.719  1.00 29.38           C  
ATOM   2754  CZ  PHE A 354      57.531   5.191 -17.266  1.00 29.38           C  
ATOM   2755  N   ILE A 355      57.375   8.172 -23.156  1.00 32.62           N  
ATOM   2756  CA  ILE A 355      58.375   9.203 -23.359  1.00 32.62           C  
ATOM   2757  C   ILE A 355      57.719  10.539 -23.672  1.00 32.62           C  
ATOM   2758  CB  ILE A 355      59.344   8.812 -24.516  1.00 32.62           C  
ATOM   2759  O   ILE A 355      58.188  11.594 -23.234  1.00 32.62           O  
ATOM   2760  CG1 ILE A 355      60.094   7.527 -24.156  1.00 32.62           C  
ATOM   2761  CG2 ILE A 355      60.312   9.953 -24.812  1.00 32.62           C  
ATOM   2762  CD1 ILE A 355      61.031   7.023 -25.266  1.00 32.62           C  
ATOM   2763  N   GLU A 356      56.438  10.617 -23.984  1.00 32.66           N  
ATOM   2764  CA  GLU A 356      55.719  11.812 -24.406  1.00 32.66           C  
ATOM   2765  C   GLU A 356      54.594  12.180 -23.422  1.00 32.66           C  
ATOM   2766  CB  GLU A 356      55.125  11.617 -25.812  1.00 32.66           C  
ATOM   2767  O   GLU A 356      54.344  13.359 -23.188  1.00 32.66           O  
ATOM   2768  CG  GLU A 356      56.094  11.953 -26.938  1.00 32.66           C  
ATOM   2769  CD  GLU A 356      55.500  11.727 -28.328  1.00 32.66           C  
ATOM   2770  OE1 GLU A 356      56.188  11.953 -29.328  1.00 32.66           O  
ATOM   2771  OE2 GLU A 356      54.312  11.328 -28.391  1.00 32.66           O  
ATOM   2772  N   ASN A 357      54.344  11.195 -22.328  1.00 29.48           N  
ATOM   2773  CA  ASN A 357      53.281  11.570 -21.406  1.00 29.48           C  
ATOM   2774  C   ASN A 357      53.250  10.656 -20.188  1.00 29.48           C  
ATOM   2775  CB  ASN A 357      51.938  11.570 -22.109  1.00 29.48           C  
ATOM   2776  O   ASN A 357      52.250  10.578 -19.484  1.00 29.48           O  
ATOM   2777  CG  ASN A 357      51.812  12.680 -23.141  1.00 29.48           C  
ATOM   2778  ND2 ASN A 357      51.062  12.414 -24.203  1.00 29.48           N  
ATOM   2779  OD1 ASN A 357      52.375  13.766 -22.969  1.00 29.48           O  
ATOM   2780  N   GLY A 358      54.500   9.961 -19.828  1.00 34.81           N  
ATOM   2781  CA  GLY A 358      54.656   9.102 -18.672  1.00 34.81           C  
ATOM   2782  C   GLY A 358      53.594   8.000 -18.609  1.00 34.81           C  
ATOM   2783  O   GLY A 358      53.094   7.562 -19.656  1.00 34.81           O  
ATOM   2784  N   TRP A 359      53.094   7.270 -17.438  1.00 37.47           N  
ATOM   2785  CA  TRP A 359      52.281   6.105 -17.094  1.00 37.47           C  
ATOM   2786  C   TRP A 359      50.969   6.121 -17.891  1.00 37.47           C  
ATOM   2787  CB  TRP A 359      51.969   6.066 -15.602  1.00 37.47           C  
ATOM   2788  O   TRP A 359      50.500   5.070 -18.328  1.00 37.47           O  
ATOM   2789  CG  TRP A 359      51.625   4.703 -15.078  1.00 37.47           C  
ATOM   2790  CD1 TRP A 359      50.438   4.281 -14.578  1.00 37.47           C  
ATOM   2791  CD2 TRP A 359      52.531   3.578 -15.008  1.00 37.47           C  
ATOM   2792  CE2 TRP A 359      51.781   2.506 -14.453  1.00 37.47           C  
ATOM   2793  CE3 TRP A 359      53.875   3.371 -15.359  1.00 37.47           C  
ATOM   2794  NE1 TRP A 359      50.531   2.961 -14.195  1.00 37.47           N  
ATOM   2795  CH2 TRP A 359      53.656   1.071 -14.594  1.00 37.47           C  
ATOM   2796  CZ2 TRP A 359      52.344   1.246 -14.242  1.00 37.47           C  
ATOM   2797  CZ3 TRP A 359      54.406   2.117 -15.148  1.00 37.47           C  
ATOM   2798  N   GLU A 360      50.625   7.238 -18.375  1.00 32.66           N  
ATOM   2799  CA  GLU A 360      49.469   7.574 -19.188  1.00 32.66           C  
ATOM   2800  C   GLU A 360      49.781   7.426 -20.672  1.00 32.66           C  
ATOM   2801  CB  GLU A 360      49.000   9.000 -18.891  1.00 32.66           C  
ATOM   2802  O   GLU A 360      48.906   6.996 -21.453  1.00 32.66           O  
ATOM   2803  CG  GLU A 360      48.062   9.102 -17.688  1.00 32.66           C  
ATOM   2804  CD  GLU A 360      47.594  10.523 -17.406  1.00 32.66           C  
ATOM   2805  OE1 GLU A 360      46.844  10.727 -16.438  1.00 32.66           O  
ATOM   2806  OE2 GLU A 360      48.000  11.430 -18.172  1.00 32.66           O  
ATOM   2807  N   GLY A 361      51.000   7.523 -21.094  1.00 38.25           N  
ATOM   2808  CA  GLY A 361      51.594   7.281 -22.406  1.00 38.25           C  
ATOM   2809  C   GLY A 361      51.875   5.820 -22.672  1.00 38.25           C  
ATOM   2810  O   GLY A 361      51.781   5.344 -23.797  1.00 38.25           O  
ATOM   2811  N   MET A 362      52.000   4.992 -21.625  1.00 37.62           N  
ATOM   2812  CA  MET A 362      52.250   3.555 -21.609  1.00 37.62           C  
ATOM   2813  C   MET A 362      50.938   2.773 -21.688  1.00 37.62           C  
ATOM   2814  CB  MET A 362      53.031   3.154 -20.359  1.00 37.62           C  
ATOM   2815  O   MET A 362      50.844   1.784 -22.406  1.00 37.62           O  
ATOM   2816  CG  MET A 362      53.406   1.687 -20.312  1.00 37.62           C  
ATOM   2817  SD  MET A 362      54.219   1.213 -18.734  1.00 37.62           S  
ATOM   2818  CE  MET A 362      52.781   1.132 -17.656  1.00 37.62           C  
ATOM   2819  N   VAL A 363      49.812   3.371 -21.328  1.00 36.97           N  
ATOM   2820  CA  VAL A 363      48.469   2.824 -21.312  1.00 36.97           C  
ATOM   2821  C   VAL A 363      47.719   3.223 -22.594  1.00 36.97           C  
ATOM   2822  CB  VAL A 363      47.656   3.299 -20.078  1.00 36.97           C  
ATOM   2823  O   VAL A 363      47.000   2.418 -23.172  1.00 36.97           O  
ATOM   2824  CG1 VAL A 363      46.219   2.805 -20.141  1.00 36.97           C  
ATOM   2825  CG2 VAL A 363      48.344   2.818 -18.797  1.00 36.97           C  
ATOM   2826  N   ASP A 364      48.156   4.293 -23.203  1.00 33.53           N  
ATOM   2827  CA  ASP A 364      47.781   4.922 -24.469  1.00 33.53           C  
ATOM   2828  C   ASP A 364      48.375   4.160 -25.656  1.00 33.53           C  
ATOM   2829  CB  ASP A 364      48.250   6.379 -24.500  1.00 33.53           C  
ATOM   2830  O   ASP A 364      47.750   4.062 -26.719  1.00 33.53           O  
ATOM   2831  CG  ASP A 364      47.312   7.312 -23.734  1.00 33.53           C  
ATOM   2832  OD1 ASP A 364      46.188   6.891 -23.375  1.00 33.53           O  
ATOM   2833  OD2 ASP A 364      47.719   8.477 -23.516  1.00 33.53           O  
ATOM   2834  N   GLY A 365      49.469   3.496 -25.484  1.00 31.80           N  
ATOM   2835  CA  GLY A 365      50.156   2.627 -26.422  1.00 31.80           C  
ATOM   2836  C   GLY A 365      49.719   1.175 -26.312  1.00 31.80           C  
ATOM   2837  O   GLY A 365      49.688   0.457 -27.312  1.00 31.80           O  
ATOM   2838  N   TRP A 366      48.938   0.819 -25.297  1.00 32.44           N  
ATOM   2839  CA  TRP A 366      48.469  -0.521 -24.969  1.00 32.44           C  
ATOM   2840  C   TRP A 366      46.969  -0.634 -25.188  1.00 32.44           C  
ATOM   2841  CB  TRP A 366      48.812  -0.878 -23.516  1.00 32.44           C  
ATOM   2842  O   TRP A 366      46.469  -1.652 -25.688  1.00 32.44           O  
ATOM   2843  CG  TRP A 366      48.906  -2.352 -23.266  1.00 32.44           C  
ATOM   2844  CD1 TRP A 366      47.844  -3.219 -23.094  1.00 32.44           C  
ATOM   2845  CD2 TRP A 366      50.094  -3.131 -23.141  1.00 32.44           C  
ATOM   2846  CE2 TRP A 366      49.688  -4.465 -22.891  1.00 32.44           C  
ATOM   2847  CE3 TRP A 366      51.469  -2.832 -23.203  1.00 32.44           C  
ATOM   2848  NE1 TRP A 366      48.312  -4.492 -22.875  1.00 32.44           N  
ATOM   2849  CH2 TRP A 366      51.938  -5.176 -22.797  1.00 32.44           C  
ATOM   2850  CZ2 TRP A 366      50.625  -5.500 -22.719  1.00 32.44           C  
ATOM   2851  CZ3 TRP A 366      52.375  -3.861 -23.031  1.00 32.44           C  
ATOM   2852  N   TYR A 367      46.156   0.525 -25.422  1.00 32.41           N  
ATOM   2853  CA  TYR A 367      44.688   0.479 -25.547  1.00 32.41           C  
ATOM   2854  C   TYR A 367      44.188   1.569 -26.500  1.00 32.41           C  
ATOM   2855  CB  TYR A 367      44.031   0.625 -24.188  1.00 32.41           C  
ATOM   2856  O   TYR A 367      44.469   2.754 -26.266  1.00 32.41           O  
ATOM   2857  CG  TYR A 367      44.250  -0.557 -23.266  1.00 32.41           C  
ATOM   2858  CD1 TYR A 367      43.531  -1.745 -23.453  1.00 32.41           C  
ATOM   2859  CD2 TYR A 367      45.156  -0.487 -22.219  1.00 32.41           C  
ATOM   2860  CE1 TYR A 367      43.750  -2.836 -22.609  1.00 32.41           C  
ATOM   2861  CE2 TYR A 367      45.344  -1.572 -21.375  1.00 32.41           C  
ATOM   2862  OH  TYR A 367      44.844  -3.818 -20.750  1.00 32.41           O  
ATOM   2863  CZ  TYR A 367      44.656  -2.740 -21.578  1.00 32.41           C  
ATOM   2864  N   GLY A 368      44.656   1.761 -27.719  1.00 27.91           N  
ATOM   2865  CA  GLY A 368      44.281   2.520 -28.891  1.00 27.91           C  
ATOM   2866  C   GLY A 368      42.844   3.043 -28.828  1.00 27.91           C  
ATOM   2867  O   GLY A 368      41.906   2.264 -28.734  1.00 27.91           O  
ATOM   2868  N   PHE A 369      42.438   4.234 -28.172  1.00 27.83           N  
ATOM   2869  CA  PHE A 369      41.906   5.477 -28.688  1.00 27.83           C  
ATOM   2870  C   PHE A 369      41.219   6.281 -27.578  1.00 27.83           C  
ATOM   2871  CB  PHE A 369      40.906   5.184 -29.812  1.00 27.83           C  
ATOM   2872  O   PHE A 369      40.375   5.754 -26.859  1.00 27.83           O  
ATOM   2873  CG  PHE A 369      41.531   4.754 -31.109  1.00 27.83           C  
ATOM   2874  CD1 PHE A 369      42.156   5.684 -31.938  1.00 27.83           C  
ATOM   2875  CD2 PHE A 369      41.500   3.422 -31.500  1.00 27.83           C  
ATOM   2876  CE1 PHE A 369      42.750   5.289 -33.125  1.00 27.83           C  
ATOM   2877  CE2 PHE A 369      42.094   3.021 -32.688  1.00 27.83           C  
ATOM   2878  CZ  PHE A 369      42.719   3.955 -33.500  1.00 27.83           C  
ATOM   2879  N   ARG A 370      41.781   7.527 -27.062  1.00 29.98           N  
ATOM   2880  CA  ARG A 370      41.062   8.758 -26.734  1.00 29.98           C  
ATOM   2881  C   ARG A 370      41.562   9.922 -27.594  1.00 29.98           C  
ATOM   2882  CB  ARG A 370      41.250   9.094 -25.250  1.00 29.98           C  
ATOM   2883  O   ARG A 370      42.781  10.086 -27.797  1.00 29.98           O  
ATOM   2884  CG  ARG A 370      40.000   8.844 -24.422  1.00 29.98           C  
ATOM   2885  CD  ARG A 370      40.125   9.422 -23.031  1.00 29.98           C  
ATOM   2886  NE  ARG A 370      38.812   9.672 -22.422  1.00 29.98           N  
ATOM   2887  NH1 ARG A 370      39.625  10.914 -20.656  1.00 29.98           N  
ATOM   2888  NH2 ARG A 370      37.375  10.531 -20.844  1.00 29.98           N  
ATOM   2889  CZ  ARG A 370      38.594  10.367 -21.312  1.00 29.98           C  
ATOM   2890  N   HIS A 371      40.781  10.484 -28.766  1.00 27.44           N  
ATOM   2891  CA  HIS A 371      41.094  11.883 -29.062  1.00 27.44           C  
ATOM   2892  C   HIS A 371      40.062  12.812 -28.453  1.00 27.44           C  
ATOM   2893  CB  HIS A 371      41.188  12.094 -30.578  1.00 27.44           C  
ATOM   2894  O   HIS A 371      38.844  12.531 -28.516  1.00 27.44           O  
ATOM   2895  CG  HIS A 371      39.875  12.562 -31.188  1.00 27.44           C  
ATOM   2896  CD2 HIS A 371      39.625  13.609 -32.000  1.00 27.44           C  
ATOM   2897  ND1 HIS A 371      38.688  11.914 -30.984  1.00 27.44           N  
ATOM   2898  CE1 HIS A 371      37.719  12.555 -31.641  1.00 27.44           C  
ATOM   2899  NE2 HIS A 371      38.281  13.586 -32.250  1.00 27.44           N  
ATOM   2900  N   GLN A 372      40.438  13.758 -27.422  1.00 26.05           N  
ATOM   2901  CA  GLN A 372      39.750  14.977 -27.047  1.00 26.05           C  
ATOM   2902  C   GLN A 372      40.531  16.219 -27.453  1.00 26.05           C  
ATOM   2903  CB  GLN A 372      39.469  15.000 -25.547  1.00 26.05           C  
ATOM   2904  O   GLN A 372      41.688  16.359 -27.109  1.00 26.05           O  
ATOM   2905  CG  GLN A 372      38.000  14.766 -25.188  1.00 26.05           C  
ATOM   2906  CD  GLN A 372      37.781  14.648 -23.688  1.00 26.05           C  
ATOM   2907  NE2 GLN A 372      36.531  14.500 -23.281  1.00 26.05           N  
ATOM   2908  OE1 GLN A 372      38.719  14.688 -22.906  1.00 26.05           O  
ATOM   2909  N   ASN A 373      40.219  16.953 -28.672  1.00 26.09           N  
ATOM   2910  CA  ASN A 373      40.625  18.359 -28.734  1.00 26.09           C  
ATOM   2911  C   ASN A 373      39.406  19.266 -28.516  1.00 26.09           C  
ATOM   2912  CB  ASN A 373      41.281  18.672 -30.078  1.00 26.09           C  
ATOM   2913  O   ASN A 373      38.250  18.844 -28.672  1.00 26.09           O  
ATOM   2914  CG  ASN A 373      42.125  17.516 -30.594  1.00 26.09           C  
ATOM   2915  ND2 ASN A 373      42.688  17.688 -31.781  1.00 26.09           N  
ATOM   2916  OD1 ASN A 373      42.281  16.500 -29.922  1.00 26.09           O  
ATOM   2917  N   SER A 374      39.500  20.172 -27.547  1.00 29.05           N  
ATOM   2918  CA  SER A 374      38.812  21.422 -27.156  1.00 29.05           C  
ATOM   2919  C   SER A 374      38.000  21.984 -28.312  1.00 29.05           C  
ATOM   2920  CB  SER A 374      39.844  22.453 -26.703  1.00 29.05           C  
ATOM   2921  O   SER A 374      37.062  22.750 -28.078  1.00 29.05           O  
ATOM   2922  OG  SER A 374      40.656  22.891 -27.781  1.00 29.05           O  
ATOM   2923  N   GLU A 375      37.250  21.141 -29.031  1.00 24.11           N  
ATOM   2924  CA  GLU A 375      36.156  21.594 -29.859  1.00 24.11           C  
ATOM   2925  C   GLU A 375      35.656  20.484 -30.781  1.00 24.11           C  
ATOM   2926  CB  GLU A 375      36.594  22.812 -30.703  1.00 24.11           C  
ATOM   2927  O   GLU A 375      34.719  20.688 -31.562  1.00 24.11           O  
ATOM   2928  CG  GLU A 375      36.844  24.062 -29.875  1.00 24.11           C  
ATOM   2929  CD  GLU A 375      36.375  25.344 -30.547  1.00 24.11           C  
ATOM   2930  OE1 GLU A 375      36.344  26.406 -29.891  1.00 24.11           O  
ATOM   2931  OE2 GLU A 375      36.031  25.281 -31.750  1.00 24.11           O  
ATOM   2932  N   GLY A 376      35.438  19.141 -30.281  1.00 24.61           N  
ATOM   2933  CA  GLY A 376      34.531  18.312 -31.062  1.00 24.61           C  
ATOM   2934  C   GLY A 376      34.656  16.828 -30.750  1.00 24.61           C  
ATOM   2935  O   GLY A 376      35.781  16.297 -30.766  1.00 24.61           O  
ATOM   2936  N   THR A 377      33.844  16.266 -29.812  1.00 26.98           N  
ATOM   2937  CA  THR A 377      33.562  14.969 -29.203  1.00 26.98           C  
ATOM   2938  C   THR A 377      32.781  14.086 -30.172  1.00 26.98           C  
ATOM   2939  CB  THR A 377      32.781  15.125 -27.906  1.00 26.98           C  
ATOM   2940  O   THR A 377      31.797  14.523 -30.781  1.00 26.98           O  
ATOM   2941  CG2 THR A 377      33.594  15.812 -26.828  1.00 26.98           C  
ATOM   2942  OG1 THR A 377      31.594  15.898 -28.141  1.00 26.98           O  
ATOM   2943  N   GLY A 378      33.406  13.219 -31.016  1.00 27.48           N  
ATOM   2944  CA  GLY A 378      32.719  12.148 -31.688  1.00 27.48           C  
ATOM   2945  C   GLY A 378      32.781  10.820 -30.953  1.00 27.48           C  
ATOM   2946  O   GLY A 378      33.875  10.328 -30.672  1.00 27.48           O  
ATOM   2947  N   GLN A 379      31.844  10.578 -30.062  1.00 31.12           N  
ATOM   2948  CA  GLN A 379      31.344   9.469 -29.266  1.00 31.12           C  
ATOM   2949  C   GLN A 379      30.203   8.734 -29.969  1.00 31.12           C  
ATOM   2950  CB  GLN A 379      30.891   9.953 -27.891  1.00 31.12           C  
ATOM   2951  O   GLN A 379      29.344   9.367 -30.578  1.00 31.12           O  
ATOM   2952  CG  GLN A 379      31.984   9.914 -26.828  1.00 31.12           C  
ATOM   2953  CD  GLN A 379      31.562  10.570 -25.516  1.00 31.12           C  
ATOM   2954  NE2 GLN A 379      32.500  10.664 -24.578  1.00 31.12           N  
ATOM   2955  OE1 GLN A 379      30.406  10.977 -25.359  1.00 31.12           O  
ATOM   2956  N   ALA A 380      30.438   7.566 -30.531  1.00 34.06           N  
ATOM   2957  CA  ALA A 380      29.391   6.559 -30.734  1.00 34.06           C  
ATOM   2958  C   ALA A 380      28.234   6.766 -29.766  1.00 34.06           C  
ATOM   2959  CB  ALA A 380      29.969   5.156 -30.578  1.00 34.06           C  
ATOM   2960  O   ALA A 380      28.438   7.254 -28.641  1.00 34.06           O  
ATOM   2961  N   ALA A 381      26.938   7.172 -30.172  1.00 33.94           N  
ATOM   2962  CA  ALA A 381      25.594   7.598 -29.844  1.00 33.94           C  
ATOM   2963  C   ALA A 381      25.609   8.828 -28.938  1.00 33.94           C  
ATOM   2964  CB  ALA A 381      24.812   6.457 -29.172  1.00 33.94           C  
ATOM   2965  O   ALA A 381      26.344   8.867 -27.953  1.00 33.94           O  
ATOM   2966  N   ASP A 382      25.734   9.977 -29.375  1.00 38.31           N  
ATOM   2967  CA  ASP A 382      25.516  11.336 -28.891  1.00 38.31           C  
ATOM   2968  C   ASP A 382      24.875  11.344 -27.516  1.00 38.31           C  
ATOM   2969  CB  ASP A 382      24.656  12.125 -29.891  1.00 38.31           C  
ATOM   2970  O   ASP A 382      23.812  10.734 -27.312  1.00 38.31           O  
ATOM   2971  CG  ASP A 382      24.438  13.562 -29.453  1.00 38.31           C  
ATOM   2972  OD1 ASP A 382      25.234  14.102 -28.672  1.00 38.31           O  
ATOM   2973  OD2 ASP A 382      23.438  14.164 -29.906  1.00 38.31           O  
ATOM   2974  N   LEU A 383      25.656  11.133 -26.375  1.00 38.94           N  
ATOM   2975  CA  LEU A 383      25.188  11.375 -25.016  1.00 38.94           C  
ATOM   2976  C   LEU A 383      23.891  12.164 -25.016  1.00 38.94           C  
ATOM   2977  CB  LEU A 383      26.250  12.125 -24.203  1.00 38.94           C  
ATOM   2978  O   LEU A 383      22.969  11.852 -24.250  1.00 38.94           O  
ATOM   2979  CG  LEU A 383      26.000  12.250 -22.703  1.00 38.94           C  
ATOM   2980  CD1 LEU A 383      26.672  11.102 -21.953  1.00 38.94           C  
ATOM   2981  CD2 LEU A 383      26.500  13.594 -22.188  1.00 38.94           C  
ATOM   2982  N   LYS A 384      23.656  13.086 -26.000  1.00 41.81           N  
ATOM   2983  CA  LYS A 384      22.469  13.922 -26.125  1.00 41.81           C  
ATOM   2984  C   LYS A 384      21.328  13.164 -26.797  1.00 41.81           C  
ATOM   2985  CB  LYS A 384      22.781  15.203 -26.891  1.00 41.81           C  
ATOM   2986  O   LYS A 384      20.172  13.258 -26.391  1.00 41.81           O  
ATOM   2987  CG  LYS A 384      21.734  16.297 -26.750  1.00 41.81           C  
ATOM   2988  CD  LYS A 384      22.156  17.578 -27.453  1.00 41.81           C  
ATOM   2989  CE  LYS A 384      21.078  18.641 -27.359  1.00 41.81           C  
ATOM   2990  NZ  LYS A 384      21.484  19.906 -28.047  1.00 41.81           N  
ATOM   2991  N   SER A 385      21.625  12.367 -27.766  1.00 42.06           N  
ATOM   2992  CA  SER A 385      20.641  11.547 -28.484  1.00 42.06           C  
ATOM   2993  C   SER A 385      20.203  10.352 -27.656  1.00 42.06           C  
ATOM   2994  CB  SER A 385      21.219  11.070 -29.812  1.00 42.06           C  
ATOM   2995  O   SER A 385      19.031   9.984 -27.656  1.00 42.06           O  
ATOM   2996  OG  SER A 385      20.266  10.328 -30.547  1.00 42.06           O  
ATOM   2997  N   THR A 386      21.031   9.898 -26.828  1.00 43.91           N  
ATOM   2998  CA  THR A 386      20.812   8.836 -25.859  1.00 43.91           C  
ATOM   2999  C   THR A 386      19.969   9.336 -24.688  1.00 43.91           C  
ATOM   3000  CB  THR A 386      22.156   8.281 -25.328  1.00 43.91           C  
ATOM   3001  O   THR A 386      19.047   8.656 -24.250  1.00 43.91           O  
ATOM   3002  CG2 THR A 386      21.922   7.059 -24.438  1.00 43.91           C  
ATOM   3003  OG1 THR A 386      22.984   7.918 -26.422  1.00 43.91           O  
ATOM   3004  N   GLN A 387      20.250  10.430 -24.234  1.00 45.16           N  
ATOM   3005  CA  GLN A 387      19.438  11.062 -23.203  1.00 45.16           C  
ATOM   3006  C   GLN A 387      18.062  11.461 -23.750  1.00 45.16           C  
ATOM   3007  CB  GLN A 387      20.141  12.297 -22.641  1.00 45.16           C  
ATOM   3008  O   GLN A 387      17.047  11.344 -23.062  1.00 45.16           O  
ATOM   3009  CG  GLN A 387      19.500  12.852 -21.375  1.00 45.16           C  
ATOM   3010  CD  GLN A 387      19.484  11.844 -20.234  1.00 45.16           C  
ATOM   3011  NE2 GLN A 387      18.344  11.766 -19.547  1.00 45.16           N  
ATOM   3012  OE1 GLN A 387      20.469  11.148 -19.984  1.00 45.16           O  
ATOM   3013  N   ALA A 388      18.031  11.805 -25.047  1.00 51.88           N  
ATOM   3014  CA  ALA A 388      16.797  12.133 -25.734  1.00 51.88           C  
ATOM   3015  C   ALA A 388      15.930  10.891 -25.922  1.00 51.88           C  
ATOM   3016  CB  ALA A 388      17.078  12.789 -27.078  1.00 51.88           C  
ATOM   3017  O   ALA A 388      14.703  10.953 -25.766  1.00 51.88           O  
ATOM   3018  N   ALA A 389      16.578   9.750 -26.266  1.00 49.16           N  
ATOM   3019  CA  ALA A 389      15.891   8.469 -26.391  1.00 49.16           C  
ATOM   3020  C   ALA A 389      15.391   7.980 -25.031  1.00 49.16           C  
ATOM   3021  CB  ALA A 389      16.812   7.426 -27.016  1.00 49.16           C  
ATOM   3022  O   ALA A 389      14.266   7.484 -24.922  1.00 49.16           O  
ATOM   3023  N   ILE A 390      16.203   8.102 -23.984  1.00 53.28           N  
ATOM   3024  CA  ILE A 390      15.836   7.762 -22.609  1.00 53.28           C  
ATOM   3025  C   ILE A 390      14.711   8.680 -22.141  1.00 53.28           C  
ATOM   3026  CB  ILE A 390      17.047   7.867 -21.656  1.00 53.28           C  
ATOM   3027  O   ILE A 390      13.742   8.219 -21.531  1.00 53.28           O  
ATOM   3028  CG1 ILE A 390      18.078   6.773 -21.969  1.00 53.28           C  
ATOM   3029  CG2 ILE A 390      16.594   7.781 -20.188  1.00 53.28           C  
ATOM   3030  CD1 ILE A 390      19.375   6.898 -21.188  1.00 53.28           C  
ATOM   3031  N   ASN A 391      14.852   9.945 -22.438  1.00 56.03           N  
ATOM   3032  CA  ASN A 391      13.828  10.930 -22.094  1.00 56.03           C  
ATOM   3033  C   ASN A 391      12.523  10.672 -22.828  1.00 56.03           C  
ATOM   3034  CB  ASN A 391      14.328  12.344 -22.375  1.00 56.03           C  
ATOM   3035  O   ASN A 391      11.438  10.852 -22.266  1.00 56.03           O  
ATOM   3036  CG  ASN A 391      15.391  12.805 -21.391  1.00 56.03           C  
ATOM   3037  ND2 ASN A 391      16.109  13.859 -21.750  1.00 56.03           N  
ATOM   3038  OD1 ASN A 391      15.562  12.219 -20.328  1.00 56.03           O  
ATOM   3039  N   GLN A 392      12.633  10.281 -24.125  1.00 57.25           N  
ATOM   3040  CA  GLN A 392      11.461   9.930 -24.922  1.00 57.25           C  
ATOM   3041  C   GLN A 392      10.758   8.711 -24.359  1.00 57.25           C  
ATOM   3042  CB  GLN A 392      11.859   9.680 -26.375  1.00 57.25           C  
ATOM   3043  O   GLN A 392       9.523   8.656 -24.312  1.00 57.25           O  
ATOM   3044  CG  GLN A 392      10.672   9.625 -27.344  1.00 57.25           C  
ATOM   3045  CD  GLN A 392      11.094   9.422 -28.781  1.00 57.25           C  
ATOM   3046  NE2 GLN A 392      10.117   9.312 -29.672  1.00 57.25           N  
ATOM   3047  OE1 GLN A 392      12.289   9.367 -29.094  1.00 57.25           O  
ATOM   3048  N   ILE A 393      11.492   7.695 -23.922  1.00 52.22           N  
ATOM   3049  CA  ILE A 393      10.977   6.504 -23.250  1.00 52.22           C  
ATOM   3050  C   ILE A 393      10.344   6.887 -21.922  1.00 52.22           C  
ATOM   3051  CB  ILE A 393      12.094   5.453 -23.031  1.00 52.22           C  
ATOM   3052  O   ILE A 393       9.242   6.438 -21.594  1.00 52.22           O  
ATOM   3053  CG1 ILE A 393      12.578   4.906 -24.391  1.00 52.22           C  
ATOM   3054  CG2 ILE A 393      11.602   4.320 -22.125  1.00 52.22           C  
ATOM   3055  CD1 ILE A 393      13.812   4.016 -24.281  1.00 52.22           C  
ATOM   3056  N   ASN A 394      11.109   7.750 -21.188  1.00 51.44           N  
ATOM   3057  CA  ASN A 394      10.625   8.242 -19.891  1.00 51.44           C  
ATOM   3058  C   ASN A 394       9.383   9.109 -20.062  1.00 51.44           C  
ATOM   3059  CB  ASN A 394      11.727   9.031 -19.172  1.00 51.44           C  
ATOM   3060  O   ASN A 394       8.430   8.977 -19.281  1.00 51.44           O  
ATOM   3061  CG  ASN A 394      12.641   8.141 -18.359  1.00 51.44           C  
ATOM   3062  ND2 ASN A 394      13.719   8.711 -17.844  1.00 51.44           N  
ATOM   3063  OD1 ASN A 394      12.391   6.938 -18.203  1.00 51.44           O  
ATOM   3064  N   GLY A 395       9.383  10.055 -21.047  1.00 52.12           N  
ATOM   3065  CA  GLY A 395       8.250  10.922 -21.359  1.00 52.12           C  
ATOM   3066  C   GLY A 395       7.023  10.164 -21.812  1.00 52.12           C  
ATOM   3067  O   GLY A 395       5.906  10.461 -21.391  1.00 52.12           O  
ATOM   3068  N   LYS A 396       7.164   9.195 -22.703  1.00 55.47           N  
ATOM   3069  CA  LYS A 396       6.086   8.352 -23.188  1.00 55.47           C  
ATOM   3070  C   LYS A 396       5.566   7.422 -22.094  1.00 55.47           C  
ATOM   3071  CB  LYS A 396       6.555   7.531 -24.391  1.00 55.47           C  
ATOM   3072  O   LYS A 396       4.359   7.199 -21.984  1.00 55.47           O  
ATOM   3073  CG  LYS A 396       6.605   8.312 -25.703  1.00 55.47           C  
ATOM   3074  CD  LYS A 396       6.941   7.414 -26.875  1.00 55.47           C  
ATOM   3075  CE  LYS A 396       7.047   8.211 -28.172  1.00 55.47           C  
ATOM   3076  NZ  LYS A 396       7.312   7.320 -29.344  1.00 55.47           N  
ATOM   3077  N   LEU A 397       6.449   7.078 -21.234  1.00 50.50           N  
ATOM   3078  CA  LEU A 397       6.145   6.203 -20.109  1.00 50.50           C  
ATOM   3079  C   LEU A 397       5.438   6.973 -19.000  1.00 50.50           C  
ATOM   3080  CB  LEU A 397       7.430   5.566 -19.562  1.00 50.50           C  
ATOM   3081  O   LEU A 397       4.492   6.461 -18.391  1.00 50.50           O  
ATOM   3082  CG  LEU A 397       7.250   4.461 -18.531  1.00 50.50           C  
ATOM   3083  CD1 LEU A 397       6.492   3.283 -19.125  1.00 50.50           C  
ATOM   3084  CD2 LEU A 397       8.602   4.012 -17.984  1.00 50.50           C  
ATOM   3085  N   ASN A 398       5.965   8.172 -18.734  1.00 52.97           N  
ATOM   3086  CA  ASN A 398       5.348   9.023 -17.734  1.00 52.97           C  
ATOM   3087  C   ASN A 398       3.912   9.383 -18.109  1.00 52.97           C  
ATOM   3088  CB  ASN A 398       6.176  10.297 -17.531  1.00 52.97           C  
ATOM   3089  O   ASN A 398       3.037   9.453 -17.250  1.00 52.97           O  
ATOM   3090  CG  ASN A 398       7.434  10.047 -16.719  1.00 52.97           C  
ATOM   3091  ND2 ASN A 398       8.375  10.977 -16.797  1.00 52.97           N  
ATOM   3092  OD1 ASN A 398       7.555   9.031 -16.031  1.00 52.97           O  
ATOM   3093  N   ARG A 399       3.525   9.586 -19.406  1.00 54.09           N  
ATOM   3094  CA  ARG A 399       2.189   9.867 -19.922  1.00 54.09           C  
ATOM   3095  C   ARG A 399       1.302   8.625 -19.844  1.00 54.09           C  
ATOM   3096  CB  ARG A 399       2.264  10.359 -21.359  1.00 54.09           C  
ATOM   3097  O   ARG A 399       0.124   8.727 -19.484  1.00 54.09           O  
ATOM   3098  CG  ARG A 399       2.654  11.820 -21.500  1.00 54.09           C  
ATOM   3099  CD  ARG A 399       2.641  12.281 -22.953  1.00 54.09           C  
ATOM   3100  NE  ARG A 399       3.277  13.586 -23.109  1.00 54.09           N  
ATOM   3101  NH1 ARG A 399       3.500  13.430 -25.406  1.00 54.09           N  
ATOM   3102  NH2 ARG A 399       4.242  15.297 -24.297  1.00 54.09           N  
ATOM   3103  CZ  ARG A 399       3.672  14.102 -24.266  1.00 54.09           C  
ATOM   3104  N   LEU A 400       1.905   7.523 -20.062  1.00 46.31           N  
ATOM   3105  CA  LEU A 400       1.223   6.234 -19.984  1.00 46.31           C  
ATOM   3106  C   LEU A 400       1.028   5.801 -18.547  1.00 46.31           C  
ATOM   3107  CB  LEU A 400       2.012   5.172 -20.750  1.00 46.31           C  
ATOM   3108  O   LEU A 400       0.000   5.211 -18.203  1.00 46.31           O  
ATOM   3109  CG  LEU A 400       1.703   5.039 -22.250  1.00 46.31           C  
ATOM   3110  CD1 LEU A 400       2.941   4.578 -23.000  1.00 46.31           C  
ATOM   3111  CD2 LEU A 400       0.542   4.078 -22.469  1.00 46.31           C  
ATOM   3112  N   ILE A 401       2.006   6.164 -17.656  1.00 49.97           N  
ATOM   3113  CA  ILE A 401       1.997   5.848 -16.234  1.00 49.97           C  
ATOM   3114  C   ILE A 401       0.914   6.660 -15.523  1.00 49.97           C  
ATOM   3115  CB  ILE A 401       3.375   6.113 -15.578  1.00 49.97           C  
ATOM   3116  O   ILE A 401       0.166   6.125 -14.703  1.00 49.97           O  
ATOM   3117  CG1 ILE A 401       4.414   5.113 -16.109  1.00 49.97           C  
ATOM   3118  CG2 ILE A 401       3.275   6.047 -14.055  1.00 49.97           C  
ATOM   3119  CD1 ILE A 401       5.840   5.414 -15.664  1.00 49.97           C  
ATOM   3120  N   GLU A 402       0.829   7.961 -15.742  1.00 45.75           N  
ATOM   3121  CA  GLU A 402      -0.166   8.859 -15.164  1.00 45.75           C  
ATOM   3122  C   GLU A 402      -1.579   8.461 -15.578  1.00 45.75           C  
ATOM   3123  CB  GLU A 402       0.112  10.305 -15.570  1.00 45.75           C  
ATOM   3124  O   GLU A 402      -2.500   8.477 -14.758  1.00 45.75           O  
ATOM   3125  CG  GLU A 402      -0.616  11.336 -14.727  1.00 45.75           C  
ATOM   3126  CD  GLU A 402      -0.297  12.773 -15.117  1.00 45.75           C  
ATOM   3127  OE1 GLU A 402      -0.884  13.711 -14.523  1.00 45.75           O  
ATOM   3128  OE2 GLU A 402       0.546  12.961 -16.016  1.00 45.75           O  
ATOM   3129  N   LYS A 403      -1.818   7.977 -16.766  1.00 40.56           N  
ATOM   3130  CA  LYS A 403      -3.109   7.637 -17.359  1.00 40.56           C  
ATOM   3131  C   LYS A 403      -3.525   6.219 -17.000  1.00 40.56           C  
ATOM   3132  CB  LYS A 403      -3.062   7.797 -18.875  1.00 40.56           C  
ATOM   3133  O   LYS A 403      -4.703   5.953 -16.734  1.00 40.56           O  
ATOM   3134  CG  LYS A 403      -3.324   9.211 -19.359  1.00 40.56           C  
ATOM   3135  CD  LYS A 403      -3.424   9.273 -20.891  1.00 40.56           C  
ATOM   3136  CE  LYS A 403      -3.561  10.711 -21.375  1.00 40.56           C  
ATOM   3137  NZ  LYS A 403      -3.734  10.773 -22.859  1.00 40.56           N  
ATOM   3138  N   THR A 404      -2.561   5.312 -16.812  1.00 44.38           N  
ATOM   3139  CA  THR A 404      -2.793   3.916 -16.469  1.00 44.38           C  
ATOM   3140  C   THR A 404      -2.932   3.744 -14.953  1.00 44.38           C  
ATOM   3141  CB  THR A 404      -1.657   3.016 -16.984  1.00 44.38           C  
ATOM   3142  O   THR A 404      -3.752   2.953 -14.484  1.00 44.38           O  
ATOM   3143  CG2 THR A 404      -2.170   1.618 -17.312  1.00 44.38           C  
ATOM   3144  OG1 THR A 404      -1.097   3.600 -18.172  1.00 44.38           O  
ATOM   3145  N   ASN A 405      -2.090   4.434 -14.102  1.00 40.97           N  
ATOM   3146  CA  ASN A 405      -2.203   4.453 -12.648  1.00 40.97           C  
ATOM   3147  C   ASN A 405      -3.539   5.035 -12.195  1.00 40.97           C  
ATOM   3148  CB  ASN A 405      -1.046   5.234 -12.023  1.00 40.97           C  
ATOM   3149  O   ASN A 405      -4.137   4.555 -11.227  1.00 40.97           O  
ATOM   3150  CG  ASN A 405       0.234   4.426 -11.953  1.00 40.97           C  
ATOM   3151  ND2 ASN A 405       1.358   5.109 -11.773  1.00 40.97           N  
ATOM   3152  OD1 ASN A 405       0.213   3.197 -12.055  1.00 40.97           O  
ATOM   3153  N   GLU A 406      -4.117   6.020 -12.859  1.00 43.72           N  
ATOM   3154  CA  GLU A 406      -5.434   6.617 -12.641  1.00 43.72           C  
ATOM   3155  C   GLU A 406      -6.551   5.641 -12.992  1.00 43.72           C  
ATOM   3156  CB  GLU A 406      -5.582   7.906 -13.453  1.00 43.72           C  
ATOM   3157  O   GLU A 406      -7.543   5.535 -12.266  1.00 43.72           O  
ATOM   3158  CG  GLU A 406      -4.965   9.125 -12.781  1.00 43.72           C  
ATOM   3159  CD  GLU A 406      -5.094  10.391 -13.617  1.00 43.72           C  
ATOM   3160  OE1 GLU A 406      -4.543  11.445 -13.211  1.00 43.72           O  
ATOM   3161  OE2 GLU A 406      -5.754  10.336 -14.680  1.00 43.72           O  
ATOM   3162  N   LYS A 407      -6.391   4.930 -14.070  1.00 35.09           N  
ATOM   3163  CA  LYS A 407      -7.379   3.979 -14.578  1.00 35.09           C  
ATOM   3164  C   LYS A 407      -7.344   2.678 -13.781  1.00 35.09           C  
ATOM   3165  CB  LYS A 407      -7.141   3.691 -16.062  1.00 35.09           C  
ATOM   3166  O   LYS A 407      -8.383   2.068 -13.531  1.00 35.09           O  
ATOM   3167  CG  LYS A 407      -7.656   4.781 -16.984  1.00 35.09           C  
ATOM   3168  CD  LYS A 407      -7.578   4.352 -18.453  1.00 35.09           C  
ATOM   3169  CE  LYS A 407      -8.062   5.453 -19.391  1.00 35.09           C  
ATOM   3170  NZ  LYS A 407      -8.000   5.031 -20.812  1.00 35.09           N  
ATOM   3171  N   PHE A 408      -6.148   2.246 -13.227  1.00 40.91           N  
ATOM   3172  CA  PHE A 408      -5.953   1.046 -12.422  1.00 40.91           C  
ATOM   3173  C   PHE A 408      -6.477   1.253 -11.008  1.00 40.91           C  
ATOM   3174  CB  PHE A 408      -4.469   0.663 -12.383  1.00 40.91           C  
ATOM   3175  O   PHE A 408      -7.074   0.346 -10.422  1.00 40.91           O  
ATOM   3176  CG  PHE A 408      -3.982  -0.011 -13.633  1.00 40.91           C  
ATOM   3177  CD1 PHE A 408      -4.312  -1.334 -13.906  1.00 40.91           C  
ATOM   3178  CD2 PHE A 408      -3.193   0.679 -14.547  1.00 40.91           C  
ATOM   3179  CE1 PHE A 408      -3.861  -1.960 -15.062  1.00 40.91           C  
ATOM   3180  CE2 PHE A 408      -2.738   0.060 -15.711  1.00 40.91           C  
ATOM   3181  CZ  PHE A 408      -3.072  -1.260 -15.961  1.00 40.91           C  
ATOM   3182  N   HIS A 409      -6.320   2.498 -10.461  1.00 42.47           N  
ATOM   3183  CA  HIS A 409      -6.926   2.893  -9.188  1.00 42.47           C  
ATOM   3184  C   HIS A 409      -8.445   2.926  -9.289  1.00 42.47           C  
ATOM   3185  CB  HIS A 409      -6.398   4.258  -8.750  1.00 42.47           C  
ATOM   3186  O   HIS A 409      -9.141   2.574  -8.336  1.00 42.47           O  
ATOM   3187  CG  HIS A 409      -5.004   4.219  -8.203  1.00 42.47           C  
ATOM   3188  CD2 HIS A 409      -3.869   4.828  -8.617  1.00 42.47           C  
ATOM   3189  ND1 HIS A 409      -4.664   3.473  -7.094  1.00 42.47           N  
ATOM   3190  CE1 HIS A 409      -3.373   3.627  -6.848  1.00 42.47           C  
ATOM   3191  NE2 HIS A 409      -2.869   4.445  -7.754  1.00 42.47           N  
ATOM   3192  N   GLN A 410      -9.000   3.260 -10.469  1.00 36.84           N  
ATOM   3193  CA  GLN A 410     -10.430   3.301 -10.781  1.00 36.84           C  
ATOM   3194  C   GLN A 410     -10.992   1.894 -10.945  1.00 36.84           C  
ATOM   3195  CB  GLN A 410     -10.680   4.121 -12.047  1.00 36.84           C  
ATOM   3196  O   GLN A 410     -12.109   1.614 -10.500  1.00 36.84           O  
ATOM   3197  CG  GLN A 410     -10.875   5.609 -11.789  1.00 36.84           C  
ATOM   3198  CD  GLN A 410     -11.000   6.414 -13.062  1.00 36.84           C  
ATOM   3199  NE2 GLN A 410     -11.148   7.730 -12.922  1.00 36.84           N  
ATOM   3200  OE1 GLN A 410     -10.977   5.863 -14.172  1.00 36.84           O  
ATOM   3201  N   ILE A 411     -10.250   0.942 -11.516  1.00 35.69           N  
ATOM   3202  CA  ILE A 411     -10.602  -0.459 -11.719  1.00 35.69           C  
ATOM   3203  C   ILE A 411     -10.539  -1.206 -10.391  1.00 35.69           C  
ATOM   3204  CB  ILE A 411      -9.672  -1.130 -12.758  1.00 35.69           C  
ATOM   3205  O   ILE A 411     -11.383  -2.057 -10.109  1.00 35.69           O  
ATOM   3206  CG1 ILE A 411      -9.914  -0.548 -14.156  1.00 35.69           C  
ATOM   3207  CG2 ILE A 411      -9.867  -2.648 -12.750  1.00 35.69           C  
ATOM   3208  CD1 ILE A 411      -8.930  -1.027 -15.211  1.00 35.69           C  
ATOM   3209  N   GLU A 412      -9.523  -0.938  -9.508  1.00 35.94           N  
ATOM   3210  CA  GLU A 412      -9.430  -1.442  -8.141  1.00 35.94           C  
ATOM   3211  C   GLU A 412     -10.609  -0.963  -7.297  1.00 35.94           C  
ATOM   3212  CB  GLU A 412      -8.117  -1.011  -7.492  1.00 35.94           C  
ATOM   3213  O   GLU A 412     -11.133  -1.712  -6.469  1.00 35.94           O  
ATOM   3214  CG  GLU A 412      -7.676  -1.899  -6.340  1.00 35.94           C  
ATOM   3215  CD  GLU A 412      -6.277  -1.581  -5.832  1.00 35.94           C  
ATOM   3216  OE1 GLU A 412      -5.836  -2.201  -4.840  1.00 35.94           O  
ATOM   3217  OE2 GLU A 412      -5.621  -0.703  -6.434  1.00 35.94           O  
ATOM   3218  N   LYS A 413     -11.117   0.301  -7.516  1.00 39.94           N  
ATOM   3219  CA  LYS A 413     -12.281   0.934  -6.906  1.00 39.94           C  
ATOM   3220  C   LYS A 413     -13.570   0.260  -7.359  1.00 39.94           C  
ATOM   3221  CB  LYS A 413     -12.320   2.426  -7.242  1.00 39.94           C  
ATOM   3222  O   LYS A 413     -14.492   0.064  -6.562  1.00 39.94           O  
ATOM   3223  CG  LYS A 413     -13.391   3.201  -6.496  1.00 39.94           C  
ATOM   3224  CD  LYS A 413     -13.383   4.676  -6.875  1.00 39.94           C  
ATOM   3225  CE  LYS A 413     -14.531   5.434  -6.215  1.00 39.94           C  
ATOM   3226  NZ  LYS A 413     -14.523   6.879  -6.586  1.00 39.94           N  
ATOM   3227  N   GLU A 414     -13.750  -0.236  -8.641  1.00 39.66           N  
ATOM   3228  CA  GLU A 414     -14.922  -0.845  -9.258  1.00 39.66           C  
ATOM   3229  C   GLU A 414     -15.000  -2.338  -8.953  1.00 39.66           C  
ATOM   3230  CB  GLU A 414     -14.914  -0.619 -10.773  1.00 39.66           C  
ATOM   3231  O   GLU A 414     -16.094  -2.896  -8.828  1.00 39.66           O  
ATOM   3232  CG  GLU A 414     -15.242   0.809 -11.188  1.00 39.66           C  
ATOM   3233  CD  GLU A 414     -15.891   0.902 -12.555  1.00 39.66           C  
ATOM   3234  OE1 GLU A 414     -16.344   2.004 -12.938  1.00 39.66           O  
ATOM   3235  OE2 GLU A 414     -15.945  -0.135 -13.250  1.00 39.66           O  
ATOM   3236  N   PHE A 415     -13.953  -3.020  -8.570  1.00 36.59           N  
ATOM   3237  CA  PHE A 415     -13.828  -4.445  -8.289  1.00 36.59           C  
ATOM   3238  C   PHE A 415     -13.992  -4.719  -6.801  1.00 36.59           C  
ATOM   3239  CB  PHE A 415     -12.477  -4.973  -8.781  1.00 36.59           C  
ATOM   3240  O   PHE A 415     -14.445  -5.797  -6.410  1.00 36.59           O  
ATOM   3241  CG  PHE A 415     -12.406  -5.184 -10.266  1.00 36.59           C  
ATOM   3242  CD1 PHE A 415     -13.094  -6.230 -10.867  1.00 36.59           C  
ATOM   3243  CD2 PHE A 415     -11.656  -4.336 -11.070  1.00 36.59           C  
ATOM   3244  CE1 PHE A 415     -13.039  -6.430 -12.242  1.00 36.59           C  
ATOM   3245  CE2 PHE A 415     -11.586  -4.531 -12.445  1.00 36.59           C  
ATOM   3246  CZ  PHE A 415     -12.281  -5.578 -13.031  1.00 36.59           C  
ATOM   3247  N   SER A 416     -13.914  -3.660  -5.902  1.00 40.84           N  
ATOM   3248  CA  SER A 416     -14.211  -3.684  -4.473  1.00 40.84           C  
ATOM   3249  C   SER A 416     -15.711  -3.818  -4.223  1.00 40.84           C  
ATOM   3250  CB  SER A 416     -13.688  -2.420  -3.795  1.00 40.84           C  
ATOM   3251  O   SER A 416     -16.125  -4.414  -3.227  1.00 40.84           O  
ATOM   3252  OG  SER A 416     -14.602  -1.953  -2.820  1.00 40.84           O  
ATOM   3253  N   GLU A 417     -16.609  -3.596  -5.125  1.00 43.69           N  
ATOM   3254  CA  GLU A 417     -18.062  -3.646  -5.078  1.00 43.69           C  
ATOM   3255  C   GLU A 417     -18.578  -5.020  -5.500  1.00 43.69           C  
ATOM   3256  CB  GLU A 417     -18.672  -2.561  -5.969  1.00 43.69           C  
ATOM   3257  O   GLU A 417     -19.578  -5.500  -4.969  1.00 43.69           O  
ATOM   3258  CG  GLU A 417     -20.094  -2.172  -5.590  1.00 43.69           C  
ATOM   3259  CD  GLU A 417     -20.641  -1.020  -6.414  1.00 43.69           C  
ATOM   3260  OE1 GLU A 417     -21.828  -0.683  -6.266  1.00 43.69           O  
ATOM   3261  OE2 GLU A 417     -19.859  -0.448  -7.215  1.00 43.69           O  
ATOM   3262  N   VAL A 418     -17.672  -6.121  -5.855  1.00 45.28           N  
ATOM   3263  CA  VAL A 418     -18.156  -7.449  -6.227  1.00 45.28           C  
ATOM   3264  C   VAL A 418     -17.156  -8.508  -5.750  1.00 45.28           C  
ATOM   3265  CB  VAL A 418     -18.375  -7.570  -7.750  1.00 45.28           C  
ATOM   3266  O   VAL A 418     -16.109  -8.703  -6.359  1.00 45.28           O  
ATOM   3267  CG1 VAL A 418     -18.906  -8.953  -8.109  1.00 45.28           C  
ATOM   3268  CG2 VAL A 418     -19.328  -6.480  -8.242  1.00 45.28           C  
ATOM   3269  N   GLU A 419     -16.781  -8.789  -4.445  1.00 42.09           N  
ATOM   3270  CA  GLU A 419     -15.578  -9.109  -3.691  1.00 42.09           C  
ATOM   3271  C   GLU A 419     -15.578 -10.570  -3.254  1.00 42.09           C  
ATOM   3272  CB  GLU A 419     -15.453  -8.195  -2.471  1.00 42.09           C  
ATOM   3273  O   GLU A 419     -14.523 -11.203  -3.197  1.00 42.09           O  
ATOM   3274  CG  GLU A 419     -14.016  -8.016  -1.989  1.00 42.09           C  
ATOM   3275  CD  GLU A 419     -13.891  -7.035  -0.833  1.00 42.09           C  
ATOM   3276  OE1 GLU A 419     -12.750  -6.742  -0.404  1.00 42.09           O  
ATOM   3277  OE2 GLU A 419     -14.945  -6.555  -0.351  1.00 42.09           O  
ATOM   3278  N   GLY A 420     -16.078 -11.656  -3.922  1.00 48.03           N  
ATOM   3279  CA  GLY A 420     -15.641 -12.992  -3.555  1.00 48.03           C  
ATOM   3280  C   GLY A 420     -15.359 -13.883  -4.754  1.00 48.03           C  
ATOM   3281  O   GLY A 420     -14.414 -14.672  -4.742  1.00 48.03           O  
ATOM   3282  N   ARG A 421     -15.727 -13.656  -5.945  1.00 44.06           N  
ATOM   3283  CA  ARG A 421     -15.445 -14.258  -7.246  1.00 44.06           C  
ATOM   3284  C   ARG A 421     -14.547 -13.352  -8.078  1.00 44.06           C  
ATOM   3285  CB  ARG A 421     -16.750 -14.547  -7.996  1.00 44.06           C  
ATOM   3286  O   ARG A 421     -13.719 -13.836  -8.852  1.00 44.06           O  
ATOM   3287  CG  ARG A 421     -17.516 -15.742  -7.461  1.00 44.06           C  
ATOM   3288  CD  ARG A 421     -18.812 -15.961  -8.227  1.00 44.06           C  
ATOM   3289  NE  ARG A 421     -18.562 -16.438  -9.586  1.00 44.06           N  
ATOM   3290  NH1 ARG A 421     -20.766 -16.266 -10.266  1.00 44.06           N  
ATOM   3291  NH2 ARG A 421     -19.156 -17.016 -11.727  1.00 44.06           N  
ATOM   3292  CZ  ARG A 421     -19.500 -16.578 -10.523  1.00 44.06           C  
ATOM   3293  N   ILE A 422     -14.133 -12.219  -7.574  1.00 48.19           N  
ATOM   3294  CA  ILE A 422     -13.469 -11.117  -8.266  1.00 48.19           C  
ATOM   3295  C   ILE A 422     -12.055 -10.938  -7.715  1.00 48.19           C  
ATOM   3296  CB  ILE A 422     -14.266  -9.805  -8.133  1.00 48.19           C  
ATOM   3297  O   ILE A 422     -11.164 -10.477  -8.422  1.00 48.19           O  
ATOM   3298  CG1 ILE A 422     -15.578  -9.891  -8.922  1.00 48.19           C  
ATOM   3299  CG2 ILE A 422     -13.430  -8.609  -8.602  1.00 48.19           C  
ATOM   3300  CD1 ILE A 422     -16.484  -8.688  -8.750  1.00 48.19           C  
ATOM   3301  N   GLN A 423     -11.797 -11.508  -6.488  1.00 44.94           N  
ATOM   3302  CA  GLN A 423     -10.453 -11.391  -5.930  1.00 44.94           C  
ATOM   3303  C   GLN A 423      -9.461 -12.250  -6.703  1.00 44.94           C  
ATOM   3304  CB  GLN A 423     -10.453 -11.781  -4.453  1.00 44.94           C  
ATOM   3305  O   GLN A 423      -8.328 -11.820  -6.953  1.00 44.94           O  
ATOM   3306  CG  GLN A 423     -11.047 -10.719  -3.533  1.00 44.94           C  
ATOM   3307  CD  GLN A 423     -11.055 -11.141  -2.076  1.00 44.94           C  
ATOM   3308  NE2 GLN A 423     -11.359 -10.203  -1.188  1.00 44.94           N  
ATOM   3309  OE1 GLN A 423     -10.781 -12.305  -1.752  1.00 44.94           O  
ATOM   3310  N   ASP A 424      -9.914 -13.484  -7.117  1.00 49.44           N  
ATOM   3311  CA  ASP A 424      -9.117 -14.367  -7.957  1.00 49.44           C  
ATOM   3312  C   ASP A 424      -9.008 -13.828  -9.383  1.00 49.44           C  
ATOM   3313  CB  ASP A 424      -9.711 -15.773  -7.973  1.00 49.44           C  
ATOM   3314  O   ASP A 424      -7.941 -13.906 -10.000  1.00 49.44           O  
ATOM   3315  CG  ASP A 424      -9.484 -16.531  -6.676  1.00 49.44           C  
ATOM   3316  OD1 ASP A 424      -8.625 -16.109  -5.867  1.00 49.44           O  
ATOM   3317  OD2 ASP A 424     -10.172 -17.547  -6.457  1.00 49.44           O  
ATOM   3318  N   LEU A 425     -10.047 -13.211  -9.859  1.00 47.84           N  
ATOM   3319  CA  LEU A 425     -10.102 -12.586 -11.180  1.00 47.84           C  
ATOM   3320  C   LEU A 425      -9.281 -11.297 -11.203  1.00 47.84           C  
ATOM   3321  CB  LEU A 425     -11.555 -12.289 -11.570  1.00 47.84           C  
ATOM   3322  O   LEU A 425      -8.617 -11.000 -12.195  1.00 47.84           O  
ATOM   3323  CG  LEU A 425     -11.789 -11.906 -13.031  1.00 47.84           C  
ATOM   3324  CD1 LEU A 425     -11.430 -13.062 -13.953  1.00 47.84           C  
ATOM   3325  CD2 LEU A 425     -13.242 -11.477 -13.242  1.00 47.84           C  
ATOM   3326  N   GLU A 426      -9.328 -10.562 -10.211  1.00 49.22           N  
ATOM   3327  CA  GLU A 426      -8.492  -9.383 -10.023  1.00 49.22           C  
ATOM   3328  C   GLU A 426      -7.012  -9.758 -10.039  1.00 49.22           C  
ATOM   3329  CB  GLU A 426      -8.836  -8.672  -8.711  1.00 49.22           C  
ATOM   3330  O   GLU A 426      -6.199  -9.062 -10.656  1.00 49.22           O  
ATOM   3331  CG  GLU A 426      -8.102  -7.359  -8.508  1.00 49.22           C  
ATOM   3332  CD  GLU A 426      -8.328  -6.750  -7.133  1.00 49.22           C  
ATOM   3333  OE1 GLU A 426      -7.688  -5.727  -6.809  1.00 49.22           O  
ATOM   3334  OE2 GLU A 426      -9.164  -7.301  -6.379  1.00 49.22           O  
ATOM   3335  N   LYS A 427      -6.629 -10.805  -9.344  1.00 53.47           N  
ATOM   3336  CA  LYS A 427      -5.258 -11.297  -9.336  1.00 53.47           C  
ATOM   3337  C   LYS A 427      -4.828 -11.758 -10.719  1.00 53.47           C  
ATOM   3338  CB  LYS A 427      -5.105 -12.445  -8.328  1.00 53.47           C  
ATOM   3339  O   LYS A 427      -3.711 -11.484 -11.156  1.00 53.47           O  
ATOM   3340  CG  LYS A 427      -3.668 -12.891  -8.117  1.00 53.47           C  
ATOM   3341  CD  LYS A 427      -3.578 -14.000  -7.074  1.00 53.47           C  
ATOM   3342  CE  LYS A 427      -2.156 -14.531  -6.938  1.00 53.47           C  
ATOM   3343  NZ  LYS A 427      -2.061 -15.602  -5.906  1.00 53.47           N  
ATOM   3344  N   TYR A 428      -5.715 -12.500 -11.406  1.00 57.75           N  
ATOM   3345  CA  TYR A 428      -5.469 -12.992 -12.758  1.00 57.75           C  
ATOM   3346  C   TYR A 428      -5.371 -11.836 -13.742  1.00 57.75           C  
ATOM   3347  CB  TYR A 428      -6.574 -13.961 -13.188  1.00 57.75           C  
ATOM   3348  O   TYR A 428      -4.480 -11.812 -14.594  1.00 57.75           O  
ATOM   3349  CG  TYR A 428      -6.344 -14.578 -14.547  1.00 57.75           C  
ATOM   3350  CD1 TYR A 428      -6.957 -14.055 -15.680  1.00 57.75           C  
ATOM   3351  CD2 TYR A 428      -5.512 -15.680 -14.695  1.00 57.75           C  
ATOM   3352  CE1 TYR A 428      -6.750 -14.625 -16.938  1.00 57.75           C  
ATOM   3353  CE2 TYR A 428      -5.297 -16.266 -15.945  1.00 57.75           C  
ATOM   3354  OH  TYR A 428      -5.711 -16.297 -18.297  1.00 57.75           O  
ATOM   3355  CZ  TYR A 428      -5.918 -15.727 -17.062  1.00 57.75           C  
ATOM   3356  N   VAL A 429      -6.230 -10.891 -13.719  1.00 64.75           N  
ATOM   3357  CA  VAL A 429      -6.266  -9.727 -14.602  1.00 64.75           C  
ATOM   3358  C   VAL A 429      -5.027  -8.867 -14.359  1.00 64.75           C  
ATOM   3359  CB  VAL A 429      -7.547  -8.891 -14.383  1.00 64.75           C  
ATOM   3360  O   VAL A 429      -4.379  -8.430 -15.312  1.00 64.75           O  
ATOM   3361  CG1 VAL A 429      -7.457  -7.566 -15.133  1.00 64.75           C  
ATOM   3362  CG2 VAL A 429      -8.781  -9.680 -14.828  1.00 64.75           C  
ATOM   3363  N   GLU A 430      -4.695  -8.672 -13.070  1.00 66.44           N  
ATOM   3364  CA  GLU A 430      -3.506  -7.898 -12.719  1.00 66.44           C  
ATOM   3365  C   GLU A 430      -2.234  -8.586 -13.211  1.00 66.44           C  
ATOM   3366  CB  GLU A 430      -3.436  -7.684 -11.203  1.00 66.44           C  
ATOM   3367  O   GLU A 430      -1.329  -7.930 -13.727  1.00 66.44           O  
ATOM   3368  CG  GLU A 430      -4.406  -6.633 -10.688  1.00 66.44           C  
ATOM   3369  CD  GLU A 430      -4.125  -5.238 -11.227  1.00 66.44           C  
ATOM   3370  OE1 GLU A 430      -5.082  -4.453 -11.422  1.00 66.44           O  
ATOM   3371  OE2 GLU A 430      -2.934  -4.926 -11.461  1.00 66.44           O  
ATOM   3372  N   ASP A 431      -2.211  -9.828 -13.094  1.00 70.38           N  
ATOM   3373  CA  ASP A 431      -1.066 -10.625 -13.531  1.00 70.38           C  
ATOM   3374  C   ASP A 431      -0.920 -10.594 -15.047  1.00 70.38           C  
ATOM   3375  CB  ASP A 431      -1.204 -12.070 -13.047  1.00 70.38           C  
ATOM   3376  O   ASP A 431       0.192 -10.469 -15.570  1.00 70.38           O  
ATOM   3377  CG  ASP A 431      -0.816 -12.250 -11.594  1.00 70.38           C  
ATOM   3378  OD1 ASP A 431      -0.267 -11.305 -10.984  1.00 70.38           O  
ATOM   3379  OD2 ASP A 431      -1.059 -13.352 -11.047  1.00 70.38           O  
ATOM   3380  N   THR A 432      -1.965 -10.797 -15.742  1.00 70.56           N  
ATOM   3381  CA  THR A 432      -1.960 -10.750 -17.203  1.00 70.56           C  
ATOM   3382  C   THR A 432      -1.554  -9.367 -17.688  1.00 70.56           C  
ATOM   3383  CB  THR A 432      -3.340 -11.125 -17.766  1.00 70.56           C  
ATOM   3384  O   THR A 432      -0.806  -9.250 -18.672  1.00 70.56           O  
ATOM   3385  CG2 THR A 432      -3.299 -11.203 -19.297  1.00 70.56           C  
ATOM   3386  OG1 THR A 432      -3.744 -12.391 -17.250  1.00 70.56           O  
ATOM   3387  N   LYS A 433      -1.994  -8.391 -17.109  1.00 73.81           N  
ATOM   3388  CA  LYS A 433      -1.629  -7.016 -17.438  1.00 73.81           C  
ATOM   3389  C   LYS A 433      -0.128  -6.793 -17.281  1.00 73.81           C  
ATOM   3390  CB  LYS A 433      -2.402  -6.031 -16.562  1.00 73.81           C  
ATOM   3391  O   LYS A 433       0.513  -6.199 -18.156  1.00 73.81           O  
ATOM   3392  CG  LYS A 433      -2.148  -4.570 -16.891  1.00 73.81           C  
ATOM   3393  CD  LYS A 433      -2.918  -3.639 -15.969  1.00 73.81           C  
ATOM   3394  CE  LYS A 433      -2.486  -2.189 -16.141  1.00 73.81           C  
ATOM   3395  NZ  LYS A 433      -3.207  -1.278 -15.211  1.00 73.81           N  
ATOM   3396  N   ILE A 434       0.321  -7.199 -16.172  1.00 81.19           N  
ATOM   3397  CA  ILE A 434       1.741  -7.055 -15.875  1.00 81.19           C  
ATOM   3398  C   ILE A 434       2.568  -7.816 -16.906  1.00 81.19           C  
ATOM   3399  CB  ILE A 434       2.070  -7.559 -14.453  1.00 81.19           C  
ATOM   3400  O   ILE A 434       3.594  -7.320 -17.375  1.00 81.19           O  
ATOM   3401  CG1 ILE A 434       1.449  -6.633 -13.398  1.00 81.19           C  
ATOM   3402  CG2 ILE A 434       3.586  -7.672 -14.258  1.00 81.19           C  
ATOM   3403  CD1 ILE A 434       1.537  -7.164 -11.977  1.00 81.19           C  
ATOM   3404  N   ASP A 435       2.145  -8.992 -17.219  1.00 79.06           N  
ATOM   3405  CA  ASP A 435       2.822  -9.805 -18.219  1.00 79.06           C  
ATOM   3406  C   ASP A 435       2.836  -9.102 -19.578  1.00 79.06           C  
ATOM   3407  CB  ASP A 435       2.152 -11.172 -18.344  1.00 79.06           C  
ATOM   3408  O   ASP A 435       3.861  -9.078 -20.266  1.00 79.06           O  
ATOM   3409  CG  ASP A 435       2.496 -12.109 -17.203  1.00 79.06           C  
ATOM   3410  OD1 ASP A 435       3.484 -11.852 -16.484  1.00 79.06           O  
ATOM   3411  OD2 ASP A 435       1.774 -13.117 -17.016  1.00 79.06           O  
ATOM   3412  N   LEU A 436       1.756  -8.625 -19.953  1.00 73.75           N  
ATOM   3413  CA  LEU A 436       1.636  -7.926 -21.234  1.00 73.75           C  
ATOM   3414  C   LEU A 436       2.541  -6.699 -21.266  1.00 73.75           C  
ATOM   3415  CB  LEU A 436       0.183  -7.508 -21.469  1.00 73.75           C  
ATOM   3416  O   LEU A 436       3.250  -6.473 -22.250  1.00 73.75           O  
ATOM   3417  CG  LEU A 436      -0.114  -6.863 -22.828  1.00 73.75           C  
ATOM   3418  CD1 LEU A 436       0.123  -7.859 -23.953  1.00 73.75           C  
ATOM   3419  CD2 LEU A 436      -1.545  -6.336 -22.875  1.00 73.75           C  
ATOM   3420  N   TRP A 437       2.447  -5.961 -20.156  1.00 79.19           N  
ATOM   3421  CA  TRP A 437       3.271  -4.758 -20.062  1.00 79.19           C  
ATOM   3422  C   TRP A 437       4.754  -5.109 -20.109  1.00 79.19           C  
ATOM   3423  CB  TRP A 437       2.949  -3.986 -18.781  1.00 79.19           C  
ATOM   3424  O   TRP A 437       5.543  -4.430 -20.766  1.00 79.19           O  
ATOM   3425  CG  TRP A 437       3.801  -2.770 -18.578  1.00 79.19           C  
ATOM   3426  CD1 TRP A 437       4.773  -2.598 -17.625  1.00 79.19           C  
ATOM   3427  CD2 TRP A 437       3.754  -1.554 -19.328  1.00 79.19           C  
ATOM   3428  CE2 TRP A 437       4.727  -0.687 -18.781  1.00 79.19           C  
ATOM   3429  CE3 TRP A 437       2.980  -1.113 -20.406  1.00 79.19           C  
ATOM   3430  NE1 TRP A 437       5.336  -1.347 -17.750  1.00 79.19           N  
ATOM   3431  CH2 TRP A 437       4.180   1.003 -20.344  1.00 79.19           C  
ATOM   3432  CZ2 TRP A 437       4.949   0.597 -19.297  1.00 79.19           C  
ATOM   3433  CZ3 TRP A 437       3.203   0.165 -20.906  1.00 79.19           C  
ATOM   3434  N   SER A 438       5.078  -6.062 -19.375  1.00 84.38           N  
ATOM   3435  CA  SER A 438       6.465  -6.520 -19.312  1.00 84.38           C  
ATOM   3436  C   SER A 438       6.957  -6.953 -20.688  1.00 84.38           C  
ATOM   3437  CB  SER A 438       6.609  -7.676 -18.328  1.00 84.38           C  
ATOM   3438  O   SER A 438       8.078  -6.637 -21.078  1.00 84.38           O  
ATOM   3439  OG  SER A 438       6.289  -7.258 -17.016  1.00 84.38           O  
ATOM   3440  N   TYR A 439       6.180  -7.609 -21.469  1.00 81.06           N  
ATOM   3441  CA  TYR A 439       6.512  -8.023 -22.828  1.00 81.06           C  
ATOM   3442  C   TYR A 439       6.672  -6.816 -23.734  1.00 81.06           C  
ATOM   3443  CB  TYR A 439       5.434  -8.961 -23.391  1.00 81.06           C  
ATOM   3444  O   TYR A 439       7.594  -6.766 -24.562  1.00 81.06           O  
ATOM   3445  CG  TYR A 439       5.547 -10.383 -22.891  1.00 81.06           C  
ATOM   3446  CD1 TYR A 439       6.703 -11.125 -23.109  1.00 81.06           C  
ATOM   3447  CD2 TYR A 439       4.496 -10.984 -22.203  1.00 81.06           C  
ATOM   3448  CE1 TYR A 439       6.812 -12.438 -22.656  1.00 81.06           C  
ATOM   3449  CE2 TYR A 439       4.594 -12.289 -21.734  1.00 81.06           C  
ATOM   3450  OH  TYR A 439       5.855 -14.305 -21.516  1.00 81.06           O  
ATOM   3451  CZ  TYR A 439       5.754 -13.008 -21.969  1.00 81.06           C  
ATOM   3452  N   ASN A 440       5.754  -5.887 -23.672  1.00 79.56           N  
ATOM   3453  CA  ASN A 440       5.820  -4.672 -24.469  1.00 79.56           C  
ATOM   3454  C   ASN A 440       7.090  -3.879 -24.188  1.00 79.56           C  
ATOM   3455  CB  ASN A 440       4.586  -3.799 -24.234  1.00 79.56           C  
ATOM   3456  O   ASN A 440       7.711  -3.338 -25.109  1.00 79.56           O  
ATOM   3457  CG  ASN A 440       3.340  -4.352 -24.891  1.00 79.56           C  
ATOM   3458  ND2 ASN A 440       2.180  -3.836 -24.500  1.00 79.56           N  
ATOM   3459  OD1 ASN A 440       3.418  -5.238 -25.750  1.00 79.56           O  
ATOM   3460  N   ALA A 441       7.355  -3.793 -22.953  1.00 79.81           N  
ATOM   3461  CA  ALA A 441       8.570  -3.094 -22.547  1.00 79.81           C  
ATOM   3462  C   ALA A 441       9.812  -3.766 -23.141  1.00 79.81           C  
ATOM   3463  CB  ALA A 441       8.680  -3.033 -21.031  1.00 79.81           C  
ATOM   3464  O   ALA A 441      10.695  -3.092 -23.672  1.00 79.81           O  
ATOM   3465  N   GLU A 442       9.852  -5.074 -23.000  1.00 82.88           N  
ATOM   3466  CA  GLU A 442      10.945  -5.852 -23.578  1.00 82.88           C  
ATOM   3467  C   GLU A 442      11.047  -5.645 -25.078  1.00 82.88           C  
ATOM   3468  CB  GLU A 442      10.766  -7.340 -23.266  1.00 82.88           C  
ATOM   3469  O   GLU A 442      12.148  -5.488 -25.609  1.00 82.88           O  
ATOM   3470  CG  GLU A 442      11.945  -8.203 -23.688  1.00 82.88           C  
ATOM   3471  CD  GLU A 442      11.758  -9.680 -23.359  1.00 82.88           C  
ATOM   3472  OE1 GLU A 442      12.641 -10.492 -23.703  1.00 82.88           O  
ATOM   3473  OE2 GLU A 442      10.719 -10.023 -22.750  1.00 82.88           O  
ATOM   3474  N   LEU A 443      10.000  -5.691 -25.734  1.00 80.25           N  
ATOM   3475  CA  LEU A 443       9.938  -5.500 -27.188  1.00 80.25           C  
ATOM   3476  C   LEU A 443      10.430  -4.105 -27.578  1.00 80.25           C  
ATOM   3477  CB  LEU A 443       8.516  -5.711 -27.688  1.00 80.25           C  
ATOM   3478  O   LEU A 443      11.188  -3.951 -28.531  1.00 80.25           O  
ATOM   3479  CG  LEU A 443       8.289  -5.520 -29.203  1.00 80.25           C  
ATOM   3480  CD1 LEU A 443       9.156  -6.496 -29.984  1.00 80.25           C  
ATOM   3481  CD2 LEU A 443       6.816  -5.699 -29.547  1.00 80.25           C  
ATOM   3482  N   LEU A 444       9.914  -3.137 -26.953  1.00 75.62           N  
ATOM   3483  CA  LEU A 444      10.312  -1.757 -27.203  1.00 75.62           C  
ATOM   3484  C   LEU A 444      11.820  -1.601 -27.078  1.00 75.62           C  
ATOM   3485  CB  LEU A 444       9.609  -0.811 -26.219  1.00 75.62           C  
ATOM   3486  O   LEU A 444      12.461  -0.990 -27.938  1.00 75.62           O  
ATOM   3487  CG  LEU A 444       9.883   0.683 -26.406  1.00 75.62           C  
ATOM   3488  CD1 LEU A 444       9.234   1.179 -27.703  1.00 75.62           C  
ATOM   3489  CD2 LEU A 444       9.367   1.475 -25.203  1.00 75.62           C  
ATOM   3490  N   VAL A 445      12.367  -2.094 -26.000  1.00 79.50           N  
ATOM   3491  CA  VAL A 445      13.805  -2.006 -25.766  1.00 79.50           C  
ATOM   3492  C   VAL A 445      14.555  -2.756 -26.859  1.00 79.50           C  
ATOM   3493  CB  VAL A 445      14.180  -2.570 -24.375  1.00 79.50           C  
ATOM   3494  O   VAL A 445      15.562  -2.266 -27.375  1.00 79.50           O  
ATOM   3495  CG1 VAL A 445      15.695  -2.664 -24.234  1.00 79.50           C  
ATOM   3496  CG2 VAL A 445      13.586  -1.704 -23.266  1.00 79.50           C  
ATOM   3497  N   ALA A 446      14.109  -3.895 -27.234  1.00 81.56           N  
ATOM   3498  CA  ALA A 446      14.727  -4.707 -28.281  1.00 81.56           C  
ATOM   3499  C   ALA A 446      14.719  -3.979 -29.625  1.00 81.56           C  
ATOM   3500  CB  ALA A 446      14.000  -6.047 -28.406  1.00 81.56           C  
ATOM   3501  O   ALA A 446      15.703  -4.016 -30.359  1.00 81.56           O  
ATOM   3502  N   LEU A 447      13.672  -3.361 -29.969  1.00 72.12           N  
ATOM   3503  CA  LEU A 447      13.547  -2.596 -31.203  1.00 72.12           C  
ATOM   3504  C   LEU A 447      14.539  -1.434 -31.219  1.00 72.12           C  
ATOM   3505  CB  LEU A 447      12.125  -2.072 -31.375  1.00 72.12           C  
ATOM   3506  O   LEU A 447      15.180  -1.175 -32.250  1.00 72.12           O  
ATOM   3507  CG  LEU A 447      11.078  -3.088 -31.828  1.00 72.12           C  
ATOM   3508  CD1 LEU A 447       9.680  -2.494 -31.719  1.00 72.12           C  
ATOM   3509  CD2 LEU A 447      11.359  -3.539 -33.250  1.00 72.12           C  
ATOM   3510  N   GLU A 448      14.555  -0.747 -30.109  1.00 74.81           N  
ATOM   3511  CA  GLU A 448      15.477   0.381 -30.000  1.00 74.81           C  
ATOM   3512  C   GLU A 448      16.922  -0.078 -30.109  1.00 74.81           C  
ATOM   3513  CB  GLU A 448      15.258   1.122 -28.672  1.00 74.81           C  
ATOM   3514  O   GLU A 448      17.750   0.597 -30.719  1.00 74.81           O  
ATOM   3515  CG  GLU A 448      16.000   2.443 -28.578  1.00 74.81           C  
ATOM   3516  CD  GLU A 448      15.547   3.467 -29.609  1.00 74.81           C  
ATOM   3517  OE1 GLU A 448      16.203   4.523 -29.750  1.00 74.81           O  
ATOM   3518  OE2 GLU A 448      14.523   3.211 -30.281  1.00 74.81           O  
ATOM   3519  N   ASN A 449      17.281  -1.124 -29.453  1.00 79.44           N  
ATOM   3520  CA  ASN A 449      18.609  -1.695 -29.531  1.00 79.44           C  
ATOM   3521  C   ASN A 449      18.984  -2.049 -30.969  1.00 79.44           C  
ATOM   3522  CB  ASN A 449      18.734  -2.930 -28.641  1.00 79.44           C  
ATOM   3523  O   ASN A 449      20.094  -1.772 -31.422  1.00 79.44           O  
ATOM   3524  CG  ASN A 449      18.875  -2.574 -27.172  1.00 79.44           C  
ATOM   3525  ND2 ASN A 449      18.672  -3.559 -26.297  1.00 79.44           N  
ATOM   3526  OD1 ASN A 449      19.156  -1.426 -26.828  1.00 79.44           O  
ATOM   3527  N   GLN A 450      18.031  -2.715 -31.688  1.00 75.75           N  
ATOM   3528  CA  GLN A 450      18.266  -3.070 -33.094  1.00 75.75           C  
ATOM   3529  C   GLN A 450      18.500  -1.828 -33.938  1.00 75.75           C  
ATOM   3530  CB  GLN A 450      17.078  -3.867 -33.656  1.00 75.75           C  
ATOM   3531  O   GLN A 450      19.406  -1.809 -34.781  1.00 75.75           O  
ATOM   3532  CG  GLN A 450      17.297  -4.367 -35.062  1.00 75.75           C  
ATOM   3533  CD  GLN A 450      18.266  -5.527 -35.125  1.00 75.75           C  
ATOM   3534  NE2 GLN A 450      19.125  -5.520 -36.156  1.00 75.75           N  
ATOM   3535  OE1 GLN A 450      18.266  -6.414 -34.281  1.00 75.75           O  
ATOM   3536  N   HIS A 451      17.625  -0.935 -33.781  1.00 71.56           N  
ATOM   3537  CA  HIS A 451      17.719   0.318 -34.500  1.00 71.56           C  
ATOM   3538  C   HIS A 451      19.062   0.997 -34.250  1.00 71.56           C  
ATOM   3539  CB  HIS A 451      16.578   1.261 -34.125  1.00 71.56           C  
ATOM   3540  O   HIS A 451      19.719   1.442 -35.219  1.00 71.56           O  
ATOM   3541  CG  HIS A 451      16.625   2.584 -34.812  1.00 71.56           C  
ATOM   3542  CD2 HIS A 451      16.203   2.961 -36.031  1.00 71.56           C  
ATOM   3543  ND1 HIS A 451      17.188   3.705 -34.250  1.00 71.56           N  
ATOM   3544  CE1 HIS A 451      17.094   4.719 -35.094  1.00 71.56           C  
ATOM   3545  NE2 HIS A 451      16.500   4.293 -36.188  1.00 71.56           N  
ATOM   3546  N   THR A 452      19.438   1.196 -33.031  1.00 66.44           N  
ATOM   3547  CA  THR A 452      20.688   1.852 -32.656  1.00 66.44           C  
ATOM   3548  C   THR A 452      21.891   1.116 -33.219  1.00 66.44           C  
ATOM   3549  CB  THR A 452      20.797   1.930 -31.109  1.00 66.44           C  
ATOM   3550  O   THR A 452      22.812   1.742 -33.750  1.00 66.44           O  
ATOM   3551  CG2 THR A 452      22.094   2.641 -30.703  1.00 66.44           C  
ATOM   3552  OG1 THR A 452      19.688   2.648 -30.578  1.00 66.44           O  
ATOM   3553  N   ILE A 453      21.859  -0.108 -33.156  1.00 70.81           N  
ATOM   3554  CA  ILE A 453      22.984  -0.934 -33.594  1.00 70.81           C  
ATOM   3555  C   ILE A 453      23.062  -0.892 -35.125  1.00 70.81           C  
ATOM   3556  CB  ILE A 453      22.844  -2.393 -33.125  1.00 70.81           C  
ATOM   3557  O   ILE A 453      24.141  -0.730 -35.688  1.00 70.81           O  
ATOM   3558  CG1 ILE A 453      22.953  -2.455 -31.578  1.00 70.81           C  
ATOM   3559  CG2 ILE A 453      23.891  -3.285 -33.781  1.00 70.81           C  
ATOM   3560  CD1 ILE A 453      22.578  -3.807 -31.000  1.00 70.81           C  
ATOM   3561  N   ASP A 454      21.938  -1.082 -35.812  1.00 70.25           N  
ATOM   3562  CA  ASP A 454      21.891  -1.098 -37.281  1.00 70.25           C  
ATOM   3563  C   ASP A 454      22.281   0.263 -37.844  1.00 70.25           C  
ATOM   3564  CB  ASP A 454      20.500  -1.500 -37.750  1.00 70.25           C  
ATOM   3565  O   ASP A 454      22.953   0.339 -38.875  1.00 70.25           O  
ATOM   3566  CG  ASP A 454      20.219  -2.984 -37.594  1.00 70.25           C  
ATOM   3567  OD1 ASP A 454      21.172  -3.758 -37.344  1.00 70.25           O  
ATOM   3568  OD2 ASP A 454      19.047  -3.383 -37.719  1.00 70.25           O  
ATOM   3569  N   LEU A 455      21.750   1.263 -37.312  1.00 65.94           N  
ATOM   3570  CA  LEU A 455      22.062   2.615 -37.781  1.00 65.94           C  
ATOM   3571  C   LEU A 455      23.547   2.904 -37.625  1.00 65.94           C  
ATOM   3572  CB  LEU A 455      21.250   3.645 -36.969  1.00 65.94           C  
ATOM   3573  O   LEU A 455      24.156   3.449 -38.562  1.00 65.94           O  
ATOM   3574  CG  LEU A 455      21.422   5.105 -37.375  1.00 65.94           C  
ATOM   3575  CD1 LEU A 455      20.891   5.312 -38.812  1.00 65.94           C  
ATOM   3576  CD2 LEU A 455      20.688   6.027 -36.406  1.00 65.94           C  
ATOM   3577  N   THR A 456      24.078   2.596 -36.469  1.00 64.81           N  
ATOM   3578  CA  THR A 456      25.500   2.811 -36.219  1.00 64.81           C  
ATOM   3579  C   THR A 456      26.359   1.985 -37.156  1.00 64.81           C  
ATOM   3580  CB  THR A 456      25.875   2.457 -34.750  1.00 64.81           C  
ATOM   3581  O   THR A 456      27.375   2.463 -37.688  1.00 64.81           O  
ATOM   3582  CG2 THR A 456      25.234   3.430 -33.781  1.00 64.81           C  
ATOM   3583  OG1 THR A 456      25.422   1.130 -34.469  1.00 64.81           O  
ATOM   3584  N   ASP A 457      25.969   0.809 -37.406  1.00 66.31           N  
ATOM   3585  CA  ASP A 457      26.672  -0.073 -38.344  1.00 66.31           C  
ATOM   3586  C   ASP A 457      26.609   0.479 -39.750  1.00 66.31           C  
ATOM   3587  CB  ASP A 457      26.062  -1.479 -38.281  1.00 66.31           C  
ATOM   3588  O   ASP A 457      27.594   0.437 -40.500  1.00 66.31           O  
ATOM   3589  CG  ASP A 457      26.609  -2.320 -37.156  1.00 66.31           C  
ATOM   3590  OD1 ASP A 457      27.500  -1.845 -36.406  1.00 66.31           O  
ATOM   3591  OD2 ASP A 457      26.141  -3.469 -37.000  1.00 66.31           O  
ATOM   3592  N   SER A 458      25.422   0.929 -40.188  1.00 64.25           N  
ATOM   3593  CA  SER A 458      25.234   1.491 -41.500  1.00 64.25           C  
ATOM   3594  C   SER A 458      26.078   2.736 -41.719  1.00 64.25           C  
ATOM   3595  CB  SER A 458      23.750   1.832 -41.750  1.00 64.25           C  
ATOM   3596  O   SER A 458      26.688   2.908 -42.781  1.00 64.25           O  
ATOM   3597  OG  SER A 458      23.578   2.484 -42.969  1.00 64.25           O  
ATOM   3598  N   GLU A 459      26.062   3.693 -40.812  1.00 65.38           N  
ATOM   3599  CA  GLU A 459      26.859   4.910 -40.875  1.00 65.38           C  
ATOM   3600  C   GLU A 459      28.359   4.582 -40.906  1.00 65.38           C  
ATOM   3601  CB  GLU A 459      26.547   5.816 -39.688  1.00 65.38           C  
ATOM   3602  O   GLU A 459      29.125   5.234 -41.625  1.00 65.38           O  
ATOM   3603  CG  GLU A 459      25.203   6.512 -39.781  1.00 65.38           C  
ATOM   3604  CD  GLU A 459      24.953   7.480 -38.625  1.00 65.38           C  
ATOM   3605  OE1 GLU A 459      23.922   8.195 -38.656  1.00 65.38           O  
ATOM   3606  OE2 GLU A 459      25.781   7.523 -37.688  1.00 65.38           O  
ATOM   3607  N   MET A 460      28.656   3.613 -40.125  1.00 65.62           N  
ATOM   3608  CA  MET A 460      30.062   3.178 -40.094  1.00 65.62           C  
ATOM   3609  C   MET A 460      30.469   2.568 -41.438  1.00 65.62           C  
ATOM   3610  CB  MET A 460      30.281   2.168 -38.969  1.00 65.62           C  
ATOM   3611  O   MET A 460      31.578   2.793 -41.906  1.00 65.62           O  
ATOM   3612  CG  MET A 460      30.328   2.791 -37.594  1.00 65.62           C  
ATOM   3613  SD  MET A 460      31.562   4.148 -37.469  1.00 65.62           S  
ATOM   3614  CE  MET A 460      33.094   3.225 -37.781  1.00 65.62           C  
ATOM   3615  N   ASN A 461      29.641   1.789 -41.969  1.00 66.88           N  
ATOM   3616  CA  ASN A 461      29.891   1.190 -43.281  1.00 66.88           C  
ATOM   3617  C   ASN A 461      30.047   2.254 -44.375  1.00 66.88           C  
ATOM   3618  CB  ASN A 461      28.766   0.223 -43.656  1.00 66.88           C  
ATOM   3619  O   ASN A 461      30.891   2.129 -45.250  1.00 66.88           O  
ATOM   3620  CG  ASN A 461      28.875  -1.110 -42.938  1.00 66.88           C  
ATOM   3621  ND2 ASN A 461      27.766  -1.836 -42.844  1.00 66.88           N  
ATOM   3622  OD1 ASN A 461      29.969  -1.484 -42.469  1.00 66.88           O  
ATOM   3623  N   LYS A 462      29.203   3.248 -44.281  1.00 68.88           N  
ATOM   3624  CA  LYS A 462      29.297   4.367 -45.219  1.00 68.88           C  
ATOM   3625  C   LYS A 462      30.625   5.090 -45.094  1.00 68.88           C  
ATOM   3626  CB  LYS A 462      28.141   5.352 -45.000  1.00 68.88           C  
ATOM   3627  O   LYS A 462      31.250   5.441 -46.094  1.00 68.88           O  
ATOM   3628  CG  LYS A 462      26.812   4.895 -45.562  1.00 68.88           C  
ATOM   3629  CD  LYS A 462      25.719   5.941 -45.375  1.00 68.88           C  
ATOM   3630  CE  LYS A 462      24.359   5.445 -45.844  1.00 68.88           C  
ATOM   3631  NZ  LYS A 462      23.281   6.445 -45.594  1.00 68.88           N  
ATOM   3632  N   LEU A 463      30.984   5.324 -43.844  1.00 69.88           N  
ATOM   3633  CA  LEU A 463      32.281   5.953 -43.562  1.00 69.88           C  
ATOM   3634  C   LEU A 463      33.406   5.098 -44.062  1.00 69.88           C  
ATOM   3635  CB  LEU A 463      32.406   6.195 -42.062  1.00 69.88           C  
ATOM   3636  O   LEU A 463      34.375   5.617 -44.625  1.00 69.88           O  
ATOM   3637  CG  LEU A 463      33.688   6.906 -41.594  1.00 69.88           C  
ATOM   3638  CD1 LEU A 463      33.781   8.297 -42.219  1.00 69.88           C  
ATOM   3639  CD2 LEU A 463      33.750   7.000 -40.094  1.00 69.88           C  
ATOM   3640  N   PHE A 464      33.344   3.812 -43.750  1.00 69.56           N  
ATOM   3641  CA  PHE A 464      34.344   2.865 -44.188  1.00 69.56           C  
ATOM   3642  C   PHE A 464      34.500   2.891 -45.719  1.00 69.56           C  
ATOM   3643  CB  PHE A 464      34.000   1.449 -43.719  1.00 69.56           C  
ATOM   3644  O   PHE A 464      35.594   2.930 -46.219  1.00 69.56           O  
ATOM   3645  CG  PHE A 464      35.094   0.441 -44.000  1.00 69.56           C  
ATOM   3646  CD1 PHE A 464      35.062  -0.341 -45.156  1.00 69.56           C  
ATOM   3647  CD2 PHE A 464      36.156   0.273 -43.125  1.00 69.56           C  
ATOM   3648  CE1 PHE A 464      36.062  -1.275 -45.406  1.00 69.56           C  
ATOM   3649  CE2 PHE A 464      37.156  -0.658 -43.375  1.00 69.56           C  
ATOM   3650  CZ  PHE A 464      37.094  -1.433 -44.500  1.00 69.56           C  
ATOM   3651  N   GLU A 465      33.406   2.867 -46.438  1.00 75.44           N  
ATOM   3652  CA  GLU A 465      33.375   2.883 -47.875  1.00 75.44           C  
ATOM   3653  C   GLU A 465      33.906   4.195 -48.438  1.00 75.44           C  
ATOM   3654  CB  GLU A 465      31.953   2.648 -48.406  1.00 75.44           C  
ATOM   3655  O   GLU A 465      34.656   4.203 -49.406  1.00 75.44           O  
ATOM   3656  CG  GLU A 465      31.484   1.206 -48.281  1.00 75.44           C  
ATOM   3657  CD  GLU A 465      32.375   0.223 -49.000  1.00 75.44           C  
ATOM   3658  OE1 GLU A 465      32.562  -0.919 -48.531  1.00 75.44           O  
ATOM   3659  OE2 GLU A 465      32.906   0.599 -50.062  1.00 75.44           O  
ATOM   3660  N   ARG A 466      33.500   5.281 -47.844  1.00 77.19           N  
ATOM   3661  CA  ARG A 466      34.000   6.602 -48.219  1.00 77.19           C  
ATOM   3662  C   ARG A 466      35.531   6.676 -48.094  1.00 77.19           C  
ATOM   3663  CB  ARG A 466      33.344   7.688 -47.375  1.00 77.19           C  
ATOM   3664  O   ARG A 466      36.219   7.211 -48.969  1.00 77.19           O  
ATOM   3665  CG  ARG A 466      33.688   9.102 -47.812  1.00 77.19           C  
ATOM   3666  CD  ARG A 466      32.938  10.141 -47.000  1.00 77.19           C  
ATOM   3667  NE  ARG A 466      33.281  11.500 -47.406  1.00 77.19           N  
ATOM   3668  NH1 ARG A 466      31.656  12.516 -46.125  1.00 77.19           N  
ATOM   3669  NH2 ARG A 466      33.031  13.789 -47.438  1.00 77.19           N  
ATOM   3670  CZ  ARG A 466      32.656  12.602 -47.000  1.00 77.19           C  
ATOM   3671  N   THR A 467      36.000   6.242 -46.906  1.00 76.62           N  
ATOM   3672  CA  THR A 467      37.406   6.230 -46.594  1.00 76.62           C  
ATOM   3673  C   THR A 467      38.156   5.324 -47.594  1.00 76.62           C  
ATOM   3674  CB  THR A 467      37.688   5.766 -45.156  1.00 76.62           C  
ATOM   3675  O   THR A 467      39.250   5.660 -48.031  1.00 76.62           O  
ATOM   3676  CG2 THR A 467      39.156   5.863 -44.812  1.00 76.62           C  
ATOM   3677  OG1 THR A 467      36.938   6.590 -44.250  1.00 76.62           O  
ATOM   3678  N   ARG A 468      37.594   4.176 -47.844  1.00 81.19           N  
ATOM   3679  CA  ARG A 468      38.125   3.238 -48.812  1.00 81.19           C  
ATOM   3680  C   ARG A 468      38.281   3.891 -50.188  1.00 81.19           C  
ATOM   3681  CB  ARG A 468      37.281   1.983 -48.906  1.00 81.19           C  
ATOM   3682  O   ARG A 468      39.281   3.740 -50.844  1.00 81.19           O  
ATOM   3683  CG  ARG A 468      37.812   0.930 -49.844  1.00 81.19           C  
ATOM   3684  CD  ARG A 468      36.906  -0.302 -49.906  1.00 81.19           C  
ATOM   3685  NE  ARG A 468      37.406  -1.281 -50.875  1.00 81.19           N  
ATOM   3686  NH1 ARG A 468      35.781  -2.865 -50.375  1.00 81.19           N  
ATOM   3687  NH2 ARG A 468      37.375  -3.289 -52.000  1.00 81.19           N  
ATOM   3688  CZ  ARG A 468      36.844  -2.477 -51.062  1.00 81.19           C  
ATOM   3689  N   LYS A 469      37.281   4.676 -50.625  1.00 85.19           N  
ATOM   3690  CA  LYS A 469      37.250   5.371 -51.906  1.00 85.19           C  
ATOM   3691  C   LYS A 469      38.312   6.469 -51.938  1.00 85.19           C  
ATOM   3692  CB  LYS A 469      35.875   5.965 -52.188  1.00 85.19           C  
ATOM   3693  O   LYS A 469      38.938   6.680 -52.969  1.00 85.19           O  
ATOM   3694  CG  LYS A 469      34.844   4.941 -52.594  1.00 85.19           C  
ATOM   3695  CD  LYS A 469      33.500   5.609 -53.000  1.00 85.19           C  
ATOM   3696  CE  LYS A 469      32.469   4.582 -53.344  1.00 85.19           C  
ATOM   3697  NZ  LYS A 469      31.156   5.227 -53.688  1.00 85.19           N  
ATOM   3698  N   GLN A 470      38.500   7.113 -50.844  1.00 83.19           N  
ATOM   3699  CA  GLN A 470      39.469   8.195 -50.719  1.00 83.19           C  
ATOM   3700  C   GLN A 470      40.906   7.668 -50.781  1.00 83.19           C  
ATOM   3701  CB  GLN A 470      39.250   8.984 -49.438  1.00 83.19           C  
ATOM   3702  O   GLN A 470      41.750   8.258 -51.438  1.00 83.19           O  
ATOM   3703  CG  GLN A 470      38.031   9.906 -49.469  1.00 83.19           C  
ATOM   3704  CD  GLN A 470      37.906  10.734 -48.219  1.00 83.19           C  
ATOM   3705  NE2 GLN A 470      37.375  11.961 -48.344  1.00 83.19           N  
ATOM   3706  OE1 GLN A 470      38.219  10.281 -47.094  1.00 83.19           O  
ATOM   3707  N   LEU A 471      41.156   6.559 -50.031  1.00 82.69           N  
ATOM   3708  CA  LEU A 471      42.469   6.000 -49.875  1.00 82.69           C  
ATOM   3709  C   LEU A 471      42.875   5.168 -51.094  1.00 82.69           C  
ATOM   3710  CB  LEU A 471      42.531   5.141 -48.594  1.00 82.69           C  
ATOM   3711  O   LEU A 471      44.062   5.047 -51.406  1.00 82.69           O  
ATOM   3712  CG  LEU A 471      42.500   5.887 -47.281  1.00 82.69           C  
ATOM   3713  CD1 LEU A 471      42.312   4.906 -46.125  1.00 82.69           C  
ATOM   3714  CD2 LEU A 471      43.750   6.723 -47.094  1.00 82.69           C  
ATOM   3715  N   ARG A 472      42.000   4.719 -51.875  1.00 85.69           N  
ATOM   3716  CA  ARG A 472      42.219   3.959 -53.125  1.00 85.69           C  
ATOM   3717  C   ARG A 472      43.438   3.037 -53.000  1.00 85.69           C  
ATOM   3718  CB  ARG A 472      42.406   4.898 -54.312  1.00 85.69           C  
ATOM   3719  O   ARG A 472      43.438   2.113 -52.156  1.00 85.69           O  
ATOM   3720  CG  ARG A 472      41.125   5.656 -54.688  1.00 85.69           C  
ATOM   3721  CD  ARG A 472      41.344   6.555 -55.906  1.00 85.69           C  
ATOM   3722  NE  ARG A 472      40.125   7.273 -56.250  1.00 85.69           N  
ATOM   3723  NH1 ARG A 472      41.062   8.344 -58.094  1.00 85.69           N  
ATOM   3724  NH2 ARG A 472      38.875   8.703 -57.531  1.00 85.69           N  
ATOM   3725  CZ  ARG A 472      40.031   8.102 -57.281  1.00 85.69           C  
ATOM   3726  N   GLU A 473      44.438   3.150 -53.844  1.00 84.12           N  
ATOM   3727  CA  GLU A 473      45.594   2.277 -53.938  1.00 84.12           C  
ATOM   3728  C   GLU A 473      46.625   2.580 -52.844  1.00 84.12           C  
ATOM   3729  CB  GLU A 473      46.281   2.414 -55.312  1.00 84.12           C  
ATOM   3730  O   GLU A 473      47.594   1.867 -52.688  1.00 84.12           O  
ATOM   3731  CG  GLU A 473      45.312   2.158 -56.469  1.00 84.12           C  
ATOM   3732  CD  GLU A 473      46.031   2.094 -57.812  1.00 84.12           C  
ATOM   3733  OE1 GLU A 473      45.344   1.920 -58.875  1.00 84.12           O  
ATOM   3734  OE2 GLU A 473      47.281   2.217 -57.844  1.00 84.12           O  
ATOM   3735  N   ASN A 474      46.375   3.680 -52.094  1.00 83.25           N  
ATOM   3736  CA  ASN A 474      47.312   4.145 -51.062  1.00 83.25           C  
ATOM   3737  C   ASN A 474      47.125   3.363 -49.750  1.00 83.25           C  
ATOM   3738  CB  ASN A 474      47.125   5.641 -50.812  1.00 83.25           C  
ATOM   3739  O   ASN A 474      47.969   3.449 -48.875  1.00 83.25           O  
ATOM   3740  CG  ASN A 474      47.562   6.488 -52.000  1.00 83.25           C  
ATOM   3741  ND2 ASN A 474      47.094   7.734 -52.031  1.00 83.25           N  
ATOM   3742  OD1 ASN A 474      48.312   6.027 -52.844  1.00 83.25           O  
ATOM   3743  N   ALA A 475      46.031   2.475 -49.656  1.00 84.31           N  
ATOM   3744  CA  ALA A 475      45.750   1.691 -48.438  1.00 84.31           C  
ATOM   3745  C   ALA A 475      45.156   0.332 -48.812  1.00 84.31           C  
ATOM   3746  CB  ALA A 475      44.812   2.455 -47.531  1.00 84.31           C  
ATOM   3747  O   ALA A 475      44.594   0.154 -49.875  1.00 84.31           O  
ATOM   3748  N   GLU A 476      45.375  -0.659 -47.969  1.00 82.12           N  
ATOM   3749  CA  GLU A 476      44.781  -1.999 -48.094  1.00 82.12           C  
ATOM   3750  C   GLU A 476      43.844  -2.291 -46.938  1.00 82.12           C  
ATOM   3751  CB  GLU A 476      45.906  -3.053 -48.125  1.00 82.12           C  
ATOM   3752  O   GLU A 476      44.156  -2.043 -45.781  1.00 82.12           O  
ATOM   3753  CG  GLU A 476      45.406  -4.469 -48.375  1.00 82.12           C  
ATOM   3754  CD  GLU A 476      46.500  -5.500 -48.438  1.00 82.12           C  
ATOM   3755  OE1 GLU A 476      46.219  -6.688 -48.719  1.00 82.12           O  
ATOM   3756  OE2 GLU A 476      47.688  -5.117 -48.219  1.00 82.12           O  
ATOM   3757  N   ASP A 477      42.656  -2.736 -47.438  1.00 80.75           N  
ATOM   3758  CA  ASP A 477      41.688  -3.152 -46.469  1.00 80.75           C  
ATOM   3759  C   ASP A 477      42.094  -4.438 -45.750  1.00 80.75           C  
ATOM   3760  CB  ASP A 477      40.312  -3.350 -47.125  1.00 80.75           C  
ATOM   3761  O   ASP A 477      42.250  -5.484 -46.375  1.00 80.75           O  
ATOM   3762  CG  ASP A 477      39.219  -3.656 -46.125  1.00 80.75           C  
ATOM   3763  OD1 ASP A 477      39.500  -3.857 -44.938  1.00 80.75           O  
ATOM   3764  OD2 ASP A 477      38.031  -3.699 -46.531  1.00 80.75           O  
ATOM   3765  N   MET A 478      42.219  -4.426 -44.469  1.00 71.62           N  
ATOM   3766  CA  MET A 478      42.719  -5.523 -43.656  1.00 71.62           C  
ATOM   3767  C   MET A 478      41.594  -6.441 -43.188  1.00 71.62           C  
ATOM   3768  CB  MET A 478      43.500  -4.984 -42.438  1.00 71.62           C  
ATOM   3769  O   MET A 478      41.844  -7.496 -42.594  1.00 71.62           O  
ATOM   3770  CG  MET A 478      44.750  -4.195 -42.812  1.00 71.62           C  
ATOM   3771  SD  MET A 478      45.625  -3.572 -41.312  1.00 71.62           S  
ATOM   3772  CE  MET A 478      46.219  -5.137 -40.625  1.00 71.62           C  
ATOM   3773  N   GLY A 479      40.312  -6.129 -43.562  1.00 64.50           N  
ATOM   3774  CA  GLY A 479      39.219  -7.027 -43.250  1.00 64.50           C  
ATOM   3775  C   GLY A 479      38.781  -6.988 -41.781  1.00 64.50           C  
ATOM   3776  O   GLY A 479      37.906  -7.754 -41.375  1.00 64.50           O  
ATOM   3777  N   ASN A 480      39.312  -6.180 -40.969  1.00 59.06           N  
ATOM   3778  CA  ASN A 480      39.000  -6.059 -39.562  1.00 59.06           C  
ATOM   3779  C   ASN A 480      38.562  -4.641 -39.219  1.00 59.06           C  
ATOM   3780  CB  ASN A 480      40.188  -6.492 -38.719  1.00 59.06           C  
ATOM   3781  O   ASN A 480      38.656  -4.242 -38.031  1.00 59.06           O  
ATOM   3782  CG  ASN A 480      41.438  -5.676 -39.000  1.00 59.06           C  
ATOM   3783  ND2 ASN A 480      42.500  -5.922 -38.219  1.00 59.06           N  
ATOM   3784  OD1 ASN A 480      41.438  -4.828 -39.875  1.00 59.06           O  
ATOM   3785  N   GLY A 481      38.094  -3.908 -40.344  1.00 62.12           N  
ATOM   3786  CA  GLY A 481      37.656  -2.547 -40.062  1.00 62.12           C  
ATOM   3787  C   GLY A 481      38.812  -1.564 -39.969  1.00 62.12           C  
ATOM   3788  O   GLY A 481      38.625  -0.425 -39.531  1.00 62.12           O  
ATOM   3789  N   CYS A 482      39.969  -2.049 -40.375  1.00 69.38           N  
ATOM   3790  CA  CYS A 482      41.188  -1.244 -40.406  1.00 69.38           C  
ATOM   3791  C   CYS A 482      41.812  -1.199 -41.781  1.00 69.38           C  
ATOM   3792  CB  CYS A 482      42.219  -1.799 -39.406  1.00 69.38           C  
ATOM   3793  O   CYS A 482      41.625  -2.129 -42.562  1.00 69.38           O  
ATOM   3794  SG  CYS A 482      41.625  -1.785 -37.688  1.00 69.38           S  
ATOM   3795  N   PHE A 483      42.469   0.004 -42.062  1.00 72.00           N  
ATOM   3796  CA  PHE A 483      43.219   0.176 -43.312  1.00 72.00           C  
ATOM   3797  C   PHE A 483      44.719   0.229 -43.031  1.00 72.00           C  
ATOM   3798  CB  PHE A 483      42.781   1.449 -44.031  1.00 72.00           C  
ATOM   3799  O   PHE A 483      45.156   0.872 -42.062  1.00 72.00           O  
ATOM   3800  CG  PHE A 483      41.344   1.414 -44.500  1.00 72.00           C  
ATOM   3801  CD1 PHE A 483      41.000   0.713 -45.656  1.00 72.00           C  
ATOM   3802  CD2 PHE A 483      40.344   2.082 -43.781  1.00 72.00           C  
ATOM   3803  CE1 PHE A 483      39.656   0.678 -46.062  1.00 72.00           C  
ATOM   3804  CE2 PHE A 483      39.031   2.051 -44.219  1.00 72.00           C  
ATOM   3805  CZ  PHE A 483      38.688   1.350 -45.375  1.00 72.00           C  
ATOM   3806  N   LYS A 484      45.375  -0.646 -43.781  1.00 78.62           N  
ATOM   3807  CA  LYS A 484      46.844  -0.480 -43.812  1.00 78.62           C  
ATOM   3808  C   LYS A 484      47.250   0.565 -44.844  1.00 78.62           C  
ATOM   3809  CB  LYS A 484      47.531  -1.813 -44.125  1.00 78.62           C  
ATOM   3810  O   LYS A 484      47.062   0.366 -46.031  1.00 78.62           O  
ATOM   3811  CG  LYS A 484      49.031  -1.781 -43.938  1.00 78.62           C  
ATOM   3812  CD  LYS A 484      49.656  -3.166 -44.125  1.00 78.62           C  
ATOM   3813  CE  LYS A 484      51.156  -3.146 -43.875  1.00 78.62           C  
ATOM   3814  NZ  LYS A 484      51.750  -4.512 -44.000  1.00 78.62           N  
ATOM   3815  N   ILE A 485      47.812   1.758 -44.312  1.00 82.12           N  
ATOM   3816  CA  ILE A 485      48.188   2.867 -45.188  1.00 82.12           C  
ATOM   3817  C   ILE A 485      49.688   2.762 -45.531  1.00 82.12           C  
ATOM   3818  CB  ILE A 485      47.906   4.230 -44.531  1.00 82.12           C  
ATOM   3819  O   ILE A 485      50.531   2.639 -44.656  1.00 82.12           O  
ATOM   3820  CG1 ILE A 485      46.438   4.312 -44.094  1.00 82.12           C  
ATOM   3821  CG2 ILE A 485      48.281   5.379 -45.469  1.00 82.12           C  
ATOM   3822  CD1 ILE A 485      46.094   5.551 -43.281  1.00 82.12           C  
ATOM   3823  N   TYR A 486      50.031   2.797 -46.812  1.00 79.75           N  
ATOM   3824  CA  TYR A 486      51.344   2.479 -47.312  1.00 79.75           C  
ATOM   3825  C   TYR A 486      52.188   3.742 -47.500  1.00 79.75           C  
ATOM   3826  CB  TYR A 486      51.250   1.714 -48.625  1.00 79.75           C  
ATOM   3827  O   TYR A 486      53.219   3.713 -48.156  1.00 79.75           O  
ATOM   3828  CG  TYR A 486      50.781   0.285 -48.469  1.00 79.75           C  
ATOM   3829  CD1 TYR A 486      51.625  -0.677 -47.906  1.00 79.75           C  
ATOM   3830  CD2 TYR A 486      49.531  -0.106 -48.906  1.00 79.75           C  
ATOM   3831  CE1 TYR A 486      51.188  -1.995 -47.750  1.00 79.75           C  
ATOM   3832  CE2 TYR A 486      49.094  -1.421 -48.781  1.00 79.75           C  
ATOM   3833  OH  TYR A 486      49.531  -3.660 -48.062  1.00 79.75           O  
ATOM   3834  CZ  TYR A 486      49.938  -2.357 -48.188  1.00 79.75           C  
ATOM   3835  N   HIS A 487      51.750   4.930 -46.906  1.00 76.75           N  
ATOM   3836  CA  HIS A 487      52.500   6.168 -46.844  1.00 76.75           C  
ATOM   3837  C   HIS A 487      52.469   6.773 -45.469  1.00 76.75           C  
ATOM   3838  CB  HIS A 487      51.969   7.176 -47.875  1.00 76.75           C  
ATOM   3839  O   HIS A 487      51.625   6.418 -44.656  1.00 76.75           O  
ATOM   3840  CG  HIS A 487      50.562   7.609 -47.625  1.00 76.75           C  
ATOM   3841  CD2 HIS A 487      49.406   7.184 -48.125  1.00 76.75           C  
ATOM   3842  ND1 HIS A 487      50.250   8.609 -46.719  1.00 76.75           N  
ATOM   3843  CE1 HIS A 487      48.938   8.773 -46.688  1.00 76.75           C  
ATOM   3844  NE2 HIS A 487      48.406   7.922 -47.531  1.00 76.75           N  
ATOM   3845  N   LYS A 488      53.469   7.605 -45.156  1.00 76.50           N  
ATOM   3846  CA  LYS A 488      53.500   8.305 -43.875  1.00 76.50           C  
ATOM   3847  C   LYS A 488      52.344   9.305 -43.781  1.00 76.50           C  
ATOM   3848  CB  LYS A 488      54.812   9.031 -43.688  1.00 76.50           C  
ATOM   3849  O   LYS A 488      52.125  10.094 -44.719  1.00 76.50           O  
ATOM   3850  CG  LYS A 488      56.000   8.102 -43.438  1.00 76.50           C  
ATOM   3851  CD  LYS A 488      57.281   8.875 -43.219  1.00 76.50           C  
ATOM   3852  CE  LYS A 488      58.500   7.949 -43.094  1.00 76.50           C  
ATOM   3853  NZ  LYS A 488      59.750   8.711 -42.906  1.00 76.50           N  
ATOM   3854  N   CYS A 489      51.531   9.062 -42.781  1.00 73.62           N  
ATOM   3855  CA  CYS A 489      50.344   9.922 -42.625  1.00 73.62           C  
ATOM   3856  C   CYS A 489      50.469  10.797 -41.375  1.00 73.62           C  
ATOM   3857  CB  CYS A 489      49.062   9.086 -42.531  1.00 73.62           C  
ATOM   3858  O   CYS A 489      50.312  10.312 -40.250  1.00 73.62           O  
ATOM   3859  SG  CYS A 489      47.562  10.047 -42.750  1.00 73.62           S  
ATOM   3860  N   ASP A 490      50.844  12.031 -41.531  1.00 72.69           N  
ATOM   3861  CA  ASP A 490      51.000  12.992 -40.438  1.00 72.69           C  
ATOM   3862  C   ASP A 490      49.625  13.594 -40.031  1.00 72.69           C  
ATOM   3863  CB  ASP A 490      51.969  14.102 -40.812  1.00 72.69           C  
ATOM   3864  O   ASP A 490      48.625  13.234 -40.625  1.00 72.69           O  
ATOM   3865  CG  ASP A 490      51.562  14.859 -42.062  1.00 72.69           C  
ATOM   3866  OD1 ASP A 490      50.500  14.555 -42.625  1.00 72.69           O  
ATOM   3867  OD2 ASP A 490      52.312  15.766 -42.469  1.00 72.69           O  
ATOM   3868  N   ASN A 491      49.500  14.430 -39.062  1.00 70.81           N  
ATOM   3869  CA  ASN A 491      48.281  15.039 -38.531  1.00 70.81           C  
ATOM   3870  C   ASN A 491      47.500  15.758 -39.656  1.00 70.81           C  
ATOM   3871  CB  ASN A 491      48.594  16.000 -37.406  1.00 70.81           C  
ATOM   3872  O   ASN A 491      46.281  15.758 -39.656  1.00 70.81           O  
ATOM   3873  CG  ASN A 491      48.844  15.281 -36.094  1.00 70.81           C  
ATOM   3874  ND2 ASN A 491      49.344  16.016 -35.094  1.00 70.81           N  
ATOM   3875  OD1 ASN A 491      48.625  14.078 -35.969  1.00 70.81           O  
ATOM   3876  N   ALA A 492      48.250  16.328 -40.562  1.00 70.62           N  
ATOM   3877  CA  ALA A 492      47.688  17.031 -41.719  1.00 70.62           C  
ATOM   3878  C   ALA A 492      47.000  16.047 -42.688  1.00 70.62           C  
ATOM   3879  CB  ALA A 492      48.750  17.828 -42.438  1.00 70.62           C  
ATOM   3880  O   ALA A 492      45.938  16.328 -43.219  1.00 70.62           O  
ATOM   3881  N   CYS A 493      47.656  14.898 -42.969  1.00 75.19           N  
ATOM   3882  CA  CYS A 493      47.125  13.805 -43.781  1.00 75.19           C  
ATOM   3883  C   CYS A 493      45.906  13.188 -43.125  1.00 75.19           C  
ATOM   3884  CB  CYS A 493      48.188  12.734 -43.969  1.00 75.19           C  
ATOM   3885  O   CYS A 493      44.875  12.992 -43.781  1.00 75.19           O  
ATOM   3886  SG  CYS A 493      47.594  11.266 -44.844  1.00 75.19           S  
ATOM   3887  N   ILE A 494      45.906  12.938 -41.875  1.00 72.19           N  
ATOM   3888  CA  ILE A 494      44.812  12.391 -41.125  1.00 72.19           C  
ATOM   3889  C   ILE A 494      43.625  13.375 -41.125  1.00 72.19           C  
ATOM   3890  CB  ILE A 494      45.219  12.055 -39.656  1.00 72.19           C  
ATOM   3891  O   ILE A 494      42.469  12.977 -41.250  1.00 72.19           O  
ATOM   3892  CG1 ILE A 494      46.219  10.906 -39.656  1.00 72.19           C  
ATOM   3893  CG2 ILE A 494      43.969  11.711 -38.844  1.00 72.19           C  
ATOM   3894  CD1 ILE A 494      45.656   9.578 -40.125  1.00 72.19           C  
ATOM   3895  N   GLY A 495      43.938  14.672 -41.031  1.00 69.44           N  
ATOM   3896  CA  GLY A 495      42.969  15.750 -41.125  1.00 69.44           C  
ATOM   3897  C   GLY A 495      42.312  15.867 -42.469  1.00 69.44           C  
ATOM   3898  O   GLY A 495      41.125  16.156 -42.562  1.00 69.44           O  
ATOM   3899  N   SER A 496      43.000  15.531 -43.469  1.00 75.00           N  
ATOM   3900  CA  SER A 496      42.500  15.539 -44.844  1.00 75.00           C  
ATOM   3901  C   SER A 496      41.594  14.344 -45.125  1.00 75.00           C  
ATOM   3902  CB  SER A 496      43.656  15.531 -45.844  1.00 75.00           C  
ATOM   3903  O   SER A 496      40.625  14.445 -45.875  1.00 75.00           O  
ATOM   3904  OG  SER A 496      44.375  14.305 -45.812  1.00 75.00           O  
ATOM   3905  N   ILE A 497      41.812  13.188 -44.531  1.00 76.50           N  
ATOM   3906  CA  ILE A 497      40.969  12.000 -44.594  1.00 76.50           C  
ATOM   3907  C   ILE A 497      39.688  12.234 -43.781  1.00 76.50           C  
ATOM   3908  CB  ILE A 497      41.719  10.766 -44.031  1.00 76.50           C  
ATOM   3909  O   ILE A 497      38.594  11.906 -44.250  1.00 76.50           O  
ATOM   3910  CG1 ILE A 497      42.938  10.422 -44.906  1.00 76.50           C  
ATOM   3911  CG2 ILE A 497      40.781   9.562 -43.906  1.00 76.50           C  
ATOM   3912  CD1 ILE A 497      43.812   9.336 -44.344  1.00 76.50           C  
ATOM   3913  N   ARG A 498      39.812  12.953 -42.719  1.00 68.88           N  
ATOM   3914  CA  ARG A 498      38.688  13.297 -41.875  1.00 68.88           C  
ATOM   3915  C   ARG A 498      37.750  14.297 -42.562  1.00 68.88           C  
ATOM   3916  CB  ARG A 498      39.156  13.859 -40.531  1.00 68.88           C  
ATOM   3917  O   ARG A 498      36.531  14.203 -42.438  1.00 68.88           O  
ATOM   3918  CG  ARG A 498      38.062  14.117 -39.531  1.00 68.88           C  
ATOM   3919  CD  ARG A 498      38.594  14.641 -38.219  1.00 68.88           C  
ATOM   3920  NE  ARG A 498      37.531  14.922 -37.250  1.00 68.88           N  
ATOM   3921  NH1 ARG A 498      38.938  15.477 -35.500  1.00 68.88           N  
ATOM   3922  NH2 ARG A 498      36.656  15.547 -35.219  1.00 68.88           N  
ATOM   3923  CZ  ARG A 498      37.719  15.312 -36.000  1.00 68.88           C  
ATOM   3924  N   ASN A 499      38.281  15.312 -43.250  1.00 74.81           N  
ATOM   3925  CA  ASN A 499      37.562  16.438 -43.844  1.00 74.81           C  
ATOM   3926  C   ASN A 499      37.156  16.125 -45.281  1.00 74.81           C  
ATOM   3927  CB  ASN A 499      38.406  17.703 -43.812  1.00 74.81           C  
ATOM   3928  O   ASN A 499      36.531  16.953 -45.938  1.00 74.81           O  
ATOM   3929  CG  ASN A 499      38.531  18.281 -42.406  1.00 74.81           C  
ATOM   3930  ND2 ASN A 499      39.500  19.172 -42.219  1.00 74.81           N  
ATOM   3931  OD1 ASN A 499      37.781  17.922 -41.500  1.00 74.81           O  
ATOM   3932  N   GLY A 500      37.500  14.812 -45.656  1.00 78.38           N  
ATOM   3933  CA  GLY A 500      37.125  14.375 -47.000  1.00 78.38           C  
ATOM   3934  C   GLY A 500      37.906  15.031 -48.094  1.00 78.38           C  
ATOM   3935  O   GLY A 500      37.438  15.086 -49.250  1.00 78.38           O  
ATOM   3936  N   THR A 501      39.031  15.727 -47.875  1.00 84.50           N  
ATOM   3937  CA  THR A 501      39.844  16.469 -48.812  1.00 84.50           C  
ATOM   3938  C   THR A 501      41.125  15.711 -49.125  1.00 84.50           C  
ATOM   3939  CB  THR A 501      40.156  17.875 -48.312  1.00 84.50           C  
ATOM   3940  O   THR A 501      42.094  16.297 -49.625  1.00 84.50           O  
ATOM   3941  CG2 THR A 501      38.906  18.719 -48.188  1.00 84.50           C  
ATOM   3942  OG1 THR A 501      40.781  17.766 -47.031  1.00 84.50           O  
ATOM   3943  N   TYR A 502      41.156  14.438 -48.750  1.00 80.81           N  
ATOM   3944  CA  TYR A 502      42.344  13.609 -48.969  1.00 80.81           C  
ATOM   3945  C   TYR A 502      42.625  13.461 -50.469  1.00 80.81           C  
ATOM   3946  CB  TYR A 502      42.156  12.227 -48.344  1.00 80.81           C  
ATOM   3947  O   TYR A 502      41.750  13.102 -51.250  1.00 80.81           O  
ATOM   3948  CG  TYR A 502      43.344  11.297 -48.562  1.00 80.81           C  
ATOM   3949  CD1 TYR A 502      43.312  10.359 -49.594  1.00 80.81           C  
ATOM   3950  CD2 TYR A 502      44.438  11.359 -47.719  1.00 80.81           C  
ATOM   3951  CE1 TYR A 502      44.406   9.500 -49.781  1.00 80.81           C  
ATOM   3952  CE2 TYR A 502      45.531  10.508 -47.938  1.00 80.81           C  
ATOM   3953  OH  TYR A 502      46.562   8.734 -49.156  1.00 80.81           O  
ATOM   3954  CZ  TYR A 502      45.500   9.586 -48.938  1.00 80.81           C  
ATOM   3955  N   ASP A 503      43.844  13.930 -50.875  1.00 85.75           N  
ATOM   3956  CA  ASP A 503      44.281  13.820 -52.250  1.00 85.75           C  
ATOM   3957  C   ASP A 503      45.188  12.602 -52.469  1.00 85.75           C  
ATOM   3958  CB  ASP A 503      45.031  15.086 -52.719  1.00 85.75           C  
ATOM   3959  O   ASP A 503      46.375  12.625 -52.094  1.00 85.75           O  
ATOM   3960  CG  ASP A 503      45.312  15.109 -54.188  1.00 85.75           C  
ATOM   3961  OD1 ASP A 503      45.125  14.078 -54.875  1.00 85.75           O  
ATOM   3962  OD2 ASP A 503      45.750  16.172 -54.688  1.00 85.75           O  
ATOM   3963  N   HIS A 504      44.594  11.570 -53.094  1.00 83.12           N  
ATOM   3964  CA  HIS A 504      45.281  10.289 -53.250  1.00 83.12           C  
ATOM   3965  C   HIS A 504      46.500  10.422 -54.125  1.00 83.12           C  
ATOM   3966  CB  HIS A 504      44.312   9.242 -53.812  1.00 83.12           C  
ATOM   3967  O   HIS A 504      47.469   9.680 -53.969  1.00 83.12           O  
ATOM   3968  CG  HIS A 504      44.250   9.273 -55.312  1.00 83.12           C  
ATOM   3969  CD2 HIS A 504      44.844   8.523 -56.250  1.00 83.12           C  
ATOM   3970  ND1 HIS A 504      43.438  10.180 -56.000  1.00 83.12           N  
ATOM   3971  CE1 HIS A 504      43.562   9.984 -57.281  1.00 83.12           C  
ATOM   3972  NE2 HIS A 504      44.406   8.977 -57.469  1.00 83.12           N  
ATOM   3973  N   ASP A 505      46.656  11.375 -55.031  1.00 84.62           N  
ATOM   3974  CA  ASP A 505      47.750  11.594 -56.000  1.00 84.62           C  
ATOM   3975  C   ASP A 505      49.000  12.055 -55.281  1.00 84.62           C  
ATOM   3976  CB  ASP A 505      47.344  12.625 -57.062  1.00 84.62           C  
ATOM   3977  O   ASP A 505      50.125  11.750 -55.719  1.00 84.62           O  
ATOM   3978  CG  ASP A 505      46.281  12.102 -58.000  1.00 84.62           C  
ATOM   3979  OD1 ASP A 505      46.281  10.898 -58.312  1.00 84.62           O  
ATOM   3980  OD2 ASP A 505      45.438  12.914 -58.438  1.00 84.62           O  
ATOM   3981  N   VAL A 506      48.812  12.734 -54.219  1.00 83.88           N  
ATOM   3982  CA  VAL A 506      49.906  13.344 -53.469  1.00 83.88           C  
ATOM   3983  C   VAL A 506      50.750  12.250 -52.812  1.00 83.88           C  
ATOM   3984  CB  VAL A 506      49.375  14.328 -52.406  1.00 83.88           C  
ATOM   3985  O   VAL A 506      51.969  12.352 -52.781  1.00 83.88           O  
ATOM   3986  CG1 VAL A 506      50.500  14.797 -51.500  1.00 83.88           C  
ATOM   3987  CG2 VAL A 506      48.688  15.516 -53.062  1.00 83.88           C  
ATOM   3988  N   TYR A 507      50.094  11.094 -52.406  1.00 81.62           N  
ATOM   3989  CA  TYR A 507      50.750  10.062 -51.594  1.00 81.62           C  
ATOM   3990  C   TYR A 507      50.938   8.773 -52.406  1.00 81.62           C  
ATOM   3991  CB  TYR A 507      49.969   9.789 -50.312  1.00 81.62           C  
ATOM   3992  O   TYR A 507      51.375   7.762 -51.875  1.00 81.62           O  
ATOM   3993  CG  TYR A 507      49.781  10.992 -49.438  1.00 81.62           C  
ATOM   3994  CD1 TYR A 507      50.844  11.461 -48.656  1.00 81.62           C  
ATOM   3995  CD2 TYR A 507      48.562  11.672 -49.375  1.00 81.62           C  
ATOM   3996  CE1 TYR A 507      50.688  12.578 -47.844  1.00 81.62           C  
ATOM   3997  CE2 TYR A 507      48.406  12.789 -48.562  1.00 81.62           C  
ATOM   3998  OH  TYR A 507      49.312  14.336 -47.000  1.00 81.62           O  
ATOM   3999  CZ  TYR A 507      49.469  13.234 -47.781  1.00 81.62           C  
ATOM   4000  N   ARG A 508      50.562   8.789 -53.656  1.00 82.25           N  
ATOM   4001  CA  ARG A 508      50.500   7.637 -54.562  1.00 82.25           C  
ATOM   4002  C   ARG A 508      51.906   7.059 -54.781  1.00 82.25           C  
ATOM   4003  CB  ARG A 508      49.875   8.023 -55.906  1.00 82.25           C  
ATOM   4004  O   ARG A 508      52.094   5.840 -54.719  1.00 82.25           O  
ATOM   4005  CG  ARG A 508      49.656   6.844 -56.844  1.00 82.25           C  
ATOM   4006  CD  ARG A 508      48.938   7.258 -58.094  1.00 82.25           C  
ATOM   4007  NE  ARG A 508      48.781   6.145 -59.031  1.00 82.25           N  
ATOM   4008  NH1 ARG A 508      47.500   7.309 -60.562  1.00 82.25           N  
ATOM   4009  NH2 ARG A 508      48.031   5.117 -60.938  1.00 82.25           N  
ATOM   4010  CZ  ARG A 508      48.094   6.191 -60.188  1.00 82.25           C  
ATOM   4011  N   ASP A 509      52.938   7.898 -55.031  1.00 80.69           N  
ATOM   4012  CA  ASP A 509      54.312   7.484 -55.344  1.00 80.69           C  
ATOM   4013  C   ASP A 509      54.969   6.828 -54.125  1.00 80.69           C  
ATOM   4014  CB  ASP A 509      55.125   8.680 -55.781  1.00 80.69           C  
ATOM   4015  O   ASP A 509      55.594   5.785 -54.250  1.00 80.69           O  
ATOM   4016  CG  ASP A 509      54.812   9.109 -57.219  1.00 80.69           C  
ATOM   4017  OD1 ASP A 509      54.281   8.297 -58.000  1.00 80.69           O  
ATOM   4018  OD2 ASP A 509      55.125  10.273 -57.562  1.00 80.69           O  
ATOM   4019  N   GLU A 510      54.688   7.453 -52.906  1.00 79.88           N  
ATOM   4020  CA  GLU A 510      55.188   6.934 -51.656  1.00 79.88           C  
ATOM   4021  C   GLU A 510      54.500   5.617 -51.281  1.00 79.88           C  
ATOM   4022  CB  GLU A 510      54.969   7.957 -50.531  1.00 79.88           C  
ATOM   4023  O   GLU A 510      55.156   4.684 -50.812  1.00 79.88           O  
ATOM   4024  CG  GLU A 510      55.656   7.578 -49.219  1.00 79.88           C  
ATOM   4025  CD  GLU A 510      55.469   8.625 -48.125  1.00 79.88           C  
ATOM   4026  OE1 GLU A 510      56.000   8.422 -47.000  1.00 79.88           O  
ATOM   4027  OE2 GLU A 510      54.812   9.656 -48.406  1.00 79.88           O  
ATOM   4028  N   ALA A 511      53.188   5.527 -51.469  1.00 78.44           N  
ATOM   4029  CA  ALA A 511      52.375   4.359 -51.188  1.00 78.44           C  
ATOM   4030  C   ALA A 511      52.719   3.205 -52.125  1.00 78.44           C  
ATOM   4031  CB  ALA A 511      50.875   4.715 -51.344  1.00 78.44           C  
ATOM   4032  O   ALA A 511      52.781   2.053 -51.719  1.00 78.44           O  
ATOM   4033  N   LEU A 512      52.938   3.438 -53.500  1.00 81.25           N  
ATOM   4034  CA  LEU A 512      53.312   2.441 -54.500  1.00 81.25           C  
ATOM   4035  C   LEU A 512      54.719   1.903 -54.219  1.00 81.25           C  
ATOM   4036  CB  LEU A 512      53.250   3.043 -55.906  1.00 81.25           C  
ATOM   4037  O   LEU A 512      54.969   0.708 -54.406  1.00 81.25           O  
ATOM   4038  CG  LEU A 512      51.844   3.174 -56.531  1.00 81.25           C  
ATOM   4039  CD1 LEU A 512      51.906   4.008 -57.781  1.00 81.25           C  
ATOM   4040  CD2 LEU A 512      51.250   1.796 -56.812  1.00 81.25           C  
ATOM   4041  N   ASN A 513      55.656   2.775 -53.781  1.00 77.44           N  
ATOM   4042  CA  ASN A 513      57.000   2.416 -53.438  1.00 77.44           C  
ATOM   4043  C   ASN A 513      57.062   1.527 -52.219  1.00 77.44           C  
ATOM   4044  CB  ASN A 513      57.875   3.674 -53.250  1.00 77.44           C  
ATOM   4045  O   ASN A 513      57.875   0.593 -52.156  1.00 77.44           O  
ATOM   4046  CG  ASN A 513      58.281   4.316 -54.531  1.00 77.44           C  
ATOM   4047  ND2 ASN A 513      58.656   5.586 -54.469  1.00 77.44           N  
ATOM   4048  OD1 ASN A 513      58.250   3.682 -55.594  1.00 77.44           O  
ATOM   4049  N   ASN A 514      56.188   1.774 -51.250  1.00 71.94           N  
ATOM   4050  CA  ASN A 514      56.094   1.023 -50.000  1.00 71.94           C  
ATOM   4051  C   ASN A 514      55.312  -0.281 -50.188  1.00 71.94           C  
ATOM   4052  CB  ASN A 514      55.438   1.873 -48.906  1.00 71.94           C  
ATOM   4053  O   ASN A 514      55.562  -1.260 -49.500  1.00 71.94           O  
ATOM   4054  CG  ASN A 514      56.375   2.943 -48.375  1.00 71.94           C  
ATOM   4055  ND2 ASN A 514      55.781   4.008 -47.844  1.00 71.94           N  
ATOM   4056  OD1 ASN A 514      57.594   2.818 -48.469  1.00 71.94           O  
ATOM   4057  N   ARG A 515      54.344  -0.293 -51.156  1.00 68.56           N  
ATOM   4058  CA  ARG A 515      53.562  -1.470 -51.500  1.00 68.56           C  
ATOM   4059  C   ARG A 515      54.375  -2.488 -52.281  1.00 68.56           C  
ATOM   4060  CB  ARG A 515      52.312  -1.070 -52.344  1.00 68.56           C  
ATOM   4061  O   ARG A 515      54.250  -3.695 -52.094  1.00 68.56           O  
ATOM   4062  CG  ARG A 515      51.250  -2.145 -52.406  1.00 68.56           C  
ATOM   4063  CD  ARG A 515      50.000  -1.637 -53.094  1.00 68.56           C  
ATOM   4064  NE  ARG A 515      48.938  -2.652 -53.094  1.00 68.56           N  
ATOM   4065  NH1 ARG A 515      47.469  -1.407 -54.375  1.00 68.56           N  
ATOM   4066  NH2 ARG A 515      46.875  -3.508 -53.656  1.00 68.56           N  
ATOM   4067  CZ  ARG A 515      47.781  -2.520 -53.719  1.00 68.56           C  
ATOM   4068  N   PHE A 516      55.281  -2.020 -53.156  1.00 62.75           N  
ATOM   4069  CA  PHE A 516      56.094  -2.857 -54.031  1.00 62.75           C  
ATOM   4070  C   PHE A 516      57.500  -3.045 -53.469  1.00 62.75           C  
ATOM   4071  CB  PHE A 516      56.188  -2.248 -55.438  1.00 62.75           C  
ATOM   4072  O   PHE A 516      58.375  -3.564 -54.125  1.00 62.75           O  
ATOM   4073  CG  PHE A 516      54.875  -2.258 -56.188  1.00 62.75           C  
ATOM   4074  CD1 PHE A 516      54.344  -3.449 -56.656  1.00 62.75           C  
ATOM   4075  CD2 PHE A 516      54.188  -1.074 -56.406  1.00 62.75           C  
ATOM   4076  CE1 PHE A 516      53.156  -3.461 -57.344  1.00 62.75           C  
ATOM   4077  CE2 PHE A 516      53.000  -1.079 -57.125  1.00 62.75           C  
ATOM   4078  CZ  PHE A 516      52.469  -2.273 -57.594  1.00 62.75           C  
ATOM   4079  N   GLN A 517      57.750  -2.588 -52.125  1.00 52.75           N  
ATOM   4080  CA  GLN A 517      59.031  -2.914 -51.500  1.00 52.75           C  
ATOM   4081  C   GLN A 517      59.250  -4.422 -51.500  1.00 52.75           C  
ATOM   4082  CB  GLN A 517      59.094  -2.357 -50.094  1.00 52.75           C  
ATOM   4083  O   GLN A 517      58.438  -5.180 -50.969  1.00 52.75           O  
ATOM   4084  CG  GLN A 517      59.719  -0.974 -50.000  1.00 52.75           C  
ATOM   4085  CD  GLN A 517      59.969  -0.536 -48.562  1.00 52.75           C  
ATOM   4086  NE2 GLN A 517      60.688   0.579 -48.406  1.00 52.75           N  
ATOM   4087  OE1 GLN A 517      59.531  -1.193 -47.625  1.00 52.75           O  
ATOM   4088  N   ILE A 518      59.750  -5.016 -52.625  1.00 39.28           N  
ATOM   4089  CA  ILE A 518      60.375  -6.332 -52.625  1.00 39.28           C  
ATOM   4090  C   ILE A 518      61.375  -6.426 -51.469  1.00 39.28           C  
ATOM   4091  CB  ILE A 518      61.062  -6.629 -53.969  1.00 39.28           C  
ATOM   4092  O   ILE A 518      62.312  -5.629 -51.406  1.00 39.28           O  
ATOM   4093  CG1 ILE A 518      60.062  -6.484 -55.125  1.00 39.28           C  
ATOM   4094  CG2 ILE A 518      61.688  -8.031 -53.969  1.00 39.28           C  
ATOM   4095  CD1 ILE A 518      60.719  -6.543 -56.500  1.00 39.28           C  
ATOM   4096  N   LYS A 519      60.875  -6.559 -50.188  1.00 38.12           N  
ATOM   4097  CA  LYS A 519      61.875  -6.934 -49.188  1.00 38.12           C  
ATOM   4098  C   LYS A 519      62.938  -7.879 -49.781  1.00 38.12           C  
ATOM   4099  CB  LYS A 519      61.188  -7.586 -48.000  1.00 38.12           C  
ATOM   4100  O   LYS A 519      62.594  -8.906 -50.375  1.00 38.12           O  
ATOM   4101  CG  LYS A 519      60.781  -6.602 -46.906  1.00 38.12           C  
ATOM   4102  CD  LYS A 519      60.281  -7.316 -45.656  1.00 38.12           C  
ATOM   4103  CE  LYS A 519      59.781  -6.336 -44.625  1.00 38.12           C  
ATOM   4104  NZ  LYS A 519      59.250  -7.035 -43.406  1.00 38.12           N  
ATOM   4105  N   GLY A 520      63.906  -7.406 -50.562  1.00 33.22           N  
ATOM   4106  CA  GLY A 520      65.062  -8.297 -50.688  1.00 33.22           C  
ATOM   4107  C   GLY A 520      65.125  -9.297 -49.531  1.00 33.22           C  
ATOM   4108  O   GLY A 520      64.688  -9.023 -48.438  1.00 33.22           O  
ATOM   4109  N   VAL A 521      64.625 -10.586 -49.594  1.00 30.98           N  
ATOM   4110  CA  VAL A 521      64.875 -11.586 -48.562  1.00 30.98           C  
ATOM   4111  C   VAL A 521      65.812 -11.000 -47.500  1.00 30.98           C  
ATOM   4112  CB  VAL A 521      65.500 -12.867 -49.156  1.00 30.98           C  
ATOM   4113  O   VAL A 521      66.938 -10.539 -47.844  1.00 30.98           O  
ATOM   4114  CG1 VAL A 521      65.812 -13.883 -48.062  1.00 30.98           C  
ATOM   4115  CG2 VAL A 521      64.562 -13.469 -50.188  1.00 30.98           C  
ATOM   4116  N   GLU A 522      65.438 -10.203 -46.500  1.00 35.75           N  
ATOM   4117  CA  GLU A 522      66.188  -9.930 -45.281  1.00 35.75           C  
ATOM   4118  C   GLU A 522      66.562 -11.219 -44.562  1.00 35.75           C  
ATOM   4119  CB  GLU A 522      65.375  -9.016 -44.344  1.00 35.75           C  
ATOM   4120  O   GLU A 522      65.688 -12.023 -44.219  1.00 35.75           O  
ATOM   4121  CG  GLU A 522      66.000  -7.660 -44.094  1.00 35.75           C  
ATOM   4122  CD  GLU A 522      65.188  -6.758 -43.188  1.00 35.75           C  
ATOM   4123  OE1 GLU A 522      65.625  -5.629 -42.906  1.00 35.75           O  
ATOM   4124  OE2 GLU A 522      64.062  -7.188 -42.781  1.00 35.75           O  
ATOM   4125  N   LEU A 523      67.500 -11.922 -44.969  1.00 32.72           N  
ATOM   4126  CA  LEU A 523      68.188 -13.023 -44.281  1.00 32.72           C  
ATOM   4127  C   LEU A 523      68.375 -12.688 -42.812  1.00 32.72           C  
ATOM   4128  CB  LEU A 523      69.500 -13.352 -44.969  1.00 32.72           C  
ATOM   4129  O   LEU A 523      68.938 -11.617 -42.500  1.00 32.72           O  
ATOM   4130  CG  LEU A 523      69.438 -14.172 -46.250  1.00 32.72           C  
ATOM   4131  CD1 LEU A 523      70.562 -13.812 -47.188  1.00 32.72           C  
ATOM   4132  CD2 LEU A 523      69.438 -15.664 -45.938  1.00 32.72           C  
ATOM   4133  N   LYS A 524      67.375 -12.797 -41.938  1.00 35.78           N  
ATOM   4134  CA  LYS A 524      67.500 -12.820 -40.469  1.00 35.78           C  
ATOM   4135  C   LYS A 524      68.938 -13.031 -40.031  1.00 35.78           C  
ATOM   4136  CB  LYS A 524      66.625 -13.914 -39.906  1.00 35.78           C  
ATOM   4137  O   LYS A 524      69.625 -13.953 -40.500  1.00 35.78           O  
ATOM   4138  CG  LYS A 524      65.188 -13.453 -39.562  1.00 35.78           C  
ATOM   4139  CD  LYS A 524      64.438 -14.516 -38.812  1.00 35.78           C  
ATOM   4140  CE  LYS A 524      63.000 -14.070 -38.500  1.00 35.78           C  
ATOM   4141  NZ  LYS A 524      62.250 -15.102 -37.719  1.00 35.78           N  
ATOM   4142  N   SER A 525      69.812 -12.008 -40.062  1.00 43.31           N  
ATOM   4143  CA  SER A 525      71.125 -11.820 -39.438  1.00 43.31           C  
ATOM   4144  C   SER A 525      71.438 -12.984 -38.500  1.00 43.31           C  
ATOM   4145  CB  SER A 525      71.125 -10.508 -38.625  1.00 43.31           C  
ATOM   4146  O   SER A 525      72.625 -13.320 -38.312  1.00 43.31           O  
ATOM   4147  OG  SER A 525      71.000 -10.766 -37.250  1.00 43.31           O  
ATOM   4148  N   GLY A 526      70.438 -14.000 -38.375  1.00 48.09           N  
ATOM   4149  CA  GLY A 526      70.750 -15.258 -37.688  1.00 48.09           C  
ATOM   4150  C   GLY A 526      70.812 -16.438 -38.656  1.00 48.09           C  
ATOM   4151  O   GLY A 526      71.562 -17.391 -38.375  1.00 48.09           O  
ATOM   4152  N   TYR A 527      70.312 -16.297 -39.906  1.00 46.81           N  
ATOM   4153  CA  TYR A 527      70.375 -17.250 -41.000  1.00 46.81           C  
ATOM   4154  C   TYR A 527      71.500 -16.906 -41.969  1.00 46.81           C  
ATOM   4155  CB  TYR A 527      69.000 -17.266 -41.750  1.00 46.81           C  
ATOM   4156  O   TYR A 527      72.062 -17.812 -42.562  1.00 46.81           O  
ATOM   4157  CG  TYR A 527      68.562 -18.641 -42.219  1.00 46.81           C  
ATOM   4158  CD1 TYR A 527      68.938 -19.109 -43.469  1.00 46.81           C  
ATOM   4159  CD2 TYR A 527      67.875 -19.484 -41.375  1.00 46.81           C  
ATOM   4160  CE1 TYR A 527      68.562 -20.375 -43.906  1.00 46.81           C  
ATOM   4161  CE2 TYR A 527      67.500 -20.750 -41.781  1.00 46.81           C  
ATOM   4162  OH  TYR A 527      67.438 -22.438 -43.438  1.00 46.81           O  
ATOM   4163  CZ  TYR A 527      67.812 -21.188 -43.031  1.00 46.81           C  
ATOM   4164  N   LYS A 528      72.000 -15.586 -42.062  1.00 50.47           N  
ATOM   4165  CA  LYS A 528      73.125 -15.094 -42.844  1.00 50.47           C  
ATOM   4166  C   LYS A 528      74.438 -15.492 -42.156  1.00 50.47           C  
ATOM   4167  CB  LYS A 528      73.062 -13.578 -43.000  1.00 50.47           C  
ATOM   4168  O   LYS A 528      75.375 -15.891 -42.844  1.00 50.47           O  
ATOM   4169  CG  LYS A 528      73.812 -13.039 -44.188  1.00 50.47           C  
ATOM   4170  CD  LYS A 528      73.688 -11.523 -44.312  1.00 50.47           C  
ATOM   4171  CE  LYS A 528      74.562 -10.977 -45.438  1.00 50.47           C  
ATOM   4172  NZ  LYS A 528      74.375  -9.500 -45.594  1.00 50.47           N  
ATOM   4173  N   ASP A 529      74.438 -15.625 -40.781  1.00 54.50           N  
ATOM   4174  CA  ASP A 529      75.562 -16.109 -40.000  1.00 54.50           C  
ATOM   4175  C   ASP A 529      75.562 -17.641 -39.906  1.00 54.50           C  
ATOM   4176  CB  ASP A 529      75.500 -15.523 -38.562  1.00 54.50           C  
ATOM   4177  O   ASP A 529      76.625 -18.266 -39.969  1.00 54.50           O  
ATOM   4178  CG  ASP A 529      76.062 -14.109 -38.500  1.00 54.50           C  
ATOM   4179  OD1 ASP A 529      76.750 -13.688 -39.438  1.00 54.50           O  
ATOM   4180  OD2 ASP A 529      75.750 -13.414 -37.500  1.00 54.50           O  
ATOM   4181  N   TRP A 530      74.375 -18.234 -39.906  1.00 62.06           N  
ATOM   4182  CA  TRP A 530      74.125 -19.688 -39.938  1.00 62.06           C  
ATOM   4183  C   TRP A 530      74.375 -20.250 -41.344  1.00 62.06           C  
ATOM   4184  CB  TRP A 530      72.750 -20.016 -39.469  1.00 62.06           C  
ATOM   4185  O   TRP A 530      75.000 -21.297 -41.500  1.00 62.06           O  
ATOM   4186  CG  TRP A 530      72.375 -21.469 -39.625  1.00 62.06           C  
ATOM   4187  CD1 TRP A 530      72.000 -22.094 -40.781  1.00 62.06           C  
ATOM   4188  CD2 TRP A 530      72.312 -22.453 -38.594  1.00 62.06           C  
ATOM   4189  CE2 TRP A 530      71.938 -23.672 -39.219  1.00 62.06           C  
ATOM   4190  CE3 TRP A 530      72.562 -22.438 -37.219  1.00 62.06           C  
ATOM   4191  NE1 TRP A 530      71.750 -23.422 -40.531  1.00 62.06           N  
ATOM   4192  CH2 TRP A 530      72.000 -24.812 -37.125  1.00 62.06           C  
ATOM   4193  CZ2 TRP A 530      71.750 -24.844 -38.469  1.00 62.06           C  
ATOM   4194  CZ3 TRP A 530      72.375 -23.609 -36.500  1.00 62.06           C  
ATOM   4195  N   ILE A 531      73.875 -19.547 -42.344  1.00 66.38           N  
ATOM   4196  CA  ILE A 531      74.062 -19.922 -43.750  1.00 66.38           C  
ATOM   4197  C   ILE A 531      75.500 -19.641 -44.156  1.00 66.38           C  
ATOM   4198  CB  ILE A 531      73.125 -19.156 -44.688  1.00 66.38           C  
ATOM   4199  O   ILE A 531      76.125 -20.422 -44.875  1.00 66.38           O  
ATOM   4200  CG1 ILE A 531      71.688 -19.672 -44.531  1.00 66.38           C  
ATOM   4201  CG2 ILE A 531      73.562 -19.266 -46.156  1.00 66.38           C  
ATOM   4202  CD1 ILE A 531      70.625 -18.828 -45.219  1.00 66.38           C  
ATOM   4203  N   LEU A 532      76.188 -18.562 -43.656  1.00 67.38           N  
ATOM   4204  CA  LEU A 532      77.625 -18.281 -43.844  1.00 67.38           C  
ATOM   4205  C   LEU A 532      78.438 -19.281 -43.094  1.00 67.38           C  
ATOM   4206  CB  LEU A 532      77.938 -16.859 -43.375  1.00 67.38           C  
ATOM   4207  O   LEU A 532      79.500 -19.719 -43.562  1.00 67.38           O  
ATOM   4208  CG  LEU A 532      78.438 -15.898 -44.438  1.00 67.38           C  
ATOM   4209  CD1 LEU A 532      77.562 -14.688 -44.594  1.00 67.38           C  
ATOM   4210  CD2 LEU A 532      79.875 -15.477 -44.094  1.00 67.38           C  
ATOM   4211  N   TRP A 533      78.000 -19.797 -41.844  1.00 68.94           N  
ATOM   4212  CA  TRP A 533      78.688 -20.797 -41.031  1.00 68.94           C  
ATOM   4213  C   TRP A 533      78.500 -22.188 -41.656  1.00 68.94           C  
ATOM   4214  CB  TRP A 533      78.188 -20.797 -39.594  1.00 68.94           C  
ATOM   4215  O   TRP A 533      79.438 -23.000 -41.656  1.00 68.94           O  
ATOM   4216  CG  TRP A 533      78.938 -19.922 -38.656  1.00 68.94           C  
ATOM   4217  CD1 TRP A 533      78.625 -18.641 -38.281  1.00 68.94           C  
ATOM   4218  CD2 TRP A 533      80.188 -20.250 -38.000  1.00 68.94           C  
ATOM   4219  CE2 TRP A 533      80.562 -19.125 -37.250  1.00 68.94           C  
ATOM   4220  CE3 TRP A 533      81.000 -21.391 -38.000  1.00 68.94           C  
ATOM   4221  NE1 TRP A 533      79.625 -18.156 -37.438  1.00 68.94           N  
ATOM   4222  CH2 TRP A 533      82.500 -20.250 -36.438  1.00 68.94           C  
ATOM   4223  CZ2 TRP A 533      81.688 -19.125 -36.438  1.00 68.94           C  
ATOM   4224  CZ3 TRP A 533      82.125 -21.375 -37.219  1.00 68.94           C  
ATOM   4225  N   ILE A 534      77.250 -22.484 -42.219  1.00 75.00           N  
ATOM   4226  CA  ILE A 534      77.000 -23.734 -42.906  1.00 75.00           C  
ATOM   4227  C   ILE A 534      77.688 -23.781 -44.250  1.00 75.00           C  
ATOM   4228  CB  ILE A 534      75.500 -23.938 -43.094  1.00 75.00           C  
ATOM   4229  O   ILE A 534      78.250 -24.812 -44.625  1.00 75.00           O  
ATOM   4230  CG1 ILE A 534      74.750 -24.141 -41.750  1.00 75.00           C  
ATOM   4231  CG2 ILE A 534      75.188 -25.125 -44.031  1.00 75.00           C  
ATOM   4232  CD1 ILE A 534      73.250 -24.250 -41.844  1.00 75.00           C  
ATOM   4233  N   SER A 535      77.812 -22.594 -45.000  1.00 73.69           N  
ATOM   4234  CA  SER A 535      78.562 -22.484 -46.250  1.00 73.69           C  
ATOM   4235  C   SER A 535      80.062 -22.547 -46.000  1.00 73.69           C  
ATOM   4236  CB  SER A 535      78.188 -21.188 -46.969  1.00 73.69           C  
ATOM   4237  O   SER A 535      80.812 -23.188 -46.750  1.00 73.69           O  
ATOM   4238  OG  SER A 535      79.250 -20.234 -46.812  1.00 73.69           O  
ATOM   4239  N   PHE A 536      80.500 -21.922 -44.875  1.00 76.31           N  
ATOM   4240  CA  PHE A 536      81.938 -21.984 -44.406  1.00 76.31           C  
ATOM   4241  C   PHE A 536      82.250 -23.406 -43.969  1.00 76.31           C  
ATOM   4242  CB  PHE A 536      82.188 -21.000 -43.281  1.00 76.31           C  
ATOM   4243  O   PHE A 536      83.375 -23.906 -44.312  1.00 76.31           O  
ATOM   4244  CG  PHE A 536      83.625 -20.938 -42.844  1.00 76.31           C  
ATOM   4245  CD1 PHE A 536      84.000 -21.609 -41.688  1.00 76.31           C  
ATOM   4246  CD2 PHE A 536      84.562 -20.203 -43.562  1.00 76.31           C  
ATOM   4247  CE1 PHE A 536      85.375 -21.547 -41.281  1.00 76.31           C  
ATOM   4248  CE2 PHE A 536      85.875 -20.141 -43.156  1.00 76.31           C  
ATOM   4249  CZ  PHE A 536      86.250 -20.812 -42.031  1.00 76.31           C  
ATOM   4250  N   ALA A 537      81.375 -24.141 -43.281  1.00 75.00           N  
ATOM   4251  CA  ALA A 537      81.562 -25.516 -42.812  1.00 75.00           C  
ATOM   4252  C   ALA A 537      81.562 -26.500 -43.969  1.00 75.00           C  
ATOM   4253  CB  ALA A 537      80.500 -25.906 -41.812  1.00 75.00           C  
ATOM   4254  O   ALA A 537      82.375 -27.422 -44.031  1.00 75.00           O  
ATOM   4255  N   ILE A 538      80.625 -26.281 -45.000  1.00 78.75           N  
ATOM   4256  CA  ILE A 538      80.562 -27.125 -46.188  1.00 78.75           C  
ATOM   4257  C   ILE A 538      81.750 -26.875 -47.062  1.00 78.75           C  
ATOM   4258  CB  ILE A 538      79.250 -26.859 -46.938  1.00 78.75           C  
ATOM   4259  O   ILE A 538      82.312 -27.828 -47.656  1.00 78.75           O  
ATOM   4260  CG1 ILE A 538      78.000 -27.312 -46.125  1.00 78.75           C  
ATOM   4261  CG2 ILE A 538      79.250 -27.562 -48.312  1.00 78.75           C  
ATOM   4262  CD1 ILE A 538      76.688 -26.922 -46.719  1.00 78.75           C  
ATOM   4263  N   SER A 539      82.250 -25.594 -47.188  1.00 80.50           N  
ATOM   4264  CA  SER A 539      83.438 -25.266 -47.969  1.00 80.50           C  
ATOM   4265  C   SER A 539      84.688 -25.844 -47.281  1.00 80.50           C  
ATOM   4266  CB  SER A 539      83.625 -23.750 -48.125  1.00 80.50           C  
ATOM   4267  O   SER A 539      85.625 -26.344 -47.969  1.00 80.50           O  
ATOM   4268  OG  SER A 539      84.500 -23.234 -47.156  1.00 80.50           O  
ATOM   4269  N   CYS A 540      84.750 -25.812 -45.969  1.00 80.12           N  
ATOM   4270  CA  CYS A 540      85.875 -26.406 -45.219  1.00 80.12           C  
ATOM   4271  C   CYS A 540      85.875 -27.922 -45.344  1.00 80.12           C  
ATOM   4272  CB  CYS A 540      85.812 -26.000 -43.750  1.00 80.12           C  
ATOM   4273  O   CYS A 540      86.938 -28.562 -45.469  1.00 80.12           O  
ATOM   4274  SG  CYS A 540      87.375 -25.578 -43.031  1.00 80.12           S  
ATOM   4275  N   PHE A 541      84.688 -28.562 -45.281  1.00 79.25           N  
ATOM   4276  CA  PHE A 541      84.500 -30.000 -45.438  1.00 79.25           C  
ATOM   4277  C   PHE A 541      84.938 -30.422 -46.844  1.00 79.25           C  
ATOM   4278  CB  PHE A 541      83.062 -30.406 -45.188  1.00 79.25           C  
ATOM   4279  O   PHE A 541      85.625 -31.438 -47.000  1.00 79.25           O  
ATOM   4280  CG  PHE A 541      82.875 -31.891 -45.125  1.00 79.25           C  
ATOM   4281  CD1 PHE A 541      82.312 -32.562 -46.250  1.00 79.25           C  
ATOM   4282  CD2 PHE A 541      83.188 -32.625 -44.000  1.00 79.25           C  
ATOM   4283  CE1 PHE A 541      82.125 -33.938 -46.188  1.00 79.25           C  
ATOM   4284  CE2 PHE A 541      82.938 -34.000 -43.938  1.00 79.25           C  
ATOM   4285  CZ  PHE A 541      82.438 -34.656 -45.062  1.00 79.25           C  
ATOM   4286  N   LEU A 542      84.500 -29.688 -47.844  1.00 82.81           N  
ATOM   4287  CA  LEU A 542      84.875 -30.016 -49.219  1.00 82.81           C  
ATOM   4288  C   LEU A 542      86.375 -29.875 -49.438  1.00 82.81           C  
ATOM   4289  CB  LEU A 542      84.062 -29.125 -50.188  1.00 82.81           C  
ATOM   4290  O   LEU A 542      86.938 -30.672 -50.156  1.00 82.81           O  
ATOM   4291  CG  LEU A 542      82.625 -29.531 -50.531  1.00 82.81           C  
ATOM   4292  CD1 LEU A 542      81.938 -28.391 -51.188  1.00 82.81           C  
ATOM   4293  CD2 LEU A 542      82.625 -30.781 -51.406  1.00 82.81           C  
ATOM   4294  N   LEU A 543      86.938 -28.828 -48.844  1.00 82.69           N  
ATOM   4295  CA  LEU A 543      88.375 -28.656 -48.906  1.00 82.69           C  
ATOM   4296  C   LEU A 543      89.125 -29.797 -48.219  1.00 82.69           C  
ATOM   4297  CB  LEU A 543      88.750 -27.312 -48.281  1.00 82.69           C  
ATOM   4298  O   LEU A 543      90.125 -30.266 -48.688  1.00 82.69           O  
ATOM   4299  CG  LEU A 543      89.188 -26.203 -49.250  1.00 82.69           C  
ATOM   4300  CD1 LEU A 543      89.250 -24.859 -48.531  1.00 82.69           C  
ATOM   4301  CD2 LEU A 543      90.562 -26.531 -49.844  1.00 82.69           C  
ATOM   4302  N   CYS A 544      88.688 -30.297 -47.062  1.00 82.94           N  
ATOM   4303  CA  CYS A 544      89.250 -31.438 -46.344  1.00 82.94           C  
ATOM   4304  C   CYS A 544      89.125 -32.719 -47.188  1.00 82.94           C  
ATOM   4305  CB  CYS A 544      88.562 -31.609 -45.000  1.00 82.94           C  
ATOM   4306  O   CYS A 544      90.062 -33.531 -47.219  1.00 82.94           O  
ATOM   4307  SG  CYS A 544      89.062 -30.391 -43.781  1.00 82.94           S  
ATOM   4308  N   VAL A 545      87.938 -32.906 -47.812  1.00 82.56           N  
ATOM   4309  CA  VAL A 545      87.750 -34.062 -48.625  1.00 82.56           C  
ATOM   4310  C   VAL A 545      88.688 -34.062 -49.812  1.00 82.56           C  
ATOM   4311  CB  VAL A 545      86.250 -34.156 -49.125  1.00 82.56           C  
ATOM   4312  O   VAL A 545      89.250 -35.062 -50.188  1.00 82.56           O  
ATOM   4313  CG1 VAL A 545      86.125 -35.281 -50.156  1.00 82.56           C  
ATOM   4314  CG2 VAL A 545      85.312 -34.375 -47.969  1.00 82.56           C  
ATOM   4315  N   VAL A 546      88.875 -32.875 -50.375  1.00 84.12           N  
ATOM   4316  CA  VAL A 546      89.750 -32.719 -51.500  1.00 84.12           C  
ATOM   4317  C   VAL A 546      91.188 -32.938 -51.031  1.00 84.12           C  
ATOM   4318  CB  VAL A 546      89.625 -31.328 -52.156  1.00 84.12           C  
ATOM   4319  O   VAL A 546      92.000 -33.625 -51.719  1.00 84.12           O  
ATOM   4320  CG1 VAL A 546      90.750 -31.109 -53.188  1.00 84.12           C  
ATOM   4321  CG2 VAL A 546      88.250 -31.172 -52.812  1.00 84.12           C  
ATOM   4322  N   LEU A 547      91.625 -32.406 -49.875  1.00 82.31           N  
ATOM   4323  CA  LEU A 547      92.938 -32.562 -49.312  1.00 82.31           C  
ATOM   4324  C   LEU A 547      93.188 -34.031 -48.938  1.00 82.31           C  
ATOM   4325  CB  LEU A 547      93.125 -31.672 -48.094  1.00 82.31           C  
ATOM   4326  O   LEU A 547      94.250 -34.562 -49.188  1.00 82.31           O  
ATOM   4327  CG  LEU A 547      93.750 -30.312 -48.312  1.00 82.31           C  
ATOM   4328  CD1 LEU A 547      93.250 -29.297 -47.281  1.00 82.31           C  
ATOM   4329  CD2 LEU A 547      95.312 -30.438 -48.281  1.00 82.31           C  
ATOM   4330  N   LEU A 548      92.125 -34.688 -48.281  1.00 81.69           N  
ATOM   4331  CA  LEU A 548      92.250 -36.094 -47.969  1.00 81.69           C  
ATOM   4332  C   LEU A 548      92.375 -36.938 -49.219  1.00 81.69           C  
ATOM   4333  CB  LEU A 548      91.125 -36.531 -47.094  1.00 81.69           C  
ATOM   4334  O   LEU A 548      93.062 -37.938 -49.281  1.00 81.69           O  
ATOM   4335  CG  LEU A 548      91.125 -36.156 -45.625  1.00 81.69           C  
ATOM   4336  CD1 LEU A 548      89.812 -36.375 -44.969  1.00 81.69           C  
ATOM   4337  CD2 LEU A 548      92.250 -36.938 -44.906  1.00 81.69           C  
ATOM   4338  N   GLY A 549      91.500 -36.531 -50.219  1.00 82.38           N  
ATOM   4339  CA  GLY A 549      91.625 -37.188 -51.500  1.00 82.38           C  
ATOM   4340  C   GLY A 549      93.000 -37.031 -52.156  1.00 82.38           C  
ATOM   4341  O   GLY A 549      93.500 -38.000 -52.719  1.00 82.38           O  
ATOM   4342  N   PHE A 550      93.500 -35.875 -52.031  1.00 80.44           N  
ATOM   4343  CA  PHE A 550      94.875 -35.594 -52.531  1.00 80.44           C  
ATOM   4344  C   PHE A 550      95.938 -36.375 -51.719  1.00 80.44           C  
ATOM   4345  CB  PHE A 550      95.188 -34.094 -52.469  1.00 80.44           C  
ATOM   4346  O   PHE A 550      96.875 -36.906 -52.312  1.00 80.44           O  
ATOM   4347  CG  PHE A 550      96.375 -33.688 -53.219  1.00 80.44           C  
ATOM   4348  CD1 PHE A 550      97.625 -33.500 -52.531  1.00 80.44           C  
ATOM   4349  CD2 PHE A 550      96.375 -33.469 -54.594  1.00 80.44           C  
ATOM   4350  CE1 PHE A 550      98.750 -33.156 -53.219  1.00 80.44           C  
ATOM   4351  CE2 PHE A 550      97.500 -33.094 -55.281  1.00 80.44           C  
ATOM   4352  CZ  PHE A 550      98.688 -32.938 -54.594  1.00 80.44           C  
ATOM   4353  N   ILE A 551      95.812 -36.375 -50.375  1.00 79.44           N  
ATOM   4354  CA  ILE A 551      96.750 -37.094 -49.500  1.00 79.44           C  
ATOM   4355  C   ILE A 551      96.625 -38.594 -49.812  1.00 79.44           C  
ATOM   4356  CB  ILE A 551      96.438 -36.844 -48.031  1.00 79.44           C  
ATOM   4357  O   ILE A 551      97.688 -39.281 -49.875  1.00 79.44           O  
ATOM   4358  CG1 ILE A 551      96.750 -35.375 -47.656  1.00 79.44           C  
ATOM   4359  CG2 ILE A 551      97.250 -37.812 -47.125  1.00 79.44           C  
ATOM   4360  CD1 ILE A 551      96.312 -35.000 -46.250  1.00 79.44           C  
ATOM   4361  N   MET A 552      95.375 -39.094 -49.969  1.00 74.75           N  
ATOM   4362  CA  MET A 552      95.188 -40.500 -50.312  1.00 74.75           C  
ATOM   4363  C   MET A 552      95.688 -40.812 -51.719  1.00 74.75           C  
ATOM   4364  CB  MET A 552      93.688 -40.844 -50.219  1.00 74.75           C  
ATOM   4365  O   MET A 552      96.250 -41.875 -51.938  1.00 74.75           O  
ATOM   4366  CG  MET A 552      93.188 -40.969 -48.781  1.00 74.75           C  
ATOM   4367  SD  MET A 552      93.688 -42.531 -48.000  1.00 74.75           S  
ATOM   4368  CE  MET A 552      92.688 -43.719 -48.875  1.00 74.75           C  
ATOM   4369  N   TRP A 553      95.375 -39.844 -52.625  1.00 75.75           N  
ATOM   4370  CA  TRP A 553      95.938 -39.906 -53.969  1.00 75.75           C  
ATOM   4371  C   TRP A 553      97.438 -39.844 -53.969  1.00 75.75           C  
ATOM   4372  CB  TRP A 553      95.375 -38.812 -54.844  1.00 75.75           C  
ATOM   4373  O   TRP A 553      98.125 -40.594 -54.688  1.00 75.75           O  
ATOM   4374  CG  TRP A 553      95.750 -38.875 -56.281  1.00 75.75           C  
ATOM   4375  CD1 TRP A 553      95.375 -39.781 -57.219  1.00 75.75           C  
ATOM   4376  CD2 TRP A 553      96.688 -38.000 -56.938  1.00 75.75           C  
ATOM   4377  CE2 TRP A 553      96.812 -38.438 -58.281  1.00 75.75           C  
ATOM   4378  CE3 TRP A 553      97.438 -36.875 -56.531  1.00 75.75           C  
ATOM   4379  NE1 TRP A 553      96.000 -39.500 -58.438  1.00 75.75           N  
ATOM   4380  CH2 TRP A 553      98.375 -36.719 -58.781  1.00 75.75           C  
ATOM   4381  CZ2 TRP A 553      97.625 -37.781 -59.219  1.00 75.75           C  
ATOM   4382  CZ3 TRP A 553      98.250 -36.250 -57.438  1.00 75.75           C  
ATOM   4383  N   ALA A 554      98.062 -38.938 -53.156  1.00 73.25           N  
ATOM   4384  CA  ALA A 554      99.500 -38.750 -53.031  1.00 73.25           C  
ATOM   4385  C   ALA A 554     100.125 -39.938 -52.281  1.00 73.25           C  
ATOM   4386  CB  ALA A 554      99.812 -37.469 -52.281  1.00 73.25           C  
ATOM   4387  O   ALA A 554     101.250 -40.344 -52.562  1.00 73.25           O  
ATOM   4388  N   CYS A 555      99.375 -40.625 -51.281  1.00 68.44           N  
ATOM   4389  CA  CYS A 555      99.812 -41.844 -50.562  1.00 68.44           C  
ATOM   4390  C   CYS A 555      99.688 -43.062 -51.469  1.00 68.44           C  
ATOM   4391  CB  CYS A 555      98.938 -42.031 -49.312  1.00 68.44           C  
ATOM   4392  O   CYS A 555     100.562 -43.969 -51.375  1.00 68.44           O  
ATOM   4393  SG  CYS A 555      99.438 -41.031 -47.906  1.00 68.44           S  
ATOM   4394  N   GLN A 556      98.688 -43.125 -52.500  1.00 65.81           N  
ATOM   4395  CA  GLN A 556      98.438 -44.188 -53.438  1.00 65.81           C  
ATOM   4396  C   GLN A 556      99.438 -44.125 -54.625  1.00 65.81           C  
ATOM   4397  CB  GLN A 556      97.000 -44.188 -53.938  1.00 65.81           C  
ATOM   4398  O   GLN A 556      99.812 -45.125 -55.156  1.00 65.81           O  
ATOM   4399  CG  GLN A 556      96.000 -44.844 -52.969  1.00 65.81           C  
ATOM   4400  CD  GLN A 556      94.625 -44.906 -53.531  1.00 65.81           C  
ATOM   4401  NE2 GLN A 556      93.812 -45.812 -53.000  1.00 65.81           N  
ATOM   4402  OE1 GLN A 556      94.250 -44.125 -54.438  1.00 65.81           O  
ATOM   4403  N   LYS A 557      99.938 -42.812 -54.938  1.00 67.06           N  
ATOM   4404  CA  LYS A 557     100.812 -42.531 -56.094  1.00 67.06           C  
ATOM   4405  C   LYS A 557     102.250 -42.281 -55.625  1.00 67.06           C  
ATOM   4406  CB  LYS A 557     100.312 -41.312 -56.875  1.00 67.06           C  
ATOM   4407  O   LYS A 557     103.125 -42.094 -56.469  1.00 67.06           O  
ATOM   4408  CG  LYS A 557      99.250 -41.656 -57.938  1.00 67.06           C  
ATOM   4409  CD  LYS A 557      99.250 -40.625 -59.031  1.00 67.06           C  
ATOM   4410  CE  LYS A 557      98.250 -40.969 -60.125  1.00 67.06           C  
ATOM   4411  NZ  LYS A 557      98.250 -40.031 -61.250  1.00 67.06           N  
ATOM   4412  N   GLY A 558     102.562 -42.844 -54.125  1.00 61.03           N  
ATOM   4413  CA  GLY A 558     103.938 -43.125 -53.781  1.00 61.03           C  
ATOM   4414  C   GLY A 558     104.812 -41.906 -53.625  1.00 61.03           C  
ATOM   4415  O   GLY A 558     106.000 -42.000 -53.531  1.00 61.03           O  
ATOM   4416  N   ASN A 559     104.312 -40.531 -53.219  1.00 56.53           N  
ATOM   4417  CA  ASN A 559     105.062 -39.281 -53.125  1.00 56.53           C  
ATOM   4418  C   ASN A 559     104.812 -38.594 -51.781  1.00 56.53           C  
ATOM   4419  CB  ASN A 559     104.625 -38.344 -54.250  1.00 56.53           C  
ATOM   4420  O   ASN A 559     105.500 -37.688 -51.406  1.00 56.53           O  
ATOM   4421  CG  ASN A 559     105.812 -37.750 -55.000  1.00 56.53           C  
ATOM   4422  ND2 ASN A 559     105.500 -36.969 -56.031  1.00 56.53           N  
ATOM   4423  OD1 ASN A 559     106.938 -37.969 -54.625  1.00 56.53           O  
ATOM   4424  N   ILE A 560     104.250 -39.281 -50.594  1.00 54.00           N  
ATOM   4425  CA  ILE A 560     104.125 -38.844 -49.219  1.00 54.00           C  
ATOM   4426  C   ILE A 560     104.250 -40.031 -48.250  1.00 54.00           C  
ATOM   4427  CB  ILE A 560     102.812 -38.062 -48.969  1.00 54.00           C  
ATOM   4428  O   ILE A 560     103.500 -41.000 -48.406  1.00 54.00           O  
ATOM   4429  CG1 ILE A 560     102.812 -36.750 -49.750  1.00 54.00           C  
ATOM   4430  CG2 ILE A 560     102.625 -37.781 -47.469  1.00 54.00           C  
ATOM   4431  CD1 ILE A 560     101.438 -36.062 -49.812  1.00 54.00           C  
ATOM   4432  N   ARG A 561     105.438 -40.438 -47.781  1.00 53.12           N  
ATOM   4433  CA  ARG A 561     105.875 -41.344 -46.719  1.00 53.12           C  
ATOM   4434  C   ARG A 561     105.438 -40.844 -45.344  1.00 53.12           C  
ATOM   4435  CB  ARG A 561     107.375 -41.469 -46.781  1.00 53.12           C  
ATOM   4436  O   ARG A 561     105.812 -39.719 -44.969  1.00 53.12           O  
ATOM   4437  CG  ARG A 561     107.875 -42.625 -47.656  1.00 53.12           C  
ATOM   4438  CD  ARG A 561     109.375 -42.844 -47.500  1.00 53.12           C  
ATOM   4439  NE  ARG A 561     109.812 -43.969 -48.312  1.00 53.12           N  
ATOM   4440  NH1 ARG A 561     112.062 -43.875 -47.594  1.00 53.12           N  
ATOM   4441  NH2 ARG A 561     111.375 -45.469 -49.125  1.00 53.12           N  
ATOM   4442  CZ  ARG A 561     111.062 -44.438 -48.344  1.00 53.12           C  
ATOM   4443  N   CYS A 562     104.125 -41.031 -44.875  1.00 53.34           N  
ATOM   4444  CA  CYS A 562     103.562 -40.781 -43.531  1.00 53.34           C  
ATOM   4445  C   CYS A 562     104.188 -41.750 -42.531  1.00 53.34           C  
ATOM   4446  CB  CYS A 562     102.062 -40.906 -43.531  1.00 53.34           C  
ATOM   4447  O   CYS A 562     104.000 -42.969 -42.656  1.00 53.34           O  
ATOM   4448  SG  CYS A 562     101.188 -39.312 -43.469  1.00 53.34           S  
ATOM   4449  N   ASN A 563     105.375 -41.500 -41.844  1.00 49.53           N  
ATOM   4450  CA  ASN A 563     106.000 -41.969 -40.625  1.00 49.53           C  
ATOM   4451  C   ASN A 563     105.375 -41.375 -39.406  1.00 49.53           C  
ATOM   4452  CB  ASN A 563     107.500 -41.594 -40.656  1.00 49.53           C  
ATOM   4453  O   ASN A 563     105.500 -40.188 -39.094  1.00 49.53           O  
ATOM   4454  CG  ASN A 563     108.375 -42.719 -41.219  1.00 49.53           C  
ATOM   4455  ND2 ASN A 563     109.625 -42.438 -41.406  1.00 49.53           N  
ATOM   4456  OD1 ASN A 563     107.875 -43.812 -41.500  1.00 49.53           O  
ATOM   4457  N   ILE A 564     104.062 -41.625 -39.062  1.00 49.12           N  
ATOM   4458  CA  ILE A 564     103.625 -41.438 -37.688  1.00 49.12           C  
ATOM   4459  C   ILE A 564     102.875 -42.656 -37.188  1.00 49.12           C  
ATOM   4460  CB  ILE A 564     102.812 -40.156 -37.500  1.00 49.12           C  
ATOM   4461  O   ILE A 564     101.875 -43.062 -37.812  1.00 49.12           O  
ATOM   4462  CG1 ILE A 564     103.625 -38.906 -37.906  1.00 49.12           C  
ATOM   4463  CG2 ILE A 564     102.250 -40.031 -36.062  1.00 49.12           C  
ATOM   4464  CD1 ILE A 564     102.812 -37.656 -38.062  1.00 49.12           C  
ATOM   4465  N   CYS A 565     103.500 -43.750 -36.406  1.00 41.47           N  
ATOM   4466  CA  CYS A 565     103.375 -44.688 -35.281  1.00 41.47           C  
ATOM   4467  C   CYS A 565     102.562 -44.125 -34.156  1.00 41.47           C  
ATOM   4468  CB  CYS A 565     104.812 -45.062 -34.781  1.00 41.47           C  
ATOM   4469  O   CYS A 565     102.750 -42.938 -33.812  1.00 41.47           O  
ATOM   4470  SG  CYS A 565     105.625 -46.281 -35.844  1.00 41.47           S  
ATOM   4471  N   ILE A 566     101.312 -44.625 -33.906  1.00 33.62           N  
ATOM   4472  CA  ILE A 566     100.438 -44.531 -32.719  1.00 33.62           C  
ATOM   4473  C   ILE A 566     100.938 -43.469 -31.766  1.00 33.62           C  
ATOM   4474  CB  ILE A 566     100.312 -45.906 -32.031  1.00 33.62           C  
ATOM   4475  O   ILE A 566     102.125 -43.438 -31.469  1.00 33.62           O  
ATOM   4476  CG1 ILE A 566      99.625 -46.938 -32.906  1.00 33.62           C  
ATOM   4477  CG2 ILE A 566      99.625 -45.781 -30.672  1.00 33.62           C  
ATOM   4478  CD1 ILE A 566      99.750 -48.375 -32.469  1.00 33.62           C  
TER    4479      ILE A 566                                                      
ENDMDL                                                                          
END                                                                             
