# Supplementary material for: Future Sequon Finder - A novel approach for predicting future N-linked glycosylation sequon locations on viral surface proteins
Source: PLoS One. 2025 Aug 14;20(8):e0328174. doi: 10.1371/journal.pone.0328174 (PMC12352829; doi:10.1371/journal.pone.0328174)
Supplement: S3 File — (ZIP) [file pone.0328174.s004.zip › S3_File/S3_File/Human H3N2/Historic Analysis Strains/AUdorn3071972H3N2_a6c37_unrelaxed_rank_001_alphafold2_ptm_model_1_seed_000.pdb]

MODEL     1                                                                     
ATOM      1  N   MET A   1      64.250  -6.656  -3.332  1.00 43.44           N  
ATOM      2  CA  MET A   1      64.562  -7.312  -4.594  1.00 43.44           C  
ATOM      3  C   MET A   1      63.344  -8.055  -5.152  1.00 43.44           C  
ATOM      4  CB  MET A   1      65.750  -8.281  -4.414  1.00 43.44           C  
ATOM      5  O   MET A   1      63.312  -8.406  -6.332  1.00 43.44           O  
ATOM      6  CG  MET A   1      67.062  -7.676  -4.758  1.00 43.44           C  
ATOM      7  SD  MET A   1      68.438  -8.938  -4.848  1.00 43.44           S  
ATOM      8  CE  MET A   1      69.438  -8.422  -3.445  1.00 43.44           C  
ATOM      9  N   LYS A   2      62.062  -7.637  -4.594  1.00 35.62           N  
ATOM     10  CA  LYS A   2      60.750  -8.102  -5.035  1.00 35.62           C  
ATOM     11  C   LYS A   2      59.812  -6.926  -5.324  1.00 35.62           C  
ATOM     12  CB  LYS A   2      60.125  -9.023  -3.990  1.00 35.62           C  
ATOM     13  O   LYS A   2      58.844  -7.051  -6.098  1.00 35.62           O  
ATOM     14  CG  LYS A   2      60.594 -10.469  -4.074  1.00 35.62           C  
ATOM     15  CD  LYS A   2      59.844 -11.352  -3.072  1.00 35.62           C  
ATOM     16  CE  LYS A   2      60.281 -12.805  -3.197  1.00 35.62           C  
ATOM     17  NZ  LYS A   2      59.625 -13.664  -2.166  1.00 35.62           N  
ATOM     18  N   THR A   3      60.469  -5.656  -5.344  1.00 39.78           N  
ATOM     19  CA  THR A   3      59.688  -4.461  -5.656  1.00 39.78           C  
ATOM     20  C   THR A   3      60.250  -3.758  -6.891  1.00 39.78           C  
ATOM     21  CB  THR A   3      59.688  -3.480  -4.469  1.00 39.78           C  
ATOM     22  O   THR A   3      59.500  -3.160  -7.668  1.00 39.78           O  
ATOM     23  CG2 THR A   3      58.625  -3.891  -3.436  1.00 39.78           C  
ATOM     24  OG1 THR A   3      60.969  -3.467  -3.850  1.00 39.78           O  
ATOM     25  N   ILE A   4      61.281  -4.457  -7.625  1.00 44.12           N  
ATOM     26  CA  ILE A   4      61.875  -3.994  -8.883  1.00 44.12           C  
ATOM     27  C   ILE A   4      61.562  -4.992  -9.992  1.00 44.12           C  
ATOM     28  CB  ILE A   4      63.406  -3.797  -8.750  1.00 44.12           C  
ATOM     29  O   ILE A   4      61.375  -4.602 -11.156  1.00 44.12           O  
ATOM     30  CG1 ILE A   4      63.719  -2.660  -7.773  1.00 44.12           C  
ATOM     31  CG2 ILE A   4      64.000  -3.527 -10.125  1.00 44.12           C  
ATOM     32  CD1 ILE A   4      65.188  -2.557  -7.391  1.00 44.12           C  
ATOM     33  N   ILE A   5      60.719  -6.062  -9.719  1.00 43.25           N  
ATOM     34  CA  ILE A   5      60.312  -7.082 -10.688  1.00 43.25           C  
ATOM     35  C   ILE A   5      58.812  -6.996 -10.945  1.00 43.25           C  
ATOM     36  CB  ILE A   5      60.688  -8.500 -10.195  1.00 43.25           C  
ATOM     37  O   ILE A   5      58.344  -7.258 -12.062  1.00 43.25           O  
ATOM     38  CG1 ILE A   5      62.219  -8.609 -10.008  1.00 43.25           C  
ATOM     39  CG2 ILE A   5      60.188  -9.562 -11.172  1.00 43.25           C  
ATOM     40  CD1 ILE A   5      62.656  -9.906  -9.344  1.00 43.25           C  
ATOM     41  N   ALA A   6      58.156  -6.016 -10.203  1.00 37.38           N  
ATOM     42  CA  ALA A   6      56.750  -5.844 -10.484  1.00 37.38           C  
ATOM     43  C   ALA A   6      56.469  -4.527 -11.211  1.00 37.38           C  
ATOM     44  CB  ALA A   6      55.938  -5.898  -9.188  1.00 37.38           C  
ATOM     45  O   ALA A   6      55.562  -4.438 -12.039  1.00 37.38           O  
ATOM     46  N   LEU A   7      57.625  -3.729 -11.281  1.00 36.56           N  
ATOM     47  CA  LEU A   7      57.562  -2.518 -12.094  1.00 36.56           C  
ATOM     48  C   LEU A   7      58.188  -2.746 -13.469  1.00 36.56           C  
ATOM     49  CB  LEU A   7      58.281  -1.360 -11.391  1.00 36.56           C  
ATOM     50  O   LEU A   7      57.750  -2.135 -14.453  1.00 36.56           O  
ATOM     51  CG  LEU A   7      57.375  -0.354 -10.664  1.00 36.56           C  
ATOM     52  CD1 LEU A   7      58.031   0.078  -9.352  1.00 36.56           C  
ATOM     53  CD2 LEU A   7      57.094   0.854 -11.547  1.00 36.56           C  
ATOM     54  N   SER A   8      58.781  -3.988 -13.711  1.00 36.75           N  
ATOM     55  CA  SER A   8      59.375  -4.441 -14.977  1.00 36.75           C  
ATOM     56  C   SER A   8      58.406  -5.367 -15.719  1.00 36.75           C  
ATOM     57  CB  SER A   8      60.688  -5.160 -14.727  1.00 36.75           C  
ATOM     58  O   SER A   8      58.375  -5.371 -16.953  1.00 36.75           O  
ATOM     59  OG  SER A   8      60.469  -6.434 -14.148  1.00 36.75           O  
ATOM     60  N   TYR A   9      57.281  -5.746 -15.047  1.00 35.12           N  
ATOM     61  CA  TYR A   9      56.219  -6.555 -15.680  1.00 35.12           C  
ATOM     62  C   TYR A   9      55.000  -5.715 -15.977  1.00 35.12           C  
ATOM     63  CB  TYR A   9      55.844  -7.742 -14.781  1.00 35.12           C  
ATOM     64  O   TYR A   9      54.312  -5.934 -16.984  1.00 35.12           O  
ATOM     65  CG  TYR A   9      56.438  -9.055 -15.242  1.00 35.12           C  
ATOM     66  CD1 TYR A   9      55.812  -9.828 -16.203  1.00 35.12           C  
ATOM     67  CD2 TYR A   9      57.625  -9.523 -14.711  1.00 35.12           C  
ATOM     68  CE1 TYR A   9      56.344 -11.039 -16.625  1.00 35.12           C  
ATOM     69  CE2 TYR A   9      58.188 -10.734 -15.125  1.00 35.12           C  
ATOM     70  OH  TYR A   9      58.062 -12.680 -16.500  1.00 35.12           O  
ATOM     71  CZ  TYR A   9      57.531 -11.484 -16.094  1.00 35.12           C  
ATOM     72  N   ILE A  10      55.031  -4.473 -15.375  1.00 37.78           N  
ATOM     73  CA  ILE A  10      53.969  -3.529 -15.672  1.00 37.78           C  
ATOM     74  C   ILE A  10      54.469  -2.496 -16.688  1.00 37.78           C  
ATOM     75  CB  ILE A  10      53.469  -2.826 -14.391  1.00 37.78           C  
ATOM     76  O   ILE A  10      53.688  -2.049 -17.547  1.00 37.78           O  
ATOM     77  CG1 ILE A  10      52.812  -3.844 -13.445  1.00 37.78           C  
ATOM     78  CG2 ILE A  10      52.500  -1.702 -14.742  1.00 37.78           C  
ATOM     79  CD1 ILE A  10      52.469  -3.275 -12.078  1.00 37.78           C  
ATOM     80  N   PHE A  11      55.875  -2.539 -16.891  1.00 33.56           N  
ATOM     81  CA  PHE A  11      56.500  -1.739 -17.953  1.00 33.56           C  
ATOM     82  C   PHE A  11      56.719  -2.582 -19.203  1.00 33.56           C  
ATOM     83  CB  PHE A  11      57.812  -1.121 -17.484  1.00 33.56           C  
ATOM     84  O   PHE A  11      56.594  -2.084 -20.328  1.00 33.56           O  
ATOM     85  CG  PHE A  11      57.906   0.353 -17.766  1.00 33.56           C  
ATOM     86  CD1 PHE A  11      58.469   0.807 -18.953  1.00 33.56           C  
ATOM     87  CD2 PHE A  11      57.469   1.284 -16.844  1.00 33.56           C  
ATOM     88  CE1 PHE A  11      58.594   2.170 -19.219  1.00 33.56           C  
ATOM     89  CE2 PHE A  11      57.594   2.648 -17.094  1.00 33.56           C  
ATOM     90  CZ  PHE A  11      58.125   3.090 -18.281  1.00 33.56           C  
ATOM     91  N   CYS A  12      56.500  -3.936 -19.156  1.00 34.22           N  
ATOM     92  CA  CYS A  12      56.625  -4.891 -20.266  1.00 34.22           C  
ATOM     93  C   CYS A  12      55.250  -5.344 -20.734  1.00 34.22           C  
ATOM     94  CB  CYS A  12      57.438  -6.105 -19.828  1.00 34.22           C  
ATOM     95  O   CYS A  12      55.062  -5.629 -21.922  1.00 34.22           O  
ATOM     96  SG  CYS A  12      59.219  -5.891 -20.047  1.00 34.22           S  
ATOM     97  N   LEU A  13      54.156  -4.867 -20.078  1.00 31.67           N  
ATOM     98  CA  LEU A  13      52.812  -5.098 -20.578  1.00 31.67           C  
ATOM     99  C   LEU A  13      52.156  -3.789 -21.016  1.00 31.67           C  
ATOM    100  CB  LEU A  13      51.938  -5.789 -19.516  1.00 31.67           C  
ATOM    101  O   LEU A  13      51.312  -3.773 -21.922  1.00 31.67           O  
ATOM    102  CG  LEU A  13      52.062  -7.309 -19.422  1.00 31.67           C  
ATOM    103  CD1 LEU A  13      51.625  -7.801 -18.062  1.00 31.67           C  
ATOM    104  CD2 LEU A  13      51.250  -7.977 -20.531  1.00 31.67           C  
ATOM    105  N   VAL A  14      52.938  -2.709 -20.734  1.00 33.12           N  
ATOM    106  CA  VAL A  14      52.562  -1.415 -21.297  1.00 33.12           C  
ATOM    107  C   VAL A  14      53.531  -1.021 -22.391  1.00 33.12           C  
ATOM    108  CB  VAL A  14      52.500  -0.318 -20.219  1.00 33.12           C  
ATOM    109  O   VAL A  14      53.188  -0.376 -23.375  1.00 33.12           O  
ATOM    110  CG1 VAL A  14      52.219   1.047 -20.844  1.00 33.12           C  
ATOM    111  CG2 VAL A  14      51.406  -0.658 -19.172  1.00 33.12           C  
ATOM    112  N   LEU A  15      54.594  -1.931 -22.688  1.00 30.52           N  
ATOM    113  CA  LEU A  15      55.594  -1.810 -23.734  1.00 30.52           C  
ATOM    114  C   LEU A  15      55.562  -3.025 -24.656  1.00 30.52           C  
ATOM    115  CB  LEU A  15      56.969  -1.647 -23.141  1.00 30.52           C  
ATOM    116  O   LEU A  15      56.250  -3.053 -25.688  1.00 30.52           O  
ATOM    117  CG  LEU A  15      57.312  -0.285 -22.516  1.00 30.52           C  
ATOM    118  CD1 LEU A  15      58.562  -0.375 -21.656  1.00 30.52           C  
ATOM    119  CD2 LEU A  15      57.469   0.771 -23.609  1.00 30.52           C  
ATOM    120  N   GLY A  16      54.500  -3.916 -24.688  1.00 29.73           N  
ATOM    121  CA  GLY A  16      54.219  -4.973 -25.641  1.00 29.73           C  
ATOM    122  C   GLY A  16      52.938  -4.711 -26.438  1.00 29.73           C  
ATOM    123  O   GLY A  16      52.469  -5.586 -27.156  1.00 29.73           O  
ATOM    124  N   GLN A  17      52.562  -3.418 -26.578  1.00 30.03           N  
ATOM    125  CA  GLN A  17      51.875  -2.953 -27.781  1.00 30.03           C  
ATOM    126  C   GLN A  17      52.812  -2.309 -28.766  1.00 30.03           C  
ATOM    127  CB  GLN A  17      50.750  -1.964 -27.391  1.00 30.03           C  
ATOM    128  O   GLN A  17      53.531  -1.356 -28.422  1.00 30.03           O  
ATOM    129  CG  GLN A  17      49.531  -2.623 -26.797  1.00 30.03           C  
ATOM    130  CD  GLN A  17      48.312  -1.722 -26.844  1.00 30.03           C  
ATOM    131  NE2 GLN A  17      47.188  -2.250 -27.359  1.00 30.03           N  
ATOM    132  OE1 GLN A  17      48.344  -0.561 -26.422  1.00 30.03           O  
ATOM    133  N   ASP A  18      53.875  -3.053 -29.156  1.00 29.92           N  
ATOM    134  CA  ASP A  18      54.594  -2.672 -30.375  1.00 29.92           C  
ATOM    135  C   ASP A  18      53.875  -1.521 -31.094  1.00 29.92           C  
ATOM    136  CB  ASP A  18      54.719  -3.869 -31.328  1.00 29.92           C  
ATOM    137  O   ASP A  18      52.781  -1.694 -31.609  1.00 29.92           O  
ATOM    138  CG  ASP A  18      55.875  -4.789 -30.953  1.00 29.92           C  
ATOM    139  OD1 ASP A  18      56.844  -4.332 -30.312  1.00 29.92           O  
ATOM    140  OD2 ASP A  18      55.812  -5.988 -31.312  1.00 29.92           O  
ATOM    141  N   PHE A  19      53.719  -0.290 -30.531  1.00 28.61           N  
ATOM    142  CA  PHE A  19      53.656   0.936 -31.328  1.00 28.61           C  
ATOM    143  C   PHE A  19      54.719   0.912 -32.438  1.00 28.61           C  
ATOM    144  CB  PHE A  19      53.875   2.162 -30.422  1.00 28.61           C  
ATOM    145  O   PHE A  19      55.875   0.603 -32.156  1.00 28.61           O  
ATOM    146  CG  PHE A  19      52.688   2.496 -29.578  1.00 28.61           C  
ATOM    147  CD1 PHE A  19      51.562   3.141 -30.125  1.00 28.61           C  
ATOM    148  CD2 PHE A  19      52.656   2.166 -28.219  1.00 28.61           C  
ATOM    149  CE1 PHE A  19      50.469   3.451 -29.328  1.00 28.61           C  
ATOM    150  CE2 PHE A  19      51.562   2.473 -27.438  1.00 28.61           C  
ATOM    151  CZ  PHE A  19      50.469   3.117 -27.984  1.00 28.61           C  
ATOM    152  N   PRO A  20      54.531   0.299 -33.656  1.00 33.41           N  
ATOM    153  CA  PRO A  20      55.625   0.370 -34.625  1.00 33.41           C  
ATOM    154  C   PRO A  20      56.406   1.674 -34.562  1.00 33.41           C  
ATOM    155  CB  PRO A  20      54.906   0.265 -35.969  1.00 33.41           C  
ATOM    156  O   PRO A  20      55.844   2.746 -34.375  1.00 33.41           O  
ATOM    157  CG  PRO A  20      53.500   0.722 -35.688  1.00 33.41           C  
ATOM    158  CD  PRO A  20      53.406   1.035 -34.219  1.00 33.41           C  
ATOM    159  N   GLY A  21      57.500   1.890 -33.688  1.00 29.80           N  
ATOM    160  CA  GLY A  21      58.812   2.432 -34.062  1.00 29.80           C  
ATOM    161  C   GLY A  21      58.781   3.254 -35.344  1.00 29.80           C  
ATOM    162  O   GLY A  21      58.125   2.869 -36.312  1.00 29.80           O  
ATOM    163  N   ASN A  22      58.406   4.539 -35.312  1.00 31.56           N  
ATOM    164  CA  ASN A  22      58.875   5.727 -36.000  1.00 31.56           C  
ATOM    165  C   ASN A  22      59.812   5.367 -37.156  1.00 31.56           C  
ATOM    166  CB  ASN A  22      59.562   6.688 -35.031  1.00 31.56           C  
ATOM    167  O   ASN A  22      61.000   5.145 -36.938  1.00 31.56           O  
ATOM    168  CG  ASN A  22      59.594   8.109 -35.531  1.00 31.56           C  
ATOM    169  ND2 ASN A  22      60.438   8.938 -34.938  1.00 31.56           N  
ATOM    170  OD1 ASN A  22      58.875   8.469 -36.469  1.00 31.56           O  
ATOM    171  N   ASP A  23      59.500   4.371 -38.031  1.00 41.03           N  
ATOM    172  CA  ASP A  23      60.094   4.305 -39.344  1.00 41.03           C  
ATOM    173  C   ASP A  23      59.312   5.137 -40.375  1.00 41.03           C  
ATOM    174  CB  ASP A  23      60.188   2.854 -39.844  1.00 41.03           C  
ATOM    175  O   ASP A  23      58.094   4.996 -40.469  1.00 41.03           O  
ATOM    176  CG  ASP A  23      61.469   2.162 -39.375  1.00 41.03           C  
ATOM    177  OD1 ASP A  23      62.375   2.838 -38.844  1.00 41.03           O  
ATOM    178  OD2 ASP A  23      61.594   0.932 -39.562  1.00 41.03           O  
ATOM    179  N   ASN A  24      59.250   6.406 -40.312  1.00 48.38           N  
ATOM    180  CA  ASN A  24      58.906   7.445 -41.281  1.00 48.38           C  
ATOM    181  C   ASN A  24      58.656   6.863 -42.656  1.00 48.38           C  
ATOM    182  CB  ASN A  24      60.000   8.516 -41.344  1.00 48.38           C  
ATOM    183  O   ASN A  24      58.344   7.594 -43.594  1.00 48.38           O  
ATOM    184  CG  ASN A  24      59.906   9.492 -40.188  1.00 48.38           C  
ATOM    185  ND2 ASN A  24      60.938  10.336 -40.062  1.00 48.38           N  
ATOM    186  OD1 ASN A  24      58.938   9.492 -39.406  1.00 48.38           O  
ATOM    187  N   SER A  25      58.156   5.449 -42.781  1.00 53.75           N  
ATOM    188  CA  SER A  25      57.906   5.113 -44.188  1.00 53.75           C  
ATOM    189  C   SER A  25      56.688   4.184 -44.312  1.00 53.75           C  
ATOM    190  CB  SER A  25      59.125   4.469 -44.812  1.00 53.75           C  
ATOM    191  O   SER A  25      56.281   3.846 -45.406  1.00 53.75           O  
ATOM    192  OG  SER A  25      59.438   3.227 -44.219  1.00 53.75           O  
ATOM    193  N   THR A  26      55.781   3.922 -43.062  1.00 63.38           N  
ATOM    194  CA  THR A  26      54.625   3.039 -43.250  1.00 63.38           C  
ATOM    195  C   THR A  26      53.438   3.537 -42.438  1.00 63.38           C  
ATOM    196  CB  THR A  26      54.969   1.595 -42.844  1.00 63.38           C  
ATOM    197  O   THR A  26      53.594   4.004 -41.312  1.00 63.38           O  
ATOM    198  CG2 THR A  26      56.031   0.992 -43.750  1.00 63.38           C  
ATOM    199  OG1 THR A  26      55.469   1.594 -41.500  1.00 63.38           O  
ATOM    200  N   ALA A  27      52.406   4.000 -43.094  1.00 73.00           N  
ATOM    201  CA  ALA A  27      51.125   4.496 -42.594  1.00 73.00           C  
ATOM    202  C   ALA A  27      50.125   3.354 -42.375  1.00 73.00           C  
ATOM    203  CB  ALA A  27      50.562   5.539 -43.531  1.00 73.00           C  
ATOM    204  O   ALA A  27      50.219   2.322 -43.062  1.00 73.00           O  
ATOM    205  N   THR A  28      49.406   3.348 -41.156  1.00 77.75           N  
ATOM    206  CA  THR A  28      48.375   2.379 -40.844  1.00 77.75           C  
ATOM    207  C   THR A  28      47.000   2.990 -41.031  1.00 77.75           C  
ATOM    208  CB  THR A  28      48.500   1.870 -39.406  1.00 77.75           C  
ATOM    209  O   THR A  28      46.719   4.086 -40.562  1.00 77.75           O  
ATOM    210  CG2 THR A  28      47.531   0.747 -39.125  1.00 77.75           C  
ATOM    211  OG1 THR A  28      49.844   1.379 -39.188  1.00 77.75           O  
ATOM    212  N   LEU A  29      46.250   2.383 -41.969  1.00 78.00           N  
ATOM    213  CA  LEU A  29      44.875   2.771 -42.219  1.00 78.00           C  
ATOM    214  C   LEU A  29      43.906   1.760 -41.656  1.00 78.00           C  
ATOM    215  CB  LEU A  29      44.656   2.906 -43.750  1.00 78.00           C  
ATOM    216  O   LEU A  29      43.906   0.595 -42.062  1.00 78.00           O  
ATOM    217  CG  LEU A  29      43.250   3.281 -44.188  1.00 78.00           C  
ATOM    218  CD1 LEU A  29      42.906   4.711 -43.750  1.00 78.00           C  
ATOM    219  CD2 LEU A  29      43.094   3.111 -45.688  1.00 78.00           C  
ATOM    220  N   CYS A  30      43.156   2.232 -40.688  1.00 71.31           N  
ATOM    221  CA  CYS A  30      42.188   1.385 -40.000  1.00 71.31           C  
ATOM    222  C   CYS A  30      40.750   1.813 -40.375  1.00 71.31           C  
ATOM    223  CB  CYS A  30      42.375   1.431 -38.500  1.00 71.31           C  
ATOM    224  O   CYS A  30      40.438   2.998 -40.281  1.00 71.31           O  
ATOM    225  SG  CYS A  30      44.000   0.872 -37.938  1.00 71.31           S  
ATOM    226  N   LEU A  31      39.969   0.873 -40.906  1.00 65.62           N  
ATOM    227  CA  LEU A  31      38.594   1.172 -41.344  1.00 65.62           C  
ATOM    228  C   LEU A  31      37.562   0.437 -40.500  1.00 65.62           C  
ATOM    229  CB  LEU A  31      38.406   0.792 -42.812  1.00 65.62           C  
ATOM    230  O   LEU A  31      37.594  -0.793 -40.406  1.00 65.62           O  
ATOM    231  CG  LEU A  31      39.312   1.521 -43.812  1.00 65.62           C  
ATOM    232  CD1 LEU A  31      39.531   0.659 -45.062  1.00 65.62           C  
ATOM    233  CD2 LEU A  31      38.688   2.867 -44.188  1.00 65.62           C  
ATOM    234  N   GLY A  32      36.844   1.279 -39.688  1.00 57.66           N  
ATOM    235  CA  GLY A  32      35.656   0.806 -39.031  1.00 57.66           C  
ATOM    236  C   GLY A  32      35.906   0.123 -37.688  1.00 57.66           C  
ATOM    237  O   GLY A  32      36.969   0.335 -37.094  1.00 57.66           O  
ATOM    238  N   HIS A  33      34.812  -0.522 -36.969  1.00 52.06           N  
ATOM    239  CA  HIS A  33      34.688  -1.188 -35.688  1.00 52.06           C  
ATOM    240  C   HIS A  33      35.562  -2.447 -35.625  1.00 52.06           C  
ATOM    241  CB  HIS A  33      33.250  -1.540 -35.406  1.00 52.06           C  
ATOM    242  O   HIS A  33      35.688  -3.066 -34.594  1.00 52.06           O  
ATOM    243  CG  HIS A  33      32.656  -2.555 -36.344  1.00 52.06           C  
ATOM    244  CD2 HIS A  33      31.672  -2.461 -37.250  1.00 52.06           C  
ATOM    245  ND1 HIS A  33      33.125  -3.852 -36.406  1.00 52.06           N  
ATOM    246  CE1 HIS A  33      32.438  -4.516 -37.312  1.00 52.06           C  
ATOM    247  NE2 HIS A  33      31.547  -3.691 -37.844  1.00 52.06           N  
ATOM    248  N   HIS A  34      36.375  -3.033 -36.750  1.00 50.31           N  
ATOM    249  CA  HIS A  34      37.312  -4.145 -36.875  1.00 50.31           C  
ATOM    250  C   HIS A  34      38.688  -3.781 -36.344  1.00 50.31           C  
ATOM    251  CB  HIS A  34      37.438  -4.570 -38.344  1.00 50.31           C  
ATOM    252  O   HIS A  34      39.562  -4.656 -36.156  1.00 50.31           O  
ATOM    253  CG  HIS A  34      36.156  -5.184 -38.875  1.00 50.31           C  
ATOM    254  CD2 HIS A  34      35.250  -4.711 -39.750  1.00 50.31           C  
ATOM    255  ND1 HIS A  34      35.750  -6.445 -38.531  1.00 50.31           N  
ATOM    256  CE1 HIS A  34      34.625  -6.719 -39.156  1.00 50.31           C  
ATOM    257  NE2 HIS A  34      34.281  -5.684 -39.906  1.00 50.31           N  
ATOM    258  N   ALA A  35      39.062  -2.547 -35.906  1.00 50.56           N  
ATOM    259  CA  ALA A  35      40.375  -2.025 -35.562  1.00 50.56           C  
ATOM    260  C   ALA A  35      40.500  -1.868 -34.031  1.00 50.56           C  
ATOM    261  CB  ALA A  35      40.625  -0.691 -36.250  1.00 50.56           C  
ATOM    262  O   ALA A  35      41.500  -1.333 -33.531  1.00 50.56           O  
ATOM    263  N   VAL A  36      39.500  -2.500 -33.188  1.00 54.62           N  
ATOM    264  CA  VAL A  36      39.594  -2.369 -31.734  1.00 54.62           C  
ATOM    265  C   VAL A  36      40.250  -3.613 -31.141  1.00 54.62           C  
ATOM    266  CB  VAL A  36      38.219  -2.150 -31.078  1.00 54.62           C  
ATOM    267  O   VAL A  36      39.781  -4.734 -31.344  1.00 54.62           O  
ATOM    268  CG1 VAL A  36      38.344  -1.938 -29.562  1.00 54.62           C  
ATOM    269  CG2 VAL A  36      37.500  -0.962 -31.719  1.00 54.62           C  
ATOM    270  N   PRO A  37      41.625  -3.562 -30.844  1.00 48.25           N  
ATOM    271  CA  PRO A  37      42.500  -4.648 -30.344  1.00 48.25           C  
ATOM    272  C   PRO A  37      42.000  -5.199 -29.000  1.00 48.25           C  
ATOM    273  CB  PRO A  37      43.875  -3.994 -30.219  1.00 48.25           C  
ATOM    274  O   PRO A  37      42.281  -6.359 -28.672  1.00 48.25           O  
ATOM    275  CG  PRO A  37      43.594  -2.527 -30.312  1.00 48.25           C  
ATOM    276  CD  PRO A  37      42.125  -2.322 -30.578  1.00 48.25           C  
ATOM    277  N   ASN A  38      40.500  -5.332 -28.703  1.00 53.78           N  
ATOM    278  CA  ASN A  38      39.875  -5.879 -27.500  1.00 53.78           C  
ATOM    279  C   ASN A  38      38.406  -5.547 -27.438  1.00 53.78           C  
ATOM    280  CB  ASN A  38      40.594  -5.363 -26.250  1.00 53.78           C  
ATOM    281  O   ASN A  38      37.969  -4.727 -26.609  1.00 53.78           O  
ATOM    282  CG  ASN A  38      41.844  -6.184 -25.906  1.00 53.78           C  
ATOM    283  ND2 ASN A  38      42.594  -5.723 -24.922  1.00 53.78           N  
ATOM    284  OD1 ASN A  38      42.094  -7.227 -26.516  1.00 53.78           O  
ATOM    285  N   GLY A  39      37.688  -5.852 -28.453  1.00 58.41           N  
ATOM    286  CA  GLY A  39      36.250  -5.633 -28.500  1.00 58.41           C  
ATOM    287  C   GLY A  39      35.500  -6.359 -27.391  1.00 58.41           C  
ATOM    288  O   GLY A  39      36.062  -7.172 -26.672  1.00 58.41           O  
ATOM    289  N   THR A  40      34.406  -5.758 -26.672  1.00 63.12           N  
ATOM    290  CA  THR A  40      33.531  -6.305 -25.641  1.00 63.12           C  
ATOM    291  C   THR A  40      32.781  -7.516 -26.172  1.00 63.12           C  
ATOM    292  CB  THR A  40      32.531  -5.246 -25.141  1.00 63.12           C  
ATOM    293  O   THR A  40      32.250  -7.492 -27.281  1.00 63.12           O  
ATOM    294  CG2 THR A  40      31.859  -5.699 -23.844  1.00 63.12           C  
ATOM    295  OG1 THR A  40      33.250  -4.020 -24.875  1.00 63.12           O  
ATOM    296  N   LEU A  41      33.000  -8.695 -25.562  1.00 70.75           N  
ATOM    297  CA  LEU A  41      32.281  -9.914 -25.922  1.00 70.75           C  
ATOM    298  C   LEU A  41      30.859  -9.898 -25.359  1.00 70.75           C  
ATOM    299  CB  LEU A  41      33.031 -11.148 -25.422  1.00 70.75           C  
ATOM    300  O   LEU A  41      30.672  -9.586 -24.172  1.00 70.75           O  
ATOM    301  CG  LEU A  41      34.375 -11.414 -26.062  1.00 70.75           C  
ATOM    302  CD1 LEU A  41      35.125 -12.531 -25.328  1.00 70.75           C  
ATOM    303  CD2 LEU A  41      34.219 -11.758 -27.547  1.00 70.75           C  
ATOM    304  N   VAL A  42      29.875 -10.086 -26.234  1.00 66.25           N  
ATOM    305  CA  VAL A  42      28.484 -10.078 -25.781  1.00 66.25           C  
ATOM    306  C   VAL A  42      27.812 -11.398 -26.141  1.00 66.25           C  
ATOM    307  CB  VAL A  42      27.688  -8.898 -26.375  1.00 66.25           C  
ATOM    308  O   VAL A  42      28.203 -12.062 -27.094  1.00 66.25           O  
ATOM    309  CG1 VAL A  42      28.266  -7.562 -25.891  1.00 66.25           C  
ATOM    310  CG2 VAL A  42      27.703  -8.969 -27.906  1.00 66.25           C  
ATOM    311  N   LYS A  43      26.906 -11.836 -25.297  1.00 65.69           N  
ATOM    312  CA  LYS A  43      26.109 -13.039 -25.531  1.00 65.69           C  
ATOM    313  C   LYS A  43      24.859 -12.727 -26.344  1.00 65.69           C  
ATOM    314  CB  LYS A  43      25.719 -13.680 -24.188  1.00 65.69           C  
ATOM    315  O   LYS A  43      24.078 -11.828 -25.984  1.00 65.69           O  
ATOM    316  CG  LYS A  43      25.016 -15.023 -24.328  1.00 65.69           C  
ATOM    317  CD  LYS A  43      24.688 -15.617 -22.969  1.00 65.69           C  
ATOM    318  CE  LYS A  43      23.922 -16.938 -23.109  1.00 65.69           C  
ATOM    319  NZ  LYS A  43      23.594 -17.531 -21.766  1.00 65.69           N  
ATOM    320  N   THR A  44      24.719 -13.320 -27.500  1.00 62.47           N  
ATOM    321  CA  THR A  44      23.500 -13.188 -28.312  1.00 62.47           C  
ATOM    322  C   THR A  44      22.656 -14.453 -28.234  1.00 62.47           C  
ATOM    323  CB  THR A  44      23.844 -12.891 -29.781  1.00 62.47           C  
ATOM    324  O   THR A  44      23.062 -15.438 -27.609  1.00 62.47           O  
ATOM    325  CG2 THR A  44      24.828 -11.727 -29.906  1.00 62.47           C  
ATOM    326  OG1 THR A  44      24.438 -14.062 -30.375  1.00 62.47           O  
ATOM    327  N   ILE A  45      21.562 -14.445 -28.781  1.00 52.72           N  
ATOM    328  CA  ILE A  45      20.625 -15.562 -28.781  1.00 52.72           C  
ATOM    329  C   ILE A  45      21.250 -16.766 -29.500  1.00 52.72           C  
ATOM    330  CB  ILE A  45      19.297 -15.180 -29.453  1.00 52.72           C  
ATOM    331  O   ILE A  45      21.047 -17.906 -29.094  1.00 52.72           O  
ATOM    332  CG1 ILE A  45      18.594 -14.078 -28.641  1.00 52.72           C  
ATOM    333  CG2 ILE A  45      18.391 -16.406 -29.609  1.00 52.72           C  
ATOM    334  CD1 ILE A  45      17.375 -13.477 -29.344  1.00 52.72           C  
ATOM    335  N   THR A  46      22.172 -16.562 -30.438  1.00 46.50           N  
ATOM    336  CA  THR A  46      22.719 -17.594 -31.297  1.00 46.50           C  
ATOM    337  C   THR A  46      24.188 -17.859 -30.969  1.00 46.50           C  
ATOM    338  CB  THR A  46      22.594 -17.203 -32.781  1.00 46.50           C  
ATOM    339  O   THR A  46      24.703 -18.953 -31.234  1.00 46.50           O  
ATOM    340  CG2 THR A  46      21.125 -17.172 -33.219  1.00 46.50           C  
ATOM    341  OG1 THR A  46      23.172 -15.906 -32.969  1.00 46.50           O  
ATOM    342  N   ASN A  47      24.812 -16.969 -30.281  1.00 54.12           N  
ATOM    343  CA  ASN A  47      26.234 -17.109 -30.000  1.00 54.12           C  
ATOM    344  C   ASN A  47      26.641 -16.375 -28.719  1.00 54.12           C  
ATOM    345  CB  ASN A  47      27.062 -16.578 -31.172  1.00 54.12           C  
ATOM    346  O   ASN A  47      26.250 -15.227 -28.500  1.00 54.12           O  
ATOM    347  CG  ASN A  47      28.531 -16.969 -31.078  1.00 54.12           C  
ATOM    348  ND2 ASN A  47      29.156 -17.203 -32.219  1.00 54.12           N  
ATOM    349  OD1 ASN A  47      29.094 -17.047 -29.984  1.00 54.12           O  
ATOM    350  N   ASP A  48      27.406 -17.000 -27.906  1.00 67.81           N  
ATOM    351  CA  ASP A  48      27.750 -16.516 -26.562  1.00 67.81           C  
ATOM    352  C   ASP A  48      29.078 -15.750 -26.594  1.00 67.81           C  
ATOM    353  CB  ASP A  48      27.844 -17.688 -25.578  1.00 67.81           C  
ATOM    354  O   ASP A  48      29.469 -15.133 -25.609  1.00 67.81           O  
ATOM    355  CG  ASP A  48      26.500 -18.312 -25.281  1.00 67.81           C  
ATOM    356  OD1 ASP A  48      25.453 -17.656 -25.500  1.00 67.81           O  
ATOM    357  OD2 ASP A  48      26.484 -19.484 -24.828  1.00 67.81           O  
ATOM    358  N   GLN A  49      29.719 -15.656 -27.781  1.00 67.12           N  
ATOM    359  CA  GLN A  49      31.000 -14.961 -27.875  1.00 67.12           C  
ATOM    360  C   GLN A  49      31.062 -14.078 -29.109  1.00 67.12           C  
ATOM    361  CB  GLN A  49      32.156 -15.969 -27.875  1.00 67.12           C  
ATOM    362  O   GLN A  49      31.766 -14.406 -30.078  1.00 67.12           O  
ATOM    363  CG  GLN A  49      32.281 -16.766 -26.594  1.00 67.12           C  
ATOM    364  CD  GLN A  49      33.562 -17.594 -26.531  1.00 67.12           C  
ATOM    365  NE2 GLN A  49      34.156 -17.672 -25.344  1.00 67.12           N  
ATOM    366  OE1 GLN A  49      34.000 -18.141 -27.531  1.00 67.12           O  
ATOM    367  N   ILE A  50      30.297 -13.000 -29.109  1.00 62.19           N  
ATOM    368  CA  ILE A  50      30.297 -12.078 -30.234  1.00 62.19           C  
ATOM    369  C   ILE A  50      31.047 -10.805 -29.859  1.00 62.19           C  
ATOM    370  CB  ILE A  50      28.859 -11.727 -30.688  1.00 62.19           C  
ATOM    371  O   ILE A  50      30.734 -10.164 -28.844  1.00 62.19           O  
ATOM    372  CG1 ILE A  50      28.125 -12.992 -31.156  1.00 62.19           C  
ATOM    373  CG2 ILE A  50      28.891 -10.680 -31.797  1.00 62.19           C  
ATOM    374  CD1 ILE A  50      26.672 -12.766 -31.516  1.00 62.19           C  
ATOM    375  N   GLU A  51      32.031 -10.516 -30.672  1.00 59.75           N  
ATOM    376  CA  GLU A  51      32.906  -9.352 -30.422  1.00 59.75           C  
ATOM    377  C   GLU A  51      32.281  -8.086 -30.984  1.00 59.75           C  
ATOM    378  CB  GLU A  51      34.281  -9.562 -31.016  1.00 59.75           C  
ATOM    379  O   GLU A  51      31.922  -8.031 -32.156  1.00 59.75           O  
ATOM    380  CG  GLU A  51      35.344  -8.617 -30.453  1.00 59.75           C  
ATOM    381  CD  GLU A  51      36.750  -8.898 -30.969  1.00 59.75           C  
ATOM    382  OE1 GLU A  51      37.688  -8.180 -30.578  1.00 59.75           O  
ATOM    383  OE2 GLU A  51      36.875  -9.852 -31.781  1.00 59.75           O  
ATOM    384  N   VAL A  52      32.062  -7.066 -30.078  1.00 60.66           N  
ATOM    385  CA  VAL A  52      31.484  -5.785 -30.453  1.00 60.66           C  
ATOM    386  C   VAL A  52      32.438  -4.652 -30.078  1.00 60.66           C  
ATOM    387  CB  VAL A  52      30.094  -5.566 -29.797  1.00 60.66           C  
ATOM    388  O   VAL A  52      33.344  -4.848 -29.281  1.00 60.66           O  
ATOM    389  CG1 VAL A  52      29.125  -6.656 -30.219  1.00 60.66           C  
ATOM    390  CG2 VAL A  52      30.234  -5.523 -28.281  1.00 60.66           C  
ATOM    391  N   THR A  53      32.250  -3.508 -30.703  1.00 57.94           N  
ATOM    392  CA  THR A  53      33.062  -2.332 -30.469  1.00 57.94           C  
ATOM    393  C   THR A  53      32.750  -1.698 -29.125  1.00 57.94           C  
ATOM    394  CB  THR A  53      32.875  -1.289 -31.594  1.00 57.94           C  
ATOM    395  O   THR A  53      33.625  -1.194 -28.438  1.00 57.94           O  
ATOM    396  CG2 THR A  53      33.469  -1.787 -32.906  1.00 57.94           C  
ATOM    397  OG1 THR A  53      31.500  -1.028 -31.781  1.00 57.94           O  
ATOM    398  N   ASN A  54      31.453  -1.810 -28.625  1.00 61.47           N  
ATOM    399  CA  ASN A  54      30.984  -1.328 -27.344  1.00 61.47           C  
ATOM    400  C   ASN A  54      29.672  -1.998 -26.938  1.00 61.47           C  
ATOM    401  CB  ASN A  54      30.812   0.193 -27.359  1.00 61.47           C  
ATOM    402  O   ASN A  54      28.875  -2.377 -27.781  1.00 61.47           O  
ATOM    403  CG  ASN A  54      30.609   0.777 -25.969  1.00 61.47           C  
ATOM    404  ND2 ASN A  54      30.219   2.043 -25.922  1.00 61.47           N  
ATOM    405  OD1 ASN A  54      30.812   0.095 -24.969  1.00 61.47           O  
ATOM    406  N   ALA A  55      29.469  -2.205 -25.703  1.00 71.31           N  
ATOM    407  CA  ALA A  55      28.219  -2.732 -25.156  1.00 71.31           C  
ATOM    408  C   ALA A  55      27.766  -1.934 -23.938  1.00 71.31           C  
ATOM    409  CB  ALA A  55      28.375  -4.207 -24.797  1.00 71.31           C  
ATOM    410  O   ALA A  55      28.547  -1.689 -23.016  1.00 71.31           O  
ATOM    411  N   THR A  56      26.531  -1.426 -24.016  1.00 74.88           N  
ATOM    412  CA  THR A  56      25.969  -0.664 -22.906  1.00 74.88           C  
ATOM    413  C   THR A  56      24.828  -1.430 -22.250  1.00 74.88           C  
ATOM    414  CB  THR A  56      25.469   0.715 -23.375  1.00 74.88           C  
ATOM    415  O   THR A  56      23.938  -1.941 -22.938  1.00 74.88           O  
ATOM    416  CG2 THR A  56      25.000   1.562 -22.188  1.00 74.88           C  
ATOM    417  OG1 THR A  56      26.531   1.399 -24.047  1.00 74.88           O  
ATOM    418  N   GLU A  57      24.922  -1.516 -20.922  1.00 83.88           N  
ATOM    419  CA  GLU A  57      23.875  -2.209 -20.172  1.00 83.88           C  
ATOM    420  C   GLU A  57      22.594  -1.388 -20.125  1.00 83.88           C  
ATOM    421  CB  GLU A  57      24.344  -2.520 -18.750  1.00 83.88           C  
ATOM    422  O   GLU A  57      22.625  -0.190 -19.844  1.00 83.88           O  
ATOM    423  CG  GLU A  57      23.344  -3.303 -17.922  1.00 83.88           C  
ATOM    424  CD  GLU A  57      23.078  -4.695 -18.469  1.00 83.88           C  
ATOM    425  OE1 GLU A  57      21.969  -4.934 -19.016  1.00 83.88           O  
ATOM    426  OE2 GLU A  57      23.969  -5.559 -18.344  1.00 83.88           O  
ATOM    427  N   LEU A  58      21.500  -2.109 -20.391  1.00 80.75           N  
ATOM    428  CA  LEU A  58      20.219  -1.416 -20.453  1.00 80.75           C  
ATOM    429  C   LEU A  58      19.391  -1.717 -19.219  1.00 80.75           C  
ATOM    430  CB  LEU A  58      19.469  -1.818 -21.719  1.00 80.75           C  
ATOM    431  O   LEU A  58      18.344  -1.081 -19.000  1.00 80.75           O  
ATOM    432  CG  LEU A  58      20.125  -1.457 -23.062  1.00 80.75           C  
ATOM    433  CD1 LEU A  58      19.266  -1.944 -24.219  1.00 80.75           C  
ATOM    434  CD2 LEU A  58      20.344   0.048 -23.156  1.00 80.75           C  
ATOM    435  N   VAL A  59      19.875  -2.736 -18.359  1.00 83.75           N  
ATOM    436  CA  VAL A  59      19.078  -3.172 -17.219  1.00 83.75           C  
ATOM    437  C   VAL A  59      19.719  -2.670 -15.922  1.00 83.75           C  
ATOM    438  CB  VAL A  59      18.938  -4.711 -17.172  1.00 83.75           C  
ATOM    439  O   VAL A  59      20.906  -2.877 -15.688  1.00 83.75           O  
ATOM    440  CG1 VAL A  59      18.125  -5.148 -15.953  1.00 83.75           C  
ATOM    441  CG2 VAL A  59      18.281  -5.219 -18.453  1.00 83.75           C  
ATOM    442  N   GLN A  60      18.875  -1.982 -15.086  1.00 88.31           N  
ATOM    443  CA  GLN A  60      19.266  -1.604 -13.734  1.00 88.31           C  
ATOM    444  C   GLN A  60      19.094  -2.766 -12.766  1.00 88.31           C  
ATOM    445  CB  GLN A  60      18.469  -0.389 -13.258  1.00 88.31           C  
ATOM    446  O   GLN A  60      17.969  -3.246 -12.570  1.00 88.31           O  
ATOM    447  CG  GLN A  60      18.828   0.059 -11.852  1.00 88.31           C  
ATOM    448  CD  GLN A  60      20.266   0.525 -11.719  1.00 88.31           C  
ATOM    449  NE2 GLN A  60      20.859   0.285 -10.555  1.00 88.31           N  
ATOM    450  OE1 GLN A  60      20.828   1.097 -12.648  1.00 88.31           O  
ATOM    451  N   SER A  61      20.172  -3.178 -12.133  1.00 85.62           N  
ATOM    452  CA  SER A  61      20.094  -4.387 -11.320  1.00 85.62           C  
ATOM    453  C   SER A  61      20.359  -4.078  -9.852  1.00 85.62           C  
ATOM    454  CB  SER A  61      21.109  -5.430 -11.820  1.00 85.62           C  
ATOM    455  O   SER A  61      20.266  -4.961  -8.992  1.00 85.62           O  
ATOM    456  OG  SER A  61      22.406  -4.875 -11.891  1.00 85.62           O  
ATOM    457  N   SER A  62      20.578  -2.756  -9.602  1.00 87.69           N  
ATOM    458  CA  SER A  62      20.875  -2.420  -8.219  1.00 87.69           C  
ATOM    459  C   SER A  62      19.922  -1.348  -7.691  1.00 87.69           C  
ATOM    460  CB  SER A  62      22.328  -1.945  -8.078  1.00 87.69           C  
ATOM    461  O   SER A  62      19.406  -0.542  -8.461  1.00 87.69           O  
ATOM    462  OG  SER A  62      22.531  -0.765  -8.828  1.00 87.69           O  
ATOM    463  N   SER A  63      19.688  -1.475  -6.395  1.00 88.88           N  
ATOM    464  CA  SER A  63      18.859  -0.504  -5.680  1.00 88.88           C  
ATOM    465  C   SER A  63      19.703   0.338  -4.727  1.00 88.88           C  
ATOM    466  CB  SER A  63      17.750  -1.212  -4.898  1.00 88.88           C  
ATOM    467  O   SER A  63      20.766  -0.094  -4.285  1.00 88.88           O  
ATOM    468  OG  SER A  63      17.062  -0.297  -4.070  1.00 88.88           O  
ATOM    469  N   THR A  64      19.312   1.514  -4.457  1.00 89.50           N  
ATOM    470  CA  THR A  64      20.031   2.424  -3.572  1.00 89.50           C  
ATOM    471  C   THR A  64      19.938   1.956  -2.123  1.00 89.50           C  
ATOM    472  CB  THR A  64      19.500   3.859  -3.688  1.00 89.50           C  
ATOM    473  O   THR A  64      20.750   2.355  -1.284  1.00 89.50           O  
ATOM    474  CG2 THR A  64      19.719   4.418  -5.090  1.00 89.50           C  
ATOM    475  OG1 THR A  64      18.094   3.859  -3.398  1.00 89.50           O  
ATOM    476  N   GLY A  65      18.969   0.954  -1.908  1.00 91.31           N  
ATOM    477  CA  GLY A  65      18.844   0.396  -0.570  1.00 91.31           C  
ATOM    478  C   GLY A  65      18.125   1.312   0.398  1.00 91.31           C  
ATOM    479  O   GLY A  65      18.000   0.995   1.582  1.00 91.31           O  
ATOM    480  N   LYS A  66      17.750   2.508   0.011  1.00 94.88           N  
ATOM    481  CA  LYS A  66      16.922   3.434   0.774  1.00 94.88           C  
ATOM    482  C   LYS A  66      15.789   3.996  -0.084  1.00 94.88           C  
ATOM    483  CB  LYS A  66      17.766   4.574   1.338  1.00 94.88           C  
ATOM    484  O   LYS A  66      15.906   4.062  -1.310  1.00 94.88           O  
ATOM    485  CG  LYS A  66      18.469   5.402   0.276  1.00 94.88           C  
ATOM    486  CD  LYS A  66      19.406   6.426   0.900  1.00 94.88           C  
ATOM    487  CE  LYS A  66      20.109   7.270  -0.161  1.00 94.88           C  
ATOM    488  NZ  LYS A  66      21.062   8.242   0.443  1.00 94.88           N  
ATOM    489  N   ILE A  67      14.633   4.375   0.520  1.00 94.81           N  
ATOM    490  CA  ILE A  67      13.500   5.012  -0.144  1.00 94.81           C  
ATOM    491  C   ILE A  67      13.727   6.520  -0.215  1.00 94.81           C  
ATOM    492  CB  ILE A  67      12.172   4.699   0.581  1.00 94.81           C  
ATOM    493  O   ILE A  67      13.914   7.176   0.813  1.00 94.81           O  
ATOM    494  CG1 ILE A  67      11.875   3.195   0.528  1.00 94.81           C  
ATOM    495  CG2 ILE A  67      11.023   5.504  -0.028  1.00 94.81           C  
ATOM    496  CD1 ILE A  67      10.641   2.781   1.313  1.00 94.81           C  
ATOM    497  N   CYS A  68      13.789   7.035  -1.431  1.00 94.19           N  
ATOM    498  CA  CYS A  68      14.008   8.469  -1.618  1.00 94.19           C  
ATOM    499  C   CYS A  68      12.727   9.250  -1.381  1.00 94.19           C  
ATOM    500  CB  CYS A  68      14.539   8.750  -3.025  1.00 94.19           C  
ATOM    501  O   CYS A  68      11.672   8.891  -1.897  1.00 94.19           O  
ATOM    502  SG  CYS A  68      16.203   8.102  -3.324  1.00 94.19           S  
ATOM    503  N   ASN A  69      12.789  10.328  -0.556  1.00 92.19           N  
ATOM    504  CA  ASN A  69      11.602  11.062  -0.130  1.00 92.19           C  
ATOM    505  C   ASN A  69      11.312  12.234  -1.060  1.00 92.19           C  
ATOM    506  CB  ASN A  69      11.766  11.555   1.311  1.00 92.19           C  
ATOM    507  O   ASN A  69      10.383  13.016  -0.810  1.00 92.19           O  
ATOM    508  CG  ASN A  69      12.883  12.562   1.460  1.00 92.19           C  
ATOM    509  ND2 ASN A  69      12.914  13.250   2.598  1.00 92.19           N  
ATOM    510  OD1 ASN A  69      13.711  12.734   0.560  1.00 92.19           O  
ATOM    511  N   ASN A  70      12.039  12.398  -2.174  1.00 92.69           N  
ATOM    512  CA  ASN A  70      11.820  13.359  -3.250  1.00 92.69           C  
ATOM    513  C   ASN A  70      11.852  12.688  -4.617  1.00 92.69           C  
ATOM    514  CB  ASN A  70      12.859  14.484  -3.188  1.00 92.69           C  
ATOM    515  O   ASN A  70      12.711  11.852  -4.883  1.00 92.69           O  
ATOM    516  CG  ASN A  70      12.438  15.711  -3.969  1.00 92.69           C  
ATOM    517  ND2 ASN A  70      13.141  16.812  -3.756  1.00 92.69           N  
ATOM    518  OD1 ASN A  70      11.492  15.664  -4.758  1.00 92.69           O  
ATOM    519  N   PRO A  71      10.742  13.031  -5.484  1.00 92.25           N  
ATOM    520  CA  PRO A  71       9.734  14.102  -5.445  1.00 92.25           C  
ATOM    521  C   PRO A  71       8.445  13.664  -4.750  1.00 92.25           C  
ATOM    522  CB  PRO A  71       9.484  14.406  -6.922  1.00 92.25           C  
ATOM    523  O   PRO A  71       7.516  14.461  -4.613  1.00 92.25           O  
ATOM    524  CG  PRO A  71       9.680  13.094  -7.621  1.00 92.25           C  
ATOM    525  CD  PRO A  71      10.734  12.320  -6.895  1.00 92.25           C  
ATOM    526  N   HIS A  72       8.281  12.359  -4.328  1.00 92.06           N  
ATOM    527  CA  HIS A  72       7.043  11.875  -3.723  1.00 92.06           C  
ATOM    528  C   HIS A  72       6.988  12.211  -2.236  1.00 92.06           C  
ATOM    529  CB  HIS A  72       6.910  10.367  -3.922  1.00 92.06           C  
ATOM    530  O   HIS A  72       8.023  12.227  -1.560  1.00 92.06           O  
ATOM    531  CG  HIS A  72       6.969   9.938  -5.355  1.00 92.06           C  
ATOM    532  CD2 HIS A  72       7.859   9.164  -6.016  1.00 92.06           C  
ATOM    533  ND1 HIS A  72       6.035  10.336  -6.289  1.00 92.06           N  
ATOM    534  CE1 HIS A  72       6.344   9.812  -7.461  1.00 92.06           C  
ATOM    535  NE2 HIS A  72       7.449   9.094  -7.324  1.00 92.06           N  
ATOM    536  N   ARG A  73       5.816  12.555  -1.771  1.00 93.50           N  
ATOM    537  CA  ARG A  73       5.586  12.703  -0.337  1.00 93.50           C  
ATOM    538  C   ARG A  73       5.445  11.344   0.339  1.00 93.50           C  
ATOM    539  CB  ARG A  73       4.340  13.555  -0.078  1.00 93.50           C  
ATOM    540  O   ARG A  73       4.426  10.672   0.178  1.00 93.50           O  
ATOM    541  CG  ARG A  73       4.160  13.953   1.378  1.00 93.50           C  
ATOM    542  CD  ARG A  73       3.002  14.930   1.555  1.00 93.50           C  
ATOM    543  NE  ARG A  73       1.717  14.297   1.268  1.00 93.50           N  
ATOM    544  NH1 ARG A  73       0.475  16.219   1.550  1.00 93.50           N  
ATOM    545  NH2 ARG A  73      -0.563  14.258   0.995  1.00 93.50           N  
ATOM    546  CZ  ARG A  73       0.546  14.930   1.271  1.00 93.50           C  
ATOM    547  N   ILE A  74       6.488  10.938   1.047  1.00 94.44           N  
ATOM    548  CA  ILE A  74       6.523   9.617   1.674  1.00 94.44           C  
ATOM    549  C   ILE A  74       6.086   9.734   3.131  1.00 94.44           C  
ATOM    550  CB  ILE A  74       7.930   8.992   1.585  1.00 94.44           C  
ATOM    551  O   ILE A  74       6.645  10.516   3.896  1.00 94.44           O  
ATOM    552  CG1 ILE A  74       8.430   9.000   0.135  1.00 94.44           C  
ATOM    553  CG2 ILE A  74       7.922   7.566   2.150  1.00 94.44           C  
ATOM    554  CD1 ILE A  74       7.555   8.211  -0.827  1.00 94.44           C  
ATOM    555  N   LEU A  75       5.051   8.992   3.484  1.00 94.44           N  
ATOM    556  CA  LEU A  75       4.621   8.906   4.875  1.00 94.44           C  
ATOM    557  C   LEU A  75       5.051   7.578   5.496  1.00 94.44           C  
ATOM    558  CB  LEU A  75       3.104   9.062   4.980  1.00 94.44           C  
ATOM    559  O   LEU A  75       4.637   6.512   5.043  1.00 94.44           O  
ATOM    560  CG  LEU A  75       2.523   9.141   6.391  1.00 94.44           C  
ATOM    561  CD1 LEU A  75       3.037  10.391   7.105  1.00 94.44           C  
ATOM    562  CD2 LEU A  75       1.000   9.133   6.348  1.00 94.44           C  
ATOM    563  N   ASP A  76       5.930   7.660   6.434  1.00 94.38           N  
ATOM    564  CA  ASP A  76       6.410   6.477   7.137  1.00 94.38           C  
ATOM    565  C   ASP A  76       5.406   6.023   8.195  1.00 94.38           C  
ATOM    566  CB  ASP A  76       7.770   6.746   7.785  1.00 94.38           C  
ATOM    567  O   ASP A  76       5.113   6.762   9.133  1.00 94.38           O  
ATOM    568  CG  ASP A  76       8.453   5.488   8.281  1.00 94.38           C  
ATOM    569  OD1 ASP A  76       7.828   4.406   8.266  1.00 94.38           O  
ATOM    570  OD2 ASP A  76       9.625   5.578   8.703  1.00 94.38           O  
ATOM    571  N   GLY A  77       4.961   4.770   8.078  1.00 92.12           N  
ATOM    572  CA  GLY A  77       3.961   4.199   8.961  1.00 92.12           C  
ATOM    573  C   GLY A  77       4.531   3.770  10.305  1.00 92.12           C  
ATOM    574  O   GLY A  77       3.779   3.486  11.242  1.00 92.12           O  
ATOM    575  N   ILE A  78       5.969   3.830  10.422  1.00 92.00           N  
ATOM    576  CA  ILE A  78       6.723   3.496  11.625  1.00 92.00           C  
ATOM    577  C   ILE A  78       6.176   2.209  12.234  1.00 92.00           C  
ATOM    578  CB  ILE A  78       6.672   4.645  12.656  1.00 92.00           C  
ATOM    579  O   ILE A  78       6.434   1.114  11.727  1.00 92.00           O  
ATOM    580  CG1 ILE A  78       7.176   5.949  12.031  1.00 92.00           C  
ATOM    581  CG2 ILE A  78       7.488   4.285  13.906  1.00 92.00           C  
ATOM    582  CD1 ILE A  78       7.027   7.164  12.938  1.00 92.00           C  
ATOM    583  N   ASP A  79       5.461   2.254  13.281  1.00 91.56           N  
ATOM    584  CA  ASP A  79       4.934   1.056  13.930  1.00 91.56           C  
ATOM    585  C   ASP A  79       3.432   0.915  13.688  1.00 91.56           C  
ATOM    586  CB  ASP A  79       5.219   1.089  15.438  1.00 91.56           C  
ATOM    587  O   ASP A  79       2.754   0.147  14.375  1.00 91.56           O  
ATOM    588  CG  ASP A  79       4.816   2.400  16.094  1.00 91.56           C  
ATOM    589  OD1 ASP A  79       4.473   3.359  15.367  1.00 91.56           O  
ATOM    590  OD2 ASP A  79       4.848   2.475  17.328  1.00 91.56           O  
ATOM    591  N   CYS A  80       2.879   1.697  12.695  1.00 92.69           N  
ATOM    592  CA  CYS A  80       1.442   1.719  12.445  1.00 92.69           C  
ATOM    593  C   CYS A  80       1.129   1.281  11.016  1.00 92.69           C  
ATOM    594  CB  CYS A  80       0.875   3.115  12.695  1.00 92.69           C  
ATOM    595  O   CYS A  80       1.718   1.794  10.062  1.00 92.69           O  
ATOM    596  SG  CYS A  80      -0.929   3.186  12.664  1.00 92.69           S  
ATOM    597  N   THR A  81       0.201   0.271  10.930  1.00 92.44           N  
ATOM    598  CA  THR A  81      -0.306  -0.063   9.602  1.00 92.44           C  
ATOM    599  C   THR A  81      -1.402   0.912   9.180  1.00 92.44           C  
ATOM    600  CB  THR A  81      -0.852  -1.503   9.562  1.00 92.44           C  
ATOM    601  O   THR A  81      -1.952   1.634  10.016  1.00 92.44           O  
ATOM    602  CG2 THR A  81       0.206  -2.506  10.008  1.00 92.44           C  
ATOM    603  OG1 THR A  81      -1.988  -1.603  10.430  1.00 92.44           O  
ATOM    604  N   LEU A  82      -1.623   0.956   7.883  1.00 91.38           N  
ATOM    605  CA  LEU A  82      -2.646   1.854   7.359  1.00 91.38           C  
ATOM    606  C   LEU A  82      -3.996   1.579   8.016  1.00 91.38           C  
ATOM    607  CB  LEU A  82      -2.762   1.705   5.840  1.00 91.38           C  
ATOM    608  O   LEU A  82      -4.707   2.512   8.391  1.00 91.38           O  
ATOM    609  CG  LEU A  82      -3.771   2.617   5.145  1.00 91.38           C  
ATOM    610  CD1 LEU A  82      -3.441   4.082   5.418  1.00 91.38           C  
ATOM    611  CD2 LEU A  82      -3.801   2.342   3.645  1.00 91.38           C  
ATOM    612  N   ILE A  83      -4.402   0.349   8.188  1.00 92.38           N  
ATOM    613  CA  ILE A  83      -5.684  -0.035   8.773  1.00 92.38           C  
ATOM    614  C   ILE A  83      -5.730   0.388  10.234  1.00 92.38           C  
ATOM    615  CB  ILE A  83      -5.926  -1.556   8.641  1.00 92.38           C  
ATOM    616  O   ILE A  83      -6.762   0.864  10.719  1.00 92.38           O  
ATOM    617  CG1 ILE A  83      -6.145  -1.941   7.176  1.00 92.38           C  
ATOM    618  CG2 ILE A  83      -7.117  -1.984   9.508  1.00 92.38           C  
ATOM    619  CD1 ILE A  83      -7.359  -1.283   6.539  1.00 92.38           C  
ATOM    620  N   ASP A  84      -4.648   0.183  10.969  1.00 92.81           N  
ATOM    621  CA  ASP A  84      -4.582   0.595  12.367  1.00 92.81           C  
ATOM    622  C   ASP A  84      -4.738   2.107  12.500  1.00 92.81           C  
ATOM    623  CB  ASP A  84      -3.260   0.146  12.992  1.00 92.81           C  
ATOM    624  O   ASP A  84      -5.352   2.592  13.453  1.00 92.81           O  
ATOM    625  CG  ASP A  84      -3.170  -1.359  13.172  1.00 92.81           C  
ATOM    626  OD1 ASP A  84      -4.211  -2.010  13.406  1.00 92.81           O  
ATOM    627  OD2 ASP A  84      -2.047  -1.900  13.070  1.00 92.81           O  
ATOM    628  N   ALA A  85      -4.113   2.818  11.562  1.00 92.88           N  
ATOM    629  CA  ALA A  85      -4.285   4.270  11.523  1.00 92.88           C  
ATOM    630  C   ALA A  85      -5.738   4.645  11.258  1.00 92.88           C  
ATOM    631  CB  ALA A  85      -3.373   4.887  10.469  1.00 92.88           C  
ATOM    632  O   ALA A  85      -6.273   5.570  11.867  1.00 92.88           O  
ATOM    633  N   LEU A  86      -6.379   3.855  10.391  1.00 93.38           N  
ATOM    634  CA  LEU A  86      -7.770   4.082  10.016  1.00 93.38           C  
ATOM    635  C   LEU A  86      -8.695   3.875  11.219  1.00 93.38           C  
ATOM    636  CB  LEU A  86      -8.180   3.146   8.875  1.00 93.38           C  
ATOM    637  O   LEU A  86      -9.656   4.621  11.398  1.00 93.38           O  
ATOM    638  CG  LEU A  86      -9.555   3.398   8.250  1.00 93.38           C  
ATOM    639  CD1 LEU A  86      -9.547   4.711   7.473  1.00 93.38           C  
ATOM    640  CD2 LEU A  86      -9.953   2.236   7.352  1.00 93.38           C  
ATOM    641  N   LEU A  87      -8.422   2.918  12.031  1.00 93.44           N  
ATOM    642  CA  LEU A  87      -9.266   2.553  13.164  1.00 93.44           C  
ATOM    643  C   LEU A  87      -8.969   3.443  14.367  1.00 93.44           C  
ATOM    644  CB  LEU A  87      -9.055   1.084  13.539  1.00 93.44           C  
ATOM    645  O   LEU A  87      -9.789   3.539  15.281  1.00 93.44           O  
ATOM    646  CG  LEU A  87      -9.445   0.051  12.477  1.00 93.44           C  
ATOM    647  CD1 LEU A  87      -9.141  -1.358  12.977  1.00 93.44           C  
ATOM    648  CD2 LEU A  87     -10.922   0.188  12.125  1.00 93.44           C  
ATOM    649  N   GLY A  88      -7.832   4.148  14.320  1.00 91.56           N  
ATOM    650  CA  GLY A  88      -7.461   5.059  15.391  1.00 91.56           C  
ATOM    651  C   GLY A  88      -6.801   4.359  16.562  1.00 91.56           C  
ATOM    652  O   GLY A  88      -7.086   4.676  17.719  1.00 91.56           O  
ATOM    653  N   ASP A  89      -5.934   3.434  16.250  1.00 91.50           N  
ATOM    654  CA  ASP A  89      -5.109   2.822  17.281  1.00 91.50           C  
ATOM    655  C   ASP A  89      -4.258   3.869  18.000  1.00 91.50           C  
ATOM    656  CB  ASP A  89      -4.215   1.734  16.688  1.00 91.50           C  
ATOM    657  O   ASP A  89      -3.742   4.793  17.359  1.00 91.50           O  
ATOM    658  CG  ASP A  89      -3.771   0.702  17.703  1.00 91.50           C  
ATOM    659  OD1 ASP A  89      -3.775   1.004  18.922  1.00 91.50           O  
ATOM    660  OD2 ASP A  89      -3.416  -0.424  17.297  1.00 91.50           O  
ATOM    661  N   PRO A  90      -4.113   3.781  19.297  1.00 87.50           N  
ATOM    662  CA  PRO A  90      -3.459   4.816  20.094  1.00 87.50           C  
ATOM    663  C   PRO A  90      -2.053   5.148  19.594  1.00 87.50           C  
ATOM    664  CB  PRO A  90      -3.412   4.203  21.500  1.00 87.50           C  
ATOM    665  O   PRO A  90      -1.660   6.316  19.578  1.00 87.50           O  
ATOM    666  CG  PRO A  90      -4.602   3.299  21.562  1.00 87.50           C  
ATOM    667  CD  PRO A  90      -4.812   2.697  20.203  1.00 87.50           C  
ATOM    668  N   HIS A  91      -1.266   4.195  19.125  1.00 87.06           N  
ATOM    669  CA  HIS A  91       0.098   4.465  18.672  1.00 87.06           C  
ATOM    670  C   HIS A  91       0.116   5.051  17.266  1.00 87.06           C  
ATOM    671  CB  HIS A  91       0.942   3.191  18.734  1.00 87.06           C  
ATOM    672  O   HIS A  91       1.160   5.508  16.797  1.00 87.06           O  
ATOM    673  CG  HIS A  91       0.503   2.145  17.750  1.00 87.06           C  
ATOM    674  CD2 HIS A  91       1.008   1.779  16.547  1.00 87.06           C  
ATOM    675  ND1 HIS A  91      -0.587   1.331  17.984  1.00 87.06           N  
ATOM    676  CE1 HIS A  91      -0.734   0.509  16.953  1.00 87.06           C  
ATOM    677  NE2 HIS A  91       0.222   0.761  16.078  1.00 87.06           N  
ATOM    678  N   CYS A  92      -1.067   5.156  16.641  1.00 90.31           N  
ATOM    679  CA  CYS A  92      -1.184   5.703  15.289  1.00 90.31           C  
ATOM    680  C   CYS A  92      -1.843   7.078  15.312  1.00 90.31           C  
ATOM    681  CB  CYS A  92      -1.986   4.758  14.391  1.00 90.31           C  
ATOM    682  O   CYS A  92      -2.188   7.625  14.266  1.00 90.31           O  
ATOM    683  SG  CYS A  92      -1.243   3.125  14.211  1.00 90.31           S  
ATOM    684  N   ASP A  93      -2.029   7.676  16.438  1.00 84.12           N  
ATOM    685  CA  ASP A  93      -2.750   8.938  16.594  1.00 84.12           C  
ATOM    686  C   ASP A  93      -2.072  10.062  15.820  1.00 84.12           C  
ATOM    687  CB  ASP A  93      -2.857   9.305  18.078  1.00 84.12           C  
ATOM    688  O   ASP A  93      -2.732  11.008  15.383  1.00 84.12           O  
ATOM    689  CG  ASP A  93      -3.928   8.516  18.812  1.00 84.12           C  
ATOM    690  OD1 ASP A  93      -4.770   7.871  18.141  1.00 84.12           O  
ATOM    691  OD2 ASP A  93      -3.932   8.539  20.062  1.00 84.12           O  
ATOM    692  N   GLY A  94      -0.844   9.969  15.539  1.00 85.19           N  
ATOM    693  CA  GLY A  94      -0.080  10.992  14.836  1.00 85.19           C  
ATOM    694  C   GLY A  94      -0.358  11.023  13.352  1.00 85.19           C  
ATOM    695  O   GLY A  94       0.046  11.961  12.656  1.00 85.19           O  
ATOM    696  N   PHE A  95      -1.161  10.125  12.820  1.00 86.38           N  
ATOM    697  CA  PHE A  95      -1.396   9.984  11.391  1.00 86.38           C  
ATOM    698  C   PHE A  95      -2.725  10.617  10.992  1.00 86.38           C  
ATOM    699  CB  PHE A  95      -1.380   8.500  10.984  1.00 86.38           C  
ATOM    700  O   PHE A  95      -3.137  10.531   9.836  1.00 86.38           O  
ATOM    701  CG  PHE A  95      -0.013   7.875  11.039  1.00 86.38           C  
ATOM    702  CD1 PHE A  95       0.944   8.180  10.078  1.00 86.38           C  
ATOM    703  CD2 PHE A  95       0.315   6.977  12.047  1.00 86.38           C  
ATOM    704  CE1 PHE A  95       2.209   7.602  10.117  1.00 86.38           C  
ATOM    705  CE2 PHE A  95       1.578   6.395  12.094  1.00 86.38           C  
ATOM    706  CZ  PHE A  95       2.523   6.707  11.133  1.00 86.38           C  
ATOM    707  N   GLN A  96      -3.338  11.406  11.898  1.00 83.25           N  
ATOM    708  CA  GLN A  96      -4.598  12.086  11.609  1.00 83.25           C  
ATOM    709  C   GLN A  96      -4.391  13.242  10.641  1.00 83.25           C  
ATOM    710  CB  GLN A  96      -5.238  12.594  12.906  1.00 83.25           C  
ATOM    711  O   GLN A  96      -3.496  14.070  10.836  1.00 83.25           O  
ATOM    712  CG  GLN A  96      -6.645  13.148  12.711  1.00 83.25           C  
ATOM    713  CD  GLN A  96      -7.297  13.555  14.023  1.00 83.25           C  
ATOM    714  NE2 GLN A  96      -8.547  14.000  13.953  1.00 83.25           N  
ATOM    715  OE1 GLN A  96      -6.680  13.477  15.094  1.00 83.25           O  
ATOM    716  N   ASN A  97      -5.137  13.258   9.516  1.00 84.06           N  
ATOM    717  CA  ASN A  97      -5.180  14.344   8.547  1.00 84.06           C  
ATOM    718  C   ASN A  97      -3.889  14.422   7.738  1.00 84.06           C  
ATOM    719  CB  ASN A  97      -5.461  15.672   9.242  1.00 84.06           C  
ATOM    720  O   ASN A  97      -3.506  15.500   7.281  1.00 84.06           O  
ATOM    721  CG  ASN A  97      -6.859  15.750   9.820  1.00 84.06           C  
ATOM    722  ND2 ASN A  97      -7.016  16.516  10.891  1.00 84.06           N  
ATOM    723  OD1 ASN A  97      -7.789  15.125   9.312  1.00 84.06           O  
ATOM    724  N   GLU A  98      -3.129  13.375   7.738  1.00 89.12           N  
ATOM    725  CA  GLU A  98      -1.904  13.320   6.945  1.00 89.12           C  
ATOM    726  C   GLU A  98      -2.201  12.953   5.496  1.00 89.12           C  
ATOM    727  CB  GLU A  98      -0.918  12.320   7.555  1.00 89.12           C  
ATOM    728  O   GLU A  98      -3.150  12.211   5.219  1.00 89.12           O  
ATOM    729  CG  GLU A  98      -0.396  12.719   8.922  1.00 89.12           C  
ATOM    730  CD  GLU A  98       0.557  13.906   8.875  1.00 89.12           C  
ATOM    731  OE1 GLU A  98       0.750  14.570   9.922  1.00 89.12           O  
ATOM    732  OE2 GLU A  98       1.113  14.172   7.789  1.00 89.12           O  
ATOM    733  N   THR A  99      -1.499  13.523   4.621  1.00 91.56           N  
ATOM    734  CA  THR A  99      -1.586  13.188   3.205  1.00 91.56           C  
ATOM    735  C   THR A  99      -0.277  12.578   2.713  1.00 91.56           C  
ATOM    736  CB  THR A  99      -1.927  14.422   2.355  1.00 91.56           C  
ATOM    737  O   THR A  99       0.791  12.859   3.256  1.00 91.56           O  
ATOM    738  CG2 THR A  99      -3.230  15.070   2.820  1.00 91.56           C  
ATOM    739  OG1 THR A  99      -0.868  15.383   2.473  1.00 91.56           O  
ATOM    740  N   TRP A 100      -0.424  11.695   1.736  1.00 93.38           N  
ATOM    741  CA  TRP A 100       0.779  11.039   1.237  1.00 93.38           C  
ATOM    742  C   TRP A 100       0.625  10.664  -0.232  1.00 93.38           C  
ATOM    743  CB  TRP A 100       1.092   9.789   2.066  1.00 93.38           C  
ATOM    744  O   TRP A 100      -0.494  10.555  -0.738  1.00 93.38           O  
ATOM    745  CG  TRP A 100       0.028   8.734   2.004  1.00 93.38           C  
ATOM    746  CD1 TRP A 100      -0.064   7.711   1.104  1.00 93.38           C  
ATOM    747  CD2 TRP A 100      -1.099   8.609   2.877  1.00 93.38           C  
ATOM    748  CE2 TRP A 100      -1.833   7.480   2.447  1.00 93.38           C  
ATOM    749  CE3 TRP A 100      -1.559   9.336   3.980  1.00 93.38           C  
ATOM    750  NE1 TRP A 100      -1.182   6.953   1.365  1.00 93.38           N  
ATOM    751  CH2 TRP A 100      -3.432   7.797   4.164  1.00 93.38           C  
ATOM    752  CZ2 TRP A 100      -3.004   7.066   3.086  1.00 93.38           C  
ATOM    753  CZ3 TRP A 100      -2.725   8.922   4.613  1.00 93.38           C  
ATOM    754  N   ASP A 101       1.811  10.570  -0.881  1.00 91.69           N  
ATOM    755  CA  ASP A 101       1.845   9.914  -2.186  1.00 91.69           C  
ATOM    756  C   ASP A 101       2.086   8.414  -2.043  1.00 91.69           C  
ATOM    757  CB  ASP A 101       2.926  10.539  -3.070  1.00 91.69           C  
ATOM    758  O   ASP A 101       1.445   7.609  -2.723  1.00 91.69           O  
ATOM    759  CG  ASP A 101       2.621  11.977  -3.457  1.00 91.69           C  
ATOM    760  OD1 ASP A 101       1.429  12.336  -3.555  1.00 91.69           O  
ATOM    761  OD2 ASP A 101       3.578  12.750  -3.670  1.00 91.69           O  
ATOM    762  N   LEU A 102       2.939   8.070  -1.113  1.00 91.75           N  
ATOM    763  CA  LEU A 102       3.254   6.680  -0.808  1.00 91.75           C  
ATOM    764  C   LEU A 102       3.311   6.453   0.699  1.00 91.75           C  
ATOM    765  CB  LEU A 102       4.586   6.277  -1.445  1.00 91.75           C  
ATOM    766  O   LEU A 102       4.086   7.105   1.401  1.00 91.75           O  
ATOM    767  CG  LEU A 102       5.012   4.820  -1.273  1.00 91.75           C  
ATOM    768  CD1 LEU A 102       4.078   3.902  -2.057  1.00 91.75           C  
ATOM    769  CD2 LEU A 102       6.457   4.625  -1.716  1.00 91.75           C  
ATOM    770  N   PHE A 103       2.441   5.605   1.264  1.00 93.19           N  
ATOM    771  CA  PHE A 103       2.457   5.172   2.654  1.00 93.19           C  
ATOM    772  C   PHE A 103       3.311   3.920   2.822  1.00 93.19           C  
ATOM    773  CB  PHE A 103       1.031   4.902   3.150  1.00 93.19           C  
ATOM    774  O   PHE A 103       3.070   2.904   2.168  1.00 93.19           O  
ATOM    775  CG  PHE A 103       0.942   4.645   4.629  1.00 93.19           C  
ATOM    776  CD1 PHE A 103       1.215   3.387   5.148  1.00 93.19           C  
ATOM    777  CD2 PHE A 103       0.584   5.664   5.504  1.00 93.19           C  
ATOM    778  CE1 PHE A 103       1.133   3.145   6.520  1.00 93.19           C  
ATOM    779  CE2 PHE A 103       0.500   5.434   6.875  1.00 93.19           C  
ATOM    780  CZ  PHE A 103       0.774   4.172   7.379  1.00 93.19           C  
ATOM    781  N   VAL A 104       4.324   3.969   3.656  1.00 93.88           N  
ATOM    782  CA  VAL A 104       5.230   2.842   3.850  1.00 93.88           C  
ATOM    783  C   VAL A 104       4.863   2.098   5.133  1.00 93.88           C  
ATOM    784  CB  VAL A 104       6.703   3.301   3.902  1.00 93.88           C  
ATOM    785  O   VAL A 104       4.918   2.666   6.223  1.00 93.88           O  
ATOM    786  CG1 VAL A 104       7.629   2.117   4.188  1.00 93.88           C  
ATOM    787  CG2 VAL A 104       7.098   3.986   2.596  1.00 93.88           C  
ATOM    788  N   GLU A 105       4.465   0.860   4.941  1.00 93.06           N  
ATOM    789  CA  GLU A 105       4.207  -0.008   6.086  1.00 93.06           C  
ATOM    790  C   GLU A 105       5.449  -0.813   6.465  1.00 93.06           C  
ATOM    791  CB  GLU A 105       3.037  -0.951   5.793  1.00 93.06           C  
ATOM    792  O   GLU A 105       6.094  -1.409   5.598  1.00 93.06           O  
ATOM    793  CG  GLU A 105       1.679  -0.264   5.797  1.00 93.06           C  
ATOM    794  CD  GLU A 105       0.519  -1.230   5.613  1.00 93.06           C  
ATOM    795  OE1 GLU A 105      -0.636  -0.856   5.922  1.00 93.06           O  
ATOM    796  OE2 GLU A 105       0.766  -2.371   5.160  1.00 93.06           O  
ATOM    797  N   ARG A 106       5.684  -0.848   7.801  1.00 93.12           N  
ATOM    798  CA  ARG A 106       6.867  -1.557   8.273  1.00 93.12           C  
ATOM    799  C   ARG A 106       6.508  -2.951   8.773  1.00 93.12           C  
ATOM    800  CB  ARG A 106       7.562  -0.764   9.383  1.00 93.12           C  
ATOM    801  O   ARG A 106       5.391  -3.178   9.250  1.00 93.12           O  
ATOM    802  CG  ARG A 106       7.930   0.658   8.992  1.00 93.12           C  
ATOM    803  CD  ARG A 106       9.078   0.687   7.992  1.00 93.12           C  
ATOM    804  NE  ARG A 106       9.562   2.045   7.770  1.00 93.12           N  
ATOM    805  NH1 ARG A 106      11.305   1.417   6.391  1.00 93.12           N  
ATOM    806  NH2 ARG A 106      10.969   3.631   6.879  1.00 93.12           N  
ATOM    807  CZ  ARG A 106      10.609   2.361   7.016  1.00 93.12           C  
ATOM    808  N   SER A 107       7.441  -3.861   8.594  1.00 91.12           N  
ATOM    809  CA  SER A 107       7.230  -5.227   9.062  1.00 91.12           C  
ATOM    810  C   SER A 107       7.078  -5.277  10.578  1.00 91.12           C  
ATOM    811  CB  SER A 107       8.383  -6.129   8.633  1.00 91.12           C  
ATOM    812  O   SER A 107       6.430  -6.180  11.117  1.00 91.12           O  
ATOM    813  OG  SER A 107       9.609  -5.668   9.164  1.00 91.12           O  
ATOM    814  N   LYS A 108       7.574  -4.312  11.320  1.00 91.44           N  
ATOM    815  CA  LYS A 108       7.539  -4.285  12.781  1.00 91.44           C  
ATOM    816  C   LYS A 108       6.234  -3.684  13.289  1.00 91.44           C  
ATOM    817  CB  LYS A 108       8.727  -3.498  13.328  1.00 91.44           C  
ATOM    818  O   LYS A 108       6.027  -3.570  14.500  1.00 91.44           O  
ATOM    819  CG  LYS A 108       8.750  -2.033  12.914  1.00 91.44           C  
ATOM    820  CD  LYS A 108       9.961  -1.308  13.469  1.00 91.44           C  
ATOM    821  CE  LYS A 108       9.977   0.158  13.062  1.00 91.44           C  
ATOM    822  NZ  LYS A 108      11.188   0.867  13.578  1.00 91.44           N  
ATOM    823  N   ALA A 109       5.391  -3.221  12.375  1.00 90.00           N  
ATOM    824  CA  ALA A 109       4.121  -2.623  12.781  1.00 90.00           C  
ATOM    825  C   ALA A 109       3.285  -3.607  13.602  1.00 90.00           C  
ATOM    826  CB  ALA A 109       3.336  -2.154  11.562  1.00 90.00           C  
ATOM    827  O   ALA A 109       3.291  -4.809  13.328  1.00 90.00           O  
ATOM    828  N   PHE A 110       2.670  -3.162  14.609  1.00 87.88           N  
ATOM    829  CA  PHE A 110       1.873  -4.012  15.484  1.00 87.88           C  
ATOM    830  C   PHE A 110       0.590  -3.303  15.906  1.00 87.88           C  
ATOM    831  CB  PHE A 110       2.680  -4.414  16.719  1.00 87.88           C  
ATOM    832  O   PHE A 110       0.477  -2.082  15.773  1.00 87.88           O  
ATOM    833  CG  PHE A 110       2.990  -3.266  17.641  1.00 87.88           C  
ATOM    834  CD1 PHE A 110       4.109  -2.471  17.438  1.00 87.88           C  
ATOM    835  CD2 PHE A 110       2.162  -2.980  18.719  1.00 87.88           C  
ATOM    836  CE1 PHE A 110       4.398  -1.406  18.281  1.00 87.88           C  
ATOM    837  CE2 PHE A 110       2.445  -1.919  19.578  1.00 87.88           C  
ATOM    838  CZ  PHE A 110       3.564  -1.134  19.359  1.00 87.88           C  
ATOM    839  N   SER A 111      -0.439  -4.090  16.344  1.00 86.19           N  
ATOM    840  CA  SER A 111      -1.683  -3.570  16.891  1.00 86.19           C  
ATOM    841  C   SER A 111      -1.852  -3.986  18.359  1.00 86.19           C  
ATOM    842  CB  SER A 111      -2.881  -4.051  16.078  1.00 86.19           C  
ATOM    843  O   SER A 111      -1.680  -5.160  18.688  1.00 86.19           O  
ATOM    844  OG  SER A 111      -4.098  -3.635  16.672  1.00 86.19           O  
ATOM    845  N   ASN A 112      -2.104  -3.102  19.172  1.00 82.69           N  
ATOM    846  CA  ASN A 112      -2.262  -3.391  20.594  1.00 82.69           C  
ATOM    847  C   ASN A 112      -3.717  -3.252  21.031  1.00 82.69           C  
ATOM    848  CB  ASN A 112      -1.363  -2.480  21.438  1.00 82.69           C  
ATOM    849  O   ASN A 112      -4.004  -3.189  22.234  1.00 82.69           O  
ATOM    850  CG  ASN A 112       0.105  -2.834  21.312  1.00 82.69           C  
ATOM    851  ND2 ASN A 112       0.972  -1.846  21.500  1.00 82.69           N  
ATOM    852  OD1 ASN A 112       0.459  -3.984  21.031  1.00 82.69           O  
ATOM    853  N   CYS A 113      -4.613  -3.164  20.078  1.00 89.25           N  
ATOM    854  CA  CYS A 113      -6.023  -2.924  20.359  1.00 89.25           C  
ATOM    855  C   CYS A 113      -6.832  -4.211  20.250  1.00 89.25           C  
ATOM    856  CB  CYS A 113      -6.594  -1.864  19.422  1.00 89.25           C  
ATOM    857  O   CYS A 113      -6.266  -5.293  20.094  1.00 89.25           O  
ATOM    858  SG  CYS A 113      -6.078  -0.180  19.828  1.00 89.25           S  
ATOM    859  N   TYR A 114      -8.156  -4.148  20.406  1.00 90.75           N  
ATOM    860  CA  TYR A 114      -9.070  -5.285  20.312  1.00 90.75           C  
ATOM    861  C   TYR A 114      -8.797  -6.105  19.062  1.00 90.75           C  
ATOM    862  CB  TYR A 114     -10.523  -4.809  20.312  1.00 90.75           C  
ATOM    863  O   TYR A 114      -8.617  -5.551  17.969  1.00 90.75           O  
ATOM    864  CG  TYR A 114     -11.492  -5.801  20.922  1.00 90.75           C  
ATOM    865  CD1 TYR A 114     -11.969  -6.875  20.172  1.00 90.75           C  
ATOM    866  CD2 TYR A 114     -11.922  -5.668  22.234  1.00 90.75           C  
ATOM    867  CE1 TYR A 114     -12.859  -7.793  20.719  1.00 90.75           C  
ATOM    868  CE2 TYR A 114     -12.812  -6.582  22.797  1.00 90.75           C  
ATOM    869  OH  TYR A 114     -14.148  -8.547  22.578  1.00 90.75           O  
ATOM    870  CZ  TYR A 114     -13.273  -7.641  22.031  1.00 90.75           C  
ATOM    871  N   PRO A 115      -8.664  -7.445  19.172  1.00 92.19           N  
ATOM    872  CA  PRO A 115      -8.445  -8.273  17.984  1.00 92.19           C  
ATOM    873  C   PRO A 115      -9.562  -8.125  16.953  1.00 92.19           C  
ATOM    874  CB  PRO A 115      -8.414  -9.695  18.547  1.00 92.19           C  
ATOM    875  O   PRO A 115     -10.742  -8.164  17.297  1.00 92.19           O  
ATOM    876  CG  PRO A 115      -8.156  -9.523  20.016  1.00 92.19           C  
ATOM    877  CD  PRO A 115      -8.695  -8.188  20.438  1.00 92.19           C  
ATOM    878  N   TYR A 116      -9.180  -7.910  15.664  1.00 93.62           N  
ATOM    879  CA  TYR A 116     -10.180  -7.660  14.625  1.00 93.62           C  
ATOM    880  C   TYR A 116      -9.789  -8.344  13.320  1.00 93.62           C  
ATOM    881  CB  TYR A 116     -10.352  -6.156  14.398  1.00 93.62           C  
ATOM    882  O   TYR A 116      -8.617  -8.664  13.109  1.00 93.62           O  
ATOM    883  CG  TYR A 116      -9.109  -5.473  13.875  1.00 93.62           C  
ATOM    884  CD1 TYR A 116      -8.195  -4.887  14.750  1.00 93.62           C  
ATOM    885  CD2 TYR A 116      -8.852  -5.410  12.516  1.00 93.62           C  
ATOM    886  CE1 TYR A 116      -7.051  -4.254  14.273  1.00 93.62           C  
ATOM    887  CE2 TYR A 116      -7.715  -4.781  12.023  1.00 93.62           C  
ATOM    888  OH  TYR A 116      -5.691  -3.582  12.430  1.00 93.62           O  
ATOM    889  CZ  TYR A 116      -6.820  -4.207  12.906  1.00 93.62           C  
ATOM    890  N   ASP A 117     -10.789  -8.570  12.508  1.00 94.06           N  
ATOM    891  CA  ASP A 117     -10.602  -8.984  11.117  1.00 94.06           C  
ATOM    892  C   ASP A 117     -11.375  -8.062  10.164  1.00 94.06           C  
ATOM    893  CB  ASP A 117     -11.047 -10.430  10.922  1.00 94.06           C  
ATOM    894  O   ASP A 117     -12.375  -7.465  10.555  1.00 94.06           O  
ATOM    895  CG  ASP A 117     -12.539 -10.633  11.133  1.00 94.06           C  
ATOM    896  OD1 ASP A 117     -12.992 -10.633  12.297  1.00 94.06           O  
ATOM    897  OD2 ASP A 117     -13.266 -10.789  10.125  1.00 94.06           O  
ATOM    898  N   VAL A 118     -10.867  -7.953   8.977  1.00 93.12           N  
ATOM    899  CA  VAL A 118     -11.516  -7.160   7.938  1.00 93.12           C  
ATOM    900  C   VAL A 118     -11.844  -8.047   6.738  1.00 93.12           C  
ATOM    901  CB  VAL A 118     -10.625  -5.977   7.492  1.00 93.12           C  
ATOM    902  O   VAL A 118     -10.953  -8.438   5.984  1.00 93.12           O  
ATOM    903  CG1 VAL A 118     -11.367  -5.074   6.512  1.00 93.12           C  
ATOM    904  CG2 VAL A 118     -10.156  -5.180   8.711  1.00 93.12           C  
ATOM    905  N   PRO A 119     -13.109  -8.523   6.602  1.00 88.81           N  
ATOM    906  CA  PRO A 119     -13.492  -9.445   5.531  1.00 88.81           C  
ATOM    907  C   PRO A 119     -13.109  -8.938   4.145  1.00 88.81           C  
ATOM    908  CB  PRO A 119     -15.016  -9.539   5.676  1.00 88.81           C  
ATOM    909  O   PRO A 119     -12.633  -9.711   3.309  1.00 88.81           O  
ATOM    910  CG  PRO A 119     -15.273  -9.305   7.129  1.00 88.81           C  
ATOM    911  CD  PRO A 119     -14.297  -8.289   7.633  1.00 88.81           C  
ATOM    912  N   ASP A 120     -13.125  -7.711   3.779  1.00 86.69           N  
ATOM    913  CA  ASP A 120     -12.750  -7.113   2.500  1.00 86.69           C  
ATOM    914  C   ASP A 120     -11.570  -6.164   2.658  1.00 86.69           C  
ATOM    915  CB  ASP A 120     -13.945  -6.375   1.889  1.00 86.69           C  
ATOM    916  O   ASP A 120     -11.602  -5.035   2.168  1.00 86.69           O  
ATOM    917  CG  ASP A 120     -13.852  -6.246   0.378  1.00 86.69           C  
ATOM    918  OD1 ASP A 120     -13.039  -6.961  -0.245  1.00 86.69           O  
ATOM    919  OD2 ASP A 120     -14.602  -5.426  -0.194  1.00 86.69           O  
ATOM    920  N   TYR A 121     -10.508  -6.707   3.236  1.00 85.56           N  
ATOM    921  CA  TYR A 121      -9.352  -5.922   3.629  1.00 85.56           C  
ATOM    922  C   TYR A 121      -8.633  -5.352   2.406  1.00 85.56           C  
ATOM    923  CB  TYR A 121      -8.375  -6.770   4.449  1.00 85.56           C  
ATOM    924  O   TYR A 121      -8.266  -4.176   2.387  1.00 85.56           O  
ATOM    925  CG  TYR A 121      -7.066  -6.078   4.746  1.00 85.56           C  
ATOM    926  CD1 TYR A 121      -5.891  -6.461   4.102  1.00 85.56           C  
ATOM    927  CD2 TYR A 121      -7.000  -5.047   5.676  1.00 85.56           C  
ATOM    928  CE1 TYR A 121      -4.684  -5.828   4.371  1.00 85.56           C  
ATOM    929  CE2 TYR A 121      -5.797  -4.406   5.953  1.00 85.56           C  
ATOM    930  OH  TYR A 121      -3.451  -4.176   5.570  1.00 85.56           O  
ATOM    931  CZ  TYR A 121      -4.645  -4.805   5.297  1.00 85.56           C  
ATOM    932  N   ALA A 122      -8.422  -6.137   1.339  1.00 84.19           N  
ATOM    933  CA  ALA A 122      -7.676  -5.730   0.152  1.00 84.19           C  
ATOM    934  C   ALA A 122      -8.344  -4.539  -0.533  1.00 84.19           C  
ATOM    935  CB  ALA A 122      -7.547  -6.898  -0.823  1.00 84.19           C  
ATOM    936  O   ALA A 122      -7.672  -3.588  -0.935  1.00 84.19           O  
ATOM    937  N   SER A 123      -9.703  -4.574  -0.547  1.00 84.94           N  
ATOM    938  CA  SER A 123     -10.461  -3.502  -1.186  1.00 84.94           C  
ATOM    939  C   SER A 123     -10.383  -2.213  -0.375  1.00 84.94           C  
ATOM    940  CB  SER A 123     -11.922  -3.914  -1.367  1.00 84.94           C  
ATOM    941  O   SER A 123     -10.188  -1.132  -0.935  1.00 84.94           O  
ATOM    942  OG  SER A 123     -12.023  -5.039  -2.221  1.00 84.94           O  
ATOM    943  N   LEU A 124     -10.602  -2.377   0.842  1.00 88.19           N  
ATOM    944  CA  LEU A 124     -10.516  -1.215   1.721  1.00 88.19           C  
ATOM    945  C   LEU A 124      -9.117  -0.604   1.676  1.00 88.19           C  
ATOM    946  CB  LEU A 124     -10.867  -1.604   3.158  1.00 88.19           C  
ATOM    947  O   LEU A 124      -8.977   0.616   1.569  1.00 88.19           O  
ATOM    948  CG  LEU A 124     -10.758  -0.495   4.207  1.00 88.19           C  
ATOM    949  CD1 LEU A 124     -11.672   0.673   3.844  1.00 88.19           C  
ATOM    950  CD2 LEU A 124     -11.102  -1.033   5.594  1.00 88.19           C  
ATOM    951  N   ARG A 125      -8.172  -1.489   1.763  1.00 86.62           N  
ATOM    952  CA  ARG A 125      -6.770  -1.084   1.724  1.00 86.62           C  
ATOM    953  C   ARG A 125      -6.461  -0.315   0.444  1.00 86.62           C  
ATOM    954  CB  ARG A 125      -5.855  -2.305   1.839  1.00 86.62           C  
ATOM    955  O   ARG A 125      -5.801   0.728   0.485  1.00 86.62           O  
ATOM    956  CG  ARG A 125      -4.375  -1.959   1.915  1.00 86.62           C  
ATOM    957  CD  ARG A 125      -3.516  -3.203   2.078  1.00 86.62           C  
ATOM    958  NE  ARG A 125      -2.092  -2.887   2.010  1.00 86.62           N  
ATOM    959  NH1 ARG A 125      -1.659  -3.396   4.223  1.00 86.62           N  
ATOM    960  NH2 ARG A 125       0.033  -2.670   2.855  1.00 86.62           N  
ATOM    961  CZ  ARG A 125      -1.242  -2.984   3.029  1.00 86.62           C  
ATOM    962  N   SER A 126      -6.812  -0.776  -0.625  1.00 84.56           N  
ATOM    963  CA  SER A 126      -6.598  -0.142  -1.921  1.00 84.56           C  
ATOM    964  C   SER A 126      -7.336   1.188  -2.016  1.00 84.56           C  
ATOM    965  CB  SER A 126      -7.047  -1.068  -3.053  1.00 84.56           C  
ATOM    966  O   SER A 126      -6.797   2.168  -2.531  1.00 84.56           O  
ATOM    967  OG  SER A 126      -6.879  -0.442  -4.312  1.00 84.56           O  
ATOM    968  N   LEU A 127      -8.570   1.218  -1.545  1.00 87.00           N  
ATOM    969  CA  LEU A 127      -9.398   2.418  -1.582  1.00 87.00           C  
ATOM    970  C   LEU A 127      -8.758   3.547  -0.783  1.00 87.00           C  
ATOM    971  CB  LEU A 127     -10.797   2.119  -1.036  1.00 87.00           C  
ATOM    972  O   LEU A 127      -8.617   4.664  -1.282  1.00 87.00           O  
ATOM    973  CG  LEU A 127     -11.781   3.291  -1.013  1.00 87.00           C  
ATOM    974  CD1 LEU A 127     -12.188   3.666  -2.434  1.00 87.00           C  
ATOM    975  CD2 LEU A 127     -13.000   2.945  -0.171  1.00 87.00           C  
ATOM    976  N   VAL A 128      -8.367   3.246   0.400  1.00 88.81           N  
ATOM    977  CA  VAL A 128      -7.781   4.238   1.295  1.00 88.81           C  
ATOM    978  C   VAL A 128      -6.402   4.648   0.781  1.00 88.81           C  
ATOM    979  CB  VAL A 128      -7.672   3.705   2.742  1.00 88.81           C  
ATOM    980  O   VAL A 128      -6.051   5.832   0.808  1.00 88.81           O  
ATOM    981  CG1 VAL A 128      -6.973   4.723   3.641  1.00 88.81           C  
ATOM    982  CG2 VAL A 128      -9.055   3.365   3.289  1.00 88.81           C  
ATOM    983  N   ALA A 129      -5.629   3.682   0.317  1.00 87.56           N  
ATOM    984  CA  ALA A 129      -4.301   3.949  -0.231  1.00 87.56           C  
ATOM    985  C   ALA A 129      -4.383   4.902  -1.422  1.00 87.56           C  
ATOM    986  CB  ALA A 129      -3.621   2.645  -0.642  1.00 87.56           C  
ATOM    987  O   ALA A 129      -3.590   5.840  -1.527  1.00 87.56           O  
ATOM    988  N   SER A 130      -5.340   4.711  -2.221  1.00 87.00           N  
ATOM    989  CA  SER A 130      -5.496   5.512  -3.430  1.00 87.00           C  
ATOM    990  C   SER A 130      -5.902   6.941  -3.096  1.00 87.00           C  
ATOM    991  CB  SER A 130      -6.531   4.883  -4.359  1.00 87.00           C  
ATOM    992  O   SER A 130      -5.586   7.875  -3.840  1.00 87.00           O  
ATOM    993  OG  SER A 130      -7.832   4.988  -3.811  1.00 87.00           O  
ATOM    994  N   SER A 131      -6.676   7.121  -2.068  1.00 88.25           N  
ATOM    995  CA  SER A 131      -7.141   8.438  -1.646  1.00 88.25           C  
ATOM    996  C   SER A 131      -5.984   9.305  -1.150  1.00 88.25           C  
ATOM    997  CB  SER A 131      -8.195   8.312  -0.546  1.00 88.25           C  
ATOM    998  O   SER A 131      -5.992  10.523  -1.328  1.00 88.25           O  
ATOM    999  OG  SER A 131      -8.648   9.586  -0.129  1.00 88.25           O  
ATOM   1000  N   GLY A 132      -4.930   8.641  -0.552  1.00 89.00           N  
ATOM   1001  CA  GLY A 132      -3.701   9.289  -0.130  1.00 89.00           C  
ATOM   1002  C   GLY A 132      -3.896  10.234   1.041  1.00 89.00           C  
ATOM   1003  O   GLY A 132      -3.129  11.188   1.214  1.00 89.00           O  
ATOM   1004  N   THR A 133      -5.012  10.039   1.744  1.00 90.44           N  
ATOM   1005  CA  THR A 133      -5.273  10.883   2.906  1.00 90.44           C  
ATOM   1006  C   THR A 133      -6.020  10.102   3.982  1.00 90.44           C  
ATOM   1007  CB  THR A 133      -6.090  12.125   2.518  1.00 90.44           C  
ATOM   1008  O   THR A 133      -6.777   9.180   3.676  1.00 90.44           O  
ATOM   1009  CG2 THR A 133      -7.434  11.734   1.906  1.00 90.44           C  
ATOM   1010  OG1 THR A 133      -6.324  12.922   3.686  1.00 90.44           O  
ATOM   1011  N   LEU A 134      -5.801  10.445   5.258  1.00 87.56           N  
ATOM   1012  CA  LEU A 134      -6.566   9.961   6.406  1.00 87.56           C  
ATOM   1013  C   LEU A 134      -7.328  11.102   7.066  1.00 87.56           C  
ATOM   1014  CB  LEU A 134      -5.641   9.297   7.422  1.00 87.56           C  
ATOM   1015  O   LEU A 134      -7.184  11.336   8.273  1.00 87.56           O  
ATOM   1016  CG  LEU A 134      -4.996   7.973   6.992  1.00 87.56           C  
ATOM   1017  CD1 LEU A 134      -3.969   7.520   8.023  1.00 87.56           C  
ATOM   1018  CD2 LEU A 134      -6.062   6.902   6.785  1.00 87.56           C  
ATOM   1019  N   GLU A 135      -7.906  11.930   6.270  1.00 91.50           N  
ATOM   1020  CA  GLU A 135      -8.703  13.039   6.785  1.00 91.50           C  
ATOM   1021  C   GLU A 135     -10.016  12.547   7.383  1.00 91.50           C  
ATOM   1022  CB  GLU A 135      -8.977  14.062   5.676  1.00 91.50           C  
ATOM   1023  O   GLU A 135     -10.898  12.086   6.660  1.00 91.50           O  
ATOM   1024  CG  GLU A 135      -9.625  15.344   6.176  1.00 91.50           C  
ATOM   1025  CD  GLU A 135      -9.906  16.344   5.062  1.00 91.50           C  
ATOM   1026  OE1 GLU A 135     -10.492  17.406   5.344  1.00 91.50           O  
ATOM   1027  OE2 GLU A 135      -9.539  16.047   3.902  1.00 91.50           O  
ATOM   1028  N   PHE A 136     -10.094  12.672   8.672  1.00 93.06           N  
ATOM   1029  CA  PHE A 136     -11.211  12.148   9.445  1.00 93.06           C  
ATOM   1030  C   PHE A 136     -12.047  13.289  10.031  1.00 93.06           C  
ATOM   1031  CB  PHE A 136     -10.719  11.234  10.570  1.00 93.06           C  
ATOM   1032  O   PHE A 136     -11.508  14.211  10.633  1.00 93.06           O  
ATOM   1033  CG  PHE A 136     -11.812  10.719  11.461  1.00 93.06           C  
ATOM   1034  CD1 PHE A 136     -12.023  11.281  12.711  1.00 93.06           C  
ATOM   1035  CD2 PHE A 136     -12.633   9.672  11.047  1.00 93.06           C  
ATOM   1036  CE1 PHE A 136     -13.039  10.805  13.547  1.00 93.06           C  
ATOM   1037  CE2 PHE A 136     -13.648   9.195  11.867  1.00 93.06           C  
ATOM   1038  CZ  PHE A 136     -13.852   9.758  13.117  1.00 93.06           C  
ATOM   1039  N   ILE A 137     -13.328  13.211   9.859  1.00 93.88           N  
ATOM   1040  CA  ILE A 137     -14.258  14.219  10.375  1.00 93.88           C  
ATOM   1041  C   ILE A 137     -15.289  13.547  11.281  1.00 93.88           C  
ATOM   1042  CB  ILE A 137     -14.953  14.984   9.234  1.00 93.88           C  
ATOM   1043  O   ILE A 137     -15.961  12.602  10.867  1.00 93.88           O  
ATOM   1044  CG1 ILE A 137     -13.922  15.656   8.328  1.00 93.88           C  
ATOM   1045  CG2 ILE A 137     -15.945  16.000   9.797  1.00 93.88           C  
ATOM   1046  CD1 ILE A 137     -14.445  16.016   6.945  1.00 93.88           C  
ATOM   1047  N   SER A 138     -15.312  14.023  12.469  1.00 93.31           N  
ATOM   1048  CA  SER A 138     -16.281  13.477  13.414  1.00 93.31           C  
ATOM   1049  C   SER A 138     -17.703  13.859  13.031  1.00 93.31           C  
ATOM   1050  CB  SER A 138     -15.977  13.953  14.836  1.00 93.31           C  
ATOM   1051  O   SER A 138     -17.953  14.984  12.586  1.00 93.31           O  
ATOM   1052  OG  SER A 138     -14.734  13.430  15.289  1.00 93.31           O  
ATOM   1053  N   GLU A 139     -18.578  12.883  13.148  1.00 91.88           N  
ATOM   1054  CA  GLU A 139     -19.984  13.078  12.852  1.00 91.88           C  
ATOM   1055  C   GLU A 139     -20.844  12.891  14.102  1.00 91.88           C  
ATOM   1056  CB  GLU A 139     -20.438  12.109  11.750  1.00 91.88           C  
ATOM   1057  O   GLU A 139     -20.578  12.008  14.914  1.00 91.88           O  
ATOM   1058  CG  GLU A 139     -21.750  12.508  11.094  1.00 91.88           C  
ATOM   1059  CD  GLU A 139     -21.594  13.547  10.000  1.00 91.88           C  
ATOM   1060  OE1 GLU A 139     -22.188  14.641  10.109  1.00 91.88           O  
ATOM   1061  OE2 GLU A 139     -20.859  13.266   9.023  1.00 91.88           O  
ATOM   1062  N   GLY A 140     -21.703  13.828  14.453  1.00 87.44           N  
ATOM   1063  CA  GLY A 140     -22.516  13.773  15.656  1.00 87.44           C  
ATOM   1064  C   GLY A 140     -23.641  12.758  15.570  1.00 87.44           C  
ATOM   1065  O   GLY A 140     -24.766  13.094  15.203  1.00 87.44           O  
ATOM   1066  N   PHE A 141     -23.328  11.398  15.703  1.00 90.75           N  
ATOM   1067  CA  PHE A 141     -24.359  10.375  15.750  1.00 90.75           C  
ATOM   1068  C   PHE A 141     -25.125  10.430  17.078  1.00 90.75           C  
ATOM   1069  CB  PHE A 141     -23.750   8.984  15.555  1.00 90.75           C  
ATOM   1070  O   PHE A 141     -24.516  10.656  18.125  1.00 90.75           O  
ATOM   1071  CG  PHE A 141     -23.188   8.758  14.180  1.00 90.75           C  
ATOM   1072  CD1 PHE A 141     -24.000   8.344  13.133  1.00 90.75           C  
ATOM   1073  CD2 PHE A 141     -21.828   8.953  13.930  1.00 90.75           C  
ATOM   1074  CE1 PHE A 141     -23.484   8.133  11.859  1.00 90.75           C  
ATOM   1075  CE2 PHE A 141     -21.312   8.750  12.656  1.00 90.75           C  
ATOM   1076  CZ  PHE A 141     -22.125   8.336  11.625  1.00 90.75           C  
ATOM   1077  N   THR A 142     -26.438  10.406  17.047  1.00 90.19           N  
ATOM   1078  CA  THR A 142     -27.250  10.336  18.250  1.00 90.19           C  
ATOM   1079  C   THR A 142     -27.672   8.898  18.531  1.00 90.19           C  
ATOM   1080  CB  THR A 142     -28.484  11.242  18.156  1.00 90.19           C  
ATOM   1081  O   THR A 142     -28.516   8.352  17.812  1.00 90.19           O  
ATOM   1082  CG2 THR A 142     -28.453  12.344  19.219  1.00 90.19           C  
ATOM   1083  OG1 THR A 142     -28.531  11.844  16.859  1.00 90.19           O  
ATOM   1084  N   TRP A 143     -26.984   8.242  19.453  1.00 91.69           N  
ATOM   1085  CA  TRP A 143     -27.297   6.879  19.859  1.00 91.69           C  
ATOM   1086  C   TRP A 143     -28.094   6.863  21.156  1.00 91.69           C  
ATOM   1087  CB  TRP A 143     -26.031   6.047  20.016  1.00 91.69           C  
ATOM   1088  O   TRP A 143     -27.516   6.949  22.250  1.00 91.69           O  
ATOM   1089  CG  TRP A 143     -25.125   6.074  18.812  1.00 91.69           C  
ATOM   1090  CD1 TRP A 143     -23.922   6.703  18.688  1.00 91.69           C  
ATOM   1091  CD2 TRP A 143     -25.375   5.445  17.547  1.00 91.69           C  
ATOM   1092  CE2 TRP A 143     -24.281   5.734  16.719  1.00 91.69           C  
ATOM   1093  CE3 TRP A 143     -26.422   4.664  17.031  1.00 91.69           C  
ATOM   1094  NE1 TRP A 143     -23.406   6.504  17.438  1.00 91.69           N  
ATOM   1095  CH2 TRP A 143     -25.234   4.508  14.922  1.00 91.69           C  
ATOM   1096  CZ2 TRP A 143     -24.188   5.270  15.398  1.00 91.69           C  
ATOM   1097  CZ3 TRP A 143     -26.344   4.203  15.727  1.00 91.69           C  
ATOM   1098  N   THR A 144     -29.469   6.918  21.141  1.00 90.56           N  
ATOM   1099  CA  THR A 144     -30.344   7.027  22.312  1.00 90.56           C  
ATOM   1100  C   THR A 144     -30.609   5.656  22.922  1.00 90.56           C  
ATOM   1101  CB  THR A 144     -31.672   7.703  21.953  1.00 90.56           C  
ATOM   1102  O   THR A 144     -30.812   4.680  22.203  1.00 90.56           O  
ATOM   1103  CG2 THR A 144     -31.469   9.133  21.469  1.00 90.56           C  
ATOM   1104  OG1 THR A 144     -32.312   6.953  20.906  1.00 90.56           O  
ATOM   1105  N   GLY A 145     -30.406   5.590  24.250  1.00 90.94           N  
ATOM   1106  CA  GLY A 145     -30.859   4.379  24.922  1.00 90.94           C  
ATOM   1107  C   GLY A 145     -29.750   3.346  25.094  1.00 90.94           C  
ATOM   1108  O   GLY A 145     -30.016   2.234  25.562  1.00 90.94           O  
ATOM   1109  N   VAL A 146     -28.484   3.727  24.656  1.00 94.69           N  
ATOM   1110  CA  VAL A 146     -27.328   2.838  24.812  1.00 94.69           C  
ATOM   1111  C   VAL A 146     -26.172   3.607  25.422  1.00 94.69           C  
ATOM   1112  CB  VAL A 146     -26.922   2.209  23.469  1.00 94.69           C  
ATOM   1113  O   VAL A 146     -26.125   4.836  25.359  1.00 94.69           O  
ATOM   1114  CG1 VAL A 146     -28.016   1.305  22.922  1.00 94.69           C  
ATOM   1115  CG2 VAL A 146     -26.562   3.299  22.453  1.00 94.69           C  
ATOM   1116  N   THR A 147     -25.344   2.889  26.125  1.00 94.19           N  
ATOM   1117  CA  THR A 147     -24.078   3.455  26.609  1.00 94.19           C  
ATOM   1118  C   THR A 147     -23.031   3.453  25.516  1.00 94.19           C  
ATOM   1119  CB  THR A 147     -23.562   2.682  27.828  1.00 94.19           C  
ATOM   1120  O   THR A 147     -22.906   2.482  24.750  1.00 94.19           O  
ATOM   1121  CG2 THR A 147     -22.281   3.314  28.375  1.00 94.19           C  
ATOM   1122  OG1 THR A 147     -24.562   2.684  28.859  1.00 94.19           O  
ATOM   1123  N   GLN A 148     -22.344   4.586  25.375  1.00 91.31           N  
ATOM   1124  CA  GLN A 148     -21.312   4.758  24.359  1.00 91.31           C  
ATOM   1125  C   GLN A 148     -19.922   4.672  24.969  1.00 91.31           C  
ATOM   1126  CB  GLN A 148     -21.484   6.094  23.641  1.00 91.31           C  
ATOM   1127  O   GLN A 148     -19.766   4.738  26.203  1.00 91.31           O  
ATOM   1128  CG  GLN A 148     -22.844   6.266  22.984  1.00 91.31           C  
ATOM   1129  CD  GLN A 148     -22.984   7.586  22.250  1.00 91.31           C  
ATOM   1130  NE2 GLN A 148     -24.000   8.359  22.594  1.00 91.31           N  
ATOM   1131  OE1 GLN A 148     -22.172   7.906  21.359  1.00 91.31           O  
ATOM   1132  N   ASN A 149     -18.906   4.340  24.203  1.00 86.62           N  
ATOM   1133  CA  ASN A 149     -17.500   4.363  24.578  1.00 86.62           C  
ATOM   1134  C   ASN A 149     -17.109   3.115  25.375  1.00 86.62           C  
ATOM   1135  CB  ASN A 149     -17.172   5.621  25.391  1.00 86.62           C  
ATOM   1136  O   ASN A 149     -16.438   3.209  26.391  1.00 86.62           O  
ATOM   1137  CG  ASN A 149     -17.391   6.895  24.594  1.00 86.62           C  
ATOM   1138  ND2 ASN A 149     -17.984   7.898  25.234  1.00 86.62           N  
ATOM   1139  OD1 ASN A 149     -17.016   6.977  23.422  1.00 86.62           O  
ATOM   1140  N   GLY A 150     -17.578   2.020  24.906  1.00 84.25           N  
ATOM   1141  CA  GLY A 150     -17.109   0.762  25.469  1.00 84.25           C  
ATOM   1142  C   GLY A 150     -15.602   0.601  25.375  1.00 84.25           C  
ATOM   1143  O   GLY A 150     -14.969   1.096  24.453  1.00 84.25           O  
ATOM   1144  N   GLY A 151     -15.000   0.114  26.406  1.00 84.25           N  
ATOM   1145  CA  GLY A 151     -13.555  -0.047  26.406  1.00 84.25           C  
ATOM   1146  C   GLY A 151     -13.102  -1.355  27.031  1.00 84.25           C  
ATOM   1147  O   GLY A 151     -13.906  -2.090  27.609  1.00 84.25           O  
ATOM   1148  N   SER A 152     -11.938  -1.746  26.672  1.00 81.19           N  
ATOM   1149  CA  SER A 152     -11.289  -2.936  27.219  1.00 81.19           C  
ATOM   1150  C   SER A 152      -9.844  -2.650  27.609  1.00 81.19           C  
ATOM   1151  CB  SER A 152     -11.344  -4.086  26.219  1.00 81.19           C  
ATOM   1152  O   SER A 152      -9.367  -1.526  27.453  1.00 81.19           O  
ATOM   1153  OG  SER A 152     -10.406  -3.879  25.172  1.00 81.19           O  
ATOM   1154  N   ASN A 153      -9.219  -3.553  28.312  1.00 82.06           N  
ATOM   1155  CA  ASN A 153      -7.809  -3.410  28.656  1.00 82.06           C  
ATOM   1156  C   ASN A 153      -6.926  -3.391  27.406  1.00 82.06           C  
ATOM   1157  CB  ASN A 153      -7.375  -4.535  29.594  1.00 82.06           C  
ATOM   1158  O   ASN A 153      -5.715  -3.182  27.516  1.00 82.06           O  
ATOM   1159  CG  ASN A 153      -7.980  -4.402  30.984  1.00 82.06           C  
ATOM   1160  ND2 ASN A 153      -8.227  -5.535  31.641  1.00 82.06           N  
ATOM   1161  OD1 ASN A 153      -8.227  -3.293  31.469  1.00 82.06           O  
ATOM   1162  N   ALA A 154      -7.594  -3.568  26.281  1.00 81.12           N  
ATOM   1163  CA  ALA A 154      -6.949  -3.420  24.984  1.00 81.12           C  
ATOM   1164  C   ALA A 154      -7.000  -1.971  24.500  1.00 81.12           C  
ATOM   1165  CB  ALA A 154      -7.609  -4.336  23.953  1.00 81.12           C  
ATOM   1166  O   ALA A 154      -7.812  -1.181  24.984  1.00 81.12           O  
ATOM   1167  N   CYS A 155      -5.922  -1.408  23.781  1.00 82.94           N  
ATOM   1168  CA  CYS A 155      -5.875  -0.063  23.219  1.00 82.94           C  
ATOM   1169  C   CYS A 155      -5.688   0.980  24.312  1.00 82.94           C  
ATOM   1170  CB  CYS A 155      -7.156   0.232  22.438  1.00 82.94           C  
ATOM   1171  O   CYS A 155      -6.336   2.027  24.297  1.00 82.94           O  
ATOM   1172  SG  CYS A 155      -7.426  -0.880  21.031  1.00 82.94           S  
ATOM   1173  N   LYS A 156      -4.898   0.589  25.375  1.00 81.81           N  
ATOM   1174  CA  LYS A 156      -4.707   1.494  26.516  1.00 81.81           C  
ATOM   1175  C   LYS A 156      -4.051   2.797  26.062  1.00 81.81           C  
ATOM   1176  CB  LYS A 156      -3.865   0.826  27.594  1.00 81.81           C  
ATOM   1177  O   LYS A 156      -3.115   2.785  25.266  1.00 81.81           O  
ATOM   1178  CG  LYS A 156      -4.566  -0.325  28.297  1.00 81.81           C  
ATOM   1179  CD  LYS A 156      -3.723  -0.875  29.453  1.00 81.81           C  
ATOM   1180  CE  LYS A 156      -4.438  -2.004  30.172  1.00 81.81           C  
ATOM   1181  NZ  LYS A 156      -3.621  -2.537  31.312  1.00 81.81           N  
ATOM   1182  N   ARG A 157      -4.613   3.959  26.391  1.00 76.69           N  
ATOM   1183  CA  ARG A 157      -3.996   5.277  26.297  1.00 76.69           C  
ATOM   1184  C   ARG A 157      -3.572   5.777  27.688  1.00 76.69           C  
ATOM   1185  CB  ARG A 157      -4.957   6.277  25.656  1.00 76.69           C  
ATOM   1186  O   ARG A 157      -4.406   6.223  28.469  1.00 76.69           O  
ATOM   1187  CG  ARG A 157      -5.223   6.012  24.188  1.00 76.69           C  
ATOM   1188  CD  ARG A 157      -6.051   7.121  23.547  1.00 76.69           C  
ATOM   1189  NE  ARG A 157      -6.297   6.871  22.125  1.00 76.69           N  
ATOM   1190  NH1 ARG A 157      -8.297   5.766  22.469  1.00 76.69           N  
ATOM   1191  NH2 ARG A 157      -7.480   6.055  20.344  1.00 76.69           N  
ATOM   1192  CZ  ARG A 157      -7.359   6.230  21.641  1.00 76.69           C  
ATOM   1193  N   GLY A 158      -2.498   5.172  28.156  1.00 75.62           N  
ATOM   1194  CA  GLY A 158      -2.104   5.367  29.531  1.00 75.62           C  
ATOM   1195  C   GLY A 158      -2.609   4.273  30.453  1.00 75.62           C  
ATOM   1196  O   GLY A 158      -2.662   3.104  30.078  1.00 75.62           O  
ATOM   1197  N   PRO A 159      -2.984   4.559  31.766  1.00 73.25           N  
ATOM   1198  CA  PRO A 159      -3.432   3.555  32.750  1.00 73.25           C  
ATOM   1199  C   PRO A 159      -4.902   3.186  32.562  1.00 73.25           C  
ATOM   1200  CB  PRO A 159      -3.191   4.238  34.094  1.00 73.25           C  
ATOM   1201  O   PRO A 159      -5.371   2.209  33.156  1.00 73.25           O  
ATOM   1202  CG  PRO A 159      -3.268   5.703  33.781  1.00 73.25           C  
ATOM   1203  CD  PRO A 159      -2.857   5.922  32.375  1.00 73.25           C  
ATOM   1204  N   ASP A 160      -5.637   3.904  31.641  1.00 77.62           N  
ATOM   1205  CA  ASP A 160      -7.078   3.719  31.469  1.00 77.62           C  
ATOM   1206  C   ASP A 160      -7.379   2.771  30.312  1.00 77.62           C  
ATOM   1207  CB  ASP A 160      -7.770   5.066  31.234  1.00 77.62           C  
ATOM   1208  O   ASP A 160      -6.602   2.678  29.359  1.00 77.62           O  
ATOM   1209  CG  ASP A 160      -7.668   5.992  32.438  1.00 77.62           C  
ATOM   1210  OD1 ASP A 160      -7.641   5.504  33.594  1.00 77.62           O  
ATOM   1211  OD2 ASP A 160      -7.625   7.227  32.219  1.00 77.62           O  
ATOM   1212  N   SER A 161      -8.398   1.904  30.500  1.00 80.44           N  
ATOM   1213  CA  SER A 161      -8.930   1.106  29.391  1.00 80.44           C  
ATOM   1214  C   SER A 161      -9.320   1.986  28.203  1.00 80.44           C  
ATOM   1215  CB  SER A 161     -10.133   0.284  29.844  1.00 80.44           C  
ATOM   1216  O   SER A 161      -9.641   3.166  28.391  1.00 80.44           O  
ATOM   1217  OG  SER A 161     -11.195   1.132  30.250  1.00 80.44           O  
ATOM   1218  N   GLY A 162      -9.078   1.532  27.016  1.00 85.38           N  
ATOM   1219  CA  GLY A 162      -9.344   2.299  25.797  1.00 85.38           C  
ATOM   1220  C   GLY A 162      -9.969   1.470  24.703  1.00 85.38           C  
ATOM   1221  O   GLY A 162     -10.297   0.301  24.906  1.00 85.38           O  
ATOM   1222  N   PHE A 163     -10.234   2.107  23.609  1.00 90.50           N  
ATOM   1223  CA  PHE A 163     -10.766   1.531  22.391  1.00 90.50           C  
ATOM   1224  C   PHE A 163     -10.281   2.307  21.172  1.00 90.50           C  
ATOM   1225  CB  PHE A 163     -12.297   1.514  22.422  1.00 90.50           C  
ATOM   1226  O   PHE A 163      -9.500   3.248  21.297  1.00 90.50           O  
ATOM   1227  CG  PHE A 163     -12.922   0.582  21.422  1.00 90.50           C  
ATOM   1228  CD1 PHE A 163     -13.805   1.062  20.453  1.00 90.50           C  
ATOM   1229  CD2 PHE A 163     -12.617  -0.774  21.438  1.00 90.50           C  
ATOM   1230  CE1 PHE A 163     -14.383   0.201  19.531  1.00 90.50           C  
ATOM   1231  CE2 PHE A 163     -13.195  -1.640  20.500  1.00 90.50           C  
ATOM   1232  CZ  PHE A 163     -14.070  -1.150  19.562  1.00 90.50           C  
ATOM   1233  N   PHE A 164     -10.609   1.788  19.984  1.00 92.06           N  
ATOM   1234  CA  PHE A 164     -10.266   2.521  18.766  1.00 92.06           C  
ATOM   1235  C   PHE A 164     -10.836   3.936  18.812  1.00 92.06           C  
ATOM   1236  CB  PHE A 164     -10.789   1.785  17.531  1.00 92.06           C  
ATOM   1237  O   PHE A 164     -12.016   4.125  19.109  1.00 92.06           O  
ATOM   1238  CG  PHE A 164     -10.234   0.396  17.375  1.00 92.06           C  
ATOM   1239  CD1 PHE A 164      -8.906   0.201  17.000  1.00 92.06           C  
ATOM   1240  CD2 PHE A 164     -11.031  -0.716  17.594  1.00 92.06           C  
ATOM   1241  CE1 PHE A 164      -8.391  -1.084  16.859  1.00 92.06           C  
ATOM   1242  CE2 PHE A 164     -10.523  -2.002  17.453  1.00 92.06           C  
ATOM   1243  CZ  PHE A 164      -9.203  -2.184  17.078  1.00 92.06           C  
ATOM   1244  N   SER A 165     -10.062   5.012  18.516  1.00 91.06           N  
ATOM   1245  CA  SER A 165     -10.469   6.402  18.672  1.00 91.06           C  
ATOM   1246  C   SER A 165     -11.469   6.809  17.594  1.00 91.06           C  
ATOM   1247  CB  SER A 165      -9.258   7.328  18.625  1.00 91.06           C  
ATOM   1248  O   SER A 165     -12.172   7.809  17.750  1.00 91.06           O  
ATOM   1249  OG  SER A 165      -8.586   7.215  17.391  1.00 91.06           O  
ATOM   1250  N   ARG A 166     -11.594   6.000  16.453  1.00 92.81           N  
ATOM   1251  CA  ARG A 166     -12.469   6.359  15.344  1.00 92.81           C  
ATOM   1252  C   ARG A 166     -13.742   5.512  15.352  1.00 92.81           C  
ATOM   1253  CB  ARG A 166     -11.742   6.203  14.008  1.00 92.81           C  
ATOM   1254  O   ARG A 166     -14.586   5.648  14.469  1.00 92.81           O  
ATOM   1255  CG  ARG A 166     -10.477   7.035  13.898  1.00 92.81           C  
ATOM   1256  CD  ARG A 166     -10.773   8.523  13.945  1.00 92.81           C  
ATOM   1257  NE  ARG A 166      -9.562   9.320  13.789  1.00 92.81           N  
ATOM   1258  NH1 ARG A 166     -10.492  11.273  14.602  1.00 92.81           N  
ATOM   1259  NH2 ARG A 166      -8.305  11.242  13.922  1.00 92.81           N  
ATOM   1260  CZ  ARG A 166      -9.453  10.609  14.102  1.00 92.81           C  
ATOM   1261  N   LEU A 167     -13.820   4.664  16.328  1.00 95.00           N  
ATOM   1262  CA  LEU A 167     -14.992   3.807  16.469  1.00 95.00           C  
ATOM   1263  C   LEU A 167     -15.625   3.984  17.844  1.00 95.00           C  
ATOM   1264  CB  LEU A 167     -14.617   2.340  16.250  1.00 95.00           C  
ATOM   1265  O   LEU A 167     -14.961   4.434  18.781  1.00 95.00           O  
ATOM   1266  CG  LEU A 167     -14.078   1.978  14.867  1.00 95.00           C  
ATOM   1267  CD1 LEU A 167     -13.539   0.550  14.867  1.00 95.00           C  
ATOM   1268  CD2 LEU A 167     -15.156   2.150  13.805  1.00 95.00           C  
ATOM   1269  N   ASN A 168     -16.812   3.629  17.891  1.00 94.25           N  
ATOM   1270  CA  ASN A 168     -17.578   3.725  19.125  1.00 94.25           C  
ATOM   1271  C   ASN A 168     -18.281   2.408  19.469  1.00 94.25           C  
ATOM   1272  CB  ASN A 168     -18.609   4.859  19.047  1.00 94.25           C  
ATOM   1273  O   ASN A 168     -19.125   1.945  18.703  1.00 94.25           O  
ATOM   1274  CG  ASN A 168     -19.219   5.199  20.391  1.00 94.25           C  
ATOM   1275  ND2 ASN A 168     -20.250   6.039  20.375  1.00 94.25           N  
ATOM   1276  OD1 ASN A 168     -18.766   4.711  21.422  1.00 94.25           O  
ATOM   1277  N   TRP A 169     -17.828   1.877  20.578  1.00 94.75           N  
ATOM   1278  CA  TRP A 169     -18.422   0.614  21.016  1.00 94.75           C  
ATOM   1279  C   TRP A 169     -19.719   0.851  21.797  1.00 94.75           C  
ATOM   1280  CB  TRP A 169     -17.422  -0.167  21.891  1.00 94.75           C  
ATOM   1281  O   TRP A 169     -19.688   1.332  22.922  1.00 94.75           O  
ATOM   1282  CG  TRP A 169     -17.906  -1.538  22.266  1.00 94.75           C  
ATOM   1283  CD1 TRP A 169     -19.109  -2.104  21.969  1.00 94.75           C  
ATOM   1284  CD2 TRP A 169     -17.172  -2.514  23.016  1.00 94.75           C  
ATOM   1285  CE2 TRP A 169     -18.000  -3.650  23.141  1.00 94.75           C  
ATOM   1286  CE3 TRP A 169     -15.898  -2.537  23.594  1.00 94.75           C  
ATOM   1287  NE1 TRP A 169     -19.172  -3.375  22.500  1.00 94.75           N  
ATOM   1288  CH2 TRP A 169     -16.344  -4.797  24.375  1.00 94.75           C  
ATOM   1289  CZ2 TRP A 169     -17.594  -4.801  23.828  1.00 94.75           C  
ATOM   1290  CZ3 TRP A 169     -15.492  -3.684  24.281  1.00 94.75           C  
ATOM   1291  N   LEU A 170     -20.875   0.424  21.188  1.00 95.62           N  
ATOM   1292  CA  LEU A 170     -22.188   0.609  21.797  1.00 95.62           C  
ATOM   1293  C   LEU A 170     -22.594  -0.626  22.594  1.00 95.62           C  
ATOM   1294  CB  LEU A 170     -23.250   0.914  20.734  1.00 95.62           C  
ATOM   1295  O   LEU A 170     -22.516  -1.749  22.094  1.00 95.62           O  
ATOM   1296  CG  LEU A 170     -22.922   2.045  19.766  1.00 95.62           C  
ATOM   1297  CD1 LEU A 170     -24.094   2.289  18.828  1.00 95.62           C  
ATOM   1298  CD2 LEU A 170     -22.562   3.318  20.516  1.00 95.62           C  
ATOM   1299  N   TYR A 171     -23.062  -0.400  23.922  1.00 95.06           N  
ATOM   1300  CA  TYR A 171     -23.547  -1.504  24.750  1.00 95.06           C  
ATOM   1301  C   TYR A 171     -24.703  -1.064  25.625  1.00 95.06           C  
ATOM   1302  CB  TYR A 171     -22.406  -2.053  25.609  1.00 95.06           C  
ATOM   1303  O   TYR A 171     -25.109   0.103  25.609  1.00 95.06           O  
ATOM   1304  CG  TYR A 171     -21.859  -1.051  26.609  1.00 95.06           C  
ATOM   1305  CD1 TYR A 171     -20.984  -0.051  26.203  1.00 95.06           C  
ATOM   1306  CD2 TYR A 171     -22.219  -1.103  27.938  1.00 95.06           C  
ATOM   1307  CE1 TYR A 171     -20.469   0.873  27.109  1.00 95.06           C  
ATOM   1308  CE2 TYR A 171     -21.719  -0.184  28.859  1.00 95.06           C  
ATOM   1309  OH  TYR A 171     -20.359   1.711  29.328  1.00 95.06           O  
ATOM   1310  CZ  TYR A 171     -20.859   0.799  28.438  1.00 95.06           C  
ATOM   1311  N   LYS A 172     -25.281  -1.975  26.312  1.00 95.62           N  
ATOM   1312  CA  LYS A 172     -26.547  -1.751  27.016  1.00 95.62           C  
ATOM   1313  C   LYS A 172     -26.422  -0.578  27.984  1.00 95.62           C  
ATOM   1314  CB  LYS A 172     -26.953  -3.014  27.781  1.00 95.62           C  
ATOM   1315  O   LYS A 172     -25.344  -0.332  28.547  1.00 95.62           O  
ATOM   1316  CG  LYS A 172     -26.078  -3.344  28.969  1.00 95.62           C  
ATOM   1317  CD  LYS A 172     -26.578  -4.566  29.719  1.00 95.62           C  
ATOM   1318  CE  LYS A 172     -25.734  -4.867  30.938  1.00 95.62           C  
ATOM   1319  NZ  LYS A 172     -26.234  -6.062  31.688  1.00 95.62           N  
ATOM   1320  N   SER A 173     -27.359   0.257  28.125  1.00 94.25           N  
ATOM   1321  CA  SER A 173     -27.562   1.267  29.172  1.00 94.25           C  
ATOM   1322  C   SER A 173     -28.562   0.786  30.219  1.00 94.25           C  
ATOM   1323  CB  SER A 173     -28.062   2.574  28.547  1.00 94.25           C  
ATOM   1324  O   SER A 173     -29.750   0.624  29.938  1.00 94.25           O  
ATOM   1325  OG  SER A 173     -28.188   3.580  29.531  1.00 94.25           O  
ATOM   1326  N   GLY A 174     -28.047   0.445  31.453  1.00 91.25           N  
ATOM   1327  CA  GLY A 174     -28.891  -0.196  32.438  1.00 91.25           C  
ATOM   1328  C   GLY A 174     -29.297  -1.611  32.062  1.00 91.25           C  
ATOM   1329  O   GLY A 174     -28.422  -2.457  31.828  1.00 91.25           O  
ATOM   1330  N   SER A 175     -30.531  -1.802  31.797  1.00 92.00           N  
ATOM   1331  CA  SER A 175     -30.984  -3.146  31.469  1.00 92.00           C  
ATOM   1332  C   SER A 175     -31.609  -3.193  30.062  1.00 92.00           C  
ATOM   1333  CB  SER A 175     -32.000  -3.635  32.500  1.00 92.00           C  
ATOM   1334  O   SER A 175     -32.344  -4.125  29.734  1.00 92.00           O  
ATOM   1335  OG  SER A 175     -33.094  -2.730  32.594  1.00 92.00           O  
ATOM   1336  N   THR A 176     -31.328  -2.088  29.297  1.00 93.75           N  
ATOM   1337  CA  THR A 176     -31.984  -2.037  28.000  1.00 93.75           C  
ATOM   1338  C   THR A 176     -30.969  -1.808  26.891  1.00 93.75           C  
ATOM   1339  CB  THR A 176     -33.062  -0.932  27.969  1.00 93.75           C  
ATOM   1340  O   THR A 176     -29.938  -1.173  27.109  1.00 93.75           O  
ATOM   1341  CG2 THR A 176     -34.094  -1.138  29.047  1.00 93.75           C  
ATOM   1342  OG1 THR A 176     -32.438   0.342  28.156  1.00 93.75           O  
ATOM   1343  N   TYR A 177     -31.250  -2.258  25.719  1.00 95.19           N  
ATOM   1344  CA  TYR A 177     -30.625  -2.000  24.422  1.00 95.19           C  
ATOM   1345  C   TYR A 177     -31.672  -1.926  23.328  1.00 95.19           C  
ATOM   1346  CB  TYR A 177     -29.594  -3.090  24.094  1.00 95.19           C  
ATOM   1347  O   TYR A 177     -32.062  -2.949  22.750  1.00 95.19           O  
ATOM   1348  CG  TYR A 177     -28.641  -2.709  22.984  1.00 95.19           C  
ATOM   1349  CD1 TYR A 177     -29.078  -2.635  21.672  1.00 95.19           C  
ATOM   1350  CD2 TYR A 177     -27.312  -2.426  23.266  1.00 95.19           C  
ATOM   1351  CE1 TYR A 177     -28.203  -2.287  20.641  1.00 95.19           C  
ATOM   1352  CE2 TYR A 177     -26.422  -2.078  22.250  1.00 95.19           C  
ATOM   1353  OH  TYR A 177     -26.016  -1.667  19.938  1.00 95.19           O  
ATOM   1354  CZ  TYR A 177     -26.875  -2.012  20.938  1.00 95.19           C  
ATOM   1355  N   PRO A 178     -32.188  -0.740  23.125  1.00 95.00           N  
ATOM   1356  CA  PRO A 178     -33.250  -0.612  22.109  1.00 95.00           C  
ATOM   1357  C   PRO A 178     -32.719  -0.812  20.688  1.00 95.00           C  
ATOM   1358  CB  PRO A 178     -33.750   0.817  22.297  1.00 95.00           C  
ATOM   1359  O   PRO A 178     -31.500  -0.728  20.453  1.00 95.00           O  
ATOM   1360  CG  PRO A 178     -32.594   1.570  22.844  1.00 95.00           C  
ATOM   1361  CD  PRO A 178     -31.781   0.645  23.719  1.00 95.00           C  
ATOM   1362  N   VAL A 179     -33.656  -1.107  19.828  1.00 94.75           N  
ATOM   1363  CA  VAL A 179     -33.250  -1.166  18.422  1.00 94.75           C  
ATOM   1364  C   VAL A 179     -32.812   0.217  17.953  1.00 94.75           C  
ATOM   1365  CB  VAL A 179     -34.406  -1.686  17.531  1.00 94.75           C  
ATOM   1366  O   VAL A 179     -33.531   1.205  18.141  1.00 94.75           O  
ATOM   1367  CG1 VAL A 179     -34.031  -1.658  16.062  1.00 94.75           C  
ATOM   1368  CG2 VAL A 179     -34.812  -3.098  17.969  1.00 94.75           C  
ATOM   1369  N   LEU A 180     -31.609   0.240  17.406  1.00 95.69           N  
ATOM   1370  CA  LEU A 180     -31.016   1.487  16.938  1.00 95.69           C  
ATOM   1371  C   LEU A 180     -31.281   1.691  15.445  1.00 95.69           C  
ATOM   1372  CB  LEU A 180     -29.500   1.498  17.203  1.00 95.69           C  
ATOM   1373  O   LEU A 180     -31.172   0.750  14.656  1.00 95.69           O  
ATOM   1374  CG  LEU A 180     -29.062   1.238  18.641  1.00 95.69           C  
ATOM   1375  CD1 LEU A 180     -27.547   1.155  18.734  1.00 95.69           C  
ATOM   1376  CD2 LEU A 180     -29.594   2.324  19.562  1.00 95.69           C  
ATOM   1377  N   ASN A 181     -31.656   2.941  15.125  1.00 95.19           N  
ATOM   1378  CA  ASN A 181     -31.891   3.352  13.742  1.00 95.19           C  
ATOM   1379  C   ASN A 181     -31.406   4.773  13.492  1.00 95.19           C  
ATOM   1380  CB  ASN A 181     -33.375   3.230  13.391  1.00 95.19           C  
ATOM   1381  O   ASN A 181     -32.000   5.738  13.977  1.00 95.19           O  
ATOM   1382  CG  ASN A 181     -33.656   3.432  11.914  1.00 95.19           C  
ATOM   1383  ND2 ASN A 181     -34.906   3.424  11.539  1.00 95.19           N  
ATOM   1384  OD1 ASN A 181     -32.719   3.594  11.117  1.00 95.19           O  
ATOM   1385  N   VAL A 182     -30.312   4.852  12.727  1.00 94.56           N  
ATOM   1386  CA  VAL A 182     -29.703   6.148  12.469  1.00 94.56           C  
ATOM   1387  C   VAL A 182     -29.547   6.363  10.961  1.00 94.56           C  
ATOM   1388  CB  VAL A 182     -28.328   6.273  13.164  1.00 94.56           C  
ATOM   1389  O   VAL A 182     -29.203   5.430  10.227  1.00 94.56           O  
ATOM   1390  CG1 VAL A 182     -27.594   7.531  12.695  1.00 94.56           C  
ATOM   1391  CG2 VAL A 182     -28.500   6.289  14.680  1.00 94.56           C  
ATOM   1392  N   THR A 183     -29.891   7.562  10.602  1.00 94.75           N  
ATOM   1393  CA  THR A 183     -29.750   7.953   9.203  1.00 94.75           C  
ATOM   1394  C   THR A 183     -28.828   9.172   9.070  1.00 94.75           C  
ATOM   1395  CB  THR A 183     -31.109   8.258   8.562  1.00 94.75           C  
ATOM   1396  O   THR A 183     -28.969  10.133   9.828  1.00 94.75           O  
ATOM   1397  CG2 THR A 183     -32.000   7.031   8.570  1.00 94.75           C  
ATOM   1398  OG1 THR A 183     -31.750   9.312   9.289  1.00 94.75           O  
ATOM   1399  N   MET A 184     -27.969   9.016   8.078  1.00 94.81           N  
ATOM   1400  CA  MET A 184     -27.016  10.094   7.852  1.00 94.81           C  
ATOM   1401  C   MET A 184     -26.891  10.422   6.363  1.00 94.81           C  
ATOM   1402  CB  MET A 184     -25.641   9.719   8.406  1.00 94.81           C  
ATOM   1403  O   MET A 184     -26.328   9.648   5.598  1.00 94.81           O  
ATOM   1404  CG  MET A 184     -24.625  10.852   8.359  1.00 94.81           C  
ATOM   1405  SD  MET A 184     -25.188  12.336   9.289  1.00 94.81           S  
ATOM   1406  CE  MET A 184     -25.250  11.656  10.969  1.00 94.81           C  
ATOM   1407  N   PRO A 185     -27.453  11.617   5.988  1.00 94.12           N  
ATOM   1408  CA  PRO A 185     -27.344  11.984   4.574  1.00 94.12           C  
ATOM   1409  C   PRO A 185     -25.969  12.547   4.219  1.00 94.12           C  
ATOM   1410  CB  PRO A 185     -28.422  13.055   4.406  1.00 94.12           C  
ATOM   1411  O   PRO A 185     -25.312  13.156   5.062  1.00 94.12           O  
ATOM   1412  CG  PRO A 185     -28.594  13.656   5.770  1.00 94.12           C  
ATOM   1413  CD  PRO A 185     -28.281  12.602   6.793  1.00 94.12           C  
ATOM   1414  N   ASN A 186     -25.562  12.227   3.010  1.00 95.25           N  
ATOM   1415  CA  ASN A 186     -24.375  12.859   2.465  1.00 95.25           C  
ATOM   1416  C   ASN A 186     -24.719  14.047   1.570  1.00 95.25           C  
ATOM   1417  CB  ASN A 186     -23.531  11.836   1.692  1.00 95.25           C  
ATOM   1418  O   ASN A 186     -25.031  13.867   0.393  1.00 95.25           O  
ATOM   1419  CG  ASN A 186     -22.219  12.406   1.201  1.00 95.25           C  
ATOM   1420  ND2 ASN A 186     -21.438  11.586   0.519  1.00 95.25           N  
ATOM   1421  OD1 ASN A 186     -21.906  13.578   1.433  1.00 95.25           O  
ATOM   1422  N   ASN A 187     -24.594  15.234   2.109  1.00 93.50           N  
ATOM   1423  CA  ASN A 187     -24.969  16.453   1.396  1.00 93.50           C  
ATOM   1424  C   ASN A 187     -23.750  17.125   0.774  1.00 93.50           C  
ATOM   1425  CB  ASN A 187     -25.703  17.422   2.328  1.00 93.50           C  
ATOM   1426  O   ASN A 187     -23.875  18.172   0.139  1.00 93.50           O  
ATOM   1427  CG  ASN A 187     -27.016  16.859   2.846  1.00 93.50           C  
ATOM   1428  ND2 ASN A 187     -27.297  17.094   4.117  1.00 93.50           N  
ATOM   1429  OD1 ASN A 187     -27.750  16.203   2.105  1.00 93.50           O  
ATOM   1430  N   ASP A 188     -22.641  16.484   0.925  1.00 93.38           N  
ATOM   1431  CA  ASP A 188     -21.406  17.047   0.396  1.00 93.38           C  
ATOM   1432  C   ASP A 188     -21.156  16.578  -1.033  1.00 93.38           C  
ATOM   1433  CB  ASP A 188     -20.219  16.672   1.291  1.00 93.38           C  
ATOM   1434  O   ASP A 188     -21.875  15.703  -1.539  1.00 93.38           O  
ATOM   1435  CG  ASP A 188     -20.312  17.281   2.682  1.00 93.38           C  
ATOM   1436  OD1 ASP A 188     -20.516  18.500   2.803  1.00 93.38           O  
ATOM   1437  OD2 ASP A 188     -20.188  16.516   3.666  1.00 93.38           O  
ATOM   1438  N   ASN A 189     -20.188  17.172  -1.735  1.00 93.31           N  
ATOM   1439  CA  ASN A 189     -19.906  16.828  -3.125  1.00 93.31           C  
ATOM   1440  C   ASN A 189     -18.781  15.805  -3.229  1.00 93.31           C  
ATOM   1441  CB  ASN A 189     -19.547  18.094  -3.922  1.00 93.31           C  
ATOM   1442  O   ASN A 189     -18.141  15.688  -4.273  1.00 93.31           O  
ATOM   1443  CG  ASN A 189     -18.328  18.797  -3.383  1.00 93.31           C  
ATOM   1444  ND2 ASN A 189     -17.969  19.922  -4.000  1.00 93.31           N  
ATOM   1445  OD1 ASN A 189     -17.703  18.344  -2.422  1.00 93.31           O  
ATOM   1446  N   PHE A 190     -18.438  15.125  -2.166  1.00 92.69           N  
ATOM   1447  CA  PHE A 190     -17.438  14.078  -2.168  1.00 92.69           C  
ATOM   1448  C   PHE A 190     -17.969  12.812  -1.495  1.00 92.69           C  
ATOM   1449  CB  PHE A 190     -16.156  14.547  -1.467  1.00 92.69           C  
ATOM   1450  O   PHE A 190     -18.938  12.875  -0.740  1.00 92.69           O  
ATOM   1451  CG  PHE A 190     -16.391  15.078  -0.076  1.00 92.69           C  
ATOM   1452  CD1 PHE A 190     -16.578  16.438   0.147  1.00 92.69           C  
ATOM   1453  CD2 PHE A 190     -16.422  14.211   1.011  1.00 92.69           C  
ATOM   1454  CE1 PHE A 190     -16.797  16.922   1.433  1.00 92.69           C  
ATOM   1455  CE2 PHE A 190     -16.641  14.688   2.299  1.00 92.69           C  
ATOM   1456  CZ  PHE A 190     -16.828  16.047   2.508  1.00 92.69           C  
ATOM   1457  N   ASP A 191     -17.312  11.656  -1.785  1.00 93.06           N  
ATOM   1458  CA  ASP A 191     -17.672  10.375  -1.186  1.00 93.06           C  
ATOM   1459  C   ASP A 191     -17.234  10.312   0.278  1.00 93.06           C  
ATOM   1460  CB  ASP A 191     -17.047   9.219  -1.969  1.00 93.06           C  
ATOM   1461  O   ASP A 191     -16.141  10.750   0.626  1.00 93.06           O  
ATOM   1462  CG  ASP A 191     -17.594   9.094  -3.379  1.00 93.06           C  
ATOM   1463  OD1 ASP A 191     -18.594   9.773  -3.709  1.00 93.06           O  
ATOM   1464  OD2 ASP A 191     -17.031   8.312  -4.168  1.00 93.06           O  
ATOM   1465  N   LYS A 192     -18.094   9.852   1.143  1.00 95.31           N  
ATOM   1466  CA  LYS A 192     -17.781   9.617   2.549  1.00 95.31           C  
ATOM   1467  C   LYS A 192     -17.562   8.133   2.828  1.00 95.31           C  
ATOM   1468  CB  LYS A 192     -18.891  10.172   3.443  1.00 95.31           C  
ATOM   1469  O   LYS A 192     -18.375   7.297   2.404  1.00 95.31           O  
ATOM   1470  CG  LYS A 192     -19.031  11.680   3.391  1.00 95.31           C  
ATOM   1471  CD  LYS A 192     -20.125  12.172   4.324  1.00 95.31           C  
ATOM   1472  CE  LYS A 192     -20.219  13.695   4.332  1.00 95.31           C  
ATOM   1473  NZ  LYS A 192     -21.328  14.172   5.203  1.00 95.31           N  
ATOM   1474  N   LEU A 193     -16.438   7.836   3.402  1.00 95.31           N  
ATOM   1475  CA  LEU A 193     -16.172   6.465   3.822  1.00 95.31           C  
ATOM   1476  C   LEU A 193     -16.438   6.289   5.312  1.00 95.31           C  
ATOM   1477  CB  LEU A 193     -14.719   6.082   3.506  1.00 95.31           C  
ATOM   1478  O   LEU A 193     -15.789   6.930   6.145  1.00 95.31           O  
ATOM   1479  CG  LEU A 193     -14.250   4.723   4.023  1.00 95.31           C  
ATOM   1480  CD1 LEU A 193     -14.992   3.596   3.318  1.00 95.31           C  
ATOM   1481  CD2 LEU A 193     -12.742   4.570   3.836  1.00 95.31           C  
ATOM   1482  N   TYR A 194     -17.375   5.430   5.633  1.00 96.12           N  
ATOM   1483  CA  TYR A 194     -17.672   5.098   7.020  1.00 96.12           C  
ATOM   1484  C   TYR A 194     -17.109   3.730   7.391  1.00 96.12           C  
ATOM   1485  CB  TYR A 194     -19.188   5.113   7.250  1.00 96.12           C  
ATOM   1486  O   TYR A 194     -17.312   2.752   6.668  1.00 96.12           O  
ATOM   1487  CG  TYR A 194     -19.797   6.496   7.227  1.00 96.12           C  
ATOM   1488  CD1 TYR A 194     -19.953   7.234   8.398  1.00 96.12           C  
ATOM   1489  CD2 TYR A 194     -20.203   7.074   6.027  1.00 96.12           C  
ATOM   1490  CE1 TYR A 194     -20.500   8.508   8.375  1.00 96.12           C  
ATOM   1491  CE2 TYR A 194     -20.766   8.344   5.996  1.00 96.12           C  
ATOM   1492  OH  TYR A 194     -21.453  10.320   7.152  1.00 96.12           O  
ATOM   1493  CZ  TYR A 194     -20.906   9.055   7.176  1.00 96.12           C  
ATOM   1494  N   ILE A 195     -16.375   3.742   8.508  1.00 96.56           N  
ATOM   1495  CA  ILE A 195     -15.875   2.482   9.055  1.00 96.56           C  
ATOM   1496  C   ILE A 195     -16.734   2.057  10.242  1.00 96.56           C  
ATOM   1497  CB  ILE A 195     -14.391   2.596   9.469  1.00 96.56           C  
ATOM   1498  O   ILE A 195     -17.000   2.857  11.141  1.00 96.56           O  
ATOM   1499  CG1 ILE A 195     -13.539   3.068   8.289  1.00 96.56           C  
ATOM   1500  CG2 ILE A 195     -13.883   1.258  10.016  1.00 96.56           C  
ATOM   1501  CD1 ILE A 195     -13.500   2.090   7.121  1.00 96.56           C  
ATOM   1502  N   TRP A 196     -17.188   0.835  10.211  1.00 97.06           N  
ATOM   1503  CA  TRP A 196     -17.984   0.299  11.305  1.00 97.06           C  
ATOM   1504  C   TRP A 196     -17.656  -1.173  11.547  1.00 97.06           C  
ATOM   1505  CB  TRP A 196     -19.469   0.471  11.023  1.00 97.06           C  
ATOM   1506  O   TRP A 196     -16.953  -1.797  10.750  1.00 97.06           O  
ATOM   1507  CG  TRP A 196     -19.922  -0.166   9.742  1.00 97.06           C  
ATOM   1508  CD1 TRP A 196     -19.812   0.349   8.484  1.00 97.06           C  
ATOM   1509  CD2 TRP A 196     -20.578  -1.436   9.602  1.00 97.06           C  
ATOM   1510  CE2 TRP A 196     -20.828  -1.627   8.227  1.00 97.06           C  
ATOM   1511  CE3 TRP A 196     -20.969  -2.430  10.508  1.00 97.06           C  
ATOM   1512  NE1 TRP A 196     -20.344  -0.525   7.566  1.00 97.06           N  
ATOM   1513  CH2 TRP A 196     -21.812  -3.734   8.641  1.00 97.06           C  
ATOM   1514  CZ2 TRP A 196     -21.438  -2.775   7.734  1.00 97.06           C  
ATOM   1515  CZ3 TRP A 196     -21.578  -3.572  10.016  1.00 97.06           C  
ATOM   1516  N   GLY A 197     -18.172  -1.724  12.641  1.00 97.19           N  
ATOM   1517  CA  GLY A 197     -17.812  -3.102  12.945  1.00 97.19           C  
ATOM   1518  C   GLY A 197     -18.891  -3.844  13.711  1.00 97.19           C  
ATOM   1519  O   GLY A 197     -19.906  -3.254  14.109  1.00 97.19           O  
ATOM   1520  N   VAL A 198     -18.656  -5.184  13.906  1.00 97.69           N  
ATOM   1521  CA  VAL A 198     -19.562  -6.055  14.648  1.00 97.69           C  
ATOM   1522  C   VAL A 198     -18.781  -6.820  15.719  1.00 97.69           C  
ATOM   1523  CB  VAL A 198     -20.297  -7.039  13.719  1.00 97.69           C  
ATOM   1524  O   VAL A 198     -17.766  -7.461  15.422  1.00 97.69           O  
ATOM   1525  CG1 VAL A 198     -21.172  -7.992  14.516  1.00 97.69           C  
ATOM   1526  CG2 VAL A 198     -21.125  -6.273  12.688  1.00 97.69           C  
ATOM   1527  N   HIS A 199     -19.219  -6.625  16.891  1.00 96.75           N  
ATOM   1528  CA  HIS A 199     -18.625  -7.344  18.016  1.00 96.75           C  
ATOM   1529  C   HIS A 199     -19.125  -8.781  18.094  1.00 96.75           C  
ATOM   1530  CB  HIS A 199     -18.891  -6.617  19.328  1.00 96.75           C  
ATOM   1531  O   HIS A 199     -20.344  -9.016  18.078  1.00 96.75           O  
ATOM   1532  CG  HIS A 199     -18.250  -7.266  20.516  1.00 96.75           C  
ATOM   1533  CD2 HIS A 199     -16.969  -7.633  20.750  1.00 96.75           C  
ATOM   1534  ND1 HIS A 199     -18.969  -7.609  21.656  1.00 96.75           N  
ATOM   1535  CE1 HIS A 199     -18.141  -8.156  22.531  1.00 96.75           C  
ATOM   1536  NE2 HIS A 199     -16.922  -8.188  22.000  1.00 96.75           N  
ATOM   1537  N   HIS A 200     -18.188  -9.734  18.172  1.00 96.19           N  
ATOM   1538  CA  HIS A 200     -18.500 -11.148  18.312  1.00 96.19           C  
ATOM   1539  C   HIS A 200     -18.156 -11.664  19.703  1.00 96.19           C  
ATOM   1540  CB  HIS A 200     -17.766 -11.969  17.250  1.00 96.19           C  
ATOM   1541  O   HIS A 200     -17.000 -11.969  19.984  1.00 96.19           O  
ATOM   1542  CG  HIS A 200     -18.031 -11.531  15.852  1.00 96.19           C  
ATOM   1543  CD2 HIS A 200     -17.359 -10.688  15.031  1.00 96.19           C  
ATOM   1544  ND1 HIS A 200     -19.141 -11.969  15.141  1.00 96.19           N  
ATOM   1545  CE1 HIS A 200     -19.125 -11.414  13.938  1.00 96.19           C  
ATOM   1546  NE2 HIS A 200     -18.047 -10.633  13.852  1.00 96.19           N  
ATOM   1547  N   PRO A 201     -19.156 -11.750  20.547  1.00 95.69           N  
ATOM   1548  CA  PRO A 201     -18.891 -12.164  21.938  1.00 95.69           C  
ATOM   1549  C   PRO A 201     -18.406 -13.602  22.031  1.00 95.69           C  
ATOM   1550  CB  PRO A 201     -20.250 -11.992  22.609  1.00 95.69           C  
ATOM   1551  O   PRO A 201     -18.750 -14.438  21.188  1.00 95.69           O  
ATOM   1552  CG  PRO A 201     -20.984 -11.000  21.766  1.00 95.69           C  
ATOM   1553  CD  PRO A 201     -20.562 -11.188  20.328  1.00 95.69           C  
ATOM   1554  N   SER A 202     -17.766 -13.906  23.172  1.00 94.69           N  
ATOM   1555  CA  SER A 202     -17.125 -15.195  23.391  1.00 94.69           C  
ATOM   1556  C   SER A 202     -18.125 -16.203  23.969  1.00 94.69           C  
ATOM   1557  CB  SER A 202     -15.930 -15.055  24.344  1.00 94.69           C  
ATOM   1558  O   SER A 202     -17.938 -17.422  23.797  1.00 94.69           O  
ATOM   1559  OG  SER A 202     -16.328 -14.445  25.547  1.00 94.69           O  
ATOM   1560  N   THR A 203     -19.188 -15.680  24.641  1.00 95.69           N  
ATOM   1561  CA  THR A 203     -20.188 -16.547  25.281  1.00 95.69           C  
ATOM   1562  C   THR A 203     -21.578 -15.938  25.141  1.00 95.69           C  
ATOM   1563  CB  THR A 203     -19.859 -16.766  26.766  1.00 95.69           C  
ATOM   1564  O   THR A 203     -21.734 -14.734  24.906  1.00 95.69           O  
ATOM   1565  CG2 THR A 203     -18.438 -17.312  26.938  1.00 95.69           C  
ATOM   1566  OG1 THR A 203     -19.984 -15.531  27.469  1.00 95.69           O  
ATOM   1567  N   ASP A 204     -22.547 -16.781  25.312  1.00 96.31           N  
ATOM   1568  CA  ASP A 204     -23.938 -16.328  25.344  1.00 96.31           C  
ATOM   1569  C   ASP A 204     -24.188 -15.367  26.484  1.00 96.31           C  
ATOM   1570  CB  ASP A 204     -24.891 -17.531  25.438  1.00 96.31           C  
ATOM   1571  O   ASP A 204     -24.969 -14.430  26.359  1.00 96.31           O  
ATOM   1572  CG  ASP A 204     -24.938 -18.359  24.172  1.00 96.31           C  
ATOM   1573  OD1 ASP A 204     -24.875 -17.781  23.062  1.00 96.31           O  
ATOM   1574  OD2 ASP A 204     -25.047 -19.594  24.281  1.00 96.31           O  
ATOM   1575  N   GLN A 205     -23.500 -15.602  27.594  1.00 95.88           N  
ATOM   1576  CA  GLN A 205     -23.594 -14.719  28.750  1.00 95.88           C  
ATOM   1577  C   GLN A 205     -23.094 -13.320  28.422  1.00 95.88           C  
ATOM   1578  CB  GLN A 205     -22.812 -15.297  29.938  1.00 95.88           C  
ATOM   1579  O   GLN A 205     -23.703 -12.328  28.812  1.00 95.88           O  
ATOM   1580  CG  GLN A 205     -22.953 -14.492  31.219  1.00 95.88           C  
ATOM   1581  CD  GLN A 205     -22.375 -15.195  32.438  1.00 95.88           C  
ATOM   1582  NE2 GLN A 205     -22.641 -14.664  33.625  1.00 95.88           N  
ATOM   1583  OE1 GLN A 205     -21.688 -16.203  32.281  1.00 95.88           O  
ATOM   1584  N   GLU A 206     -21.953 -13.234  27.844  1.00 94.69           N  
ATOM   1585  CA  GLU A 206     -21.391 -11.953  27.422  1.00 94.69           C  
ATOM   1586  C   GLU A 206     -22.328 -11.227  26.484  1.00 94.69           C  
ATOM   1587  CB  GLU A 206     -20.031 -12.156  26.766  1.00 94.69           C  
ATOM   1588  O   GLU A 206     -22.531 -10.016  26.594  1.00 94.69           O  
ATOM   1589  CG  GLU A 206     -19.312 -10.852  26.406  1.00 94.69           C  
ATOM   1590  CD  GLU A 206     -17.922 -11.062  25.828  1.00 94.69           C  
ATOM   1591  OE1 GLU A 206     -17.203 -10.070  25.594  1.00 94.69           O  
ATOM   1592  OE2 GLU A 206     -17.562 -12.234  25.594  1.00 94.69           O  
ATOM   1593  N   GLN A 207     -22.938 -11.898  25.484  1.00 96.31           N  
ATOM   1594  CA  GLN A 207     -23.891 -11.359  24.531  1.00 96.31           C  
ATOM   1595  C   GLN A 207     -25.078 -10.727  25.234  1.00 96.31           C  
ATOM   1596  CB  GLN A 207     -24.359 -12.445  23.562  1.00 96.31           C  
ATOM   1597  O   GLN A 207     -25.453  -9.586  24.953  1.00 96.31           O  
ATOM   1598  CG  GLN A 207     -25.500 -12.008  22.656  1.00 96.31           C  
ATOM   1599  CD  GLN A 207     -25.078 -10.906  21.688  1.00 96.31           C  
ATOM   1600  NE2 GLN A 207     -25.938  -9.914  21.516  1.00 96.31           N  
ATOM   1601  OE1 GLN A 207     -23.984 -10.945  21.109  1.00 96.31           O  
ATOM   1602  N   THR A 208     -25.641 -11.453  26.141  1.00 96.31           N  
ATOM   1603  CA  THR A 208     -26.828 -10.984  26.844  1.00 96.31           C  
ATOM   1604  C   THR A 208     -26.469  -9.875  27.828  1.00 96.31           C  
ATOM   1605  CB  THR A 208     -27.531 -12.133  27.578  1.00 96.31           C  
ATOM   1606  O   THR A 208     -27.250  -8.945  28.031  1.00 96.31           O  
ATOM   1607  CG2 THR A 208     -28.188 -13.102  26.609  1.00 96.31           C  
ATOM   1608  OG1 THR A 208     -26.562 -12.844  28.375  1.00 96.31           O  
ATOM   1609  N   SER A 209     -25.312  -9.953  28.406  1.00 95.31           N  
ATOM   1610  CA  SER A 209     -24.859  -8.953  29.375  1.00 95.31           C  
ATOM   1611  C   SER A 209     -24.594  -7.613  28.703  1.00 95.31           C  
ATOM   1612  CB  SER A 209     -23.609  -9.438  30.094  1.00 95.31           C  
ATOM   1613  O   SER A 209     -24.891  -6.559  29.266  1.00 95.31           O  
ATOM   1614  OG  SER A 209     -23.125  -8.445  30.984  1.00 95.31           O  
ATOM   1615  N   LEU A 210     -24.094  -7.664  27.531  1.00 95.25           N  
ATOM   1616  CA  LEU A 210     -23.703  -6.449  26.828  1.00 95.25           C  
ATOM   1617  C   LEU A 210     -24.844  -5.902  25.984  1.00 95.25           C  
ATOM   1618  CB  LEU A 210     -22.484  -6.719  25.938  1.00 95.25           C  
ATOM   1619  O   LEU A 210     -25.031  -4.684  25.906  1.00 95.25           O  
ATOM   1620  CG  LEU A 210     -21.156  -6.918  26.656  1.00 95.25           C  
ATOM   1621  CD1 LEU A 210     -20.078  -7.387  25.672  1.00 95.25           C  
ATOM   1622  CD2 LEU A 210     -20.719  -5.629  27.359  1.00 95.25           C  
ATOM   1623  N   TYR A 211     -25.719  -6.762  25.438  1.00 96.56           N  
ATOM   1624  CA  TYR A 211     -26.672  -6.289  24.438  1.00 96.56           C  
ATOM   1625  C   TYR A 211     -28.094  -6.684  24.828  1.00 96.56           C  
ATOM   1626  CB  TYR A 211     -26.328  -6.852  23.062  1.00 96.56           C  
ATOM   1627  O   TYR A 211     -29.031  -6.402  24.078  1.00 96.56           O  
ATOM   1628  CG  TYR A 211     -24.922  -6.543  22.609  1.00 96.56           C  
ATOM   1629  CD1 TYR A 211     -24.500  -5.230  22.406  1.00 96.56           C  
ATOM   1630  CD2 TYR A 211     -24.000  -7.562  22.391  1.00 96.56           C  
ATOM   1631  CE1 TYR A 211     -23.203  -4.938  21.984  1.00 96.56           C  
ATOM   1632  CE2 TYR A 211     -22.703  -7.285  21.984  1.00 96.56           C  
ATOM   1633  OH  TYR A 211     -21.031  -5.691  21.359  1.00 96.56           O  
ATOM   1634  CZ  TYR A 211     -22.312  -5.973  21.781  1.00 96.56           C  
ATOM   1635  N   VAL A 212     -28.328  -7.426  25.953  1.00 95.50           N  
ATOM   1636  CA  VAL A 212     -29.609  -7.758  26.578  1.00 95.50           C  
ATOM   1637  C   VAL A 212     -30.359  -8.773  25.703  1.00 95.50           C  
ATOM   1638  CB  VAL A 212     -30.484  -6.504  26.781  1.00 95.50           C  
ATOM   1639  O   VAL A 212     -31.422  -9.258  26.078  1.00 95.50           O  
ATOM   1640  CG1 VAL A 212     -31.797  -6.867  27.500  1.00 95.50           C  
ATOM   1641  CG2 VAL A 212     -29.719  -5.449  27.578  1.00 95.50           C  
ATOM   1642  N   GLN A 213     -29.906  -9.023  24.516  1.00 92.94           N  
ATOM   1643  CA  GLN A 213     -30.547  -9.938  23.562  1.00 92.94           C  
ATOM   1644  C   GLN A 213     -29.688 -11.188  23.344  1.00 92.94           C  
ATOM   1645  CB  GLN A 213     -30.797  -9.234  22.234  1.00 92.94           C  
ATOM   1646  O   GLN A 213     -28.469 -11.133  23.438  1.00 92.94           O  
ATOM   1647  CG  GLN A 213     -31.719  -8.023  22.344  1.00 92.94           C  
ATOM   1648  CD  GLN A 213     -32.250  -7.559  21.000  1.00 92.94           C  
ATOM   1649  NE2 GLN A 213     -32.938  -6.426  20.984  1.00 92.94           N  
ATOM   1650  OE1 GLN A 213     -32.000  -8.211  19.969  1.00 92.94           O  
ATOM   1651  N   ALA A 214     -30.375 -12.320  23.047  1.00 92.50           N  
ATOM   1652  CA  ALA A 214     -29.703 -13.602  22.797  1.00 92.50           C  
ATOM   1653  C   ALA A 214     -29.031 -13.617  21.422  1.00 92.50           C  
ATOM   1654  CB  ALA A 214     -30.703 -14.750  22.922  1.00 92.50           C  
ATOM   1655  O   ALA A 214     -28.031 -14.312  21.219  1.00 92.50           O  
ATOM   1656  N   SER A 215     -29.625 -12.750  20.531  1.00 92.38           N  
ATOM   1657  CA  SER A 215     -29.062 -12.641  19.188  1.00 92.38           C  
ATOM   1658  C   SER A 215     -29.016 -11.188  18.719  1.00 92.38           C  
ATOM   1659  CB  SER A 215     -29.891 -13.469  18.188  1.00 92.38           C  
ATOM   1660  O   SER A 215     -29.859 -10.375  19.109  1.00 92.38           O  
ATOM   1661  OG  SER A 215     -31.188 -12.938  18.062  1.00 92.38           O  
ATOM   1662  N   GLY A 216     -27.922 -10.867  17.938  1.00 94.62           N  
ATOM   1663  CA  GLY A 216     -27.750  -9.523  17.406  1.00 94.62           C  
ATOM   1664  C   GLY A 216     -27.766  -9.477  15.883  1.00 94.62           C  
ATOM   1665  O   GLY A 216     -27.562 -10.492  15.227  1.00 94.62           O  
ATOM   1666  N   ARG A 217     -28.125  -8.312  15.430  1.00 96.62           N  
ATOM   1667  CA  ARG A 217     -28.141  -8.070  13.992  1.00 96.62           C  
ATOM   1668  C   ARG A 217     -27.797  -6.621  13.672  1.00 96.62           C  
ATOM   1669  CB  ARG A 217     -29.500  -8.430  13.398  1.00 96.62           C  
ATOM   1670  O   ARG A 217     -28.344  -5.703  14.281  1.00 96.62           O  
ATOM   1671  CG  ARG A 217     -29.562  -8.320  11.883  1.00 96.62           C  
ATOM   1672  CD  ARG A 217     -30.906  -8.773  11.344  1.00 96.62           C  
ATOM   1673  NE  ARG A 217     -31.969  -7.801  11.633  1.00 96.62           N  
ATOM   1674  NH1 ARG A 217     -33.562  -8.812  10.289  1.00 96.62           N  
ATOM   1675  NH2 ARG A 217     -34.062  -6.906  11.453  1.00 96.62           N  
ATOM   1676  CZ  ARG A 217     -33.188  -7.840  11.125  1.00 96.62           C  
ATOM   1677  N   VAL A 218     -26.859  -6.477  12.727  1.00 97.62           N  
ATOM   1678  CA  VAL A 218     -26.469  -5.141  12.289  1.00 97.62           C  
ATOM   1679  C   VAL A 218     -26.688  -5.000  10.789  1.00 97.62           C  
ATOM   1680  CB  VAL A 218     -24.984  -4.848  12.633  1.00 97.62           C  
ATOM   1681  O   VAL A 218     -26.188  -5.801  10.000  1.00 97.62           O  
ATOM   1682  CG1 VAL A 218     -24.578  -3.463  12.133  1.00 97.62           C  
ATOM   1683  CG2 VAL A 218     -24.750  -4.969  14.141  1.00 97.62           C  
ATOM   1684  N   THR A 219     -27.453  -3.967  10.461  1.00 97.38           N  
ATOM   1685  CA  THR A 219     -27.719  -3.693   9.055  1.00 97.38           C  
ATOM   1686  C   THR A 219     -27.297  -2.273   8.688  1.00 97.38           C  
ATOM   1687  CB  THR A 219     -29.203  -3.891   8.711  1.00 97.38           C  
ATOM   1688  O   THR A 219     -27.703  -1.311   9.336  1.00 97.38           O  
ATOM   1689  CG2 THR A 219     -29.453  -3.695   7.223  1.00 97.38           C  
ATOM   1690  OG1 THR A 219     -29.594  -5.219   9.086  1.00 97.38           O  
ATOM   1691  N   VAL A 220     -26.453  -2.211   7.719  1.00 96.94           N  
ATOM   1692  CA  VAL A 220     -26.016  -0.925   7.180  1.00 96.94           C  
ATOM   1693  C   VAL A 220     -26.375  -0.841   5.695  1.00 96.94           C  
ATOM   1694  CB  VAL A 220     -24.500  -0.708   7.375  1.00 96.94           C  
ATOM   1695  O   VAL A 220     -26.016  -1.725   4.914  1.00 96.94           O  
ATOM   1696  CG1 VAL A 220     -24.078   0.653   6.828  1.00 96.94           C  
ATOM   1697  CG2 VAL A 220     -24.125  -0.833   8.852  1.00 96.94           C  
ATOM   1698  N   SER A 221     -27.016   0.242   5.367  1.00 96.12           N  
ATOM   1699  CA  SER A 221     -27.500   0.303   3.990  1.00 96.12           C  
ATOM   1700  C   SER A 221     -27.359   1.713   3.424  1.00 96.12           C  
ATOM   1701  CB  SER A 221     -28.953  -0.156   3.906  1.00 96.12           C  
ATOM   1702  O   SER A 221     -27.375   2.693   4.172  1.00 96.12           O  
ATOM   1703  OG  SER A 221     -29.797   0.698   4.660  1.00 96.12           O  
ATOM   1704  N   THR A 222     -27.188   1.740   2.121  1.00 94.81           N  
ATOM   1705  CA  THR A 222     -27.312   2.930   1.287  1.00 94.81           C  
ATOM   1706  C   THR A 222     -28.391   2.729   0.220  1.00 94.81           C  
ATOM   1707  CB  THR A 222     -25.984   3.289   0.615  1.00 94.81           C  
ATOM   1708  O   THR A 222     -29.016   1.669   0.155  1.00 94.81           O  
ATOM   1709  CG2 THR A 222     -24.859   3.389   1.642  1.00 94.81           C  
ATOM   1710  OG1 THR A 222     -25.656   2.279  -0.345  1.00 94.81           O  
ATOM   1711  N   LYS A 223     -28.672   3.670  -0.555  1.00 89.94           N  
ATOM   1712  CA  LYS A 223     -29.641   3.523  -1.635  1.00 89.94           C  
ATOM   1713  C   LYS A 223     -29.250   2.395  -2.582  1.00 89.94           C  
ATOM   1714  CB  LYS A 223     -29.781   4.836  -2.410  1.00 89.94           C  
ATOM   1715  O   LYS A 223     -30.109   1.714  -3.141  1.00 89.94           O  
ATOM   1716  CG  LYS A 223     -30.547   5.918  -1.663  1.00 89.94           C  
ATOM   1717  CD  LYS A 223     -30.750   7.152  -2.527  1.00 89.94           C  
ATOM   1718  CE  LYS A 223     -31.484   8.250  -1.769  1.00 89.94           C  
ATOM   1719  NZ  LYS A 223     -31.656   9.484  -2.598  1.00 89.94           N  
ATOM   1720  N   ARG A 224     -27.984   2.084  -2.600  1.00 85.50           N  
ATOM   1721  CA  ARG A 224     -27.453   1.203  -3.633  1.00 85.50           C  
ATOM   1722  C   ARG A 224     -26.969  -0.113  -3.031  1.00 85.50           C  
ATOM   1723  CB  ARG A 224     -26.297   1.890  -4.379  1.00 85.50           C  
ATOM   1724  O   ARG A 224     -26.812  -1.105  -3.744  1.00 85.50           O  
ATOM   1725  CG  ARG A 224     -26.734   3.125  -5.156  1.00 85.50           C  
ATOM   1726  CD  ARG A 224     -25.547   3.775  -5.867  1.00 85.50           C  
ATOM   1727  NE  ARG A 224     -25.938   5.008  -6.543  1.00 85.50           N  
ATOM   1728  NH1 ARG A 224     -23.859   5.426  -7.438  1.00 85.50           N  
ATOM   1729  NH2 ARG A 224     -25.594   6.867  -7.844  1.00 85.50           N  
ATOM   1730  CZ  ARG A 224     -25.125   5.766  -7.273  1.00 85.50           C  
ATOM   1731  N   SER A 225     -26.766  -0.150  -1.773  1.00 89.19           N  
ATOM   1732  CA  SER A 225     -26.188  -1.356  -1.189  1.00 89.19           C  
ATOM   1733  C   SER A 225     -26.688  -1.570   0.238  1.00 89.19           C  
ATOM   1734  CB  SER A 225     -24.656  -1.283  -1.203  1.00 89.19           C  
ATOM   1735  O   SER A 225     -27.078  -0.619   0.910  1.00 89.19           O  
ATOM   1736  OG  SER A 225     -24.188  -0.305  -0.288  1.00 89.19           O  
ATOM   1737  N   GLN A 226     -26.766  -2.811   0.612  1.00 92.69           N  
ATOM   1738  CA  GLN A 226     -27.172  -3.193   1.964  1.00 92.69           C  
ATOM   1739  C   GLN A 226     -26.344  -4.379   2.463  1.00 92.69           C  
ATOM   1740  CB  GLN A 226     -28.656  -3.533   2.014  1.00 92.69           C  
ATOM   1741  O   GLN A 226     -26.156  -5.359   1.738  1.00 92.69           O  
ATOM   1742  CG  GLN A 226     -29.156  -3.924   3.398  1.00 92.69           C  
ATOM   1743  CD  GLN A 226     -30.641  -4.242   3.424  1.00 92.69           C  
ATOM   1744  NE2 GLN A 226     -30.969  -5.469   3.811  1.00 92.69           N  
ATOM   1745  OE1 GLN A 226     -31.469  -3.395   3.098  1.00 92.69           O  
ATOM   1746  N   GLN A 227     -25.891  -4.234   3.693  1.00 93.38           N  
ATOM   1747  CA  GLN A 227     -25.141  -5.301   4.352  1.00 93.38           C  
ATOM   1748  C   GLN A 227     -25.766  -5.656   5.699  1.00 93.38           C  
ATOM   1749  CB  GLN A 227     -23.688  -4.898   4.535  1.00 93.38           C  
ATOM   1750  O   GLN A 227     -26.047  -4.770   6.516  1.00 93.38           O  
ATOM   1751  CG  GLN A 227     -22.922  -4.727   3.225  1.00 93.38           C  
ATOM   1752  CD  GLN A 227     -21.469  -4.344   3.434  1.00 93.38           C  
ATOM   1753  NE2 GLN A 227     -21.094  -3.166   2.949  1.00 93.38           N  
ATOM   1754  OE1 GLN A 227     -20.703  -5.102   4.027  1.00 93.38           O  
ATOM   1755  N   THR A 228     -26.031  -6.879   5.832  1.00 96.31           N  
ATOM   1756  CA  THR A 228     -26.547  -7.367   7.105  1.00 96.31           C  
ATOM   1757  C   THR A 228     -25.625  -8.430   7.695  1.00 96.31           C  
ATOM   1758  CB  THR A 228     -27.969  -7.949   6.945  1.00 96.31           C  
ATOM   1759  O   THR A 228     -25.281  -9.406   7.027  1.00 96.31           O  
ATOM   1760  CG2 THR A 228     -28.531  -8.414   8.281  1.00 96.31           C  
ATOM   1761  OG1 THR A 228     -28.828  -6.945   6.402  1.00 96.31           O  
ATOM   1762  N   ILE A 229     -25.312  -8.219   8.961  1.00 96.75           N  
ATOM   1763  CA  ILE A 229     -24.344  -9.117   9.586  1.00 96.75           C  
ATOM   1764  C   ILE A 229     -24.938  -9.672  10.883  1.00 96.75           C  
ATOM   1765  CB  ILE A 229     -23.000  -8.414   9.859  1.00 96.75           C  
ATOM   1766  O   ILE A 229     -25.438  -8.906  11.711  1.00 96.75           O  
ATOM   1767  CG1 ILE A 229     -22.500  -7.711   8.586  1.00 96.75           C  
ATOM   1768  CG2 ILE A 229     -21.969  -9.414  10.375  1.00 96.75           C  
ATOM   1769  CD1 ILE A 229     -22.266  -8.648   7.410  1.00 96.75           C  
ATOM   1770  N   ILE A 230     -24.797 -10.969  11.016  1.00 96.50           N  
ATOM   1771  CA  ILE A 230     -25.188 -11.641  12.258  1.00 96.50           C  
ATOM   1772  C   ILE A 230     -23.922 -12.031  13.031  1.00 96.50           C  
ATOM   1773  CB  ILE A 230     -26.047 -12.883  11.977  1.00 96.50           C  
ATOM   1774  O   ILE A 230     -23.047 -12.719  12.508  1.00 96.50           O  
ATOM   1775  CG1 ILE A 230     -27.328 -12.484  11.242  1.00 96.50           C  
ATOM   1776  CG2 ILE A 230     -26.375 -13.617  13.281  1.00 96.50           C  
ATOM   1777  CD1 ILE A 230     -28.172 -13.664  10.758  1.00 96.50           C  
ATOM   1778  N   PRO A 231     -23.828 -11.562  14.344  1.00 95.94           N  
ATOM   1779  CA  PRO A 231     -22.625 -11.875  15.125  1.00 95.94           C  
ATOM   1780  C   PRO A 231     -22.453 -13.367  15.375  1.00 95.94           C  
ATOM   1781  CB  PRO A 231     -22.859 -11.125  16.438  1.00 95.94           C  
ATOM   1782  O   PRO A 231     -23.438 -14.094  15.500  1.00 95.94           O  
ATOM   1783  CG  PRO A 231     -23.938 -10.133  16.125  1.00 95.94           C  
ATOM   1784  CD  PRO A 231     -24.766 -10.664  15.000  1.00 95.94           C  
ATOM   1785  N   ASN A 232     -21.250 -13.781  15.336  1.00 94.56           N  
ATOM   1786  CA  ASN A 232     -20.891 -15.156  15.648  1.00 94.56           C  
ATOM   1787  C   ASN A 232     -20.453 -15.305  17.109  1.00 94.56           C  
ATOM   1788  CB  ASN A 232     -19.766 -15.648  14.719  1.00 94.56           C  
ATOM   1789  O   ASN A 232     -19.344 -14.938  17.469  1.00 94.56           O  
ATOM   1790  CG  ASN A 232     -19.469 -17.125  14.906  1.00 94.56           C  
ATOM   1791  ND2 ASN A 232     -18.719 -17.688  13.977  1.00 94.56           N  
ATOM   1792  OD1 ASN A 232     -19.906 -17.734  15.883  1.00 94.56           O  
ATOM   1793  N   ILE A 233     -21.391 -15.891  17.891  1.00 95.06           N  
ATOM   1794  CA  ILE A 233     -21.125 -16.078  19.328  1.00 95.06           C  
ATOM   1795  C   ILE A 233     -20.391 -17.391  19.547  1.00 95.06           C  
ATOM   1796  CB  ILE A 233     -22.438 -16.047  20.141  1.00 95.06           C  
ATOM   1797  O   ILE A 233     -20.859 -18.453  19.156  1.00 95.06           O  
ATOM   1798  CG1 ILE A 233     -23.234 -14.766  19.844  1.00 95.06           C  
ATOM   1799  CG2 ILE A 233     -22.141 -16.156  21.641  1.00 95.06           C  
ATOM   1800  CD1 ILE A 233     -24.672 -14.805  20.312  1.00 95.06           C  
ATOM   1801  N   GLY A 234     -19.188 -17.234  20.109  1.00 92.56           N  
ATOM   1802  CA  GLY A 234     -18.406 -18.438  20.359  1.00 92.56           C  
ATOM   1803  C   GLY A 234     -16.984 -18.125  20.812  1.00 92.56           C  
ATOM   1804  O   GLY A 234     -16.484 -17.031  20.594  1.00 92.56           O  
ATOM   1805  N   SER A 235     -16.453 -19.141  21.453  1.00 87.88           N  
ATOM   1806  CA  SER A 235     -15.094 -19.000  21.969  1.00 87.88           C  
ATOM   1807  C   SER A 235     -14.070 -19.078  20.844  1.00 87.88           C  
ATOM   1808  CB  SER A 235     -14.797 -20.062  23.016  1.00 87.88           C  
ATOM   1809  O   SER A 235     -14.188 -19.922  19.938  1.00 87.88           O  
ATOM   1810  OG  SER A 235     -13.523 -19.859  23.609  1.00 87.88           O  
ATOM   1811  N   ARG A 236     -13.031 -18.203  20.844  1.00 91.38           N  
ATOM   1812  CA  ARG A 236     -11.914 -18.125  19.906  1.00 91.38           C  
ATOM   1813  C   ARG A 236     -10.578 -18.156  20.641  1.00 91.38           C  
ATOM   1814  CB  ARG A 236     -12.016 -16.875  19.047  1.00 91.38           C  
ATOM   1815  O   ARG A 236     -10.523 -17.891  21.844  1.00 91.38           O  
ATOM   1816  CG  ARG A 236     -13.258 -16.812  18.172  1.00 91.38           C  
ATOM   1817  CD  ARG A 236     -13.508 -15.414  17.625  1.00 91.38           C  
ATOM   1818  NE  ARG A 236     -14.727 -15.359  16.828  1.00 91.38           N  
ATOM   1819  NH1 ARG A 236     -16.125 -14.898  18.594  1.00 91.38           N  
ATOM   1820  NH2 ARG A 236     -16.984 -15.094  16.484  1.00 91.38           N  
ATOM   1821  CZ  ARG A 236     -15.945 -15.117  17.297  1.00 91.38           C  
ATOM   1822  N   PRO A 237      -9.531 -18.375  19.875  1.00 90.69           N  
ATOM   1823  CA  PRO A 237      -8.219 -18.328  20.516  1.00 90.69           C  
ATOM   1824  C   PRO A 237      -7.930 -16.984  21.188  1.00 90.69           C  
ATOM   1825  CB  PRO A 237      -7.250 -18.578  19.359  1.00 90.69           C  
ATOM   1826  O   PRO A 237      -8.289 -15.938  20.641  1.00 90.69           O  
ATOM   1827  CG  PRO A 237      -8.055 -19.344  18.359  1.00 90.69           C  
ATOM   1828  CD  PRO A 237      -9.477 -18.859  18.422  1.00 90.69           C  
ATOM   1829  N   TRP A 238      -7.398 -17.062  22.297  1.00 88.62           N  
ATOM   1830  CA  TRP A 238      -7.098 -15.859  23.062  1.00 88.62           C  
ATOM   1831  C   TRP A 238      -6.004 -15.047  22.391  1.00 88.62           C  
ATOM   1832  CB  TRP A 238      -6.672 -16.219  24.500  1.00 88.62           C  
ATOM   1833  O   TRP A 238      -4.941 -15.578  22.047  1.00 88.62           O  
ATOM   1834  CG  TRP A 238      -7.777 -16.781  25.328  1.00 88.62           C  
ATOM   1835  CD1 TRP A 238      -8.281 -18.047  25.281  1.00 88.62           C  
ATOM   1836  CD2 TRP A 238      -8.516 -16.094  26.344  1.00 88.62           C  
ATOM   1837  CE2 TRP A 238      -9.453 -17.016  26.875  1.00 88.62           C  
ATOM   1838  CE3 TRP A 238      -8.477 -14.797  26.875  1.00 88.62           C  
ATOM   1839  NE1 TRP A 238      -9.289 -18.203  26.203  1.00 88.62           N  
ATOM   1840  CH2 TRP A 238     -10.289 -15.398  28.375  1.00 88.62           C  
ATOM   1841  CZ2 TRP A 238     -10.344 -16.672  27.891  1.00 88.62           C  
ATOM   1842  CZ3 TRP A 238      -9.367 -14.461  27.875  1.00 88.62           C  
ATOM   1843  N   VAL A 239      -6.371 -13.906  22.047  1.00 85.75           N  
ATOM   1844  CA  VAL A 239      -5.438 -12.930  21.500  1.00 85.75           C  
ATOM   1845  C   VAL A 239      -5.426 -11.672  22.359  1.00 85.75           C  
ATOM   1846  CB  VAL A 239      -5.801 -12.555  20.031  1.00 85.75           C  
ATOM   1847  O   VAL A 239      -6.461 -11.039  22.562  1.00 85.75           O  
ATOM   1848  CG1 VAL A 239      -4.809 -11.547  19.469  1.00 85.75           C  
ATOM   1849  CG2 VAL A 239      -5.852 -13.812  19.172  1.00 85.75           C  
ATOM   1850  N   ARG A 240      -4.266 -11.508  23.047  1.00 82.00           N  
ATOM   1851  CA  ARG A 240      -4.078 -10.328  23.891  1.00 82.00           C  
ATOM   1852  C   ARG A 240      -5.117 -10.289  25.016  1.00 82.00           C  
ATOM   1853  CB  ARG A 240      -4.160  -9.055  23.047  1.00 82.00           C  
ATOM   1854  O   ARG A 240      -5.707  -9.242  25.281  1.00 82.00           O  
ATOM   1855  CG  ARG A 240      -3.023  -8.898  22.062  1.00 82.00           C  
ATOM   1856  CD  ARG A 240      -3.049  -7.531  21.391  1.00 82.00           C  
ATOM   1857  NE  ARG A 240      -4.188  -7.398  20.484  1.00 82.00           N  
ATOM   1858  NH1 ARG A 240      -3.107  -8.297  18.641  1.00 82.00           N  
ATOM   1859  NH2 ARG A 240      -5.285  -7.594  18.469  1.00 82.00           N  
ATOM   1860  CZ  ARG A 240      -4.191  -7.762  19.203  1.00 82.00           C  
ATOM   1861  N   GLY A 241      -5.461 -11.508  25.547  1.00 82.38           N  
ATOM   1862  CA  GLY A 241      -6.277 -11.641  26.734  1.00 82.38           C  
ATOM   1863  C   GLY A 241      -7.766 -11.602  26.453  1.00 82.38           C  
ATOM   1864  O   GLY A 241      -8.578 -11.531  27.375  1.00 82.38           O  
ATOM   1865  N   LEU A 242      -8.102 -11.609  25.078  1.00 87.38           N  
ATOM   1866  CA  LEU A 242      -9.508 -11.547  24.672  1.00 87.38           C  
ATOM   1867  C   LEU A 242      -9.867 -12.734  23.797  1.00 87.38           C  
ATOM   1868  CB  LEU A 242      -9.781 -10.242  23.922  1.00 87.38           C  
ATOM   1869  O   LEU A 242      -9.094 -13.133  22.922  1.00 87.38           O  
ATOM   1870  CG  LEU A 242      -9.648  -8.953  24.734  1.00 87.38           C  
ATOM   1871  CD1 LEU A 242      -9.617  -7.742  23.812  1.00 87.38           C  
ATOM   1872  CD2 LEU A 242     -10.789  -8.828  25.750  1.00 87.38           C  
ATOM   1873  N   SER A 243     -10.992 -13.305  24.062  1.00 91.00           N  
ATOM   1874  CA  SER A 243     -11.484 -14.406  23.250  1.00 91.00           C  
ATOM   1875  C   SER A 243     -12.602 -13.961  22.312  1.00 91.00           C  
ATOM   1876  CB  SER A 243     -11.977 -15.555  24.141  1.00 91.00           C  
ATOM   1877  O   SER A 243     -13.023 -14.711  21.438  1.00 91.00           O  
ATOM   1878  OG  SER A 243     -13.102 -15.148  24.891  1.00 91.00           O  
ATOM   1879  N   SER A 244     -13.062 -12.719  22.531  1.00 93.00           N  
ATOM   1880  CA  SER A 244     -14.023 -12.094  21.625  1.00 93.00           C  
ATOM   1881  C   SER A 244     -13.320 -11.430  20.438  1.00 93.00           C  
ATOM   1882  CB  SER A 244     -14.875 -11.062  22.375  1.00 93.00           C  
ATOM   1883  O   SER A 244     -12.125 -11.156  20.500  1.00 93.00           O  
ATOM   1884  OG  SER A 244     -14.062 -10.008  22.859  1.00 93.00           O  
ATOM   1885  N   ARG A 245     -14.117 -11.195  19.266  1.00 94.00           N  
ATOM   1886  CA  ARG A 245     -13.547 -10.617  18.047  1.00 94.00           C  
ATOM   1887  C   ARG A 245     -14.438  -9.508  17.500  1.00 94.00           C  
ATOM   1888  CB  ARG A 245     -13.336 -11.695  16.984  1.00 94.00           C  
ATOM   1889  O   ARG A 245     -15.648  -9.516  17.703  1.00 94.00           O  
ATOM   1890  CG  ARG A 245     -12.320 -12.758  17.375  1.00 94.00           C  
ATOM   1891  CD  ARG A 245     -10.906 -12.211  17.391  1.00 94.00           C  
ATOM   1892  NE  ARG A 245      -9.922 -13.258  17.656  1.00 94.00           N  
ATOM   1893  NH1 ARG A 245     -10.094 -13.141  19.953  1.00 94.00           N  
ATOM   1894  NH2 ARG A 245      -8.656 -14.641  18.984  1.00 94.00           N  
ATOM   1895  CZ  ARG A 245      -9.562 -13.680  18.859  1.00 94.00           C  
ATOM   1896  N   ILE A 246     -13.719  -8.648  16.812  1.00 95.50           N  
ATOM   1897  CA  ILE A 246     -14.445  -7.617  16.078  1.00 95.50           C  
ATOM   1898  C   ILE A 246     -14.219  -7.785  14.586  1.00 95.50           C  
ATOM   1899  CB  ILE A 246     -14.023  -6.199  16.531  1.00 95.50           C  
ATOM   1900  O   ILE A 246     -13.078  -7.984  14.141  1.00 95.50           O  
ATOM   1901  CG1 ILE A 246     -14.383  -5.980  18.016  1.00 95.50           C  
ATOM   1902  CG2 ILE A 246     -14.680  -5.133  15.648  1.00 95.50           C  
ATOM   1903  CD1 ILE A 246     -13.836  -4.684  18.594  1.00 95.50           C  
ATOM   1904  N   SER A 247     -15.273  -7.758  13.914  1.00 97.00           N  
ATOM   1905  CA  SER A 247     -15.172  -7.715  12.453  1.00 97.00           C  
ATOM   1906  C   SER A 247     -15.438  -6.309  11.930  1.00 97.00           C  
ATOM   1907  CB  SER A 247     -16.141  -8.703  11.820  1.00 97.00           C  
ATOM   1908  O   SER A 247     -16.484  -5.727  12.203  1.00 97.00           O  
ATOM   1909  OG  SER A 247     -15.812 -10.039  12.172  1.00 97.00           O  
ATOM   1910  N   ILE A 248     -14.500  -5.742  11.172  1.00 97.12           N  
ATOM   1911  CA  ILE A 248     -14.570  -4.367  10.680  1.00 97.12           C  
ATOM   1912  C   ILE A 248     -15.102  -4.352   9.250  1.00 97.12           C  
ATOM   1913  CB  ILE A 248     -13.195  -3.674  10.750  1.00 97.12           C  
ATOM   1914  O   ILE A 248     -14.594  -5.074   8.391  1.00 97.12           O  
ATOM   1915  CG1 ILE A 248     -12.633  -3.736  12.180  1.00 97.12           C  
ATOM   1916  CG2 ILE A 248     -13.289  -2.225  10.266  1.00 97.12           C  
ATOM   1917  CD1 ILE A 248     -13.484  -3.004  13.211  1.00 97.12           C  
ATOM   1918  N   TYR A 249     -16.094  -3.508   9.086  1.00 96.56           N  
ATOM   1919  CA  TYR A 249     -16.703  -3.311   7.777  1.00 96.56           C  
ATOM   1920  C   TYR A 249     -16.609  -1.850   7.352  1.00 96.56           C  
ATOM   1921  CB  TYR A 249     -18.172  -3.760   7.793  1.00 96.56           C  
ATOM   1922  O   TYR A 249     -16.266  -0.981   8.156  1.00 96.56           O  
ATOM   1923  CG  TYR A 249     -18.344  -5.223   8.109  1.00 96.56           C  
ATOM   1924  CD1 TYR A 249     -18.391  -6.180   7.098  1.00 96.56           C  
ATOM   1925  CD2 TYR A 249     -18.484  -5.652   9.430  1.00 96.56           C  
ATOM   1926  CE1 TYR A 249     -18.562  -7.527   7.391  1.00 96.56           C  
ATOM   1927  CE2 TYR A 249     -18.656  -7.000   9.727  1.00 96.56           C  
ATOM   1928  OH  TYR A 249     -18.859  -9.266   9.000  1.00 96.56           O  
ATOM   1929  CZ  TYR A 249     -18.688  -7.930   8.703  1.00 96.56           C  
ATOM   1930  N   TRP A 250     -17.000  -1.578   6.086  1.00 95.31           N  
ATOM   1931  CA  TRP A 250     -16.922  -0.209   5.586  1.00 95.31           C  
ATOM   1932  C   TRP A 250     -18.016   0.051   4.555  1.00 95.31           C  
ATOM   1933  CB  TRP A 250     -15.547   0.069   4.969  1.00 95.31           C  
ATOM   1934  O   TRP A 250     -18.500  -0.880   3.908  1.00 95.31           O  
ATOM   1935  CG  TRP A 250     -15.172  -0.882   3.877  1.00 95.31           C  
ATOM   1936  CD1 TRP A 250     -14.523  -2.080   4.016  1.00 95.31           C  
ATOM   1937  CD2 TRP A 250     -15.406  -0.711   2.475  1.00 95.31           C  
ATOM   1938  CE2 TRP A 250     -14.875  -1.847   1.821  1.00 95.31           C  
ATOM   1939  CE3 TRP A 250     -16.016   0.292   1.709  1.00 95.31           C  
ATOM   1940  NE1 TRP A 250     -14.344  -2.666   2.781  1.00 95.31           N  
ATOM   1941  CH2 TRP A 250     -15.539  -1.010  -0.291  1.00 95.31           C  
ATOM   1942  CZ2 TRP A 250     -14.938  -2.006   0.435  1.00 95.31           C  
ATOM   1943  CZ3 TRP A 250     -16.078   0.132   0.329  1.00 95.31           C  
ATOM   1944  N   THR A 251     -18.422   1.277   4.512  1.00 94.62           N  
ATOM   1945  CA  THR A 251     -19.469   1.678   3.576  1.00 94.62           C  
ATOM   1946  C   THR A 251     -19.156   3.043   2.971  1.00 94.62           C  
ATOM   1947  CB  THR A 251     -20.844   1.719   4.266  1.00 94.62           C  
ATOM   1948  O   THR A 251     -18.844   3.992   3.691  1.00 94.62           O  
ATOM   1949  CG2 THR A 251     -21.953   2.068   3.271  1.00 94.62           C  
ATOM   1950  OG1 THR A 251     -21.125   0.435   4.840  1.00 94.62           O  
ATOM   1951  N   ILE A 252     -19.234   3.113   1.609  1.00 93.69           N  
ATOM   1952  CA  ILE A 252     -19.062   4.383   0.913  1.00 93.69           C  
ATOM   1953  C   ILE A 252     -20.422   5.016   0.657  1.00 93.69           C  
ATOM   1954  CB  ILE A 252     -18.297   4.203  -0.417  1.00 93.69           C  
ATOM   1955  O   ILE A 252     -21.328   4.371   0.101  1.00 93.69           O  
ATOM   1956  CG1 ILE A 252     -16.875   3.697  -0.151  1.00 93.69           C  
ATOM   1957  CG2 ILE A 252     -18.266   5.516  -1.207  1.00 93.69           C  
ATOM   1958  CD1 ILE A 252     -16.109   3.314  -1.410  1.00 93.69           C  
ATOM   1959  N   VAL A 253     -20.547   6.219   1.072  1.00 94.75           N  
ATOM   1960  CA  VAL A 253     -21.781   6.965   0.836  1.00 94.75           C  
ATOM   1961  C   VAL A 253     -21.531   8.078  -0.175  1.00 94.75           C  
ATOM   1962  CB  VAL A 253     -22.344   7.555   2.148  1.00 94.75           C  
ATOM   1963  O   VAL A 253     -20.828   9.047   0.123  1.00 94.75           O  
ATOM   1964  CG1 VAL A 253     -23.688   8.242   1.896  1.00 94.75           C  
ATOM   1965  CG2 VAL A 253     -22.500   6.461   3.203  1.00 94.75           C  
ATOM   1966  N   LYS A 254     -22.109   7.965  -1.370  1.00 94.25           N  
ATOM   1967  CA  LYS A 254     -21.906   8.930  -2.449  1.00 94.25           C  
ATOM   1968  C   LYS A 254     -22.719  10.195  -2.213  1.00 94.25           C  
ATOM   1969  CB  LYS A 254     -22.281   8.312  -3.797  1.00 94.25           C  
ATOM   1970  O   LYS A 254     -23.688  10.188  -1.451  1.00 94.25           O  
ATOM   1971  CG  LYS A 254     -21.391   7.145  -4.207  1.00 94.25           C  
ATOM   1972  CD  LYS A 254     -21.688   6.688  -5.629  1.00 94.25           C  
ATOM   1973  CE  LYS A 254     -20.766   5.555  -6.059  1.00 94.25           C  
ATOM   1974  NZ  LYS A 254     -21.078   5.074  -7.438  1.00 94.25           N  
ATOM   1975  N   PRO A 255     -22.281  11.219  -2.936  1.00 94.50           N  
ATOM   1976  CA  PRO A 255     -23.047  12.461  -2.820  1.00 94.50           C  
ATOM   1977  C   PRO A 255     -24.516  12.289  -3.182  1.00 94.50           C  
ATOM   1978  CB  PRO A 255     -22.344  13.398  -3.811  1.00 94.50           C  
ATOM   1979  O   PRO A 255     -24.828  11.703  -4.215  1.00 94.50           O  
ATOM   1980  CG  PRO A 255     -20.953  12.867  -3.922  1.00 94.50           C  
ATOM   1981  CD  PRO A 255     -21.000  11.367  -3.811  1.00 94.50           C  
ATOM   1982  N   GLY A 256     -25.453  12.719  -2.273  1.00 93.88           N  
ATOM   1983  CA  GLY A 256     -26.875  12.617  -2.527  1.00 93.88           C  
ATOM   1984  C   GLY A 256     -27.500  11.336  -1.996  1.00 93.88           C  
ATOM   1985  O   GLY A 256     -28.703  11.141  -2.084  1.00 93.88           O  
ATOM   1986  N   ASP A 257     -26.688  10.422  -1.466  1.00 95.12           N  
ATOM   1987  CA  ASP A 257     -27.109   9.164  -0.874  1.00 95.12           C  
ATOM   1988  C   ASP A 257     -27.281   9.289   0.638  1.00 95.12           C  
ATOM   1989  CB  ASP A 257     -26.125   8.047  -1.196  1.00 95.12           C  
ATOM   1990  O   ASP A 257     -26.891  10.305   1.226  1.00 95.12           O  
ATOM   1991  CG  ASP A 257     -26.734   6.664  -1.154  1.00 95.12           C  
ATOM   1992  OD1 ASP A 257     -27.938   6.543  -0.831  1.00 95.12           O  
ATOM   1993  OD2 ASP A 257     -26.031   5.680  -1.443  1.00 95.12           O  
ATOM   1994  N   ILE A 258     -27.844   8.273   1.286  1.00 95.19           N  
ATOM   1995  CA  ILE A 258     -28.109   8.305   2.721  1.00 95.19           C  
ATOM   1996  C   ILE A 258     -27.594   7.023   3.369  1.00 95.19           C  
ATOM   1997  CB  ILE A 258     -29.625   8.477   3.010  1.00 95.19           C  
ATOM   1998  O   ILE A 258     -27.812   5.926   2.848  1.00 95.19           O  
ATOM   1999  CG1 ILE A 258     -30.141   9.773   2.377  1.00 95.19           C  
ATOM   2000  CG2 ILE A 258     -29.891   8.461   4.520  1.00 95.19           C  
ATOM   2001  CD1 ILE A 258     -31.656   9.875   2.344  1.00 95.19           C  
ATOM   2002  N   LEU A 259     -26.859   7.195   4.441  1.00 96.88           N  
ATOM   2003  CA  LEU A 259     -26.422   6.051   5.242  1.00 96.88           C  
ATOM   2004  C   LEU A 259     -27.484   5.691   6.285  1.00 96.88           C  
ATOM   2005  CB  LEU A 259     -25.094   6.352   5.926  1.00 96.88           C  
ATOM   2006  O   LEU A 259     -27.891   6.547   7.070  1.00 96.88           O  
ATOM   2007  CG  LEU A 259     -24.562   5.270   6.867  1.00 96.88           C  
ATOM   2008  CD1 LEU A 259     -24.047   4.074   6.066  1.00 96.88           C  
ATOM   2009  CD2 LEU A 259     -23.453   5.836   7.754  1.00 96.88           C  
ATOM   2010  N   VAL A 260     -27.906   4.426   6.262  1.00 97.12           N  
ATOM   2011  CA  VAL A 260     -28.859   3.945   7.254  1.00 97.12           C  
ATOM   2012  C   VAL A 260     -28.234   2.799   8.055  1.00 97.12           C  
ATOM   2013  CB  VAL A 260     -30.172   3.486   6.598  1.00 97.12           C  
ATOM   2014  O   VAL A 260     -27.828   1.788   7.480  1.00 97.12           O  
ATOM   2015  CG1 VAL A 260     -31.172   3.014   7.656  1.00 97.12           C  
ATOM   2016  CG2 VAL A 260     -30.781   4.613   5.762  1.00 97.12           C  
ATOM   2017  N   ILE A 261     -28.203   2.939   9.398  1.00 97.38           N  
ATOM   2018  CA  ILE A 261     -27.672   1.897  10.273  1.00 97.38           C  
ATOM   2019  C   ILE A 261     -28.781   1.405  11.211  1.00 97.38           C  
ATOM   2020  CB  ILE A 261     -26.469   2.402  11.086  1.00 97.38           C  
ATOM   2021  O   ILE A 261     -29.375   2.197  11.930  1.00 97.38           O  
ATOM   2022  CG1 ILE A 261     -25.359   2.902  10.148  1.00 97.38           C  
ATOM   2023  CG2 ILE A 261     -25.938   1.299  12.008  1.00 97.38           C  
ATOM   2024  CD1 ILE A 261     -24.172   3.545  10.867  1.00 97.38           C  
ATOM   2025  N   ASN A 262     -29.031   0.172  11.156  1.00 96.88           N  
ATOM   2026  CA  ASN A 262     -29.984  -0.498  12.031  1.00 96.88           C  
ATOM   2027  C   ASN A 262     -29.312  -1.615  12.828  1.00 96.88           C  
ATOM   2028  CB  ASN A 262     -31.156  -1.051  11.227  1.00 96.88           C  
ATOM   2029  O   ASN A 262     -28.656  -2.482  12.258  1.00 96.88           O  
ATOM   2030  CG  ASN A 262     -32.250  -1.601  12.102  1.00 96.88           C  
ATOM   2031  ND2 ASN A 262     -33.375  -0.887  12.164  1.00 96.88           N  
ATOM   2032  OD1 ASN A 262     -32.125  -2.656  12.719  1.00 96.88           O  
ATOM   2033  N   SER A 263     -29.562  -1.582  14.172  1.00 96.69           N  
ATOM   2034  CA  SER A 263     -28.906  -2.600  14.984  1.00 96.69           C  
ATOM   2035  C   SER A 263     -29.719  -2.893  16.250  1.00 96.69           C  
ATOM   2036  CB  SER A 263     -27.500  -2.160  15.367  1.00 96.69           C  
ATOM   2037  O   SER A 263     -30.219  -1.973  16.891  1.00 96.69           O  
ATOM   2038  OG  SER A 263     -26.906  -3.092  16.250  1.00 96.69           O  
ATOM   2039  N   ASN A 264     -29.859  -4.113  16.562  1.00 95.25           N  
ATOM   2040  CA  ASN A 264     -30.484  -4.508  17.828  1.00 95.25           C  
ATOM   2041  C   ASN A 264     -29.438  -5.023  18.812  1.00 95.25           C  
ATOM   2042  CB  ASN A 264     -31.562  -5.566  17.578  1.00 95.25           C  
ATOM   2043  O   ASN A 264     -29.797  -5.590  19.859  1.00 95.25           O  
ATOM   2044  CG  ASN A 264     -31.000  -6.867  17.047  1.00 95.25           C  
ATOM   2045  ND2 ASN A 264     -31.844  -7.887  16.953  1.00 95.25           N  
ATOM   2046  OD1 ASN A 264     -29.812  -6.957  16.734  1.00 95.25           O  
ATOM   2047  N   GLY A 265     -28.062  -4.836  18.469  1.00 95.62           N  
ATOM   2048  CA  GLY A 265     -26.938  -5.172  19.328  1.00 95.62           C  
ATOM   2049  C   GLY A 265     -25.656  -5.418  18.562  1.00 95.62           C  
ATOM   2050  O   GLY A 265     -25.672  -5.473  17.328  1.00 95.62           O  
ATOM   2051  N   ASN A 266     -24.469  -5.414  19.188  1.00 96.88           N  
ATOM   2052  CA  ASN A 266     -23.156  -5.840  18.703  1.00 96.88           C  
ATOM   2053  C   ASN A 266     -22.562  -4.832  17.734  1.00 96.88           C  
ATOM   2054  CB  ASN A 266     -23.250  -7.223  18.062  1.00 96.88           C  
ATOM   2055  O   ASN A 266     -21.609  -5.148  17.000  1.00 96.88           O  
ATOM   2056  CG  ASN A 266     -23.719  -8.289  19.031  1.00 96.88           C  
ATOM   2057  ND2 ASN A 266     -22.766  -9.047  19.578  1.00 96.88           N  
ATOM   2058  OD1 ASN A 266     -24.906  -8.438  19.281  1.00 96.88           O  
ATOM   2059  N   LEU A 267     -23.156  -3.609  17.656  1.00 97.38           N  
ATOM   2060  CA  LEU A 267     -22.688  -2.598  16.703  1.00 97.38           C  
ATOM   2061  C   LEU A 267     -21.469  -1.863  17.266  1.00 97.38           C  
ATOM   2062  CB  LEU A 267     -23.797  -1.597  16.391  1.00 97.38           C  
ATOM   2063  O   LEU A 267     -21.500  -1.375  18.391  1.00 97.38           O  
ATOM   2064  CG  LEU A 267     -23.406  -0.409  15.508  1.00 97.38           C  
ATOM   2065  CD1 LEU A 267     -23.016  -0.891  14.117  1.00 97.38           C  
ATOM   2066  CD2 LEU A 267     -24.562   0.589  15.430  1.00 97.38           C  
ATOM   2067  N   ILE A 268     -20.406  -1.916  16.578  1.00 97.06           N  
ATOM   2068  CA  ILE A 268     -19.297  -0.969  16.703  1.00 97.06           C  
ATOM   2069  C   ILE A 268     -19.484   0.174  15.711  1.00 97.06           C  
ATOM   2070  CB  ILE A 268     -17.938  -1.657  16.484  1.00 97.06           C  
ATOM   2071  O   ILE A 268     -19.250   0.005  14.516  1.00 97.06           O  
ATOM   2072  CG1 ILE A 268     -17.828  -2.916  17.359  1.00 97.06           C  
ATOM   2073  CG2 ILE A 268     -16.797  -0.687  16.781  1.00 97.06           C  
ATOM   2074  CD1 ILE A 268     -17.906  -2.643  18.859  1.00 97.06           C  
ATOM   2075  N   ALA A 269     -19.953   1.318  16.266  1.00 96.81           N  
ATOM   2076  CA  ALA A 269     -20.484   2.408  15.438  1.00 96.81           C  
ATOM   2077  C   ALA A 269     -19.359   3.320  14.961  1.00 96.81           C  
ATOM   2078  CB  ALA A 269     -21.516   3.211  16.219  1.00 96.81           C  
ATOM   2079  O   ALA A 269     -18.328   3.461  15.641  1.00 96.81           O  
ATOM   2080  N   PRO A 270     -19.547   3.879  13.828  1.00 96.62           N  
ATOM   2081  CA  PRO A 270     -18.578   4.883  13.383  1.00 96.62           C  
ATOM   2082  C   PRO A 270     -18.656   6.172  14.203  1.00 96.62           C  
ATOM   2083  CB  PRO A 270     -18.984   5.137  11.930  1.00 96.62           C  
ATOM   2084  O   PRO A 270     -19.734   6.570  14.648  1.00 96.62           O  
ATOM   2085  CG  PRO A 270     -20.453   4.848  11.883  1.00 96.62           C  
ATOM   2086  CD  PRO A 270     -20.750   3.756  12.867  1.00 96.62           C  
ATOM   2087  N   ARG A 271     -17.562   6.793  14.445  1.00 94.81           N  
ATOM   2088  CA  ARG A 271     -17.516   8.078  15.125  1.00 94.81           C  
ATOM   2089  C   ARG A 271     -17.578   9.234  14.125  1.00 94.81           C  
ATOM   2090  CB  ARG A 271     -16.250   8.195  15.977  1.00 94.81           C  
ATOM   2091  O   ARG A 271     -17.922  10.359  14.484  1.00 94.81           O  
ATOM   2092  CG  ARG A 271     -16.281   7.371  17.250  1.00 94.81           C  
ATOM   2093  CD  ARG A 271     -15.258   7.852  18.266  1.00 94.81           C  
ATOM   2094  NE  ARG A 271     -15.359   7.121  19.531  1.00 94.81           N  
ATOM   2095  NH1 ARG A 271     -14.641   8.883  20.844  1.00 94.81           N  
ATOM   2096  NH2 ARG A 271     -15.195   6.879  21.812  1.00 94.81           N  
ATOM   2097  CZ  ARG A 271     -15.070   7.629  20.719  1.00 94.81           C  
ATOM   2098  N   GLY A 272     -17.328   8.922  12.852  1.00 95.31           N  
ATOM   2099  CA  GLY A 272     -17.344   9.875  11.758  1.00 95.31           C  
ATOM   2100  C   GLY A 272     -17.047   9.242  10.414  1.00 95.31           C  
ATOM   2101  O   GLY A 272     -17.297   8.055  10.211  1.00 95.31           O  
ATOM   2102  N   TYR A 273     -16.531  10.078   9.469  1.00 95.50           N  
ATOM   2103  CA  TYR A 273     -16.234   9.570   8.133  1.00 95.50           C  
ATOM   2104  C   TYR A 273     -14.883  10.078   7.641  1.00 95.50           C  
ATOM   2105  CB  TYR A 273     -17.328   9.992   7.148  1.00 95.50           C  
ATOM   2106  O   TYR A 273     -14.352  11.055   8.164  1.00 95.50           O  
ATOM   2107  CG  TYR A 273     -17.469  11.484   6.996  1.00 95.50           C  
ATOM   2108  CD1 TYR A 273     -18.391  12.203   7.762  1.00 95.50           C  
ATOM   2109  CD2 TYR A 273     -16.688  12.188   6.086  1.00 95.50           C  
ATOM   2110  CE1 TYR A 273     -18.516  13.586   7.621  1.00 95.50           C  
ATOM   2111  CE2 TYR A 273     -16.812  13.562   5.938  1.00 95.50           C  
ATOM   2112  OH  TYR A 273     -17.844  15.617   6.566  1.00 95.50           O  
ATOM   2113  CZ  TYR A 273     -17.719  14.250   6.711  1.00 95.50           C  
ATOM   2114  N   PHE A 274     -14.312   9.273   6.668  1.00 94.50           N  
ATOM   2115  CA  PHE A 274     -13.125   9.719   5.953  1.00 94.50           C  
ATOM   2116  C   PHE A 274     -13.500  10.352   4.621  1.00 94.50           C  
ATOM   2117  CB  PHE A 274     -12.164   8.547   5.723  1.00 94.50           C  
ATOM   2118  O   PHE A 274     -14.328   9.812   3.881  1.00 94.50           O  
ATOM   2119  CG  PHE A 274     -11.578   7.980   6.988  1.00 94.50           C  
ATOM   2120  CD1 PHE A 274     -10.398   8.484   7.516  1.00 94.50           C  
ATOM   2121  CD2 PHE A 274     -12.219   6.941   7.656  1.00 94.50           C  
ATOM   2122  CE1 PHE A 274      -9.859   7.965   8.688  1.00 94.50           C  
ATOM   2123  CE2 PHE A 274     -11.688   6.414   8.828  1.00 94.50           C  
ATOM   2124  CZ  PHE A 274     -10.508   6.926   9.344  1.00 94.50           C  
ATOM   2125  N   LYS A 275     -12.969  11.516   4.430  1.00 92.81           N  
ATOM   2126  CA  LYS A 275     -13.172  12.172   3.137  1.00 92.81           C  
ATOM   2127  C   LYS A 275     -12.375  11.469   2.039  1.00 92.81           C  
ATOM   2128  CB  LYS A 275     -12.773  13.641   3.209  1.00 92.81           C  
ATOM   2129  O   LYS A 275     -11.141  11.453   2.070  1.00 92.81           O  
ATOM   2130  CG  LYS A 275     -13.117  14.438   1.956  1.00 92.81           C  
ATOM   2131  CD  LYS A 275     -12.773  15.914   2.121  1.00 92.81           C  
ATOM   2132  CE  LYS A 275     -13.086  16.703   0.858  1.00 92.81           C  
ATOM   2133  NZ  LYS A 275     -12.820  18.156   1.039  1.00 92.81           N  
ATOM   2134  N   MET A 276     -13.109  10.875   1.045  1.00 89.56           N  
ATOM   2135  CA  MET A 276     -12.438  10.148  -0.025  1.00 89.56           C  
ATOM   2136  C   MET A 276     -12.070  11.078  -1.173  1.00 89.56           C  
ATOM   2137  CB  MET A 276     -13.312   9.008  -0.540  1.00 89.56           C  
ATOM   2138  O   MET A 276     -12.852  11.953  -1.544  1.00 89.56           O  
ATOM   2139  CG  MET A 276     -13.711   8.008   0.533  1.00 89.56           C  
ATOM   2140  SD  MET A 276     -12.258   7.172   1.286  1.00 89.56           S  
ATOM   2141  CE  MET A 276     -11.664   6.215  -0.137  1.00 89.56           C  
ATOM   2142  N   ARG A 277     -10.766  10.961  -1.634  1.00 85.25           N  
ATOM   2143  CA  ARG A 277     -10.289  11.734  -2.773  1.00 85.25           C  
ATOM   2144  C   ARG A 277      -9.844  10.820  -3.908  1.00 85.25           C  
ATOM   2145  CB  ARG A 277      -9.133  12.648  -2.355  1.00 85.25           C  
ATOM   2146  O   ARG A 277      -9.438   9.680  -3.672  1.00 85.25           O  
ATOM   2147  CG  ARG A 277      -9.508  13.672  -1.293  1.00 85.25           C  
ATOM   2148  CD  ARG A 277      -8.344  14.602  -0.968  1.00 85.25           C  
ATOM   2149  NE  ARG A 277      -8.695  15.555   0.083  1.00 85.25           N  
ATOM   2150  NH1 ARG A 277      -6.727  16.750  -0.056  1.00 85.25           N  
ATOM   2151  NH2 ARG A 277      -8.336  17.359   1.456  1.00 85.25           N  
ATOM   2152  CZ  ARG A 277      -7.918  16.547   0.492  1.00 85.25           C  
ATOM   2153  N   THR A 278     -10.078  11.367  -5.059  1.00 79.31           N  
ATOM   2154  CA  THR A 278      -9.508  10.656  -6.195  1.00 79.31           C  
ATOM   2155  C   THR A 278      -8.031  11.016  -6.371  1.00 79.31           C  
ATOM   2156  CB  THR A 278     -10.273  10.969  -7.496  1.00 79.31           C  
ATOM   2157  O   THR A 278      -7.688  12.195  -6.492  1.00 79.31           O  
ATOM   2158  CG2 THR A 278      -9.820  10.055  -8.633  1.00 79.31           C  
ATOM   2159  OG1 THR A 278     -11.672  10.789  -7.273  1.00 79.31           O  
ATOM   2160  N   GLY A 279      -7.145  10.039  -6.086  1.00 76.75           N  
ATOM   2161  CA  GLY A 279      -5.730  10.328  -6.230  1.00 76.75           C  
ATOM   2162  C   GLY A 279      -4.930   9.156  -6.762  1.00 76.75           C  
ATOM   2163  O   GLY A 279      -5.500   8.141  -7.160  1.00 76.75           O  
ATOM   2164  N   LYS A 280      -3.592   9.383  -6.996  1.00 79.69           N  
ATOM   2165  CA  LYS A 280      -2.674   8.367  -7.504  1.00 79.69           C  
ATOM   2166  C   LYS A 280      -1.728   7.883  -6.406  1.00 79.69           C  
ATOM   2167  CB  LYS A 280      -1.870   8.914  -8.688  1.00 79.69           C  
ATOM   2168  O   LYS A 280      -0.643   7.375  -6.695  1.00 79.69           O  
ATOM   2169  CG  LYS A 280      -2.713   9.242  -9.906  1.00 79.69           C  
ATOM   2170  CD  LYS A 280      -1.854   9.734 -11.062  1.00 79.69           C  
ATOM   2171  CE  LYS A 280      -2.701  10.102 -12.273  1.00 79.69           C  
ATOM   2172  NZ  LYS A 280      -1.862  10.594 -13.414  1.00 79.69           N  
ATOM   2173  N   SER A 281      -2.170   8.047  -5.137  1.00 88.31           N  
ATOM   2174  CA  SER A 281      -1.354   7.605  -4.008  1.00 88.31           C  
ATOM   2175  C   SER A 281      -1.397   6.086  -3.855  1.00 88.31           C  
ATOM   2176  CB  SER A 281      -1.823   8.273  -2.715  1.00 88.31           C  
ATOM   2177  O   SER A 281      -2.289   5.430  -4.395  1.00 88.31           O  
ATOM   2178  OG  SER A 281      -1.726   9.680  -2.812  1.00 88.31           O  
ATOM   2179  N   SER A 282      -0.413   5.633  -3.088  1.00 89.62           N  
ATOM   2180  CA  SER A 282      -0.350   4.184  -2.930  1.00 89.62           C  
ATOM   2181  C   SER A 282       0.283   3.799  -1.597  1.00 89.62           C  
ATOM   2182  CB  SER A 282       0.439   3.551  -4.078  1.00 89.62           C  
ATOM   2183  O   SER A 282       0.661   4.668  -0.810  1.00 89.62           O  
ATOM   2184  OG  SER A 282       0.295   2.143  -4.074  1.00 89.62           O  
ATOM   2185  N   ILE A 283       0.344   2.475  -1.346  1.00 86.31           N  
ATOM   2186  CA  ILE A 283       0.927   1.914  -0.132  1.00 86.31           C  
ATOM   2187  C   ILE A 283       1.928   0.821  -0.497  1.00 86.31           C  
ATOM   2188  CB  ILE A 283      -0.161   1.352   0.811  1.00 86.31           C  
ATOM   2189  O   ILE A 283       1.724   0.081  -1.462  1.00 86.31           O  
ATOM   2190  CG1 ILE A 283       0.465   0.876   2.125  1.00 86.31           C  
ATOM   2191  CG2 ILE A 283      -0.932   0.217   0.129  1.00 86.31           C  
ATOM   2192  CD1 ILE A 283      -0.550   0.532   3.207  1.00 86.31           C  
ATOM   2193  N   MET A 284       3.037   0.733   0.278  1.00 87.12           N  
ATOM   2194  CA  MET A 284       4.070  -0.268   0.026  1.00 87.12           C  
ATOM   2195  C   MET A 284       4.648  -0.794   1.335  1.00 87.12           C  
ATOM   2196  CB  MET A 284       5.188   0.317  -0.841  1.00 87.12           C  
ATOM   2197  O   MET A 284       4.930  -0.019   2.250  1.00 87.12           O  
ATOM   2198  CG  MET A 284       6.297  -0.672  -1.159  1.00 87.12           C  
ATOM   2199  SD  MET A 284       7.648   0.082  -2.146  1.00 87.12           S  
ATOM   2200  CE  MET A 284       6.754   0.442  -3.686  1.00 87.12           C  
ATOM   2201  N   ARG A 285       4.793  -1.984   1.360  1.00 89.81           N  
ATOM   2202  CA  ARG A 285       5.488  -2.586   2.494  1.00 89.81           C  
ATOM   2203  C   ARG A 285       6.996  -2.576   2.279  1.00 89.81           C  
ATOM   2204  CB  ARG A 285       5.000  -4.016   2.727  1.00 89.81           C  
ATOM   2205  O   ARG A 285       7.492  -3.129   1.294  1.00 89.81           O  
ATOM   2206  CG  ARG A 285       5.465  -4.621   4.043  1.00 89.81           C  
ATOM   2207  CD  ARG A 285       4.797  -5.961   4.316  1.00 89.81           C  
ATOM   2208  NE  ARG A 285       5.379  -6.625   5.477  1.00 89.81           N  
ATOM   2209  NH1 ARG A 285       3.688  -8.188   5.691  1.00 89.81           N  
ATOM   2210  NH2 ARG A 285       5.457  -8.195   7.152  1.00 89.81           N  
ATOM   2211  CZ  ARG A 285       4.840  -7.668   6.105  1.00 89.81           C  
ATOM   2212  N   SER A 286       7.742  -2.016   3.176  1.00 91.06           N  
ATOM   2213  CA  SER A 286       9.188  -1.912   3.033  1.00 91.06           C  
ATOM   2214  C   SER A 286       9.859  -1.641   4.375  1.00 91.06           C  
ATOM   2215  CB  SER A 286       9.555  -0.809   2.039  1.00 91.06           C  
ATOM   2216  O   SER A 286       9.344  -0.871   5.188  1.00 91.06           O  
ATOM   2217  OG  SER A 286      10.961  -0.670   1.934  1.00 91.06           O  
ATOM   2218  N   ASP A 287      10.992  -2.230   4.523  1.00 93.81           N  
ATOM   2219  CA  ASP A 287      11.781  -1.970   5.719  1.00 93.81           C  
ATOM   2220  C   ASP A 287      13.016  -1.136   5.391  1.00 93.81           C  
ATOM   2221  CB  ASP A 287      12.195  -3.283   6.387  1.00 93.81           C  
ATOM   2222  O   ASP A 287      13.867  -0.904   6.254  1.00 93.81           O  
ATOM   2223  CG  ASP A 287      11.039  -3.996   7.062  1.00 93.81           C  
ATOM   2224  OD1 ASP A 287      10.164  -3.322   7.648  1.00 93.81           O  
ATOM   2225  OD2 ASP A 287      11.000  -5.246   7.008  1.00 93.81           O  
ATOM   2226  N   ALA A 288      13.125  -0.804   4.168  1.00 94.25           N  
ATOM   2227  CA  ALA A 288      14.234   0.042   3.736  1.00 94.25           C  
ATOM   2228  C   ALA A 288      14.172   1.416   4.395  1.00 94.25           C  
ATOM   2229  CB  ALA A 288      14.234   0.184   2.215  1.00 94.25           C  
ATOM   2230  O   ALA A 288      13.078   1.970   4.578  1.00 94.25           O  
ATOM   2231  N   PRO A 289      15.305   1.968   4.852  1.00 95.38           N  
ATOM   2232  CA  PRO A 289      15.312   3.299   5.465  1.00 95.38           C  
ATOM   2233  C   PRO A 289      14.938   4.402   4.480  1.00 95.38           C  
ATOM   2234  CB  PRO A 289      16.750   3.461   5.949  1.00 95.38           C  
ATOM   2235  O   PRO A 289      15.148   4.254   3.271  1.00 95.38           O  
ATOM   2236  CG  PRO A 289      17.562   2.592   5.039  1.00 95.38           C  
ATOM   2237  CD  PRO A 289      16.719   1.428   4.613  1.00 95.38           C  
ATOM   2238  N   ILE A 290      14.258   5.414   5.062  1.00 95.25           N  
ATOM   2239  CA  ILE A 290      13.883   6.570   4.258  1.00 95.25           C  
ATOM   2240  C   ILE A 290      15.016   7.594   4.266  1.00 95.25           C  
ATOM   2241  CB  ILE A 290      12.578   7.215   4.770  1.00 95.25           C  
ATOM   2242  O   ILE A 290      15.469   8.023   5.332  1.00 95.25           O  
ATOM   2243  CG1 ILE A 290      11.422   6.211   4.695  1.00 95.25           C  
ATOM   2244  CG2 ILE A 290      12.250   8.484   3.973  1.00 95.25           C  
ATOM   2245  CD1 ILE A 290      10.141   6.695   5.359  1.00 95.25           C  
ATOM   2246  N   GLY A 291      15.594   7.941   3.082  1.00 92.88           N  
ATOM   2247  CA  GLY A 291      16.719   8.859   2.967  1.00 92.88           C  
ATOM   2248  C   GLY A 291      16.375  10.125   2.207  1.00 92.88           C  
ATOM   2249  O   GLY A 291      15.297  10.227   1.612  1.00 92.88           O  
ATOM   2250  N   THR A 292      17.250  11.211   2.396  1.00 92.12           N  
ATOM   2251  CA  THR A 292      17.094  12.484   1.697  1.00 92.12           C  
ATOM   2252  C   THR A 292      17.719  12.414   0.308  1.00 92.12           C  
ATOM   2253  CB  THR A 292      17.734  13.633   2.494  1.00 92.12           C  
ATOM   2254  O   THR A 292      18.922  12.602   0.157  1.00 92.12           O  
ATOM   2255  CG2 THR A 292      16.969  13.883   3.795  1.00 92.12           C  
ATOM   2256  OG1 THR A 292      19.094  13.305   2.799  1.00 92.12           O  
ATOM   2257  N   CYS A 293      17.203  11.688  -0.676  1.00 92.81           N  
ATOM   2258  CA  CYS A 293      17.672  11.516  -2.049  1.00 92.81           C  
ATOM   2259  C   CYS A 293      16.531  11.727  -3.039  1.00 92.81           C  
ATOM   2260  CB  CYS A 293      18.281  10.133  -2.240  1.00 92.81           C  
ATOM   2261  O   CYS A 293      15.367  11.820  -2.645  1.00 92.81           O  
ATOM   2262  SG  CYS A 293      17.141   8.781  -1.859  1.00 92.81           S  
ATOM   2263  N   ILE A 294      16.922  11.875  -4.254  1.00 92.38           N  
ATOM   2264  CA  ILE A 294      15.961  12.148  -5.312  1.00 92.38           C  
ATOM   2265  C   ILE A 294      15.844  10.938  -6.234  1.00 92.38           C  
ATOM   2266  CB  ILE A 294      16.344  13.406  -6.121  1.00 92.38           C  
ATOM   2267  O   ILE A 294      16.828  10.523  -6.848  1.00 92.38           O  
ATOM   2268  CG1 ILE A 294      16.406  14.633  -5.207  1.00 92.38           C  
ATOM   2269  CG2 ILE A 294      15.359  13.625  -7.273  1.00 92.38           C  
ATOM   2270  CD1 ILE A 294      16.984  15.875  -5.867  1.00 92.38           C  
ATOM   2271  N   SER A 295      14.688  10.367  -6.258  1.00 91.56           N  
ATOM   2272  CA  SER A 295      14.391   9.281  -7.188  1.00 91.56           C  
ATOM   2273  C   SER A 295      12.898   9.180  -7.461  1.00 91.56           C  
ATOM   2274  CB  SER A 295      14.914   7.953  -6.637  1.00 91.56           C  
ATOM   2275  O   SER A 295      12.094   9.133  -6.531  1.00 91.56           O  
ATOM   2276  OG  SER A 295      14.617   6.895  -7.527  1.00 91.56           O  
ATOM   2277  N   GLU A 296      12.523   9.125  -8.641  1.00 89.62           N  
ATOM   2278  CA  GLU A 296      11.133   9.055  -9.070  1.00 89.62           C  
ATOM   2279  C   GLU A 296      10.594   7.629  -8.977  1.00 89.62           C  
ATOM   2280  CB  GLU A 296      10.977   9.578 -10.500  1.00 89.62           C  
ATOM   2281  O   GLU A 296       9.383   7.422  -8.883  1.00 89.62           O  
ATOM   2282  CG  GLU A 296      11.234  11.070 -10.641  1.00 89.62           C  
ATOM   2283  CD  GLU A 296      11.031  11.586 -12.055  1.00 89.62           C  
ATOM   2284  OE1 GLU A 296      10.766  12.797 -12.227  1.00 89.62           O  
ATOM   2285  OE2 GLU A 296      11.148  10.773 -13.000  1.00 89.62           O  
ATOM   2286  N   CYS A 297      11.500   6.609  -8.977  1.00 91.12           N  
ATOM   2287  CA  CYS A 297      11.102   5.207  -8.930  1.00 91.12           C  
ATOM   2288  C   CYS A 297      11.422   4.598  -7.570  1.00 91.12           C  
ATOM   2289  CB  CYS A 297      11.812   4.414 -10.031  1.00 91.12           C  
ATOM   2290  O   CYS A 297      12.578   4.602  -7.137  1.00 91.12           O  
ATOM   2291  SG  CYS A 297      11.352   2.668 -10.078  1.00 91.12           S  
ATOM   2292  N   ILE A 298      10.414   3.969  -6.938  1.00 91.44           N  
ATOM   2293  CA  ILE A 298      10.555   3.396  -5.602  1.00 91.44           C  
ATOM   2294  C   ILE A 298      10.133   1.929  -5.621  1.00 91.44           C  
ATOM   2295  CB  ILE A 298       9.727   4.176  -4.559  1.00 91.44           C  
ATOM   2296  O   ILE A 298       9.117   1.576  -6.223  1.00 91.44           O  
ATOM   2297  CG1 ILE A 298      10.188   5.641  -4.496  1.00 91.44           C  
ATOM   2298  CG2 ILE A 298       9.828   3.514  -3.182  1.00 91.44           C  
ATOM   2299  CD1 ILE A 298       9.289   6.531  -3.648  1.00 91.44           C  
ATOM   2300  N   THR A 299      10.945   1.084  -4.938  1.00 90.94           N  
ATOM   2301  CA  THR A 299      10.633  -0.326  -4.742  1.00 90.94           C  
ATOM   2302  C   THR A 299      10.680  -0.690  -3.262  1.00 90.94           C  
ATOM   2303  CB  THR A 299      11.602  -1.229  -5.527  1.00 90.94           C  
ATOM   2304  O   THR A 299      11.141   0.101  -2.438  1.00 90.94           O  
ATOM   2305  CG2 THR A 299      11.758  -0.749  -6.965  1.00 90.94           C  
ATOM   2306  OG1 THR A 299      12.883  -1.215  -4.883  1.00 90.94           O  
ATOM   2307  N   PRO A 300      10.125  -1.900  -2.953  1.00 87.44           N  
ATOM   2308  CA  PRO A 300      10.156  -2.312  -1.547  1.00 87.44           C  
ATOM   2309  C   PRO A 300      11.570  -2.412  -0.991  1.00 87.44           C  
ATOM   2310  CB  PRO A 300       9.477  -3.686  -1.568  1.00 87.44           C  
ATOM   2311  O   PRO A 300      11.781  -2.260   0.216  1.00 87.44           O  
ATOM   2312  CG  PRO A 300       8.539  -3.631  -2.730  1.00 87.44           C  
ATOM   2313  CD  PRO A 300       9.188  -2.836  -3.828  1.00 87.44           C  
ATOM   2314  N   ASN A 301      12.508  -2.676  -1.890  1.00 89.50           N  
ATOM   2315  CA  ASN A 301      13.891  -2.850  -1.455  1.00 89.50           C  
ATOM   2316  C   ASN A 301      14.680  -1.549  -1.566  1.00 89.50           C  
ATOM   2317  CB  ASN A 301      14.570  -3.957  -2.262  1.00 89.50           C  
ATOM   2318  O   ASN A 301      15.867  -1.507  -1.233  1.00 89.50           O  
ATOM   2319  CG  ASN A 301      13.961  -5.320  -2.016  1.00 89.50           C  
ATOM   2320  ND2 ASN A 301      14.320  -6.293  -2.848  1.00 89.50           N  
ATOM   2321  OD1 ASN A 301      13.164  -5.500  -1.088  1.00 89.50           O  
ATOM   2322  N   GLY A 302      14.078  -0.448  -1.959  1.00 92.69           N  
ATOM   2323  CA  GLY A 302      14.750   0.835  -2.092  1.00 92.69           C  
ATOM   2324  C   GLY A 302      14.539   1.482  -3.447  1.00 92.69           C  
ATOM   2325  O   GLY A 302      14.000   0.856  -4.363  1.00 92.69           O  
ATOM   2326  N   SER A 303      14.945   2.771  -3.566  1.00 93.94           N  
ATOM   2327  CA  SER A 303      14.719   3.516  -4.801  1.00 93.94           C  
ATOM   2328  C   SER A 303      15.711   3.090  -5.887  1.00 93.94           C  
ATOM   2329  CB  SER A 303      14.844   5.020  -4.555  1.00 93.94           C  
ATOM   2330  O   SER A 303      16.828   2.656  -5.582  1.00 93.94           O  
ATOM   2331  OG  SER A 303      13.859   5.457  -3.631  1.00 93.94           O  
ATOM   2332  N   ILE A 304      15.234   3.135  -7.148  1.00 91.50           N  
ATOM   2333  CA  ILE A 304      16.031   2.775  -8.312  1.00 91.50           C  
ATOM   2334  C   ILE A 304      16.281   4.008  -9.172  1.00 91.50           C  
ATOM   2335  CB  ILE A 304      15.359   1.660  -9.141  1.00 91.50           C  
ATOM   2336  O   ILE A 304      15.352   4.781  -9.438  1.00 91.50           O  
ATOM   2337  CG1 ILE A 304      15.125   0.416  -8.273  1.00 91.50           C  
ATOM   2338  CG2 ILE A 304      16.203   1.320 -10.375  1.00 91.50           C  
ATOM   2339  CD1 ILE A 304      14.250  -0.637  -8.930  1.00 91.50           C  
ATOM   2340  N   PRO A 305      17.547   4.223  -9.594  1.00 87.38           N  
ATOM   2341  CA  PRO A 305      17.797   5.312 -10.547  1.00 87.38           C  
ATOM   2342  C   PRO A 305      17.094   5.098 -11.883  1.00 87.38           C  
ATOM   2343  CB  PRO A 305      19.312   5.293 -10.719  1.00 87.38           C  
ATOM   2344  O   PRO A 305      16.906   3.955 -12.312  1.00 87.38           O  
ATOM   2345  CG  PRO A 305      19.812   4.422  -9.609  1.00 87.38           C  
ATOM   2346  CD  PRO A 305      18.672   3.574  -9.117  1.00 87.38           C  
ATOM   2347  N   ASN A 306      16.594   6.102 -12.469  1.00 81.31           N  
ATOM   2348  CA  ASN A 306      15.844   6.023 -13.711  1.00 81.31           C  
ATOM   2349  C   ASN A 306      16.734   6.238 -14.930  1.00 81.31           C  
ATOM   2350  CB  ASN A 306      14.695   7.039 -13.711  1.00 81.31           C  
ATOM   2351  O   ASN A 306      16.281   6.738 -15.961  1.00 81.31           O  
ATOM   2352  CG  ASN A 306      13.648   6.738 -14.773  1.00 81.31           C  
ATOM   2353  ND2 ASN A 306      12.672   7.625 -14.906  1.00 81.31           N  
ATOM   2354  OD1 ASN A 306      13.719   5.719 -15.461  1.00 81.31           O  
ATOM   2355  N   ASP A 307      18.016   5.883 -14.938  1.00 83.44           N  
ATOM   2356  CA  ASP A 307      18.984   6.164 -15.992  1.00 83.44           C  
ATOM   2357  C   ASP A 307      18.953   5.082 -17.078  1.00 83.44           C  
ATOM   2358  CB  ASP A 307      20.406   6.273 -15.414  1.00 83.44           C  
ATOM   2359  O   ASP A 307      19.469   5.273 -18.172  1.00 83.44           O  
ATOM   2360  CG  ASP A 307      20.797   5.062 -14.594  1.00 83.44           C  
ATOM   2361  OD1 ASP A 307      19.906   4.359 -14.070  1.00 83.44           O  
ATOM   2362  OD2 ASP A 307      22.016   4.812 -14.461  1.00 83.44           O  
ATOM   2363  N   LYS A 308      18.234   4.012 -16.781  1.00 85.19           N  
ATOM   2364  CA  LYS A 308      18.109   2.918 -17.734  1.00 85.19           C  
ATOM   2365  C   LYS A 308      16.641   2.605 -18.031  1.00 85.19           C  
ATOM   2366  CB  LYS A 308      18.812   1.666 -17.219  1.00 85.19           C  
ATOM   2367  O   LYS A 308      15.766   2.891 -17.219  1.00 85.19           O  
ATOM   2368  CG  LYS A 308      20.312   1.839 -17.031  1.00 85.19           C  
ATOM   2369  CD  LYS A 308      20.969   0.552 -16.547  1.00 85.19           C  
ATOM   2370  CE  LYS A 308      22.453   0.739 -16.297  1.00 85.19           C  
ATOM   2371  NZ  LYS A 308      23.125  -0.553 -15.977  1.00 85.19           N  
ATOM   2372  N   PRO A 309      16.438   2.104 -19.156  1.00 75.31           N  
ATOM   2373  CA  PRO A 309      15.062   1.886 -19.625  1.00 75.31           C  
ATOM   2374  C   PRO A 309      14.414   0.652 -19.000  1.00 75.31           C  
ATOM   2375  CB  PRO A 309      15.227   1.709 -21.141  1.00 75.31           C  
ATOM   2376  O   PRO A 309      13.188   0.576 -18.906  1.00 75.31           O  
ATOM   2377  CG  PRO A 309      16.641   1.268 -21.328  1.00 75.31           C  
ATOM   2378  CD  PRO A 309      17.469   1.855 -20.219  1.00 75.31           C  
ATOM   2379  N   PHE A 310      15.281  -0.325 -18.500  1.00 82.81           N  
ATOM   2380  CA  PHE A 310      14.758  -1.541 -17.891  1.00 82.81           C  
ATOM   2381  C   PHE A 310      15.359  -1.749 -16.500  1.00 82.81           C  
ATOM   2382  CB  PHE A 310      15.047  -2.758 -18.781  1.00 82.81           C  
ATOM   2383  O   PHE A 310      16.438  -1.218 -16.203  1.00 82.81           O  
ATOM   2384  CG  PHE A 310      14.508  -2.629 -20.172  1.00 82.81           C  
ATOM   2385  CD1 PHE A 310      13.148  -2.773 -20.422  1.00 82.81           C  
ATOM   2386  CD2 PHE A 310      15.367  -2.363 -21.234  1.00 82.81           C  
ATOM   2387  CE1 PHE A 310      12.648  -2.656 -21.719  1.00 82.81           C  
ATOM   2388  CE2 PHE A 310      14.867  -2.244 -22.531  1.00 82.81           C  
ATOM   2389  CZ  PHE A 310      13.516  -2.393 -22.781  1.00 82.81           C  
ATOM   2390  N   GLN A 311      14.625  -2.531 -15.664  1.00 87.88           N  
ATOM   2391  CA  GLN A 311      15.117  -2.902 -14.344  1.00 87.88           C  
ATOM   2392  C   GLN A 311      14.703  -4.328 -13.984  1.00 87.88           C  
ATOM   2393  CB  GLN A 311      14.602  -1.924 -13.281  1.00 87.88           C  
ATOM   2394  O   GLN A 311      13.695  -4.832 -14.484  1.00 87.88           O  
ATOM   2395  CG  GLN A 311      13.102  -1.979 -13.070  1.00 87.88           C  
ATOM   2396  CD  GLN A 311      12.695  -2.990 -12.016  1.00 87.88           C  
ATOM   2397  NE2 GLN A 311      11.469  -3.496 -12.117  1.00 87.88           N  
ATOM   2398  OE1 GLN A 311      13.477  -3.314 -11.109  1.00 87.88           O  
ATOM   2399  N   ASN A 312      15.609  -4.988 -13.195  1.00 84.44           N  
ATOM   2400  CA  ASN A 312      15.336  -6.336 -12.719  1.00 84.44           C  
ATOM   2401  C   ASN A 312      15.359  -6.402 -11.188  1.00 84.44           C  
ATOM   2402  CB  ASN A 312      16.328  -7.332 -13.305  1.00 84.44           C  
ATOM   2403  O   ASN A 312      15.609  -7.465 -10.617  1.00 84.44           O  
ATOM   2404  CG  ASN A 312      16.078  -8.758 -12.859  1.00 84.44           C  
ATOM   2405  ND2 ASN A 312      16.828  -9.703 -13.422  1.00 84.44           N  
ATOM   2406  OD1 ASN A 312      15.203  -9.008 -12.023  1.00 84.44           O  
ATOM   2407  N   VAL A 313      15.125  -5.344 -10.547  1.00 85.56           N  
ATOM   2408  CA  VAL A 313      15.203  -5.207  -9.102  1.00 85.56           C  
ATOM   2409  C   VAL A 313      13.914  -5.719  -8.461  1.00 85.56           C  
ATOM   2410  CB  VAL A 313      15.461  -3.740  -8.680  1.00 85.56           C  
ATOM   2411  O   VAL A 313      13.953  -6.594  -7.586  1.00 85.56           O  
ATOM   2412  CG1 VAL A 313      15.438  -3.602  -7.160  1.00 85.56           C  
ATOM   2413  CG2 VAL A 313      16.797  -3.252  -9.242  1.00 85.56           C  
ATOM   2414  N   ASN A 314      12.773  -5.172  -8.812  1.00 82.38           N  
ATOM   2415  CA  ASN A 314      11.508  -5.621  -8.250  1.00 82.38           C  
ATOM   2416  C   ASN A 314      10.352  -5.402  -9.227  1.00 82.38           C  
ATOM   2417  CB  ASN A 314      11.227  -4.914  -6.922  1.00 82.38           C  
ATOM   2418  O   ASN A 314      10.273  -4.355  -9.875  1.00 82.38           O  
ATOM   2419  CG  ASN A 314      10.172  -5.625  -6.094  1.00 82.38           C  
ATOM   2420  ND2 ASN A 314      10.578  -6.148  -4.945  1.00 82.38           N  
ATOM   2421  OD1 ASN A 314       9.000  -5.699  -6.484  1.00 82.38           O  
ATOM   2422  N   LYS A 315       9.453  -6.344  -9.211  1.00 78.75           N  
ATOM   2423  CA  LYS A 315       8.281  -6.250 -10.070  1.00 78.75           C  
ATOM   2424  C   LYS A 315       7.309  -5.191  -9.570  1.00 78.75           C  
ATOM   2425  CB  LYS A 315       7.582  -7.605 -10.172  1.00 78.75           C  
ATOM   2426  O   LYS A 315       6.574  -4.590 -10.359  1.00 78.75           O  
ATOM   2427  CG  LYS A 315       8.383  -8.672 -10.906  1.00 78.75           C  
ATOM   2428  CD  LYS A 315       7.637  -9.992 -10.969  1.00 78.75           C  
ATOM   2429  CE  LYS A 315       8.461 -11.070 -11.648  1.00 78.75           C  
ATOM   2430  NZ  LYS A 315       7.727 -12.367 -11.727  1.00 78.75           N  
ATOM   2431  N   ILE A 316       7.293  -5.039  -8.234  1.00 79.56           N  
ATOM   2432  CA  ILE A 316       6.422  -4.059  -7.602  1.00 79.56           C  
ATOM   2433  C   ILE A 316       7.141  -2.715  -7.496  1.00 79.56           C  
ATOM   2434  CB  ILE A 316       5.961  -4.527  -6.203  1.00 79.56           C  
ATOM   2435  O   ILE A 316       8.180  -2.611  -6.840  1.00 79.56           O  
ATOM   2436  CG1 ILE A 316       5.250  -5.883  -6.301  1.00 79.56           C  
ATOM   2437  CG2 ILE A 316       5.051  -3.479  -5.551  1.00 79.56           C  
ATOM   2438  CD1 ILE A 316       4.945  -6.523  -4.953  1.00 79.56           C  
ATOM   2439  N   THR A 317       6.551  -1.677  -8.156  1.00 84.62           N  
ATOM   2440  CA  THR A 317       7.215  -0.378  -8.172  1.00 84.62           C  
ATOM   2441  C   THR A 317       6.203   0.750  -7.996  1.00 84.62           C  
ATOM   2442  CB  THR A 317       7.992  -0.171  -9.492  1.00 84.62           C  
ATOM   2443  O   THR A 317       5.008   0.563  -8.234  1.00 84.62           O  
ATOM   2444  CG2 THR A 317       9.016  -1.284  -9.703  1.00 84.62           C  
ATOM   2445  OG1 THR A 317       7.070  -0.159 -10.586  1.00 84.62           O  
ATOM   2446  N   TYR A 318       6.652   1.915  -7.516  1.00 86.44           N  
ATOM   2447  CA  TYR A 318       5.844   3.123  -7.395  1.00 86.44           C  
ATOM   2448  C   TYR A 318       6.539   4.312  -8.047  1.00 86.44           C  
ATOM   2449  CB  TYR A 318       5.551   3.432  -5.922  1.00 86.44           C  
ATOM   2450  O   TYR A 318       7.711   4.574  -7.777  1.00 86.44           O  
ATOM   2451  CG  TYR A 318       4.719   4.676  -5.719  1.00 86.44           C  
ATOM   2452  CD1 TYR A 318       5.320   5.895  -5.414  1.00 86.44           C  
ATOM   2453  CD2 TYR A 318       3.334   4.633  -5.824  1.00 86.44           C  
ATOM   2454  CE1 TYR A 318       4.559   7.043  -5.223  1.00 86.44           C  
ATOM   2455  CE2 TYR A 318       2.562   5.773  -5.633  1.00 86.44           C  
ATOM   2456  OH  TYR A 318       2.424   8.109  -5.145  1.00 86.44           O  
ATOM   2457  CZ  TYR A 318       3.182   6.973  -5.332  1.00 86.44           C  
ATOM   2458  N   GLY A 319       5.816   5.086  -8.906  1.00 86.94           N  
ATOM   2459  CA  GLY A 319       6.371   6.242  -9.594  1.00 86.94           C  
ATOM   2460  C   GLY A 319       6.852   5.926 -11.000  1.00 86.94           C  
ATOM   2461  O   GLY A 319       6.449   4.922 -11.586  1.00 86.94           O  
ATOM   2462  N   ALA A 320       7.641   6.746 -11.562  1.00 85.88           N  
ATOM   2463  CA  ALA A 320       8.188   6.574 -12.906  1.00 85.88           C  
ATOM   2464  C   ALA A 320       9.391   5.637 -12.891  1.00 85.88           C  
ATOM   2465  CB  ALA A 320       8.586   7.930 -13.492  1.00 85.88           C  
ATOM   2466  O   ALA A 320      10.531   6.082 -12.742  1.00 85.88           O  
ATOM   2467  N   CYS A 321       9.148   4.324 -12.969  1.00 85.25           N  
ATOM   2468  CA  CYS A 321      10.195   3.314 -12.852  1.00 85.25           C  
ATOM   2469  C   CYS A 321      10.477   2.656 -14.203  1.00 85.25           C  
ATOM   2470  CB  CYS A 321       9.805   2.252 -11.828  1.00 85.25           C  
ATOM   2471  O   CYS A 321       9.570   2.514 -15.023  1.00 85.25           O  
ATOM   2472  SG  CYS A 321       9.453   2.920 -10.188  1.00 85.25           S  
ATOM   2473  N   PRO A 322      11.867   2.357 -14.398  1.00 82.88           N  
ATOM   2474  CA  PRO A 322      12.180   1.551 -15.586  1.00 82.88           C  
ATOM   2475  C   PRO A 322      11.375   0.250 -15.633  1.00 82.88           C  
ATOM   2476  CB  PRO A 322      13.672   1.266 -15.438  1.00 82.88           C  
ATOM   2477  O   PRO A 322      10.992  -0.284 -14.594  1.00 82.88           O  
ATOM   2478  CG  PRO A 322      14.172   2.314 -14.500  1.00 82.88           C  
ATOM   2479  CD  PRO A 322      13.055   2.691 -13.570  1.00 82.88           C  
ATOM   2480  N   LYS A 323      11.172  -0.231 -16.672  1.00 74.75           N  
ATOM   2481  CA  LYS A 323      10.305  -1.390 -16.859  1.00 74.75           C  
ATOM   2482  C   LYS A 323      10.984  -2.668 -16.375  1.00 74.75           C  
ATOM   2483  CB  LYS A 323       9.891  -1.530 -18.312  1.00 74.75           C  
ATOM   2484  O   LYS A 323      12.172  -2.883 -16.641  1.00 74.75           O  
ATOM   2485  CG  LYS A 323       8.992  -0.409 -18.828  1.00 74.75           C  
ATOM   2486  CD  LYS A 323       7.617  -0.462 -18.172  1.00 74.75           C  
ATOM   2487  CE  LYS A 323       6.684   0.596 -18.750  1.00 74.75           C  
ATOM   2488  NZ  LYS A 323       5.348   0.578 -18.078  1.00 74.75           N  
ATOM   2489  N   TYR A 324      10.188  -3.436 -15.727  1.00 77.19           N  
ATOM   2490  CA  TYR A 324      10.727  -4.664 -15.156  1.00 77.19           C  
ATOM   2491  C   TYR A 324      10.922  -5.727 -16.234  1.00 77.19           C  
ATOM   2492  CB  TYR A 324       9.797  -5.195 -14.055  1.00 77.19           C  
ATOM   2493  O   TYR A 324      10.031  -5.949 -17.062  1.00 77.19           O  
ATOM   2494  CG  TYR A 324      10.258  -6.504 -13.461  1.00 77.19           C  
ATOM   2495  CD1 TYR A 324       9.711  -7.715 -13.883  1.00 77.19           C  
ATOM   2496  CD2 TYR A 324      11.234  -6.531 -12.469  1.00 77.19           C  
ATOM   2497  CE1 TYR A 324      10.133  -8.922 -13.328  1.00 77.19           C  
ATOM   2498  CE2 TYR A 324      11.656  -7.730 -11.906  1.00 77.19           C  
ATOM   2499  OH  TYR A 324      11.523 -10.109 -11.797  1.00 77.19           O  
ATOM   2500  CZ  TYR A 324      11.102  -8.922 -12.344  1.00 77.19           C  
ATOM   2501  N   VAL A 325      12.062  -6.434 -16.234  1.00 71.69           N  
ATOM   2502  CA  VAL A 325      12.375  -7.574 -17.078  1.00 71.69           C  
ATOM   2503  C   VAL A 325      13.062  -8.656 -16.250  1.00 71.69           C  
ATOM   2504  CB  VAL A 325      13.273  -7.164 -18.266  1.00 71.69           C  
ATOM   2505  O   VAL A 325      13.852  -8.359 -15.352  1.00 71.69           O  
ATOM   2506  CG1 VAL A 325      12.531  -6.203 -19.203  1.00 71.69           C  
ATOM   2507  CG2 VAL A 325      14.570  -6.535 -17.766  1.00 71.69           C  
ATOM   2508  N   LYS A 326      12.656  -9.820 -16.453  1.00 73.44           N  
ATOM   2509  CA  LYS A 326      13.227 -10.922 -15.672  1.00 73.44           C  
ATOM   2510  C   LYS A 326      14.586 -11.344 -16.234  1.00 73.44           C  
ATOM   2511  CB  LYS A 326      12.273 -12.109 -15.656  1.00 73.44           C  
ATOM   2512  O   LYS A 326      14.773 -12.500 -16.609  1.00 73.44           O  
ATOM   2513  CG  LYS A 326      12.617 -13.164 -14.609  1.00 73.44           C  
ATOM   2514  CD  LYS A 326      11.562 -14.258 -14.547  1.00 73.44           C  
ATOM   2515  CE  LYS A 326      11.883 -15.289 -13.469  1.00 73.44           C  
ATOM   2516  NZ  LYS A 326      10.867 -16.375 -13.430  1.00 73.44           N  
ATOM   2517  N   GLN A 327      15.391 -10.430 -16.625  1.00 72.81           N  
ATOM   2518  CA  GLN A 327      16.750 -10.648 -17.125  1.00 72.81           C  
ATOM   2519  C   GLN A 327      17.766  -9.836 -16.344  1.00 72.81           C  
ATOM   2520  CB  GLN A 327      16.828 -10.305 -18.625  1.00 72.81           C  
ATOM   2521  O   GLN A 327      17.516  -8.664 -16.031  1.00 72.81           O  
ATOM   2522  CG  GLN A 327      15.891 -11.133 -19.500  1.00 72.81           C  
ATOM   2523  CD  GLN A 327      16.297 -12.586 -19.578  1.00 72.81           C  
ATOM   2524  NE2 GLN A 327      15.320 -13.469 -19.781  1.00 72.81           N  
ATOM   2525  OE1 GLN A 327      17.484 -12.922 -19.469  1.00 72.81           O  
ATOM   2526  N   ASN A 328      18.812 -10.492 -16.047  1.00 73.56           N  
ATOM   2527  CA  ASN A 328      19.859  -9.852 -15.242  1.00 73.56           C  
ATOM   2528  C   ASN A 328      20.734  -8.938 -16.094  1.00 73.56           C  
ATOM   2529  CB  ASN A 328      20.719 -10.906 -14.539  1.00 73.56           C  
ATOM   2530  O   ASN A 328      21.297  -7.973 -15.586  1.00 73.56           O  
ATOM   2531  CG  ASN A 328      19.969 -11.633 -13.438  1.00 73.56           C  
ATOM   2532  ND2 ASN A 328      20.375 -12.859 -13.156  1.00 73.56           N  
ATOM   2533  OD1 ASN A 328      19.016 -11.094 -12.852  1.00 73.56           O  
ATOM   2534  N   THR A 329      20.703  -9.195 -17.453  1.00 73.38           N  
ATOM   2535  CA  THR A 329      21.562  -8.375 -18.297  1.00 73.38           C  
ATOM   2536  C   THR A 329      20.953  -8.234 -19.688  1.00 73.38           C  
ATOM   2537  CB  THR A 329      22.969  -8.977 -18.406  1.00 73.38           C  
ATOM   2538  O   THR A 329      20.500  -9.219 -20.281  1.00 73.38           O  
ATOM   2539  CG2 THR A 329      22.938 -10.367 -19.031  1.00 73.38           C  
ATOM   2540  OG1 THR A 329      23.781  -8.125 -19.219  1.00 73.38           O  
ATOM   2541  N   LEU A 330      20.812  -7.004 -20.125  1.00 73.50           N  
ATOM   2542  CA  LEU A 330      20.469  -6.645 -21.484  1.00 73.50           C  
ATOM   2543  C   LEU A 330      21.391  -5.555 -22.016  1.00 73.50           C  
ATOM   2544  CB  LEU A 330      19.000  -6.176 -21.562  1.00 73.50           C  
ATOM   2545  O   LEU A 330      21.422  -4.441 -21.484  1.00 73.50           O  
ATOM   2546  CG  LEU A 330      17.938  -7.242 -21.297  1.00 73.50           C  
ATOM   2547  CD1 LEU A 330      16.562  -6.590 -21.172  1.00 73.50           C  
ATOM   2548  CD2 LEU A 330      17.938  -8.281 -22.406  1.00 73.50           C  
ATOM   2549  N   LYS A 331      22.188  -5.945 -23.078  1.00 72.81           N  
ATOM   2550  CA  LYS A 331      23.203  -5.000 -23.547  1.00 72.81           C  
ATOM   2551  C   LYS A 331      22.891  -4.543 -24.969  1.00 72.81           C  
ATOM   2552  CB  LYS A 331      24.594  -5.617 -23.484  1.00 72.81           C  
ATOM   2553  O   LYS A 331      22.422  -5.332 -25.797  1.00 72.81           O  
ATOM   2554  CG  LYS A 331      25.062  -5.934 -22.078  1.00 72.81           C  
ATOM   2555  CD  LYS A 331      26.469  -6.531 -22.078  1.00 72.81           C  
ATOM   2556  CE  LYS A 331      26.938  -6.867 -20.672  1.00 72.81           C  
ATOM   2557  NZ  LYS A 331      28.281  -7.508 -20.672  1.00 72.81           N  
ATOM   2558  N   LEU A 332      22.953  -3.289 -25.125  1.00 68.88           N  
ATOM   2559  CA  LEU A 332      22.906  -2.742 -26.469  1.00 68.88           C  
ATOM   2560  C   LEU A 332      24.312  -2.699 -27.078  1.00 68.88           C  
ATOM   2561  CB  LEU A 332      22.297  -1.338 -26.469  1.00 68.88           C  
ATOM   2562  O   LEU A 332      25.188  -1.991 -26.578  1.00 68.88           O  
ATOM   2563  CG  LEU A 332      22.172  -0.650 -27.828  1.00 68.88           C  
ATOM   2564  CD1 LEU A 332      21.172  -1.391 -28.703  1.00 68.88           C  
ATOM   2565  CD2 LEU A 332      21.766   0.809 -27.656  1.00 68.88           C  
ATOM   2566  N   ALA A 333      24.531  -3.533 -28.094  1.00 65.50           N  
ATOM   2567  CA  ALA A 333      25.844  -3.684 -28.703  1.00 65.50           C  
ATOM   2568  C   ALA A 333      25.984  -2.791 -29.922  1.00 65.50           C  
ATOM   2569  CB  ALA A 333      26.094  -5.141 -29.078  1.00 65.50           C  
ATOM   2570  O   ALA A 333      25.047  -2.648 -30.719  1.00 65.50           O  
ATOM   2571  N   THR A 334      27.109  -2.006 -30.031  1.00 61.50           N  
ATOM   2572  CA  THR A 334      27.469  -1.236 -31.219  1.00 61.50           C  
ATOM   2573  C   THR A 334      28.625  -1.895 -31.969  1.00 61.50           C  
ATOM   2574  CB  THR A 334      27.844   0.211 -30.844  1.00 61.50           C  
ATOM   2575  O   THR A 334      29.516  -2.482 -31.344  1.00 61.50           O  
ATOM   2576  CG2 THR A 334      26.672   0.951 -30.234  1.00 61.50           C  
ATOM   2577  OG1 THR A 334      28.922   0.192 -29.906  1.00 61.50           O  
ATOM   2578  N   GLY A 335      28.375  -1.991 -33.406  1.00 51.84           N  
ATOM   2579  CA  GLY A 335      29.547  -2.387 -34.156  1.00 51.84           C  
ATOM   2580  C   GLY A 335      29.656  -3.887 -34.344  1.00 51.84           C  
ATOM   2581  O   GLY A 335      30.750  -4.426 -34.500  1.00 51.84           O  
ATOM   2582  N   MET A 336      28.516  -4.715 -34.500  1.00 50.25           N  
ATOM   2583  CA  MET A 336      28.453  -6.172 -34.625  1.00 50.25           C  
ATOM   2584  C   MET A 336      29.000  -6.645 -35.969  1.00 50.25           C  
ATOM   2585  CB  MET A 336      27.016  -6.664 -34.438  1.00 50.25           C  
ATOM   2586  O   MET A 336      28.906  -5.930 -36.969  1.00 50.25           O  
ATOM   2587  CG  MET A 336      26.469  -6.449 -33.031  1.00 50.25           C  
ATOM   2588  SD  MET A 336      24.734  -7.039 -32.844  1.00 50.25           S  
ATOM   2589  CE  MET A 336      24.984  -8.820 -33.094  1.00 50.25           C  
ATOM   2590  N   ARG A 337      29.859  -7.844 -36.031  1.00 41.62           N  
ATOM   2591  CA  ARG A 337      30.250  -8.859 -37.000  1.00 41.62           C  
ATOM   2592  C   ARG A 337      29.031  -9.438 -37.719  1.00 41.62           C  
ATOM   2593  CB  ARG A 337      31.047  -9.977 -36.344  1.00 41.62           C  
ATOM   2594  O   ARG A 337      27.984  -9.648 -37.125  1.00 41.62           O  
ATOM   2595  CG  ARG A 337      31.766 -10.898 -37.312  1.00 41.62           C  
ATOM   2596  CD  ARG A 337      32.594 -11.938 -36.562  1.00 41.62           C  
ATOM   2597  NE  ARG A 337      33.125 -12.961 -37.500  1.00 41.62           N  
ATOM   2598  NH1 ARG A 337      34.250 -14.141 -35.875  1.00 41.62           N  
ATOM   2599  NH2 ARG A 337      34.281 -14.852 -38.031  1.00 41.62           N  
ATOM   2600  CZ  ARG A 337      33.875 -13.984 -37.125  1.00 41.62           C  
ATOM   2601  N   ASN A 338      28.828  -9.344 -39.062  1.00 37.81           N  
ATOM   2602  CA  ASN A 338      28.125 -10.031 -40.125  1.00 37.81           C  
ATOM   2603  C   ASN A 338      27.641 -11.414 -39.688  1.00 37.81           C  
ATOM   2604  CB  ASN A 338      29.000 -10.133 -41.375  1.00 37.81           C  
ATOM   2605  O   ASN A 338      28.453 -12.234 -39.250  1.00 37.81           O  
ATOM   2606  CG  ASN A 338      28.344  -9.516 -42.594  1.00 37.81           C  
ATOM   2607  ND2 ASN A 338      29.094  -9.461 -43.688  1.00 37.81           N  
ATOM   2608  OD1 ASN A 338      27.188  -9.086 -42.562  1.00 37.81           O  
ATOM   2609  N   VAL A 339      26.406 -11.695 -39.188  1.00 37.44           N  
ATOM   2610  CA  VAL A 339      25.719 -12.977 -39.125  1.00 37.44           C  
ATOM   2611  C   VAL A 339      25.281 -13.391 -40.531  1.00 37.44           C  
ATOM   2612  CB  VAL A 339      24.500 -12.938 -38.188  1.00 37.44           C  
ATOM   2613  O   VAL A 339      24.734 -12.570 -41.281  1.00 37.44           O  
ATOM   2614  CG1 VAL A 339      23.828 -14.305 -38.125  1.00 37.44           C  
ATOM   2615  CG2 VAL A 339      24.922 -12.484 -36.781  1.00 37.44           C  
ATOM   2616  N   PRO A 340      25.656 -14.703 -41.219  1.00 31.16           N  
ATOM   2617  CA  PRO A 340      25.125 -15.109 -42.531  1.00 31.16           C  
ATOM   2618  C   PRO A 340      23.609 -15.125 -42.562  1.00 31.16           C  
ATOM   2619  CB  PRO A 340      25.703 -16.516 -42.719  1.00 31.16           C  
ATOM   2620  O   PRO A 340      22.969 -15.406 -41.531  1.00 31.16           O  
ATOM   2621  CG  PRO A 340      26.250 -16.891 -41.375  1.00 31.16           C  
ATOM   2622  CD  PRO A 340      26.062 -15.734 -40.438  1.00 31.16           C  
ATOM   2623  N   GLU A 341      22.750 -14.438 -43.594  1.00 35.66           N  
ATOM   2624  CA  GLU A 341      21.422 -14.078 -44.094  1.00 35.66           C  
ATOM   2625  C   GLU A 341      20.469 -15.266 -44.031  1.00 35.66           C  
ATOM   2626  CB  GLU A 341      21.500 -13.539 -45.531  1.00 35.66           C  
ATOM   2627  O   GLU A 341      20.797 -16.359 -44.469  1.00 35.66           O  
ATOM   2628  CG  GLU A 341      20.281 -12.758 -45.969  1.00 35.66           C  
ATOM   2629  CD  GLU A 341      20.422 -12.156 -47.344  1.00 35.66           C  
ATOM   2630  OE1 GLU A 341      19.453 -11.508 -47.844  1.00 35.66           O  
ATOM   2631  OE2 GLU A 341      21.500 -12.328 -47.969  1.00 35.66           O  
ATOM   2632  N   LYS A 342      18.906 -15.227 -43.344  1.00 37.50           N  
ATOM   2633  CA  LYS A 342      17.656 -15.977 -43.219  1.00 37.50           C  
ATOM   2634  C   LYS A 342      16.609 -15.461 -44.188  1.00 37.50           C  
ATOM   2635  CB  LYS A 342      17.125 -15.891 -41.781  1.00 37.50           C  
ATOM   2636  O   LYS A 342      16.469 -14.250 -44.375  1.00 37.50           O  
ATOM   2637  CG  LYS A 342      17.469 -17.094 -40.906  1.00 37.50           C  
ATOM   2638  CD  LYS A 342      16.859 -16.984 -39.531  1.00 37.50           C  
ATOM   2639  CE  LYS A 342      17.266 -18.156 -38.656  1.00 37.50           C  
ATOM   2640  NZ  LYS A 342      16.656 -18.062 -37.281  1.00 37.50           N  
ATOM   2641  N   GLN A 343      15.828 -16.312 -45.031  1.00 33.97           N  
ATOM   2642  CA  GLN A 343      14.539 -16.375 -45.719  1.00 33.97           C  
ATOM   2643  C   GLN A 343      13.383 -16.469 -44.750  1.00 33.97           C  
ATOM   2644  CB  GLN A 343      14.508 -17.562 -46.688  1.00 33.97           C  
ATOM   2645  O   GLN A 343      13.469 -17.188 -43.750  1.00 33.97           O  
ATOM   2646  CG  GLN A 343      14.320 -17.156 -48.156  1.00 33.97           C  
ATOM   2647  CD  GLN A 343      14.156 -18.344 -49.062  1.00 33.97           C  
ATOM   2648  NE2 GLN A 343      14.602 -18.203 -50.312  1.00 33.97           N  
ATOM   2649  OE1 GLN A 343      13.641 -19.391 -48.688  1.00 33.97           O  
ATOM   2650  N   THR A 344      12.359 -15.625 -44.750  1.00 39.81           N  
ATOM   2651  CA  THR A 344      11.086 -15.523 -44.031  1.00 39.81           C  
ATOM   2652  C   THR A 344      10.258 -16.797 -44.219  1.00 39.81           C  
ATOM   2653  CB  THR A 344      10.273 -14.305 -44.500  1.00 39.81           C  
ATOM   2654  O   THR A 344       9.969 -17.188 -45.375  1.00 39.81           O  
ATOM   2655  CG2 THR A 344      10.883 -13.008 -44.000  1.00 39.81           C  
ATOM   2656  OG1 THR A 344      10.258 -14.281 -45.938  1.00 39.81           O  
ATOM   2657  N   ARG A 345      10.359 -17.781 -43.312  1.00 42.31           N  
ATOM   2658  CA  ARG A 345       9.461 -18.938 -43.344  1.00 42.31           C  
ATOM   2659  C   ARG A 345       8.148 -18.609 -42.625  1.00 42.31           C  
ATOM   2660  CB  ARG A 345      10.125 -20.141 -42.656  1.00 42.31           C  
ATOM   2661  O   ARG A 345       7.152 -19.312 -42.812  1.00 42.31           O  
ATOM   2662  CG  ARG A 345      11.266 -20.750 -43.469  1.00 42.31           C  
ATOM   2663  CD  ARG A 345      11.625 -22.141 -43.000  1.00 42.31           C  
ATOM   2664  NE  ARG A 345      12.164 -22.969 -44.062  1.00 42.31           N  
ATOM   2665  NH1 ARG A 345      13.633 -24.141 -42.719  1.00 42.31           N  
ATOM   2666  NH2 ARG A 345      13.523 -24.578 -44.969  1.00 42.31           N  
ATOM   2667  CZ  ARG A 345      13.109 -23.891 -43.906  1.00 42.31           C  
ATOM   2668  N   GLY A 346       7.988 -17.141 -42.312  1.00 46.88           N  
ATOM   2669  CA  GLY A 346       6.676 -16.734 -41.844  1.00 46.88           C  
ATOM   2670  C   GLY A 346       6.113 -17.672 -40.781  1.00 46.88           C  
ATOM   2671  O   GLY A 346       6.852 -18.453 -40.188  1.00 46.88           O  
ATOM   2672  N   LEU A 347       5.141 -17.484 -40.125  1.00 40.81           N  
ATOM   2673  CA  LEU A 347       4.273 -18.031 -39.094  1.00 40.81           C  
ATOM   2674  C   LEU A 347       4.277 -19.562 -39.125  1.00 40.81           C  
ATOM   2675  CB  LEU A 347       2.842 -17.516 -39.281  1.00 40.81           C  
ATOM   2676  O   LEU A 347       4.293 -20.219 -38.094  1.00 40.81           O  
ATOM   2677  CG  LEU A 347       1.821 -17.984 -38.219  1.00 40.81           C  
ATOM   2678  CD1 LEU A 347       2.180 -17.453 -36.844  1.00 40.81           C  
ATOM   2679  CD2 LEU A 347       0.415 -17.547 -38.625  1.00 40.81           C  
ATOM   2680  N   PHE A 348       4.590 -20.156 -40.312  1.00 40.28           N  
ATOM   2681  CA  PHE A 348       4.547 -21.609 -40.469  1.00 40.28           C  
ATOM   2682  C   PHE A 348       5.918 -22.219 -40.219  1.00 40.28           C  
ATOM   2683  CB  PHE A 348       4.055 -21.969 -41.875  1.00 40.28           C  
ATOM   2684  O   PHE A 348       6.023 -23.312 -39.688  1.00 40.28           O  
ATOM   2685  CG  PHE A 348       2.574 -21.797 -42.062  1.00 40.28           C  
ATOM   2686  CD1 PHE A 348       1.673 -22.703 -41.531  1.00 40.28           C  
ATOM   2687  CD2 PHE A 348       2.084 -20.703 -42.781  1.00 40.28           C  
ATOM   2688  CE1 PHE A 348       0.301 -22.531 -41.719  1.00 40.28           C  
ATOM   2689  CE2 PHE A 348       0.716 -20.531 -42.969  1.00 40.28           C  
ATOM   2690  CZ  PHE A 348      -0.174 -21.453 -42.438  1.00 40.28           C  
ATOM   2691  N   GLY A 349       6.988 -21.469 -40.250  1.00 46.25           N  
ATOM   2692  CA  GLY A 349       8.367 -21.766 -39.875  1.00 46.25           C  
ATOM   2693  C   GLY A 349       8.617 -21.625 -38.375  1.00 46.25           C  
ATOM   2694  O   GLY A 349       9.367 -22.406 -37.812  1.00 46.25           O  
ATOM   2695  N   ALA A 350       7.934 -20.781 -37.750  1.00 45.03           N  
ATOM   2696  CA  ALA A 350       7.875 -20.531 -36.312  1.00 45.03           C  
ATOM   2697  C   ALA A 350       7.047 -21.609 -35.594  1.00 45.03           C  
ATOM   2698  CB  ALA A 350       7.297 -19.141 -36.031  1.00 45.03           C  
ATOM   2699  O   ALA A 350       7.406 -22.062 -34.500  1.00 45.03           O  
ATOM   2700  N   ILE A 351       6.133 -22.094 -36.281  1.00 42.03           N  
ATOM   2701  CA  ILE A 351       5.250 -23.156 -35.781  1.00 42.03           C  
ATOM   2702  C   ILE A 351       5.930 -24.516 -35.906  1.00 42.03           C  
ATOM   2703  CB  ILE A 351       3.893 -23.141 -36.500  1.00 42.03           C  
ATOM   2704  O   ILE A 351       5.910 -25.328 -35.000  1.00 42.03           O  
ATOM   2705  CG1 ILE A 351       3.119 -21.859 -36.188  1.00 42.03           C  
ATOM   2706  CG2 ILE A 351       3.072 -24.375 -36.125  1.00 42.03           C  
ATOM   2707  CD1 ILE A 351       1.827 -21.703 -37.000  1.00 42.03           C  
ATOM   2708  N   ALA A 352       6.637 -24.719 -36.938  1.00 43.66           N  
ATOM   2709  CA  ALA A 352       7.430 -25.922 -37.188  1.00 43.66           C  
ATOM   2710  C   ALA A 352       8.695 -25.938 -36.344  1.00 43.66           C  
ATOM   2711  CB  ALA A 352       7.785 -26.016 -38.656  1.00 43.66           C  
ATOM   2712  O   ALA A 352       9.094 -26.984 -35.812  1.00 43.66           O  
ATOM   2713  N   GLY A 353       9.258 -24.859 -36.031  1.00 46.28           N  
ATOM   2714  CA  GLY A 353      10.398 -24.609 -35.156  1.00 46.28           C  
ATOM   2715  C   GLY A 353      10.062 -24.719 -33.688  1.00 46.28           C  
ATOM   2716  O   GLY A 353      10.883 -25.188 -32.875  1.00 46.28           O  
ATOM   2717  N   PHE A 354       8.930 -24.344 -33.344  1.00 41.81           N  
ATOM   2718  CA  PHE A 354       8.383 -24.516 -32.000  1.00 41.81           C  
ATOM   2719  C   PHE A 354       8.070 -25.969 -31.719  1.00 41.81           C  
ATOM   2720  CB  PHE A 354       7.125 -23.656 -31.828  1.00 41.81           C  
ATOM   2721  O   PHE A 354       8.336 -26.469 -30.609  1.00 41.81           O  
ATOM   2722  CG  PHE A 354       6.570 -23.672 -30.438  1.00 41.81           C  
ATOM   2723  CD1 PHE A 354       5.453 -24.438 -30.125  1.00 41.81           C  
ATOM   2724  CD2 PHE A 354       7.164 -22.922 -29.422  1.00 41.81           C  
ATOM   2725  CE1 PHE A 354       4.938 -24.469 -28.828  1.00 41.81           C  
ATOM   2726  CE2 PHE A 354       6.652 -22.938 -28.125  1.00 41.81           C  
ATOM   2727  CZ  PHE A 354       5.539 -23.703 -27.828  1.00 41.81           C  
ATOM   2728  N   ILE A 355       7.715 -26.781 -32.719  1.00 44.50           N  
ATOM   2729  CA  ILE A 355       7.375 -28.203 -32.625  1.00 44.50           C  
ATOM   2730  C   ILE A 355       8.656 -29.031 -32.594  1.00 44.50           C  
ATOM   2731  CB  ILE A 355       6.465 -28.641 -33.781  1.00 44.50           C  
ATOM   2732  O   ILE A 355       8.750 -30.016 -31.859  1.00 44.50           O  
ATOM   2733  CG1 ILE A 355       5.117 -27.906 -33.719  1.00 44.50           C  
ATOM   2734  CG2 ILE A 355       6.270 -30.156 -33.781  1.00 44.50           C  
ATOM   2735  CD1 ILE A 355       4.203 -28.188 -34.906  1.00 44.50           C  
ATOM   2736  N   GLU A 356       9.688 -28.578 -33.031  1.00 40.56           N  
ATOM   2737  CA  GLU A 356      10.930 -29.312 -33.250  1.00 40.56           C  
ATOM   2738  C   GLU A 356      11.961 -28.953 -32.188  1.00 40.56           C  
ATOM   2739  CB  GLU A 356      11.500 -29.047 -34.625  1.00 40.56           C  
ATOM   2740  O   GLU A 356      12.703 -29.828 -31.703  1.00 40.56           O  
ATOM   2741  CG  GLU A 356      10.789 -29.797 -35.750  1.00 40.56           C  
ATOM   2742  CD  GLU A 356      11.312 -29.453 -37.125  1.00 40.56           C  
ATOM   2743  OE1 GLU A 356      10.789 -30.000 -38.125  1.00 40.56           O  
ATOM   2744  OE2 GLU A 356      12.258 -28.641 -37.219  1.00 40.56           O  
ATOM   2745  N   ASN A 357      11.781 -27.797 -31.516  1.00 39.66           N  
ATOM   2746  CA  ASN A 357      12.867 -27.438 -30.609  1.00 39.66           C  
ATOM   2747  C   ASN A 357      12.438 -26.359 -29.609  1.00 39.66           C  
ATOM   2748  CB  ASN A 357      14.086 -26.953 -31.406  1.00 39.66           C  
ATOM   2749  O   ASN A 357      13.273 -25.656 -29.047  1.00 39.66           O  
ATOM   2750  CG  ASN A 357      14.781 -28.078 -32.156  1.00 39.66           C  
ATOM   2751  ND2 ASN A 357      15.359 -27.750 -33.281  1.00 39.66           N  
ATOM   2752  OD1 ASN A 357      14.805 -29.219 -31.688  1.00 39.66           O  
ATOM   2753  N   GLY A 358      11.016 -26.312 -29.391  1.00 43.22           N  
ATOM   2754  CA  GLY A 358      10.523 -25.375 -28.406  1.00 43.22           C  
ATOM   2755  C   GLY A 358      10.859 -23.922 -28.734  1.00 43.22           C  
ATOM   2756  O   GLY A 358      10.812 -23.516 -29.891  1.00 43.22           O  
ATOM   2757  N   TRP A 359      11.062 -23.062 -28.016  1.00 45.12           N  
ATOM   2758  CA  TRP A 359      11.250 -21.609 -28.109  1.00 45.12           C  
ATOM   2759  C   TRP A 359      12.438 -21.266 -29.000  1.00 45.12           C  
ATOM   2760  CB  TRP A 359      11.445 -21.016 -26.719  1.00 45.12           C  
ATOM   2761  O   TRP A 359      12.383 -20.328 -29.781  1.00 45.12           O  
ATOM   2762  CG  TRP A 359      10.164 -20.766 -25.984  1.00 45.12           C  
ATOM   2763  CD1 TRP A 359       9.648 -21.516 -24.969  1.00 45.12           C  
ATOM   2764  CD2 TRP A 359       9.242 -19.688 -26.188  1.00 45.12           C  
ATOM   2765  CE2 TRP A 359       8.188 -19.859 -25.281  1.00 45.12           C  
ATOM   2766  CE3 TRP A 359       9.203 -18.609 -27.078  1.00 45.12           C  
ATOM   2767  NE1 TRP A 359       8.453 -20.984 -24.531  1.00 45.12           N  
ATOM   2768  CH2 TRP A 359       7.090 -17.922 -26.094  1.00 45.12           C  
ATOM   2769  CZ2 TRP A 359       7.102 -18.984 -25.219  1.00 45.12           C  
ATOM   2770  CZ3 TRP A 359       8.125 -17.734 -27.016  1.00 45.12           C  
ATOM   2771  N   GLU A 360      13.398 -22.219 -28.984  1.00 43.03           N  
ATOM   2772  CA  GLU A 360      14.586 -22.172 -29.828  1.00 43.03           C  
ATOM   2773  C   GLU A 360      14.250 -22.562 -31.266  1.00 43.03           C  
ATOM   2774  CB  GLU A 360      15.672 -23.094 -29.281  1.00 43.03           C  
ATOM   2775  O   GLU A 360      14.766 -21.969 -32.219  1.00 43.03           O  
ATOM   2776  CG  GLU A 360      16.453 -22.500 -28.125  1.00 43.03           C  
ATOM   2777  CD  GLU A 360      17.562 -23.406 -27.625  1.00 43.03           C  
ATOM   2778  OE1 GLU A 360      18.297 -23.016 -26.688  1.00 43.03           O  
ATOM   2779  OE2 GLU A 360      17.719 -24.531 -28.172  1.00 43.03           O  
ATOM   2780  N   GLY A 361      13.297 -23.297 -31.500  1.00 45.03           N  
ATOM   2781  CA  GLY A 361      12.773 -23.812 -32.750  1.00 45.03           C  
ATOM   2782  C   GLY A 361      11.789 -22.875 -33.406  1.00 45.03           C  
ATOM   2783  O   GLY A 361      11.719 -22.797 -34.656  1.00 45.03           O  
ATOM   2784  N   MET A 362      11.172 -22.016 -32.594  1.00 50.81           N  
ATOM   2785  CA  MET A 362      10.219 -21.000 -33.031  1.00 50.81           C  
ATOM   2786  C   MET A 362      10.945 -19.781 -33.594  1.00 50.81           C  
ATOM   2787  CB  MET A 362       9.320 -20.578 -31.859  1.00 50.81           C  
ATOM   2788  O   MET A 362      10.555 -19.250 -34.625  1.00 50.81           O  
ATOM   2789  CG  MET A 362       8.297 -19.516 -32.219  1.00 50.81           C  
ATOM   2790  SD  MET A 362       7.367 -18.891 -30.766  1.00 50.81           S  
ATOM   2791  CE  MET A 362       8.648 -17.875 -29.984  1.00 50.81           C  
ATOM   2792  N   ILE A 363      12.047 -19.516 -33.031  1.00 49.00           N  
ATOM   2793  CA  ILE A 363      12.945 -18.406 -33.375  1.00 49.00           C  
ATOM   2794  C   ILE A 363      13.758 -18.781 -34.625  1.00 49.00           C  
ATOM   2795  CB  ILE A 363      13.883 -18.047 -32.219  1.00 49.00           C  
ATOM   2796  O   ILE A 363      13.883 -18.000 -35.562  1.00 49.00           O  
ATOM   2797  CG1 ILE A 363      13.078 -17.469 -31.047  1.00 49.00           C  
ATOM   2798  CG2 ILE A 363      14.961 -17.062 -32.688  1.00 49.00           C  
ATOM   2799  CD1 ILE A 363      13.914 -16.688 -30.047  1.00 49.00           C  
ATOM   2800  N   ASP A 364      14.078 -20.000 -34.719  1.00 49.84           N  
ATOM   2801  CA  ASP A 364      14.805 -20.594 -35.844  1.00 49.84           C  
ATOM   2802  C   ASP A 364      13.891 -20.766 -37.062  1.00 49.84           C  
ATOM   2803  CB  ASP A 364      15.414 -21.938 -35.438  1.00 49.84           C  
ATOM   2804  O   ASP A 364      14.320 -20.562 -38.188  1.00 49.84           O  
ATOM   2805  CG  ASP A 364      16.594 -21.797 -34.500  1.00 49.84           C  
ATOM   2806  OD1 ASP A 364      17.094 -20.656 -34.312  1.00 49.84           O  
ATOM   2807  OD2 ASP A 364      17.016 -22.812 -33.938  1.00 49.84           O  
ATOM   2808  N   GLY A 365      12.680 -21.047 -36.781  1.00 46.75           N  
ATOM   2809  CA  GLY A 365      11.602 -21.266 -37.750  1.00 46.75           C  
ATOM   2810  C   GLY A 365      11.023 -19.984 -38.312  1.00 46.75           C  
ATOM   2811  O   GLY A 365      10.625 -19.922 -39.469  1.00 46.75           O  
ATOM   2812  N   TRP A 366      11.109 -18.844 -37.531  1.00 47.28           N  
ATOM   2813  CA  TRP A 366      10.625 -17.500 -37.844  1.00 47.28           C  
ATOM   2814  C   TRP A 366      11.672 -16.719 -38.656  1.00 47.28           C  
ATOM   2815  CB  TRP A 366      10.258 -16.734 -36.594  1.00 47.28           C  
ATOM   2816  O   TRP A 366      11.344 -16.047 -39.625  1.00 47.28           O  
ATOM   2817  CG  TRP A 366       9.555 -15.438 -36.812  1.00 47.28           C  
ATOM   2818  CD1 TRP A 366      10.117 -14.195 -36.875  1.00 47.28           C  
ATOM   2819  CD2 TRP A 366       8.156 -15.258 -37.062  1.00 47.28           C  
ATOM   2820  CE2 TRP A 366       7.938 -13.875 -37.250  1.00 47.28           C  
ATOM   2821  CE3 TRP A 366       7.059 -16.125 -37.125  1.00 47.28           C  
ATOM   2822  NE1 TRP A 366       9.148 -13.250 -37.125  1.00 47.28           N  
ATOM   2823  CH2 TRP A 366       5.617 -14.211 -37.562  1.00 47.28           C  
ATOM   2824  CZ2 TRP A 366       6.672 -13.336 -37.469  1.00 47.28           C  
ATOM   2825  CZ3 TRP A 366       5.797 -15.594 -37.375  1.00 47.28           C  
ATOM   2826  N   TYR A 367      13.000 -17.047 -38.531  1.00 44.47           N  
ATOM   2827  CA  TYR A 367      14.102 -16.266 -39.094  1.00 44.47           C  
ATOM   2828  C   TYR A 367      14.875 -17.062 -40.125  1.00 44.47           C  
ATOM   2829  CB  TYR A 367      15.047 -15.805 -38.000  1.00 44.47           C  
ATOM   2830  O   TYR A 367      15.695 -16.516 -40.875  1.00 44.47           O  
ATOM   2831  CG  TYR A 367      14.461 -14.734 -37.094  1.00 44.47           C  
ATOM   2832  CD1 TYR A 367      14.273 -13.438 -37.562  1.00 44.47           C  
ATOM   2833  CD2 TYR A 367      14.094 -15.031 -35.781  1.00 44.47           C  
ATOM   2834  CE1 TYR A 367      13.734 -12.453 -36.719  1.00 44.47           C  
ATOM   2835  CE2 TYR A 367      13.547 -14.055 -34.969  1.00 44.47           C  
ATOM   2836  OH  TYR A 367      12.836 -11.797 -34.625  1.00 44.47           O  
ATOM   2837  CZ  TYR A 367      13.375 -12.773 -35.438  1.00 44.47           C  
ATOM   2838  N   GLY A 368      14.523 -18.234 -40.688  1.00 38.16           N  
ATOM   2839  CA  GLY A 368      14.922 -18.969 -41.875  1.00 38.16           C  
ATOM   2840  C   GLY A 368      16.266 -18.547 -42.438  1.00 38.16           C  
ATOM   2841  O   GLY A 368      16.516 -17.344 -42.625  1.00 38.16           O  
ATOM   2842  N   PHE A 369      17.531 -18.938 -42.062  1.00 37.34           N  
ATOM   2843  CA  PHE A 369      18.859 -18.469 -42.406  1.00 37.34           C  
ATOM   2844  C   PHE A 369      19.156 -18.766 -43.875  1.00 37.34           C  
ATOM   2845  CB  PHE A 369      19.922 -19.156 -41.531  1.00 37.34           C  
ATOM   2846  O   PHE A 369      18.969 -19.875 -44.344  1.00 37.34           O  
ATOM   2847  CG  PHE A 369      19.750 -18.859 -40.062  1.00 37.34           C  
ATOM   2848  CD1 PHE A 369      20.078 -17.625 -39.531  1.00 37.34           C  
ATOM   2849  CD2 PHE A 369      19.250 -19.844 -39.188  1.00 37.34           C  
ATOM   2850  CE1 PHE A 369      19.922 -17.359 -38.156  1.00 37.34           C  
ATOM   2851  CE2 PHE A 369      19.078 -19.578 -37.844  1.00 37.34           C  
ATOM   2852  CZ  PHE A 369      19.422 -18.344 -37.344  1.00 37.34           C  
ATOM   2853  N   ARG A 370      19.281 -17.406 -45.031  1.00 28.00           N  
ATOM   2854  CA  ARG A 370      20.266 -17.141 -46.062  1.00 28.00           C  
ATOM   2855  C   ARG A 370      19.969 -15.836 -46.781  1.00 28.00           C  
ATOM   2856  CB  ARG A 370      20.312 -18.297 -47.062  1.00 28.00           C  
ATOM   2857  O   ARG A 370      18.812 -15.570 -47.156  1.00 28.00           O  
ATOM   2858  CG  ARG A 370      21.578 -19.141 -46.969  1.00 28.00           C  
ATOM   2859  CD  ARG A 370      21.594 -20.234 -48.031  1.00 28.00           C  
ATOM   2860  NE  ARG A 370      22.938 -20.766 -48.219  1.00 28.00           N  
ATOM   2861  NH1 ARG A 370      22.422 -21.938 -50.156  1.00 28.00           N  
ATOM   2862  NH2 ARG A 370      24.547 -21.984 -49.312  1.00 28.00           N  
ATOM   2863  CZ  ARG A 370      23.297 -21.562 -49.219  1.00 28.00           C  
ATOM   2864  N   HIS A 371      20.984 -14.742 -47.219  1.00 28.31           N  
ATOM   2865  CA  HIS A 371      21.484 -13.445 -47.625  1.00 28.31           C  
ATOM   2866  C   HIS A 371      21.250 -13.219 -49.125  1.00 28.31           C  
ATOM   2867  CB  HIS A 371      22.984 -13.320 -47.344  1.00 28.31           C  
ATOM   2868  O   HIS A 371      21.438 -14.125 -49.938  1.00 28.31           O  
ATOM   2869  CG  HIS A 371      23.297 -13.297 -45.875  1.00 28.31           C  
ATOM   2870  CD2 HIS A 371      23.891 -14.211 -45.062  1.00 28.31           C  
ATOM   2871  ND1 HIS A 371      22.969 -12.227 -45.062  1.00 28.31           N  
ATOM   2872  CE1 HIS A 371      23.359 -12.484 -43.812  1.00 28.31           C  
ATOM   2873  NE2 HIS A 371      23.922 -13.688 -43.812  1.00 28.31           N  
ATOM   2874  N   GLN A 372      20.969 -11.641 -49.719  1.00 29.33           N  
ATOM   2875  CA  GLN A 372      21.531 -10.664 -50.625  1.00 29.33           C  
ATOM   2876  C   GLN A 372      20.656  -9.422 -50.719  1.00 29.33           C  
ATOM   2877  CB  GLN A 372      21.719 -11.281 -52.031  1.00 29.33           C  
ATOM   2878  O   GLN A 372      19.453  -9.516 -50.969  1.00 29.33           O  
ATOM   2879  CG  GLN A 372      23.125 -11.781 -52.312  1.00 29.33           C  
ATOM   2880  CD  GLN A 372      23.266 -12.398 -53.688  1.00 29.33           C  
ATOM   2881  NE2 GLN A 372      24.500 -12.750 -54.031  1.00 29.33           N  
ATOM   2882  OE1 GLN A 372      22.281 -12.562 -54.406  1.00 29.33           O  
ATOM   2883  N   ASN A 373      21.297  -8.188 -50.406  1.00 29.36           N  
ATOM   2884  CA  ASN A 373      21.516  -6.746 -50.375  1.00 29.36           C  
ATOM   2885  C   ASN A 373      20.922  -6.066 -51.625  1.00 29.36           C  
ATOM   2886  CB  ASN A 373      23.016  -6.430 -50.281  1.00 29.36           C  
ATOM   2887  O   ASN A 373      21.312  -6.387 -52.750  1.00 29.36           O  
ATOM   2888  CG  ASN A 373      23.609  -6.930 -48.969  1.00 29.36           C  
ATOM   2889  ND2 ASN A 373      24.938  -7.035 -48.938  1.00 29.36           N  
ATOM   2890  OD1 ASN A 373      22.891  -7.219 -48.000  1.00 29.36           O  
ATOM   2891  N   SER A 374      19.891  -5.109 -51.344  1.00 27.02           N  
ATOM   2892  CA  SER A 374      19.797  -3.859 -52.094  1.00 27.02           C  
ATOM   2893  C   SER A 374      18.969  -2.824 -51.344  1.00 27.02           C  
ATOM   2894  CB  SER A 374      19.203  -4.098 -53.500  1.00 27.02           C  
ATOM   2895  O   SER A 374      17.891  -3.137 -50.844  1.00 27.02           O  
ATOM   2896  OG  SER A 374      17.812  -4.375 -53.406  1.00 27.02           O  
ATOM   2897  N   GLU A 375      19.609  -1.868 -50.594  1.00 25.77           N  
ATOM   2898  CA  GLU A 375      19.500  -0.414 -50.688  1.00 25.77           C  
ATOM   2899  C   GLU A 375      19.047   0.181 -49.344  1.00 25.77           C  
ATOM   2900  CB  GLU A 375      18.531  -0.004 -51.781  1.00 25.77           C  
ATOM   2901  O   GLU A 375      18.062  -0.272 -48.750  1.00 25.77           O  
ATOM   2902  CG  GLU A 375      19.094  -0.193 -53.188  1.00 25.77           C  
ATOM   2903  CD  GLU A 375      18.484   0.764 -54.219  1.00 25.77           C  
ATOM   2904  OE1 GLU A 375      18.984   0.816 -55.375  1.00 25.77           O  
ATOM   2905  OE2 GLU A 375      17.516   1.467 -53.844  1.00 25.77           O  
ATOM   2906  N   GLY A 376      20.000   1.011 -48.562  1.00 26.83           N  
ATOM   2907  CA  GLY A 376      19.594   2.363 -48.219  1.00 26.83           C  
ATOM   2908  C   GLY A 376      20.031   2.793 -46.844  1.00 26.83           C  
ATOM   2909  O   GLY A 376      20.078   1.977 -45.938  1.00 26.83           O  
ATOM   2910  N   THR A 377      21.141   3.643 -46.750  1.00 25.39           N  
ATOM   2911  CA  THR A 377      21.797   4.805 -46.156  1.00 25.39           C  
ATOM   2912  C   THR A 377      21.688   4.781 -44.625  1.00 25.39           C  
ATOM   2913  CB  THR A 377      21.188   6.117 -46.688  1.00 25.39           C  
ATOM   2914  O   THR A 377      20.578   4.703 -44.094  1.00 25.39           O  
ATOM   2915  CG2 THR A 377      21.484   6.285 -48.188  1.00 25.39           C  
ATOM   2916  OG1 THR A 377      19.766   6.102 -46.500  1.00 25.39           O  
ATOM   2917  N   GLY A 378      22.641   4.082 -43.844  1.00 29.53           N  
ATOM   2918  CA  GLY A 378      22.641   4.473 -42.438  1.00 29.53           C  
ATOM   2919  C   GLY A 378      24.000   4.273 -41.781  1.00 29.53           C  
ATOM   2920  O   GLY A 378      24.750   3.365 -42.156  1.00 29.53           O  
ATOM   2921  N   GLN A 379      24.750   5.375 -41.375  1.00 28.95           N  
ATOM   2922  CA  GLN A 379      25.891   5.902 -40.625  1.00 28.95           C  
ATOM   2923  C   GLN A 379      26.031   5.203 -39.281  1.00 28.95           C  
ATOM   2924  CB  GLN A 379      25.734   7.410 -40.438  1.00 28.95           C  
ATOM   2925  O   GLN A 379      25.031   4.914 -38.625  1.00 28.95           O  
ATOM   2926  CG  GLN A 379      26.453   8.250 -41.469  1.00 28.95           C  
ATOM   2927  CD  GLN A 379      26.047   9.711 -41.438  1.00 28.95           C  
ATOM   2928  NE2 GLN A 379      26.484  10.477 -42.438  1.00 28.95           N  
ATOM   2929  OE1 GLN A 379      25.328  10.148 -40.531  1.00 28.95           O  
ATOM   2930  N   ALA A 380      27.188   4.449 -38.938  1.00 33.00           N  
ATOM   2931  CA  ALA A 380      27.734   3.957 -37.688  1.00 33.00           C  
ATOM   2932  C   ALA A 380      27.172   4.734 -36.500  1.00 33.00           C  
ATOM   2933  CB  ALA A 380      29.266   4.047 -37.688  1.00 33.00           C  
ATOM   2934  O   ALA A 380      26.953   5.941 -36.594  1.00 33.00           O  
ATOM   2935  N   ALA A 381      26.453   4.016 -35.406  1.00 37.25           N  
ATOM   2936  CA  ALA A 381      26.031   4.730 -34.219  1.00 37.25           C  
ATOM   2937  C   ALA A 381      27.250   5.160 -33.375  1.00 37.25           C  
ATOM   2938  CB  ALA A 381      25.094   3.863 -33.375  1.00 37.25           C  
ATOM   2939  O   ALA A 381      28.125   4.344 -33.094  1.00 37.25           O  
ATOM   2940  N   ASP A 382      27.875   6.188 -33.625  1.00 35.81           N  
ATOM   2941  CA  ASP A 382      28.797   6.906 -32.750  1.00 35.81           C  
ATOM   2942  C   ASP A 382      28.203   7.098 -31.359  1.00 35.81           C  
ATOM   2943  CB  ASP A 382      29.156   8.266 -33.344  1.00 35.81           C  
ATOM   2944  O   ASP A 382      27.000   6.879 -31.156  1.00 35.81           O  
ATOM   2945  CG  ASP A 382      28.031   9.281 -33.250  1.00 35.81           C  
ATOM   2946  OD1 ASP A 382      26.891   8.891 -32.969  1.00 35.81           O  
ATOM   2947  OD2 ASP A 382      28.312  10.484 -33.469  1.00 35.81           O  
ATOM   2948  N   LEU A 383      29.016   6.941 -30.250  1.00 41.06           N  
ATOM   2949  CA  LEU A 383      28.703   7.094 -28.828  1.00 41.06           C  
ATOM   2950  C   LEU A 383      27.516   8.031 -28.641  1.00 41.06           C  
ATOM   2951  CB  LEU A 383      29.906   7.621 -28.062  1.00 41.06           C  
ATOM   2952  O   LEU A 383      26.609   7.754 -27.844  1.00 41.06           O  
ATOM   2953  CG  LEU A 383      29.750   7.707 -26.531  1.00 41.06           C  
ATOM   2954  CD1 LEU A 383      29.828   6.312 -25.922  1.00 41.06           C  
ATOM   2955  CD2 LEU A 383      30.828   8.609 -25.938  1.00 41.06           C  
ATOM   2956  N   LYS A 384      27.375   9.062 -29.406  1.00 47.47           N  
ATOM   2957  CA  LYS A 384      26.312  10.062 -29.328  1.00 47.47           C  
ATOM   2958  C   LYS A 384      25.000   9.516 -29.906  1.00 47.47           C  
ATOM   2959  CB  LYS A 384      26.719  11.336 -30.078  1.00 47.47           C  
ATOM   2960  O   LYS A 384      23.922   9.742 -29.344  1.00 47.47           O  
ATOM   2961  CG  LYS A 384      25.828  12.531 -29.797  1.00 47.47           C  
ATOM   2962  CD  LYS A 384      26.328  13.789 -30.500  1.00 47.47           C  
ATOM   2963  CE  LYS A 384      25.391  14.969 -30.266  1.00 47.47           C  
ATOM   2964  NZ  LYS A 384      25.891  16.203 -30.953  1.00 47.47           N  
ATOM   2965  N   SER A 385      25.047   8.758 -30.859  1.00 45.56           N  
ATOM   2966  CA  SER A 385      23.891   8.156 -31.516  1.00 45.56           C  
ATOM   2967  C   SER A 385      23.328   6.996 -30.703  1.00 45.56           C  
ATOM   2968  CB  SER A 385      24.266   7.672 -32.906  1.00 45.56           C  
ATOM   2969  O   SER A 385      22.125   6.805 -30.625  1.00 45.56           O  
ATOM   2970  OG  SER A 385      23.156   7.031 -33.531  1.00 45.56           O  
ATOM   2971  N   THR A 386      24.203   6.238 -30.078  1.00 44.31           N  
ATOM   2972  CA  THR A 386      23.844   5.207 -29.109  1.00 44.31           C  
ATOM   2973  C   THR A 386      23.125   5.809 -27.906  1.00 44.31           C  
ATOM   2974  CB  THR A 386      25.094   4.438 -28.625  1.00 44.31           C  
ATOM   2975  O   THR A 386      22.109   5.281 -27.453  1.00 44.31           O  
ATOM   2976  CG2 THR A 386      24.703   3.262 -27.734  1.00 44.31           C  
ATOM   2977  OG1 THR A 386      25.812   3.947 -29.766  1.00 44.31           O  
ATOM   2978  N   GLN A 387      23.562   6.863 -27.422  1.00 51.00           N  
ATOM   2979  CA  GLN A 387      22.906   7.582 -26.328  1.00 51.00           C  
ATOM   2980  C   GLN A 387      21.562   8.156 -26.781  1.00 51.00           C  
ATOM   2981  CB  GLN A 387      23.812   8.695 -25.812  1.00 51.00           C  
ATOM   2982  O   GLN A 387      20.594   8.141 -26.031  1.00 51.00           O  
ATOM   2983  CG  GLN A 387      23.328   9.312 -24.500  1.00 51.00           C  
ATOM   2984  CD  GLN A 387      23.234   8.305 -23.375  1.00 51.00           C  
ATOM   2985  NE2 GLN A 387      22.109   8.320 -22.656  1.00 51.00           N  
ATOM   2986  OE1 GLN A 387      24.156   7.516 -23.156  1.00 51.00           O  
ATOM   2987  N   ALA A 388      21.422   8.617 -28.000  1.00 55.41           N  
ATOM   2988  CA  ALA A 388      20.188   9.133 -28.578  1.00 55.41           C  
ATOM   2989  C   ALA A 388      19.156   8.023 -28.734  1.00 55.41           C  
ATOM   2990  CB  ALA A 388      20.469   9.781 -29.938  1.00 55.41           C  
ATOM   2991  O   ALA A 388      17.953   8.242 -28.484  1.00 55.41           O  
ATOM   2992  N   ALA A 389      19.578   6.875 -29.125  1.00 48.94           N  
ATOM   2993  CA  ALA A 389      18.719   5.695 -29.219  1.00 48.94           C  
ATOM   2994  C   ALA A 389      18.219   5.266 -27.844  1.00 48.94           C  
ATOM   2995  CB  ALA A 389      19.469   4.547 -29.906  1.00 48.94           C  
ATOM   2996  O   ALA A 389      17.047   4.918 -27.688  1.00 48.94           O  
ATOM   2997  N   ILE A 390      19.109   5.242 -26.891  1.00 53.62           N  
ATOM   2998  CA  ILE A 390      18.750   4.934 -25.516  1.00 53.62           C  
ATOM   2999  C   ILE A 390      17.750   5.957 -25.000  1.00 53.62           C  
ATOM   3000  CB  ILE A 390      20.000   4.910 -24.609  1.00 53.62           C  
ATOM   3001  O   ILE A 390      16.750   5.594 -24.375  1.00 53.62           O  
ATOM   3002  CG1 ILE A 390      20.906   3.729 -24.969  1.00 53.62           C  
ATOM   3003  CG2 ILE A 390      19.594   4.852 -23.125  1.00 53.62           C  
ATOM   3004  CD1 ILE A 390      22.250   3.721 -24.234  1.00 53.62           C  
ATOM   3005  N   ASP A 391      18.016   7.203 -25.266  1.00 56.62           N  
ATOM   3006  CA  ASP A 391      17.125   8.281 -24.875  1.00 56.62           C  
ATOM   3007  C   ASP A 391      15.750   8.133 -25.531  1.00 56.62           C  
ATOM   3008  CB  ASP A 391      17.734   9.641 -25.219  1.00 56.62           C  
ATOM   3009  O   ASP A 391      14.719   8.406 -24.922  1.00 56.62           O  
ATOM   3010  CG  ASP A 391      18.906  10.008 -24.328  1.00 56.62           C  
ATOM   3011  OD1 ASP A 391      19.062   9.398 -23.250  1.00 56.62           O  
ATOM   3012  OD2 ASP A 391      19.672  10.922 -24.703  1.00 56.62           O  
ATOM   3013  N   GLN A 392      15.719   7.781 -26.781  1.00 52.31           N  
ATOM   3014  CA  GLN A 392      14.484   7.551 -27.531  1.00 52.31           C  
ATOM   3015  C   GLN A 392      13.688   6.391 -26.938  1.00 52.31           C  
ATOM   3016  CB  GLN A 392      14.781   7.277 -29.000  1.00 52.31           C  
ATOM   3017  O   GLN A 392      12.469   6.461 -26.812  1.00 52.31           O  
ATOM   3018  CG  GLN A 392      13.547   7.266 -29.891  1.00 52.31           C  
ATOM   3019  CD  GLN A 392      13.875   7.023 -31.344  1.00 52.31           C  
ATOM   3020  NE2 GLN A 392      12.844   6.957 -32.188  1.00 52.31           N  
ATOM   3021  OE1 GLN A 392      15.047   6.895 -31.719  1.00 52.31           O  
ATOM   3022  N   ILE A 393      14.367   5.293 -26.594  1.00 51.34           N  
ATOM   3023  CA  ILE A 393      13.773   4.141 -25.938  1.00 51.34           C  
ATOM   3024  C   ILE A 393      13.203   4.566 -24.578  1.00 51.34           C  
ATOM   3025  CB  ILE A 393      14.805   3.004 -25.750  1.00 51.34           C  
ATOM   3026  O   ILE A 393      12.070   4.219 -24.250  1.00 51.34           O  
ATOM   3027  CG1 ILE A 393      15.211   2.420 -27.094  1.00 51.34           C  
ATOM   3028  CG2 ILE A 393      14.242   1.916 -24.828  1.00 51.34           C  
ATOM   3029  CD1 ILE A 393      16.391   1.456 -27.031  1.00 51.34           C  
ATOM   3030  N   ASN A 394      14.086   5.258 -23.828  1.00 51.97           N  
ATOM   3031  CA  ASN A 394      13.656   5.793 -22.547  1.00 51.97           C  
ATOM   3032  C   ASN A 394      12.445   6.707 -22.703  1.00 51.97           C  
ATOM   3033  CB  ASN A 394      14.805   6.543 -21.859  1.00 51.97           C  
ATOM   3034  O   ASN A 394      11.500   6.637 -21.906  1.00 51.97           O  
ATOM   3035  CG  ASN A 394      15.688   5.625 -21.047  1.00 51.97           C  
ATOM   3036  ND2 ASN A 394      16.828   6.141 -20.609  1.00 51.97           N  
ATOM   3037  OD1 ASN A 394      15.352   4.465 -20.797  1.00 51.97           O  
ATOM   3038  N   GLY A 395      12.453   7.641 -23.641  1.00 49.72           N  
ATOM   3039  CA  GLY A 395      11.359   8.555 -23.938  1.00 49.72           C  
ATOM   3040  C   GLY A 395      10.078   7.840 -24.328  1.00 49.72           C  
ATOM   3041  O   GLY A 395       8.992   8.195 -23.875  1.00 49.72           O  
ATOM   3042  N   LYS A 396      10.148   6.844 -25.172  1.00 49.91           N  
ATOM   3043  CA  LYS A 396       9.016   6.047 -25.625  1.00 49.91           C  
ATOM   3044  C   LYS A 396       8.469   5.176 -24.500  1.00 49.91           C  
ATOM   3045  CB  LYS A 396       9.414   5.172 -26.812  1.00 49.91           C  
ATOM   3046  O   LYS A 396       7.250   5.031 -24.359  1.00 49.91           O  
ATOM   3047  CG  LYS A 396       9.531   5.930 -28.125  1.00 49.91           C  
ATOM   3048  CD  LYS A 396       9.805   4.984 -29.297  1.00 49.91           C  
ATOM   3049  CE  LYS A 396       9.945   5.746 -30.609  1.00 49.91           C  
ATOM   3050  NZ  LYS A 396      10.125   4.820 -31.766  1.00 49.91           N  
ATOM   3051  N   LEU A 397       9.398   4.691 -23.688  1.00 48.50           N  
ATOM   3052  CA  LEU A 397       9.039   3.861 -22.547  1.00 48.50           C  
ATOM   3053  C   LEU A 397       8.375   4.699 -21.453  1.00 48.50           C  
ATOM   3054  CB  LEU A 397      10.273   3.158 -21.969  1.00 48.50           C  
ATOM   3055  O   LEU A 397       7.418   4.250 -20.812  1.00 48.50           O  
ATOM   3056  CG  LEU A 397      10.016   2.035 -20.969  1.00 48.50           C  
ATOM   3057  CD1 LEU A 397       9.242   0.903 -21.625  1.00 48.50           C  
ATOM   3058  CD2 LEU A 397      11.336   1.521 -20.391  1.00 48.50           C  
ATOM   3059  N   ASN A 398       8.922   5.883 -21.250  1.00 51.34           N  
ATOM   3060  CA  ASN A 398       8.312   6.812 -20.297  1.00 51.34           C  
ATOM   3061  C   ASN A 398       6.883   7.160 -20.688  1.00 51.34           C  
ATOM   3062  CB  ASN A 398       9.156   8.086 -20.188  1.00 51.34           C  
ATOM   3063  O   ASN A 398       6.012   7.305 -19.828  1.00 51.34           O  
ATOM   3064  CG  ASN A 398      10.414   7.879 -19.359  1.00 51.34           C  
ATOM   3065  ND2 ASN A 398      11.375   8.789 -19.516  1.00 51.34           N  
ATOM   3066  OD1 ASN A 398      10.523   6.914 -18.594  1.00 51.34           O  
ATOM   3067  N   ARG A 399       6.512   7.262 -21.969  1.00 49.69           N  
ATOM   3068  CA  ARG A 399       5.184   7.531 -22.500  1.00 49.69           C  
ATOM   3069  C   ARG A 399       4.262   6.332 -22.312  1.00 49.69           C  
ATOM   3070  CB  ARG A 399       5.266   7.891 -24.000  1.00 49.69           C  
ATOM   3071  O   ARG A 399       3.088   6.496 -21.969  1.00 49.69           O  
ATOM   3072  CG  ARG A 399       5.562   9.359 -24.250  1.00 49.69           C  
ATOM   3073  CD  ARG A 399       5.543   9.680 -25.734  1.00 49.69           C  
ATOM   3074  NE  ARG A 399       6.406  10.812 -26.062  1.00 49.69           N  
ATOM   3075  NH1 ARG A 399       6.418  10.430 -28.344  1.00 49.69           N  
ATOM   3076  NH2 ARG A 399       7.586  12.195 -27.469  1.00 49.69           N  
ATOM   3077  CZ  ARG A 399       6.801  11.148 -27.281  1.00 49.69           C  
ATOM   3078  N   VAL A 400       4.836   5.199 -22.438  1.00 42.81           N  
ATOM   3079  CA  VAL A 400       4.121   3.938 -22.266  1.00 42.81           C  
ATOM   3080  C   VAL A 400       3.930   3.656 -20.766  1.00 42.81           C  
ATOM   3081  CB  VAL A 400       4.871   2.764 -22.938  1.00 42.81           C  
ATOM   3082  O   VAL A 400       2.871   3.176 -20.359  1.00 42.81           O  
ATOM   3083  CG1 VAL A 400       4.199   1.434 -22.594  1.00 42.81           C  
ATOM   3084  CG2 VAL A 400       4.930   2.967 -24.438  1.00 42.81           C  
ATOM   3085  N   ILE A 401       4.973   3.975 -19.906  1.00 47.12           N  
ATOM   3086  CA  ILE A 401       4.953   3.828 -18.453  1.00 47.12           C  
ATOM   3087  C   ILE A 401       3.883   4.738 -17.859  1.00 47.12           C  
ATOM   3088  CB  ILE A 401       6.332   4.148 -17.844  1.00 47.12           C  
ATOM   3089  O   ILE A 401       3.139   4.328 -16.969  1.00 47.12           O  
ATOM   3090  CG1 ILE A 401       7.363   3.086 -18.250  1.00 47.12           C  
ATOM   3091  CG2 ILE A 401       6.234   4.246 -16.312  1.00 47.12           C  
ATOM   3092  CD1 ILE A 401       8.789   3.420 -17.844  1.00 47.12           C  
ATOM   3093  N   GLU A 402       3.797   5.945 -18.266  1.00 44.00           N  
ATOM   3094  CA  GLU A 402       2.787   6.906 -17.844  1.00 44.00           C  
ATOM   3095  C   GLU A 402       1.382   6.422 -18.188  1.00 44.00           C  
ATOM   3096  CB  GLU A 402       3.043   8.273 -18.484  1.00 44.00           C  
ATOM   3097  O   GLU A 402       0.457   6.566 -17.375  1.00 44.00           O  
ATOM   3098  CG  GLU A 402       2.283   9.414 -17.812  1.00 44.00           C  
ATOM   3099  CD  GLU A 402       2.568  10.773 -18.438  1.00 44.00           C  
ATOM   3100  OE1 GLU A 402       1.948  11.773 -18.031  1.00 44.00           O  
ATOM   3101  OE2 GLU A 402       3.420  10.828 -19.359  1.00 44.00           O  
ATOM   3102  N   LYS A 403       1.228   5.699 -19.297  1.00 36.66           N  
ATOM   3103  CA  LYS A 403      -0.053   5.230 -19.812  1.00 36.66           C  
ATOM   3104  C   LYS A 403      -0.439   3.887 -19.203  1.00 36.66           C  
ATOM   3105  CB  LYS A 403      -0.000   5.121 -21.344  1.00 36.66           C  
ATOM   3106  O   LYS A 403      -1.614   3.643 -18.922  1.00 36.66           O  
ATOM   3107  CG  LYS A 403      -0.262   6.430 -22.062  1.00 36.66           C  
ATOM   3108  CD  LYS A 403      -0.379   6.223 -23.578  1.00 36.66           C  
ATOM   3109  CE  LYS A 403      -0.553   7.543 -24.312  1.00 36.66           C  
ATOM   3110  NZ  LYS A 403      -0.750   7.340 -25.781  1.00 36.66           N  
ATOM   3111  N   THR A 404       0.580   3.023 -18.812  1.00 39.53           N  
ATOM   3112  CA  THR A 404       0.392   1.699 -18.219  1.00 39.53           C  
ATOM   3113  C   THR A 404       0.205   1.798 -16.703  1.00 39.53           C  
ATOM   3114  CB  THR A 404       1.585   0.777 -18.531  1.00 39.53           C  
ATOM   3115  O   THR A 404      -0.622   1.088 -16.141  1.00 39.53           O  
ATOM   3116  CG2 THR A 404       1.176  -0.691 -18.469  1.00 39.53           C  
ATOM   3117  OG1 THR A 404       2.074   1.068 -19.844  1.00 39.53           O  
ATOM   3118  N   ASN A 405       0.989   2.648 -15.992  1.00 40.03           N  
ATOM   3119  CA  ASN A 405       0.818   2.910 -14.570  1.00 40.03           C  
ATOM   3120  C   ASN A 405      -0.543   3.531 -14.273  1.00 40.03           C  
ATOM   3121  CB  ASN A 405       1.938   3.814 -14.055  1.00 40.03           C  
ATOM   3122  O   ASN A 405      -1.174   3.205 -13.266  1.00 40.03           O  
ATOM   3123  CG  ASN A 405       3.227   3.059 -13.789  1.00 40.03           C  
ATOM   3124  ND2 ASN A 405       4.332   3.789 -13.688  1.00 40.03           N  
ATOM   3125  OD1 ASN A 405       3.230   1.829 -13.695  1.00 40.03           O  
ATOM   3126  N   GLU A 406      -1.072   4.371 -15.133  1.00 38.44           N  
ATOM   3127  CA  GLU A 406      -2.402   4.973 -15.078  1.00 38.44           C  
ATOM   3128  C   GLU A 406      -3.488   3.920 -15.297  1.00 38.44           C  
ATOM   3129  CB  GLU A 406      -2.531   6.082 -16.125  1.00 38.44           C  
ATOM   3130  O   GLU A 406      -4.516   3.930 -14.609  1.00 38.44           O  
ATOM   3131  CG  GLU A 406      -2.010   7.434 -15.656  1.00 38.44           C  
ATOM   3132  CD  GLU A 406      -2.123   8.523 -16.703  1.00 38.44           C  
ATOM   3133  OE1 GLU A 406      -1.643   9.648 -16.469  1.00 38.44           O  
ATOM   3134  OE2 GLU A 406      -2.699   8.242 -17.781  1.00 38.44           O  
ATOM   3135  N   LYS A 407      -3.205   2.943 -16.203  1.00 33.22           N  
ATOM   3136  CA  LYS A 407      -4.148   1.888 -16.578  1.00 33.22           C  
ATOM   3137  C   LYS A 407      -4.117   0.750 -15.555  1.00 33.22           C  
ATOM   3138  CB  LYS A 407      -3.838   1.349 -17.969  1.00 33.22           C  
ATOM   3139  O   LYS A 407      -5.152   0.158 -15.250  1.00 33.22           O  
ATOM   3140  CG  LYS A 407      -4.355   2.227 -19.094  1.00 33.22           C  
ATOM   3141  CD  LYS A 407      -4.258   1.521 -20.453  1.00 33.22           C  
ATOM   3142  CE  LYS A 407      -4.762   2.404 -21.578  1.00 33.22           C  
ATOM   3143  NZ  LYS A 407      -4.695   1.706 -22.891  1.00 33.22           N  
ATOM   3144  N   PHE A 408      -2.936   0.367 -14.867  1.00 37.50           N  
ATOM   3145  CA  PHE A 408      -2.785  -0.596 -13.781  1.00 37.50           C  
ATOM   3146  C   PHE A 408      -3.465  -0.094 -12.516  1.00 37.50           C  
ATOM   3147  CB  PHE A 408      -1.303  -0.873 -13.508  1.00 37.50           C  
ATOM   3148  O   PHE A 408      -4.129  -0.861 -11.812  1.00 37.50           O  
ATOM   3149  CG  PHE A 408      -0.742  -2.018 -14.312  1.00 37.50           C  
ATOM   3150  CD1 PHE A 408      -0.950  -3.332 -13.914  1.00 37.50           C  
ATOM   3151  CD2 PHE A 408      -0.006  -1.777 -15.461  1.00 37.50           C  
ATOM   3152  CE1 PHE A 408      -0.432  -4.391 -14.648  1.00 37.50           C  
ATOM   3153  CE2 PHE A 408       0.515  -2.832 -16.203  1.00 37.50           C  
ATOM   3154  CZ  PHE A 408       0.302  -4.137 -15.797  1.00 37.50           C  
ATOM   3155  N   HIS A 409      -3.350   1.242 -12.266  1.00 42.12           N  
ATOM   3156  CA  HIS A 409      -3.996   1.906 -11.141  1.00 42.12           C  
ATOM   3157  C   HIS A 409      -5.500   2.039 -11.367  1.00 42.12           C  
ATOM   3158  CB  HIS A 409      -3.377   3.285 -10.898  1.00 42.12           C  
ATOM   3159  O   HIS A 409      -6.285   1.928 -10.422  1.00 42.12           O  
ATOM   3160  CG  HIS A 409      -2.014   3.232 -10.289  1.00 42.12           C  
ATOM   3161  CD2 HIS A 409      -0.823   3.703 -10.727  1.00 42.12           C  
ATOM   3162  ND1 HIS A 409      -1.769   2.631  -9.070  1.00 42.12           N  
ATOM   3163  CE1 HIS A 409      -0.481   2.738  -8.789  1.00 42.12           C  
ATOM   3164  NE2 HIS A 409       0.115   3.385  -9.773  1.00 42.12           N  
ATOM   3165  N   GLN A 410      -5.961   2.223 -12.609  1.00 34.47           N  
ATOM   3166  CA  GLN A 410      -7.352   2.258 -13.055  1.00 34.47           C  
ATOM   3167  C   GLN A 410      -7.969   0.862 -13.039  1.00 34.47           C  
ATOM   3168  CB  GLN A 410      -7.453   2.865 -14.453  1.00 34.47           C  
ATOM   3169  O   GLN A 410      -9.133   0.696 -12.672  1.00 34.47           O  
ATOM   3170  CG  GLN A 410      -7.578   4.383 -14.461  1.00 34.47           C  
ATOM   3171  CD  GLN A 410      -7.625   4.965 -15.859  1.00 34.47           C  
ATOM   3172  NE2 GLN A 410      -7.688   6.289 -15.953  1.00 34.47           N  
ATOM   3173  OE1 GLN A 410      -7.605   4.227 -16.844  1.00 34.47           O  
ATOM   3174  N   ILE A 411      -7.176  -0.226 -13.398  1.00 34.31           N  
ATOM   3175  CA  ILE A 411      -7.547  -1.637 -13.383  1.00 34.31           C  
ATOM   3176  C   ILE A 411      -7.645  -2.129 -11.938  1.00 34.31           C  
ATOM   3177  CB  ILE A 411      -6.535  -2.496 -14.172  1.00 34.31           C  
ATOM   3178  O   ILE A 411      -8.547  -2.900 -11.602  1.00 34.31           O  
ATOM   3179  CG1 ILE A 411      -6.625  -2.182 -15.672  1.00 34.31           C  
ATOM   3180  CG2 ILE A 411      -6.770  -3.986 -13.906  1.00 34.31           C  
ATOM   3181  CD1 ILE A 411      -5.555  -2.861 -16.516  1.00 34.31           C  
ATOM   3182  N   GLU A 412      -6.762  -1.721 -10.984  1.00 34.69           N  
ATOM   3183  CA  GLU A 412      -6.879  -1.939  -9.547  1.00 34.69           C  
ATOM   3184  C   GLU A 412      -8.109  -1.235  -8.984  1.00 34.69           C  
ATOM   3185  CB  GLU A 412      -5.617  -1.459  -8.828  1.00 34.69           C  
ATOM   3186  O   GLU A 412      -8.789  -1.771  -8.102  1.00 34.69           O  
ATOM   3187  CG  GLU A 412      -5.328  -2.205  -7.531  1.00 34.69           C  
ATOM   3188  CD  GLU A 412      -3.992  -1.829  -6.910  1.00 34.69           C  
ATOM   3189  OE1 GLU A 412      -3.668  -2.340  -5.812  1.00 34.69           O  
ATOM   3190  OE2 GLU A 412      -3.264  -1.017  -7.523  1.00 34.69           O  
ATOM   3191  N   LYS A 413      -8.492   0.072  -9.414  1.00 38.53           N  
ATOM   3192  CA  LYS A 413      -9.656   0.907  -9.141  1.00 38.53           C  
ATOM   3193  C   LYS A 413     -10.945   0.236  -9.617  1.00 38.53           C  
ATOM   3194  CB  LYS A 413      -9.508   2.277  -9.797  1.00 38.53           C  
ATOM   3195  O   LYS A 413     -11.961   0.269  -8.930  1.00 38.53           O  
ATOM   3196  CG  LYS A 413     -10.609   3.264  -9.445  1.00 38.53           C  
ATOM   3197  CD  LYS A 413     -10.414   4.602 -10.141  1.00 38.53           C  
ATOM   3198  CE  LYS A 413     -11.578   5.547  -9.883  1.00 38.53           C  
ATOM   3199  NZ  LYS A 413     -11.391   6.859 -10.578  1.00 38.53           N  
ATOM   3200  N   GLU A 414     -10.969  -0.449 -10.875  1.00 34.78           N  
ATOM   3201  CA  GLU A 414     -12.086  -1.121 -11.523  1.00 34.78           C  
ATOM   3202  C   GLU A 414     -12.289  -2.527 -10.961  1.00 34.78           C  
ATOM   3203  CB  GLU A 414     -11.875  -1.180 -13.039  1.00 34.78           C  
ATOM   3204  O   GLU A 414     -13.414  -3.008 -10.867  1.00 34.78           O  
ATOM   3205  CG  GLU A 414     -12.078   0.156 -13.734  1.00 34.78           C  
ATOM   3206  CD  GLU A 414     -13.055   0.079 -14.898  1.00 34.78           C  
ATOM   3207  OE1 GLU A 414     -13.445   1.141 -15.438  1.00 34.78           O  
ATOM   3208  OE2 GLU A 414     -13.430  -1.053 -15.281  1.00 34.78           O  
ATOM   3209  N   PHE A 415     -11.273  -3.102 -10.367  1.00 35.03           N  
ATOM   3210  CA  PHE A 415     -11.258  -4.422  -9.742  1.00 35.03           C  
ATOM   3211  C   PHE A 415     -11.758  -4.344  -8.305  1.00 35.03           C  
ATOM   3212  CB  PHE A 415      -9.852  -5.020  -9.781  1.00 35.03           C  
ATOM   3213  O   PHE A 415     -12.383  -5.285  -7.812  1.00 35.03           O  
ATOM   3214  CG  PHE A 415      -9.500  -5.664 -11.094  1.00 35.03           C  
ATOM   3215  CD1 PHE A 415     -10.078  -6.871 -11.469  1.00 35.03           C  
ATOM   3216  CD2 PHE A 415      -8.586  -5.062 -11.953  1.00 35.03           C  
ATOM   3217  CE1 PHE A 415      -9.750  -7.473 -12.680  1.00 35.03           C  
ATOM   3218  CE2 PHE A 415      -8.258  -5.660 -13.172  1.00 35.03           C  
ATOM   3219  CZ  PHE A 415      -8.836  -6.863 -13.531  1.00 35.03           C  
ATOM   3220  N   SER A 416     -11.648  -3.105  -7.598  1.00 38.22           N  
ATOM   3221  CA  SER A 416     -12.180  -2.752  -6.285  1.00 38.22           C  
ATOM   3222  C   SER A 416     -13.680  -2.516  -6.344  1.00 38.22           C  
ATOM   3223  CB  SER A 416     -11.477  -1.506  -5.742  1.00 38.22           C  
ATOM   3224  O   SER A 416     -14.406  -2.881  -5.418  1.00 38.22           O  
ATOM   3225  OG  SER A 416     -12.367  -0.404  -5.711  1.00 38.22           O  
ATOM   3226  N   GLU A 417     -14.242  -2.018  -7.418  1.00 37.53           N  
ATOM   3227  CA  GLU A 417     -15.648  -1.758  -7.695  1.00 37.53           C  
ATOM   3228  C   GLU A 417     -16.328  -2.992  -8.273  1.00 37.53           C  
ATOM   3229  CB  GLU A 417     -15.797  -0.574  -8.656  1.00 37.53           C  
ATOM   3230  O   GLU A 417     -17.500  -3.270  -7.965  1.00 37.53           O  
ATOM   3231  CG  GLU A 417     -16.922   0.376  -8.289  1.00 37.53           C  
ATOM   3232  CD  GLU A 417     -17.016   1.593  -9.195  1.00 37.53           C  
ATOM   3233  OE1 GLU A 417     -17.938   2.414  -9.031  1.00 37.53           O  
ATOM   3234  OE2 GLU A 417     -16.141   1.724 -10.086  1.00 37.53           O  
ATOM   3235  N   VAL A 418     -15.555  -3.996  -8.875  1.00 38.66           N  
ATOM   3236  CA  VAL A 418     -16.031  -5.199  -9.547  1.00 38.66           C  
ATOM   3237  C   VAL A 418     -15.750  -6.422  -8.680  1.00 38.66           C  
ATOM   3238  CB  VAL A 418     -15.391  -5.375 -10.938  1.00 38.66           C  
ATOM   3239  O   VAL A 418     -16.484  -7.414  -8.727  1.00 38.66           O  
ATOM   3240  CG1 VAL A 418     -15.805  -6.707 -11.562  1.00 38.66           C  
ATOM   3241  CG2 VAL A 418     -15.773  -4.211 -11.852  1.00 38.66           C  
ATOM   3242  N   GLU A 419     -15.062  -6.410  -7.488  1.00 41.88           N  
ATOM   3243  CA  GLU A 419     -14.672  -7.457  -6.551  1.00 41.88           C  
ATOM   3244  C   GLU A 419     -15.734  -7.656  -5.473  1.00 41.88           C  
ATOM   3245  CB  GLU A 419     -13.320  -7.125  -5.902  1.00 41.88           C  
ATOM   3246  O   GLU A 419     -15.852  -8.742  -4.902  1.00 41.88           O  
ATOM   3247  CG  GLU A 419     -12.391  -8.320  -5.777  1.00 41.88           C  
ATOM   3248  CD  GLU A 419     -11.023  -7.961  -5.219  1.00 41.88           C  
ATOM   3249  OE1 GLU A 419     -10.156  -8.859  -5.105  1.00 41.88           O  
ATOM   3250  OE2 GLU A 419     -10.812  -6.770  -4.891  1.00 41.88           O  
ATOM   3251  N   GLY A 420     -16.859  -6.742  -5.465  1.00 42.00           N  
ATOM   3252  CA  GLY A 420     -18.125  -6.914  -4.785  1.00 42.00           C  
ATOM   3253  C   GLY A 420     -19.141  -7.711  -5.598  1.00 42.00           C  
ATOM   3254  O   GLY A 420     -20.016  -8.367  -5.035  1.00 42.00           O  
ATOM   3255  N   ARG A 421     -18.500  -8.477  -6.730  1.00 36.25           N  
ATOM   3256  CA  ARG A 421     -19.328  -9.297  -7.617  1.00 36.25           C  
ATOM   3257  C   ARG A 421     -18.516 -10.422  -8.242  1.00 36.25           C  
ATOM   3258  CB  ARG A 421     -19.953  -8.430  -8.711  1.00 36.25           C  
ATOM   3259  O   ARG A 421     -19.047 -11.469  -8.586  1.00 36.25           O  
ATOM   3260  CG  ARG A 421     -21.125  -7.578  -8.234  1.00 36.25           C  
ATOM   3261  CD  ARG A 421     -21.703  -6.746  -9.367  1.00 36.25           C  
ATOM   3262  NE  ARG A 421     -22.422  -7.578 -10.336  1.00 36.25           N  
ATOM   3263  NH1 ARG A 421     -22.750  -5.875 -11.859  1.00 36.25           N  
ATOM   3264  NH2 ARG A 421     -23.531  -7.988 -12.305  1.00 36.25           N  
ATOM   3265  CZ  ARG A 421     -22.906  -7.145 -11.500  1.00 36.25           C  
ATOM   3266  N   ILE A 422     -17.312 -11.023  -7.633  1.00 36.22           N  
ATOM   3267  CA  ILE A 422     -16.828 -12.211  -8.328  1.00 36.22           C  
ATOM   3268  C   ILE A 422     -15.500 -12.672  -7.715  1.00 36.22           C  
ATOM   3269  CB  ILE A 422     -16.641 -11.945  -9.844  1.00 36.22           C  
ATOM   3270  O   ILE A 422     -14.531 -11.906  -7.676  1.00 36.22           O  
ATOM   3271  CG1 ILE A 422     -18.016 -11.719 -10.508  1.00 36.22           C  
ATOM   3272  CG2 ILE A 422     -15.898 -13.102 -10.508  1.00 36.22           C  
ATOM   3273  CD1 ILE A 422     -17.922 -11.359 -11.984  1.00 36.22           C  
ATOM   3274  N   GLN A 423     -15.383 -13.453  -6.598  1.00 40.75           N  
ATOM   3275  CA  GLN A 423     -14.547 -14.531  -6.086  1.00 40.75           C  
ATOM   3276  C   GLN A 423     -13.898 -15.312  -7.223  1.00 40.75           C  
ATOM   3277  CB  GLN A 423     -15.367 -15.469  -5.203  1.00 40.75           C  
ATOM   3278  O   GLN A 423     -12.852 -15.938  -7.035  1.00 40.75           O  
ATOM   3279  CG  GLN A 423     -15.336 -15.109  -3.723  1.00 40.75           C  
ATOM   3280  CD  GLN A 423     -16.188 -16.031  -2.875  1.00 40.75           C  
ATOM   3281  NE2 GLN A 423     -16.125 -15.852  -1.560  1.00 40.75           N  
ATOM   3282  OE1 GLN A 423     -16.891 -16.906  -3.396  1.00 40.75           O  
ATOM   3283  N   ASP A 424     -13.680 -14.719  -8.547  1.00 40.41           N  
ATOM   3284  CA  ASP A 424     -13.164 -15.352  -9.758  1.00 40.41           C  
ATOM   3285  C   ASP A 424     -11.945 -14.594 -10.289  1.00 40.41           C  
ATOM   3286  CB  ASP A 424     -14.250 -15.414 -10.836  1.00 40.41           C  
ATOM   3287  O   ASP A 424     -11.367 -14.977 -11.312  1.00 40.41           O  
ATOM   3288  CG  ASP A 424     -14.906 -16.781 -10.930  1.00 40.41           C  
ATOM   3289  OD1 ASP A 424     -14.477 -17.719 -10.211  1.00 40.41           O  
ATOM   3290  OD2 ASP A 424     -15.852 -16.938 -11.734  1.00 40.41           O  
ATOM   3291  N   LEU A 425     -11.141 -13.680  -9.609  1.00 35.62           N  
ATOM   3292  CA  LEU A 425     -10.055 -12.789 -10.016  1.00 35.62           C  
ATOM   3293  C   LEU A 425      -8.703 -13.422  -9.727  1.00 35.62           C  
ATOM   3294  CB  LEU A 425     -10.172 -11.445  -9.305  1.00 35.62           C  
ATOM   3295  O   LEU A 425      -7.672 -12.938 -10.203  1.00 35.62           O  
ATOM   3296  CG  LEU A 425     -10.188 -10.203 -10.195  1.00 35.62           C  
ATOM   3297  CD1 LEU A 425     -11.617  -9.703 -10.383  1.00 35.62           C  
ATOM   3298  CD2 LEU A 425      -9.305  -9.102  -9.602  1.00 35.62           C  
ATOM   3299  N   GLU A 426      -8.578 -14.578  -9.102  1.00 36.81           N  
ATOM   3300  CA  GLU A 426      -7.391 -15.422  -9.023  1.00 36.81           C  
ATOM   3301  C   GLU A 426      -7.094 -16.078 -10.367  1.00 36.81           C  
ATOM   3302  CB  GLU A 426      -7.562 -16.484  -7.941  1.00 36.81           C  
ATOM   3303  O   GLU A 426      -5.930 -16.234 -10.742  1.00 36.81           O  
ATOM   3304  CG  GLU A 426      -6.254 -16.938  -7.309  1.00 36.81           C  
ATOM   3305  CD  GLU A 426      -6.426 -18.094  -6.328  1.00 36.81           C  
ATOM   3306  OE1 GLU A 426      -5.410 -18.578  -5.781  1.00 36.81           O  
ATOM   3307  OE2 GLU A 426      -7.582 -18.500  -6.098  1.00 36.81           O  
ATOM   3308  N   LYS A 427      -8.000 -16.047 -11.438  1.00 35.28           N  
ATOM   3309  CA  LYS A 427      -7.891 -16.562 -12.797  1.00 35.28           C  
ATOM   3310  C   LYS A 427      -7.590 -15.438 -13.789  1.00 35.28           C  
ATOM   3311  CB  LYS A 427      -9.180 -17.281 -13.203  1.00 35.28           C  
ATOM   3312  O   LYS A 427      -6.891 -15.648 -14.781  1.00 35.28           O  
ATOM   3313  CG  LYS A 427      -9.023 -18.203 -14.406  1.00 35.28           C  
ATOM   3314  CD  LYS A 427     -10.312 -18.953 -14.711  1.00 35.28           C  
ATOM   3315  CE  LYS A 427     -10.195 -19.781 -15.984  1.00 35.28           C  
ATOM   3316  NZ  LYS A 427     -11.445 -20.547 -16.266  1.00 35.28           N  
ATOM   3317  N   TYR A 428      -7.559 -14.086 -13.445  1.00 38.38           N  
ATOM   3318  CA  TYR A 428      -7.340 -12.891 -14.250  1.00 38.38           C  
ATOM   3319  C   TYR A 428      -5.949 -12.320 -14.008  1.00 38.38           C  
ATOM   3320  CB  TYR A 428      -8.398 -11.836 -13.938  1.00 38.38           C  
ATOM   3321  O   TYR A 428      -5.391 -11.641 -14.875  1.00 38.38           O  
ATOM   3322  CG  TYR A 428      -9.281 -11.492 -15.117  1.00 38.38           C  
ATOM   3323  CD1 TYR A 428      -8.891 -10.531 -16.047  1.00 38.38           C  
ATOM   3324  CD2 TYR A 428     -10.508 -12.125 -15.297  1.00 38.38           C  
ATOM   3325  CE1 TYR A 428      -9.703 -10.211 -17.125  1.00 38.38           C  
ATOM   3326  CE2 TYR A 428     -11.320 -11.820 -16.375  1.00 38.38           C  
ATOM   3327  OH  TYR A 428     -11.719 -10.547 -18.359  1.00 38.38           O  
ATOM   3328  CZ  TYR A 428     -10.914 -10.859 -17.297  1.00 38.38           C  
ATOM   3329  N   VAL A 429      -5.191 -12.719 -12.914  1.00 38.81           N  
ATOM   3330  CA  VAL A 429      -3.770 -12.547 -12.625  1.00 38.81           C  
ATOM   3331  C   VAL A 429      -2.941 -13.367 -13.609  1.00 38.81           C  
ATOM   3332  CB  VAL A 429      -3.428 -12.945 -11.172  1.00 38.81           C  
ATOM   3333  O   VAL A 429      -1.880 -12.930 -14.055  1.00 38.81           O  
ATOM   3334  CG1 VAL A 429      -1.919 -12.906 -10.945  1.00 38.81           C  
ATOM   3335  CG2 VAL A 429      -4.148 -12.031 -10.188  1.00 38.81           C  
ATOM   3336  N   GLU A 430      -3.520 -14.281 -14.367  1.00 34.47           N  
ATOM   3337  CA  GLU A 430      -2.861 -15.055 -15.414  1.00 34.47           C  
ATOM   3338  C   GLU A 430      -3.002 -14.375 -16.766  1.00 34.47           C  
ATOM   3339  CB  GLU A 430      -3.432 -16.469 -15.469  1.00 34.47           C  
ATOM   3340  O   GLU A 430      -2.084 -14.430 -17.594  1.00 34.47           O  
ATOM   3341  CG  GLU A 430      -2.658 -17.484 -14.633  1.00 34.47           C  
ATOM   3342  CD  GLU A 430      -2.912 -18.922 -15.047  1.00 34.47           C  
ATOM   3343  OE1 GLU A 430      -2.254 -19.844 -14.500  1.00 34.47           O  
ATOM   3344  OE2 GLU A 430      -3.773 -19.141 -15.930  1.00 34.47           O  
ATOM   3345  N   ASP A 431      -3.920 -13.406 -17.047  1.00 32.19           N  
ATOM   3346  CA  ASP A 431      -4.207 -12.672 -18.266  1.00 32.19           C  
ATOM   3347  C   ASP A 431      -3.422 -11.359 -18.312  1.00 32.19           C  
ATOM   3348  CB  ASP A 431      -5.703 -12.391 -18.391  1.00 32.19           C  
ATOM   3349  O   ASP A 431      -2.990 -10.930 -19.391  1.00 32.19           O  
ATOM   3350  CG  ASP A 431      -6.383 -13.234 -19.453  1.00 32.19           C  
ATOM   3351  OD1 ASP A 431      -5.723 -14.125 -20.031  1.00 32.19           O  
ATOM   3352  OD2 ASP A 431      -7.586 -13.016 -19.703  1.00 32.19           O  
ATOM   3353  N   THR A 432      -3.023 -10.703 -17.172  1.00 36.88           N  
ATOM   3354  CA  THR A 432      -2.094  -9.594 -17.000  1.00 36.88           C  
ATOM   3355  C   THR A 432      -0.652 -10.062 -17.172  1.00 36.88           C  
ATOM   3356  CB  THR A 432      -2.256  -8.930 -15.617  1.00 36.88           C  
ATOM   3357  O   THR A 432       0.200  -9.312 -17.641  1.00 36.88           O  
ATOM   3358  CG2 THR A 432      -3.002  -7.605 -15.719  1.00 36.88           C  
ATOM   3359  OG1 THR A 432      -2.992  -9.812 -14.758  1.00 36.88           O  
ATOM   3360  N   LYS A 433      -0.354 -11.312 -17.062  1.00 39.16           N  
ATOM   3361  CA  LYS A 433       0.888 -12.016 -17.359  1.00 39.16           C  
ATOM   3362  C   LYS A 433       1.071 -12.180 -18.875  1.00 39.16           C  
ATOM   3363  CB  LYS A 433       0.910 -13.391 -16.688  1.00 39.16           C  
ATOM   3364  O   LYS A 433       2.182 -12.031 -19.391  1.00 39.16           O  
ATOM   3365  CG  LYS A 433       2.285 -13.812 -16.188  1.00 39.16           C  
ATOM   3366  CD  LYS A 433       2.244 -15.180 -15.531  1.00 39.16           C  
ATOM   3367  CE  LYS A 433       3.643 -15.711 -15.250  1.00 39.16           C  
ATOM   3368  NZ  LYS A 433       3.605 -17.031 -14.555  1.00 39.16           N  
ATOM   3369  N   ILE A 434      -0.074 -12.203 -19.688  1.00 34.56           N  
ATOM   3370  CA  ILE A 434      -0.140 -12.391 -21.125  1.00 34.56           C  
ATOM   3371  C   ILE A 434      -0.053 -11.031 -21.828  1.00 34.56           C  
ATOM   3372  CB  ILE A 434      -1.434 -13.125 -21.547  1.00 34.56           C  
ATOM   3373  O   ILE A 434       0.590 -10.906 -22.875  1.00 34.56           O  
ATOM   3374  CG1 ILE A 434      -1.411 -14.570 -21.047  1.00 34.56           C  
ATOM   3375  CG2 ILE A 434      -1.615 -13.070 -23.062  1.00 34.56           C  
ATOM   3376  CD1 ILE A 434      -2.666 -15.359 -21.391  1.00 34.56           C  
ATOM   3377  N   ASP A 435      -0.432  -9.922 -21.203  1.00 35.81           N  
ATOM   3378  CA  ASP A 435      -0.318  -8.555 -21.688  1.00 35.81           C  
ATOM   3379  C   ASP A 435       1.060  -7.969 -21.391  1.00 35.81           C  
ATOM   3380  CB  ASP A 435      -1.410  -7.668 -21.094  1.00 35.81           C  
ATOM   3381  O   ASP A 435       1.602  -7.191 -22.172  1.00 35.81           O  
ATOM   3382  CG  ASP A 435      -2.680  -7.641 -21.922  1.00 35.81           C  
ATOM   3383  OD1 ASP A 435      -2.654  -8.094 -23.094  1.00 35.81           O  
ATOM   3384  OD2 ASP A 435      -3.713  -7.156 -21.406  1.00 35.81           O  
ATOM   3385  N   LEU A 436       1.754  -8.398 -20.359  1.00 35.97           N  
ATOM   3386  CA  LEU A 436       3.150  -8.227 -19.969  1.00 35.97           C  
ATOM   3387  C   LEU A 436       4.074  -8.992 -20.906  1.00 35.97           C  
ATOM   3388  CB  LEU A 436       3.369  -8.688 -18.531  1.00 35.97           C  
ATOM   3389  O   LEU A 436       5.145  -8.508 -21.266  1.00 35.97           O  
ATOM   3390  CG  LEU A 436       4.625  -8.156 -17.828  1.00 35.97           C  
ATOM   3391  CD1 LEU A 436       4.398  -6.723 -17.359  1.00 35.97           C  
ATOM   3392  CD2 LEU A 436       5.008  -9.062 -16.656  1.00 35.97           C  
ATOM   3393  N   TRP A 437       3.568 -10.117 -21.547  1.00 36.53           N  
ATOM   3394  CA  TRP A 437       4.285 -10.969 -22.500  1.00 36.53           C  
ATOM   3395  C   TRP A 437       4.156 -10.422 -23.906  1.00 36.53           C  
ATOM   3396  CB  TRP A 437       3.756 -12.398 -22.438  1.00 36.53           C  
ATOM   3397  O   TRP A 437       5.109 -10.477 -24.688  1.00 36.53           O  
ATOM   3398  CG  TRP A 437       4.340 -13.219 -21.312  1.00 36.53           C  
ATOM   3399  CD1 TRP A 437       3.875 -13.312 -20.031  1.00 36.53           C  
ATOM   3400  CD2 TRP A 437       5.496 -14.055 -21.391  1.00 36.53           C  
ATOM   3401  CE2 TRP A 437       5.676 -14.625 -20.109  1.00 36.53           C  
ATOM   3402  CE3 TRP A 437       6.398 -14.383 -22.406  1.00 36.53           C  
ATOM   3403  NE1 TRP A 437       4.676 -14.156 -19.297  1.00 36.53           N  
ATOM   3404  CH2 TRP A 437       7.594 -15.805 -20.844  1.00 36.53           C  
ATOM   3405  CZ2 TRP A 437       6.727 -15.508 -19.828  1.00 36.53           C  
ATOM   3406  CZ3 TRP A 437       7.441 -15.258 -22.125  1.00 36.53           C  
ATOM   3407  N   SER A 438       3.049  -9.766 -24.344  1.00 31.02           N  
ATOM   3408  CA  SER A 438       2.803  -9.203 -25.656  1.00 31.02           C  
ATOM   3409  C   SER A 438       3.533  -7.875 -25.828  1.00 31.02           C  
ATOM   3410  CB  SER A 438       1.304  -9.000 -25.891  1.00 31.02           C  
ATOM   3411  O   SER A 438       4.055  -7.582 -26.906  1.00 31.02           O  
ATOM   3412  OG  SER A 438       0.731  -8.250 -24.828  1.00 31.02           O  
ATOM   3413  N   TYR A 439       3.916  -7.273 -24.734  1.00 41.75           N  
ATOM   3414  CA  TYR A 439       4.570  -5.973 -24.703  1.00 41.75           C  
ATOM   3415  C   TYR A 439       6.082  -6.125 -24.578  1.00 41.75           C  
ATOM   3416  CB  TYR A 439       4.035  -5.133 -23.531  1.00 41.75           C  
ATOM   3417  O   TYR A 439       6.844  -5.355 -25.172  1.00 41.75           O  
ATOM   3418  CG  TYR A 439       2.656  -4.566 -23.781  1.00 41.75           C  
ATOM   3419  CD1 TYR A 439       2.434  -3.648 -24.797  1.00 41.75           C  
ATOM   3420  CD2 TYR A 439       1.578  -4.945 -22.984  1.00 41.75           C  
ATOM   3421  CE1 TYR A 439       1.166  -3.121 -25.031  1.00 41.75           C  
ATOM   3422  CE2 TYR A 439       0.307  -4.426 -23.203  1.00 41.75           C  
ATOM   3423  OH  TYR A 439      -1.146  -2.998 -24.453  1.00 41.75           O  
ATOM   3424  CZ  TYR A 439       0.111  -3.516 -24.234  1.00 41.75           C  
ATOM   3425  N   ASN A 440       6.566  -7.219 -23.906  1.00 46.72           N  
ATOM   3426  CA  ASN A 440       7.938  -7.715 -23.906  1.00 46.72           C  
ATOM   3427  C   ASN A 440       8.344  -8.242 -25.281  1.00 46.72           C  
ATOM   3428  CB  ASN A 440       8.117  -8.805 -22.844  1.00 46.72           C  
ATOM   3429  O   ASN A 440       9.492  -8.086 -25.703  1.00 46.72           O  
ATOM   3430  CG  ASN A 440       8.344  -8.234 -21.453  1.00 46.72           C  
ATOM   3431  ND2 ASN A 440       8.227  -9.078 -20.438  1.00 46.72           N  
ATOM   3432  OD1 ASN A 440       8.625  -7.039 -21.297  1.00 46.72           O  
ATOM   3433  N   ALA A 441       7.363  -8.570 -26.062  1.00 37.72           N  
ATOM   3434  CA  ALA A 441       7.504  -9.094 -27.422  1.00 37.72           C  
ATOM   3435  C   ALA A 441       7.578  -7.957 -28.438  1.00 37.72           C  
ATOM   3436  CB  ALA A 441       6.344 -10.023 -27.750  1.00 37.72           C  
ATOM   3437  O   ALA A 441       8.367  -8.016 -29.375  1.00 37.72           O  
ATOM   3438  N   GLU A 442       6.844  -6.875 -28.188  1.00 36.78           N  
ATOM   3439  CA  GLU A 442       6.836  -5.660 -29.000  1.00 36.78           C  
ATOM   3440  C   GLU A 442       8.070  -4.809 -28.719  1.00 36.78           C  
ATOM   3441  CB  GLU A 442       5.566  -4.844 -28.734  1.00 36.78           C  
ATOM   3442  O   GLU A 442       8.648  -4.227 -29.641  1.00 36.78           O  
ATOM   3443  CG  GLU A 442       5.242  -3.842 -29.828  1.00 36.78           C  
ATOM   3444  CD  GLU A 442       3.924  -3.115 -29.609  1.00 36.78           C  
ATOM   3445  OE1 GLU A 442       3.578  -2.227 -30.422  1.00 36.78           O  
ATOM   3446  OE2 GLU A 442       3.234  -3.439 -28.609  1.00 36.78           O  
ATOM   3447  N   LEU A 443       8.609  -4.672 -27.469  1.00 44.34           N  
ATOM   3448  CA  LEU A 443       9.852  -4.070 -27.000  1.00 44.34           C  
ATOM   3449  C   LEU A 443      11.055  -4.891 -27.453  1.00 44.34           C  
ATOM   3450  CB  LEU A 443       9.844  -3.951 -25.469  1.00 44.34           C  
ATOM   3451  O   LEU A 443      12.070  -4.328 -27.875  1.00 44.34           O  
ATOM   3452  CG  LEU A 443      11.047  -3.252 -24.844  1.00 44.34           C  
ATOM   3453  CD1 LEU A 443      11.070  -1.780 -25.250  1.00 44.34           C  
ATOM   3454  CD2 LEU A 443      11.016  -3.395 -23.328  1.00 44.34           C  
ATOM   3455  N   LEU A 444      11.055  -6.168 -27.453  1.00 44.03           N  
ATOM   3456  CA  LEU A 444      12.008  -7.125 -28.000  1.00 44.03           C  
ATOM   3457  C   LEU A 444      12.031  -7.055 -29.531  1.00 44.03           C  
ATOM   3458  CB  LEU A 444      11.664  -8.547 -27.547  1.00 44.03           C  
ATOM   3459  O   LEU A 444      13.102  -7.137 -30.141  1.00 44.03           O  
ATOM   3460  CG  LEU A 444      12.547  -9.141 -26.453  1.00 44.03           C  
ATOM   3461  CD1 LEU A 444      11.695  -9.883 -25.438  1.00 44.03           C  
ATOM   3462  CD2 LEU A 444      13.594 -10.078 -27.062  1.00 44.03           C  
ATOM   3463  N   VAL A 445      10.891  -6.730 -30.188  1.00 37.53           N  
ATOM   3464  CA  VAL A 445      10.719  -6.543 -31.625  1.00 37.53           C  
ATOM   3465  C   VAL A 445      11.164  -5.137 -32.000  1.00 37.53           C  
ATOM   3466  CB  VAL A 445       9.250  -6.773 -32.062  1.00 37.53           C  
ATOM   3467  O   VAL A 445      11.797  -4.949 -33.062  1.00 37.53           O  
ATOM   3468  CG1 VAL A 445       9.055  -6.402 -33.531  1.00 37.53           C  
ATOM   3469  CG2 VAL A 445       8.844  -8.227 -31.812  1.00 37.53           C  
ATOM   3470  N   ALA A 446      11.023  -4.098 -31.156  1.00 38.84           N  
ATOM   3471  CA  ALA A 446      11.430  -2.709 -31.344  1.00 38.84           C  
ATOM   3472  C   ALA A 446      12.914  -2.525 -31.031  1.00 38.84           C  
ATOM   3473  CB  ALA A 446      10.594  -1.785 -30.453  1.00 38.84           C  
ATOM   3474  O   ALA A 446      13.594  -1.729 -31.688  1.00 38.84           O  
ATOM   3475  N   LEU A 447      13.523  -3.275 -30.016  1.00 46.44           N  
ATOM   3476  CA  LEU A 447      14.938  -3.355 -29.672  1.00 46.44           C  
ATOM   3477  C   LEU A 447      15.695  -4.230 -30.656  1.00 46.44           C  
ATOM   3478  CB  LEU A 447      15.102  -3.910 -28.250  1.00 46.44           C  
ATOM   3479  O   LEU A 447      16.891  -4.031 -30.891  1.00 46.44           O  
ATOM   3480  CG  LEU A 447      14.750  -2.959 -27.109  1.00 46.44           C  
ATOM   3481  CD1 LEU A 447      14.641  -3.730 -25.797  1.00 46.44           C  
ATOM   3482  CD2 LEU A 447      15.789  -1.852 -27.000  1.00 46.44           C  
ATOM   3483  N   GLU A 448      15.062  -5.070 -31.422  1.00 45.25           N  
ATOM   3484  CA  GLU A 448      15.594  -5.953 -32.438  1.00 45.25           C  
ATOM   3485  C   GLU A 448      15.406  -5.348 -33.844  1.00 45.25           C  
ATOM   3486  CB  GLU A 448      14.922  -7.328 -32.375  1.00 45.25           C  
ATOM   3487  O   GLU A 448      15.688  -5.996 -34.844  1.00 45.25           O  
ATOM   3488  CG  GLU A 448      15.789  -8.406 -31.750  1.00 45.25           C  
ATOM   3489  CD  GLU A 448      15.117  -9.766 -31.703  1.00 45.25           C  
ATOM   3490  OE1 GLU A 448      15.758 -10.750 -31.266  1.00 45.25           O  
ATOM   3491  OE2 GLU A 448      13.945  -9.859 -32.125  1.00 45.25           O  
ATOM   3492  N   ASN A 449      14.758  -3.977 -33.906  1.00 42.78           N  
ATOM   3493  CA  ASN A 449      14.750  -3.314 -35.219  1.00 42.78           C  
ATOM   3494  C   ASN A 449      16.156  -3.152 -35.781  1.00 42.78           C  
ATOM   3495  CB  ASN A 449      14.055  -1.954 -35.125  1.00 42.78           C  
ATOM   3496  O   ASN A 449      16.969  -2.393 -35.219  1.00 42.78           O  
ATOM   3497  CG  ASN A 449      12.602  -2.006 -35.562  1.00 42.78           C  
ATOM   3498  ND2 ASN A 449      11.852  -0.961 -35.219  1.00 42.78           N  
ATOM   3499  OD1 ASN A 449      12.164  -2.977 -36.156  1.00 42.78           O  
ATOM   3500  N   GLN A 450      16.797  -4.184 -36.062  1.00 39.06           N  
ATOM   3501  CA  GLN A 450      17.875  -4.652 -36.906  1.00 39.06           C  
ATOM   3502  C   GLN A 450      18.094  -3.707 -38.094  1.00 39.06           C  
ATOM   3503  CB  GLN A 450      17.594  -6.066 -37.406  1.00 39.06           C  
ATOM   3504  O   GLN A 450      18.969  -3.949 -38.938  1.00 39.06           O  
ATOM   3505  CG  GLN A 450      18.078  -7.164 -36.469  1.00 39.06           C  
ATOM   3506  CD  GLN A 450      17.734  -8.555 -36.969  1.00 39.06           C  
ATOM   3507  NE2 GLN A 450      18.266  -9.570 -36.312  1.00 39.06           N  
ATOM   3508  OE1 GLN A 450      16.969  -8.711 -37.938  1.00 39.06           O  
ATOM   3509  N   HIS A 451      17.312  -2.449 -38.156  1.00 36.22           N  
ATOM   3510  CA  HIS A 451      17.484  -1.633 -39.375  1.00 36.22           C  
ATOM   3511  C   HIS A 451      18.594  -0.606 -39.188  1.00 36.22           C  
ATOM   3512  CB  HIS A 451      16.172  -0.929 -39.719  1.00 36.22           C  
ATOM   3513  O   HIS A 451      19.219  -0.173 -40.156  1.00 36.22           O  
ATOM   3514  CG  HIS A 451      15.281  -1.738 -40.594  1.00 36.22           C  
ATOM   3515  CD2 HIS A 451      14.188  -2.482 -40.312  1.00 36.22           C  
ATOM   3516  ND1 HIS A 451      15.477  -1.845 -41.969  1.00 36.22           N  
ATOM   3517  CE1 HIS A 451      14.539  -2.621 -42.469  1.00 36.22           C  
ATOM   3518  NE2 HIS A 451      13.742  -3.021 -41.500  1.00 36.22           N  
ATOM   3519  N   THR A 452      19.250  -0.486 -38.062  1.00 38.59           N  
ATOM   3520  CA  THR A 452      20.328   0.464 -37.812  1.00 38.59           C  
ATOM   3521  C   THR A 452      21.641  -0.265 -37.594  1.00 38.59           C  
ATOM   3522  CB  THR A 452      20.016   1.354 -36.594  1.00 38.59           C  
ATOM   3523  O   THR A 452      22.703   0.249 -37.938  1.00 38.59           O  
ATOM   3524  CG2 THR A 452      19.062   2.480 -36.969  1.00 38.59           C  
ATOM   3525  OG1 THR A 452      19.422   0.556 -35.562  1.00 38.59           O  
ATOM   3526  N   ILE A 453      21.688  -1.664 -37.562  1.00 41.91           N  
ATOM   3527  CA  ILE A 453      22.859  -2.406 -37.094  1.00 41.91           C  
ATOM   3528  C   ILE A 453      23.375  -3.305 -38.219  1.00 41.91           C  
ATOM   3529  CB  ILE A 453      22.547  -3.246 -35.844  1.00 41.91           C  
ATOM   3530  O   ILE A 453      24.578  -3.547 -38.344  1.00 41.91           O  
ATOM   3531  CG1 ILE A 453      22.047  -2.342 -34.719  1.00 41.91           C  
ATOM   3532  CG2 ILE A 453      23.766  -4.055 -35.406  1.00 41.91           C  
ATOM   3533  CD1 ILE A 453      21.516  -3.100 -33.500  1.00 41.91           C  
ATOM   3534  N   ASP A 454      22.641  -3.557 -39.375  1.00 42.06           N  
ATOM   3535  CA  ASP A 454      22.938  -4.520 -40.438  1.00 42.06           C  
ATOM   3536  C   ASP A 454      23.391  -3.811 -41.719  1.00 42.06           C  
ATOM   3537  CB  ASP A 454      21.719  -5.395 -40.719  1.00 42.06           C  
ATOM   3538  O   ASP A 454      24.172  -4.359 -42.469  1.00 42.06           O  
ATOM   3539  CG  ASP A 454      21.906  -6.844 -40.312  1.00 42.06           C  
ATOM   3540  OD1 ASP A 454      23.047  -7.223 -39.938  1.00 42.06           O  
ATOM   3541  OD2 ASP A 454      20.922  -7.609 -40.344  1.00 42.06           O  
ATOM   3542  N   LEU A 455      23.219  -2.551 -41.875  1.00 42.84           N  
ATOM   3543  CA  LEU A 455      23.531  -1.773 -43.062  1.00 42.84           C  
ATOM   3544  C   LEU A 455      24.922  -1.146 -42.969  1.00 42.84           C  
ATOM   3545  CB  LEU A 455      22.484  -0.683 -43.281  1.00 42.84           C  
ATOM   3546  O   LEU A 455      25.625  -1.016 -43.969  1.00 42.84           O  
ATOM   3547  CG  LEU A 455      22.297  -0.196 -44.719  1.00 42.84           C  
ATOM   3548  CD1 LEU A 455      21.344  -1.111 -45.500  1.00 42.84           C  
ATOM   3549  CD2 LEU A 455      21.797   1.244 -44.750  1.00 42.84           C  
ATOM   3550  N   THR A 456      25.453  -1.013 -41.844  1.00 50.31           N  
ATOM   3551  CA  THR A 456      26.734  -0.384 -41.531  1.00 50.31           C  
ATOM   3552  C   THR A 456      27.875  -1.391 -41.625  1.00 50.31           C  
ATOM   3553  CB  THR A 456      26.719   0.223 -40.094  1.00 50.31           C  
ATOM   3554  O   THR A 456      28.953  -1.062 -42.125  1.00 50.31           O  
ATOM   3555  CG2 THR A 456      25.922   1.519 -40.062  1.00 50.31           C  
ATOM   3556  OG1 THR A 456      26.141  -0.715 -39.188  1.00 50.31           O  
ATOM   3557  N   ASP A 457      27.594  -2.555 -41.344  1.00 50.59           N  
ATOM   3558  CA  ASP A 457      28.547  -3.648 -41.438  1.00 50.59           C  
ATOM   3559  C   ASP A 457      28.703  -4.121 -42.875  1.00 50.59           C  
ATOM   3560  CB  ASP A 457      28.125  -4.816 -40.531  1.00 50.59           C  
ATOM   3561  O   ASP A 457      29.828  -4.422 -43.312  1.00 50.59           O  
ATOM   3562  CG  ASP A 457      29.297  -5.676 -40.094  1.00 50.59           C  
ATOM   3563  OD1 ASP A 457      30.422  -5.164 -40.000  1.00 50.59           O  
ATOM   3564  OD2 ASP A 457      29.078  -6.879 -39.812  1.00 50.59           O  
ATOM   3565  N   SER A 458      27.641  -4.035 -43.656  1.00 52.69           N  
ATOM   3566  CA  SER A 458      27.656  -4.355 -45.094  1.00 52.69           C  
ATOM   3567  C   SER A 458      28.297  -3.242 -45.906  1.00 52.69           C  
ATOM   3568  CB  SER A 458      26.234  -4.598 -45.594  1.00 52.69           C  
ATOM   3569  O   SER A 458      29.062  -3.510 -46.812  1.00 52.69           O  
ATOM   3570  OG  SER A 458      26.047  -4.023 -46.875  1.00 52.69           O  
ATOM   3571  N   GLU A 459      28.156  -1.994 -45.562  1.00 58.56           N  
ATOM   3572  CA  GLU A 459      28.766  -0.817 -46.188  1.00 58.56           C  
ATOM   3573  C   GLU A 459      30.234  -0.683 -45.781  1.00 58.56           C  
ATOM   3574  CB  GLU A 459      28.000   0.449 -45.781  1.00 58.56           C  
ATOM   3575  O   GLU A 459      31.062  -0.297 -46.625  1.00 58.56           O  
ATOM   3576  CG  GLU A 459      26.672   0.608 -46.500  1.00 58.56           C  
ATOM   3577  CD  GLU A 459      25.984   1.932 -46.188  1.00 58.56           C  
ATOM   3578  OE1 GLU A 459      24.938   2.225 -46.812  1.00 58.56           O  
ATOM   3579  OE2 GLU A 459      26.500   2.682 -45.344  1.00 58.56           O  
ATOM   3580  N   MET A 460      30.469  -1.043 -44.531  1.00 62.16           N  
ATOM   3581  CA  MET A 460      31.844  -1.012 -44.031  1.00 62.16           C  
ATOM   3582  C   MET A 460      32.656  -2.141 -44.656  1.00 62.16           C  
ATOM   3583  CB  MET A 460      31.891  -1.111 -42.500  1.00 62.16           C  
ATOM   3584  O   MET A 460      33.844  -1.955 -44.969  1.00 62.16           O  
ATOM   3585  CG  MET A 460      31.516   0.183 -41.812  1.00 62.16           C  
ATOM   3586  SD  MET A 460      32.562   1.596 -42.344  1.00 62.16           S  
ATOM   3587  CE  MET A 460      34.188   1.058 -41.719  1.00 62.16           C  
ATOM   3588  N   ASN A 461      32.062  -3.285 -44.781  1.00 62.53           N  
ATOM   3589  CA  ASN A 461      32.656  -4.402 -45.469  1.00 62.53           C  
ATOM   3590  C   ASN A 461      32.906  -4.078 -46.938  1.00 62.53           C  
ATOM   3591  CB  ASN A 461      31.812  -5.664 -45.344  1.00 62.53           C  
ATOM   3592  O   ASN A 461      33.938  -4.434 -47.531  1.00 62.53           O  
ATOM   3593  CG  ASN A 461      32.094  -6.410 -44.031  1.00 62.53           C  
ATOM   3594  ND2 ASN A 461      31.188  -7.324 -43.688  1.00 62.53           N  
ATOM   3595  OD1 ASN A 461      33.094  -6.160 -43.375  1.00 62.53           O  
ATOM   3596  N   LYS A 462      31.953  -3.459 -47.562  1.00 69.00           N  
ATOM   3597  CA  LYS A 462      32.062  -2.982 -48.938  1.00 69.00           C  
ATOM   3598  C   LYS A 462      33.188  -1.952 -49.062  1.00 69.00           C  
ATOM   3599  CB  LYS A 462      30.750  -2.381 -49.406  1.00 69.00           C  
ATOM   3600  O   LYS A 462      33.969  -1.985 -50.031  1.00 69.00           O  
ATOM   3601  CG  LYS A 462      30.672  -2.207 -50.938  1.00 69.00           C  
ATOM   3602  CD  LYS A 462      29.297  -1.694 -51.344  1.00 69.00           C  
ATOM   3603  CE  LYS A 462      29.234  -1.438 -52.844  1.00 69.00           C  
ATOM   3604  NZ  LYS A 462      27.891  -0.951 -53.281  1.00 69.00           N  
ATOM   3605  N   LEU A 463      33.219  -1.042 -48.062  1.00 72.94           N  
ATOM   3606  CA  LEU A 463      34.281  -0.037 -48.000  1.00 72.94           C  
ATOM   3607  C   LEU A 463      35.625  -0.692 -47.812  1.00 72.94           C  
ATOM   3608  CB  LEU A 463      34.000   0.956 -46.875  1.00 72.94           C  
ATOM   3609  O   LEU A 463      36.625  -0.284 -48.406  1.00 72.94           O  
ATOM   3610  CG  LEU A 463      34.969   2.129 -46.750  1.00 72.94           C  
ATOM   3611  CD1 LEU A 463      34.969   2.965 -48.031  1.00 72.94           C  
ATOM   3612  CD2 LEU A 463      34.625   2.986 -45.531  1.00 72.94           C  
ATOM   3613  N   PHE A 464      35.656  -1.681 -46.812  1.00 73.75           N  
ATOM   3614  CA  PHE A 464      36.875  -2.430 -46.562  1.00 73.75           C  
ATOM   3615  C   PHE A 464      37.344  -3.137 -47.812  1.00 73.75           C  
ATOM   3616  CB  PHE A 464      36.656  -3.447 -45.438  1.00 73.75           C  
ATOM   3617  O   PHE A 464      38.531  -3.080 -48.156  1.00 73.75           O  
ATOM   3618  CG  PHE A 464      37.906  -4.156 -45.000  1.00 73.75           C  
ATOM   3619  CD1 PHE A 464      38.250  -5.391 -45.562  1.00 73.75           C  
ATOM   3620  CD2 PHE A 464      38.750  -3.594 -44.062  1.00 73.75           C  
ATOM   3621  CE1 PHE A 464      39.406  -6.051 -45.156  1.00 73.75           C  
ATOM   3622  CE2 PHE A 464      39.906  -4.246 -43.656  1.00 73.75           C  
ATOM   3623  CZ  PHE A 464      40.219  -5.477 -44.188  1.00 73.75           C  
ATOM   3624  N   GLU A 465      36.438  -3.799 -48.562  1.00 76.31           N  
ATOM   3625  CA  GLU A 465      36.750  -4.520 -49.781  1.00 76.31           C  
ATOM   3626  C   GLU A 465      37.188  -3.561 -50.906  1.00 76.31           C  
ATOM   3627  CB  GLU A 465      35.562  -5.367 -50.250  1.00 76.31           C  
ATOM   3628  O   GLU A 465      38.094  -3.848 -51.656  1.00 76.31           O  
ATOM   3629  CG  GLU A 465      35.344  -6.617 -49.406  1.00 76.31           C  
ATOM   3630  CD  GLU A 465      36.531  -7.574 -49.438  1.00 76.31           C  
ATOM   3631  OE1 GLU A 465      36.750  -8.305 -48.438  1.00 76.31           O  
ATOM   3632  OE2 GLU A 465      37.250  -7.594 -50.469  1.00 76.31           O  
ATOM   3633  N   LYS A 466      36.469  -2.471 -51.000  1.00 81.38           N  
ATOM   3634  CA  LYS A 466      36.781  -1.419 -51.969  1.00 81.38           C  
ATOM   3635  C   LYS A 466      38.188  -0.861 -51.719  1.00 81.38           C  
ATOM   3636  CB  LYS A 466      35.750  -0.293 -51.906  1.00 81.38           C  
ATOM   3637  O   LYS A 466      38.969  -0.654 -52.656  1.00 81.38           O  
ATOM   3638  CG  LYS A 466      35.938   0.770 -52.969  1.00 81.38           C  
ATOM   3639  CD  LYS A 466      34.844   1.829 -52.906  1.00 81.38           C  
ATOM   3640  CE  LYS A 466      35.031   2.918 -53.938  1.00 81.38           C  
ATOM   3641  NZ  LYS A 466      33.969   3.951 -53.875  1.00 81.38           N  
ATOM   3642  N   THR A 467      38.438  -0.521 -50.406  1.00 80.56           N  
ATOM   3643  CA  THR A 467      39.750   0.000 -50.000  1.00 80.56           C  
ATOM   3644  C   THR A 467      40.844  -1.025 -50.250  1.00 80.56           C  
ATOM   3645  CB  THR A 467      39.750   0.395 -48.500  1.00 80.56           C  
ATOM   3646  O   THR A 467      41.938  -0.671 -50.688  1.00 80.56           O  
ATOM   3647  CG2 THR A 467      41.062   1.049 -48.094  1.00 80.56           C  
ATOM   3648  OG1 THR A 467      38.656   1.316 -48.281  1.00 80.56           O  
ATOM   3649  N   ARG A 468      40.531  -2.287 -49.969  1.00 81.81           N  
ATOM   3650  CA  ARG A 468      41.469  -3.387 -50.250  1.00 81.81           C  
ATOM   3651  C   ARG A 468      41.781  -3.475 -51.750  1.00 81.81           C  
ATOM   3652  CB  ARG A 468      40.875  -4.715 -49.781  1.00 81.81           C  
ATOM   3653  O   ARG A 468      42.938  -3.643 -52.125  1.00 81.81           O  
ATOM   3654  CG  ARG A 468      41.781  -5.906 -49.969  1.00 81.81           C  
ATOM   3655  CD  ARG A 468      41.188  -7.191 -49.438  1.00 81.81           C  
ATOM   3656  NE  ARG A 468      42.031  -8.344 -49.656  1.00 81.81           N  
ATOM   3657  NH1 ARG A 468      40.656  -9.867 -48.625  1.00 81.81           N  
ATOM   3658  NH2 ARG A 468      42.625 -10.562 -49.562  1.00 81.81           N  
ATOM   3659  CZ  ARG A 468      41.781  -9.586 -49.281  1.00 81.81           C  
ATOM   3660  N   ARG A 469      40.781  -3.291 -52.625  1.00 83.56           N  
ATOM   3661  CA  ARG A 469      40.938  -3.342 -54.062  1.00 83.56           C  
ATOM   3662  C   ARG A 469      41.750  -2.150 -54.594  1.00 83.56           C  
ATOM   3663  CB  ARG A 469      39.562  -3.381 -54.750  1.00 83.56           C  
ATOM   3664  O   ARG A 469      42.531  -2.287 -55.531  1.00 83.56           O  
ATOM   3665  CG  ARG A 469      38.844  -4.723 -54.656  1.00 83.56           C  
ATOM   3666  CD  ARG A 469      37.531  -4.723 -55.375  1.00 83.56           C  
ATOM   3667  NE  ARG A 469      36.781  -5.961 -55.156  1.00 83.56           N  
ATOM   3668  NH1 ARG A 469      34.812  -5.180 -56.062  1.00 83.56           N  
ATOM   3669  NH2 ARG A 469      34.938  -7.316 -55.250  1.00 83.56           N  
ATOM   3670  CZ  ARG A 469      35.500  -6.148 -55.469  1.00 83.56           C  
ATOM   3671  N   GLN A 470      41.531  -1.026 -54.000  1.00 83.25           N  
ATOM   3672  CA  GLN A 470      42.188   0.221 -54.375  1.00 83.25           C  
ATOM   3673  C   GLN A 470      43.688   0.193 -53.969  1.00 83.25           C  
ATOM   3674  CB  GLN A 470      41.500   1.411 -53.688  1.00 83.25           C  
ATOM   3675  O   GLN A 470      44.531   0.643 -54.750  1.00 83.25           O  
ATOM   3676  CG  GLN A 470      40.188   1.807 -54.344  1.00 83.25           C  
ATOM   3677  CD  GLN A 470      39.594   3.053 -53.750  1.00 83.25           C  
ATOM   3678  NE2 GLN A 470      38.906   3.840 -54.562  1.00 83.25           N  
ATOM   3679  OE1 GLN A 470      39.719   3.305 -52.531  1.00 83.25           O  
ATOM   3680  N   LEU A 471      44.000  -0.327 -52.750  1.00 82.88           N  
ATOM   3681  CA  LEU A 471      45.344  -0.317 -52.156  1.00 82.88           C  
ATOM   3682  C   LEU A 471      46.188  -1.474 -52.719  1.00 82.88           C  
ATOM   3683  CB  LEU A 471      45.250  -0.396 -50.656  1.00 82.88           C  
ATOM   3684  O   LEU A 471      47.406  -1.380 -52.781  1.00 82.88           O  
ATOM   3685  CG  LEU A 471      44.781   0.858 -49.938  1.00 82.88           C  
ATOM   3686  CD1 LEU A 471      44.531   0.561 -48.438  1.00 82.88           C  
ATOM   3687  CD2 LEU A 471      45.750   2.002 -50.094  1.00 82.88           C  
ATOM   3688  N   ARG A 472      45.625  -2.469 -53.281  1.00 84.00           N  
ATOM   3689  CA  ARG A 472      46.250  -3.619 -53.906  1.00 84.00           C  
ATOM   3690  C   ARG A 472      47.594  -3.945 -53.219  1.00 84.00           C  
ATOM   3691  CB  ARG A 472      46.500  -3.363 -55.406  1.00 84.00           C  
ATOM   3692  O   ARG A 472      47.625  -4.312 -52.062  1.00 84.00           O  
ATOM   3693  CG  ARG A 472      45.219  -3.297 -56.219  1.00 84.00           C  
ATOM   3694  CD  ARG A 472      45.500  -3.051 -57.688  1.00 84.00           C  
ATOM   3695  NE  ARG A 472      44.250  -2.980 -58.469  1.00 84.00           N  
ATOM   3696  NH1 ARG A 472      45.312  -2.711 -60.500  1.00 84.00           N  
ATOM   3697  NH2 ARG A 472      43.031  -2.770 -60.406  1.00 84.00           N  
ATOM   3698  CZ  ARG A 472      44.188  -2.820 -59.781  1.00 84.00           C  
ATOM   3699  N   GLU A 473      48.719  -4.016 -53.938  1.00 81.88           N  
ATOM   3700  CA  GLU A 473      50.031  -4.422 -53.469  1.00 81.88           C  
ATOM   3701  C   GLU A 473      50.688  -3.328 -52.625  1.00 81.88           C  
ATOM   3702  CB  GLU A 473      50.938  -4.777 -54.656  1.00 81.88           C  
ATOM   3703  O   GLU A 473      51.750  -3.531 -52.062  1.00 81.88           O  
ATOM   3704  CG  GLU A 473      50.375  -5.895 -55.531  1.00 81.88           C  
ATOM   3705  CD  GLU A 473      51.344  -6.312 -56.625  1.00 81.88           C  
ATOM   3706  OE1 GLU A 473      50.969  -7.211 -57.438  1.00 81.88           O  
ATOM   3707  OE2 GLU A 473      52.438  -5.738 -56.688  1.00 81.88           O  
ATOM   3708  N   ASN A 474      50.094  -2.111 -52.594  1.00 82.75           N  
ATOM   3709  CA  ASN A 474      50.625  -0.947 -51.906  1.00 82.75           C  
ATOM   3710  C   ASN A 474      50.344  -1.014 -50.406  1.00 82.75           C  
ATOM   3711  CB  ASN A 474      50.031   0.343 -52.500  1.00 82.75           C  
ATOM   3712  O   ASN A 474      50.906  -0.257 -49.625  1.00 82.75           O  
ATOM   3713  CG  ASN A 474      50.531   0.605 -53.906  1.00 82.75           C  
ATOM   3714  ND2 ASN A 474      49.844   1.470 -54.625  1.00 82.75           N  
ATOM   3715  OD1 ASN A 474      51.531   0.036 -54.344  1.00 82.75           O  
ATOM   3716  N   ALA A 475      49.500  -2.004 -49.906  1.00 84.12           N  
ATOM   3717  CA  ALA A 475      49.125  -2.174 -48.500  1.00 84.12           C  
ATOM   3718  C   ALA A 475      48.906  -3.646 -48.156  1.00 84.12           C  
ATOM   3719  CB  ALA A 475      47.875  -1.372 -48.188  1.00 84.12           C  
ATOM   3720  O   ALA A 475      48.688  -4.465 -49.062  1.00 84.12           O  
ATOM   3721  N   GLU A 476      49.188  -4.047 -46.969  1.00 82.50           N  
ATOM   3722  CA  GLU A 476      48.969  -5.391 -46.438  1.00 82.50           C  
ATOM   3723  C   GLU A 476      47.844  -5.395 -45.375  1.00 82.50           C  
ATOM   3724  CB  GLU A 476      50.250  -5.949 -45.844  1.00 82.50           C  
ATOM   3725  O   GLU A 476      47.844  -4.559 -44.469  1.00 82.50           O  
ATOM   3726  CG  GLU A 476      50.125  -7.395 -45.375  1.00 82.50           C  
ATOM   3727  CD  GLU A 476      51.438  -7.953 -44.812  1.00 82.50           C  
ATOM   3728  OE1 GLU A 476      51.500  -9.156 -44.500  1.00 82.50           O  
ATOM   3729  OE2 GLU A 476      52.438  -7.180 -44.719  1.00 82.50           O  
ATOM   3730  N   ASP A 477      46.906  -6.305 -45.688  1.00 81.19           N  
ATOM   3731  CA  ASP A 477      45.844  -6.512 -44.719  1.00 81.19           C  
ATOM   3732  C   ASP A 477      46.375  -7.137 -43.438  1.00 81.19           C  
ATOM   3733  CB  ASP A 477      44.750  -7.398 -45.312  1.00 81.19           C  
ATOM   3734  O   ASP A 477      46.875  -8.250 -43.438  1.00 81.19           O  
ATOM   3735  CG  ASP A 477      43.531  -7.559 -44.406  1.00 81.19           C  
ATOM   3736  OD1 ASP A 477      43.594  -7.113 -43.250  1.00 81.19           O  
ATOM   3737  OD2 ASP A 477      42.531  -8.141 -44.844  1.00 81.19           O  
ATOM   3738  N   MET A 478      46.188  -6.555 -42.312  1.00 74.06           N  
ATOM   3739  CA  MET A 478      46.750  -6.938 -41.000  1.00 74.06           C  
ATOM   3740  C   MET A 478      45.812  -7.875 -40.250  1.00 74.06           C  
ATOM   3741  CB  MET A 478      47.031  -5.699 -40.156  1.00 74.06           C  
ATOM   3742  O   MET A 478      46.156  -8.391 -39.188  1.00 74.06           O  
ATOM   3743  CG  MET A 478      48.094  -4.785 -40.719  1.00 74.06           C  
ATOM   3744  SD  MET A 478      48.406  -3.309 -39.688  1.00 74.06           S  
ATOM   3745  CE  MET A 478      49.156  -4.094 -38.250  1.00 74.06           C  
ATOM   3746  N   GLY A 479      44.656  -8.172 -40.812  1.00 63.69           N  
ATOM   3747  CA  GLY A 479      43.750  -9.156 -40.219  1.00 63.69           C  
ATOM   3748  C   GLY A 479      43.000  -8.617 -39.031  1.00 63.69           C  
ATOM   3749  O   GLY A 479      42.281  -9.359 -38.375  1.00 63.69           O  
ATOM   3750  N   ASN A 480      43.125  -7.398 -38.656  1.00 59.16           N  
ATOM   3751  CA  ASN A 480      42.469  -6.762 -37.531  1.00 59.16           C  
ATOM   3752  C   ASN A 480      41.656  -5.547 -37.969  1.00 59.16           C  
ATOM   3753  CB  ASN A 480      43.469  -6.355 -36.469  1.00 59.16           C  
ATOM   3754  O   ASN A 480      41.312  -4.680 -37.156  1.00 59.16           O  
ATOM   3755  CG  ASN A 480      44.531  -5.387 -36.969  1.00 59.16           C  
ATOM   3756  ND2 ASN A 480      45.406  -4.926 -36.094  1.00 59.16           N  
ATOM   3757  OD1 ASN A 480      44.531  -5.055 -38.156  1.00 59.16           O  
ATOM   3758  N   GLY A 481      41.281  -5.547 -39.375  1.00 64.88           N  
ATOM   3759  CA  GLY A 481      40.469  -4.449 -39.875  1.00 64.88           C  
ATOM   3760  C   GLY A 481      41.281  -3.195 -40.156  1.00 64.88           C  
ATOM   3761  O   GLY A 481      40.688  -2.133 -40.406  1.00 64.88           O  
ATOM   3762  N   CYS A 482      42.656  -3.361 -40.219  1.00 75.06           N  
ATOM   3763  CA  CYS A 482      43.594  -2.307 -40.531  1.00 75.06           C  
ATOM   3764  C   CYS A 482      44.500  -2.719 -41.719  1.00 75.06           C  
ATOM   3765  CB  CYS A 482      44.438  -1.960 -39.312  1.00 75.06           C  
ATOM   3766  O   CYS A 482      44.719  -3.908 -41.906  1.00 75.06           O  
ATOM   3767  SG  CYS A 482      43.500  -1.333 -37.938  1.00 75.06           S  
ATOM   3768  N   PHE A 483      44.906  -1.661 -42.562  1.00 81.94           N  
ATOM   3769  CA  PHE A 483      45.875  -1.857 -43.625  1.00 81.94           C  
ATOM   3770  C   PHE A 483      47.219  -1.211 -43.281  1.00 81.94           C  
ATOM   3771  CB  PHE A 483      45.344  -1.284 -44.938  1.00 81.94           C  
ATOM   3772  O   PHE A 483      47.250  -0.085 -42.781  1.00 81.94           O  
ATOM   3773  CG  PHE A 483      44.094  -1.982 -45.438  1.00 81.94           C  
ATOM   3774  CD1 PHE A 483      44.188  -3.213 -46.094  1.00 81.94           C  
ATOM   3775  CD2 PHE A 483      42.844  -1.408 -45.281  1.00 81.94           C  
ATOM   3776  CE1 PHE A 483      43.062  -3.861 -46.562  1.00 81.94           C  
ATOM   3777  CE2 PHE A 483      41.688  -2.051 -45.750  1.00 81.94           C  
ATOM   3778  CZ  PHE A 483      41.812  -3.277 -46.375  1.00 81.94           C  
ATOM   3779  N   LYS A 484      48.188  -2.096 -43.438  1.00 83.88           N  
ATOM   3780  CA  LYS A 484      49.531  -1.526 -43.406  1.00 83.88           C  
ATOM   3781  C   LYS A 484      49.938  -0.999 -44.750  1.00 83.88           C  
ATOM   3782  CB  LYS A 484      50.531  -2.566 -42.906  1.00 83.88           C  
ATOM   3783  O   LYS A 484      50.094  -1.773 -45.719  1.00 83.88           O  
ATOM   3784  CG  LYS A 484      51.938  -1.999 -42.625  1.00 83.88           C  
ATOM   3785  CD  LYS A 484      52.844  -3.049 -42.000  1.00 83.88           C  
ATOM   3786  CE  LYS A 484      54.219  -2.463 -41.656  1.00 83.88           C  
ATOM   3787  NZ  LYS A 484      55.094  -3.471 -41.000  1.00 83.88           N  
ATOM   3788  N   ILE A 485      50.094   0.409 -44.875  1.00 85.12           N  
ATOM   3789  CA  ILE A 485      50.406   1.051 -46.125  1.00 85.12           C  
ATOM   3790  C   ILE A 485      51.938   1.226 -46.250  1.00 85.12           C  
ATOM   3791  CB  ILE A 485      49.719   2.416 -46.281  1.00 85.12           C  
ATOM   3792  O   ILE A 485      52.562   1.792 -45.375  1.00 85.12           O  
ATOM   3793  CG1 ILE A 485      48.188   2.244 -46.125  1.00 85.12           C  
ATOM   3794  CG2 ILE A 485      50.062   3.076 -47.594  1.00 85.12           C  
ATOM   3795  CD1 ILE A 485      47.406   3.555 -46.125  1.00 85.12           C  
ATOM   3796  N   TYR A 486      52.531   0.736 -47.344  1.00 81.38           N  
ATOM   3797  CA  TYR A 486      53.969   0.601 -47.500  1.00 81.38           C  
ATOM   3798  C   TYR A 486      54.531   1.795 -48.250  1.00 81.38           C  
ATOM   3799  CB  TYR A 486      54.312  -0.695 -48.250  1.00 81.38           C  
ATOM   3800  O   TYR A 486      55.719   1.794 -48.625  1.00 81.38           O  
ATOM   3801  CG  TYR A 486      54.156  -1.938 -47.406  1.00 81.38           C  
ATOM   3802  CD1 TYR A 486      55.031  -2.219 -46.375  1.00 81.38           C  
ATOM   3803  CD2 TYR A 486      53.094  -2.830 -47.656  1.00 81.38           C  
ATOM   3804  CE1 TYR A 486      54.875  -3.363 -45.594  1.00 81.38           C  
ATOM   3805  CE2 TYR A 486      52.938  -3.979 -46.875  1.00 81.38           C  
ATOM   3806  OH  TYR A 486      53.688  -5.367 -45.094  1.00 81.38           O  
ATOM   3807  CZ  TYR A 486      53.844  -4.234 -45.844  1.00 81.38           C  
ATOM   3808  N   HIS A 487      53.750   2.932 -48.438  1.00 80.25           N  
ATOM   3809  CA  HIS A 487      54.219   4.203 -48.969  1.00 80.25           C  
ATOM   3810  C   HIS A 487      53.812   5.367 -48.094  1.00 80.25           C  
ATOM   3811  CB  HIS A 487      53.688   4.410 -50.406  1.00 80.25           C  
ATOM   3812  O   HIS A 487      52.906   5.223 -47.250  1.00 80.25           O  
ATOM   3813  CG  HIS A 487      52.219   4.512 -50.469  1.00 80.25           C  
ATOM   3814  CD2 HIS A 487      51.281   3.586 -50.781  1.00 80.25           C  
ATOM   3815  ND1 HIS A 487      51.531   5.688 -50.219  1.00 80.25           N  
ATOM   3816  CE1 HIS A 487      50.219   5.477 -50.375  1.00 80.25           C  
ATOM   3817  NE2 HIS A 487      50.031   4.211 -50.688  1.00 80.25           N  
ATOM   3818  N   LYS A 488      54.562   6.492 -48.125  1.00 80.38           N  
ATOM   3819  CA  LYS A 488      54.188   7.688 -47.406  1.00 80.38           C  
ATOM   3820  C   LYS A 488      52.844   8.227 -47.875  1.00 80.38           C  
ATOM   3821  CB  LYS A 488      55.250   8.773 -47.531  1.00 80.38           C  
ATOM   3822  O   LYS A 488      52.656   8.438 -49.062  1.00 80.38           O  
ATOM   3823  CG  LYS A 488      56.531   8.484 -46.719  1.00 80.38           C  
ATOM   3824  CD  LYS A 488      57.531   9.625 -46.844  1.00 80.38           C  
ATOM   3825  CE  LYS A 488      58.844   9.281 -46.156  1.00 80.38           C  
ATOM   3826  NZ  LYS A 488      59.844  10.375 -46.312  1.00 80.38           N  
ATOM   3827  N   CYS A 489      51.875   8.156 -46.938  1.00 78.12           N  
ATOM   3828  CA  CYS A 489      50.531   8.594 -47.281  1.00 78.12           C  
ATOM   3829  C   CYS A 489      50.188   9.914 -46.594  1.00 78.12           C  
ATOM   3830  CB  CYS A 489      49.500   7.527 -46.875  1.00 78.12           C  
ATOM   3831  O   CYS A 489      49.938   9.938 -45.375  1.00 78.12           O  
ATOM   3832  SG  CYS A 489      47.875   7.773 -47.625  1.00 78.12           S  
ATOM   3833  N   ASP A 490      50.312  11.070 -47.281  1.00 78.81           N  
ATOM   3834  CA  ASP A 490      49.969  12.398 -46.781  1.00 78.81           C  
ATOM   3835  C   ASP A 490      48.469  12.672 -46.875  1.00 78.81           C  
ATOM   3836  CB  ASP A 490      50.750  13.469 -47.562  1.00 78.81           C  
ATOM   3837  O   ASP A 490      47.719  11.805 -47.312  1.00 78.81           O  
ATOM   3838  CG  ASP A 490      50.469  13.438 -49.062  1.00 78.81           C  
ATOM   3839  OD1 ASP A 490      49.656  12.617 -49.500  1.00 78.81           O  
ATOM   3840  OD2 ASP A 490      51.094  14.242 -49.781  1.00 78.81           O  
ATOM   3841  N   ASN A 491      47.938  13.758 -46.344  1.00 76.75           N  
ATOM   3842  CA  ASN A 491      46.531  14.148 -46.312  1.00 76.75           C  
ATOM   3843  C   ASN A 491      45.906  14.062 -47.719  1.00 76.75           C  
ATOM   3844  CB  ASN A 491      46.375  15.562 -45.750  1.00 76.75           C  
ATOM   3845  O   ASN A 491      44.719  13.734 -47.844  1.00 76.75           O  
ATOM   3846  CG  ASN A 491      46.469  15.594 -44.250  1.00 76.75           C  
ATOM   3847  ND2 ASN A 491      46.562  16.797 -43.688  1.00 76.75           N  
ATOM   3848  OD1 ASN A 491      46.438  14.555 -43.594  1.00 76.75           O  
ATOM   3849  N   ALA A 492      46.719  14.312 -48.719  1.00 77.00           N  
ATOM   3850  CA  ALA A 492      46.281  14.234 -50.125  1.00 77.00           C  
ATOM   3851  C   ALA A 492      46.062  12.781 -50.562  1.00 77.00           C  
ATOM   3852  CB  ALA A 492      47.312  14.898 -51.031  1.00 77.00           C  
ATOM   3853  O   ALA A 492      45.094  12.477 -51.250  1.00 77.00           O  
ATOM   3854  N   CYS A 493      46.938  11.883 -50.188  1.00 81.69           N  
ATOM   3855  CA  CYS A 493      46.844  10.438 -50.375  1.00 81.69           C  
ATOM   3856  C   CYS A 493      45.625   9.867 -49.656  1.00 81.69           C  
ATOM   3857  CB  CYS A 493      48.125   9.742 -49.906  1.00 81.69           C  
ATOM   3858  O   CYS A 493      44.844   9.102 -50.219  1.00 81.69           O  
ATOM   3859  SG  CYS A 493      48.000   7.941 -49.969  1.00 81.69           S  
ATOM   3860  N   ILE A 494      45.438  10.242 -48.438  1.00 78.25           N  
ATOM   3861  CA  ILE A 494      44.312   9.820 -47.594  1.00 78.25           C  
ATOM   3862  C   ILE A 494      43.000  10.320 -48.219  1.00 78.25           C  
ATOM   3863  CB  ILE A 494      44.438  10.336 -46.156  1.00 78.25           C  
ATOM   3864  O   ILE A 494      42.000   9.602 -48.219  1.00 78.25           O  
ATOM   3865  CG1 ILE A 494      45.625   9.648 -45.438  1.00 78.25           C  
ATOM   3866  CG2 ILE A 494      43.156  10.109 -45.375  1.00 78.25           C  
ATOM   3867  CD1 ILE A 494      45.406   8.164 -45.219  1.00 78.25           C  
ATOM   3868  N   GLY A 495      43.031  11.531 -48.781  1.00 78.00           N  
ATOM   3869  CA  GLY A 495      41.906  12.133 -49.469  1.00 78.00           C  
ATOM   3870  C   GLY A 495      41.531  11.414 -50.750  1.00 78.00           C  
ATOM   3871  O   GLY A 495      40.375  11.281 -51.094  1.00 78.00           O  
ATOM   3872  N   SER A 496      42.500  10.828 -51.406  1.00 81.38           N  
ATOM   3873  CA  SER A 496      42.312  10.062 -52.656  1.00 81.38           C  
ATOM   3874  C   SER A 496      41.750   8.680 -52.375  1.00 81.38           C  
ATOM   3875  CB  SER A 496      43.625   9.930 -53.406  1.00 81.38           C  
ATOM   3876  O   SER A 496      40.969   8.141 -53.156  1.00 81.38           O  
ATOM   3877  OG  SER A 496      44.531   9.102 -52.688  1.00 81.38           O  
ATOM   3878  N   ILE A 497      42.031   8.047 -51.281  1.00 81.06           N  
ATOM   3879  CA  ILE A 497      41.500   6.773 -50.781  1.00 81.06           C  
ATOM   3880  C   ILE A 497      40.062   6.953 -50.344  1.00 81.06           C  
ATOM   3881  CB  ILE A 497      42.344   6.199 -49.625  1.00 81.06           C  
ATOM   3882  O   ILE A 497      39.188   6.148 -50.688  1.00 81.06           O  
ATOM   3883  CG1 ILE A 497      43.781   5.871 -50.125  1.00 81.06           C  
ATOM   3884  CG2 ILE A 497      41.688   4.961 -49.031  1.00 81.06           C  
ATOM   3885  CD1 ILE A 497      44.719   5.473 -49.031  1.00 81.06           C  
ATOM   3886  N   ARG A 498      39.781   8.102 -49.750  1.00 76.88           N  
ATOM   3887  CA  ARG A 498      38.469   8.461 -49.281  1.00 76.88           C  
ATOM   3888  C   ARG A 498      37.531   8.750 -50.438  1.00 76.88           C  
ATOM   3889  CB  ARG A 498      38.531   9.680 -48.344  1.00 76.88           C  
ATOM   3890  O   ARG A 498      36.344   8.375 -50.406  1.00 76.88           O  
ATOM   3891  CG  ARG A 498      37.219  10.016 -47.688  1.00 76.88           C  
ATOM   3892  CD  ARG A 498      37.344  11.219 -46.750  1.00 76.88           C  
ATOM   3893  NE  ARG A 498      36.062  11.562 -46.125  1.00 76.88           N  
ATOM   3894  NH1 ARG A 498      36.906  13.305 -44.875  1.00 76.88           N  
ATOM   3895  NH2 ARG A 498      34.688  12.781 -44.750  1.00 76.88           N  
ATOM   3896  CZ  ARG A 498      35.875  12.547 -45.250  1.00 76.88           C  
ATOM   3897  N   ASN A 499      37.938   9.375 -51.531  1.00 77.50           N  
ATOM   3898  CA  ASN A 499      37.156   9.844 -52.688  1.00 77.50           C  
ATOM   3899  C   ASN A 499      37.156   8.820 -53.812  1.00 77.50           C  
ATOM   3900  CB  ASN A 499      37.719  11.188 -53.188  1.00 77.50           C  
ATOM   3901  O   ASN A 499      36.562   9.062 -54.875  1.00 77.50           O  
ATOM   3902  CG  ASN A 499      37.406  12.336 -52.250  1.00 77.50           C  
ATOM   3903  ND2 ASN A 499      38.156  13.430 -52.406  1.00 77.50           N  
ATOM   3904  OD1 ASN A 499      36.531  12.234 -51.406  1.00 77.50           O  
ATOM   3905  N   GLY A 500      37.875   7.594 -53.500  1.00 79.25           N  
ATOM   3906  CA  GLY A 500      37.875   6.508 -54.469  1.00 79.25           C  
ATOM   3907  C   GLY A 500      38.719   6.801 -55.688  1.00 79.25           C  
ATOM   3908  O   GLY A 500      38.531   6.199 -56.750  1.00 79.25           O  
ATOM   3909  N   THR A 501      39.562   7.832 -55.719  1.00 83.50           N  
ATOM   3910  CA  THR A 501      40.406   8.289 -56.812  1.00 83.50           C  
ATOM   3911  C   THR A 501      41.875   7.902 -56.594  1.00 83.50           C  
ATOM   3912  CB  THR A 501      40.312   9.812 -57.000  1.00 83.50           C  
ATOM   3913  O   THR A 501      42.781   8.453 -57.219  1.00 83.50           O  
ATOM   3914  CG2 THR A 501      38.875  10.211 -57.438  1.00 83.50           C  
ATOM   3915  OG1 THR A 501      40.625  10.469 -55.781  1.00 83.50           O  
ATOM   3916  N   TYR A 502      42.062   6.961 -55.656  1.00 81.94           N  
ATOM   3917  CA  TYR A 502      43.438   6.500 -55.344  1.00 81.94           C  
ATOM   3918  C   TYR A 502      44.062   5.793 -56.531  1.00 81.94           C  
ATOM   3919  CB  TYR A 502      43.406   5.555 -54.125  1.00 81.94           C  
ATOM   3920  O   TYR A 502      43.438   4.891 -57.125  1.00 81.94           O  
ATOM   3921  CG  TYR A 502      44.750   4.996 -53.750  1.00 81.94           C  
ATOM   3922  CD1 TYR A 502      45.156   3.734 -54.219  1.00 81.94           C  
ATOM   3923  CD2 TYR A 502      45.656   5.723 -52.969  1.00 81.94           C  
ATOM   3924  CE1 TYR A 502      46.406   3.211 -53.875  1.00 81.94           C  
ATOM   3925  CE2 TYR A 502      46.875   5.207 -52.656  1.00 81.94           C  
ATOM   3926  OH  TYR A 502      48.500   3.443 -52.781  1.00 81.94           O  
ATOM   3927  CZ  TYR A 502      47.250   3.955 -53.094  1.00 81.94           C  
ATOM   3928  N   ASP A 503      45.219   6.348 -57.000  1.00 83.94           N  
ATOM   3929  CA  ASP A 503      45.938   5.766 -58.125  1.00 83.94           C  
ATOM   3930  C   ASP A 503      47.094   4.875 -57.625  1.00 83.94           C  
ATOM   3931  CB  ASP A 503      46.500   6.863 -59.031  1.00 83.94           C  
ATOM   3932  O   ASP A 503      48.125   5.375 -57.188  1.00 83.94           O  
ATOM   3933  CG  ASP A 503      47.094   6.320 -60.312  1.00 83.94           C  
ATOM   3934  OD1 ASP A 503      47.281   5.090 -60.438  1.00 83.94           O  
ATOM   3935  OD2 ASP A 503      47.375   7.133 -61.219  1.00 83.94           O  
ATOM   3936  N   HIS A 504      46.812   3.605 -57.719  1.00 80.50           N  
ATOM   3937  CA  HIS A 504      47.750   2.594 -57.219  1.00 80.50           C  
ATOM   3938  C   HIS A 504      49.094   2.682 -57.906  1.00 80.50           C  
ATOM   3939  CB  HIS A 504      47.156   1.194 -57.406  1.00 80.50           C  
ATOM   3940  O   HIS A 504      50.125   2.410 -57.312  1.00 80.50           O  
ATOM   3941  CG  HIS A 504      48.156   0.100 -57.344  1.00 80.50           C  
ATOM   3942  CD2 HIS A 504      48.594  -0.659 -56.312  1.00 80.50           C  
ATOM   3943  ND1 HIS A 504      48.875  -0.318 -58.469  1.00 80.50           N  
ATOM   3944  CE1 HIS A 504      49.688  -1.291 -58.094  1.00 80.50           C  
ATOM   3945  NE2 HIS A 504      49.562  -1.517 -56.812  1.00 80.50           N  
ATOM   3946  N   ASP A 505      49.281   3.111 -59.156  1.00 82.12           N  
ATOM   3947  CA  ASP A 505      50.469   3.176 -59.969  1.00 82.12           C  
ATOM   3948  C   ASP A 505      51.438   4.266 -59.500  1.00 82.12           C  
ATOM   3949  CB  ASP A 505      50.125   3.424 -61.438  1.00 82.12           C  
ATOM   3950  O   ASP A 505      52.656   4.137 -59.594  1.00 82.12           O  
ATOM   3951  CG  ASP A 505      49.406   2.240 -62.094  1.00 82.12           C  
ATOM   3952  OD1 ASP A 505      49.750   1.081 -61.750  1.00 82.12           O  
ATOM   3953  OD2 ASP A 505      48.531   2.467 -62.938  1.00 82.12           O  
ATOM   3954  N   VAL A 506      50.844   5.230 -58.906  1.00 82.69           N  
ATOM   3955  CA  VAL A 506      51.594   6.414 -58.469  1.00 82.69           C  
ATOM   3956  C   VAL A 506      52.469   6.062 -57.250  1.00 82.69           C  
ATOM   3957  CB  VAL A 506      50.656   7.582 -58.125  1.00 82.69           C  
ATOM   3958  O   VAL A 506      53.594   6.523 -57.125  1.00 82.69           O  
ATOM   3959  CG1 VAL A 506      51.406   8.727 -57.469  1.00 82.69           C  
ATOM   3960  CG2 VAL A 506      49.906   8.062 -59.375  1.00 82.69           C  
ATOM   3961  N   TYR A 507      51.969   5.070 -56.375  1.00 79.94           N  
ATOM   3962  CA  TYR A 507      52.625   4.793 -55.094  1.00 79.94           C  
ATOM   3963  C   TYR A 507      53.219   3.398 -55.094  1.00 79.94           C  
ATOM   3964  CB  TYR A 507      51.594   4.922 -53.969  1.00 79.94           C  
ATOM   3965  O   TYR A 507      53.781   2.961 -54.094  1.00 79.94           O  
ATOM   3966  CG  TYR A 507      51.000   6.297 -53.844  1.00 79.94           C  
ATOM   3967  CD1 TYR A 507      51.719   7.359 -53.312  1.00 79.94           C  
ATOM   3968  CD2 TYR A 507      49.688   6.539 -54.281  1.00 79.94           C  
ATOM   3969  CE1 TYR A 507      51.156   8.625 -53.188  1.00 79.94           C  
ATOM   3970  CE2 TYR A 507      49.125   7.805 -54.156  1.00 79.94           C  
ATOM   3971  OH  TYR A 507      49.312  10.094 -53.500  1.00 79.94           O  
ATOM   3972  CZ  TYR A 507      49.875   8.844 -53.625  1.00 79.94           C  
ATOM   3973  N   ARG A 508      53.156   2.725 -56.250  1.00 80.25           N  
ATOM   3974  CA  ARG A 508      53.562   1.333 -56.406  1.00 80.25           C  
ATOM   3975  C   ARG A 508      55.062   1.173 -56.219  1.00 80.25           C  
ATOM   3976  CB  ARG A 508      53.156   0.822 -57.812  1.00 80.25           C  
ATOM   3977  O   ARG A 508      55.500   0.245 -55.531  1.00 80.25           O  
ATOM   3978  CG  ARG A 508      53.438  -0.659 -58.000  1.00 80.25           C  
ATOM   3979  CD  ARG A 508      52.906  -1.143 -59.344  1.00 80.25           C  
ATOM   3980  NE  ARG A 508      53.281  -2.539 -59.594  1.00 80.25           N  
ATOM   3981  NH1 ARG A 508      52.094  -2.705 -61.594  1.00 80.25           N  
ATOM   3982  NH2 ARG A 508      53.250  -4.512 -60.781  1.00 80.25           N  
ATOM   3983  CZ  ARG A 508      52.875  -3.248 -60.656  1.00 80.25           C  
ATOM   3984  N   ASP A 509      55.906   2.057 -56.750  1.00 79.06           N  
ATOM   3985  CA  ASP A 509      57.375   1.981 -56.719  1.00 79.06           C  
ATOM   3986  C   ASP A 509      57.875   2.211 -55.281  1.00 79.06           C  
ATOM   3987  CB  ASP A 509      58.000   3.000 -57.656  1.00 79.06           C  
ATOM   3988  O   ASP A 509      58.750   1.487 -54.812  1.00 79.06           O  
ATOM   3989  CG  ASP A 509      57.906   2.574 -59.125  1.00 79.06           C  
ATOM   3990  OD1 ASP A 509      57.750   1.364 -59.406  1.00 79.06           O  
ATOM   3991  OD2 ASP A 509      58.000   3.453 -60.000  1.00 79.06           O  
ATOM   3992  N   GLU A 510      57.219   3.193 -54.594  1.00 78.75           N  
ATOM   3993  CA  GLU A 510      57.531   3.512 -53.219  1.00 78.75           C  
ATOM   3994  C   GLU A 510      57.094   2.393 -52.281  1.00 78.75           C  
ATOM   3995  CB  GLU A 510      56.875   4.832 -52.812  1.00 78.75           C  
ATOM   3996  O   GLU A 510      57.781   2.047 -51.344  1.00 78.75           O  
ATOM   3997  CG  GLU A 510      57.312   5.344 -51.438  1.00 78.75           C  
ATOM   3998  CD  GLU A 510      56.688   6.680 -51.062  1.00 78.75           C  
ATOM   3999  OE1 GLU A 510      57.000   7.215 -49.969  1.00 78.75           O  
ATOM   4000  OE2 GLU A 510      55.875   7.199 -51.875  1.00 78.75           O  
ATOM   4001  N   ALA A 511      55.906   1.839 -52.469  1.00 76.56           N  
ATOM   4002  CA  ALA A 511      55.312   0.746 -51.719  1.00 76.56           C  
ATOM   4003  C   ALA A 511      56.094  -0.548 -51.906  1.00 76.56           C  
ATOM   4004  CB  ALA A 511      53.875   0.543 -52.156  1.00 76.56           C  
ATOM   4005  O   ALA A 511      56.344  -1.283 -50.938  1.00 76.56           O  
ATOM   4006  N   LEU A 512      56.562  -0.900 -53.188  1.00 79.25           N  
ATOM   4007  CA  LEU A 512      57.344  -2.082 -53.500  1.00 79.25           C  
ATOM   4008  C   LEU A 512      58.750  -1.975 -52.875  1.00 79.25           C  
ATOM   4009  CB  LEU A 512      57.469  -2.270 -55.000  1.00 79.25           C  
ATOM   4010  O   LEU A 512      59.312  -2.969 -52.406  1.00 79.25           O  
ATOM   4011  CG  LEU A 512      56.250  -2.867 -55.688  1.00 79.25           C  
ATOM   4012  CD1 LEU A 512      56.375  -2.770 -57.219  1.00 79.25           C  
ATOM   4013  CD2 LEU A 512      56.031  -4.316 -55.281  1.00 79.25           C  
ATOM   4014  N   ASN A 513      59.344  -0.758 -52.875  1.00 75.06           N  
ATOM   4015  CA  ASN A 513      60.656  -0.468 -52.281  1.00 75.06           C  
ATOM   4016  C   ASN A 513      60.625  -0.588 -50.781  1.00 75.06           C  
ATOM   4017  CB  ASN A 513      61.125   0.926 -52.719  1.00 75.06           C  
ATOM   4018  O   ASN A 513      61.594  -1.066 -50.156  1.00 75.06           O  
ATOM   4019  CG  ASN A 513      61.719   0.947 -54.094  1.00 75.06           C  
ATOM   4020  ND2 ASN A 513      61.812   2.133 -54.688  1.00 75.06           N  
ATOM   4021  OD1 ASN A 513      62.125  -0.095 -54.625  1.00 75.06           O  
ATOM   4022  N   ASN A 514      59.531  -0.226 -50.125  1.00 70.81           N  
ATOM   4023  CA  ASN A 514      59.344  -0.282 -48.688  1.00 70.81           C  
ATOM   4024  C   ASN A 514      58.906  -1.677 -48.250  1.00 70.81           C  
ATOM   4025  CB  ASN A 514      58.312   0.754 -48.250  1.00 70.81           C  
ATOM   4026  O   ASN A 514      59.188  -2.072 -47.094  1.00 70.81           O  
ATOM   4027  CG  ASN A 514      58.844   2.170 -48.281  1.00 70.81           C  
ATOM   4028  ND2 ASN A 514      57.938   3.145 -48.406  1.00 70.81           N  
ATOM   4029  OD1 ASN A 514      60.062   2.385 -48.188  1.00 70.81           O  
ATOM   4030  N   ARG A 515      58.188  -2.410 -49.156  1.00 66.56           N  
ATOM   4031  CA  ARG A 515      57.781  -3.787 -48.938  1.00 66.56           C  
ATOM   4032  C   ARG A 515      58.969  -4.746 -49.031  1.00 66.56           C  
ATOM   4033  CB  ARG A 515      56.688  -4.191 -49.938  1.00 66.56           C  
ATOM   4034  O   ARG A 515      59.062  -5.707 -48.281  1.00 66.56           O  
ATOM   4035  CG  ARG A 515      55.938  -5.453 -49.531  1.00 66.56           C  
ATOM   4036  CD  ARG A 515      54.781  -5.730 -50.469  1.00 66.56           C  
ATOM   4037  NE  ARG A 515      54.031  -6.918 -50.062  1.00 66.56           N  
ATOM   4038  NH1 ARG A 515      52.625  -6.918 -51.906  1.00 66.56           N  
ATOM   4039  NH2 ARG A 515      52.406  -8.531 -50.312  1.00 66.56           N  
ATOM   4040  CZ  ARG A 515      53.031  -7.453 -50.781  1.00 66.56           C  
ATOM   4041  N   PHE A 516      59.875  -4.398 -49.969  1.00 59.38           N  
ATOM   4042  CA  PHE A 516      61.031  -5.234 -50.219  1.00 59.38           C  
ATOM   4043  C   PHE A 516      62.250  -4.688 -49.500  1.00 59.38           C  
ATOM   4044  CB  PHE A 516      61.312  -5.336 -51.719  1.00 59.38           C  
ATOM   4045  O   PHE A 516      63.406  -5.113 -49.750  1.00 59.38           O  
ATOM   4046  CG  PHE A 516      60.312  -6.148 -52.469  1.00 59.38           C  
ATOM   4047  CD1 PHE A 516      60.250  -7.527 -52.312  1.00 59.38           C  
ATOM   4048  CD2 PHE A 516      59.406  -5.531 -53.344  1.00 59.38           C  
ATOM   4049  CE1 PHE A 516      59.312  -8.281 -53.031  1.00 59.38           C  
ATOM   4050  CE2 PHE A 516      58.469  -6.277 -54.062  1.00 59.38           C  
ATOM   4051  CZ  PHE A 516      58.438  -7.652 -53.875  1.00 59.38           C  
ATOM   4052  N   GLN A 517      62.094  -3.736 -48.406  1.00 50.94           N  
ATOM   4053  CA  GLN A 517      63.219  -3.330 -47.594  1.00 50.94           C  
ATOM   4054  C   GLN A 517      63.812  -4.520 -46.844  1.00 50.94           C  
ATOM   4055  CB  GLN A 517      62.812  -2.229 -46.625  1.00 50.94           C  
ATOM   4056  O   GLN A 517      63.094  -5.180 -46.062  1.00 50.94           O  
ATOM   4057  CG  GLN A 517      62.969  -0.821 -47.188  1.00 50.94           C  
ATOM   4058  CD  GLN A 517      62.812   0.253 -46.125  1.00 50.94           C  
ATOM   4059  NE2 GLN A 517      63.062   1.500 -46.500  1.00 50.94           N  
ATOM   4060  OE1 GLN A 517      62.438  -0.034 -44.969  1.00 50.94           O  
ATOM   4061  N   ILE A 518      64.500  -5.391 -47.562  1.00 40.22           N  
ATOM   4062  CA  ILE A 518      65.375  -6.359 -46.938  1.00 40.22           C  
ATOM   4063  C   ILE A 518      66.188  -5.676 -45.812  1.00 40.22           C  
ATOM   4064  CB  ILE A 518      66.375  -7.016 -47.938  1.00 40.22           C  
ATOM   4065  O   ILE A 518      66.938  -4.727 -46.062  1.00 40.22           O  
ATOM   4066  CG1 ILE A 518      65.562  -7.656 -49.094  1.00 40.22           C  
ATOM   4067  CG2 ILE A 518      67.250  -8.047 -47.250  1.00 40.22           C  
ATOM   4068  CD1 ILE A 518      66.438  -8.148 -50.250  1.00 40.22           C  
ATOM   4069  N   LYS A 519      65.625  -5.281 -44.656  1.00 36.50           N  
ATOM   4070  CA  LYS A 519      66.500  -5.039 -43.531  1.00 36.50           C  
ATOM   4071  C   LYS A 519      67.688  -6.035 -43.500  1.00 36.50           C  
ATOM   4072  CB  LYS A 519      65.750  -5.113 -42.219  1.00 36.50           C  
ATOM   4073  O   LYS A 519      67.438  -7.246 -43.562  1.00 36.50           O  
ATOM   4074  CG  LYS A 519      65.125  -3.783 -41.781  1.00 36.50           C  
ATOM   4075  CD  LYS A 519      64.500  -3.885 -40.375  1.00 36.50           C  
ATOM   4076  CE  LYS A 519      63.875  -2.568 -39.969  1.00 36.50           C  
ATOM   4077  NZ  LYS A 519      63.219  -2.672 -38.625  1.00 36.50           N  
ATOM   4078  N   GLY A 520      68.750  -5.785 -44.312  1.00 34.53           N  
ATOM   4079  CA  GLY A 520      70.000  -6.445 -43.969  1.00 34.53           C  
ATOM   4080  C   GLY A 520      70.000  -6.945 -42.531  1.00 34.53           C  
ATOM   4081  O   GLY A 520      69.438  -6.289 -41.625  1.00 34.53           O  
ATOM   4082  N   VAL A 521      69.500  -8.125 -42.188  1.00 32.66           N  
ATOM   4083  CA  VAL A 521      69.688  -8.711 -40.844  1.00 32.66           C  
ATOM   4084  C   VAL A 521      70.688  -7.898 -40.062  1.00 32.66           C  
ATOM   4085  CB  VAL A 521      70.125 -10.188 -40.938  1.00 32.66           C  
ATOM   4086  O   VAL A 521      71.812  -7.715 -40.531  1.00 32.66           O  
ATOM   4087  CG1 VAL A 521      70.312 -10.773 -39.531  1.00 32.66           C  
ATOM   4088  CG2 VAL A 521      69.062 -11.008 -41.719  1.00 32.66           C  
ATOM   4089  N   GLU A 522      70.500  -6.738 -39.375  1.00 36.09           N  
ATOM   4090  CA  GLU A 522      71.312  -6.254 -38.281  1.00 36.09           C  
ATOM   4091  C   GLU A 522      71.375  -7.312 -37.188  1.00 36.09           C  
ATOM   4092  CB  GLU A 522      70.688  -4.965 -37.688  1.00 36.09           C  
ATOM   4093  O   GLU A 522      70.375  -7.770 -36.625  1.00 36.09           O  
ATOM   4094  CG  GLU A 522      71.562  -3.744 -37.875  1.00 36.09           C  
ATOM   4095  CD  GLU A 522      71.000  -2.469 -37.312  1.00 36.09           C  
ATOM   4096  OE1 GLU A 522      71.625  -1.403 -37.375  1.00 36.09           O  
ATOM   4097  OE2 GLU A 522      69.812  -2.535 -36.812  1.00 36.09           O  
ATOM   4098  N   LEU A 523      72.125  -8.336 -37.469  1.00 31.95           N  
ATOM   4099  CA  LEU A 523      72.562  -9.391 -36.562  1.00 31.95           C  
ATOM   4100  C   LEU A 523      73.062  -8.797 -35.250  1.00 31.95           C  
ATOM   4101  CB  LEU A 523      73.688 -10.211 -37.219  1.00 31.95           C  
ATOM   4102  O   LEU A 523      73.938  -7.957 -35.250  1.00 31.95           O  
ATOM   4103  CG  LEU A 523      73.250 -11.242 -38.250  1.00 31.95           C  
ATOM   4104  CD1 LEU A 523      74.375 -11.453 -39.281  1.00 31.95           C  
ATOM   4105  CD2 LEU A 523      72.875 -12.555 -37.594  1.00 31.95           C  
ATOM   4106  N   LYS A 524      72.250  -8.391 -34.312  1.00 36.19           N  
ATOM   4107  CA  LYS A 524      72.562  -8.203 -32.906  1.00 36.19           C  
ATOM   4108  C   LYS A 524      73.562  -9.273 -32.438  1.00 36.19           C  
ATOM   4109  CB  LYS A 524      71.312  -8.234 -32.000  1.00 36.19           C  
ATOM   4110  O   LYS A 524      73.312 -10.469 -32.594  1.00 36.19           O  
ATOM   4111  CG  LYS A 524      70.688  -6.879 -31.844  1.00 36.19           C  
ATOM   4112  CD  LYS A 524      69.562  -6.922 -30.781  1.00 36.19           C  
ATOM   4113  CE  LYS A 524      68.875  -5.570 -30.625  1.00 36.19           C  
ATOM   4114  NZ  LYS A 524      67.812  -5.602 -29.562  1.00 36.19           N  
ATOM   4115  N   SER A 525      74.875  -9.172 -32.875  1.00 37.84           N  
ATOM   4116  CA  SER A 525      76.125  -9.602 -32.375  1.00 37.84           C  
ATOM   4117  C   SER A 525      76.062 -10.219 -30.984  1.00 37.84           C  
ATOM   4118  CB  SER A 525      77.125  -8.422 -32.344  1.00 37.84           C  
ATOM   4119  O   SER A 525      77.000 -10.852 -30.500  1.00 37.84           O  
ATOM   4120  OG  SER A 525      77.062  -7.770 -31.078  1.00 37.84           O  
ATOM   4121  N   GLY A 526      74.875 -11.148 -30.750  1.00 47.16           N  
ATOM   4122  CA  GLY A 526      74.938 -12.000 -29.562  1.00 47.16           C  
ATOM   4123  C   GLY A 526      73.875 -13.109 -29.578  1.00 47.16           C  
ATOM   4124  O   GLY A 526      74.062 -14.125 -28.906  1.00 47.16           O  
ATOM   4125  N   TYR A 527      73.062 -13.305 -30.719  1.00 46.69           N  
ATOM   4126  CA  TYR A 527      71.938 -14.266 -30.875  1.00 46.69           C  
ATOM   4127  C   TYR A 527      72.062 -14.984 -32.219  1.00 46.69           C  
ATOM   4128  CB  TYR A 527      70.625 -13.578 -30.766  1.00 46.69           C  
ATOM   4129  O   TYR A 527      71.500 -16.078 -32.375  1.00 46.69           O  
ATOM   4130  CG  TYR A 527      69.625 -14.352 -29.938  1.00 46.69           C  
ATOM   4131  CD1 TYR A 527      68.688 -15.242 -30.547  1.00 46.69           C  
ATOM   4132  CD2 TYR A 527      69.500 -14.180 -28.562  1.00 46.69           C  
ATOM   4133  CE1 TYR A 527      67.812 -15.953 -29.781  1.00 46.69           C  
ATOM   4134  CE2 TYR A 527      68.625 -14.891 -27.797  1.00 46.69           C  
ATOM   4135  OH  TYR A 527      66.812 -16.469 -27.672  1.00 46.69           O  
ATOM   4136  CZ  TYR A 527      67.750 -15.773 -28.422  1.00 46.69           C  
ATOM   4137  N   LYS A 528      73.000 -14.578 -33.281  1.00 48.78           N  
ATOM   4138  CA  LYS A 528      73.312 -15.156 -34.594  1.00 48.78           C  
ATOM   4139  C   LYS A 528      74.312 -16.312 -34.469  1.00 48.78           C  
ATOM   4140  CB  LYS A 528      73.875 -14.086 -35.500  1.00 48.78           C  
ATOM   4141  O   LYS A 528      74.188 -17.328 -35.156  1.00 48.78           O  
ATOM   4142  CG  LYS A 528      73.812 -14.422 -37.000  1.00 48.78           C  
ATOM   4143  CD  LYS A 528      74.375 -13.328 -37.875  1.00 48.78           C  
ATOM   4144  CE  LYS A 528      74.438 -13.734 -39.344  1.00 48.78           C  
ATOM   4145  NZ  LYS A 528      74.875 -12.602 -40.219  1.00 48.78           N  
ATOM   4146  N   ASP A 529      75.000 -16.469 -33.281  1.00 52.94           N  
ATOM   4147  CA  ASP A 529      75.938 -17.578 -33.094  1.00 52.94           C  
ATOM   4148  C   ASP A 529      75.312 -18.719 -32.344  1.00 52.94           C  
ATOM   4149  CB  ASP A 529      77.188 -17.094 -32.344  1.00 52.94           C  
ATOM   4150  O   ASP A 529      75.562 -19.891 -32.625  1.00 52.94           O  
ATOM   4151  CG  ASP A 529      78.188 -16.391 -33.250  1.00 52.94           C  
ATOM   4152  OD1 ASP A 529      78.125 -16.547 -34.469  1.00 52.94           O  
ATOM   4153  OD2 ASP A 529      79.062 -15.672 -32.719  1.00 52.94           O  
ATOM   4154  N   TRP A 530      74.250 -18.469 -31.594  1.00 62.59           N  
ATOM   4155  CA  TRP A 530      73.562 -19.453 -30.750  1.00 62.59           C  
ATOM   4156  C   TRP A 530      72.438 -20.109 -31.500  1.00 62.59           C  
ATOM   4157  CB  TRP A 530      73.062 -18.812 -29.453  1.00 62.59           C  
ATOM   4158  O   TRP A 530      72.250 -21.328 -31.391  1.00 62.59           O  
ATOM   4159  CG  TRP A 530      72.000 -19.594 -28.766  1.00 62.59           C  
ATOM   4160  CD1 TRP A 530      70.688 -19.641 -29.094  1.00 62.59           C  
ATOM   4161  CD2 TRP A 530      72.188 -20.438 -27.625  1.00 62.59           C  
ATOM   4162  CE2 TRP A 530      70.875 -20.969 -27.312  1.00 62.59           C  
ATOM   4163  CE3 TRP A 530      73.250 -20.797 -26.828  1.00 62.59           C  
ATOM   4164  NE1 TRP A 530      70.000 -20.469 -28.219  1.00 62.59           N  
ATOM   4165  CH2 TRP A 530      71.812 -22.172 -25.484  1.00 62.59           C  
ATOM   4166  CZ2 TRP A 530      70.688 -21.828 -26.234  1.00 62.59           C  
ATOM   4167  CZ3 TRP A 530      73.062 -21.672 -25.766  1.00 62.59           C  
ATOM   4168  N   ILE A 531      71.688 -19.344 -32.312  1.00 62.78           N  
ATOM   4169  CA  ILE A 531      70.562 -19.844 -33.125  1.00 62.78           C  
ATOM   4170  C   ILE A 531      71.062 -20.547 -34.375  1.00 62.78           C  
ATOM   4171  CB  ILE A 531      69.562 -18.719 -33.531  1.00 62.78           C  
ATOM   4172  O   ILE A 531      70.562 -21.578 -34.781  1.00 62.78           O  
ATOM   4173  CG1 ILE A 531      68.750 -18.234 -32.312  1.00 62.78           C  
ATOM   4174  CG2 ILE A 531      68.688 -19.172 -34.656  1.00 62.78           C  
ATOM   4175  CD1 ILE A 531      68.000 -16.953 -32.562  1.00 62.78           C  
ATOM   4176  N   LEU A 532      72.250 -20.125 -34.969  1.00 63.62           N  
ATOM   4177  CA  LEU A 532      72.938 -20.797 -36.062  1.00 63.62           C  
ATOM   4178  C   LEU A 532      73.688 -22.031 -35.531  1.00 63.62           C  
ATOM   4179  CB  LEU A 532      73.938 -19.844 -36.688  1.00 63.62           C  
ATOM   4180  O   LEU A 532      73.688 -23.062 -36.219  1.00 63.62           O  
ATOM   4181  CG  LEU A 532      73.750 -19.562 -38.188  1.00 63.62           C  
ATOM   4182  CD1 LEU A 532      73.625 -18.078 -38.438  1.00 63.62           C  
ATOM   4183  CD2 LEU A 532      74.938 -20.109 -38.969  1.00 63.62           C  
ATOM   4184  N   TRP A 533      74.188 -22.094 -34.219  1.00 67.44           N  
ATOM   4185  CA  TRP A 533      74.812 -23.234 -33.562  1.00 67.44           C  
ATOM   4186  C   TRP A 533      73.750 -24.250 -33.125  1.00 67.44           C  
ATOM   4187  CB  TRP A 533      75.625 -22.781 -32.344  1.00 67.44           C  
ATOM   4188  O   TRP A 533      73.938 -25.469 -33.219  1.00 67.44           O  
ATOM   4189  CG  TRP A 533      77.062 -22.500 -32.656  1.00 67.44           C  
ATOM   4190  CD1 TRP A 533      77.625 -21.281 -32.875  1.00 67.44           C  
ATOM   4191  CD2 TRP A 533      78.062 -23.469 -32.781  1.00 67.44           C  
ATOM   4192  CE2 TRP A 533      79.250 -22.750 -33.094  1.00 67.44           C  
ATOM   4193  CE3 TRP A 533      78.125 -24.859 -32.688  1.00 67.44           C  
ATOM   4194  NE1 TRP A 533      78.938 -21.422 -33.125  1.00 67.44           N  
ATOM   4195  CH2 TRP A 533      80.500 -24.766 -33.188  1.00 67.44           C  
ATOM   4196  CZ2 TRP A 533      80.500 -23.391 -33.281  1.00 67.44           C  
ATOM   4197  CZ3 TRP A 533      79.375 -25.500 -32.875  1.00 67.44           C  
ATOM   4198  N   ILE A 534      72.438 -23.766 -32.750  1.00 73.12           N  
ATOM   4199  CA  ILE A 534      71.312 -24.609 -32.375  1.00 73.12           C  
ATOM   4200  C   ILE A 534      70.688 -25.188 -33.594  1.00 73.12           C  
ATOM   4201  CB  ILE A 534      70.312 -23.828 -31.516  1.00 73.12           C  
ATOM   4202  O   ILE A 534      70.312 -26.359 -33.625  1.00 73.12           O  
ATOM   4203  CG1 ILE A 534      70.938 -23.453 -30.156  1.00 73.12           C  
ATOM   4204  CG2 ILE A 534      69.000 -24.641 -31.328  1.00 73.12           C  
ATOM   4205  CD1 ILE A 534      70.000 -22.578 -29.297  1.00 73.12           C  
ATOM   4206  N   SER A 535      70.562 -24.438 -34.719  1.00 68.69           N  
ATOM   4207  CA  SER A 535      70.000 -24.906 -36.000  1.00 68.69           C  
ATOM   4208  C   SER A 535      71.000 -25.828 -36.719  1.00 68.69           C  
ATOM   4209  CB  SER A 535      69.688 -23.719 -36.906  1.00 68.69           C  
ATOM   4210  O   SER A 535      70.625 -26.828 -37.281  1.00 68.69           O  
ATOM   4211  OG  SER A 535      70.500 -23.719 -38.062  1.00 68.69           O  
ATOM   4212  N   PHE A 536      72.375 -25.484 -36.562  1.00 75.44           N  
ATOM   4213  CA  PHE A 536      73.500 -26.344 -37.062  1.00 75.44           C  
ATOM   4214  C   PHE A 536      73.562 -27.625 -36.250  1.00 75.44           C  
ATOM   4215  CB  PHE A 536      74.812 -25.594 -37.000  1.00 75.44           C  
ATOM   4216  O   PHE A 536      73.750 -28.719 -36.812  1.00 75.44           O  
ATOM   4217  CG  PHE A 536      75.938 -26.359 -37.625  1.00 75.44           C  
ATOM   4218  CD1 PHE A 536      76.875 -27.031 -36.812  1.00 75.44           C  
ATOM   4219  CD2 PHE A 536      76.125 -26.406 -39.000  1.00 75.44           C  
ATOM   4220  CE1 PHE A 536      77.938 -27.750 -37.406  1.00 75.44           C  
ATOM   4221  CE2 PHE A 536      77.188 -27.109 -39.594  1.00 75.44           C  
ATOM   4222  CZ  PHE A 536      78.062 -27.781 -38.781  1.00 75.44           C  
ATOM   4223  N   ALA A 537      73.312 -27.609 -34.906  1.00 74.94           N  
ATOM   4224  CA  ALA A 537      73.312 -28.750 -34.031  1.00 74.94           C  
ATOM   4225  C   ALA A 537      72.125 -29.641 -34.250  1.00 74.94           C  
ATOM   4226  CB  ALA A 537      73.375 -28.297 -32.562  1.00 74.94           C  
ATOM   4227  O   ALA A 537      72.188 -30.859 -34.250  1.00 74.94           O  
ATOM   4228  N   ILE A 538      70.938 -29.000 -34.500  1.00 76.62           N  
ATOM   4229  CA  ILE A 538      69.688 -29.703 -34.719  1.00 76.62           C  
ATOM   4230  C   ILE A 538      69.625 -30.297 -36.125  1.00 76.62           C  
ATOM   4231  CB  ILE A 538      68.438 -28.766 -34.531  1.00 76.62           C  
ATOM   4232  O   ILE A 538      69.188 -31.422 -36.344  1.00 76.62           O  
ATOM   4233  CG1 ILE A 538      68.312 -28.359 -33.062  1.00 76.62           C  
ATOM   4234  CG2 ILE A 538      67.188 -29.438 -35.031  1.00 76.62           C  
ATOM   4235  CD1 ILE A 538      67.250 -27.297 -32.812  1.00 76.62           C  
ATOM   4236  N   SER A 539      70.250 -29.562 -37.156  1.00 77.06           N  
ATOM   4237  CA  SER A 539      70.375 -30.062 -38.500  1.00 77.06           C  
ATOM   4238  C   SER A 539      71.438 -31.188 -38.594  1.00 77.06           C  
ATOM   4239  CB  SER A 539      70.812 -28.953 -39.469  1.00 77.06           C  
ATOM   4240  O   SER A 539      71.250 -32.188 -39.281  1.00 77.06           O  
ATOM   4241  OG  SER A 539      72.188 -28.766 -39.500  1.00 77.06           O  
ATOM   4242  N   CYS A 540      72.562 -31.109 -37.781  1.00 79.69           N  
ATOM   4243  CA  CYS A 540      73.562 -32.156 -37.656  1.00 79.69           C  
ATOM   4244  C   CYS A 540      73.000 -33.375 -36.938  1.00 79.69           C  
ATOM   4245  CB  CYS A 540      74.750 -31.641 -36.938  1.00 79.69           C  
ATOM   4246  O   CYS A 540      73.312 -34.531 -37.312  1.00 79.69           O  
ATOM   4247  SG  CYS A 540      76.250 -31.438 -38.000  1.00 79.69           S  
ATOM   4248  N   PHE A 541      72.125 -33.188 -35.906  1.00 79.19           N  
ATOM   4249  CA  PHE A 541      71.500 -34.250 -35.156  1.00 79.19           C  
ATOM   4250  C   PHE A 541      70.500 -34.969 -36.031  1.00 79.19           C  
ATOM   4251  CB  PHE A 541      70.812 -33.656 -33.906  1.00 79.19           C  
ATOM   4252  O   PHE A 541      70.375 -36.188 -36.000  1.00 79.19           O  
ATOM   4253  CG  PHE A 541      70.250 -34.719 -33.000  1.00 79.19           C  
ATOM   4254  CD1 PHE A 541      68.875 -35.000 -33.031  1.00 79.19           C  
ATOM   4255  CD2 PHE A 541      71.062 -35.406 -32.125  1.00 79.19           C  
ATOM   4256  CE1 PHE A 541      68.312 -35.969 -32.188  1.00 79.19           C  
ATOM   4257  CE2 PHE A 541      70.500 -36.375 -31.281  1.00 79.19           C  
ATOM   4258  CZ  PHE A 541      69.188 -36.656 -31.312  1.00 79.19           C  
ATOM   4259  N   LEU A 542      69.688 -34.219 -36.812  1.00 79.94           N  
ATOM   4260  CA  LEU A 542      68.688 -34.812 -37.719  1.00 79.94           C  
ATOM   4261  C   LEU A 542      69.375 -35.594 -38.844  1.00 79.94           C  
ATOM   4262  CB  LEU A 542      67.812 -33.719 -38.281  1.00 79.94           C  
ATOM   4263  O   LEU A 542      68.938 -36.656 -39.219  1.00 79.94           O  
ATOM   4264  CG  LEU A 542      66.688 -33.219 -37.406  1.00 79.94           C  
ATOM   4265  CD1 LEU A 542      66.062 -31.938 -37.938  1.00 79.94           C  
ATOM   4266  CD2 LEU A 542      65.625 -34.312 -37.250  1.00 79.94           C  
ATOM   4267  N   LEU A 543      70.500 -35.062 -39.312  1.00 81.94           N  
ATOM   4268  CA  LEU A 543      71.312 -35.750 -40.344  1.00 81.94           C  
ATOM   4269  C   LEU A 543      71.938 -37.031 -39.781  1.00 81.94           C  
ATOM   4270  CB  LEU A 543      72.375 -34.844 -40.875  1.00 81.94           C  
ATOM   4271  O   LEU A 543      71.938 -38.062 -40.469  1.00 81.94           O  
ATOM   4272  CG  LEU A 543      72.250 -34.375 -42.344  1.00 81.94           C  
ATOM   4273  CD1 LEU A 543      73.188 -33.188 -42.625  1.00 81.94           C  
ATOM   4274  CD2 LEU A 543      72.562 -35.531 -43.281  1.00 81.94           C  
ATOM   4275  N   CYS A 544      72.375 -37.094 -38.531  1.00 82.50           N  
ATOM   4276  CA  CYS A 544      72.938 -38.250 -37.875  1.00 82.50           C  
ATOM   4277  C   CYS A 544      71.875 -39.312 -37.656  1.00 82.50           C  
ATOM   4278  CB  CYS A 544      73.562 -37.875 -36.531  1.00 82.50           C  
ATOM   4279  O   CYS A 544      72.125 -40.500 -37.812  1.00 82.50           O  
ATOM   4280  SG  CYS A 544      75.125 -37.031 -36.688  1.00 82.50           S  
ATOM   4281  N   VAL A 545      70.688 -38.844 -37.281  1.00 81.38           N  
ATOM   4282  CA  VAL A 545      69.500 -39.750 -37.062  1.00 81.38           C  
ATOM   4283  C   VAL A 545      69.125 -40.406 -38.375  1.00 81.38           C  
ATOM   4284  CB  VAL A 545      68.312 -39.000 -36.438  1.00 81.38           C  
ATOM   4285  O   VAL A 545      68.812 -41.594 -38.406  1.00 81.38           O  
ATOM   4286  CG1 VAL A 545      67.062 -39.906 -36.406  1.00 81.38           C  
ATOM   4287  CG2 VAL A 545      68.688 -38.500 -35.031  1.00 81.38           C  
ATOM   4288  N   VAL A 546      69.125 -39.625 -39.406  1.00 81.88           N  
ATOM   4289  CA  VAL A 546      68.750 -40.125 -40.750  1.00 81.88           C  
ATOM   4290  C   VAL A 546      69.875 -41.094 -41.219  1.00 81.88           C  
ATOM   4291  CB  VAL A 546      68.562 -38.969 -41.750  1.00 81.88           C  
ATOM   4292  O   VAL A 546      69.562 -42.125 -41.781  1.00 81.88           O  
ATOM   4293  CG1 VAL A 546      68.438 -39.531 -43.156  1.00 81.88           C  
ATOM   4294  CG2 VAL A 546      67.375 -38.094 -41.375  1.00 81.88           C  
ATOM   4295  N   LEU A 547      71.125 -40.781 -41.031  1.00 81.56           N  
ATOM   4296  CA  LEU A 547      72.250 -41.625 -41.406  1.00 81.56           C  
ATOM   4297  C   LEU A 547      72.250 -42.906 -40.594  1.00 81.56           C  
ATOM   4298  CB  LEU A 547      73.562 -40.875 -41.250  1.00 81.56           C  
ATOM   4299  O   LEU A 547      72.500 -44.000 -41.125  1.00 81.56           O  
ATOM   4300  CG  LEU A 547      74.062 -40.094 -42.469  1.00 81.56           C  
ATOM   4301  CD1 LEU A 547      75.000 -38.938 -42.000  1.00 81.56           C  
ATOM   4302  CD2 LEU A 547      74.812 -41.000 -43.438  1.00 81.56           C  
ATOM   4303  N   LEU A 548      72.000 -42.844 -39.219  1.00 81.31           N  
ATOM   4304  CA  LEU A 548      71.938 -44.000 -38.375  1.00 81.31           C  
ATOM   4305  C   LEU A 548      70.750 -44.875 -38.781  1.00 81.31           C  
ATOM   4306  CB  LEU A 548      71.812 -43.594 -36.906  1.00 81.31           C  
ATOM   4307  O   LEU A 548      70.812 -46.125 -38.750  1.00 81.31           O  
ATOM   4308  CG  LEU A 548      73.125 -43.156 -36.219  1.00 81.31           C  
ATOM   4309  CD1 LEU A 548      72.812 -42.500 -34.875  1.00 81.31           C  
ATOM   4310  CD2 LEU A 548      74.062 -44.344 -36.031  1.00 81.31           C  
ATOM   4311  N   GLY A 549      69.625 -44.188 -39.094  1.00 81.00           N  
ATOM   4312  CA  GLY A 549      68.438 -44.875 -39.625  1.00 81.00           C  
ATOM   4313  C   GLY A 549      68.688 -45.625 -40.906  1.00 81.00           C  
ATOM   4314  O   GLY A 549      68.250 -46.750 -41.125  1.00 81.00           O  
ATOM   4315  N   PHE A 550      69.500 -44.969 -41.781  1.00 79.12           N  
ATOM   4316  CA  PHE A 550      69.875 -45.562 -43.062  1.00 79.12           C  
ATOM   4317  C   PHE A 550      70.875 -46.688 -42.875  1.00 79.12           C  
ATOM   4318  CB  PHE A 550      70.500 -44.469 -43.969  1.00 79.12           C  
ATOM   4319  O   PHE A 550      70.750 -47.719 -43.531  1.00 79.12           O  
ATOM   4320  CG  PHE A 550      70.812 -44.969 -45.344  1.00 79.12           C  
ATOM   4321  CD1 PHE A 550      72.125 -45.344 -45.688  1.00 79.12           C  
ATOM   4322  CD2 PHE A 550      69.812 -45.031 -46.312  1.00 79.12           C  
ATOM   4323  CE1 PHE A 550      72.375 -45.781 -46.969  1.00 79.12           C  
ATOM   4324  CE2 PHE A 550      70.125 -45.500 -47.594  1.00 79.12           C  
ATOM   4325  CZ  PHE A 550      71.375 -45.875 -47.938  1.00 79.12           C  
ATOM   4326  N   ILE A 551      71.875 -46.594 -41.969  1.00 79.31           N  
ATOM   4327  CA  ILE A 551      72.875 -47.594 -41.656  1.00 79.31           C  
ATOM   4328  C   ILE A 551      72.188 -48.812 -41.000  1.00 79.31           C  
ATOM   4329  CB  ILE A 551      73.938 -47.062 -40.719  1.00 79.31           C  
ATOM   4330  O   ILE A 551      72.500 -49.969 -41.344  1.00 79.31           O  
ATOM   4331  CG1 ILE A 551      74.812 -46.000 -41.438  1.00 79.31           C  
ATOM   4332  CG2 ILE A 551      74.875 -48.219 -40.188  1.00 79.31           C  
ATOM   4333  CD1 ILE A 551      75.812 -45.312 -40.531  1.00 79.31           C  
ATOM   4334  N   MET A 552      71.188 -48.531 -40.062  1.00 75.69           N  
ATOM   4335  CA  MET A 552      70.438 -49.594 -39.406  1.00 75.69           C  
ATOM   4336  C   MET A 552      69.500 -50.281 -40.438  1.00 75.69           C  
ATOM   4337  CB  MET A 552      69.562 -49.031 -38.281  1.00 75.69           C  
ATOM   4338  O   MET A 552      69.375 -51.500 -40.375  1.00 75.69           O  
ATOM   4339  CG  MET A 552      70.375 -48.656 -37.031  1.00 75.69           C  
ATOM   4340  SD  MET A 552      70.812 -50.125 -36.031  1.00 75.69           S  
ATOM   4341  CE  MET A 552      69.188 -50.531 -35.344  1.00 75.69           C  
ATOM   4342  N   TRP A 553      68.938 -49.438 -41.312  1.00 75.06           N  
ATOM   4343  CA  TRP A 553      68.125 -49.969 -42.406  1.00 75.06           C  
ATOM   4344  C   TRP A 553      68.938 -50.750 -43.406  1.00 75.06           C  
ATOM   4345  CB  TRP A 553      67.375 -48.812 -43.125  1.00 75.06           C  
ATOM   4346  O   TRP A 553      68.562 -51.812 -43.875  1.00 75.06           O  
ATOM   4347  CG  TRP A 553      66.500 -49.250 -44.250  1.00 75.06           C  
ATOM   4348  CD1 TRP A 553      65.250 -49.844 -44.094  1.00 75.06           C  
ATOM   4349  CD2 TRP A 553      66.750 -49.156 -45.656  1.00 75.06           C  
ATOM   4350  CE2 TRP A 553      65.625 -49.688 -46.312  1.00 75.06           C  
ATOM   4351  CE3 TRP A 553      67.812 -48.656 -46.406  1.00 75.06           C  
ATOM   4352  NE1 TRP A 553      64.750 -50.094 -45.344  1.00 75.06           N  
ATOM   4353  CH2 TRP A 553      66.562 -49.250 -48.438  1.00 75.06           C  
ATOM   4354  CZ2 TRP A 553      65.500 -49.750 -47.688  1.00 75.06           C  
ATOM   4355  CZ3 TRP A 553      67.688 -48.719 -47.781  1.00 75.06           C  
ATOM   4356  N   ALA A 554      70.188 -50.281 -43.750  1.00 72.00           N  
ATOM   4357  CA  ALA A 554      71.125 -50.938 -44.656  1.00 72.00           C  
ATOM   4358  C   ALA A 554      71.750 -52.156 -44.000  1.00 72.00           C  
ATOM   4359  CB  ALA A 554      72.188 -49.969 -45.094  1.00 72.00           C  
ATOM   4360  O   ALA A 554      72.062 -53.156 -44.688  1.00 72.00           O  
ATOM   4361  N   CYS A 555      71.938 -52.250 -42.594  1.00 68.88           N  
ATOM   4362  CA  CYS A 555      72.438 -53.375 -41.844  1.00 68.88           C  
ATOM   4363  C   CYS A 555      71.375 -54.469 -41.719  1.00 68.88           C  
ATOM   4364  CB  CYS A 555      72.875 -52.938 -40.469  1.00 68.88           C  
ATOM   4365  O   CYS A 555      71.688 -55.656 -41.688  1.00 68.88           O  
ATOM   4366  SG  CYS A 555      74.562 -52.250 -40.438  1.00 68.88           S  
ATOM   4367  N   GLN A 556      69.938 -54.094 -41.719  1.00 65.19           N  
ATOM   4368  CA  GLN A 556      68.812 -55.000 -41.625  1.00 65.19           C  
ATOM   4369  C   GLN A 556      68.500 -55.625 -42.969  1.00 65.19           C  
ATOM   4370  CB  GLN A 556      67.625 -54.250 -41.062  1.00 65.19           C  
ATOM   4371  O   GLN A 556      68.062 -56.781 -43.031  1.00 65.19           O  
ATOM   4372  CG  GLN A 556      67.625 -54.062 -39.562  1.00 65.19           C  
ATOM   4373  CD  GLN A 556      66.312 -53.438 -39.031  1.00 65.19           C  
ATOM   4374  NE2 GLN A 556      66.062 -53.656 -37.781  1.00 65.19           N  
ATOM   4375  OE1 GLN A 556      65.625 -52.719 -39.781  1.00 65.19           O  
ATOM   4376  N   LYS A 557      68.875 -54.969 -44.125  1.00 63.78           N  
ATOM   4377  CA  LYS A 557      68.562 -55.375 -45.500  1.00 63.78           C  
ATOM   4378  C   LYS A 557      69.812 -55.938 -46.219  1.00 63.78           C  
ATOM   4379  CB  LYS A 557      68.000 -54.188 -46.281  1.00 63.78           C  
ATOM   4380  O   LYS A 557      69.688 -56.406 -47.344  1.00 63.78           O  
ATOM   4381  CG  LYS A 557      66.500 -53.969 -46.125  1.00 63.78           C  
ATOM   4382  CD  LYS A 557      65.938 -53.281 -47.344  1.00 63.78           C  
ATOM   4383  CE  LYS A 557      64.438 -53.125 -47.188  1.00 63.78           C  
ATOM   4384  NZ  LYS A 557      63.781 -52.562 -48.438  1.00 63.78           N  
ATOM   4385  N   GLY A 558      70.938 -56.375 -45.281  1.00 61.06           N  
ATOM   4386  CA  GLY A 558      72.000 -57.281 -45.750  1.00 61.06           C  
ATOM   4387  C   GLY A 558      72.875 -56.656 -46.812  1.00 61.06           C  
ATOM   4388  O   GLY A 558      73.688 -57.344 -47.438  1.00 61.06           O  
ATOM   4389  N   ASN A 559      73.125 -55.219 -47.000  1.00 56.59           N  
ATOM   4390  CA  ASN A 559      73.812 -54.469 -48.031  1.00 56.59           C  
ATOM   4391  C   ASN A 559      74.938 -53.594 -47.406  1.00 56.59           C  
ATOM   4392  CB  ASN A 559      72.875 -53.656 -48.844  1.00 56.59           C  
ATOM   4393  O   ASN A 559      75.750 -53.062 -48.125  1.00 56.59           O  
ATOM   4394  CG  ASN A 559      73.062 -53.844 -50.344  1.00 56.59           C  
ATOM   4395  ND2 ASN A 559      72.188 -53.219 -51.156  1.00 56.59           N  
ATOM   4396  OD1 ASN A 559      73.938 -54.562 -50.781  1.00 56.59           O  
ATOM   4397  N   ILE A 560      75.438 -53.750 -46.000  1.00 54.97           N  
ATOM   4398  CA  ILE A 560      76.562 -53.125 -45.375  1.00 54.97           C  
ATOM   4399  C   ILE A 560      77.125 -54.062 -44.281  1.00 54.97           C  
ATOM   4400  CB  ILE A 560      76.188 -51.750 -44.781  1.00 54.97           C  
ATOM   4401  O   ILE A 560      76.375 -54.531 -43.438  1.00 54.97           O  
ATOM   4402  CG1 ILE A 560      75.812 -50.781 -45.875  1.00 54.97           C  
ATOM   4403  CG2 ILE A 560      77.375 -51.219 -43.938  1.00 54.97           C  
ATOM   4404  CD1 ILE A 560      75.125 -49.500 -45.375  1.00 54.97           C  
ATOM   4405  N   ARG A 561      78.125 -54.938 -44.500  1.00 53.69           N  
ATOM   4406  CA  ARG A 561      79.000 -55.750 -43.688  1.00 53.69           C  
ATOM   4407  C   ARG A 561      79.875 -54.906 -42.750  1.00 53.69           C  
ATOM   4408  CB  ARG A 561      79.875 -56.625 -44.562  1.00 53.69           C  
ATOM   4409  O   ARG A 561      80.625 -54.031 -43.219  1.00 53.69           O  
ATOM   4410  CG  ARG A 561      79.312 -58.000 -44.906  1.00 53.69           C  
ATOM   4411  CD  ARG A 561      80.312 -58.906 -45.562  1.00 53.69           C  
ATOM   4412  NE  ARG A 561      79.812 -60.219 -45.844  1.00 53.69           N  
ATOM   4413  NH1 ARG A 561      81.750 -61.125 -46.625  1.00 53.69           N  
ATOM   4414  NH2 ARG A 561      79.875 -62.406 -46.562  1.00 53.69           N  
ATOM   4415  CZ  ARG A 561      80.500 -61.250 -46.344  1.00 53.69           C  
ATOM   4416  N   CYS A 562      79.375 -54.406 -41.500  1.00 53.28           N  
ATOM   4417  CA  CYS A 562      80.062 -53.719 -40.438  1.00 53.28           C  
ATOM   4418  C   CYS A 562      81.000 -54.656 -39.719  1.00 53.28           C  
ATOM   4419  CB  CYS A 562      79.125 -53.094 -39.469  1.00 53.28           C  
ATOM   4420  O   CYS A 562      80.625 -55.688 -39.188  1.00 53.28           O  
ATOM   4421  SG  CYS A 562      78.938 -51.281 -39.625  1.00 53.28           S  
ATOM   4422  N   ASN A 563      82.312 -54.906 -40.062  1.00 52.12           N  
ATOM   4423  CA  ASN A 563      83.438 -55.469 -39.344  1.00 52.12           C  
ATOM   4424  C   ASN A 563      83.938 -54.562 -38.250  1.00 52.12           C  
ATOM   4425  CB  ASN A 563      84.562 -55.844 -40.281  1.00 52.12           C  
ATOM   4426  O   ASN A 563      84.438 -53.469 -38.531  1.00 52.12           O  
ATOM   4427  CG  ASN A 563      84.562 -57.281 -40.750  1.00 52.12           C  
ATOM   4428  ND2 ASN A 563      85.438 -57.656 -41.688  1.00 52.12           N  
ATOM   4429  OD1 ASN A 563      83.688 -58.062 -40.281  1.00 52.12           O  
ATOM   4430  N   ILE A 564      83.312 -54.375 -37.094  1.00 49.94           N  
ATOM   4431  CA  ILE A 564      83.812 -53.719 -35.875  1.00 49.94           C  
ATOM   4432  C   ILE A 564      84.938 -54.594 -35.312  1.00 49.94           C  
ATOM   4433  CB  ILE A 564      82.688 -53.531 -34.844  1.00 49.94           C  
ATOM   4434  O   ILE A 564      84.750 -55.781 -35.062  1.00 49.94           O  
ATOM   4435  CG1 ILE A 564      81.625 -52.562 -35.375  1.00 49.94           C  
ATOM   4436  CG2 ILE A 564      83.312 -52.969 -33.531  1.00 49.94           C  
ATOM   4437  CD1 ILE A 564      80.375 -52.531 -34.562  1.00 49.94           C  
ATOM   4438  N   CYS A 565      86.250 -54.344 -35.531  1.00 44.06           N  
ATOM   4439  CA  CYS A 565      87.375 -54.844 -34.781  1.00 44.06           C  
ATOM   4440  C   CYS A 565      87.562 -54.031 -33.500  1.00 44.06           C  
ATOM   4441  CB  CYS A 565      88.625 -54.781 -35.594  1.00 44.06           C  
ATOM   4442  O   CYS A 565      87.500 -52.781 -33.531  1.00 44.06           O  
ATOM   4443  SG  CYS A 565      88.750 -56.094 -36.844  1.00 44.06           S  
ATOM   4444  N   ILE A 566      87.188 -54.438 -32.281  1.00 38.62           N  
ATOM   4445  CA  ILE A 566      87.500 -54.031 -30.906  1.00 38.62           C  
ATOM   4446  C   ILE A 566      88.938 -53.438 -30.875  1.00 38.62           C  
ATOM   4447  CB  ILE A 566      87.375 -55.188 -29.922  1.00 38.62           C  
ATOM   4448  O   ILE A 566      89.812 -54.000 -31.500  1.00 38.62           O  
ATOM   4449  CG1 ILE A 566      85.938 -55.688 -29.828  1.00 38.62           C  
ATOM   4450  CG2 ILE A 566      87.875 -54.812 -28.531  1.00 38.62           C  
ATOM   4451  CD1 ILE A 566      85.750 -57.031 -29.141  1.00 38.62           C  
TER    4452      ILE A 566                                                      
ENDMDL                                                                          
END                                                                             
