# Supplementary material for: Future Sequon Finder - A novel approach for predicting future N-linked glycosylation sequon locations on viral surface proteins
Source: PLoS One. 2025 Aug 14;20(8):e0328174. doi: 10.1371/journal.pone.0328174 (PMC12352829; doi:10.1371/journal.pone.0328174)
Supplement: S3 File — (ZIP) [file pone.0328174.s004.zip › S3_File/S3_File/Human H3N2/Historic Analysis Strains/AVictoria3612011_44b4e_unrelaxed_rank_001_alphafold2_ptm_model_1_seed_000.pdb]

MODEL     1                                                                     
ATOM      1  N   MET A   1       4.656 -12.281 -51.469  1.00 43.34           N  
ATOM      2  CA  MET A   1       5.867 -12.844 -52.062  1.00 43.34           C  
ATOM      3  C   MET A   1       6.758 -11.742 -52.625  1.00 43.34           C  
ATOM      4  CB  MET A   1       5.512 -13.844 -53.188  1.00 43.34           C  
ATOM      5  O   MET A   1       7.965 -11.922 -52.781  1.00 43.34           O  
ATOM      6  CG  MET A   1       5.441 -15.281 -52.688  1.00 43.34           C  
ATOM      7  SD  MET A   1       5.320 -16.484 -54.094  1.00 43.34           S  
ATOM      8  CE  MET A   1       3.834 -17.391 -53.594  1.00 43.34           C  
ATOM      9  N   LYS A   2       6.379 -10.414 -52.344  1.00 36.62           N  
ATOM     10  CA  LYS A   2       7.055  -9.148 -52.625  1.00 36.62           C  
ATOM     11  C   LYS A   2       7.402  -8.398 -51.344  1.00 36.62           C  
ATOM     12  CB  LYS A   2       6.180  -8.273 -53.531  1.00 36.62           C  
ATOM     13  O   LYS A   2       8.391  -7.664 -51.312  1.00 36.62           O  
ATOM     14  CG  LYS A   2       6.270  -8.617 -55.000  1.00 36.62           C  
ATOM     15  CD  LYS A   2       5.469  -7.637 -55.844  1.00 36.62           C  
ATOM     16  CE  LYS A   2       5.566  -7.969 -57.344  1.00 36.62           C  
ATOM     17  NZ  LYS A   2       4.688  -7.090 -58.156  1.00 36.62           N  
ATOM     18  N   THR A   3       7.133  -9.133 -50.125  1.00 38.38           N  
ATOM     19  CA  THR A   3       7.512  -8.562 -48.844  1.00 38.38           C  
ATOM     20  C   THR A   3       8.547  -9.438 -48.125  1.00 38.38           C  
ATOM     21  CB  THR A   3       6.285  -8.391 -47.906  1.00 38.38           C  
ATOM     22  O   THR A   3       9.414  -8.930 -47.406  1.00 38.38           O  
ATOM     23  CG2 THR A   3       5.539  -7.102 -48.250  1.00 38.38           C  
ATOM     24  OG1 THR A   3       5.398  -9.500 -48.094  1.00 38.38           O  
ATOM     25  N   ILE A   4       8.961 -10.578 -48.844  1.00 45.94           N  
ATOM     26  CA  ILE A   4       9.984 -11.523 -48.406  1.00 45.94           C  
ATOM     27  C   ILE A   4      11.258 -11.312 -49.250  1.00 45.94           C  
ATOM     28  CB  ILE A   4       9.500 -12.984 -48.531  1.00 45.94           C  
ATOM     29  O   ILE A   4      12.367 -11.461 -48.719  1.00 45.94           O  
ATOM     30  CG1 ILE A   4       8.328 -13.242 -47.594  1.00 45.94           C  
ATOM     31  CG2 ILE A   4      10.648 -13.961 -48.281  1.00 45.94           C  
ATOM     32  CD1 ILE A   4       7.660 -14.594 -47.781  1.00 45.94           C  
ATOM     33  N   ILE A   5      11.234 -10.352 -50.219  1.00 45.75           N  
ATOM     34  CA  ILE A   5      12.359  -9.992 -51.094  1.00 45.75           C  
ATOM     35  C   ILE A   5      12.906  -8.633 -50.688  1.00 45.75           C  
ATOM     36  CB  ILE A   5      11.945  -9.992 -52.594  1.00 45.75           C  
ATOM     37  O   ILE A   5      14.117  -8.398 -50.750  1.00 45.75           O  
ATOM     38  CG1 ILE A   5      11.477 -11.383 -53.000  1.00 45.75           C  
ATOM     39  CG2 ILE A   5      13.102  -9.500 -53.469  1.00 45.75           C  
ATOM     40  CD1 ILE A   5      10.875 -11.430 -54.406  1.00 45.75           C  
ATOM     41  N   ALA A   6      12.180  -7.945 -49.719  1.00 38.41           N  
ATOM     42  CA  ALA A   6      12.648  -6.656 -49.219  1.00 38.41           C  
ATOM     43  C   ALA A   6      13.234  -6.793 -47.812  1.00 38.41           C  
ATOM     44  CB  ALA A   6      11.508  -5.641 -49.219  1.00 38.41           C  
ATOM     45  O   ALA A   6      14.195  -6.098 -47.469  1.00 38.41           O  
ATOM     46  N   LEU A   7      13.008  -8.031 -47.219  1.00 38.84           N  
ATOM     47  CA  LEU A   7      13.578  -8.359 -45.938  1.00 38.84           C  
ATOM     48  C   LEU A   7      14.859  -9.172 -46.094  1.00 38.84           C  
ATOM     49  CB  LEU A   7      12.570  -9.125 -45.062  1.00 38.84           C  
ATOM     50  O   LEU A   7      15.789  -9.031 -45.281  1.00 38.84           O  
ATOM     51  CG  LEU A   7      11.742  -8.305 -44.094  1.00 38.84           C  
ATOM     52  CD1 LEU A   7      10.344  -8.891 -43.938  1.00 38.84           C  
ATOM     53  CD2 LEU A   7      12.445  -8.234 -42.750  1.00 38.84           C  
ATOM     54  N   SER A   8      15.109  -9.617 -47.375  1.00 36.41           N  
ATOM     55  CA  SER A   8      16.328 -10.328 -47.781  1.00 36.41           C  
ATOM     56  C   SER A   8      17.359  -9.375 -48.375  1.00 36.41           C  
ATOM     57  CB  SER A   8      16.000 -11.445 -48.781  1.00 36.41           C  
ATOM     58  O   SER A   8      18.562  -9.562 -48.188  1.00 36.41           O  
ATOM     59  OG  SER A   8      15.883 -10.930 -50.094  1.00 36.41           O  
ATOM     60  N   HIS A   9      16.953  -8.117 -48.688  1.00 37.81           N  
ATOM     61  CA  HIS A   9      17.812  -7.082 -49.250  1.00 37.81           C  
ATOM     62  C   HIS A   9      18.219  -6.074 -48.156  1.00 37.81           C  
ATOM     63  CB  HIS A   9      17.125  -6.367 -50.406  1.00 37.81           C  
ATOM     64  O   HIS A   9      19.328  -5.551 -48.188  1.00 37.81           O  
ATOM     65  CG  HIS A   9      17.406  -6.996 -51.719  1.00 37.81           C  
ATOM     66  CD2 HIS A   9      16.562  -7.422 -52.688  1.00 37.81           C  
ATOM     67  ND1 HIS A   9      18.672  -7.250 -52.188  1.00 37.81           N  
ATOM     68  CE1 HIS A   9      18.609  -7.805 -53.375  1.00 37.81           C  
ATOM     69  NE2 HIS A   9      17.328  -7.922 -53.719  1.00 37.81           N  
ATOM     70  N   ILE A  10      17.516  -6.172 -46.969  1.00 39.25           N  
ATOM     71  CA  ILE A  10      17.844  -5.324 -45.812  1.00 39.25           C  
ATOM     72  C   ILE A  10      18.641  -6.133 -44.781  1.00 39.25           C  
ATOM     73  CB  ILE A  10      16.578  -4.727 -45.156  1.00 39.25           C  
ATOM     74  O   ILE A  10      19.547  -5.605 -44.125  1.00 39.25           O  
ATOM     75  CG1 ILE A  10      15.867  -3.799 -46.156  1.00 39.25           C  
ATOM     76  CG2 ILE A  10      16.938  -3.980 -43.875  1.00 39.25           C  
ATOM     77  CD1 ILE A  10      14.492  -3.336 -45.688  1.00 39.25           C  
ATOM     78  N   LEU A  11      18.531  -7.520 -44.969  1.00 35.84           N  
ATOM     79  CA  LEU A  11      19.328  -8.445 -44.188  1.00 35.84           C  
ATOM     80  C   LEU A  11      20.641  -8.781 -44.875  1.00 35.84           C  
ATOM     81  CB  LEU A  11      18.531  -9.727 -43.906  1.00 35.84           C  
ATOM     82  O   LEU A  11      21.656  -9.008 -44.219  1.00 35.84           O  
ATOM     83  CG  LEU A  11      18.609 -10.273 -42.469  1.00 35.84           C  
ATOM     84  CD1 LEU A  11      17.297 -10.000 -41.750  1.00 35.84           C  
ATOM     85  CD2 LEU A  11      18.922 -11.766 -42.500  1.00 35.84           C  
ATOM     86  N   CYS A  12      20.797  -8.336 -46.188  1.00 35.31           N  
ATOM     87  CA  CYS A  12      22.016  -8.461 -46.969  1.00 35.31           C  
ATOM     88  C   CYS A  12      22.797  -7.156 -46.969  1.00 35.31           C  
ATOM     89  CB  CYS A  12      21.672  -8.867 -48.406  1.00 35.31           C  
ATOM     90  O   CYS A  12      24.031  -7.168 -47.031  1.00 35.31           O  
ATOM     91  SG  CYS A  12      21.672 -10.648 -48.688  1.00 35.31           S  
ATOM     92  N   LEU A  13      22.266  -6.074 -46.375  1.00 34.25           N  
ATOM     93  CA  LEU A  13      22.938  -4.793 -46.250  1.00 34.25           C  
ATOM     94  C   LEU A  13      23.328  -4.516 -44.812  1.00 34.25           C  
ATOM     95  CB  LEU A  13      22.062  -3.662 -46.781  1.00 34.25           C  
ATOM     96  O   LEU A  13      24.312  -3.844 -44.531  1.00 34.25           O  
ATOM     97  CG  LEU A  13      22.078  -3.434 -48.312  1.00 34.25           C  
ATOM     98  CD1 LEU A  13      20.828  -2.691 -48.750  1.00 34.25           C  
ATOM     99  CD2 LEU A  13      23.344  -2.666 -48.719  1.00 34.25           C  
ATOM    100  N   VAL A  14      22.906  -5.441 -43.875  1.00 33.91           N  
ATOM    101  CA  VAL A  14      23.328  -5.375 -42.469  1.00 33.91           C  
ATOM    102  C   VAL A  14      24.359  -6.469 -42.188  1.00 33.91           C  
ATOM    103  CB  VAL A  14      22.141  -5.516 -41.500  1.00 33.91           C  
ATOM    104  O   VAL A  14      25.266  -6.281 -41.375  1.00 33.91           O  
ATOM    105  CG1 VAL A  14      22.609  -5.547 -40.062  1.00 33.91           C  
ATOM    106  CG2 VAL A  14      21.141  -4.371 -41.719  1.00 33.91           C  
ATOM    107  N   PHE A  15      24.594  -7.340 -43.281  1.00 31.97           N  
ATOM    108  CA  PHE A  15      25.688  -8.312 -43.312  1.00 31.97           C  
ATOM    109  C   PHE A  15      26.719  -7.922 -44.375  1.00 31.97           C  
ATOM    110  CB  PHE A  15      25.141  -9.711 -43.594  1.00 31.97           C  
ATOM    111  O   PHE A  15      27.766  -8.562 -44.469  1.00 31.97           O  
ATOM    112  CG  PHE A  15      24.531 -10.391 -42.406  1.00 31.97           C  
ATOM    113  CD1 PHE A  15      25.344 -10.938 -41.406  1.00 31.97           C  
ATOM    114  CD2 PHE A  15      23.156 -10.477 -42.281  1.00 31.97           C  
ATOM    115  CE1 PHE A  15      24.797 -11.570 -40.312  1.00 31.97           C  
ATOM    116  CE2 PHE A  15      22.594 -11.109 -41.156  1.00 31.97           C  
ATOM    117  CZ  PHE A  15      23.406 -11.648 -40.188  1.00 31.97           C  
ATOM    118  N   ALA A  16      26.656  -6.703 -44.969  1.00 30.05           N  
ATOM    119  CA  ALA A  16      27.641  -6.141 -45.875  1.00 30.05           C  
ATOM    120  C   ALA A  16      28.453  -5.039 -45.188  1.00 30.05           C  
ATOM    121  CB  ALA A  16      26.969  -5.594 -47.125  1.00 30.05           C  
ATOM    122  O   ALA A  16      28.953  -4.125 -45.844  1.00 30.05           O  
ATOM    123  N   GLN A  17      28.625  -4.988 -43.844  1.00 29.94           N  
ATOM    124  CA  GLN A  17      29.875  -4.500 -43.281  1.00 29.94           C  
ATOM    125  C   GLN A  17      30.922  -5.602 -43.219  1.00 29.94           C  
ATOM    126  CB  GLN A  17      29.641  -3.939 -41.875  1.00 29.94           C  
ATOM    127  O   GLN A  17      30.703  -6.652 -42.625  1.00 29.94           O  
ATOM    128  CG  GLN A  17      29.250  -2.467 -41.844  1.00 29.94           C  
ATOM    129  CD  GLN A  17      29.016  -1.938 -40.438  1.00 29.94           C  
ATOM    130  NE2 GLN A  17      29.250  -0.646 -40.250  1.00 29.94           N  
ATOM    131  OE1 GLN A  17      28.625  -2.686 -39.562  1.00 29.94           O  
ATOM    132  N   LYS A  18      31.203  -6.176 -44.469  1.00 29.62           N  
ATOM    133  CA  LYS A  18      32.438  -6.859 -44.812  1.00 29.62           C  
ATOM    134  C   LYS A  18      33.344  -7.062 -43.594  1.00 29.62           C  
ATOM    135  CB  LYS A  18      33.188  -6.070 -45.906  1.00 29.62           C  
ATOM    136  O   LYS A  18      33.781  -6.094 -42.969  1.00 29.62           O  
ATOM    137  CG  LYS A  18      33.438  -6.852 -47.188  1.00 29.62           C  
ATOM    138  CD  LYS A  18      34.156  -5.996 -48.219  1.00 29.62           C  
ATOM    139  CE  LYS A  18      34.344  -6.754 -49.531  1.00 29.62           C  
ATOM    140  NZ  LYS A  18      34.938  -5.895 -50.594  1.00 29.62           N  
ATOM    141  N   LEU A  19      33.000  -7.812 -42.562  1.00 27.70           N  
ATOM    142  CA  LEU A  19      34.000  -8.602 -41.844  1.00 27.70           C  
ATOM    143  C   LEU A  19      35.094  -9.109 -42.781  1.00 27.70           C  
ATOM    144  CB  LEU A  19      33.344  -9.789 -41.125  1.00 27.70           C  
ATOM    145  O   LEU A  19      34.781  -9.680 -43.812  1.00 27.70           O  
ATOM    146  CG  LEU A  19      32.844  -9.547 -39.688  1.00 27.70           C  
ATOM    147  CD1 LEU A  19      31.422 -10.039 -39.531  1.00 27.70           C  
ATOM    148  CD2 LEU A  19      33.781 -10.227 -38.688  1.00 27.70           C  
ATOM    149  N   PRO A  20      36.250  -8.398 -43.031  1.00 33.12           N  
ATOM    150  CA  PRO A  20      37.188  -8.859 -44.031  1.00 33.12           C  
ATOM    151  C   PRO A  20      37.312 -10.383 -44.062  1.00 33.12           C  
ATOM    152  CB  PRO A  20      38.531  -8.211 -43.594  1.00 33.12           C  
ATOM    153  O   PRO A  20      37.406 -11.023 -43.031  1.00 33.12           O  
ATOM    154  CG  PRO A  20      38.312  -7.902 -42.156  1.00 33.12           C  
ATOM    155  CD  PRO A  20      36.938  -8.320 -41.750  1.00 33.12           C  
ATOM    156  N   GLY A  21      36.531 -11.242 -44.812  1.00 30.92           N  
ATOM    157  CA  GLY A  21      36.875 -12.367 -45.656  1.00 30.92           C  
ATOM    158  C   GLY A  21      38.344 -12.703 -45.656  1.00 30.92           C  
ATOM    159  O   GLY A  21      39.188 -11.805 -45.688  1.00 30.92           O  
ATOM    160  N   ASN A  22      38.844 -13.500 -44.688  1.00 33.03           N  
ATOM    161  CA  ASN A  22      39.906 -14.516 -44.594  1.00 33.03           C  
ATOM    162  C   ASN A  22      40.812 -14.461 -45.844  1.00 33.03           C  
ATOM    163  CB  ASN A  22      39.281 -15.906 -44.469  1.00 33.03           C  
ATOM    164  O   ASN A  22      40.500 -15.047 -46.875  1.00 33.03           O  
ATOM    165  CG  ASN A  22      40.281 -16.922 -43.875  1.00 33.03           C  
ATOM    166  ND2 ASN A  22      39.969 -18.203 -44.062  1.00 33.03           N  
ATOM    167  OD1 ASN A  22      41.281 -16.547 -43.281  1.00 33.03           O  
ATOM    168  N   ASP A  23      41.312 -13.312 -46.312  1.00 44.19           N  
ATOM    169  CA  ASP A  23      42.531 -13.258 -47.125  1.00 44.19           C  
ATOM    170  C   ASP A  23      43.781 -13.359 -46.281  1.00 44.19           C  
ATOM    171  CB  ASP A  23      42.531 -11.961 -47.969  1.00 44.19           C  
ATOM    172  O   ASP A  23      43.938 -12.625 -45.312  1.00 44.19           O  
ATOM    173  CG  ASP A  23      41.750 -12.070 -49.250  1.00 44.19           C  
ATOM    174  OD1 ASP A  23      41.344 -13.188 -49.625  1.00 44.19           O  
ATOM    175  OD2 ASP A  23      41.562 -11.023 -49.906  1.00 44.19           O  
ATOM    176  N   ASN A  24      44.188 -14.477 -45.719  1.00 52.50           N  
ATOM    177  CA  ASN A  24      45.375 -14.969 -45.031  1.00 52.50           C  
ATOM    178  C   ASN A  24      46.594 -14.102 -45.344  1.00 52.50           C  
ATOM    179  CB  ASN A  24      45.656 -16.422 -45.438  1.00 52.50           C  
ATOM    180  O   ASN A  24      47.688 -14.336 -44.812  1.00 52.50           O  
ATOM    181  CG  ASN A  24      44.625 -17.375 -44.906  1.00 52.50           C  
ATOM    182  ND2 ASN A  24      44.625 -18.609 -45.375  1.00 52.50           N  
ATOM    183  OD1 ASN A  24      43.781 -17.000 -44.062  1.00 52.50           O  
ATOM    184  N   SER A  25      46.438 -12.773 -45.875  1.00 57.84           N  
ATOM    185  CA  SER A  25      47.688 -12.094 -46.156  1.00 57.84           C  
ATOM    186  C   SER A  25      47.719 -10.672 -45.594  1.00 57.84           C  
ATOM    187  CB  SER A  25      47.938 -12.055 -47.688  1.00 57.84           C  
ATOM    188  O   SER A  25      48.750 -10.016 -45.594  1.00 57.84           O  
ATOM    189  OG  SER A  25      46.906 -11.367 -48.344  1.00 57.84           O  
ATOM    190  N   THR A  26      46.531 -10.195 -44.812  1.00 67.56           N  
ATOM    191  CA  THR A  26      46.500  -8.844 -44.250  1.00 67.56           C  
ATOM    192  C   THR A  26      45.812  -8.836 -42.906  1.00 67.56           C  
ATOM    193  CB  THR A  26      45.750  -7.883 -45.219  1.00 67.56           C  
ATOM    194  O   THR A  26      44.906  -9.625 -42.656  1.00 67.56           O  
ATOM    195  CG2 THR A  26      46.500  -7.719 -46.531  1.00 67.56           C  
ATOM    196  OG1 THR A  26      44.438  -8.398 -45.500  1.00 67.56           O  
ATOM    197  N   ALA A  27      46.469  -8.328 -41.875  1.00 76.56           N  
ATOM    198  CA  ALA A  27      46.031  -8.180 -40.500  1.00 76.56           C  
ATOM    199  C   ALA A  27      45.562  -6.750 -40.219  1.00 76.56           C  
ATOM    200  CB  ALA A  27      47.125  -8.586 -39.531  1.00 76.56           C  
ATOM    201  O   ALA A  27      46.000  -5.816 -40.875  1.00 76.56           O  
ATOM    202  N   THR A  28      44.438  -6.602 -39.375  1.00 79.81           N  
ATOM    203  CA  THR A  28      43.906  -5.297 -38.969  1.00 79.81           C  
ATOM    204  C   THR A  28      44.219  -5.047 -37.500  1.00 79.81           C  
ATOM    205  CB  THR A  28      42.406  -5.184 -39.188  1.00 79.81           C  
ATOM    206  O   THR A  28      43.969  -5.895 -36.625  1.00 79.81           O  
ATOM    207  CG2 THR A  28      41.906  -3.781 -38.875  1.00 79.81           C  
ATOM    208  OG1 THR A  28      42.125  -5.473 -40.562  1.00 79.81           O  
ATOM    209  N   LEU A  29      45.031  -3.982 -37.281  1.00 79.69           N  
ATOM    210  CA  LEU A  29      45.375  -3.545 -35.906  1.00 79.69           C  
ATOM    211  C   LEU A  29      44.594  -2.270 -35.562  1.00 79.69           C  
ATOM    212  CB  LEU A  29      46.875  -3.312 -35.781  1.00 79.69           C  
ATOM    213  O   LEU A  29      44.781  -1.231 -36.188  1.00 79.69           O  
ATOM    214  CG  LEU A  29      47.375  -2.803 -34.438  1.00 79.69           C  
ATOM    215  CD1 LEU A  29      47.188  -3.883 -33.375  1.00 79.69           C  
ATOM    216  CD2 LEU A  29      48.812  -2.357 -34.531  1.00 79.69           C  
ATOM    217  N   CYS A  30      43.812  -2.369 -34.438  1.00 73.75           N  
ATOM    218  CA  CYS A  30      43.031  -1.224 -33.969  1.00 73.75           C  
ATOM    219  C   CYS A  30      43.438  -0.796 -32.562  1.00 73.75           C  
ATOM    220  CB  CYS A  30      41.531  -1.554 -33.969  1.00 73.75           C  
ATOM    221  O   CYS A  30      43.438  -1.607 -31.641  1.00 73.75           O  
ATOM    222  SG  CYS A  30      40.875  -1.968 -35.625  1.00 73.75           S  
ATOM    223  N   LEU A  31      44.031   0.398 -32.312  1.00 66.00           N  
ATOM    224  CA  LEU A  31      44.688   0.917 -31.109  1.00 66.00           C  
ATOM    225  C   LEU A  31      43.750   1.830 -30.328  1.00 66.00           C  
ATOM    226  CB  LEU A  31      45.969   1.677 -31.500  1.00 66.00           C  
ATOM    227  O   LEU A  31      44.031   2.146 -29.172  1.00 66.00           O  
ATOM    228  CG  LEU A  31      47.094   0.848 -32.125  1.00 66.00           C  
ATOM    229  CD1 LEU A  31      48.000   1.738 -32.938  1.00 66.00           C  
ATOM    230  CD2 LEU A  31      47.875   0.118 -31.031  1.00 66.00           C  
ATOM    231  N   GLY A  32      42.281   1.789 -30.797  1.00 58.22           N  
ATOM    232  CA  GLY A  32      41.250   2.561 -30.141  1.00 58.22           C  
ATOM    233  C   GLY A  32      40.344   3.297 -31.109  1.00 58.22           C  
ATOM    234  O   GLY A  32      40.594   3.334 -32.312  1.00 58.22           O  
ATOM    235  N   HIS A  33      39.031   3.488 -30.906  1.00 51.88           N  
ATOM    236  CA  HIS A  33      37.938   3.945 -31.766  1.00 51.88           C  
ATOM    237  C   HIS A  33      38.062   5.438 -32.062  1.00 51.88           C  
ATOM    238  CB  HIS A  33      36.594   3.645 -31.141  1.00 51.88           C  
ATOM    239  O   HIS A  33      38.031   6.258 -31.141  1.00 51.88           O  
ATOM    240  CG  HIS A  33      36.250   2.188 -31.109  1.00 51.88           C  
ATOM    241  CD2 HIS A  33      35.500   1.434 -31.938  1.00 51.88           C  
ATOM    242  ND1 HIS A  33      36.719   1.337 -30.125  1.00 51.88           N  
ATOM    243  CE1 HIS A  33      36.250   0.119 -30.359  1.00 51.88           C  
ATOM    244  NE2 HIS A  33      35.500   0.150 -31.438  1.00 51.88           N  
ATOM    245  N   HIS A  34      38.844   5.961 -33.000  1.00 49.44           N  
ATOM    246  CA  HIS A  34      38.906   7.340 -33.500  1.00 49.44           C  
ATOM    247  C   HIS A  34      37.562   7.766 -34.062  1.00 49.44           C  
ATOM    248  CB  HIS A  34      40.000   7.500 -34.562  1.00 49.44           C  
ATOM    249  O   HIS A  34      36.844   6.957 -34.656  1.00 49.44           O  
ATOM    250  CG  HIS A  34      41.344   7.730 -34.000  1.00 49.44           C  
ATOM    251  CD2 HIS A  34      42.375   6.871 -33.750  1.00 49.44           C  
ATOM    252  ND1 HIS A  34      41.781   8.969 -33.594  1.00 49.44           N  
ATOM    253  CE1 HIS A  34      43.031   8.867 -33.125  1.00 49.44           C  
ATOM    254  NE2 HIS A  34      43.406   7.602 -33.219  1.00 49.44           N  
ATOM    255  N   ALA A  35      36.938   8.961 -33.500  1.00 51.06           N  
ATOM    256  CA  ALA A  35      35.719   9.570 -34.000  1.00 51.06           C  
ATOM    257  C   ALA A  35      35.812   9.844 -35.500  1.00 51.06           C  
ATOM    258  CB  ALA A  35      35.406  10.867 -33.250  1.00 51.06           C  
ATOM    259  O   ALA A  35      36.844  10.297 -35.969  1.00 51.06           O  
ATOM    260  N   VAL A  36      35.250   9.164 -36.469  1.00 52.88           N  
ATOM    261  CA  VAL A  36      35.188   9.305 -37.938  1.00 52.88           C  
ATOM    262  C   VAL A  36      34.219  10.422 -38.281  1.00 52.88           C  
ATOM    263  CB  VAL A  36      34.750   7.980 -38.625  1.00 52.88           C  
ATOM    264  O   VAL A  36      33.281  10.727 -37.531  1.00 52.88           O  
ATOM    265  CG1 VAL A  36      35.938   7.035 -38.750  1.00 52.88           C  
ATOM    266  CG2 VAL A  36      33.625   7.320 -37.812  1.00 52.88           C  
ATOM    267  N   PRO A  37      34.531  11.328 -39.438  1.00 49.25           N  
ATOM    268  CA  PRO A  37      33.562  12.273 -40.000  1.00 49.25           C  
ATOM    269  C   PRO A  37      32.281  11.586 -40.438  1.00 49.25           C  
ATOM    270  CB  PRO A  37      34.281  12.875 -41.188  1.00 49.25           C  
ATOM    271  O   PRO A  37      32.312  10.469 -40.938  1.00 49.25           O  
ATOM    272  CG  PRO A  37      35.688  12.305 -41.125  1.00 49.25           C  
ATOM    273  CD  PRO A  37      35.688  11.227 -40.062  1.00 49.25           C  
ATOM    274  N   ASN A  38      31.047  11.766 -39.531  1.00 56.56           N  
ATOM    275  CA  ASN A  38      29.688  11.227 -39.625  1.00 56.56           C  
ATOM    276  C   ASN A  38      29.391  10.266 -38.469  1.00 56.56           C  
ATOM    277  CB  ASN A  38      29.469  10.531 -40.969  1.00 56.56           C  
ATOM    278  O   ASN A  38      28.672   9.289 -38.656  1.00 56.56           O  
ATOM    279  CG  ASN A  38      28.984  11.484 -42.031  1.00 56.56           C  
ATOM    280  ND2 ASN A  38      28.797  10.969 -43.250  1.00 56.56           N  
ATOM    281  OD1 ASN A  38      28.766  12.672 -41.781  1.00 56.56           O  
ATOM    282  N   GLY A  39      30.125  10.344 -37.375  1.00 61.34           N  
ATOM    283  CA  GLY A  39      29.906   9.562 -36.188  1.00 61.34           C  
ATOM    284  C   GLY A  39      28.703  10.023 -35.375  1.00 61.34           C  
ATOM    285  O   GLY A  39      27.938  10.859 -35.844  1.00 61.34           O  
ATOM    286  N   THR A  40      28.125   9.328 -34.375  1.00 66.12           N  
ATOM    287  CA  THR A  40      26.969   9.633 -33.562  1.00 66.12           C  
ATOM    288  C   THR A  40      27.188  10.922 -32.750  1.00 66.12           C  
ATOM    289  CB  THR A  40      26.656   8.484 -32.594  1.00 66.12           C  
ATOM    290  O   THR A  40      28.281  11.125 -32.219  1.00 66.12           O  
ATOM    291  CG2 THR A  40      25.281   8.656 -31.938  1.00 66.12           C  
ATOM    292  OG1 THR A  40      26.672   7.238 -33.312  1.00 66.12           O  
ATOM    293  N   ILE A  41      26.328  11.859 -32.906  1.00 72.19           N  
ATOM    294  CA  ILE A  41      26.422  13.148 -32.250  1.00 72.19           C  
ATOM    295  C   ILE A  41      25.766  13.055 -30.875  1.00 72.19           C  
ATOM    296  CB  ILE A  41      25.766  14.273 -33.062  1.00 72.19           C  
ATOM    297  O   ILE A  41      24.641  12.562 -30.750  1.00 72.19           O  
ATOM    298  CG1 ILE A  41      26.484  14.422 -34.438  1.00 72.19           C  
ATOM    299  CG2 ILE A  41      25.766  15.594 -32.312  1.00 72.19           C  
ATOM    300  CD1 ILE A  41      25.797  15.398 -35.375  1.00 72.19           C  
ATOM    301  N   VAL A  42      26.531  13.422 -29.812  1.00 68.44           N  
ATOM    302  CA  VAL A  42      25.984  13.352 -28.453  1.00 68.44           C  
ATOM    303  C   VAL A  42      26.031  14.734 -27.812  1.00 68.44           C  
ATOM    304  CB  VAL A  42      26.750  12.336 -27.578  1.00 68.44           C  
ATOM    305  O   VAL A  42      26.875  15.570 -28.172  1.00 68.44           O  
ATOM    306  CG1 VAL A  42      26.594  10.922 -28.141  1.00 68.44           C  
ATOM    307  CG2 VAL A  42      28.219  12.711 -27.484  1.00 68.44           C  
ATOM    308  N   LYS A  43      25.047  15.000 -26.984  1.00 68.69           N  
ATOM    309  CA  LYS A  43      24.969  16.234 -26.203  1.00 68.69           C  
ATOM    310  C   LYS A  43      25.703  16.094 -24.875  1.00 68.69           C  
ATOM    311  CB  LYS A  43      23.516  16.625 -25.969  1.00 68.69           C  
ATOM    312  O   LYS A  43      25.453  15.148 -24.125  1.00 68.69           O  
ATOM    313  CG  LYS A  43      23.344  17.984 -25.297  1.00 68.69           C  
ATOM    314  CD  LYS A  43      21.875  18.344 -25.125  1.00 68.69           C  
ATOM    315  CE  LYS A  43      21.703  19.656 -24.391  1.00 68.69           C  
ATOM    316  NZ  LYS A  43      20.250  20.016 -24.203  1.00 68.69           N  
ATOM    317  N   THR A  44      26.672  16.875 -24.641  1.00 63.34           N  
ATOM    318  CA  THR A  44      27.344  16.922 -23.344  1.00 63.34           C  
ATOM    319  C   THR A  44      26.906  18.141 -22.547  1.00 63.34           C  
ATOM    320  CB  THR A  44      28.875  16.938 -23.500  1.00 63.34           C  
ATOM    321  O   THR A  44      26.156  18.984 -23.047  1.00 63.34           O  
ATOM    322  CG2 THR A  44      29.328  15.820 -24.453  1.00 63.34           C  
ATOM    323  OG1 THR A  44      29.281  18.203 -24.047  1.00 63.34           O  
ATOM    324  N   ILE A  45      27.250  18.297 -21.391  1.00 54.09           N  
ATOM    325  CA  ILE A  45      26.906  19.406 -20.516  1.00 54.09           C  
ATOM    326  C   ILE A  45      27.469  20.703 -21.078  1.00 54.09           C  
ATOM    327  CB  ILE A  45      27.453  19.172 -19.078  1.00 54.09           C  
ATOM    328  O   ILE A  45      26.844  21.766 -20.953  1.00 54.09           O  
ATOM    329  CG1 ILE A  45      26.781  17.953 -18.453  1.00 54.09           C  
ATOM    330  CG2 ILE A  45      27.250  20.422 -18.219  1.00 54.09           C  
ATOM    331  CD1 ILE A  45      27.391  17.531 -17.125  1.00 54.09           C  
ATOM    332  N   THR A  46      28.578  20.625 -21.859  1.00 51.31           N  
ATOM    333  CA  THR A  46      29.281  21.812 -22.328  1.00 51.31           C  
ATOM    334  C   THR A  46      29.094  21.984 -23.828  1.00 51.31           C  
ATOM    335  CB  THR A  46      30.797  21.719 -22.000  1.00 51.31           C  
ATOM    336  O   THR A  46      29.219  23.109 -24.344  1.00 51.31           O  
ATOM    337  CG2 THR A  46      31.031  21.797 -20.500  1.00 51.31           C  
ATOM    338  OG1 THR A  46      31.312  20.484 -22.500  1.00 51.31           O  
ATOM    339  N   ASN A  47      28.672  20.953 -24.516  1.00 59.47           N  
ATOM    340  CA  ASN A  47      28.531  21.031 -25.969  1.00 59.47           C  
ATOM    341  C   ASN A  47      27.438  20.094 -26.469  1.00 59.47           C  
ATOM    342  CB  ASN A  47      29.859  20.703 -26.641  1.00 59.47           C  
ATOM    343  O   ASN A  47      27.375  18.922 -26.047  1.00 59.47           O  
ATOM    344  CG  ASN A  47      29.875  21.062 -28.109  1.00 59.47           C  
ATOM    345  ND2 ASN A  47      31.031  21.453 -28.625  1.00 59.47           N  
ATOM    346  OD1 ASN A  47      28.844  21.000 -28.781  1.00 59.47           O  
ATOM    347  N   ASP A  48      26.656  20.578 -27.359  1.00 68.44           N  
ATOM    348  CA  ASP A  48      25.469  19.859 -27.828  1.00 68.44           C  
ATOM    349  C   ASP A  48      25.766  19.109 -29.125  1.00 68.44           C  
ATOM    350  CB  ASP A  48      24.297  20.828 -28.031  1.00 68.44           C  
ATOM    351  O   ASP A  48      24.938  18.328 -29.594  1.00 68.44           O  
ATOM    352  CG  ASP A  48      23.797  21.438 -26.734  1.00 68.44           C  
ATOM    353  OD1 ASP A  48      24.062  20.859 -25.641  1.00 68.44           O  
ATOM    354  OD2 ASP A  48      23.109  22.484 -26.781  1.00 68.44           O  
ATOM    355  N   GLN A  49      27.000  19.250 -29.656  1.00 68.75           N  
ATOM    356  CA  GLN A  49      27.312  18.625 -30.938  1.00 68.75           C  
ATOM    357  C   GLN A  49      28.672  17.953 -30.906  1.00 68.75           C  
ATOM    358  CB  GLN A  49      27.250  19.641 -32.062  1.00 68.75           C  
ATOM    359  O   GLN A  49      29.609  18.391 -31.578  1.00 68.75           O  
ATOM    360  CG  GLN A  49      25.859  20.203 -32.344  1.00 68.75           C  
ATOM    361  CD  GLN A  49      25.797  21.062 -33.594  1.00 68.75           C  
ATOM    362  NE2 GLN A  49      24.625  21.125 -34.188  1.00 68.75           N  
ATOM    363  OE1 GLN A  49      26.797  21.656 -34.000  1.00 68.75           O  
ATOM    364  N   ILE A  50      28.766  16.906 -30.109  1.00 64.50           N  
ATOM    365  CA  ILE A  50      30.031  16.188 -30.000  1.00 64.50           C  
ATOM    366  C   ILE A  50      29.938  14.867 -30.781  1.00 64.50           C  
ATOM    367  CB  ILE A  50      30.406  15.914 -28.531  1.00 64.50           C  
ATOM    368  O   ILE A  50      29.031  14.062 -30.531  1.00 64.50           O  
ATOM    369  CG1 ILE A  50      30.578  17.234 -27.781  1.00 64.50           C  
ATOM    370  CG2 ILE A  50      31.688  15.070 -28.453  1.00 64.50           C  
ATOM    371  CD1 ILE A  50      30.812  17.062 -26.281  1.00 64.50           C  
ATOM    372  N   GLU A  51      30.828  14.773 -31.719  1.00 62.53           N  
ATOM    373  CA  GLU A  51      30.875  13.578 -32.562  1.00 62.53           C  
ATOM    374  C   GLU A  51      31.672  12.461 -31.891  1.00 62.53           C  
ATOM    375  CB  GLU A  51      31.453  13.898 -33.938  1.00 62.53           C  
ATOM    376  O   GLU A  51      32.812  12.664 -31.516  1.00 62.53           O  
ATOM    377  CG  GLU A  51      30.453  14.484 -34.906  1.00 62.53           C  
ATOM    378  CD  GLU A  51      31.062  14.805 -36.281  1.00 62.53           C  
ATOM    379  OE1 GLU A  51      30.328  15.336 -37.125  1.00 62.53           O  
ATOM    380  OE2 GLU A  51      32.250  14.516 -36.469  1.00 62.53           O  
ATOM    381  N   VAL A  52      30.938  11.359 -31.672  1.00 60.69           N  
ATOM    382  CA  VAL A  52      31.578  10.195 -31.062  1.00 60.69           C  
ATOM    383  C   VAL A  52      31.453   8.992 -32.000  1.00 60.69           C  
ATOM    384  CB  VAL A  52      30.938   9.867 -29.688  1.00 60.69           C  
ATOM    385  O   VAL A  52      30.703   9.016 -32.969  1.00 60.69           O  
ATOM    386  CG1 VAL A  52      31.141  11.023 -28.703  1.00 60.69           C  
ATOM    387  CG2 VAL A  52      29.453   9.547 -29.844  1.00 60.69           C  
ATOM    388  N   THR A  53      32.219   8.000 -31.750  1.00 58.66           N  
ATOM    389  CA  THR A  53      32.281   6.793 -32.562  1.00 58.66           C  
ATOM    390  C   THR A  53      31.016   5.949 -32.375  1.00 58.66           C  
ATOM    391  CB  THR A  53      33.500   5.949 -32.250  1.00 58.66           C  
ATOM    392  O   THR A  53      30.469   5.406 -33.344  1.00 58.66           O  
ATOM    393  CG2 THR A  53      34.781   6.590 -32.781  1.00 58.66           C  
ATOM    394  OG1 THR A  53      33.625   5.836 -30.812  1.00 58.66           O  
ATOM    395  N   ASN A  54      30.469   5.848 -31.172  1.00 60.41           N  
ATOM    396  CA  ASN A  54      29.234   5.141 -30.828  1.00 60.41           C  
ATOM    397  C   ASN A  54      28.625   5.680 -29.547  1.00 60.41           C  
ATOM    398  CB  ASN A  54      29.500   3.639 -30.703  1.00 60.41           C  
ATOM    399  O   ASN A  54      29.328   6.160 -28.672  1.00 60.41           O  
ATOM    400  CG  ASN A  54      28.234   2.824 -30.641  1.00 60.41           C  
ATOM    401  ND2 ASN A  54      28.375   1.521 -30.422  1.00 60.41           N  
ATOM    402  OD1 ASN A  54      27.125   3.361 -30.781  1.00 60.41           O  
ATOM    403  N   ALA A  55      27.391   5.664 -29.469  1.00 70.31           N  
ATOM    404  CA  ALA A  55      26.672   6.074 -28.266  1.00 70.31           C  
ATOM    405  C   ALA A  55      25.547   5.098 -27.938  1.00 70.31           C  
ATOM    406  CB  ALA A  55      26.109   7.484 -28.438  1.00 70.31           C  
ATOM    407  O   ALA A  55      24.797   4.688 -28.812  1.00 70.31           O  
ATOM    408  N   THR A  56      25.578   4.578 -26.719  1.00 70.69           N  
ATOM    409  CA  THR A  56      24.531   3.660 -26.266  1.00 70.69           C  
ATOM    410  C   THR A  56      23.641   4.328 -25.219  1.00 70.69           C  
ATOM    411  CB  THR A  56      25.141   2.375 -25.672  1.00 70.69           C  
ATOM    412  O   THR A  56      24.141   4.965 -24.297  1.00 70.69           O  
ATOM    413  CG2 THR A  56      24.062   1.374 -25.297  1.00 70.69           C  
ATOM    414  OG1 THR A  56      26.016   1.776 -26.641  1.00 70.69           O  
ATOM    415  N   GLU A  57      22.328   4.168 -25.469  1.00 82.62           N  
ATOM    416  CA  GLU A  57      21.375   4.750 -24.531  1.00 82.62           C  
ATOM    417  C   GLU A  57      21.312   3.953 -23.234  1.00 82.62           C  
ATOM    418  CB  GLU A  57      19.984   4.820 -25.172  1.00 82.62           C  
ATOM    419  O   GLU A  57      21.219   2.725 -23.250  1.00 82.62           O  
ATOM    420  CG  GLU A  57      18.938   5.508 -24.297  1.00 82.62           C  
ATOM    421  CD  GLU A  57      19.234   6.980 -24.047  1.00 82.62           C  
ATOM    422  OE1 GLU A  57      19.641   7.340 -22.922  1.00 82.62           O  
ATOM    423  OE2 GLU A  57      19.078   7.781 -25.000  1.00 82.62           O  
ATOM    424  N   LEU A  58      21.344   4.703 -22.172  1.00 79.12           N  
ATOM    425  CA  LEU A  58      21.391   4.043 -20.875  1.00 79.12           C  
ATOM    426  C   LEU A  58      20.047   4.168 -20.156  1.00 79.12           C  
ATOM    427  CB  LEU A  58      22.500   4.637 -20.000  1.00 79.12           C  
ATOM    428  O   LEU A  58      19.828   3.516 -19.125  1.00 79.12           O  
ATOM    429  CG  LEU A  58      23.922   4.477 -20.531  1.00 79.12           C  
ATOM    430  CD1 LEU A  58      24.922   5.129 -19.578  1.00 79.12           C  
ATOM    431  CD2 LEU A  58      24.266   3.004 -20.734  1.00 79.12           C  
ATOM    432  N   VAL A  59      19.109   5.055 -20.797  1.00 84.25           N  
ATOM    433  CA  VAL A  59      17.859   5.324 -20.109  1.00 84.25           C  
ATOM    434  C   VAL A  59      16.703   4.652 -20.859  1.00 84.25           C  
ATOM    435  CB  VAL A  59      17.594   6.840 -19.984  1.00 84.25           C  
ATOM    436  O   VAL A  59      16.562   4.836 -22.062  1.00 84.25           O  
ATOM    437  CG1 VAL A  59      16.250   7.102 -19.281  1.00 84.25           C  
ATOM    438  CG2 VAL A  59      18.734   7.516 -19.219  1.00 84.25           C  
ATOM    439  N   GLN A  60      15.922   3.877 -20.078  1.00 88.25           N  
ATOM    440  CA  GLN A  60      14.664   3.332 -20.594  1.00 88.25           C  
ATOM    441  C   GLN A  60      13.547   4.371 -20.547  1.00 88.25           C  
ATOM    442  CB  GLN A  60      14.266   2.082 -19.812  1.00 88.25           C  
ATOM    443  O   GLN A  60      13.219   4.875 -19.469  1.00 88.25           O  
ATOM    444  CG  GLN A  60      12.992   1.415 -20.328  1.00 88.25           C  
ATOM    445  CD  GLN A  60      13.188   0.760 -21.688  1.00 88.25           C  
ATOM    446  NE2 GLN A  60      12.305   1.071 -22.625  1.00 88.25           N  
ATOM    447  OE1 GLN A  60      14.125  -0.017 -21.891  1.00 88.25           O  
ATOM    448  N   ASN A  61      12.938   4.645 -21.719  1.00 88.00           N  
ATOM    449  CA  ASN A  61      11.945   5.715 -21.781  1.00 88.00           C  
ATOM    450  C   ASN A  61      10.555   5.180 -22.094  1.00 88.00           C  
ATOM    451  CB  ASN A  61      12.367   6.766 -22.812  1.00 88.00           C  
ATOM    452  O   ASN A  61       9.586   5.938 -22.141  1.00 88.00           O  
ATOM    453  CG  ASN A  61      13.570   7.570 -22.375  1.00 88.00           C  
ATOM    454  ND2 ASN A  61      14.242   8.195 -23.328  1.00 88.00           N  
ATOM    455  OD1 ASN A  61      13.898   7.621 -21.188  1.00 88.00           O  
ATOM    456  N   SER A  62      10.523   3.875 -22.234  1.00 89.56           N  
ATOM    457  CA  SER A  62       9.227   3.314 -22.594  1.00 89.56           C  
ATOM    458  C   SER A  62       8.867   2.131 -21.703  1.00 89.56           C  
ATOM    459  CB  SER A  62       9.227   2.879 -24.062  1.00 89.56           C  
ATOM    460  O   SER A  62       9.742   1.497 -21.125  1.00 89.56           O  
ATOM    461  OG  SER A  62      10.180   1.855 -24.281  1.00 89.56           O  
ATOM    462  N   SER A  63       7.527   1.957 -21.594  1.00 90.94           N  
ATOM    463  CA  SER A  63       7.004   0.832 -20.828  1.00 90.94           C  
ATOM    464  C   SER A  63       6.336  -0.193 -21.750  1.00 90.94           C  
ATOM    465  CB  SER A  63       6.004   1.318 -19.781  1.00 90.94           C  
ATOM    466  O   SER A  63       5.996   0.114 -22.891  1.00 90.94           O  
ATOM    467  OG  SER A  63       4.797   1.742 -20.391  1.00 90.94           O  
ATOM    468  N   ILE A  64       6.164  -1.409 -21.375  1.00 92.12           N  
ATOM    469  CA  ILE A  64       5.504  -2.502 -22.094  1.00 92.12           C  
ATOM    470  C   ILE A  64       4.012  -2.209 -22.203  1.00 92.12           C  
ATOM    471  CB  ILE A  64       5.730  -3.854 -21.375  1.00 92.12           C  
ATOM    472  O   ILE A  64       3.369  -2.629 -23.172  1.00 92.12           O  
ATOM    473  CG1 ILE A  64       7.227  -4.176 -21.297  1.00 92.12           C  
ATOM    474  CG2 ILE A  64       4.961  -4.973 -22.078  1.00 92.12           C  
ATOM    475  CD1 ILE A  64       7.562  -5.359 -20.406  1.00 92.12           C  
ATOM    476  N   GLY A  65       3.523  -1.295 -21.328  1.00 91.75           N  
ATOM    477  CA  GLY A  65       2.135  -0.883 -21.453  1.00 91.75           C  
ATOM    478  C   GLY A  65       1.175  -1.812 -20.734  1.00 91.75           C  
ATOM    479  O   GLY A  65      -0.038  -1.592 -20.734  1.00 91.75           O  
ATOM    480  N   GLU A  66       1.640  -2.961 -20.203  1.00 95.62           N  
ATOM    481  CA  GLU A  66       0.885  -3.869 -19.344  1.00 95.62           C  
ATOM    482  C   GLU A  66       1.678  -4.230 -18.094  1.00 95.62           C  
ATOM    483  CB  GLU A  66       0.503  -5.141 -20.109  1.00 95.62           C  
ATOM    484  O   GLU A  66       2.910  -4.184 -18.094  1.00 95.62           O  
ATOM    485  CG  GLU A  66       1.697  -5.926 -20.625  1.00 95.62           C  
ATOM    486  CD  GLU A  66       1.307  -7.074 -21.547  1.00 95.62           C  
ATOM    487  OE1 GLU A  66       2.160  -7.945 -21.828  1.00 95.62           O  
ATOM    488  OE2 GLU A  66       0.137  -7.102 -21.984  1.00 95.62           O  
ATOM    489  N   ILE A  67       0.972  -4.570 -17.000  1.00 95.75           N  
ATOM    490  CA  ILE A  67       1.596  -5.062 -15.781  1.00 95.75           C  
ATOM    491  C   ILE A  67       1.910  -6.551 -15.922  1.00 95.75           C  
ATOM    492  CB  ILE A  67       0.694  -4.824 -14.547  1.00 95.75           C  
ATOM    493  O   ILE A  67       1.014  -7.359 -16.172  1.00 95.75           O  
ATOM    494  CG1 ILE A  67       0.479  -3.324 -14.328  1.00 95.75           C  
ATOM    495  CG2 ILE A  67       1.297  -5.480 -13.305  1.00 95.75           C  
ATOM    496  CD1 ILE A  67      -0.497  -2.996 -13.203  1.00 95.75           C  
ATOM    497  N   CYS A  68       3.180  -6.879 -15.883  1.00 95.06           N  
ATOM    498  CA  CYS A  68       3.592  -8.266 -16.047  1.00 95.06           C  
ATOM    499  C   CYS A  68       3.270  -9.086 -14.805  1.00 95.06           C  
ATOM    500  CB  CYS A  68       5.086  -8.352 -16.359  1.00 95.06           C  
ATOM    501  O   CYS A  68       3.553  -8.664 -13.688  1.00 95.06           O  
ATOM    502  SG  CYS A  68       5.539  -7.691 -17.969  1.00 95.06           S  
ATOM    503  N   ASP A  69       2.654 -10.258 -14.953  1.00 93.31           N  
ATOM    504  CA  ASP A  69       2.164 -11.070 -13.844  1.00 93.31           C  
ATOM    505  C   ASP A  69       3.232 -12.055 -13.367  1.00 93.31           C  
ATOM    506  CB  ASP A  69       0.897 -11.828 -14.250  1.00 93.31           C  
ATOM    507  O   ASP A  69       2.988 -12.852 -12.461  1.00 93.31           O  
ATOM    508  CG  ASP A  69       1.130 -12.812 -15.383  1.00 93.31           C  
ATOM    509  OD1 ASP A  69       2.215 -12.781 -16.000  1.00 93.31           O  
ATOM    510  OD2 ASP A  69       0.219 -13.617 -15.664  1.00 93.31           O  
ATOM    511  N   SER A  70       4.469 -12.031 -13.930  1.00 93.31           N  
ATOM    512  CA  SER A  70       5.645 -12.789 -13.500  1.00 93.31           C  
ATOM    513  C   SER A  70       6.883 -11.898 -13.438  1.00 93.31           C  
ATOM    514  CB  SER A  70       5.898 -13.969 -14.445  1.00 93.31           C  
ATOM    515  O   SER A  70       7.090 -11.055 -14.312  1.00 93.31           O  
ATOM    516  OG  SER A  70       7.012 -14.727 -14.008  1.00 93.31           O  
ATOM    517  N   PRO A  71       7.672 -12.094 -12.305  1.00 93.12           N  
ATOM    518  CA  PRO A  71       7.707 -13.141 -11.281  1.00 93.12           C  
ATOM    519  C   PRO A  71       6.836 -12.812 -10.070  1.00 93.12           C  
ATOM    520  CB  PRO A  71       9.188 -13.203 -10.891  1.00 93.12           C  
ATOM    521  O   PRO A  71       6.707 -13.633  -9.156  1.00 93.12           O  
ATOM    522  CG  PRO A  71       9.680 -11.805 -11.055  1.00 93.12           C  
ATOM    523  CD  PRO A  71       8.945 -11.164 -12.203  1.00 93.12           C  
ATOM    524  N   HIS A  72       6.219 -11.602  -9.961  1.00 92.19           N  
ATOM    525  CA  HIS A  72       5.426 -11.203  -8.797  1.00 92.19           C  
ATOM    526  C   HIS A  72       4.008 -11.750  -8.891  1.00 92.19           C  
ATOM    527  CB  HIS A  72       5.395  -9.680  -8.672  1.00 92.19           C  
ATOM    528  O   HIS A  72       3.465 -11.906  -9.992  1.00 92.19           O  
ATOM    529  CG  HIS A  72       6.750  -9.062  -8.570  1.00 92.19           C  
ATOM    530  CD2 HIS A  72       7.375  -8.164  -9.367  1.00 92.19           C  
ATOM    531  ND1 HIS A  72       7.629  -9.352  -7.551  1.00 92.19           N  
ATOM    532  CE1 HIS A  72       8.742  -8.656  -7.727  1.00 92.19           C  
ATOM    533  NE2 HIS A  72       8.617  -7.926  -8.820  1.00 92.19           N  
ATOM    534  N   GLN A  73       3.461 -12.133  -7.750  1.00 94.38           N  
ATOM    535  CA  GLN A  73       2.047 -12.484  -7.660  1.00 94.38           C  
ATOM    536  C   GLN A  73       1.175 -11.227  -7.625  1.00 94.38           C  
ATOM    537  CB  GLN A  73       1.780 -13.344  -6.422  1.00 94.38           C  
ATOM    538  O   GLN A  73       1.127 -10.523  -6.613  1.00 94.38           O  
ATOM    539  CG  GLN A  73       0.368 -13.906  -6.359  1.00 94.38           C  
ATOM    540  CD  GLN A  73       0.150 -14.805  -5.160  1.00 94.38           C  
ATOM    541  NE2 GLN A  73      -0.985 -15.500  -5.133  1.00 94.38           N  
ATOM    542  OE1 GLN A  73       0.996 -14.883  -4.262  1.00 94.38           O  
ATOM    543  N   ILE A  74       0.500 -10.938  -8.750  1.00 95.00           N  
ATOM    544  CA  ILE A  74      -0.292  -9.719  -8.891  1.00 95.00           C  
ATOM    545  C   ILE A  74      -1.759 -10.023  -8.594  1.00 95.00           C  
ATOM    546  CB  ILE A  74      -0.146  -9.109 -10.305  1.00 95.00           C  
ATOM    547  O   ILE A  74      -2.344 -10.930  -9.188  1.00 95.00           O  
ATOM    548  CG1 ILE A  74       1.335  -8.945 -10.664  1.00 95.00           C  
ATOM    549  CG2 ILE A  74      -0.887  -7.777 -10.398  1.00 95.00           C  
ATOM    550  CD1 ILE A  74       2.102  -8.039  -9.719  1.00 95.00           C  
ATOM    551  N   LEU A  75      -2.318  -9.305  -7.660  1.00 95.19           N  
ATOM    552  CA  LEU A  75      -3.748  -9.398  -7.383  1.00 95.19           C  
ATOM    553  C   LEU A  75      -4.488  -8.180  -7.926  1.00 95.19           C  
ATOM    554  CB  LEU A  75      -3.994  -9.531  -5.875  1.00 95.19           C  
ATOM    555  O   LEU A  75      -4.227  -7.051  -7.512  1.00 95.19           O  
ATOM    556  CG  LEU A  75      -5.441  -9.758  -5.445  1.00 95.19           C  
ATOM    557  CD1 LEU A  75      -5.953 -11.086  -5.988  1.00 95.19           C  
ATOM    558  CD2 LEU A  75      -5.562  -9.711  -3.926  1.00 95.19           C  
ATOM    559  N   ASP A  76      -5.328  -8.422  -8.875  1.00 95.00           N  
ATOM    560  CA  ASP A  76      -6.141  -7.363  -9.461  1.00 95.00           C  
ATOM    561  C   ASP A  76      -7.324  -7.016  -8.562  1.00 95.00           C  
ATOM    562  CB  ASP A  76      -6.633  -7.770 -10.852  1.00 95.00           C  
ATOM    563  O   ASP A  76      -8.195  -7.859  -8.320  1.00 95.00           O  
ATOM    564  CG  ASP A  76      -7.230  -6.609 -11.625  1.00 95.00           C  
ATOM    565  OD1 ASP A  76      -7.438  -5.523 -11.039  1.00 95.00           O  
ATOM    566  OD2 ASP A  76      -7.500  -6.785 -12.836  1.00 95.00           O  
ATOM    567  N   GLY A  77      -7.387  -5.734  -8.156  1.00 92.94           N  
ATOM    568  CA  GLY A  77      -8.414  -5.250  -7.238  1.00 92.94           C  
ATOM    569  C   GLY A  77      -9.750  -5.020  -7.910  1.00 92.94           C  
ATOM    570  O   GLY A  77     -10.758  -4.789  -7.238  1.00 92.94           O  
ATOM    571  N   GLU A  78      -9.797  -5.223  -9.320  1.00 92.94           N  
ATOM    572  CA  GLU A  78     -11.008  -5.074 -10.133  1.00 92.94           C  
ATOM    573  C   GLU A  78     -11.836  -3.883  -9.672  1.00 92.94           C  
ATOM    574  CB  GLU A  78     -11.844  -6.355 -10.086  1.00 92.94           C  
ATOM    575  O   GLU A  78     -11.391  -2.738  -9.750  1.00 92.94           O  
ATOM    576  CG  GLU A  78     -11.133  -7.578 -10.641  1.00 92.94           C  
ATOM    577  CD  GLU A  78     -11.953  -8.852 -10.523  1.00 92.94           C  
ATOM    578  OE1 GLU A  78     -11.383  -9.961 -10.656  1.00 92.94           O  
ATOM    579  OE2 GLU A  78     -13.180  -8.742 -10.305  1.00 92.94           O  
ATOM    580  N   ASN A  79     -13.008  -4.070  -9.117  1.00 92.19           N  
ATOM    581  CA  ASN A  79     -13.891  -2.986  -8.703  1.00 92.19           C  
ATOM    582  C   ASN A  79     -13.758  -2.695  -7.211  1.00 92.19           C  
ATOM    583  CB  ASN A  79     -15.344  -3.312  -9.055  1.00 92.19           C  
ATOM    584  O   ASN A  79     -14.586  -1.979  -6.641  1.00 92.19           O  
ATOM    585  CG  ASN A  79     -15.562  -3.441 -10.555  1.00 92.19           C  
ATOM    586  ND2 ASN A  79     -16.609  -4.160 -10.938  1.00 92.19           N  
ATOM    587  OD1 ASN A  79     -14.797  -2.902 -11.352  1.00 92.19           O  
ATOM    588  N   CYS A  80     -12.711  -3.293  -6.586  1.00 92.88           N  
ATOM    589  CA  CYS A  80     -12.578  -3.158  -5.141  1.00 92.88           C  
ATOM    590  C   CYS A  80     -11.258  -2.494  -4.773  1.00 92.88           C  
ATOM    591  CB  CYS A  80     -12.680  -4.523  -4.465  1.00 92.88           C  
ATOM    592  O   CYS A  80     -10.203  -2.877  -5.281  1.00 92.88           O  
ATOM    593  SG  CYS A  80     -14.312  -5.281  -4.594  1.00 92.88           S  
ATOM    594  N   THR A  81     -11.359  -1.433  -3.928  1.00 92.50           N  
ATOM    595  CA  THR A  81     -10.148  -0.904  -3.320  1.00 92.50           C  
ATOM    596  C   THR A  81      -9.719  -1.764  -2.133  1.00 92.50           C  
ATOM    597  CB  THR A  81     -10.336   0.552  -2.857  1.00 92.50           C  
ATOM    598  O   THR A  81     -10.477  -2.613  -1.669  1.00 92.50           O  
ATOM    599  CG2 THR A  81     -10.797   1.439  -4.012  1.00 92.50           C  
ATOM    600  OG1 THR A  81     -11.328   0.592  -1.821  1.00 92.50           O  
ATOM    601  N   LEU A  82      -8.484  -1.572  -1.729  1.00 91.44           N  
ATOM    602  CA  LEU A  82      -7.969  -2.354  -0.609  1.00 91.44           C  
ATOM    603  C   LEU A  82      -8.836  -2.162   0.630  1.00 91.44           C  
ATOM    604  CB  LEU A  82      -6.523  -1.959  -0.299  1.00 91.44           C  
ATOM    605  O   LEU A  82      -9.156  -3.129   1.325  1.00 91.44           O  
ATOM    606  CG  LEU A  82      -5.832  -2.742   0.818  1.00 91.44           C  
ATOM    607  CD1 LEU A  82      -5.809  -4.230   0.488  1.00 91.44           C  
ATOM    608  CD2 LEU A  82      -4.418  -2.217   1.043  1.00 91.44           C  
ATOM    609  N   ILE A  83      -9.266  -0.924   1.000  1.00 93.25           N  
ATOM    610  CA  ILE A  83     -10.078  -0.632   2.176  1.00 93.25           C  
ATOM    611  C   ILE A  83     -11.445  -1.294   2.035  1.00 93.25           C  
ATOM    612  CB  ILE A  83     -10.234   0.890   2.391  1.00 93.25           C  
ATOM    613  O   ILE A  83     -11.992  -1.817   3.010  1.00 93.25           O  
ATOM    614  CG1 ILE A  83     -11.000   1.170   3.689  1.00 93.25           C  
ATOM    615  CG2 ILE A  83     -10.945   1.532   1.192  1.00 93.25           C  
ATOM    616  CD1 ILE A  83     -10.320   0.617   4.938  1.00 93.25           C  
ATOM    617  N   ASP A  84     -12.008  -1.263   0.815  1.00 93.50           N  
ATOM    618  CA  ASP A  84     -13.297  -1.907   0.573  1.00 93.50           C  
ATOM    619  C   ASP A  84     -13.211  -3.414   0.802  1.00 93.50           C  
ATOM    620  CB  ASP A  84     -13.781  -1.619  -0.850  1.00 93.50           C  
ATOM    621  O   ASP A  84     -14.141  -4.023   1.331  1.00 93.50           O  
ATOM    622  CG  ASP A  84     -14.109  -0.153  -1.081  1.00 93.50           C  
ATOM    623  OD1 ASP A  84     -14.555   0.530  -0.134  1.00 93.50           O  
ATOM    624  OD2 ASP A  84     -13.914   0.323  -2.221  1.00 93.50           O  
ATOM    625  N   ALA A  85     -12.117  -3.975   0.346  1.00 93.50           N  
ATOM    626  CA  ALA A  85     -11.867  -5.395   0.582  1.00 93.50           C  
ATOM    627  C   ALA A  85     -11.727  -5.688   2.072  1.00 93.50           C  
ATOM    628  CB  ALA A  85     -10.625  -5.852  -0.170  1.00 93.50           C  
ATOM    629  O   ALA A  85     -12.242  -6.695   2.566  1.00 93.50           O  
ATOM    630  N   LEU A  86     -11.102  -4.762   2.789  1.00 94.00           N  
ATOM    631  CA  LEU A  86     -10.883  -4.910   4.223  1.00 94.00           C  
ATOM    632  C   LEU A  86     -12.203  -4.875   4.984  1.00 94.00           C  
ATOM    633  CB  LEU A  86      -9.953  -3.811   4.738  1.00 94.00           C  
ATOM    634  O   LEU A  86     -12.391  -5.609   5.953  1.00 94.00           O  
ATOM    635  CG  LEU A  86      -8.453  -4.023   4.508  1.00 94.00           C  
ATOM    636  CD1 LEU A  86      -7.676  -2.775   4.906  1.00 94.00           C  
ATOM    637  CD2 LEU A  86      -7.961  -5.238   5.281  1.00 94.00           C  
ATOM    638  N   LEU A  87     -13.086  -4.047   4.566  1.00 94.31           N  
ATOM    639  CA  LEU A  87     -14.367  -3.859   5.242  1.00 94.31           C  
ATOM    640  C   LEU A  87     -15.352  -4.953   4.848  1.00 94.31           C  
ATOM    641  CB  LEU A  87     -14.953  -2.484   4.914  1.00 94.31           C  
ATOM    642  O   LEU A  87     -16.312  -5.219   5.574  1.00 94.31           O  
ATOM    643  CG  LEU A  87     -14.156  -1.273   5.398  1.00 94.31           C  
ATOM    644  CD1 LEU A  87     -14.844   0.019   4.969  1.00 94.31           C  
ATOM    645  CD2 LEU A  87     -13.984  -1.316   6.910  1.00 94.31           C  
ATOM    646  N   GLY A  88     -15.047  -5.641   3.723  1.00 93.00           N  
ATOM    647  CA  GLY A  88     -15.914  -6.699   3.236  1.00 93.00           C  
ATOM    648  C   GLY A  88     -17.125  -6.180   2.480  1.00 93.00           C  
ATOM    649  O   GLY A  88     -18.234  -6.680   2.660  1.00 93.00           O  
ATOM    650  N   ASP A  89     -16.844  -5.180   1.701  1.00 92.31           N  
ATOM    651  CA  ASP A  89     -17.906  -4.723   0.808  1.00 92.31           C  
ATOM    652  C   ASP A  89     -18.453  -5.875  -0.033  1.00 92.31           C  
ATOM    653  CB  ASP A  89     -17.406  -3.602  -0.101  1.00 92.31           C  
ATOM    654  O   ASP A  89     -17.703  -6.777  -0.419  1.00 92.31           O  
ATOM    655  CG  ASP A  89     -18.453  -2.557  -0.406  1.00 92.31           C  
ATOM    656  OD1 ASP A  89     -19.609  -2.709   0.046  1.00 92.31           O  
ATOM    657  OD2 ASP A  89     -18.141  -1.574  -1.107  1.00 92.31           O  
ATOM    658  N   PRO A  90     -19.734  -5.887  -0.299  1.00 89.00           N  
ATOM    659  CA  PRO A  90     -20.375  -7.012  -0.983  1.00 89.00           C  
ATOM    660  C   PRO A  90     -19.703  -7.367  -2.303  1.00 89.00           C  
ATOM    661  CB  PRO A  90     -21.812  -6.512  -1.223  1.00 89.00           C  
ATOM    662  O   PRO A  90     -19.547  -8.547  -2.629  1.00 89.00           O  
ATOM    663  CG  PRO A  90     -22.094  -5.605  -0.070  1.00 89.00           C  
ATOM    664  CD  PRO A  90     -20.844  -4.844   0.260  1.00 89.00           C  
ATOM    665  N   GLN A  91     -19.172  -6.434  -3.059  1.00 88.56           N  
ATOM    666  CA  GLN A  91     -18.531  -6.703  -4.348  1.00 88.56           C  
ATOM    667  C   GLN A  91     -17.109  -7.195  -4.164  1.00 88.56           C  
ATOM    668  CB  GLN A  91     -18.547  -5.453  -5.227  1.00 88.56           C  
ATOM    669  O   GLN A  91     -16.500  -7.715  -5.102  1.00 88.56           O  
ATOM    670  CG  GLN A  91     -17.734  -4.293  -4.664  1.00 88.56           C  
ATOM    671  CD  GLN A  91     -17.984  -2.994  -5.410  1.00 88.56           C  
ATOM    672  NE2 GLN A  91     -17.188  -1.977  -5.098  1.00 88.56           N  
ATOM    673  OE1 GLN A  91     -18.875  -2.904  -6.258  1.00 88.56           O  
ATOM    674  N   CYS A  92     -16.578  -7.164  -2.924  1.00 91.50           N  
ATOM    675  CA  CYS A  92     -15.188  -7.516  -2.666  1.00 91.50           C  
ATOM    676  C   CYS A  92     -15.086  -8.828  -1.900  1.00 91.50           C  
ATOM    677  CB  CYS A  92     -14.484  -6.406  -1.883  1.00 91.50           C  
ATOM    678  O   CYS A  92     -14.023  -9.188  -1.405  1.00 91.50           O  
ATOM    679  SG  CYS A  92     -14.438  -4.824  -2.748  1.00 91.50           S  
ATOM    680  N   ASP A  93     -16.109  -9.586  -1.779  1.00 86.44           N  
ATOM    681  CA  ASP A  93     -16.141 -10.812  -0.990  1.00 86.44           C  
ATOM    682  C   ASP A  93     -15.117 -11.828  -1.495  1.00 86.44           C  
ATOM    683  CB  ASP A  93     -17.547 -11.430  -1.021  1.00 86.44           C  
ATOM    684  O   ASP A  93     -14.586 -12.617  -0.716  1.00 86.44           O  
ATOM    685  CG  ASP A  93     -18.531 -10.719  -0.102  1.00 86.44           C  
ATOM    686  OD1 ASP A  93     -18.094  -9.914   0.750  1.00 86.44           O  
ATOM    687  OD2 ASP A  93     -19.750 -10.969  -0.229  1.00 86.44           O  
ATOM    688  N   GLY A  94     -14.742 -11.781  -2.693  1.00 87.62           N  
ATOM    689  CA  GLY A  94     -13.828 -12.727  -3.316  1.00 87.62           C  
ATOM    690  C   GLY A  94     -12.375 -12.477  -2.945  1.00 87.62           C  
ATOM    691  O   GLY A  94     -11.508 -13.305  -3.238  1.00 87.62           O  
ATOM    692  N   PHE A  95     -12.086 -11.469  -2.189  1.00 90.00           N  
ATOM    693  CA  PHE A  95     -10.719 -11.078  -1.894  1.00 90.00           C  
ATOM    694  C   PHE A  95     -10.289 -11.594  -0.523  1.00 90.00           C  
ATOM    695  CB  PHE A  95     -10.570  -9.555  -1.954  1.00 90.00           C  
ATOM    696  O   PHE A  95      -9.141 -11.414  -0.120  1.00 90.00           O  
ATOM    697  CG  PHE A  95     -10.570  -9.000  -3.354  1.00 90.00           C  
ATOM    698  CD1 PHE A  95      -9.461  -9.133  -4.176  1.00 90.00           C  
ATOM    699  CD2 PHE A  95     -11.695  -8.344  -3.846  1.00 90.00           C  
ATOM    700  CE1 PHE A  95      -9.461  -8.625  -5.469  1.00 90.00           C  
ATOM    701  CE2 PHE A  95     -11.703  -7.824  -5.141  1.00 90.00           C  
ATOM    702  CZ  PHE A  95     -10.586  -7.965  -5.949  1.00 90.00           C  
ATOM    703  N   GLN A  96     -11.227 -12.305   0.161  1.00 87.62           N  
ATOM    704  CA  GLN A  96     -10.922 -12.859   1.476  1.00 87.62           C  
ATOM    705  C   GLN A  96      -9.836 -13.922   1.383  1.00 87.62           C  
ATOM    706  CB  GLN A  96     -12.180 -13.445   2.117  1.00 87.62           C  
ATOM    707  O   GLN A  96      -9.906 -14.820   0.541  1.00 87.62           O  
ATOM    708  CG  GLN A  96     -11.977 -13.922   3.549  1.00 87.62           C  
ATOM    709  CD  GLN A  96     -13.250 -14.469   4.172  1.00 87.62           C  
ATOM    710  NE2 GLN A  96     -13.156 -14.898   5.426  1.00 87.62           N  
ATOM    711  OE1 GLN A  96     -14.305 -14.500   3.535  1.00 87.62           O  
ATOM    712  N   ASN A  97      -8.750 -13.789   2.178  1.00 88.38           N  
ATOM    713  CA  ASN A  97      -7.676 -14.758   2.354  1.00 88.38           C  
ATOM    714  C   ASN A  97      -6.781 -14.828   1.121  1.00 88.38           C  
ATOM    715  CB  ASN A  97      -8.242 -16.141   2.680  1.00 88.38           C  
ATOM    716  O   ASN A  97      -6.094 -15.828   0.905  1.00 88.38           O  
ATOM    717  CG  ASN A  97      -8.984 -16.172   4.004  1.00 88.38           C  
ATOM    718  ND2 ASN A  97     -10.086 -16.906   4.055  1.00 88.38           N  
ATOM    719  OD1 ASN A  97      -8.562 -15.531   4.977  1.00 88.38           O  
ATOM    720  N   LYS A  98      -6.875 -13.859   0.230  1.00 92.00           N  
ATOM    721  CA  LYS A  98      -6.004 -13.781  -0.938  1.00 92.00           C  
ATOM    722  C   LYS A  98      -4.637 -13.211  -0.566  1.00 92.00           C  
ATOM    723  CB  LYS A  98      -6.648 -12.930  -2.035  1.00 92.00           C  
ATOM    724  O   LYS A  98      -4.535 -12.352   0.314  1.00 92.00           O  
ATOM    725  CG  LYS A  98      -7.918 -13.531  -2.617  1.00 92.00           C  
ATOM    726  CD  LYS A  98      -7.609 -14.711  -3.529  1.00 92.00           C  
ATOM    727  CE  LYS A  98      -8.867 -15.234  -4.211  1.00 92.00           C  
ATOM    728  NZ  LYS A  98      -8.578 -16.422  -5.074  1.00 92.00           N  
ATOM    729  N   LYS A  99      -3.635 -13.703  -1.180  1.00 93.06           N  
ATOM    730  CA  LYS A  99      -2.266 -13.234  -0.981  1.00 93.06           C  
ATOM    731  C   LYS A  99      -1.727 -12.562  -2.240  1.00 93.06           C  
ATOM    732  CB  LYS A  99      -1.354 -14.398  -0.576  1.00 93.06           C  
ATOM    733  O   LYS A  99      -2.102 -12.930  -3.355  1.00 93.06           O  
ATOM    734  CG  LYS A  99      -1.726 -15.039   0.751  1.00 93.06           C  
ATOM    735  CD  LYS A  99      -0.754 -16.156   1.124  1.00 93.06           C  
ATOM    736  CE  LYS A  99      -1.137 -16.812   2.441  1.00 93.06           C  
ATOM    737  NZ  LYS A  99      -0.190 -17.906   2.807  1.00 93.06           N  
ATOM    738  N   TRP A 100      -0.860 -11.602  -1.984  1.00 93.94           N  
ATOM    739  CA  TRP A 100      -0.322 -10.898  -3.145  1.00 93.94           C  
ATOM    740  C   TRP A 100       1.062 -10.328  -2.844  1.00 93.94           C  
ATOM    741  CB  TRP A 100      -1.264  -9.773  -3.578  1.00 93.94           C  
ATOM    742  O   TRP A 100       1.417 -10.125  -1.682  1.00 93.94           O  
ATOM    743  CG  TRP A 100      -1.426  -8.688  -2.559  1.00 93.94           C  
ATOM    744  CD1 TRP A 100      -0.681  -7.543  -2.443  1.00 93.94           C  
ATOM    745  CD2 TRP A 100      -2.393  -8.641  -1.503  1.00 93.94           C  
ATOM    746  CE2 TRP A 100      -2.176  -7.441  -0.788  1.00 93.94           C  
ATOM    747  CE3 TRP A 100      -3.422  -9.500  -1.095  1.00 93.94           C  
ATOM    748  NE1 TRP A 100      -1.126  -6.793  -1.380  1.00 93.94           N  
ATOM    749  CH2 TRP A 100      -3.953  -7.938   0.694  1.00 93.94           C  
ATOM    750  CZ2 TRP A 100      -2.951  -7.082   0.316  1.00 93.94           C  
ATOM    751  CZ3 TRP A 100      -4.195  -9.141   0.003  1.00 93.94           C  
ATOM    752  N   ASP A 101       1.836 -10.180  -3.945  1.00 91.50           N  
ATOM    753  CA  ASP A 101       3.035  -9.352  -3.861  1.00 91.50           C  
ATOM    754  C   ASP A 101       2.715  -7.891  -4.164  1.00 91.50           C  
ATOM    755  CB  ASP A 101       4.109  -9.867  -4.824  1.00 91.50           C  
ATOM    756  O   ASP A 101       3.211  -6.988  -3.486  1.00 91.50           O  
ATOM    757  CG  ASP A 101       4.656 -11.227  -4.430  1.00 91.50           C  
ATOM    758  OD1 ASP A 101       4.695 -11.539  -3.219  1.00 91.50           O  
ATOM    759  OD2 ASP A 101       5.055 -11.992  -5.336  1.00 91.50           O  
ATOM    760  N   LEU A 102       1.832  -7.703  -5.133  1.00 91.69           N  
ATOM    761  CA  LEU A 102       1.370  -6.375  -5.516  1.00 91.69           C  
ATOM    762  C   LEU A 102      -0.139  -6.363  -5.730  1.00 91.69           C  
ATOM    763  CB  LEU A 102       2.082  -5.906  -6.789  1.00 91.69           C  
ATOM    764  O   LEU A 102      -0.660  -7.129  -6.547  1.00 91.69           O  
ATOM    765  CG  LEU A 102       1.761  -4.488  -7.266  1.00 91.69           C  
ATOM    766  CD1 LEU A 102       2.324  -3.463  -6.289  1.00 91.69           C  
ATOM    767  CD2 LEU A 102       2.312  -4.258  -8.664  1.00 91.69           C  
ATOM    768  N   PHE A 103      -0.899  -5.598  -4.965  1.00 93.25           N  
ATOM    769  CA  PHE A 103      -2.328  -5.355  -5.133  1.00 93.25           C  
ATOM    770  C   PHE A 103      -2.570  -4.156  -6.039  1.00 93.25           C  
ATOM    771  CB  PHE A 103      -2.998  -5.129  -3.773  1.00 93.25           C  
ATOM    772  O   PHE A 103      -2.100  -3.051  -5.758  1.00 93.25           O  
ATOM    773  CG  PHE A 103      -4.500  -5.062  -3.842  1.00 93.25           C  
ATOM    774  CD1 PHE A 103      -5.141  -3.885  -4.199  1.00 93.25           C  
ATOM    775  CD2 PHE A 103      -5.270  -6.180  -3.547  1.00 93.25           C  
ATOM    776  CE1 PHE A 103      -6.531  -3.820  -4.266  1.00 93.25           C  
ATOM    777  CE2 PHE A 103      -6.660  -6.125  -3.607  1.00 93.25           C  
ATOM    778  CZ  PHE A 103      -7.289  -4.941  -3.967  1.00 93.25           C  
ATOM    779  N   VAL A 104      -3.264  -4.336  -7.137  1.00 94.56           N  
ATOM    780  CA  VAL A 104      -3.506  -3.268  -8.094  1.00 94.56           C  
ATOM    781  C   VAL A 104      -4.906  -2.695  -7.895  1.00 94.56           C  
ATOM    782  CB  VAL A 104      -3.338  -3.764  -9.555  1.00 94.56           C  
ATOM    783  O   VAL A 104      -5.902  -3.406  -8.055  1.00 94.56           O  
ATOM    784  CG1 VAL A 104      -3.678  -2.652 -10.539  1.00 94.56           C  
ATOM    785  CG2 VAL A 104      -1.916  -4.273  -9.781  1.00 94.56           C  
ATOM    786  N   GLU A 105      -4.926  -1.465  -7.539  1.00 93.31           N  
ATOM    787  CA  GLU A 105      -6.199  -0.757  -7.422  1.00 93.31           C  
ATOM    788  C   GLU A 105      -6.562  -0.055  -8.727  1.00 93.31           C  
ATOM    789  CB  GLU A 105      -6.145   0.257  -6.277  1.00 93.31           C  
ATOM    790  O   GLU A 105      -5.734   0.651  -9.312  1.00 93.31           O  
ATOM    791  CG  GLU A 105      -6.195  -0.375  -4.895  1.00 93.31           C  
ATOM    792  CD  GLU A 105      -6.254   0.646  -3.768  1.00 93.31           C  
ATOM    793  OE1 GLU A 105      -6.656   0.283  -2.639  1.00 93.31           O  
ATOM    794  OE2 GLU A 105      -5.898   1.819  -4.020  1.00 93.31           O  
ATOM    795  N   ARG A 106      -7.855  -0.223  -9.094  1.00 93.81           N  
ATOM    796  CA  ARG A 106      -8.305   0.364 -10.352  1.00 93.81           C  
ATOM    797  C   ARG A 106      -9.031   1.685 -10.109  1.00 93.81           C  
ATOM    798  CB  ARG A 106      -9.227  -0.606 -11.102  1.00 93.81           C  
ATOM    799  O   ARG A 106      -9.656   1.873  -9.070  1.00 93.81           O  
ATOM    800  CG  ARG A 106      -8.594  -1.964 -11.375  1.00 93.81           C  
ATOM    801  CD  ARG A 106      -7.492  -1.875 -12.422  1.00 93.81           C  
ATOM    802  NE  ARG A 106      -7.027  -3.197 -12.828  1.00 93.81           N  
ATOM    803  NH1 ARG A 106      -5.586  -2.418 -14.453  1.00 93.81           N  
ATOM    804  NH2 ARG A 106      -5.785  -4.672 -14.078  1.00 93.81           N  
ATOM    805  CZ  ARG A 106      -6.133  -3.426 -13.781  1.00 93.81           C  
ATOM    806  N   SER A 107      -8.859   2.580 -11.055  1.00 91.81           N  
ATOM    807  CA  SER A 107      -9.539   3.869 -10.953  1.00 91.81           C  
ATOM    808  C   SER A 107     -11.055   3.701 -10.992  1.00 91.81           C  
ATOM    809  CB  SER A 107      -9.086   4.801 -12.078  1.00 91.81           C  
ATOM    810  O   SER A 107     -11.789   4.539 -10.469  1.00 91.81           O  
ATOM    811  OG  SER A 107      -9.383   4.234 -13.344  1.00 91.81           O  
ATOM    812  N   LYS A 108     -11.562   2.645 -11.531  1.00 91.31           N  
ATOM    813  CA  LYS A 108     -13.000   2.400 -11.672  1.00 91.31           C  
ATOM    814  C   LYS A 108     -13.578   1.792 -10.398  1.00 91.31           C  
ATOM    815  CB  LYS A 108     -13.273   1.480 -12.859  1.00 91.31           C  
ATOM    816  O   LYS A 108     -14.781   1.549 -10.312  1.00 91.31           O  
ATOM    817  CG  LYS A 108     -12.656   0.095 -12.727  1.00 91.31           C  
ATOM    818  CD  LYS A 108     -12.953  -0.767 -13.945  1.00 91.31           C  
ATOM    819  CE  LYS A 108     -12.328  -2.150 -13.820  1.00 91.31           C  
ATOM    820  NZ  LYS A 108     -12.609  -2.996 -15.023  1.00 91.31           N  
ATOM    821  N   ALA A 109     -12.719   1.476  -9.453  1.00 90.06           N  
ATOM    822  CA  ALA A 109     -13.195   0.882  -8.203  1.00 90.06           C  
ATOM    823  C   ALA A 109     -14.195   1.800  -7.508  1.00 90.06           C  
ATOM    824  CB  ALA A 109     -12.023   0.574  -7.277  1.00 90.06           C  
ATOM    825  O   ALA A 109     -14.047   3.023  -7.535  1.00 90.06           O  
ATOM    826  N   TYR A 110     -15.211   1.310  -6.977  1.00 85.62           N  
ATOM    827  CA  TYR A 110     -16.250   2.078  -6.305  1.00 85.62           C  
ATOM    828  C   TYR A 110     -16.734   1.365  -5.047  1.00 85.62           C  
ATOM    829  CB  TYR A 110     -17.438   2.322  -7.250  1.00 85.62           C  
ATOM    830  O   TYR A 110     -16.531   0.158  -4.895  1.00 85.62           O  
ATOM    831  CG  TYR A 110     -18.172   1.062  -7.645  1.00 85.62           C  
ATOM    832  CD1 TYR A 110     -17.750   0.304  -8.734  1.00 85.62           C  
ATOM    833  CD2 TYR A 110     -19.281   0.628  -6.926  1.00 85.62           C  
ATOM    834  CE1 TYR A 110     -18.422  -0.857  -9.102  1.00 85.62           C  
ATOM    835  CE2 TYR A 110     -19.953  -0.531  -7.285  1.00 85.62           C  
ATOM    836  OH  TYR A 110     -20.203  -2.414  -8.734  1.00 85.62           O  
ATOM    837  CZ  TYR A 110     -19.531  -1.266  -8.375  1.00 85.62           C  
ATOM    838  N   SER A 111     -17.250   2.139  -4.074  1.00 82.38           N  
ATOM    839  CA  SER A 111     -17.891   1.584  -2.889  1.00 82.38           C  
ATOM    840  C   SER A 111     -19.391   1.888  -2.881  1.00 82.38           C  
ATOM    841  CB  SER A 111     -17.250   2.133  -1.616  1.00 82.38           C  
ATOM    842  O   SER A 111     -19.797   3.047  -3.006  1.00 82.38           O  
ATOM    843  OG  SER A 111     -17.938   1.688  -0.465  1.00 82.38           O  
ATOM    844  N   ASN A 112     -20.188   0.944  -2.842  1.00 76.31           N  
ATOM    845  CA  ASN A 112     -21.625   1.140  -2.908  1.00 76.31           C  
ATOM    846  C   ASN A 112     -22.281   0.958  -1.541  1.00 76.31           C  
ATOM    847  CB  ASN A 112     -22.250   0.185  -3.928  1.00 76.31           C  
ATOM    848  O   ASN A 112     -23.516   0.952  -1.431  1.00 76.31           O  
ATOM    849  CG  ASN A 112     -21.922   0.556  -5.359  1.00 76.31           C  
ATOM    850  ND2 ASN A 112     -21.953  -0.427  -6.250  1.00 76.31           N  
ATOM    851  OD1 ASN A 112     -21.625   1.716  -5.660  1.00 76.31           O  
ATOM    852  N   CYS A 113     -21.438   0.868  -0.501  1.00 86.31           N  
ATOM    853  CA  CYS A 113     -21.984   0.637   0.833  1.00 86.31           C  
ATOM    854  C   CYS A 113     -22.078   1.941   1.616  1.00 86.31           C  
ATOM    855  CB  CYS A 113     -21.109  -0.364   1.598  1.00 86.31           C  
ATOM    856  O   CYS A 113     -21.984   3.025   1.038  1.00 86.31           O  
ATOM    857  SG  CYS A 113     -21.453  -2.088   1.180  1.00 86.31           S  
ATOM    858  N   TYR A 114     -22.344   1.958   2.938  1.00 87.69           N  
ATOM    859  CA  TYR A 114     -22.484   3.123   3.803  1.00 87.69           C  
ATOM    860  C   TYR A 114     -21.312   4.070   3.654  1.00 87.69           C  
ATOM    861  CB  TYR A 114     -22.641   2.691   5.266  1.00 87.69           C  
ATOM    862  O   TYR A 114     -20.156   3.631   3.609  1.00 87.69           O  
ATOM    863  CG  TYR A 114     -23.578   3.559   6.062  1.00 87.69           C  
ATOM    864  CD1 TYR A 114     -23.109   4.680   6.746  1.00 87.69           C  
ATOM    865  CD2 TYR A 114     -24.938   3.260   6.141  1.00 87.69           C  
ATOM    866  CE1 TYR A 114     -23.969   5.484   7.484  1.00 87.69           C  
ATOM    867  CE2 TYR A 114     -25.797   4.055   6.875  1.00 87.69           C  
ATOM    868  OH  TYR A 114     -26.172   5.953   8.273  1.00 87.69           O  
ATOM    869  CZ  TYR A 114     -25.312   5.164   7.543  1.00 87.69           C  
ATOM    870  N   PRO A 115     -21.531   5.363   3.479  1.00 90.88           N  
ATOM    871  CA  PRO A 115     -20.422   6.312   3.408  1.00 90.88           C  
ATOM    872  C   PRO A 115     -19.531   6.273   4.648  1.00 90.88           C  
ATOM    873  CB  PRO A 115     -21.125   7.668   3.287  1.00 90.88           C  
ATOM    874  O   PRO A 115     -20.031   6.246   5.773  1.00 90.88           O  
ATOM    875  CG  PRO A 115     -22.531   7.336   2.889  1.00 90.88           C  
ATOM    876  CD  PRO A 115     -22.844   5.945   3.357  1.00 90.88           C  
ATOM    877  N   TYR A 116     -18.203   6.238   4.449  1.00 93.06           N  
ATOM    878  CA  TYR A 116     -17.297   6.133   5.582  1.00 93.06           C  
ATOM    879  C   TYR A 116     -16.031   6.965   5.348  1.00 93.06           C  
ATOM    880  CB  TYR A 116     -16.906   4.672   5.828  1.00 93.06           C  
ATOM    881  O   TYR A 116     -15.703   7.289   4.207  1.00 93.06           O  
ATOM    882  CG  TYR A 116     -16.203   4.020   4.664  1.00 93.06           C  
ATOM    883  CD1 TYR A 116     -16.906   3.270   3.727  1.00 93.06           C  
ATOM    884  CD2 TYR A 116     -14.828   4.156   4.496  1.00 93.06           C  
ATOM    885  CE1 TYR A 116     -16.266   2.668   2.652  1.00 93.06           C  
ATOM    886  CE2 TYR A 116     -14.172   3.559   3.424  1.00 93.06           C  
ATOM    887  OH  TYR A 116     -14.258   2.225   1.446  1.00 93.06           O  
ATOM    888  CZ  TYR A 116     -14.898   2.818   2.508  1.00 93.06           C  
ATOM    889  N   ASP A 117     -15.430   7.293   6.430  1.00 93.69           N  
ATOM    890  CA  ASP A 117     -14.086   7.867   6.438  1.00 93.69           C  
ATOM    891  C   ASP A 117     -13.148   7.062   7.332  1.00 93.69           C  
ATOM    892  CB  ASP A 117     -14.125   9.328   6.895  1.00 93.69           C  
ATOM    893  O   ASP A 117     -13.594   6.422   8.289  1.00 93.69           O  
ATOM    894  CG  ASP A 117     -14.578   9.484   8.336  1.00 93.69           C  
ATOM    895  OD1 ASP A 117     -15.797   9.414   8.602  1.00 93.69           O  
ATOM    896  OD2 ASP A 117     -13.711   9.680   9.211  1.00 93.69           O  
ATOM    897  N   VAL A 118     -11.922   7.023   7.008  1.00 93.38           N  
ATOM    898  CA  VAL A 118     -10.922   6.289   7.781  1.00 93.38           C  
ATOM    899  C   VAL A 118      -9.844   7.246   8.273  1.00 93.38           C  
ATOM    900  CB  VAL A 118     -10.289   5.148   6.953  1.00 93.38           C  
ATOM    901  O   VAL A 118      -9.000   7.688   7.496  1.00 93.38           O  
ATOM    902  CG1 VAL A 118      -9.375   4.289   7.828  1.00 93.38           C  
ATOM    903  CG2 VAL A 118     -11.375   4.289   6.309  1.00 93.38           C  
ATOM    904  N   PRO A 119      -9.961   7.523   9.578  1.00 90.88           N  
ATOM    905  CA  PRO A 119      -8.859   8.336  10.109  1.00 90.88           C  
ATOM    906  C   PRO A 119      -7.512   7.617  10.039  1.00 90.88           C  
ATOM    907  CB  PRO A 119      -9.273   8.586  11.562  1.00 90.88           C  
ATOM    908  O   PRO A 119      -7.422   6.430  10.367  1.00 90.88           O  
ATOM    909  CG  PRO A 119     -10.750   8.398  11.570  1.00 90.88           C  
ATOM    910  CD  PRO A 119     -11.109   7.332  10.578  1.00 90.88           C  
ATOM    911  N   ASP A 120      -6.465   8.242   9.516  1.00 86.19           N  
ATOM    912  CA  ASP A 120      -5.117   7.688   9.391  1.00 86.19           C  
ATOM    913  C   ASP A 120      -5.090   6.535   8.391  1.00 86.19           C  
ATOM    914  CB  ASP A 120      -4.602   7.215  10.750  1.00 86.19           C  
ATOM    915  O   ASP A 120      -4.492   5.488   8.648  1.00 86.19           O  
ATOM    916  CG  ASP A 120      -3.092   7.051  10.789  1.00 86.19           C  
ATOM    917  OD1 ASP A 120      -2.393   7.656   9.945  1.00 86.19           O  
ATOM    918  OD2 ASP A 120      -2.598   6.312  11.664  1.00 86.19           O  
ATOM    919  N   TYR A 121      -5.828   6.684   7.297  1.00 86.00           N  
ATOM    920  CA  TYR A 121      -5.977   5.676   6.258  1.00 86.00           C  
ATOM    921  C   TYR A 121      -4.629   5.312   5.648  1.00 86.00           C  
ATOM    922  CB  TYR A 121      -6.930   6.168   5.164  1.00 86.00           C  
ATOM    923  O   TYR A 121      -4.371   4.145   5.344  1.00 86.00           O  
ATOM    924  CG  TYR A 121      -7.055   5.223   3.994  1.00 86.00           C  
ATOM    925  CD1 TYR A 121      -6.730   5.629   2.703  1.00 86.00           C  
ATOM    926  CD2 TYR A 121      -7.496   3.916   4.180  1.00 86.00           C  
ATOM    927  CE1 TYR A 121      -6.848   4.762   1.623  1.00 86.00           C  
ATOM    928  CE2 TYR A 121      -7.617   3.037   3.107  1.00 86.00           C  
ATOM    929  OH  TYR A 121      -7.406   2.604   0.770  1.00 86.00           O  
ATOM    930  CZ  TYR A 121      -7.289   3.469   1.835  1.00 86.00           C  
ATOM    931  N   ALA A 122      -3.773   6.270   5.496  1.00 83.25           N  
ATOM    932  CA  ALA A 122      -2.477   6.047   4.867  1.00 83.25           C  
ATOM    933  C   ALA A 122      -1.663   5.008   5.637  1.00 83.25           C  
ATOM    934  CB  ALA A 122      -1.700   7.355   4.762  1.00 83.25           C  
ATOM    935  O   ALA A 122      -1.044   4.125   5.039  1.00 83.25           O  
ATOM    936  N   SER A 123      -1.699   5.098   6.992  1.00 86.06           N  
ATOM    937  CA  SER A 123      -0.981   4.152   7.844  1.00 86.06           C  
ATOM    938  C   SER A 123      -1.578   2.754   7.742  1.00 86.06           C  
ATOM    939  CB  SER A 123      -1.002   4.621   9.297  1.00 86.06           C  
ATOM    940  O   SER A 123      -0.845   1.766   7.645  1.00 86.06           O  
ATOM    941  OG  SER A 123      -0.340   5.867   9.438  1.00 86.06           O  
ATOM    942  N   LEU A 124      -2.836   2.738   7.828  1.00 88.38           N  
ATOM    943  CA  LEU A 124      -3.510   1.453   7.684  1.00 88.38           C  
ATOM    944  C   LEU A 124      -3.213   0.830   6.324  1.00 88.38           C  
ATOM    945  CB  LEU A 124      -5.023   1.617   7.863  1.00 88.38           C  
ATOM    946  O   LEU A 124      -2.896  -0.359   6.238  1.00 88.38           O  
ATOM    947  CG  LEU A 124      -5.871   0.364   7.645  1.00 88.38           C  
ATOM    948  CD1 LEU A 124      -5.477  -0.724   8.633  1.00 88.38           C  
ATOM    949  CD2 LEU A 124      -7.355   0.694   7.770  1.00 88.38           C  
ATOM    950  N   ARG A 125      -3.359   1.669   5.352  1.00 87.25           N  
ATOM    951  CA  ARG A 125      -3.107   1.248   3.979  1.00 87.25           C  
ATOM    952  C   ARG A 125      -1.707   0.662   3.834  1.00 87.25           C  
ATOM    953  CB  ARG A 125      -3.285   2.424   3.016  1.00 87.25           C  
ATOM    954  O   ARG A 125      -1.530  -0.390   3.217  1.00 87.25           O  
ATOM    955  CG  ARG A 125      -3.123   2.049   1.551  1.00 87.25           C  
ATOM    956  CD  ARG A 125      -3.355   3.242   0.634  1.00 87.25           C  
ATOM    957  NE  ARG A 125      -3.127   2.898  -0.766  1.00 87.25           N  
ATOM    958  NH1 ARG A 125      -5.355   2.561  -1.264  1.00 87.25           N  
ATOM    959  NH2 ARG A 125      -3.762   2.287  -2.887  1.00 87.25           N  
ATOM    960  CZ  ARG A 125      -4.082   2.584  -1.636  1.00 87.25           C  
ATOM    961  N   SER A 126      -0.743   1.274   4.281  1.00 84.38           N  
ATOM    962  CA  SER A 126       0.646   0.830   4.227  1.00 84.38           C  
ATOM    963  C   SER A 126       0.842  -0.469   5.004  1.00 84.38           C  
ATOM    964  CB  SER A 126       1.576   1.909   4.785  1.00 84.38           C  
ATOM    965  O   SER A 126       1.545  -1.372   4.543  1.00 84.38           O  
ATOM    966  OG  SER A 126       2.924   1.470   4.766  1.00 84.38           O  
ATOM    967  N   LEU A 127       0.263  -0.525   6.156  1.00 86.81           N  
ATOM    968  CA  LEU A 127       0.377  -1.703   7.008  1.00 86.81           C  
ATOM    969  C   LEU A 127      -0.185  -2.938   6.309  1.00 86.81           C  
ATOM    970  CB  LEU A 127      -0.353  -1.478   8.336  1.00 86.81           C  
ATOM    971  O   LEU A 127       0.478  -3.975   6.242  1.00 86.81           O  
ATOM    972  CG  LEU A 127      -0.350  -2.648   9.320  1.00 86.81           C  
ATOM    973  CD1 LEU A 127       1.058  -2.887   9.852  1.00 86.81           C  
ATOM    974  CD2 LEU A 127      -1.326  -2.391  10.461  1.00 86.81           C  
ATOM    975  N   VAL A 128      -1.361  -2.809   5.793  1.00 88.25           N  
ATOM    976  CA  VAL A 128      -2.041  -3.930   5.148  1.00 88.25           C  
ATOM    977  C   VAL A 128      -1.339  -4.277   3.838  1.00 88.25           C  
ATOM    978  CB  VAL A 128      -3.531  -3.615   4.887  1.00 88.25           C  
ATOM    979  O   VAL A 128      -1.170  -5.453   3.510  1.00 88.25           O  
ATOM    980  CG1 VAL A 128      -4.195  -4.750   4.109  1.00 88.25           C  
ATOM    981  CG2 VAL A 128      -4.262  -3.365   6.207  1.00 88.25           C  
ATOM    982  N   ALA A 129      -0.931  -3.244   3.131  1.00 86.62           N  
ATOM    983  CA  ALA A 129      -0.218  -3.445   1.871  1.00 86.62           C  
ATOM    984  C   ALA A 129       1.068  -4.234   2.090  1.00 86.62           C  
ATOM    985  CB  ALA A 129       0.092  -2.102   1.216  1.00 86.62           C  
ATOM    986  O   ALA A 129       1.376  -5.152   1.325  1.00 86.62           O  
ATOM    987  N   SER A 130       1.754  -3.953   3.092  1.00 85.69           N  
ATOM    988  CA  SER A 130       3.029  -4.598   3.383  1.00 85.69           C  
ATOM    989  C   SER A 130       2.830  -6.055   3.799  1.00 85.69           C  
ATOM    990  CB  SER A 130       3.775  -3.844   4.484  1.00 85.69           C  
ATOM    991  O   SER A 130       3.719  -6.887   3.609  1.00 85.69           O  
ATOM    992  OG  SER A 130       3.113  -3.988   5.730  1.00 85.69           O  
ATOM    993  N   SER A 131       1.710  -6.363   4.438  1.00 87.69           N  
ATOM    994  CA  SER A 131       1.406  -7.715   4.902  1.00 87.69           C  
ATOM    995  C   SER A 131       1.190  -8.664   3.732  1.00 87.69           C  
ATOM    996  CB  SER A 131       0.169  -7.707   5.801  1.00 87.69           C  
ATOM    997  O   SER A 131       1.568  -9.836   3.799  1.00 87.69           O  
ATOM    998  OG  SER A 131      -0.134  -9.016   6.250  1.00 87.69           O  
ATOM    999  N   GLY A 132       0.582  -8.148   2.594  1.00 88.44           N  
ATOM   1000  CA  GLY A 132       0.424  -8.891   1.354  1.00 88.44           C  
ATOM   1001  C   GLY A 132      -0.640  -9.969   1.436  1.00 88.44           C  
ATOM   1002  O   GLY A 132      -0.612 -10.930   0.669  1.00 88.44           O  
ATOM   1003  N   THR A 133      -1.507  -9.859   2.443  1.00 91.25           N  
ATOM   1004  CA  THR A 133      -2.600 -10.820   2.584  1.00 91.25           C  
ATOM   1005  C   THR A 133      -3.801 -10.172   3.268  1.00 91.25           C  
ATOM   1006  CB  THR A 133      -2.156 -12.062   3.381  1.00 91.25           C  
ATOM   1007  O   THR A 133      -3.641  -9.273   4.094  1.00 91.25           O  
ATOM   1008  CG2 THR A 133      -1.698 -11.680   4.785  1.00 91.25           C  
ATOM   1009  OG1 THR A 133      -3.258 -12.969   3.482  1.00 91.25           O  
ATOM   1010  N   LEU A 134      -5.031 -10.633   2.945  1.00 88.69           N  
ATOM   1011  CA  LEU A 134      -6.266 -10.289   3.645  1.00 88.69           C  
ATOM   1012  C   LEU A 134      -6.820 -11.500   4.391  1.00 88.69           C  
ATOM   1013  CB  LEU A 134      -7.312  -9.766   2.658  1.00 88.69           C  
ATOM   1014  O   LEU A 134      -7.953 -11.922   4.145  1.00 88.69           O  
ATOM   1015  CG  LEU A 134      -6.984  -8.438   1.972  1.00 88.69           C  
ATOM   1016  CD1 LEU A 134      -8.031  -8.117   0.912  1.00 88.69           C  
ATOM   1017  CD2 LEU A 134      -6.895  -7.312   2.998  1.00 88.69           C  
ATOM   1018  N   GLU A 135      -5.961 -12.148   5.074  1.00 92.88           N  
ATOM   1019  CA  GLU A 135      -6.379 -13.297   5.875  1.00 92.88           C  
ATOM   1020  C   GLU A 135      -7.223 -12.859   7.070  1.00 92.88           C  
ATOM   1021  CB  GLU A 135      -5.160 -14.086   6.355  1.00 92.88           C  
ATOM   1022  O   GLU A 135      -6.715 -12.234   8.000  1.00 92.88           O  
ATOM   1023  CG  GLU A 135      -5.512 -15.398   7.043  1.00 92.88           C  
ATOM   1024  CD  GLU A 135      -4.293 -16.188   7.496  1.00 92.88           C  
ATOM   1025  OE1 GLU A 135      -4.449 -17.156   8.266  1.00 92.88           O  
ATOM   1026  OE2 GLU A 135      -3.168 -15.820   7.082  1.00 92.88           O  
ATOM   1027  N   PHE A 136      -8.484 -13.219   7.043  1.00 94.44           N  
ATOM   1028  CA  PHE A 136      -9.469 -12.773   8.016  1.00 94.44           C  
ATOM   1029  C   PHE A 136     -10.023 -13.945   8.812  1.00 94.44           C  
ATOM   1030  CB  PHE A 136     -10.617 -12.023   7.324  1.00 94.44           C  
ATOM   1031  O   PHE A 136     -10.406 -14.969   8.234  1.00 94.44           O  
ATOM   1032  CG  PHE A 136     -11.695 -11.555   8.266  1.00 94.44           C  
ATOM   1033  CD1 PHE A 136     -12.906 -12.234   8.344  1.00 94.44           C  
ATOM   1034  CD2 PHE A 136     -11.500 -10.438   9.070  1.00 94.44           C  
ATOM   1035  CE1 PHE A 136     -13.906 -11.812   9.219  1.00 94.44           C  
ATOM   1036  CE2 PHE A 136     -12.492 -10.008   9.938  1.00 94.44           C  
ATOM   1037  CZ  PHE A 136     -13.695 -10.695  10.008  1.00 94.44           C  
ATOM   1038  N   ASN A 137     -10.039 -13.805  10.086  1.00 94.75           N  
ATOM   1039  CA  ASN A 137     -10.570 -14.836  10.977  1.00 94.75           C  
ATOM   1040  C   ASN A 137     -11.695 -14.289  11.852  1.00 94.75           C  
ATOM   1041  CB  ASN A 137      -9.461 -15.422  11.844  1.00 94.75           C  
ATOM   1042  O   ASN A 137     -11.539 -13.250  12.492  1.00 94.75           O  
ATOM   1043  CG  ASN A 137      -8.391 -16.125  11.031  1.00 94.75           C  
ATOM   1044  ND2 ASN A 137      -7.152 -15.680  11.156  1.00 94.75           N  
ATOM   1045  OD1 ASN A 137      -8.688 -17.078  10.289  1.00 94.75           O  
ATOM   1046  N   ASN A 138     -12.766 -15.023  11.797  1.00 93.69           N  
ATOM   1047  CA  ASN A 138     -13.875 -14.625  12.656  1.00 93.69           C  
ATOM   1048  C   ASN A 138     -13.562 -14.891  14.133  1.00 93.69           C  
ATOM   1049  CB  ASN A 138     -15.164 -15.336  12.250  1.00 93.69           C  
ATOM   1050  O   ASN A 138     -12.961 -15.914  14.469  1.00 93.69           O  
ATOM   1051  CG  ASN A 138     -15.758 -14.789  10.969  1.00 93.69           C  
ATOM   1052  ND2 ASN A 138     -16.453 -15.633  10.227  1.00 93.69           N  
ATOM   1053  OD1 ASN A 138     -15.586 -13.609  10.648  1.00 93.69           O  
ATOM   1054  N   GLU A 139     -13.922 -13.938  14.922  1.00 92.88           N  
ATOM   1055  CA  GLU A 139     -13.727 -14.047  16.375  1.00 92.88           C  
ATOM   1056  C   GLU A 139     -15.047 -13.914  17.109  1.00 92.88           C  
ATOM   1057  CB  GLU A 139     -12.734 -12.992  16.859  1.00 92.88           C  
ATOM   1058  O   GLU A 139     -15.914 -13.133  16.719  1.00 92.88           O  
ATOM   1059  CG  GLU A 139     -12.188 -13.266  18.250  1.00 92.88           C  
ATOM   1060  CD  GLU A 139     -10.906 -12.500  18.562  1.00 92.88           C  
ATOM   1061  OE1 GLU A 139     -10.094 -12.977  19.375  1.00 92.88           O  
ATOM   1062  OE2 GLU A 139     -10.719 -11.414  17.969  1.00 92.88           O  
ATOM   1063  N   SER A 140     -15.312 -14.766  18.047  1.00 90.69           N  
ATOM   1064  CA  SER A 140     -16.578 -14.758  18.797  1.00 90.69           C  
ATOM   1065  C   SER A 140     -16.562 -13.711  19.906  1.00 90.69           C  
ATOM   1066  CB  SER A 140     -16.859 -16.141  19.391  1.00 90.69           C  
ATOM   1067  O   SER A 140     -15.922 -13.906  20.938  1.00 90.69           O  
ATOM   1068  OG  SER A 140     -16.969 -17.109  18.359  1.00 90.69           O  
ATOM   1069  N   PHE A 141     -17.203 -12.531  19.609  1.00 92.25           N  
ATOM   1070  CA  PHE A 141     -17.359 -11.469  20.594  1.00 92.25           C  
ATOM   1071  C   PHE A 141     -18.656 -11.648  21.375  1.00 92.25           C  
ATOM   1072  CB  PHE A 141     -17.328 -10.094  19.922  1.00 92.25           C  
ATOM   1073  O   PHE A 141     -19.656 -12.109  20.828  1.00 92.25           O  
ATOM   1074  CG  PHE A 141     -16.016  -9.766  19.266  1.00 92.25           C  
ATOM   1075  CD1 PHE A 141     -15.031  -9.094  19.969  1.00 92.25           C  
ATOM   1076  CD2 PHE A 141     -15.781 -10.141  17.953  1.00 92.25           C  
ATOM   1077  CE1 PHE A 141     -13.812  -8.789  19.359  1.00 92.25           C  
ATOM   1078  CE2 PHE A 141     -14.570  -9.836  17.344  1.00 92.25           C  
ATOM   1079  CZ  PHE A 141     -13.586  -9.164  18.047  1.00 92.25           C  
ATOM   1080  N   ASN A 142     -18.656 -11.492  22.656  1.00 90.44           N  
ATOM   1081  CA  ASN A 142     -19.875 -11.523  23.484  1.00 90.44           C  
ATOM   1082  C   ASN A 142     -20.562 -10.164  23.516  1.00 90.44           C  
ATOM   1083  CB  ASN A 142     -19.547 -11.984  24.906  1.00 90.44           C  
ATOM   1084  O   ASN A 142     -20.250  -9.312  24.344  1.00 90.44           O  
ATOM   1085  CG  ASN A 142     -20.781 -12.250  25.734  1.00 90.44           C  
ATOM   1086  ND2 ASN A 142     -20.594 -12.633  26.984  1.00 90.44           N  
ATOM   1087  OD1 ASN A 142     -21.906 -12.109  25.250  1.00 90.44           O  
ATOM   1088  N   TRP A 143     -21.391  -9.852  22.484  1.00 91.50           N  
ATOM   1089  CA  TRP A 143     -22.172  -8.609  22.438  1.00 91.50           C  
ATOM   1090  C   TRP A 143     -23.562  -8.820  23.016  1.00 91.50           C  
ATOM   1091  CB  TRP A 143     -22.266  -8.094  21.000  1.00 91.50           C  
ATOM   1092  O   TRP A 143     -24.547  -8.828  22.281  1.00 91.50           O  
ATOM   1093  CG  TRP A 143     -20.953  -7.957  20.297  1.00 91.50           C  
ATOM   1094  CD1 TRP A 143     -20.516  -8.664  19.219  1.00 91.50           C  
ATOM   1095  CD2 TRP A 143     -19.891  -7.059  20.641  1.00 91.50           C  
ATOM   1096  CE2 TRP A 143     -18.844  -7.273  19.734  1.00 91.50           C  
ATOM   1097  CE3 TRP A 143     -19.734  -6.086  21.641  1.00 91.50           C  
ATOM   1098  NE1 TRP A 143     -19.250  -8.258  18.875  1.00 91.50           N  
ATOM   1099  CH2 TRP A 143     -17.516  -5.609  20.766  1.00 91.50           C  
ATOM   1100  CZ2 TRP A 143     -17.641  -6.551  19.781  1.00 91.50           C  
ATOM   1101  CZ3 TRP A 143     -18.547  -5.371  21.688  1.00 91.50           C  
ATOM   1102  N   THR A 144     -23.781  -9.102  24.344  1.00 90.31           N  
ATOM   1103  CA  THR A 144     -25.047  -9.406  25.000  1.00 90.31           C  
ATOM   1104  C   THR A 144     -25.859  -8.133  25.234  1.00 90.31           C  
ATOM   1105  CB  THR A 144     -24.828 -10.133  26.344  1.00 90.31           C  
ATOM   1106  O   THR A 144     -25.297  -7.094  25.594  1.00 90.31           O  
ATOM   1107  CG2 THR A 144     -24.141 -11.477  26.141  1.00 90.31           C  
ATOM   1108  OG1 THR A 144     -24.016  -9.320  27.188  1.00 90.31           O  
ATOM   1109  N   GLY A 145     -27.125  -8.219  24.797  1.00 91.25           N  
ATOM   1110  CA  GLY A 145     -28.000  -7.109  25.125  1.00 91.25           C  
ATOM   1111  C   GLY A 145     -28.234  -6.152  23.984  1.00 91.25           C  
ATOM   1112  O   GLY A 145     -28.969  -5.176  24.109  1.00 91.25           O  
ATOM   1113  N   VAL A 146     -27.562  -6.480  22.781  1.00 95.06           N  
ATOM   1114  CA  VAL A 146     -27.750  -5.652  21.594  1.00 95.06           C  
ATOM   1115  C   VAL A 146     -27.953  -6.543  20.375  1.00 95.06           C  
ATOM   1116  CB  VAL A 146     -26.531  -4.719  21.375  1.00 95.06           C  
ATOM   1117  O   VAL A 146     -27.641  -7.734  20.406  1.00 95.06           O  
ATOM   1118  CG1 VAL A 146     -26.406  -3.715  22.516  1.00 95.06           C  
ATOM   1119  CG2 VAL A 146     -25.250  -5.535  21.234  1.00 95.06           C  
ATOM   1120  N   THR A 147     -28.531  -6.020  19.328  1.00 94.19           N  
ATOM   1121  CA  THR A 147     -28.656  -6.688  18.047  1.00 94.19           C  
ATOM   1122  C   THR A 147     -27.406  -6.453  17.203  1.00 94.19           C  
ATOM   1123  CB  THR A 147     -29.906  -6.207  17.281  1.00 94.19           C  
ATOM   1124  O   THR A 147     -26.812  -5.375  17.234  1.00 94.19           O  
ATOM   1125  CG2 THR A 147     -31.172  -6.445  18.078  1.00 94.19           C  
ATOM   1126  OG1 THR A 147     -29.781  -4.805  17.016  1.00 94.19           O  
ATOM   1127  N   GLN A 148     -26.969  -7.434  16.484  1.00 91.31           N  
ATOM   1128  CA  GLN A 148     -25.750  -7.375  15.672  1.00 91.31           C  
ATOM   1129  C   GLN A 148     -26.078  -7.391  14.180  1.00 91.31           C  
ATOM   1130  CB  GLN A 148     -24.828  -8.539  16.016  1.00 91.31           C  
ATOM   1131  O   GLN A 148     -25.172  -7.512  13.344  1.00 91.31           O  
ATOM   1132  CG  GLN A 148     -24.406  -8.578  17.484  1.00 91.31           C  
ATOM   1133  CD  GLN A 148     -23.500  -9.758  17.812  1.00 91.31           C  
ATOM   1134  NE2 GLN A 148     -23.875 -10.516  18.828  1.00 91.31           N  
ATOM   1135  OE1 GLN A 148     -22.484  -9.984  17.141  1.00 91.31           O  
ATOM   1136  N   ASN A 149     -27.375  -7.168  13.742  1.00 84.88           N  
ATOM   1137  CA  ASN A 149     -27.781  -7.352  12.359  1.00 84.88           C  
ATOM   1138  C   ASN A 149     -28.156  -6.027  11.703  1.00 84.88           C  
ATOM   1139  CB  ASN A 149     -28.953  -8.328  12.281  1.00 84.88           C  
ATOM   1140  O   ASN A 149     -29.078  -5.969  10.883  1.00 84.88           O  
ATOM   1141  CG  ASN A 149     -30.141  -7.906  13.133  1.00 84.88           C  
ATOM   1142  ND2 ASN A 149     -31.266  -8.578  12.961  1.00 84.88           N  
ATOM   1143  OD1 ASN A 149     -30.031  -6.980  13.945  1.00 84.88           O  
ATOM   1144  N   GLY A 150     -27.469  -5.000  12.102  1.00 84.00           N  
ATOM   1145  CA  GLY A 150     -27.734  -3.752  11.406  1.00 84.00           C  
ATOM   1146  C   GLY A 150     -27.484  -3.834   9.906  1.00 84.00           C  
ATOM   1147  O   GLY A 150     -26.453  -4.359   9.477  1.00 84.00           O  
ATOM   1148  N   THR A 151     -28.531  -3.594   9.141  1.00 87.81           N  
ATOM   1149  CA  THR A 151     -28.375  -3.627   7.691  1.00 87.81           C  
ATOM   1150  C   THR A 151     -28.812  -2.311   7.066  1.00 87.81           C  
ATOM   1151  CB  THR A 151     -29.156  -4.793   7.070  1.00 87.81           C  
ATOM   1152  O   THR A 151     -29.516  -1.520   7.707  1.00 87.81           O  
ATOM   1153  CG2 THR A 151     -28.719  -6.129   7.660  1.00 87.81           C  
ATOM   1154  OG1 THR A 151     -30.562  -4.602   7.324  1.00 87.81           O  
ATOM   1155  N   SER A 152     -28.297  -2.059   5.863  1.00 84.31           N  
ATOM   1156  CA  SER A 152     -28.641  -0.824   5.168  1.00 84.31           C  
ATOM   1157  C   SER A 152     -28.906  -1.081   3.686  1.00 84.31           C  
ATOM   1158  CB  SER A 152     -27.531   0.208   5.324  1.00 84.31           C  
ATOM   1159  O   SER A 152     -28.297  -1.972   3.088  1.00 84.31           O  
ATOM   1160  OG  SER A 152     -27.797   1.366   4.555  1.00 84.31           O  
ATOM   1161  N   SER A 153     -29.844  -0.375   3.119  1.00 85.06           N  
ATOM   1162  CA  SER A 153     -30.141  -0.469   1.692  1.00 85.06           C  
ATOM   1163  C   SER A 153     -29.000   0.091   0.856  1.00 85.06           C  
ATOM   1164  CB  SER A 153     -31.438   0.271   1.358  1.00 85.06           C  
ATOM   1165  O   SER A 153     -28.938  -0.124  -0.356  1.00 85.06           O  
ATOM   1166  OG  SER A 153     -31.344   1.638   1.721  1.00 85.06           O  
ATOM   1167  N   ALA A 154     -28.125   0.770   1.556  1.00 83.56           N  
ATOM   1168  CA  ALA A 154     -26.953   1.359   0.918  1.00 83.56           C  
ATOM   1169  C   ALA A 154     -25.922   0.288   0.562  1.00 83.56           C  
ATOM   1170  CB  ALA A 154     -26.328   2.412   1.828  1.00 83.56           C  
ATOM   1171  O   ALA A 154     -25.094   0.488  -0.325  1.00 83.56           O  
ATOM   1172  N   CYS A 155     -26.016  -0.843   1.258  1.00 87.31           N  
ATOM   1173  CA  CYS A 155     -25.172  -2.008   0.995  1.00 87.31           C  
ATOM   1174  C   CYS A 155     -26.016  -3.197   0.554  1.00 87.31           C  
ATOM   1175  CB  CYS A 155     -24.359  -2.377   2.238  1.00 87.31           C  
ATOM   1176  O   CYS A 155     -26.828  -3.709   1.327  1.00 87.31           O  
ATOM   1177  SG  CYS A 155     -23.188  -1.105   2.744  1.00 87.31           S  
ATOM   1178  N   ILE A 156     -25.953  -3.500  -0.723  1.00 87.31           N  
ATOM   1179  CA  ILE A 156     -26.812  -4.551  -1.254  1.00 87.31           C  
ATOM   1180  C   ILE A 156     -25.984  -5.781  -1.591  1.00 87.31           C  
ATOM   1181  CB  ILE A 156     -27.594  -4.070  -2.502  1.00 87.31           C  
ATOM   1182  O   ILE A 156     -24.984  -5.684  -2.301  1.00 87.31           O  
ATOM   1183  CG1 ILE A 156     -28.484  -2.879  -2.148  1.00 87.31           C  
ATOM   1184  CG2 ILE A 156     -28.422  -5.215  -3.102  1.00 87.31           C  
ATOM   1185  CD1 ILE A 156     -29.203  -2.270  -3.344  1.00 87.31           C  
ATOM   1186  N   ARG A 157     -26.281  -6.879  -1.023  1.00 88.12           N  
ATOM   1187  CA  ARG A 157     -25.688  -8.172  -1.330  1.00 88.12           C  
ATOM   1188  C   ARG A 157     -26.719  -9.133  -1.910  1.00 88.12           C  
ATOM   1189  CB  ARG A 157     -25.047  -8.781  -0.078  1.00 88.12           C  
ATOM   1190  O   ARG A 157     -27.734  -9.422  -1.271  1.00 88.12           O  
ATOM   1191  CG  ARG A 157     -24.156  -9.984  -0.360  1.00 88.12           C  
ATOM   1192  CD  ARG A 157     -23.453 -10.461   0.895  1.00 88.12           C  
ATOM   1193  NE  ARG A 157     -22.219  -9.695   1.138  1.00 88.12           N  
ATOM   1194  NH1 ARG A 157     -23.047  -8.547   2.961  1.00 88.12           N  
ATOM   1195  NH2 ARG A 157     -20.906  -8.172   2.244  1.00 88.12           N  
ATOM   1196  CZ  ARG A 157     -22.062  -8.812   2.113  1.00 88.12           C  
ATOM   1197  N   ARG A 158     -26.594  -9.508  -3.141  1.00 86.50           N  
ATOM   1198  CA  ARG A 158     -27.484 -10.438  -3.826  1.00 86.50           C  
ATOM   1199  C   ARG A 158     -28.938  -9.969  -3.736  1.00 86.50           C  
ATOM   1200  CB  ARG A 158     -27.344 -11.844  -3.242  1.00 86.50           C  
ATOM   1201  O   ARG A 158     -29.828 -10.766  -3.455  1.00 86.50           O  
ATOM   1202  CG  ARG A 158     -25.969 -12.453  -3.416  1.00 86.50           C  
ATOM   1203  CD  ARG A 158     -25.891 -13.867  -2.846  1.00 86.50           C  
ATOM   1204  NE  ARG A 158     -24.562 -14.430  -2.975  1.00 86.50           N  
ATOM   1205  NH1 ARG A 158     -25.047 -16.375  -1.835  1.00 86.50           N  
ATOM   1206  NH2 ARG A 158     -22.938 -16.031  -2.666  1.00 86.50           N  
ATOM   1207  CZ  ARG A 158     -24.188 -15.609  -2.492  1.00 86.50           C  
ATOM   1208  N   SER A 159     -29.250  -8.641  -3.646  1.00 85.50           N  
ATOM   1209  CA  SER A 159     -30.562  -8.008  -3.754  1.00 85.50           C  
ATOM   1210  C   SER A 159     -31.203  -7.840  -2.383  1.00 85.50           C  
ATOM   1211  CB  SER A 159     -31.484  -8.820  -4.664  1.00 85.50           C  
ATOM   1212  O   SER A 159     -32.406  -7.547  -2.285  1.00 85.50           O  
ATOM   1213  OG  SER A 159     -30.969  -8.859  -5.988  1.00 85.50           O  
ATOM   1214  N   ASN A 160     -30.453  -8.148  -1.313  1.00 89.19           N  
ATOM   1215  CA  ASN A 160     -30.891  -7.945   0.062  1.00 89.19           C  
ATOM   1216  C   ASN A 160     -30.078  -6.859   0.759  1.00 89.19           C  
ATOM   1217  CB  ASN A 160     -30.812  -9.258   0.850  1.00 89.19           C  
ATOM   1218  O   ASN A 160     -28.906  -6.676   0.461  1.00 89.19           O  
ATOM   1219  CG  ASN A 160     -31.750 -10.320   0.312  1.00 89.19           C  
ATOM   1220  ND2 ASN A 160     -31.281 -11.555   0.247  1.00 89.19           N  
ATOM   1221  OD1 ASN A 160     -32.906 -10.031  -0.042  1.00 89.19           O  
ATOM   1222  N   ASN A 161     -30.797  -6.098   1.604  1.00 89.44           N  
ATOM   1223  CA  ASN A 161     -30.062  -5.160   2.441  1.00 89.44           C  
ATOM   1224  C   ASN A 161     -29.000  -5.867   3.270  1.00 89.44           C  
ATOM   1225  CB  ASN A 161     -31.016  -4.391   3.355  1.00 89.44           C  
ATOM   1226  O   ASN A 161     -29.266  -6.906   3.879  1.00 89.44           O  
ATOM   1227  CG  ASN A 161     -32.031  -3.561   2.584  1.00 89.44           C  
ATOM   1228  ND2 ASN A 161     -33.062  -3.111   3.266  1.00 89.44           N  
ATOM   1229  OD1 ASN A 161     -31.859  -3.324   1.383  1.00 89.44           O  
ATOM   1230  N   SER A 162     -27.875  -5.320   3.195  1.00 90.69           N  
ATOM   1231  CA  SER A 162     -26.734  -5.891   3.912  1.00 90.69           C  
ATOM   1232  C   SER A 162     -25.875  -4.801   4.539  1.00 90.69           C  
ATOM   1233  CB  SER A 162     -25.875  -6.746   2.971  1.00 90.69           C  
ATOM   1234  O   SER A 162     -26.297  -3.650   4.652  1.00 90.69           O  
ATOM   1235  OG  SER A 162     -24.922  -7.492   3.701  1.00 90.69           O  
ATOM   1236  N   PHE A 163     -24.719  -5.293   5.051  1.00 92.06           N  
ATOM   1237  CA  PHE A 163     -23.703  -4.441   5.641  1.00 92.06           C  
ATOM   1238  C   PHE A 163     -22.312  -4.988   5.348  1.00 92.06           C  
ATOM   1239  CB  PHE A 163     -23.906  -4.316   7.152  1.00 92.06           C  
ATOM   1240  O   PHE A 163     -22.156  -5.969   4.617  1.00 92.06           O  
ATOM   1241  CG  PHE A 163     -23.125  -3.193   7.781  1.00 92.06           C  
ATOM   1242  CD1 PHE A 163     -22.203  -3.447   8.789  1.00 92.06           C  
ATOM   1243  CD2 PHE A 163     -23.312  -1.882   7.363  1.00 92.06           C  
ATOM   1244  CE1 PHE A 163     -21.484  -2.412   9.375  1.00 92.06           C  
ATOM   1245  CE2 PHE A 163     -22.594  -0.840   7.941  1.00 92.06           C  
ATOM   1246  CZ  PHE A 163     -21.672  -1.107   8.945  1.00 92.06           C  
ATOM   1247  N   PHE A 164     -21.297  -4.238   5.738  1.00 93.19           N  
ATOM   1248  CA  PHE A 164     -19.938  -4.742   5.578  1.00 93.19           C  
ATOM   1249  C   PHE A 164     -19.797  -6.125   6.207  1.00 93.19           C  
ATOM   1250  CB  PHE A 164     -18.922  -3.775   6.199  1.00 93.19           C  
ATOM   1251  O   PHE A 164     -20.156  -6.324   7.367  1.00 93.19           O  
ATOM   1252  CG  PHE A 164     -18.969  -2.391   5.609  1.00 93.19           C  
ATOM   1253  CD1 PHE A 164     -18.625  -2.172   4.281  1.00 93.19           C  
ATOM   1254  CD2 PHE A 164     -19.344  -1.306   6.387  1.00 93.19           C  
ATOM   1255  CE1 PHE A 164     -18.656  -0.892   3.736  1.00 93.19           C  
ATOM   1256  CE2 PHE A 164     -19.391  -0.023   5.852  1.00 93.19           C  
ATOM   1257  CZ  PHE A 164     -19.047   0.182   4.523  1.00 93.19           C  
ATOM   1258  N   SER A 165     -19.281  -7.160   5.512  1.00 92.38           N  
ATOM   1259  CA  SER A 165     -19.250  -8.555   5.949  1.00 92.38           C  
ATOM   1260  C   SER A 165     -18.250  -8.766   7.070  1.00 92.38           C  
ATOM   1261  CB  SER A 165     -18.938  -9.477   4.777  1.00 92.38           C  
ATOM   1262  O   SER A 165     -18.297  -9.773   7.777  1.00 92.38           O  
ATOM   1263  OG  SER A 165     -17.672  -9.164   4.227  1.00 92.38           O  
ATOM   1264  N   ARG A 166     -17.281  -7.762   7.301  1.00 93.75           N  
ATOM   1265  CA  ARG A 166     -16.234  -7.926   8.312  1.00 93.75           C  
ATOM   1266  C   ARG A 166     -16.531  -7.086   9.555  1.00 93.75           C  
ATOM   1267  CB  ARG A 166     -14.867  -7.547   7.746  1.00 93.75           C  
ATOM   1268  O   ARG A 166     -15.719  -7.008  10.469  1.00 93.75           O  
ATOM   1269  CG  ARG A 166     -14.469  -8.352   6.520  1.00 93.75           C  
ATOM   1270  CD  ARG A 166     -14.375  -9.844   6.824  1.00 93.75           C  
ATOM   1271  NE  ARG A 166     -13.992 -10.609   5.645  1.00 93.75           N  
ATOM   1272  NH1 ARG A 166     -15.250 -12.469   6.195  1.00 93.75           N  
ATOM   1273  NH2 ARG A 166     -14.008 -12.453   4.270  1.00 93.75           N  
ATOM   1274  CZ  ARG A 166     -14.422 -11.844   5.371  1.00 93.75           C  
ATOM   1275  N   LEU A 167     -17.688  -6.469   9.531  1.00 95.44           N  
ATOM   1276  CA  LEU A 167     -18.109  -5.637  10.656  1.00 95.44           C  
ATOM   1277  C   LEU A 167     -19.516  -6.004  11.109  1.00 95.44           C  
ATOM   1278  CB  LEU A 167     -18.047  -4.156  10.266  1.00 95.44           C  
ATOM   1279  O   LEU A 167     -20.297  -6.543  10.336  1.00 95.44           O  
ATOM   1280  CG  LEU A 167     -16.672  -3.600   9.891  1.00 95.44           C  
ATOM   1281  CD1 LEU A 167     -16.828  -2.229   9.242  1.00 95.44           C  
ATOM   1282  CD2 LEU A 167     -15.773  -3.527  11.109  1.00 95.44           C  
ATOM   1283  N   ASN A 168     -19.781  -5.719  12.336  1.00 94.94           N  
ATOM   1284  CA  ASN A 168     -21.109  -5.852  12.914  1.00 94.94           C  
ATOM   1285  C   ASN A 168     -21.688  -4.496  13.312  1.00 94.94           C  
ATOM   1286  CB  ASN A 168     -21.078  -6.793  14.117  1.00 94.94           C  
ATOM   1287  O   ASN A 168     -21.031  -3.727  14.023  1.00 94.94           O  
ATOM   1288  CG  ASN A 168     -20.781  -8.227  13.734  1.00 94.94           C  
ATOM   1289  ND2 ASN A 168     -19.969  -8.898  14.547  1.00 94.94           N  
ATOM   1290  OD1 ASN A 168     -21.266  -8.727  12.719  1.00 94.94           O  
ATOM   1291  N   TRP A 169     -22.844  -4.281  12.766  1.00 95.12           N  
ATOM   1292  CA  TRP A 169     -23.531  -3.061  13.180  1.00 95.12           C  
ATOM   1293  C   TRP A 169     -24.422  -3.316  14.398  1.00 95.12           C  
ATOM   1294  CB  TRP A 169     -24.375  -2.500  12.031  1.00 95.12           C  
ATOM   1295  O   TRP A 169     -25.500  -3.912  14.281  1.00 95.12           O  
ATOM   1296  CG  TRP A 169     -24.906  -1.121  12.281  1.00 95.12           C  
ATOM   1297  CD1 TRP A 169     -24.797  -0.388  13.430  1.00 95.12           C  
ATOM   1298  CD2 TRP A 169     -25.656  -0.311  11.367  1.00 95.12           C  
ATOM   1299  CE2 TRP A 169     -25.953   0.902  12.023  1.00 95.12           C  
ATOM   1300  CE3 TRP A 169     -26.094  -0.494  10.047  1.00 95.12           C  
ATOM   1301  NE1 TRP A 169     -25.422   0.830  13.281  1.00 95.12           N  
ATOM   1302  CH2 TRP A 169     -27.078   1.726  10.117  1.00 95.12           C  
ATOM   1303  CZ2 TRP A 169     -26.672   1.930  11.406  1.00 95.12           C  
ATOM   1304  CZ3 TRP A 169     -26.797   0.530   9.430  1.00 95.12           C  
ATOM   1305  N   LEU A 170     -23.969  -2.756  15.586  1.00 96.00           N  
ATOM   1306  CA  LEU A 170     -24.688  -3.000  16.844  1.00 96.00           C  
ATOM   1307  C   LEU A 170     -25.766  -1.950  17.062  1.00 96.00           C  
ATOM   1308  CB  LEU A 170     -23.719  -3.006  18.016  1.00 96.00           C  
ATOM   1309  O   LEU A 170     -25.500  -0.749  16.984  1.00 96.00           O  
ATOM   1310  CG  LEU A 170     -22.500  -3.932  17.891  1.00 96.00           C  
ATOM   1311  CD1 LEU A 170     -21.719  -3.949  19.203  1.00 96.00           C  
ATOM   1312  CD2 LEU A 170     -22.938  -5.340  17.516  1.00 96.00           C  
ATOM   1313  N   THR A 171     -27.016  -2.377  17.297  1.00 95.25           N  
ATOM   1314  CA  THR A 171     -28.141  -1.499  17.594  1.00 95.25           C  
ATOM   1315  C   THR A 171     -28.906  -1.986  18.828  1.00 95.25           C  
ATOM   1316  CB  THR A 171     -29.109  -1.405  16.406  1.00 95.25           C  
ATOM   1317  O   THR A 171     -28.609  -3.055  19.375  1.00 95.25           O  
ATOM   1318  CG2 THR A 171     -28.422  -0.851  15.172  1.00 95.25           C  
ATOM   1319  OG1 THR A 171     -29.625  -2.711  16.109  1.00 95.25           O  
ATOM   1320  N   HIS A 172     -29.859  -1.217  19.219  1.00 94.88           N  
ATOM   1321  CA  HIS A 172     -30.578  -1.534  20.453  1.00 94.88           C  
ATOM   1322  C   HIS A 172     -31.328  -2.855  20.328  1.00 94.88           C  
ATOM   1323  CB  HIS A 172     -31.562  -0.409  20.812  1.00 94.88           C  
ATOM   1324  O   HIS A 172     -31.703  -3.264  19.219  1.00 94.88           O  
ATOM   1325  CG  HIS A 172     -32.781  -0.371  19.938  1.00 94.88           C  
ATOM   1326  CD2 HIS A 172     -33.000   0.278  18.766  1.00 94.88           C  
ATOM   1327  ND1 HIS A 172     -33.938  -1.060  20.234  1.00 94.88           N  
ATOM   1328  CE1 HIS A 172     -34.812  -0.837  19.297  1.00 94.88           C  
ATOM   1329  NE2 HIS A 172     -34.281  -0.028  18.391  1.00 94.88           N  
ATOM   1330  N   LEU A 173     -31.469  -3.592  21.359  1.00 94.88           N  
ATOM   1331  CA  LEU A 173     -32.344  -4.750  21.531  1.00 94.88           C  
ATOM   1332  C   LEU A 173     -33.438  -4.457  22.547  1.00 94.88           C  
ATOM   1333  CB  LEU A 173     -31.516  -5.969  21.969  1.00 94.88           C  
ATOM   1334  O   LEU A 173     -33.125  -4.113  23.703  1.00 94.88           O  
ATOM   1335  CG  LEU A 173     -32.312  -7.273  22.156  1.00 94.88           C  
ATOM   1336  CD1 LEU A 173     -32.844  -7.758  20.828  1.00 94.88           C  
ATOM   1337  CD2 LEU A 173     -31.422  -8.336  22.812  1.00 94.88           C  
ATOM   1338  N   ASN A 174     -34.719  -4.457  22.078  1.00 92.75           N  
ATOM   1339  CA  ASN A 174     -35.844  -4.184  22.938  1.00 92.75           C  
ATOM   1340  C   ASN A 174     -35.719  -2.820  23.609  1.00 92.75           C  
ATOM   1341  CB  ASN A 174     -36.000  -5.285  24.000  1.00 92.75           C  
ATOM   1342  O   ASN A 174     -35.938  -2.699  24.828  1.00 92.75           O  
ATOM   1343  CG  ASN A 174     -36.312  -6.637  23.391  1.00 92.75           C  
ATOM   1344  ND2 ASN A 174     -35.812  -7.699  24.000  1.00 92.75           N  
ATOM   1345  OD1 ASN A 174     -37.000  -6.730  22.359  1.00 92.75           O  
ATOM   1346  N   PHE A 175     -35.188  -1.757  22.781  1.00 93.06           N  
ATOM   1347  CA  PHE A 175     -35.125  -0.351  23.156  1.00 93.06           C  
ATOM   1348  C   PHE A 175     -34.094  -0.131  24.266  1.00 93.06           C  
ATOM   1349  CB  PHE A 175     -36.500   0.144  23.609  1.00 93.06           C  
ATOM   1350  O   PHE A 175     -34.219   0.797  25.062  1.00 93.06           O  
ATOM   1351  CG  PHE A 175     -37.531   0.138  22.531  1.00 93.06           C  
ATOM   1352  CD1 PHE A 175     -37.531   1.110  21.531  1.00 93.06           C  
ATOM   1353  CD2 PHE A 175     -38.531  -0.840  22.500  1.00 93.06           C  
ATOM   1354  CE1 PHE A 175     -38.500   1.107  20.516  1.00 93.06           C  
ATOM   1355  CE2 PHE A 175     -39.469  -0.850  21.484  1.00 93.06           C  
ATOM   1356  CZ  PHE A 175     -39.469   0.126  20.500  1.00 93.06           C  
ATOM   1357  N   LYS A 176     -33.250  -1.112  24.359  1.00 94.44           N  
ATOM   1358  CA  LYS A 176     -32.156  -0.991  25.328  1.00 94.44           C  
ATOM   1359  C   LYS A 176     -30.797  -1.193  24.656  1.00 94.44           C  
ATOM   1360  CB  LYS A 176     -32.312  -1.997  26.469  1.00 94.44           C  
ATOM   1361  O   LYS A 176     -30.656  -2.062  23.781  1.00 94.44           O  
ATOM   1362  CG  LYS A 176     -33.531  -1.737  27.344  1.00 94.44           C  
ATOM   1363  CD  LYS A 176     -33.594  -2.713  28.516  1.00 94.44           C  
ATOM   1364  CE  LYS A 176     -34.812  -2.461  29.375  1.00 94.44           C  
ATOM   1365  NZ  LYS A 176     -34.906  -3.426  30.516  1.00 94.44           N  
ATOM   1366  N   TYR A 177     -29.828  -0.468  25.094  1.00 95.31           N  
ATOM   1367  CA  TYR A 177     -28.438  -0.591  24.719  1.00 95.31           C  
ATOM   1368  C   TYR A 177     -27.531  -0.477  25.938  1.00 95.31           C  
ATOM   1369  CB  TYR A 177     -28.062   0.478  23.688  1.00 95.31           C  
ATOM   1370  O   TYR A 177     -27.109   0.624  26.297  1.00 95.31           O  
ATOM   1371  CG  TYR A 177     -26.781   0.179  22.938  1.00 95.31           C  
ATOM   1372  CD1 TYR A 177     -25.547   0.233  23.578  1.00 95.31           C  
ATOM   1373  CD2 TYR A 177     -26.812  -0.156  21.578  1.00 95.31           C  
ATOM   1374  CE1 TYR A 177     -24.359  -0.040  22.891  1.00 95.31           C  
ATOM   1375  CE2 TYR A 177     -25.641  -0.431  20.891  1.00 95.31           C  
ATOM   1376  OH  TYR A 177     -23.250  -0.641  20.859  1.00 95.31           O  
ATOM   1377  CZ  TYR A 177     -24.422  -0.370  21.547  1.00 95.31           C  
ATOM   1378  N   PRO A 178     -27.328  -1.553  26.562  1.00 95.00           N  
ATOM   1379  CA  PRO A 178     -26.500  -1.500  27.781  1.00 95.00           C  
ATOM   1380  C   PRO A 178     -25.047  -1.164  27.484  1.00 95.00           C  
ATOM   1381  CB  PRO A 178     -26.625  -2.912  28.359  1.00 95.00           C  
ATOM   1382  O   PRO A 178     -24.578  -1.310  26.359  1.00 95.00           O  
ATOM   1383  CG  PRO A 178     -26.875  -3.789  27.172  1.00 95.00           C  
ATOM   1384  CD  PRO A 178     -27.672  -3.018  26.156  1.00 95.00           C  
ATOM   1385  N   ALA A 179     -24.422  -0.688  28.516  1.00 94.56           N  
ATOM   1386  CA  ALA A 179     -22.984  -0.483  28.359  1.00 94.56           C  
ATOM   1387  C   ALA A 179     -22.266  -1.798  28.062  1.00 94.56           C  
ATOM   1388  CB  ALA A 179     -22.391   0.160  29.609  1.00 94.56           C  
ATOM   1389  O   ALA A 179     -22.469  -2.793  28.766  1.00 94.56           O  
ATOM   1390  N   LEU A 180     -21.547  -1.781  26.953  1.00 95.62           N  
ATOM   1391  CA  LEU A 180     -20.844  -2.971  26.500  1.00 95.62           C  
ATOM   1392  C   LEU A 180     -19.375  -2.918  26.922  1.00 95.62           C  
ATOM   1393  CB  LEU A 180     -20.938  -3.109  24.969  1.00 95.62           C  
ATOM   1394  O   LEU A 180     -18.734  -1.864  26.844  1.00 95.62           O  
ATOM   1395  CG  LEU A 180     -22.344  -3.141  24.391  1.00 95.62           C  
ATOM   1396  CD1 LEU A 180     -22.281  -3.158  22.859  1.00 95.62           C  
ATOM   1397  CD2 LEU A 180     -23.109  -4.348  24.906  1.00 95.62           C  
ATOM   1398  N   ASN A 181     -18.906  -4.066  27.391  1.00 95.12           N  
ATOM   1399  CA  ASN A 181     -17.500  -4.246  27.766  1.00 95.12           C  
ATOM   1400  C   ASN A 181     -16.969  -5.598  27.312  1.00 95.12           C  
ATOM   1401  CB  ASN A 181     -17.344  -4.094  29.281  1.00 95.12           C  
ATOM   1402  O   ASN A 181     -17.359  -6.641  27.828  1.00 95.12           O  
ATOM   1403  CG  ASN A 181     -15.883  -4.055  29.703  1.00 95.12           C  
ATOM   1404  ND2 ASN A 181     -15.648  -3.875  31.000  1.00 95.12           N  
ATOM   1405  OD1 ASN A 181     -14.977  -4.188  28.875  1.00 95.12           O  
ATOM   1406  N   VAL A 182     -16.062  -5.504  26.344  1.00 94.50           N  
ATOM   1407  CA  VAL A 182     -15.539  -6.730  25.750  1.00 94.50           C  
ATOM   1408  C   VAL A 182     -14.016  -6.746  25.859  1.00 94.50           C  
ATOM   1409  CB  VAL A 182     -15.969  -6.883  24.281  1.00 94.50           C  
ATOM   1410  O   VAL A 182     -13.359  -5.727  25.641  1.00 94.50           O  
ATOM   1411  CG1 VAL A 182     -15.258  -8.070  23.625  1.00 94.50           C  
ATOM   1412  CG2 VAL A 182     -17.484  -7.039  24.172  1.00 94.50           C  
ATOM   1413  N   THR A 183     -13.578  -7.926  26.266  1.00 94.62           N  
ATOM   1414  CA  THR A 183     -12.141  -8.141  26.359  1.00 94.62           C  
ATOM   1415  C   THR A 183     -11.703  -9.312  25.484  1.00 94.62           C  
ATOM   1416  CB  THR A 183     -11.711  -8.398  27.812  1.00 94.62           C  
ATOM   1417  O   THR A 183     -12.273 -10.398  25.578  1.00 94.62           O  
ATOM   1418  CG2 THR A 183     -10.188  -8.484  27.938  1.00 94.62           C  
ATOM   1419  OG1 THR A 183     -12.188  -7.336  28.656  1.00 94.62           O  
ATOM   1420  N   MET A 184     -10.617  -8.969  24.734  1.00 94.81           N  
ATOM   1421  CA  MET A 184     -10.117  -9.992  23.812  1.00 94.81           C  
ATOM   1422  C   MET A 184      -8.594 -10.086  23.875  1.00 94.81           C  
ATOM   1423  CB  MET A 184     -10.555  -9.688  22.375  1.00 94.81           C  
ATOM   1424  O   MET A 184      -7.891  -9.242  23.328  1.00 94.81           O  
ATOM   1425  CG  MET A 184     -10.258 -10.812  21.391  1.00 94.81           C  
ATOM   1426  SD  MET A 184     -11.055 -12.391  21.875  1.00 94.81           S  
ATOM   1427  CE  MET A 184     -12.805 -11.930  21.719  1.00 94.81           C  
ATOM   1428  N   PRO A 185      -8.133 -11.227  24.500  1.00 94.19           N  
ATOM   1429  CA  PRO A 185      -6.680 -11.375  24.547  1.00 94.19           C  
ATOM   1430  C   PRO A 185      -6.090 -11.898  23.234  1.00 94.19           C  
ATOM   1431  CB  PRO A 185      -6.477 -12.391  25.688  1.00 94.19           C  
ATOM   1432  O   PRO A 185      -6.758 -12.625  22.500  1.00 94.19           O  
ATOM   1433  CG  PRO A 185      -7.727 -13.203  25.688  1.00 94.19           C  
ATOM   1434  CD  PRO A 185      -8.875 -12.336  25.266  1.00 94.19           C  
ATOM   1435  N   ASN A 186      -4.902 -11.414  22.984  1.00 95.31           N  
ATOM   1436  CA  ASN A 186      -4.148 -11.984  21.875  1.00 95.31           C  
ATOM   1437  C   ASN A 186      -3.133 -13.016  22.344  1.00 95.31           C  
ATOM   1438  CB  ASN A 186      -3.445 -10.883  21.078  1.00 95.31           C  
ATOM   1439  O   ASN A 186      -2.043 -12.656  22.797  1.00 95.31           O  
ATOM   1440  CG  ASN A 186      -2.742 -11.406  19.844  1.00 95.31           C  
ATOM   1441  ND2 ASN A 186      -2.084 -10.516  19.109  1.00 95.31           N  
ATOM   1442  OD1 ASN A 186      -2.791 -12.602  19.547  1.00 95.31           O  
ATOM   1443  N   ASN A 187      -3.451 -14.289  22.188  1.00 93.75           N  
ATOM   1444  CA  ASN A 187      -2.605 -15.375  22.672  1.00 93.75           C  
ATOM   1445  C   ASN A 187      -1.764 -15.977  21.562  1.00 93.75           C  
ATOM   1446  CB  ASN A 187      -3.457 -16.469  23.344  1.00 93.75           C  
ATOM   1447  O   ASN A 187      -1.029 -16.938  21.766  1.00 93.75           O  
ATOM   1448  CG  ASN A 187      -4.238 -15.953  24.531  1.00 93.75           C  
ATOM   1449  ND2 ASN A 187      -5.469 -16.422  24.688  1.00 93.75           N  
ATOM   1450  OD1 ASN A 187      -3.736 -15.141  25.312  1.00 93.75           O  
ATOM   1451  N   GLU A 188      -1.904 -15.352  20.453  1.00 93.38           N  
ATOM   1452  CA  GLU A 188      -1.169 -15.844  19.281  1.00 93.38           C  
ATOM   1453  C   GLU A 188       0.208 -15.188  19.188  1.00 93.38           C  
ATOM   1454  CB  GLU A 188      -1.962 -15.578  18.000  1.00 93.38           C  
ATOM   1455  O   GLU A 188       0.486 -14.211  19.891  1.00 93.38           O  
ATOM   1456  CG  GLU A 188      -3.359 -16.188  18.000  1.00 93.38           C  
ATOM   1457  CD  GLU A 188      -3.357 -17.703  17.938  1.00 93.38           C  
ATOM   1458  OE1 GLU A 188      -4.391 -18.328  18.266  1.00 93.38           O  
ATOM   1459  OE2 GLU A 188      -2.312 -18.266  17.547  1.00 93.38           O  
ATOM   1460  N   GLN A 189       1.104 -15.703  18.359  1.00 93.00           N  
ATOM   1461  CA  GLN A 189       2.463 -15.195  18.203  1.00 93.00           C  
ATOM   1462  C   GLN A 189       2.545 -14.156  17.094  1.00 93.00           C  
ATOM   1463  CB  GLN A 189       3.443 -16.328  17.938  1.00 93.00           C  
ATOM   1464  O   GLN A 189       3.633 -13.852  16.609  1.00 93.00           O  
ATOM   1465  CG  GLN A 189       3.572 -17.312  19.094  1.00 93.00           C  
ATOM   1466  CD  GLN A 189       4.117 -16.672  20.359  1.00 93.00           C  
ATOM   1467  NE2 GLN A 189       3.555 -17.047  21.500  1.00 93.00           N  
ATOM   1468  OE1 GLN A 189       5.035 -15.852  20.297  1.00 93.00           O  
ATOM   1469  N   PHE A 190       1.434 -13.680  16.594  1.00 92.94           N  
ATOM   1470  CA  PHE A 190       1.395 -12.648  15.570  1.00 92.94           C  
ATOM   1471  C   PHE A 190       0.461 -11.516  15.969  1.00 92.94           C  
ATOM   1472  CB  PHE A 190       0.949 -13.242  14.227  1.00 92.94           C  
ATOM   1473  O   PHE A 190      -0.375 -11.680  16.859  1.00 92.94           O  
ATOM   1474  CG  PHE A 190      -0.363 -13.977  14.297  1.00 92.94           C  
ATOM   1475  CD1 PHE A 190      -0.397 -15.359  14.453  1.00 92.94           C  
ATOM   1476  CD2 PHE A 190      -1.563 -13.289  14.195  1.00 92.94           C  
ATOM   1477  CE1 PHE A 190      -1.610 -16.047  14.516  1.00 92.94           C  
ATOM   1478  CE2 PHE A 190      -2.779 -13.961  14.258  1.00 92.94           C  
ATOM   1479  CZ  PHE A 190      -2.801 -15.336  14.414  1.00 92.94           C  
ATOM   1480  N   ASP A 191       0.643 -10.352  15.297  1.00 93.50           N  
ATOM   1481  CA  ASP A 191      -0.192  -9.180  15.547  1.00 93.50           C  
ATOM   1482  C   ASP A 191      -1.587  -9.359  14.953  1.00 93.50           C  
ATOM   1483  CB  ASP A 191       0.463  -7.922  14.984  1.00 93.50           C  
ATOM   1484  O   ASP A 191      -1.730  -9.859  13.836  1.00 93.50           O  
ATOM   1485  CG  ASP A 191       1.766  -7.566  15.680  1.00 93.50           C  
ATOM   1486  OD1 ASP A 191       2.076  -8.156  16.734  1.00 93.50           O  
ATOM   1487  OD2 ASP A 191       2.486  -6.680  15.164  1.00 93.50           O  
ATOM   1488  N   LYS A 192      -2.598  -9.047  15.695  1.00 95.69           N  
ATOM   1489  CA  LYS A 192      -3.977  -9.031  15.211  1.00 95.69           C  
ATOM   1490  C   LYS A 192      -4.438  -7.605  14.914  1.00 95.69           C  
ATOM   1491  CB  LYS A 192      -4.910  -9.680  16.234  1.00 95.69           C  
ATOM   1492  O   LYS A 192      -4.234  -6.699  15.727  1.00 95.69           O  
ATOM   1493  CG  LYS A 192      -4.684 -11.172  16.422  1.00 95.69           C  
ATOM   1494  CD  LYS A 192      -5.668 -11.773  17.406  1.00 95.69           C  
ATOM   1495  CE  LYS A 192      -5.520 -13.281  17.516  1.00 95.69           C  
ATOM   1496  NZ  LYS A 192      -6.465 -13.875  18.500  1.00 95.69           N  
ATOM   1497  N   LEU A 193      -4.910  -7.426  13.742  1.00 95.81           N  
ATOM   1498  CA  LEU A 193      -5.500  -6.141  13.375  1.00 95.81           C  
ATOM   1499  C   LEU A 193      -7.020  -6.199  13.453  1.00 95.81           C  
ATOM   1500  CB  LEU A 193      -5.062  -5.742  11.961  1.00 95.81           C  
ATOM   1501  O   LEU A 193      -7.652  -6.988  12.750  1.00 95.81           O  
ATOM   1502  CG  LEU A 193      -5.738  -4.504  11.375  1.00 95.81           C  
ATOM   1503  CD1 LEU A 193      -5.332  -3.254  12.148  1.00 95.81           C  
ATOM   1504  CD2 LEU A 193      -5.395  -4.359   9.891  1.00 95.81           C  
ATOM   1505  N   TYR A 194      -7.574  -5.371  14.281  1.00 96.56           N  
ATOM   1506  CA  TYR A 194      -9.023  -5.250  14.398  1.00 96.56           C  
ATOM   1507  C   TYR A 194      -9.523  -3.967  13.750  1.00 96.56           C  
ATOM   1508  CB  TYR A 194      -9.445  -5.281  15.875  1.00 96.56           C  
ATOM   1509  O   TYR A 194      -8.984  -2.885  14.000  1.00 96.56           O  
ATOM   1510  CG  TYR A 194      -9.250  -6.629  16.531  1.00 96.56           C  
ATOM   1511  CD1 TYR A 194     -10.266  -7.582  16.516  1.00 96.56           C  
ATOM   1512  CD2 TYR A 194      -8.055  -6.945  17.172  1.00 96.56           C  
ATOM   1513  CE1 TYR A 194     -10.094  -8.828  17.125  1.00 96.56           C  
ATOM   1514  CE2 TYR A 194      -7.875  -8.188  17.781  1.00 96.56           C  
ATOM   1515  OH  TYR A 194      -8.719 -10.344  18.344  1.00 96.56           O  
ATOM   1516  CZ  TYR A 194      -8.898  -9.117  17.750  1.00 96.56           C  
ATOM   1517  N   ILE A 195     -10.516  -4.145  12.898  1.00 96.81           N  
ATOM   1518  CA  ILE A 195     -11.172  -2.988  12.297  1.00 96.81           C  
ATOM   1519  C   ILE A 195     -12.508  -2.738  12.992  1.00 96.81           C  
ATOM   1520  CB  ILE A 195     -11.383  -3.184  10.781  1.00 96.81           C  
ATOM   1521  O   ILE A 195     -13.289  -3.668  13.203  1.00 96.81           O  
ATOM   1522  CG1 ILE A 195     -10.047  -3.463  10.086  1.00 96.81           C  
ATOM   1523  CG2 ILE A 195     -12.070  -1.959  10.172  1.00 96.81           C  
ATOM   1524  CD1 ILE A 195      -9.070  -2.295  10.133  1.00 96.81           C  
ATOM   1525  N   TRP A 196     -12.711  -1.520  13.375  1.00 97.12           N  
ATOM   1526  CA  TRP A 196     -13.977  -1.139  14.008  1.00 97.12           C  
ATOM   1527  C   TRP A 196     -14.383   0.270  13.594  1.00 97.12           C  
ATOM   1528  CB  TRP A 196     -13.859  -1.221  15.531  1.00 97.12           C  
ATOM   1529  O   TRP A 196     -13.609   0.986  12.953  1.00 97.12           O  
ATOM   1530  CG  TRP A 196     -12.773  -0.360  16.109  1.00 97.12           C  
ATOM   1531  CD1 TRP A 196     -11.438  -0.645  16.172  1.00 97.12           C  
ATOM   1532  CD2 TRP A 196     -12.938   0.925  16.719  1.00 97.12           C  
ATOM   1533  CE2 TRP A 196     -11.656   1.362  17.125  1.00 97.12           C  
ATOM   1534  CE3 TRP A 196     -14.039   1.750  16.953  1.00 97.12           C  
ATOM   1535  NE1 TRP A 196     -10.758   0.387  16.766  1.00 97.12           N  
ATOM   1536  CH2 TRP A 196     -12.547   3.379  17.984  1.00 97.12           C  
ATOM   1537  CZ2 TRP A 196     -11.445   2.592  17.750  1.00 97.12           C  
ATOM   1538  CZ3 TRP A 196     -13.836   2.973  17.594  1.00 97.12           C  
ATOM   1539  N   GLY A 197     -15.602   0.656  13.969  1.00 97.00           N  
ATOM   1540  CA  GLY A 197     -16.047   1.959  13.500  1.00 97.00           C  
ATOM   1541  C   GLY A 197     -17.062   2.607  14.438  1.00 97.00           C  
ATOM   1542  O   GLY A 197     -17.484   2.000  15.422  1.00 97.00           O  
ATOM   1543  N   VAL A 198     -17.422   3.883  14.078  1.00 97.38           N  
ATOM   1544  CA  VAL A 198     -18.406   4.656  14.844  1.00 97.38           C  
ATOM   1545  C   VAL A 198     -19.469   5.207  13.906  1.00 97.38           C  
ATOM   1546  CB  VAL A 198     -17.719   5.812  15.617  1.00 97.38           C  
ATOM   1547  O   VAL A 198     -19.156   5.875  12.914  1.00 97.38           O  
ATOM   1548  CG1 VAL A 198     -18.766   6.613  16.406  1.00 97.38           C  
ATOM   1549  CG2 VAL A 198     -16.641   5.270  16.547  1.00 97.38           C  
ATOM   1550  N   HIS A 199     -20.641   4.832  14.211  1.00 96.19           N  
ATOM   1551  CA  HIS A 199     -21.750   5.348  13.438  1.00 96.19           C  
ATOM   1552  C   HIS A 199     -22.156   6.742  13.898  1.00 96.19           C  
ATOM   1553  CB  HIS A 199     -22.953   4.398  13.531  1.00 96.19           C  
ATOM   1554  O   HIS A 199     -22.359   6.969  15.094  1.00 96.19           O  
ATOM   1555  CG  HIS A 199     -24.125   4.824  12.703  1.00 96.19           C  
ATOM   1556  CD2 HIS A 199     -24.203   5.188  11.406  1.00 96.19           C  
ATOM   1557  ND1 HIS A 199     -25.406   4.910  13.211  1.00 96.19           N  
ATOM   1558  CE1 HIS A 199     -26.219   5.309  12.258  1.00 96.19           C  
ATOM   1559  NE2 HIS A 199     -25.531   5.484  11.148  1.00 96.19           N  
ATOM   1560  N   HIS A 200     -22.250   7.680  12.930  1.00 95.56           N  
ATOM   1561  CA  HIS A 200     -22.656   9.055  13.203  1.00 95.56           C  
ATOM   1562  C   HIS A 200     -24.047   9.336  12.633  1.00 95.56           C  
ATOM   1563  CB  HIS A 200     -21.641  10.039  12.617  1.00 95.56           C  
ATOM   1564  O   HIS A 200     -24.188   9.633  11.445  1.00 95.56           O  
ATOM   1565  CG  HIS A 200     -20.250   9.797  13.078  1.00 95.56           C  
ATOM   1566  CD2 HIS A 200     -19.219   9.117  12.508  1.00 95.56           C  
ATOM   1567  ND1 HIS A 200     -19.766  10.297  14.266  1.00 95.56           N  
ATOM   1568  CE1 HIS A 200     -18.500   9.930  14.414  1.00 95.56           C  
ATOM   1569  NE2 HIS A 200     -18.156   9.211  13.359  1.00 95.56           N  
ATOM   1570  N   PRO A 201     -25.062   9.242  13.492  1.00 94.94           N  
ATOM   1571  CA  PRO A 201     -26.438   9.438  12.992  1.00 94.94           C  
ATOM   1572  C   PRO A 201     -26.688  10.859  12.516  1.00 94.94           C  
ATOM   1573  CB  PRO A 201     -27.297   9.102  14.211  1.00 94.94           C  
ATOM   1574  O   PRO A 201     -26.094  11.812  13.039  1.00 94.94           O  
ATOM   1575  CG  PRO A 201     -26.438   8.211  15.055  1.00 94.94           C  
ATOM   1576  CD  PRO A 201     -25.016   8.641  14.906  1.00 94.94           C  
ATOM   1577  N   GLY A 202     -27.641  11.016  11.578  1.00 93.56           N  
ATOM   1578  CA  GLY A 202     -27.953  12.289  10.945  1.00 93.56           C  
ATOM   1579  C   GLY A 202     -28.906  13.141  11.750  1.00 93.56           C  
ATOM   1580  O   GLY A 202     -28.969  14.359  11.562  1.00 93.56           O  
ATOM   1581  N   THR A 203     -29.594  12.508  12.766  1.00 94.62           N  
ATOM   1582  CA  THR A 203     -30.547  13.219  13.617  1.00 94.62           C  
ATOM   1583  C   THR A 203     -30.562  12.625  15.023  1.00 94.62           C  
ATOM   1584  CB  THR A 203     -31.969  13.172  13.031  1.00 94.62           C  
ATOM   1585  O   THR A 203     -30.141  11.477  15.227  1.00 94.62           O  
ATOM   1586  CG2 THR A 203     -31.984  13.688  11.594  1.00 94.62           C  
ATOM   1587  OG1 THR A 203     -32.438  11.812  13.047  1.00 94.62           O  
ATOM   1588  N   ASP A 204     -31.000  13.375  15.953  1.00 95.38           N  
ATOM   1589  CA  ASP A 204     -31.156  12.898  17.328  1.00 95.38           C  
ATOM   1590  C   ASP A 204     -32.188  11.766  17.406  1.00 95.38           C  
ATOM   1591  CB  ASP A 204     -31.594  14.055  18.250  1.00 95.38           C  
ATOM   1592  O   ASP A 204     -32.031  10.828  18.188  1.00 95.38           O  
ATOM   1593  CG  ASP A 204     -30.469  15.055  18.500  1.00 95.38           C  
ATOM   1594  OD1 ASP A 204     -29.297  14.648  18.547  1.00 95.38           O  
ATOM   1595  OD2 ASP A 204     -30.781  16.250  18.641  1.00 95.38           O  
ATOM   1596  N   LYS A 205     -33.188  11.867  16.531  1.00 95.06           N  
ATOM   1597  CA  LYS A 205     -34.188  10.820  16.469  1.00 95.06           C  
ATOM   1598  C   LYS A 205     -33.562   9.484  16.062  1.00 95.06           C  
ATOM   1599  CB  LYS A 205     -35.281  11.203  15.484  1.00 95.06           C  
ATOM   1600  O   LYS A 205     -33.875   8.445  16.656  1.00 95.06           O  
ATOM   1601  CG  LYS A 205     -36.469  10.242  15.469  1.00 95.06           C  
ATOM   1602  CD  LYS A 205     -37.562  10.695  14.484  1.00 95.06           C  
ATOM   1603  CE  LYS A 205     -38.688   9.680  14.383  1.00 95.06           C  
ATOM   1604  NZ  LYS A 205     -39.750  10.125  13.438  1.00 95.06           N  
ATOM   1605  N   ASP A 206     -32.750   9.469  15.055  1.00 93.38           N  
ATOM   1606  CA  ASP A 206     -32.062   8.273  14.578  1.00 93.38           C  
ATOM   1607  C   ASP A 206     -31.141   7.711  15.656  1.00 93.38           C  
ATOM   1608  CB  ASP A 206     -31.266   8.586  13.312  1.00 93.38           C  
ATOM   1609  O   ASP A 206     -31.047   6.492  15.828  1.00 93.38           O  
ATOM   1610  CG  ASP A 206     -32.156   8.758  12.086  1.00 93.38           C  
ATOM   1611  OD1 ASP A 206     -33.344   8.422  12.141  1.00 93.38           O  
ATOM   1612  OD2 ASP A 206     -31.625   9.242  11.055  1.00 93.38           O  
ATOM   1613  N   GLN A 207     -30.453   8.562  16.406  1.00 95.69           N  
ATOM   1614  CA  GLN A 207     -29.578   8.172  17.500  1.00 95.69           C  
ATOM   1615  C   GLN A 207     -30.359   7.418  18.578  1.00 95.69           C  
ATOM   1616  CB  GLN A 207     -28.891   9.391  18.094  1.00 95.69           C  
ATOM   1617  O   GLN A 207     -29.938   6.340  19.000  1.00 95.69           O  
ATOM   1618  CG  GLN A 207     -28.078   9.086  19.359  1.00 95.69           C  
ATOM   1619  CD  GLN A 207     -26.922   8.148  19.094  1.00 95.69           C  
ATOM   1620  NE2 GLN A 207     -26.688   7.223  20.031  1.00 95.69           N  
ATOM   1621  OE1 GLN A 207     -26.234   8.258  18.078  1.00 95.69           O  
ATOM   1622  N   ILE A 208     -31.453   7.961  18.984  1.00 96.19           N  
ATOM   1623  CA  ILE A 208     -32.281   7.383  20.047  1.00 96.19           C  
ATOM   1624  C   ILE A 208     -32.938   6.098  19.547  1.00 96.19           C  
ATOM   1625  CB  ILE A 208     -33.344   8.375  20.531  1.00 96.19           C  
ATOM   1626  O   ILE A 208     -33.000   5.105  20.266  1.00 96.19           O  
ATOM   1627  CG1 ILE A 208     -32.688   9.562  21.250  1.00 96.19           C  
ATOM   1628  CG2 ILE A 208     -34.344   7.676  21.453  1.00 96.19           C  
ATOM   1629  CD1 ILE A 208     -33.625  10.719  21.547  1.00 96.19           C  
ATOM   1630  N   PHE A 209     -33.344   6.156  18.328  1.00 94.88           N  
ATOM   1631  CA  PHE A 209     -34.000   5.008  17.719  1.00 94.88           C  
ATOM   1632  C   PHE A 209     -33.031   3.832  17.594  1.00 94.88           C  
ATOM   1633  CB  PHE A 209     -34.562   5.375  16.344  1.00 94.88           C  
ATOM   1634  O   PHE A 209     -33.406   2.695  17.906  1.00 94.88           O  
ATOM   1635  CG  PHE A 209     -35.219   4.219  15.625  1.00 94.88           C  
ATOM   1636  CD1 PHE A 209     -34.531   3.582  14.586  1.00 94.88           C  
ATOM   1637  CD2 PHE A 209     -36.469   3.771  15.992  1.00 94.88           C  
ATOM   1638  CE1 PHE A 209     -35.125   2.512  13.914  1.00 94.88           C  
ATOM   1639  CE2 PHE A 209     -37.062   2.703  15.328  1.00 94.88           C  
ATOM   1640  CZ  PHE A 209     -36.406   2.074  14.289  1.00 94.88           C  
ATOM   1641  N   LEU A 210     -31.844   4.031  17.203  1.00 94.44           N  
ATOM   1642  CA  LEU A 210     -30.891   2.979  16.906  1.00 94.44           C  
ATOM   1643  C   LEU A 210     -30.156   2.543  18.172  1.00 94.44           C  
ATOM   1644  CB  LEU A 210     -29.875   3.451  15.852  1.00 94.44           C  
ATOM   1645  O   LEU A 210     -29.891   1.354  18.359  1.00 94.44           O  
ATOM   1646  CG  LEU A 210     -30.406   3.586  14.422  1.00 94.44           C  
ATOM   1647  CD1 LEU A 210     -29.406   4.344  13.555  1.00 94.44           C  
ATOM   1648  CD2 LEU A 210     -30.703   2.213  13.828  1.00 94.44           C  
ATOM   1649  N   TYR A 211     -29.922   3.443  19.094  1.00 96.00           N  
ATOM   1650  CA  TYR A 211     -29.031   3.111  20.188  1.00 96.00           C  
ATOM   1651  C   TYR A 211     -29.719   3.316  21.531  1.00 96.00           C  
ATOM   1652  CB  TYR A 211     -27.750   3.961  20.125  1.00 96.00           C  
ATOM   1653  O   TYR A 211     -29.125   3.080  22.594  1.00 96.00           O  
ATOM   1654  CG  TYR A 211     -26.984   3.814  18.828  1.00 96.00           C  
ATOM   1655  CD1 TYR A 211     -26.422   2.596  18.469  1.00 96.00           C  
ATOM   1656  CD2 TYR A 211     -26.844   4.891  17.969  1.00 96.00           C  
ATOM   1657  CE1 TYR A 211     -25.719   2.455  17.281  1.00 96.00           C  
ATOM   1658  CE2 TYR A 211     -26.141   4.762  16.766  1.00 96.00           C  
ATOM   1659  OH  TYR A 211     -24.891   3.410  15.258  1.00 96.00           O  
ATOM   1660  CZ  TYR A 211     -25.578   3.543  16.438  1.00 96.00           C  
ATOM   1661  N   ALA A 212     -30.984   3.795  21.578  1.00 95.19           N  
ATOM   1662  CA  ALA A 212     -31.828   3.965  22.750  1.00 95.19           C  
ATOM   1663  C   ALA A 212     -31.219   4.977  23.719  1.00 95.19           C  
ATOM   1664  CB  ALA A 212     -32.031   2.623  23.453  1.00 95.19           C  
ATOM   1665  O   ALA A 212     -31.516   4.965  24.922  1.00 95.19           O  
ATOM   1666  N   GLN A 213     -30.219   5.680  23.266  1.00 93.56           N  
ATOM   1667  CA  GLN A 213     -29.531   6.699  24.062  1.00 93.56           C  
ATOM   1668  C   GLN A 213     -29.406   8.000  23.281  1.00 93.56           C  
ATOM   1669  CB  GLN A 213     -28.156   6.207  24.500  1.00 93.56           C  
ATOM   1670  O   GLN A 213     -29.344   7.992  22.047  1.00 93.56           O  
ATOM   1671  CG  GLN A 213     -28.188   4.934  25.344  1.00 93.56           C  
ATOM   1672  CD  GLN A 213     -28.375   5.211  26.812  1.00 93.56           C  
ATOM   1673  NE2 GLN A 213     -28.891   4.230  27.547  1.00 93.56           N  
ATOM   1674  OE1 GLN A 213     -28.031   6.297  27.297  1.00 93.56           O  
ATOM   1675  N   SER A 214     -29.312   9.156  23.984  1.00 92.88           N  
ATOM   1676  CA  SER A 214     -29.203  10.477  23.375  1.00 92.88           C  
ATOM   1677  C   SER A 214     -27.766  10.773  22.953  1.00 92.88           C  
ATOM   1678  CB  SER A 214     -29.688  11.555  24.359  1.00 92.88           C  
ATOM   1679  O   SER A 214     -27.531  11.664  22.141  1.00 92.88           O  
ATOM   1680  OG  SER A 214     -28.938  11.531  25.547  1.00 92.88           O  
ATOM   1681  N   SER A 215     -26.844   9.938  23.516  1.00 93.12           N  
ATOM   1682  CA  SER A 215     -25.438  10.055  23.156  1.00 93.12           C  
ATOM   1683  C   SER A 215     -24.703   8.727  23.344  1.00 93.12           C  
ATOM   1684  CB  SER A 215     -24.766  11.148  23.984  1.00 93.12           C  
ATOM   1685  O   SER A 215     -25.203   7.840  24.047  1.00 93.12           O  
ATOM   1686  OG  SER A 215     -24.703  10.781  25.344  1.00 93.12           O  
ATOM   1687  N   GLY A 216     -23.547   8.586  22.625  1.00 94.25           N  
ATOM   1688  CA  GLY A 216     -22.734   7.391  22.750  1.00 94.25           C  
ATOM   1689  C   GLY A 216     -21.250   7.691  22.891  1.00 94.25           C  
ATOM   1690  O   GLY A 216     -20.812   8.820  22.656  1.00 94.25           O  
ATOM   1691  N   ARG A 217     -20.594   6.746  23.438  1.00 96.19           N  
ATOM   1692  CA  ARG A 217     -19.141   6.828  23.578  1.00 96.19           C  
ATOM   1693  C   ARG A 217     -18.484   5.457  23.391  1.00 96.19           C  
ATOM   1694  CB  ARG A 217     -18.766   7.402  24.938  1.00 96.19           C  
ATOM   1695  O   ARG A 217     -18.969   4.461  23.922  1.00 96.19           O  
ATOM   1696  CG  ARG A 217     -17.281   7.676  25.109  1.00 96.19           C  
ATOM   1697  CD  ARG A 217     -16.969   8.320  26.453  1.00 96.19           C  
ATOM   1698  NE  ARG A 217     -15.531   8.555  26.625  1.00 96.19           N  
ATOM   1699  NH1 ARG A 217     -15.750   9.719  28.594  1.00 96.19           N  
ATOM   1700  NH2 ARG A 217     -13.672   9.359  27.688  1.00 96.19           N  
ATOM   1701  CZ  ARG A 217     -14.984   9.211  27.641  1.00 96.19           C  
ATOM   1702  N   ILE A 218     -17.453   5.539  22.609  1.00 97.38           N  
ATOM   1703  CA  ILE A 218     -16.719   4.305  22.359  1.00 97.38           C  
ATOM   1704  C   ILE A 218     -15.266   4.465  22.797  1.00 97.38           C  
ATOM   1705  CB  ILE A 218     -16.781   3.904  20.875  1.00 97.38           C  
ATOM   1706  O   ILE A 218     -14.609   5.449  22.453  1.00 97.38           O  
ATOM   1707  CG1 ILE A 218     -18.234   3.721  20.422  1.00 97.38           C  
ATOM   1708  CG2 ILE A 218     -15.969   2.635  20.609  1.00 97.38           C  
ATOM   1709  CD1 ILE A 218     -18.797   4.891  19.641  1.00 97.38           C  
ATOM   1710  N   THR A 219     -14.820   3.449  23.562  1.00 97.12           N  
ATOM   1711  CA  THR A 219     -13.422   3.422  23.969  1.00 97.12           C  
ATOM   1712  C   THR A 219     -12.789   2.078  23.641  1.00 97.12           C  
ATOM   1713  CB  THR A 219     -13.289   3.695  25.484  1.00 97.12           C  
ATOM   1714  O   THR A 219     -13.305   1.025  24.016  1.00 97.12           O  
ATOM   1715  CG2 THR A 219     -11.820   3.799  25.891  1.00 97.12           C  
ATOM   1716  OG1 THR A 219     -13.945   4.926  25.797  1.00 97.12           O  
ATOM   1717  N   VAL A 220     -11.773   2.180  22.875  1.00 97.00           N  
ATOM   1718  CA  VAL A 220     -10.992   0.995  22.531  1.00 97.00           C  
ATOM   1719  C   VAL A 220      -9.570   1.141  23.078  1.00 97.00           C  
ATOM   1720  CB  VAL A 220     -10.961   0.750  21.016  1.00 97.00           C  
ATOM   1721  O   VAL A 220      -8.898   2.139  22.797  1.00 97.00           O  
ATOM   1722  CG1 VAL A 220     -10.148  -0.501  20.672  1.00 97.00           C  
ATOM   1723  CG2 VAL A 220     -12.383   0.631  20.469  1.00 97.00           C  
ATOM   1724  N   SER A 221      -9.156   0.113  23.781  1.00 96.44           N  
ATOM   1725  CA  SER A 221      -7.848   0.253  24.422  1.00 96.44           C  
ATOM   1726  C   SER A 221      -7.059  -1.052  24.359  1.00 96.44           C  
ATOM   1727  CB  SER A 221      -8.000   0.693  25.875  1.00 96.44           C  
ATOM   1728  O   SER A 221      -7.645  -2.135  24.297  1.00 96.44           O  
ATOM   1729  OG  SER A 221      -8.750  -0.261  26.609  1.00 96.44           O  
ATOM   1730  N   THR A 222      -5.777  -0.867  24.281  1.00 95.31           N  
ATOM   1731  CA  THR A 222      -4.793  -1.919  24.516  1.00 95.31           C  
ATOM   1732  C   THR A 222      -3.898  -1.574  25.703  1.00 95.31           C  
ATOM   1733  CB  THR A 222      -3.930  -2.154  23.266  1.00 95.31           C  
ATOM   1734  O   THR A 222      -4.055  -0.519  26.312  1.00 95.31           O  
ATOM   1735  CG2 THR A 222      -4.797  -2.396  22.031  1.00 95.31           C  
ATOM   1736  OG1 THR A 222      -3.105  -1.005  23.031  1.00 95.31           O  
ATOM   1737  N   LYS A 223      -3.061  -2.402  26.094  1.00 90.44           N  
ATOM   1738  CA  LYS A 223      -2.143  -2.107  27.188  1.00 90.44           C  
ATOM   1739  C   LYS A 223      -1.331  -0.847  26.906  1.00 90.44           C  
ATOM   1740  CB  LYS A 223      -1.204  -3.289  27.438  1.00 90.44           C  
ATOM   1741  O   LYS A 223      -1.005  -0.089  27.812  1.00 90.44           O  
ATOM   1742  CG  LYS A 223      -1.864  -4.469  28.141  1.00 90.44           C  
ATOM   1743  CD  LYS A 223      -0.855  -5.562  28.453  1.00 90.44           C  
ATOM   1744  CE  LYS A 223      -1.520  -6.754  29.125  1.00 90.44           C  
ATOM   1745  NZ  LYS A 223      -0.543  -7.848  29.406  1.00 90.44           N  
ATOM   1746  N   ARG A 224      -1.199  -0.533  25.641  1.00 86.00           N  
ATOM   1747  CA  ARG A 224      -0.251   0.496  25.219  1.00 86.00           C  
ATOM   1748  C   ARG A 224      -0.976   1.713  24.656  1.00 86.00           C  
ATOM   1749  CB  ARG A 224       0.726  -0.060  24.188  1.00 86.00           C  
ATOM   1750  O   ARG A 224      -0.400   2.799  24.578  1.00 86.00           O  
ATOM   1751  CG  ARG A 224       1.620  -1.171  24.719  1.00 86.00           C  
ATOM   1752  CD  ARG A 224       2.564  -1.694  23.641  1.00 86.00           C  
ATOM   1753  NE  ARG A 224       3.361  -2.816  24.125  1.00 86.00           N  
ATOM   1754  NH1 ARG A 224       4.566  -3.074  22.172  1.00 86.00           N  
ATOM   1755  NH2 ARG A 224       4.961  -4.457  23.953  1.00 86.00           N  
ATOM   1756  CZ  ARG A 224       4.293  -3.447  23.422  1.00 86.00           C  
ATOM   1757  N   SER A 225      -2.191   1.557  24.312  1.00 89.94           N  
ATOM   1758  CA  SER A 225      -2.879   2.666  23.656  1.00 89.94           C  
ATOM   1759  C   SER A 225      -4.367   2.668  23.984  1.00 89.94           C  
ATOM   1760  CB  SER A 225      -2.686   2.596  22.141  1.00 89.94           C  
ATOM   1761  O   SER A 225      -4.930   1.631  24.344  1.00 89.94           O  
ATOM   1762  OG  SER A 225      -3.408   1.508  21.594  1.00 89.94           O  
ATOM   1763  N   GLN A 226      -4.895   3.826  24.000  1.00 92.75           N  
ATOM   1764  CA  GLN A 226      -6.324   4.004  24.219  1.00 92.75           C  
ATOM   1765  C   GLN A 226      -6.902   5.070  23.297  1.00 92.75           C  
ATOM   1766  CB  GLN A 226      -6.594   4.371  25.688  1.00 92.75           C  
ATOM   1767  O   GLN A 226      -6.297   6.129  23.109  1.00 92.75           O  
ATOM   1768  CG  GLN A 226      -8.070   4.535  26.016  1.00 92.75           C  
ATOM   1769  CD  GLN A 226      -8.312   4.910  27.469  1.00 92.75           C  
ATOM   1770  NE2 GLN A 226      -9.289   5.773  27.703  1.00 92.75           N  
ATOM   1771  OE1 GLN A 226      -7.621   4.422  28.359  1.00 92.75           O  
ATOM   1772  N   GLN A 227      -8.031   4.738  22.781  1.00 93.31           N  
ATOM   1773  CA  GLN A 227      -8.742   5.656  21.891  1.00 93.31           C  
ATOM   1774  C   GLN A 227     -10.211   5.777  22.281  1.00 93.31           C  
ATOM   1775  CB  GLN A 227      -8.625   5.199  20.438  1.00 93.31           C  
ATOM   1776  O   GLN A 227     -10.891   4.770  22.484  1.00 93.31           O  
ATOM   1777  CG  GLN A 227      -9.188   6.191  19.438  1.00 93.31           C  
ATOM   1778  CD  GLN A 227      -8.891   5.809  18.000  1.00 93.31           C  
ATOM   1779  NE2 GLN A 227      -8.578   6.801  17.172  1.00 93.31           N  
ATOM   1780  OE1 GLN A 227      -8.945   4.629  17.625  1.00 93.31           O  
ATOM   1781  N   ALA A 228     -10.625   6.980  22.469  1.00 95.75           N  
ATOM   1782  CA  ALA A 228     -12.023   7.250  22.797  1.00 95.75           C  
ATOM   1783  C   ALA A 228     -12.664   8.156  21.734  1.00 95.75           C  
ATOM   1784  CB  ALA A 228     -12.148   7.875  24.172  1.00 95.75           C  
ATOM   1785  O   ALA A 228     -12.086   9.188  21.375  1.00 95.75           O  
ATOM   1786  N   VAL A 229     -13.812   7.816  21.328  1.00 96.12           N  
ATOM   1787  CA  VAL A 229     -14.453   8.570  20.266  1.00 96.12           C  
ATOM   1788  C   VAL A 229     -15.898   8.875  20.641  1.00 96.12           C  
ATOM   1789  CB  VAL A 229     -14.398   7.805  18.922  1.00 96.12           C  
ATOM   1790  O   VAL A 229     -16.625   7.988  21.094  1.00 96.12           O  
ATOM   1791  CG1 VAL A 229     -15.023   8.633  17.797  1.00 96.12           C  
ATOM   1792  CG2 VAL A 229     -12.961   7.430  18.578  1.00 96.12           C  
ATOM   1793  N   ILE A 230     -16.281  10.102  20.453  1.00 96.06           N  
ATOM   1794  CA  ILE A 230     -17.656  10.531  20.641  1.00 96.06           C  
ATOM   1795  C   ILE A 230     -18.312  10.766  19.281  1.00 96.06           C  
ATOM   1796  CB  ILE A 230     -17.750  11.805  21.500  1.00 96.06           C  
ATOM   1797  O   ILE A 230     -17.781  11.516  18.453  1.00 96.06           O  
ATOM   1798  CG1 ILE A 230     -17.156  11.555  22.891  1.00 96.06           C  
ATOM   1799  CG2 ILE A 230     -19.203  12.289  21.609  1.00 96.06           C  
ATOM   1800  CD1 ILE A 230     -17.016  12.812  23.734  1.00 96.06           C  
ATOM   1801  N   PRO A 231     -19.469  10.094  19.031  1.00 95.62           N  
ATOM   1802  CA  PRO A 231     -20.125  10.258  17.734  1.00 95.62           C  
ATOM   1803  C   PRO A 231     -20.609  11.680  17.484  1.00 95.62           C  
ATOM   1804  CB  PRO A 231     -21.312   9.281  17.812  1.00 95.62           C  
ATOM   1805  O   PRO A 231     -21.000  12.375  18.438  1.00 95.62           O  
ATOM   1806  CG  PRO A 231     -20.984   8.375  18.953  1.00 95.62           C  
ATOM   1807  CD  PRO A 231     -20.078   9.109  19.891  1.00 95.62           C  
ATOM   1808  N   ASN A 232     -20.469  12.102  16.297  1.00 94.25           N  
ATOM   1809  CA  ASN A 232     -21.000  13.398  15.875  1.00 94.25           C  
ATOM   1810  C   ASN A 232     -22.422  13.281  15.352  1.00 94.25           C  
ATOM   1811  CB  ASN A 232     -20.094  14.023  14.820  1.00 94.25           C  
ATOM   1812  O   ASN A 232     -22.641  12.883  14.195  1.00 94.25           O  
ATOM   1813  CG  ASN A 232     -20.469  15.453  14.492  1.00 94.25           C  
ATOM   1814  ND2 ASN A 232     -19.594  16.156  13.789  1.00 94.25           N  
ATOM   1815  OD1 ASN A 232     -21.547  15.922  14.867  1.00 94.25           O  
ATOM   1816  N   ILE A 233     -23.391  13.680  16.219  1.00 94.25           N  
ATOM   1817  CA  ILE A 233     -24.812  13.570  15.883  1.00 94.25           C  
ATOM   1818  C   ILE A 233     -25.297  14.883  15.281  1.00 94.25           C  
ATOM   1819  CB  ILE A 233     -25.656  13.195  17.125  1.00 94.25           C  
ATOM   1820  O   ILE A 233     -25.141  15.945  15.875  1.00 94.25           O  
ATOM   1821  CG1 ILE A 233     -25.109  11.930  17.781  1.00 94.25           C  
ATOM   1822  CG2 ILE A 233     -27.125  13.023  16.734  1.00 94.25           C  
ATOM   1823  CD1 ILE A 233     -25.531  11.750  19.234  1.00 94.25           C  
ATOM   1824  N   GLY A 234     -25.750  14.781  14.062  1.00 91.31           N  
ATOM   1825  CA  GLY A 234     -26.250  16.016  13.469  1.00 91.31           C  
ATOM   1826  C   GLY A 234     -26.391  15.945  11.961  1.00 91.31           C  
ATOM   1827  O   GLY A 234     -25.984  14.961  11.344  1.00 91.31           O  
ATOM   1828  N   SER A 235     -27.062  16.984  11.445  1.00 89.06           N  
ATOM   1829  CA  SER A 235     -27.312  17.062  10.016  1.00 89.06           C  
ATOM   1830  C   SER A 235     -26.016  17.234   9.227  1.00 89.06           C  
ATOM   1831  CB  SER A 235     -28.266  18.219   9.703  1.00 89.06           C  
ATOM   1832  O   SER A 235     -25.125  17.984   9.633  1.00 89.06           O  
ATOM   1833  OG  SER A 235     -29.531  18.016  10.289  1.00 89.06           O  
ATOM   1834  N   ARG A 236     -25.906  16.500   8.047  1.00 88.44           N  
ATOM   1835  CA  ARG A 236     -24.781  16.562   7.129  1.00 88.44           C  
ATOM   1836  C   ARG A 236     -25.234  16.391   5.684  1.00 88.44           C  
ATOM   1837  CB  ARG A 236     -23.734  15.492   7.488  1.00 88.44           C  
ATOM   1838  O   ARG A 236     -26.344  15.914   5.434  1.00 88.44           O  
ATOM   1839  CG  ARG A 236     -24.312  14.086   7.559  1.00 88.44           C  
ATOM   1840  CD  ARG A 236     -23.344  13.125   8.242  1.00 88.44           C  
ATOM   1841  NE  ARG A 236     -23.406  13.250   9.695  1.00 88.44           N  
ATOM   1842  NH1 ARG A 236     -23.781  11.000  10.078  1.00 88.44           N  
ATOM   1843  NH2 ARG A 236     -23.641  12.461  11.844  1.00 88.44           N  
ATOM   1844  CZ  ARG A 236     -23.609  12.234  10.539  1.00 88.44           C  
ATOM   1845  N   PRO A 237     -24.281  16.812   4.820  1.00 86.12           N  
ATOM   1846  CA  PRO A 237     -24.609  16.609   3.408  1.00 86.12           C  
ATOM   1847  C   PRO A 237     -24.859  15.133   3.070  1.00 86.12           C  
ATOM   1848  CB  PRO A 237     -23.391  17.141   2.674  1.00 86.12           C  
ATOM   1849  O   PRO A 237     -24.125  14.258   3.527  1.00 86.12           O  
ATOM   1850  CG  PRO A 237     -22.734  18.078   3.643  1.00 86.12           C  
ATOM   1851  CD  PRO A 237     -23.000  17.578   5.035  1.00 86.12           C  
ATOM   1852  N   ARG A 238     -25.875  14.891   2.420  1.00 85.38           N  
ATOM   1853  CA  ARG A 238     -26.234  13.531   2.045  1.00 85.38           C  
ATOM   1854  C   ARG A 238     -25.297  12.984   0.979  1.00 85.38           C  
ATOM   1855  CB  ARG A 238     -27.688  13.484   1.541  1.00 85.38           C  
ATOM   1856  O   ARG A 238     -24.953  13.688   0.026  1.00 85.38           O  
ATOM   1857  CG  ARG A 238     -28.719  13.805   2.605  1.00 85.38           C  
ATOM   1858  CD  ARG A 238     -30.141  13.602   2.094  1.00 85.38           C  
ATOM   1859  NE  ARG A 238     -30.938  12.828   3.033  1.00 85.38           N  
ATOM   1860  NH1 ARG A 238     -31.906  14.664   4.039  1.00 85.38           N  
ATOM   1861  NH2 ARG A 238     -32.438  12.555   4.742  1.00 85.38           N  
ATOM   1862  CZ  ARG A 238     -31.766  13.352   3.936  1.00 85.38           C  
ATOM   1863  N   ILE A 239     -24.734  11.867   1.285  1.00 82.94           N  
ATOM   1864  CA  ILE A 239     -23.938  11.109   0.333  1.00 82.94           C  
ATOM   1865  C   ILE A 239     -24.672   9.828  -0.061  1.00 82.94           C  
ATOM   1866  CB  ILE A 239     -22.547  10.766   0.912  1.00 82.94           C  
ATOM   1867  O   ILE A 239     -24.984   8.992   0.792  1.00 82.94           O  
ATOM   1868  CG1 ILE A 239     -21.812  12.047   1.314  1.00 82.94           C  
ATOM   1869  CG2 ILE A 239     -21.734   9.953  -0.096  1.00 82.94           C  
ATOM   1870  CD1 ILE A 239     -20.531  11.805   2.096  1.00 82.94           C  
ATOM   1871  N   ARG A 240     -25.141   9.844  -1.317  1.00 78.00           N  
ATOM   1872  CA  ARG A 240     -25.891   8.695  -1.823  1.00 78.00           C  
ATOM   1873  C   ARG A 240     -27.203   8.516  -1.071  1.00 78.00           C  
ATOM   1874  CB  ARG A 240     -25.047   7.418  -1.715  1.00 78.00           C  
ATOM   1875  O   ARG A 240     -27.547   7.406  -0.667  1.00 78.00           O  
ATOM   1876  CG  ARG A 240     -23.828   7.406  -2.619  1.00 78.00           C  
ATOM   1877  CD  ARG A 240     -23.125   6.055  -2.602  1.00 78.00           C  
ATOM   1878  NE  ARG A 240     -22.453   5.809  -1.324  1.00 78.00           N  
ATOM   1879  NH1 ARG A 240     -20.500   5.016  -2.258  1.00 78.00           N  
ATOM   1880  NH2 ARG A 240     -20.719   5.137   0.020  1.00 78.00           N  
ATOM   1881  CZ  ARG A 240     -21.234   5.320  -1.190  1.00 78.00           C  
ATOM   1882  N   ASN A 241     -27.812   9.695  -0.684  1.00 82.56           N  
ATOM   1883  CA  ASN A 241     -29.125   9.836  -0.048  1.00 82.56           C  
ATOM   1884  C   ASN A 241     -29.109   9.312   1.386  1.00 82.56           C  
ATOM   1885  CB  ASN A 241     -30.188   9.117  -0.864  1.00 82.56           C  
ATOM   1886  O   ASN A 241     -30.125   8.852   1.892  1.00 82.56           O  
ATOM   1887  CG  ASN A 241     -30.562   9.859  -2.133  1.00 82.56           C  
ATOM   1888  ND2 ASN A 241     -31.094   9.141  -3.111  1.00 82.56           N  
ATOM   1889  OD1 ASN A 241     -30.375  11.078  -2.232  1.00 82.56           O  
ATOM   1890  N   ILE A 242     -27.891   9.211   1.948  1.00 86.31           N  
ATOM   1891  CA  ILE A 242     -27.719   8.773   3.330  1.00 86.31           C  
ATOM   1892  C   ILE A 242     -27.219   9.945   4.180  1.00 86.31           C  
ATOM   1893  CB  ILE A 242     -26.750   7.582   3.434  1.00 86.31           C  
ATOM   1894  O   ILE A 242     -26.156  10.508   3.908  1.00 86.31           O  
ATOM   1895  CG1 ILE A 242     -27.250   6.406   2.588  1.00 86.31           C  
ATOM   1896  CG2 ILE A 242     -26.562   7.160   4.895  1.00 86.31           C  
ATOM   1897  CD1 ILE A 242     -26.266   5.250   2.482  1.00 86.31           C  
ATOM   1898  N   PRO A 243     -28.016  10.273   5.203  1.00 88.81           N  
ATOM   1899  CA  PRO A 243     -27.688  11.438   6.027  1.00 88.81           C  
ATOM   1900  C   PRO A 243     -26.719  11.117   7.164  1.00 88.81           C  
ATOM   1901  CB  PRO A 243     -29.062  11.859   6.578  1.00 88.81           C  
ATOM   1902  O   PRO A 243     -26.219  12.023   7.828  1.00 88.81           O  
ATOM   1903  CG  PRO A 243     -29.844  10.594   6.645  1.00 88.81           C  
ATOM   1904  CD  PRO A 243     -29.422   9.703   5.520  1.00 88.81           C  
ATOM   1905  N   SER A 244     -26.359   9.789   7.316  1.00 91.31           N  
ATOM   1906  CA  SER A 244     -25.469   9.312   8.367  1.00 91.31           C  
ATOM   1907  C   SER A 244     -24.094   8.945   7.801  1.00 91.31           C  
ATOM   1908  CB  SER A 244     -26.062   8.102   9.078  1.00 91.31           C  
ATOM   1909  O   SER A 244     -23.953   8.734   6.594  1.00 91.31           O  
ATOM   1910  OG  SER A 244     -27.344   8.414   9.602  1.00 91.31           O  
ATOM   1911  N   ARG A 245     -22.984   8.875   8.695  1.00 92.62           N  
ATOM   1912  CA  ARG A 245     -21.625   8.523   8.312  1.00 92.62           C  
ATOM   1913  C   ARG A 245     -21.031   7.504   9.281  1.00 92.62           C  
ATOM   1914  CB  ARG A 245     -20.734   9.773   8.273  1.00 92.62           C  
ATOM   1915  O   ARG A 245     -21.391   7.465  10.453  1.00 92.62           O  
ATOM   1916  CG  ARG A 245     -21.172  10.797   7.230  1.00 92.62           C  
ATOM   1917  CD  ARG A 245     -20.859  10.320   5.816  1.00 92.62           C  
ATOM   1918  NE  ARG A 245     -21.141  11.359   4.828  1.00 92.62           N  
ATOM   1919  NH1 ARG A 245     -23.391  10.875   4.660  1.00 92.62           N  
ATOM   1920  NH2 ARG A 245     -22.484  12.570   3.408  1.00 92.62           N  
ATOM   1921  CZ  ARG A 245     -22.344  11.602   4.301  1.00 92.62           C  
ATOM   1922  N   ILE A 246     -20.109   6.809   8.695  1.00 95.00           N  
ATOM   1923  CA  ILE A 246     -19.359   5.898   9.547  1.00 95.00           C  
ATOM   1924  C   ILE A 246     -17.875   6.293   9.539  1.00 95.00           C  
ATOM   1925  CB  ILE A 246     -19.516   4.430   9.094  1.00 95.00           C  
ATOM   1926  O   ILE A 246     -17.312   6.566   8.484  1.00 95.00           O  
ATOM   1927  CG1 ILE A 246     -20.984   3.994   9.211  1.00 95.00           C  
ATOM   1928  CG2 ILE A 246     -18.609   3.508   9.898  1.00 95.00           C  
ATOM   1929  CD1 ILE A 246     -21.266   2.619   8.625  1.00 95.00           C  
ATOM   1930  N   SER A 247     -17.359   6.383  10.688  1.00 96.62           N  
ATOM   1931  CA  SER A 247     -15.914   6.547  10.805  1.00 96.62           C  
ATOM   1932  C   SER A 247     -15.242   5.230  11.172  1.00 96.62           C  
ATOM   1933  CB  SER A 247     -15.578   7.613  11.844  1.00 96.62           C  
ATOM   1934  O   SER A 247     -15.547   4.637  12.211  1.00 96.62           O  
ATOM   1935  OG  SER A 247     -16.078   8.883  11.445  1.00 96.62           O  
ATOM   1936  N   ILE A 248     -14.312   4.766  10.328  1.00 97.12           N  
ATOM   1937  CA  ILE A 248     -13.656   3.473  10.508  1.00 97.12           C  
ATOM   1938  C   ILE A 248     -12.312   3.664  11.195  1.00 97.12           C  
ATOM   1939  CB  ILE A 248     -13.469   2.746   9.156  1.00 97.12           C  
ATOM   1940  O   ILE A 248     -11.484   4.469  10.758  1.00 97.12           O  
ATOM   1941  CG1 ILE A 248     -14.812   2.592   8.438  1.00 97.12           C  
ATOM   1942  CG2 ILE A 248     -12.805   1.384   9.367  1.00 97.12           C  
ATOM   1943  CD1 ILE A 248     -15.820   1.730   9.195  1.00 97.12           C  
ATOM   1944  N   TYR A 249     -12.156   2.908  12.258  1.00 96.88           N  
ATOM   1945  CA  TYR A 249     -10.914   2.910  13.016  1.00 96.88           C  
ATOM   1946  C   TYR A 249     -10.258   1.532  13.000  1.00 96.88           C  
ATOM   1947  CB  TYR A 249     -11.172   3.350  14.461  1.00 96.88           C  
ATOM   1948  O   TYR A 249     -10.883   0.550  12.586  1.00 96.88           O  
ATOM   1949  CG  TYR A 249     -11.672   4.766  14.586  1.00 96.88           C  
ATOM   1950  CD1 TYR A 249     -10.797   5.824  14.797  1.00 96.88           C  
ATOM   1951  CD2 TYR A 249     -13.031   5.047  14.484  1.00 96.88           C  
ATOM   1952  CE1 TYR A 249     -11.258   7.133  14.914  1.00 96.88           C  
ATOM   1953  CE2 TYR A 249     -13.508   6.352  14.602  1.00 96.88           C  
ATOM   1954  OH  TYR A 249     -13.078   8.680  14.930  1.00 96.88           O  
ATOM   1955  CZ  TYR A 249     -12.617   7.387  14.812  1.00 96.88           C  
ATOM   1956  N   TRP A 250      -9.023   1.476  13.508  1.00 95.56           N  
ATOM   1957  CA  TRP A 250      -8.320   0.198  13.547  1.00 95.56           C  
ATOM   1958  C   TRP A 250      -7.379   0.129  14.742  1.00 95.56           C  
ATOM   1959  CB  TRP A 250      -7.539  -0.022  12.250  1.00 95.56           C  
ATOM   1960  O   TRP A 250      -6.910   1.160  15.227  1.00 95.56           O  
ATOM   1961  CG  TRP A 250      -6.582   1.084  11.922  1.00 95.56           C  
ATOM   1962  CD1 TRP A 250      -6.859   2.246  11.258  1.00 95.56           C  
ATOM   1963  CD2 TRP A 250      -5.188   1.128  12.234  1.00 95.56           C  
ATOM   1964  CE2 TRP A 250      -4.684   2.348  11.734  1.00 95.56           C  
ATOM   1965  CE3 TRP A 250      -4.312   0.253  12.898  1.00 95.56           C  
ATOM   1966  NE1 TRP A 250      -5.723   3.012  11.141  1.00 95.56           N  
ATOM   1967  CH2 TRP A 250      -2.510   1.842  12.523  1.00 95.56           C  
ATOM   1968  CZ2 TRP A 250      -3.342   2.715  11.875  1.00 95.56           C  
ATOM   1969  CZ3 TRP A 250      -2.980   0.621  13.039  1.00 95.56           C  
ATOM   1970  N   THR A 251      -7.195  -1.060  15.203  1.00 95.12           N  
ATOM   1971  CA  THR A 251      -6.340  -1.272  16.359  1.00 95.12           C  
ATOM   1972  C   THR A 251      -5.500  -2.533  16.203  1.00 95.12           C  
ATOM   1973  CB  THR A 251      -7.172  -1.376  17.656  1.00 95.12           C  
ATOM   1974  O   THR A 251      -6.023  -3.594  15.852  1.00 95.12           O  
ATOM   1975  CG2 THR A 251      -6.273  -1.531  18.875  1.00 95.12           C  
ATOM   1976  OG1 THR A 251      -7.961  -0.189  17.812  1.00 95.12           O  
ATOM   1977  N   ILE A 252      -4.188  -2.379  16.438  1.00 94.38           N  
ATOM   1978  CA  ILE A 252      -3.289  -3.527  16.422  1.00 94.38           C  
ATOM   1979  C   ILE A 252      -3.104  -4.074  17.828  1.00 94.38           C  
ATOM   1980  CB  ILE A 252      -1.922  -3.162  15.797  1.00 94.38           C  
ATOM   1981  O   ILE A 252      -2.770  -3.324  18.750  1.00 94.38           O  
ATOM   1982  CG1 ILE A 252      -2.096  -2.713  14.344  1.00 94.38           C  
ATOM   1983  CG2 ILE A 252      -0.951  -4.344  15.898  1.00 94.38           C  
ATOM   1984  CD1 ILE A 252      -0.833  -2.137  13.719  1.00 94.38           C  
ATOM   1985  N   VAL A 253      -3.309  -5.320  17.953  1.00 95.19           N  
ATOM   1986  CA  VAL A 253      -3.104  -5.984  19.234  1.00 95.19           C  
ATOM   1987  C   VAL A 253      -1.916  -6.941  19.141  1.00 95.19           C  
ATOM   1988  CB  VAL A 253      -4.367  -6.746  19.688  1.00 95.19           C  
ATOM   1989  O   VAL A 253      -1.989  -7.961  18.453  1.00 95.19           O  
ATOM   1990  CG1 VAL A 253      -4.164  -7.344  21.078  1.00 95.19           C  
ATOM   1991  CG2 VAL A 253      -5.582  -5.820  19.688  1.00 95.19           C  
ATOM   1992  N   LYS A 254      -0.846  -6.645  19.844  1.00 94.56           N  
ATOM   1993  CA  LYS A 254       0.380  -7.438  19.797  1.00 94.56           C  
ATOM   1994  C   LYS A 254       0.248  -8.703  20.641  1.00 94.56           C  
ATOM   1995  CB  LYS A 254       1.572  -6.609  20.266  1.00 94.56           C  
ATOM   1996  O   LYS A 254      -0.615  -8.781  21.516  1.00 94.56           O  
ATOM   1997  CG  LYS A 254       1.898  -5.418  19.391  1.00 94.56           C  
ATOM   1998  CD  LYS A 254       3.188  -4.734  19.812  1.00 94.56           C  
ATOM   1999  CE  LYS A 254       3.559  -3.592  18.875  1.00 94.56           C  
ATOM   2000  NZ  LYS A 254       4.832  -2.928  19.297  1.00 94.56           N  
ATOM   2001  N   PRO A 255       1.156  -9.617  20.328  1.00 94.88           N  
ATOM   2002  CA  PRO A 255       1.146 -10.852  21.109  1.00 94.88           C  
ATOM   2003  C   PRO A 255       1.305 -10.594  22.609  1.00 94.88           C  
ATOM   2004  CB  PRO A 255       2.342 -11.633  20.562  1.00 94.88           C  
ATOM   2005  O   PRO A 255       2.195  -9.844  23.016  1.00 94.88           O  
ATOM   2006  CG  PRO A 255       2.520 -11.125  19.172  1.00 94.88           C  
ATOM   2007  CD  PRO A 255       2.174  -9.664  19.141  1.00 94.88           C  
ATOM   2008  N   GLY A 256       0.368 -11.156  23.453  1.00 94.25           N  
ATOM   2009  CA  GLY A 256       0.430 -10.992  24.891  1.00 94.25           C  
ATOM   2010  C   GLY A 256      -0.350  -9.789  25.391  1.00 94.25           C  
ATOM   2011  O   GLY A 256      -0.454  -9.562  26.594  1.00 94.25           O  
ATOM   2012  N   ASP A 257      -0.908  -8.977  24.500  1.00 95.38           N  
ATOM   2013  CA  ASP A 257      -1.724  -7.805  24.812  1.00 95.38           C  
ATOM   2014  C   ASP A 257      -3.209  -8.156  24.812  1.00 95.38           C  
ATOM   2015  CB  ASP A 257      -1.453  -6.676  23.812  1.00 95.38           C  
ATOM   2016  O   ASP A 257      -3.594  -9.258  24.406  1.00 95.38           O  
ATOM   2017  CG  ASP A 257      -1.784  -5.301  24.375  1.00 95.38           C  
ATOM   2018  OD1 ASP A 257      -2.240  -5.207  25.531  1.00 95.38           O  
ATOM   2019  OD2 ASP A 257      -1.590  -4.305  23.641  1.00 95.38           O  
ATOM   2020  N   ILE A 258      -4.047  -7.223  25.266  1.00 95.31           N  
ATOM   2021  CA  ILE A 258      -5.488  -7.449  25.344  1.00 95.31           C  
ATOM   2022  C   ILE A 258      -6.234  -6.297  24.688  1.00 95.31           C  
ATOM   2023  CB  ILE A 258      -5.945  -7.613  26.812  1.00 95.31           C  
ATOM   2024  O   ILE A 258      -5.852  -5.133  24.828  1.00 95.31           O  
ATOM   2025  CG1 ILE A 258      -5.227  -8.789  27.469  1.00 95.31           C  
ATOM   2026  CG2 ILE A 258      -7.469  -7.789  26.891  1.00 95.31           C  
ATOM   2027  CD1 ILE A 258      -5.367  -8.836  28.984  1.00 95.31           C  
ATOM   2028  N   LEU A 259      -7.219  -6.648  23.891  1.00 97.00           N  
ATOM   2029  CA  LEU A 259      -8.117  -5.645  23.328  1.00 97.00           C  
ATOM   2030  C   LEU A 259      -9.320  -5.422  24.250  1.00 97.00           C  
ATOM   2031  CB  LEU A 259      -8.586  -6.062  21.938  1.00 97.00           C  
ATOM   2032  O   LEU A 259     -10.039  -6.371  24.578  1.00 97.00           O  
ATOM   2033  CG  LEU A 259      -9.602  -5.141  21.266  1.00 97.00           C  
ATOM   2034  CD1 LEU A 259      -8.922  -3.840  20.828  1.00 97.00           C  
ATOM   2035  CD2 LEU A 259     -10.234  -5.836  20.062  1.00 97.00           C  
ATOM   2036  N   LEU A 260      -9.500  -4.176  24.641  1.00 96.94           N  
ATOM   2037  CA  LEU A 260     -10.656  -3.807  25.453  1.00 96.94           C  
ATOM   2038  C   LEU A 260     -11.562  -2.834  24.688  1.00 96.94           C  
ATOM   2039  CB  LEU A 260     -10.211  -3.184  26.781  1.00 96.94           C  
ATOM   2040  O   LEU A 260     -11.102  -1.777  24.250  1.00 96.94           O  
ATOM   2041  CG  LEU A 260      -9.430  -4.094  27.719  1.00 96.94           C  
ATOM   2042  CD1 LEU A 260      -8.836  -3.279  28.859  1.00 96.94           C  
ATOM   2043  CD2 LEU A 260     -10.328  -5.203  28.266  1.00 96.94           C  
ATOM   2044  N   ILE A 261     -12.859  -3.178  24.562  1.00 97.38           N  
ATOM   2045  CA  ILE A 261     -13.812  -2.303  23.891  1.00 97.38           C  
ATOM   2046  C   ILE A 261     -14.961  -1.969  24.844  1.00 97.38           C  
ATOM   2047  CB  ILE A 261     -14.352  -2.947  22.594  1.00 97.38           C  
ATOM   2048  O   ILE A 261     -15.617  -2.867  25.375  1.00 97.38           O  
ATOM   2049  CG1 ILE A 261     -13.203  -3.275  21.641  1.00 97.38           C  
ATOM   2050  CG2 ILE A 261     -15.375  -2.029  21.922  1.00 97.38           C  
ATOM   2051  CD1 ILE A 261     -13.633  -4.027  20.391  1.00 97.38           C  
ATOM   2052  N   ASN A 262     -15.125  -0.720  25.062  1.00 96.69           N  
ATOM   2053  CA  ASN A 262     -16.250  -0.203  25.828  1.00 96.69           C  
ATOM   2054  C   ASN A 262     -17.141   0.703  24.969  1.00 96.69           C  
ATOM   2055  CB  ASN A 262     -15.773   0.546  27.062  1.00 96.69           C  
ATOM   2056  O   ASN A 262     -16.641   1.623  24.312  1.00 96.69           O  
ATOM   2057  CG  ASN A 262     -15.078  -0.363  28.062  1.00 96.69           C  
ATOM   2058  ND2 ASN A 262     -14.102   0.177  28.781  1.00 96.69           N  
ATOM   2059  OD1 ASN A 262     -15.430  -1.540  28.188  1.00 96.69           O  
ATOM   2060  N   SER A 263     -18.453   0.427  25.062  1.00 96.50           N  
ATOM   2061  CA  SER A 263     -19.344   1.231  24.219  1.00 96.50           C  
ATOM   2062  C   SER A 263     -20.688   1.452  24.891  1.00 96.50           C  
ATOM   2063  CB  SER A 263     -19.547   0.564  22.859  1.00 96.50           C  
ATOM   2064  O   SER A 263     -21.281   0.514  25.422  1.00 96.50           O  
ATOM   2065  OG  SER A 263     -20.500   1.280  22.078  1.00 96.50           O  
ATOM   2066  N   THR A 264     -21.156   2.650  24.891  1.00 95.56           N  
ATOM   2067  CA  THR A 264     -22.484   2.988  25.375  1.00 95.56           C  
ATOM   2068  C   THR A 264     -23.438   3.254  24.219  1.00 95.56           C  
ATOM   2069  CB  THR A 264     -22.453   4.219  26.312  1.00 95.56           C  
ATOM   2070  O   THR A 264     -24.609   3.572  24.422  1.00 95.56           O  
ATOM   2071  CG2 THR A 264     -21.625   3.939  27.562  1.00 95.56           C  
ATOM   2072  OG1 THR A 264     -21.859   5.320  25.609  1.00 95.56           O  
ATOM   2073  N   GLY A 265     -22.938   3.018  22.906  1.00 95.12           N  
ATOM   2074  CA  GLY A 265     -23.719   3.160  21.688  1.00 95.12           C  
ATOM   2075  C   GLY A 265     -22.875   3.523  20.469  1.00 95.12           C  
ATOM   2076  O   GLY A 265     -21.688   3.832  20.609  1.00 95.12           O  
ATOM   2077  N   ASN A 266     -23.391   3.330  19.219  1.00 96.50           N  
ATOM   2078  CA  ASN A 266     -22.875   3.795  17.938  1.00 96.50           C  
ATOM   2079  C   ASN A 266     -21.656   2.975  17.500  1.00 96.50           C  
ATOM   2080  CB  ASN A 266     -22.500   5.277  18.016  1.00 96.50           C  
ATOM   2081  O   ASN A 266     -20.906   3.396  16.609  1.00 96.50           O  
ATOM   2082  CG  ASN A 266     -23.703   6.160  18.312  1.00 96.50           C  
ATOM   2083  ND2 ASN A 266     -24.312   6.703  17.250  1.00 96.50           N  
ATOM   2084  OD1 ASN A 266     -24.078   6.355  19.469  1.00 96.50           O  
ATOM   2085  N   LEU A 267     -21.391   1.811  18.156  1.00 97.31           N  
ATOM   2086  CA  LEU A 267     -20.250   0.975  17.828  1.00 97.31           C  
ATOM   2087  C   LEU A 267     -20.531   0.122  16.594  1.00 97.31           C  
ATOM   2088  CB  LEU A 267     -19.891   0.075  19.016  1.00 97.31           C  
ATOM   2089  O   LEU A 267     -21.562  -0.550  16.531  1.00 97.31           O  
ATOM   2090  CG  LEU A 267     -18.766  -0.934  18.781  1.00 97.31           C  
ATOM   2091  CD1 LEU A 267     -17.438  -0.209  18.516  1.00 97.31           C  
ATOM   2092  CD2 LEU A 267     -18.625  -1.874  19.984  1.00 97.31           C  
ATOM   2093  N   ILE A 268     -19.750   0.275  15.617  1.00 97.00           N  
ATOM   2094  CA  ILE A 268     -19.578  -0.719  14.562  1.00 97.00           C  
ATOM   2095  C   ILE A 268     -18.453  -1.675  14.930  1.00 97.00           C  
ATOM   2096  CB  ILE A 268     -19.297  -0.053  13.195  1.00 97.00           C  
ATOM   2097  O   ILE A 268     -17.266  -1.316  14.836  1.00 97.00           O  
ATOM   2098  CG1 ILE A 268     -20.344   1.025  12.898  1.00 97.00           C  
ATOM   2099  CG2 ILE A 268     -19.266  -1.102  12.078  1.00 97.00           C  
ATOM   2100  CD1 ILE A 268     -21.766   0.489  12.766  1.00 97.00           C  
ATOM   2101  N   ALA A 269     -18.875  -2.865  15.391  1.00 96.81           N  
ATOM   2102  CA  ALA A 269     -17.984  -3.779  16.094  1.00 96.81           C  
ATOM   2103  C   ALA A 269     -17.219  -4.656  15.094  1.00 96.81           C  
ATOM   2104  CB  ALA A 269     -18.750  -4.645  17.078  1.00 96.81           C  
ATOM   2105  O   ALA A 269     -17.719  -4.957  14.008  1.00 96.81           O  
ATOM   2106  N   PRO A 270     -16.016  -4.977  15.477  1.00 96.75           N  
ATOM   2107  CA  PRO A 270     -15.297  -5.934  14.633  1.00 96.75           C  
ATOM   2108  C   PRO A 270     -15.938  -7.316  14.617  1.00 96.75           C  
ATOM   2109  CB  PRO A 270     -13.906  -5.984  15.281  1.00 96.75           C  
ATOM   2110  O   PRO A 270     -16.469  -7.766  15.641  1.00 96.75           O  
ATOM   2111  CG  PRO A 270     -14.133  -5.617  16.703  1.00 96.75           C  
ATOM   2112  CD  PRO A 270     -15.320  -4.699  16.781  1.00 96.75           C  
ATOM   2113  N   ARG A 271     -15.953  -7.891  13.531  1.00 95.31           N  
ATOM   2114  CA  ARG A 271     -16.438  -9.266  13.414  1.00 95.31           C  
ATOM   2115  C   ARG A 271     -15.320 -10.258  13.703  1.00 95.31           C  
ATOM   2116  CB  ARG A 271     -17.016  -9.516  12.023  1.00 95.31           C  
ATOM   2117  O   ARG A 271     -15.578 -11.367  14.180  1.00 95.31           O  
ATOM   2118  CG  ARG A 271     -17.625 -10.891  11.852  1.00 95.31           C  
ATOM   2119  CD  ARG A 271     -18.625 -10.922  10.695  1.00 95.31           C  
ATOM   2120  NE  ARG A 271     -19.906 -10.344  11.078  1.00 95.31           N  
ATOM   2121  NH1 ARG A 271     -20.891 -10.633   9.008  1.00 95.31           N  
ATOM   2122  NH2 ARG A 271     -22.078  -9.680  10.719  1.00 95.31           N  
ATOM   2123  CZ  ARG A 271     -20.953 -10.219  10.266  1.00 95.31           C  
ATOM   2124  N   GLY A 272     -14.102  -9.891  13.484  1.00 95.62           N  
ATOM   2125  CA  GLY A 272     -12.898 -10.680  13.695  1.00 95.62           C  
ATOM   2126  C   GLY A 272     -11.625  -9.875  13.539  1.00 95.62           C  
ATOM   2127  O   GLY A 272     -11.625  -8.656  13.742  1.00 95.62           O  
ATOM   2128  N   TYR A 273     -10.500 -10.578  13.172  1.00 96.12           N  
ATOM   2129  CA  TYR A 273      -9.219  -9.898  13.047  1.00 96.12           C  
ATOM   2130  C   TYR A 273      -8.500 -10.328  11.773  1.00 96.12           C  
ATOM   2131  CB  TYR A 273      -8.336 -10.172  14.266  1.00 96.12           C  
ATOM   2132  O   TYR A 273      -8.773 -11.398  11.227  1.00 96.12           O  
ATOM   2133  CG  TYR A 273      -7.969 -11.625  14.430  1.00 96.12           C  
ATOM   2134  CD1 TYR A 273      -8.727 -12.469  15.242  1.00 96.12           C  
ATOM   2135  CD2 TYR A 273      -6.863 -12.156  13.781  1.00 96.12           C  
ATOM   2136  CE1 TYR A 273      -8.391 -13.805  15.406  1.00 96.12           C  
ATOM   2137  CE2 TYR A 273      -6.520 -13.500  13.930  1.00 96.12           C  
ATOM   2138  OH  TYR A 273      -6.945 -15.641  14.898  1.00 96.12           O  
ATOM   2139  CZ  TYR A 273      -7.285 -14.312  14.742  1.00 96.12           C  
ATOM   2140  N   PHE A 274      -7.621  -9.352  11.297  1.00 95.31           N  
ATOM   2141  CA  PHE A 274      -6.691  -9.680  10.227  1.00 95.31           C  
ATOM   2142  C   PHE A 274      -5.324 -10.047  10.789  1.00 95.31           C  
ATOM   2143  CB  PHE A 274      -6.570  -8.516   9.242  1.00 95.31           C  
ATOM   2144  O   PHE A 274      -4.832  -9.391  11.711  1.00 95.31           O  
ATOM   2145  CG  PHE A 274      -7.840  -8.211   8.500  1.00 95.31           C  
ATOM   2146  CD1 PHE A 274      -8.109  -8.820   7.277  1.00 95.31           C  
ATOM   2147  CD2 PHE A 274      -8.766  -7.312   9.016  1.00 95.31           C  
ATOM   2148  CE1 PHE A 274      -9.281  -8.539   6.586  1.00 95.31           C  
ATOM   2149  CE2 PHE A 274      -9.945  -7.027   8.328  1.00 95.31           C  
ATOM   2150  CZ  PHE A 274     -10.203  -7.641   7.113  1.00 95.31           C  
ATOM   2151  N   LYS A 275      -4.812 -11.086  10.250  1.00 93.69           N  
ATOM   2152  CA  LYS A 275      -3.443 -11.438  10.609  1.00 93.69           C  
ATOM   2153  C   LYS A 275      -2.439 -10.523   9.914  1.00 93.69           C  
ATOM   2154  CB  LYS A 275      -3.154 -12.898  10.266  1.00 93.69           C  
ATOM   2155  O   LYS A 275      -2.414 -10.453   8.680  1.00 93.69           O  
ATOM   2156  CG  LYS A 275      -1.793 -13.383  10.742  1.00 93.69           C  
ATOM   2157  CD  LYS A 275      -1.596 -14.867  10.438  1.00 93.69           C  
ATOM   2158  CE  LYS A 275      -0.209 -15.344  10.852  1.00 93.69           C  
ATOM   2159  NZ  LYS A 275      -0.012 -16.797  10.555  1.00 93.69           N  
ATOM   2160  N   ILE A 276      -1.605  -9.805  10.734  1.00 89.56           N  
ATOM   2161  CA  ILE A 276      -0.626  -8.891  10.148  1.00 89.56           C  
ATOM   2162  C   ILE A 276       0.734  -9.586  10.062  1.00 89.56           C  
ATOM   2163  CB  ILE A 276      -0.516  -7.582  10.961  1.00 89.56           C  
ATOM   2164  O   ILE A 276       1.225 -10.117  11.062  1.00 89.56           O  
ATOM   2165  CG1 ILE A 276      -1.874  -6.875  11.016  1.00 89.56           C  
ATOM   2166  CG2 ILE A 276       0.553  -6.664  10.359  1.00 89.56           C  
ATOM   2167  CD1 ILE A 276      -2.412  -6.449   9.656  1.00 89.56           C  
ATOM   2168  N   ARG A 277       1.283  -9.586   8.828  1.00 83.62           N  
ATOM   2169  CA  ARG A 277       2.607 -10.164   8.617  1.00 83.62           C  
ATOM   2170  C   ARG A 277       3.584  -9.109   8.109  1.00 83.62           C  
ATOM   2171  CB  ARG A 277       2.533 -11.328   7.625  1.00 83.62           C  
ATOM   2172  O   ARG A 277       3.180  -8.141   7.461  1.00 83.62           O  
ATOM   2173  CG  ARG A 277       1.678 -12.492   8.109  1.00 83.62           C  
ATOM   2174  CD  ARG A 277       1.690 -13.648   7.117  1.00 83.62           C  
ATOM   2175  NE  ARG A 277       0.834 -14.742   7.559  1.00 83.62           N  
ATOM   2176  NH1 ARG A 277       1.482 -16.203   5.883  1.00 83.62           N  
ATOM   2177  NH2 ARG A 277      -0.058 -16.859   7.445  1.00 83.62           N  
ATOM   2178  CZ  ARG A 277       0.755 -15.930   6.961  1.00 83.62           C  
ATOM   2179  N   SER A 278       4.809  -9.305   8.570  1.00 77.31           N  
ATOM   2180  CA  SER A 278       5.848  -8.461   7.984  1.00 77.31           C  
ATOM   2181  C   SER A 278       6.277  -8.984   6.617  1.00 77.31           C  
ATOM   2182  CB  SER A 278       7.059  -8.375   8.914  1.00 77.31           C  
ATOM   2183  O   SER A 278       6.629 -10.156   6.477  1.00 77.31           O  
ATOM   2184  OG  SER A 278       6.699  -7.805  10.156  1.00 77.31           O  
ATOM   2185  N   GLY A 279       5.945  -8.195   5.543  1.00 75.69           N  
ATOM   2186  CA  GLY A 279       6.336  -8.641   4.215  1.00 75.69           C  
ATOM   2187  C   GLY A 279       6.801  -7.508   3.318  1.00 75.69           C  
ATOM   2188  O   GLY A 279       7.000  -6.383   3.783  1.00 75.69           O  
ATOM   2189  N   LYS A 280       7.168  -7.867   2.064  1.00 79.94           N  
ATOM   2190  CA  LYS A 280       7.656  -6.906   1.079  1.00 79.94           C  
ATOM   2191  C   LYS A 280       6.594  -6.613   0.023  1.00 79.94           C  
ATOM   2192  CB  LYS A 280       8.930  -7.426   0.411  1.00 79.94           C  
ATOM   2193  O   LYS A 280       6.902  -6.086  -1.048  1.00 79.94           O  
ATOM   2194  CG  LYS A 280      10.117  -7.555   1.355  1.00 79.94           C  
ATOM   2195  CD  LYS A 280      11.367  -8.023   0.623  1.00 79.94           C  
ATOM   2196  CE  LYS A 280      12.547  -8.180   1.572  1.00 79.94           C  
ATOM   2197  NZ  LYS A 280      13.773  -8.648   0.859  1.00 79.94           N  
ATOM   2198  N   SER A 281       5.320  -6.957   0.330  1.00 87.88           N  
ATOM   2199  CA  SER A 281       4.227  -6.703  -0.601  1.00 87.88           C  
ATOM   2200  C   SER A 281       3.852  -5.227  -0.622  1.00 87.88           C  
ATOM   2201  CB  SER A 281       3.002  -7.543  -0.231  1.00 87.88           C  
ATOM   2202  O   SER A 281       4.203  -4.477   0.292  1.00 87.88           O  
ATOM   2203  OG  SER A 281       3.309  -8.930  -0.279  1.00 87.88           O  
ATOM   2204  N   SER A 282       3.111  -4.926  -1.656  1.00 87.94           N  
ATOM   2205  CA  SER A 282       2.756  -3.516  -1.783  1.00 87.94           C  
ATOM   2206  C   SER A 282       1.466  -3.340  -2.576  1.00 87.94           C  
ATOM   2207  CB  SER A 282       3.887  -2.736  -2.455  1.00 87.94           C  
ATOM   2208  O   SER A 282       0.864  -4.320  -3.020  1.00 87.94           O  
ATOM   2209  OG  SER A 282       3.660  -1.341  -2.363  1.00 87.94           O  
ATOM   2210  N   ILE A 283       1.043  -2.076  -2.723  1.00 85.94           N  
ATOM   2211  CA  ILE A 283      -0.161  -1.708  -3.461  1.00 85.94           C  
ATOM   2212  C   ILE A 283       0.166  -0.601  -4.461  1.00 85.94           C  
ATOM   2213  CB  ILE A 283      -1.291  -1.256  -2.510  1.00 85.94           C  
ATOM   2214  O   ILE A 283       0.997   0.267  -4.184  1.00 85.94           O  
ATOM   2215  CG1 ILE A 283      -2.576  -0.984  -3.299  1.00 85.94           C  
ATOM   2216  CG2 ILE A 283      -0.864  -0.017  -1.716  1.00 85.94           C  
ATOM   2217  CD1 ILE A 283      -3.805  -0.766  -2.426  1.00 85.94           C  
ATOM   2218  N   MET A 284      -0.519  -0.639  -5.637  1.00 86.94           N  
ATOM   2219  CA  MET A 284      -0.291   0.359  -6.680  1.00 86.94           C  
ATOM   2220  C   MET A 284      -1.588   0.687  -7.414  1.00 86.94           C  
ATOM   2221  CB  MET A 284       0.762  -0.133  -7.676  1.00 86.94           C  
ATOM   2222  O   MET A 284      -2.348  -0.215  -7.770  1.00 86.94           O  
ATOM   2223  CG  MET A 284       1.062   0.856  -8.789  1.00 86.94           C  
ATOM   2224  SD  MET A 284       2.299   0.216  -9.984  1.00 86.94           S  
ATOM   2225  CE  MET A 284       3.748   0.079  -8.898  1.00 86.94           C  
ATOM   2226  N   ARG A 285      -1.748   1.850  -7.602  1.00 90.12           N  
ATOM   2227  CA  ARG A 285      -2.873   2.273  -8.430  1.00 90.12           C  
ATOM   2228  C   ARG A 285      -2.500   2.264  -9.906  1.00 90.12           C  
ATOM   2229  CB  ARG A 285      -3.350   3.668  -8.016  1.00 90.12           C  
ATOM   2230  O   ARG A 285      -1.551   2.934 -10.320  1.00 90.12           O  
ATOM   2231  CG  ARG A 285      -4.684   4.066  -8.625  1.00 90.12           C  
ATOM   2232  CD  ARG A 285      -5.211   5.363  -8.023  1.00 90.12           C  
ATOM   2233  NE  ARG A 285      -6.422   5.820  -8.703  1.00 90.12           N  
ATOM   2234  NH1 ARG A 285      -6.969   7.402  -7.109  1.00 90.12           N  
ATOM   2235  NH2 ARG A 285      -8.305   7.109  -8.953  1.00 90.12           N  
ATOM   2236  CZ  ARG A 285      -7.227   6.777  -8.250  1.00 90.12           C  
ATOM   2237  N   SER A 286      -3.232   1.564 -10.719  1.00 91.50           N  
ATOM   2238  CA  SER A 286      -2.926   1.452 -12.141  1.00 91.50           C  
ATOM   2239  C   SER A 286      -4.137   0.975 -12.930  1.00 91.50           C  
ATOM   2240  CB  SER A 286      -1.753   0.495 -12.359  1.00 91.50           C  
ATOM   2241  O   SER A 286      -4.887   0.113 -12.469  1.00 91.50           O  
ATOM   2242  OG  SER A 286      -1.480   0.345 -13.742  1.00 91.50           O  
ATOM   2243  N   ASP A 287      -4.246   1.511 -14.094  1.00 94.62           N  
ATOM   2244  CA  ASP A 287      -5.305   1.061 -14.992  1.00 94.62           C  
ATOM   2245  C   ASP A 287      -4.730   0.254 -16.156  1.00 94.62           C  
ATOM   2246  CB  ASP A 287      -6.102   2.254 -15.523  1.00 94.62           C  
ATOM   2247  O   ASP A 287      -5.461  -0.125 -17.078  1.00 94.62           O  
ATOM   2248  CG  ASP A 287      -6.980   2.898 -14.469  1.00 94.62           C  
ATOM   2249  OD1 ASP A 287      -7.543   2.174 -13.617  1.00 94.62           O  
ATOM   2250  OD2 ASP A 287      -7.113   4.141 -14.484  1.00 94.62           O  
ATOM   2251  N   ALA A 288      -3.467   0.103 -16.141  1.00 94.81           N  
ATOM   2252  CA  ALA A 288      -2.809  -0.704 -17.172  1.00 94.81           C  
ATOM   2253  C   ALA A 288      -3.279  -2.154 -17.109  1.00 94.81           C  
ATOM   2254  CB  ALA A 288      -1.292  -0.632 -17.016  1.00 94.81           C  
ATOM   2255  O   ALA A 288      -3.510  -2.695 -16.031  1.00 94.81           O  
ATOM   2256  N   PRO A 289      -3.525  -2.797 -18.266  1.00 95.75           N  
ATOM   2257  CA  PRO A 289      -3.943  -4.203 -18.266  1.00 95.75           C  
ATOM   2258  C   PRO A 289      -2.859  -5.141 -17.750  1.00 95.75           C  
ATOM   2259  CB  PRO A 289      -4.242  -4.473 -19.734  1.00 95.75           C  
ATOM   2260  O   PRO A 289      -1.670  -4.828 -17.828  1.00 95.75           O  
ATOM   2261  CG  PRO A 289      -3.383  -3.506 -20.484  1.00 95.75           C  
ATOM   2262  CD  PRO A 289      -3.215  -2.271 -19.656  1.00 95.75           C  
ATOM   2263  N   ILE A 290      -3.367  -6.203 -17.094  1.00 96.06           N  
ATOM   2264  CA  ILE A 290      -2.453  -7.230 -16.609  1.00 96.06           C  
ATOM   2265  C   ILE A 290      -2.217  -8.266 -17.703  1.00 96.06           C  
ATOM   2266  CB  ILE A 290      -2.996  -7.914 -15.336  1.00 96.06           C  
ATOM   2267  O   ILE A 290      -3.166  -8.867 -18.219  1.00 96.06           O  
ATOM   2268  CG1 ILE A 290      -3.172  -6.887 -14.211  1.00 96.06           C  
ATOM   2269  CG2 ILE A 290      -2.068  -9.055 -14.898  1.00 96.06           C  
ATOM   2270  CD1 ILE A 290      -3.883  -7.430 -12.977  1.00 96.06           C  
ATOM   2271  N   GLY A 291      -0.972  -8.391 -18.188  1.00 93.94           N  
ATOM   2272  CA  GLY A 291      -0.635  -9.297 -19.281  1.00 93.94           C  
ATOM   2273  C   GLY A 291       0.297 -10.414 -18.844  1.00 93.94           C  
ATOM   2274  O   GLY A 291       0.827 -10.398 -17.734  1.00 93.94           O  
ATOM   2275  N   LYS A 292       0.354 -11.508 -19.703  1.00 93.94           N  
ATOM   2276  CA  LYS A 292       1.263 -12.625 -19.469  1.00 93.94           C  
ATOM   2277  C   LYS A 292       2.672 -12.297 -19.953  1.00 93.94           C  
ATOM   2278  CB  LYS A 292       0.745 -13.883 -20.172  1.00 93.94           C  
ATOM   2279  O   LYS A 292       3.002 -12.539 -21.125  1.00 93.94           O  
ATOM   2280  CG  LYS A 292      -0.559 -14.422 -19.594  1.00 93.94           C  
ATOM   2281  CD  LYS A 292      -0.964 -15.727 -20.250  1.00 93.94           C  
ATOM   2282  CE  LYS A 292      -2.279 -16.250 -19.703  1.00 93.94           C  
ATOM   2283  NZ  LYS A 292      -2.678 -17.547 -20.344  1.00 93.94           N  
ATOM   2284  N   CYS A 293       3.438 -11.555 -19.250  1.00 93.38           N  
ATOM   2285  CA  CYS A 293       4.809 -11.164 -19.562  1.00 93.38           C  
ATOM   2286  C   CYS A 293       5.691 -11.234 -18.312  1.00 93.38           C  
ATOM   2287  CB  CYS A 293       4.840  -9.750 -20.141  1.00 93.38           C  
ATOM   2288  O   CYS A 293       5.191 -11.422 -17.203  1.00 93.38           O  
ATOM   2289  SG  CYS A 293       4.145  -8.492 -19.047  1.00 93.38           S  
ATOM   2290  N   ASN A 294       6.961 -11.195 -18.562  1.00 93.44           N  
ATOM   2291  CA  ASN A 294       7.949 -11.328 -17.500  1.00 93.44           C  
ATOM   2292  C   ASN A 294       8.758 -10.055 -17.312  1.00 93.44           C  
ATOM   2293  CB  ASN A 294       8.875 -12.516 -17.781  1.00 93.44           C  
ATOM   2294  O   ASN A 294       9.531  -9.672 -18.203  1.00 93.44           O  
ATOM   2295  CG  ASN A 294       9.828 -12.797 -16.625  1.00 93.44           C  
ATOM   2296  ND2 ASN A 294      10.883 -13.555 -16.906  1.00 93.44           N  
ATOM   2297  OD1 ASN A 294       9.617 -12.328 -15.508  1.00 93.44           O  
ATOM   2298  N   SER A 295       8.531  -9.438 -16.219  1.00 92.06           N  
ATOM   2299  CA  SER A 295       9.312  -8.258 -15.852  1.00 92.06           C  
ATOM   2300  C   SER A 295       9.336  -8.055 -14.336  1.00 92.06           C  
ATOM   2301  CB  SER A 295       8.734  -7.008 -16.516  1.00 92.06           C  
ATOM   2302  O   SER A 295       8.297  -8.078 -13.680  1.00 92.06           O  
ATOM   2303  OG  SER A 295       9.453  -5.852 -16.141  1.00 92.06           O  
ATOM   2304  N   GLU A 296      10.469  -7.836 -13.797  1.00 88.75           N  
ATOM   2305  CA  GLU A 296      10.672  -7.680 -12.359  1.00 88.75           C  
ATOM   2306  C   GLU A 296      10.312  -6.270 -11.898  1.00 88.75           C  
ATOM   2307  CB  GLU A 296      12.125  -8.000 -11.984  1.00 88.75           C  
ATOM   2308  O   GLU A 296      10.016  -6.051 -10.727  1.00 88.75           O  
ATOM   2309  CG  GLU A 296      12.484  -9.469 -12.141  1.00 88.75           C  
ATOM   2310  CD  GLU A 296      13.914  -9.781 -11.727  1.00 88.75           C  
ATOM   2311  OE1 GLU A 296      14.266 -10.977 -11.602  1.00 88.75           O  
ATOM   2312  OE2 GLU A 296      14.688  -8.820 -11.516  1.00 88.75           O  
ATOM   2313  N   CYS A 297      10.305  -5.281 -12.828  1.00 90.44           N  
ATOM   2314  CA  CYS A 297      10.023  -3.889 -12.500  1.00 90.44           C  
ATOM   2315  C   CYS A 297       8.633  -3.488 -12.984  1.00 90.44           C  
ATOM   2316  CB  CYS A 297      11.070  -2.967 -13.117  1.00 90.44           C  
ATOM   2317  O   CYS A 297       8.344  -3.557 -14.180  1.00 90.44           O  
ATOM   2318  SG  CYS A 297      10.820  -1.219 -12.734  1.00 90.44           S  
ATOM   2319  N   ILE A 298       7.801  -2.975 -12.055  1.00 90.94           N  
ATOM   2320  CA  ILE A 298       6.422  -2.609 -12.359  1.00 90.94           C  
ATOM   2321  C   ILE A 298       6.184  -1.142 -12.008  1.00 90.94           C  
ATOM   2322  CB  ILE A 298       5.418  -3.508 -11.609  1.00 90.94           C  
ATOM   2323  O   ILE A 298       6.621  -0.672 -10.953  1.00 90.94           O  
ATOM   2324  CG1 ILE A 298       5.609  -4.977 -12.008  1.00 90.94           C  
ATOM   2325  CG2 ILE A 298       3.979  -3.053 -11.875  1.00 90.94           C  
ATOM   2326  CD1 ILE A 298       4.805  -5.957 -11.164  1.00 90.94           C  
ATOM   2327  N   THR A 299       5.480  -0.433 -12.922  1.00 91.50           N  
ATOM   2328  CA  THR A 299       5.059   0.945 -12.695  1.00 91.50           C  
ATOM   2329  C   THR A 299       3.557   1.094 -12.914  1.00 91.50           C  
ATOM   2330  CB  THR A 299       5.812   1.918 -13.617  1.00 91.50           C  
ATOM   2331  O   THR A 299       2.904   0.179 -13.422  1.00 91.50           O  
ATOM   2332  CG2 THR A 299       7.312   1.638 -13.602  1.00 91.50           C  
ATOM   2333  OG1 THR A 299       5.324   1.773 -14.961  1.00 91.50           O  
ATOM   2334  N   PRO A 300       3.020   2.254 -12.453  1.00 87.25           N  
ATOM   2335  CA  PRO A 300       1.584   2.463 -12.656  1.00 87.25           C  
ATOM   2336  C   PRO A 300       1.189   2.451 -14.133  1.00 87.25           C  
ATOM   2337  CB  PRO A 300       1.335   3.838 -12.031  1.00 87.25           C  
ATOM   2338  O   PRO A 300       0.045   2.137 -14.469  1.00 87.25           O  
ATOM   2339  CG  PRO A 300       2.381   3.975 -10.977  1.00 87.25           C  
ATOM   2340  CD  PRO A 300       3.641   3.320 -11.461  1.00 87.25           C  
ATOM   2341  N   ASN A 301       2.146   2.805 -14.977  1.00 90.12           N  
ATOM   2342  CA  ASN A 301       1.854   2.879 -16.406  1.00 90.12           C  
ATOM   2343  C   ASN A 301       2.244   1.593 -17.125  1.00 90.12           C  
ATOM   2344  CB  ASN A 301       2.564   4.078 -17.047  1.00 90.12           C  
ATOM   2345  O   ASN A 301       2.096   1.489 -18.344  1.00 90.12           O  
ATOM   2346  CG  ASN A 301       2.023   5.406 -16.547  1.00 90.12           C  
ATOM   2347  ND2 ASN A 301       2.732   6.484 -16.844  1.00 90.12           N  
ATOM   2348  OD1 ASN A 301       0.977   5.461 -15.891  1.00 90.12           O  
ATOM   2349  N   GLY A 302       2.688   0.591 -16.469  1.00 93.12           N  
ATOM   2350  CA  GLY A 302       3.082  -0.672 -17.062  1.00 93.12           C  
ATOM   2351  C   GLY A 302       4.484  -1.103 -16.672  1.00 93.12           C  
ATOM   2352  O   GLY A 302       5.258  -0.309 -16.141  1.00 93.12           O  
ATOM   2353  N   SER A 303       4.840  -2.389 -16.969  1.00 94.38           N  
ATOM   2354  CA  SER A 303       6.133  -2.934 -16.562  1.00 94.38           C  
ATOM   2355  C   SER A 303       7.250  -2.422 -17.469  1.00 94.38           C  
ATOM   2356  CB  SER A 303       6.102  -4.461 -16.594  1.00 94.38           C  
ATOM   2357  O   SER A 303       7.016  -2.100 -18.641  1.00 94.38           O  
ATOM   2358  OG  SER A 303       5.156  -4.965 -15.672  1.00 94.38           O  
ATOM   2359  N   ILE A 304       8.469  -2.248 -16.906  1.00 91.06           N  
ATOM   2360  CA  ILE A 304       9.656  -1.793 -17.609  1.00 91.06           C  
ATOM   2361  C   ILE A 304      10.609  -2.969 -17.828  1.00 91.06           C  
ATOM   2362  CB  ILE A 304      10.375  -0.657 -16.844  1.00 91.06           C  
ATOM   2363  O   ILE A 304      10.867  -3.742 -16.906  1.00 91.06           O  
ATOM   2364  CG1 ILE A 304       9.430   0.537 -16.656  1.00 91.06           C  
ATOM   2365  CG2 ILE A 304      11.648  -0.235 -17.578  1.00 91.06           C  
ATOM   2366  CD1 ILE A 304       9.984   1.628 -15.758  1.00 91.06           C  
ATOM   2367  N   PRO A 305      11.094  -3.082 -19.062  1.00 85.25           N  
ATOM   2368  CA  PRO A 305      12.109  -4.102 -19.344  1.00 85.25           C  
ATOM   2369  C   PRO A 305      13.461  -3.773 -18.703  1.00 85.25           C  
ATOM   2370  CB  PRO A 305      12.211  -4.094 -20.875  1.00 85.25           C  
ATOM   2371  O   PRO A 305      13.828  -2.602 -18.609  1.00 85.25           O  
ATOM   2372  CG  PRO A 305      11.680  -2.758 -21.281  1.00 85.25           C  
ATOM   2373  CD  PRO A 305      10.789  -2.242 -20.188  1.00 85.25           C  
ATOM   2374  N   ASN A 306      13.906  -4.398 -17.766  1.00 79.44           N  
ATOM   2375  CA  ASN A 306      15.117  -4.195 -16.969  1.00 79.44           C  
ATOM   2376  C   ASN A 306      16.375  -4.297 -17.828  1.00 79.44           C  
ATOM   2377  CB  ASN A 306      15.188  -5.195 -15.820  1.00 79.44           C  
ATOM   2378  O   ASN A 306      17.406  -4.801 -17.391  1.00 79.44           O  
ATOM   2379  CG  ASN A 306      15.953  -4.664 -14.625  1.00 79.44           C  
ATOM   2380  ND2 ASN A 306      16.203  -5.523 -13.641  1.00 79.44           N  
ATOM   2381  OD1 ASN A 306      16.312  -3.484 -14.578  1.00 79.44           O  
ATOM   2382  N   ASP A 307      16.422  -3.820 -19.109  1.00 82.56           N  
ATOM   2383  CA  ASP A 307      17.531  -3.951 -20.062  1.00 82.56           C  
ATOM   2384  C   ASP A 307      18.531  -2.816 -19.891  1.00 82.56           C  
ATOM   2385  CB  ASP A 307      17.000  -3.977 -21.500  1.00 82.56           C  
ATOM   2386  O   ASP A 307      19.672  -2.926 -20.344  1.00 82.56           O  
ATOM   2387  CG  ASP A 307      16.062  -5.148 -21.766  1.00 82.56           C  
ATOM   2388  OD1 ASP A 307      16.203  -6.203 -21.109  1.00 82.56           O  
ATOM   2389  OD2 ASP A 307      15.188  -5.020 -22.641  1.00 82.56           O  
ATOM   2390  N   LYS A 308      18.109  -1.761 -19.203  1.00 85.25           N  
ATOM   2391  CA  LYS A 308      18.969  -0.596 -19.016  1.00 85.25           C  
ATOM   2392  C   LYS A 308      19.094  -0.248 -17.531  1.00 85.25           C  
ATOM   2393  CB  LYS A 308      18.422   0.605 -19.781  1.00 85.25           C  
ATOM   2394  O   LYS A 308      18.250  -0.611 -16.719  1.00 85.25           O  
ATOM   2395  CG  LYS A 308      18.344   0.394 -21.281  1.00 85.25           C  
ATOM   2396  CD  LYS A 308      17.844   1.641 -22.000  1.00 85.25           C  
ATOM   2397  CE  LYS A 308      17.734   1.419 -23.500  1.00 85.25           C  
ATOM   2398  NZ  LYS A 308      17.375   2.674 -24.234  1.00 85.25           N  
ATOM   2399  N   PRO A 309      20.156   0.377 -17.250  1.00 75.56           N  
ATOM   2400  CA  PRO A 309      20.500   0.645 -15.852  1.00 75.56           C  
ATOM   2401  C   PRO A 309      19.688   1.802 -15.258  1.00 75.56           C  
ATOM   2402  CB  PRO A 309      21.984   0.988 -15.906  1.00 75.56           C  
ATOM   2403  O   PRO A 309      19.531   1.896 -14.039  1.00 75.56           O  
ATOM   2404  CG  PRO A 309      22.203   1.484 -17.297  1.00 75.56           C  
ATOM   2405  CD  PRO A 309      21.266   0.767 -18.219  1.00 75.56           C  
ATOM   2406  N   PHE A 310      19.141   2.678 -16.188  1.00 84.19           N  
ATOM   2407  CA  PHE A 310      18.328   3.803 -15.727  1.00 84.19           C  
ATOM   2408  C   PHE A 310      16.984   3.824 -16.438  1.00 84.19           C  
ATOM   2409  CB  PHE A 310      19.062   5.125 -15.953  1.00 84.19           C  
ATOM   2410  O   PHE A 310      16.828   3.242 -17.516  1.00 84.19           O  
ATOM   2411  CG  PHE A 310      20.422   5.184 -15.305  1.00 84.19           C  
ATOM   2412  CD1 PHE A 310      20.547   5.359 -13.938  1.00 84.19           C  
ATOM   2413  CD2 PHE A 310      21.578   5.059 -16.078  1.00 84.19           C  
ATOM   2414  CE1 PHE A 310      21.797   5.410 -13.336  1.00 84.19           C  
ATOM   2415  CE2 PHE A 310      22.828   5.113 -15.484  1.00 84.19           C  
ATOM   2416  CZ  PHE A 310      22.953   5.289 -14.109  1.00 84.19           C  
ATOM   2417  N   GLN A 311      15.984   4.508 -15.789  1.00 87.44           N  
ATOM   2418  CA  GLN A 311      14.664   4.676 -16.406  1.00 87.44           C  
ATOM   2419  C   GLN A 311      14.078   6.047 -16.078  1.00 87.44           C  
ATOM   2420  CB  GLN A 311      13.711   3.574 -15.930  1.00 87.44           C  
ATOM   2421  O   GLN A 311      14.422   6.645 -15.055  1.00 87.44           O  
ATOM   2422  CG  GLN A 311      13.359   3.652 -14.453  1.00 87.44           C  
ATOM   2423  CD  GLN A 311      12.148   4.527 -14.188  1.00 87.44           C  
ATOM   2424  NE2 GLN A 311      12.070   5.082 -12.984  1.00 87.44           N  
ATOM   2425  OE1 GLN A 311      11.289   4.703 -15.055  1.00 87.44           O  
ATOM   2426  N   ASN A 312      13.320   6.590 -17.047  1.00 85.94           N  
ATOM   2427  CA  ASN A 312      12.625   7.863 -16.891  1.00 85.94           C  
ATOM   2428  C   ASN A 312      11.117   7.707 -17.047  1.00 85.94           C  
ATOM   2429  CB  ASN A 312      13.172   8.898 -17.875  1.00 85.94           C  
ATOM   2430  O   ASN A 312      10.422   8.672 -17.359  1.00 85.94           O  
ATOM   2431  CG  ASN A 312      12.484  10.242 -17.734  1.00 85.94           C  
ATOM   2432  ND2 ASN A 312      13.055  11.266 -18.359  1.00 85.94           N  
ATOM   2433  OD1 ASN A 312      11.453  10.367 -17.062  1.00 85.94           O  
ATOM   2434  N   VAL A 313      10.617   6.547 -16.875  1.00 86.25           N  
ATOM   2435  CA  VAL A 313       9.219   6.203 -17.094  1.00 86.25           C  
ATOM   2436  C   VAL A 313       8.375   6.660 -15.914  1.00 86.25           C  
ATOM   2437  CB  VAL A 313       9.039   4.688 -17.328  1.00 86.25           C  
ATOM   2438  O   VAL A 313       7.379   7.367 -16.094  1.00 86.25           O  
ATOM   2439  CG1 VAL A 313       7.559   4.332 -17.469  1.00 86.25           C  
ATOM   2440  CG2 VAL A 313       9.820   4.238 -18.562  1.00 86.25           C  
ATOM   2441  N   ASN A 314       8.680   6.203 -14.711  1.00 82.44           N  
ATOM   2442  CA  ASN A 314       7.918   6.617 -13.531  1.00 82.44           C  
ATOM   2443  C   ASN A 314       8.773   6.586 -12.273  1.00 82.44           C  
ATOM   2444  CB  ASN A 314       6.680   5.734 -13.359  1.00 82.44           C  
ATOM   2445  O   ASN A 314       9.539   5.648 -12.062  1.00 82.44           O  
ATOM   2446  CG  ASN A 314       5.637   6.363 -12.461  1.00 82.44           C  
ATOM   2447  ND2 ASN A 314       4.445   6.590 -13.000  1.00 82.44           N  
ATOM   2448  OD1 ASN A 314       5.898   6.648 -11.289  1.00 82.44           O  
ATOM   2449  N   ARG A 315       8.516   7.516 -11.438  1.00 78.56           N  
ATOM   2450  CA  ARG A 315       9.242   7.609 -10.172  1.00 78.56           C  
ATOM   2451  C   ARG A 315       8.773   6.543  -9.188  1.00 78.56           C  
ATOM   2452  CB  ARG A 315       9.078   9.000  -9.562  1.00 78.56           C  
ATOM   2453  O   ARG A 315       9.547   6.094  -8.336  1.00 78.56           O  
ATOM   2454  CG  ARG A 315       9.758  10.109 -10.352  1.00 78.56           C  
ATOM   2455  CD  ARG A 315       9.508  11.477  -9.734  1.00 78.56           C  
ATOM   2456  NE  ARG A 315      10.094  12.547 -10.531  1.00 78.56           N  
ATOM   2457  NH1 ARG A 315      10.336  14.016  -8.766  1.00 78.56           N  
ATOM   2458  NH2 ARG A 315      11.008  14.625 -10.867  1.00 78.56           N  
ATOM   2459  CZ  ARG A 315      10.477  13.727 -10.055  1.00 78.56           C  
ATOM   2460  N   ILE A 316       7.488   6.191  -9.289  1.00 79.00           N  
ATOM   2461  CA  ILE A 316       6.902   5.172  -8.430  1.00 79.00           C  
ATOM   2462  C   ILE A 316       7.066   3.795  -9.070  1.00 79.00           C  
ATOM   2463  CB  ILE A 316       5.410   5.457  -8.148  1.00 79.00           C  
ATOM   2464  O   ILE A 316       6.527   3.537 -10.148  1.00 79.00           O  
ATOM   2465  CG1 ILE A 316       5.238   6.844  -7.523  1.00 79.00           C  
ATOM   2466  CG2 ILE A 316       4.809   4.371  -7.250  1.00 79.00           C  
ATOM   2467  CD1 ILE A 316       3.789   7.297  -7.406  1.00 79.00           C  
ATOM   2468  N   THR A 317       7.836   2.910  -8.383  1.00 84.00           N  
ATOM   2469  CA  THR A 317       8.117   1.606  -8.977  1.00 84.00           C  
ATOM   2470  C   THR A 317       7.980   0.500  -7.934  1.00 84.00           C  
ATOM   2471  CB  THR A 317       9.531   1.565  -9.586  1.00 84.00           C  
ATOM   2472  O   THR A 317       8.062   0.758  -6.730  1.00 84.00           O  
ATOM   2473  CG2 THR A 317       9.703   2.658 -10.641  1.00 84.00           C  
ATOM   2474  OG1 THR A 317      10.500   1.753  -8.555  1.00 84.00           O  
ATOM   2475  N   TYR A 318       7.730  -0.734  -8.352  1.00 85.31           N  
ATOM   2476  CA  TYR A 318       7.688  -1.917  -7.496  1.00 85.31           C  
ATOM   2477  C   TYR A 318       8.562  -3.029  -8.062  1.00 85.31           C  
ATOM   2478  CB  TYR A 318       6.246  -2.412  -7.340  1.00 85.31           C  
ATOM   2479  O   TYR A 318       8.469  -3.363  -9.242  1.00 85.31           O  
ATOM   2480  CG  TYR A 318       6.121  -3.648  -6.484  1.00 85.31           C  
ATOM   2481  CD1 TYR A 318       6.043  -4.914  -7.062  1.00 85.31           C  
ATOM   2482  CD2 TYR A 318       6.074  -3.555  -5.098  1.00 85.31           C  
ATOM   2483  CE1 TYR A 318       5.926  -6.059  -6.277  1.00 85.31           C  
ATOM   2484  CE2 TYR A 318       5.957  -4.688  -4.301  1.00 85.31           C  
ATOM   2485  OH  TYR A 318       5.766  -7.062  -4.117  1.00 85.31           O  
ATOM   2486  CZ  TYR A 318       5.883  -5.934  -4.898  1.00 85.31           C  
ATOM   2487  N   GLY A 319       9.414  -3.656  -7.215  1.00 86.25           N  
ATOM   2488  CA  GLY A 319      10.312  -4.723  -7.633  1.00 86.25           C  
ATOM   2489  C   GLY A 319      11.711  -4.234  -7.957  1.00 86.25           C  
ATOM   2490  O   GLY A 319      12.102  -3.137  -7.551  1.00 86.25           O  
ATOM   2491  N   ALA A 320      12.477  -5.016  -8.633  1.00 85.94           N  
ATOM   2492  CA  ALA A 320      13.844  -4.676  -9.031  1.00 85.94           C  
ATOM   2493  C   ALA A 320      13.844  -3.791 -10.273  1.00 85.94           C  
ATOM   2494  CB  ALA A 320      14.656  -5.941  -9.273  1.00 85.94           C  
ATOM   2495  O   ALA A 320      13.938  -4.293 -11.398  1.00 85.94           O  
ATOM   2496  N   CYS A 321      13.695  -2.449 -10.125  1.00 84.31           N  
ATOM   2497  CA  CYS A 321      13.562  -1.506 -11.234  1.00 84.31           C  
ATOM   2498  C   CYS A 321      14.844  -0.694 -11.414  1.00 84.31           C  
ATOM   2499  CB  CYS A 321      12.383  -0.568 -11.000  1.00 84.31           C  
ATOM   2500  O   CYS A 321      15.547  -0.411 -10.438  1.00 84.31           O  
ATOM   2501  SG  CYS A 321      10.812  -1.425 -10.758  1.00 84.31           S  
ATOM   2502  N   PRO A 322      15.172  -0.444 -12.797  1.00 81.56           N  
ATOM   2503  CA  PRO A 322      16.266   0.494 -13.047  1.00 81.56           C  
ATOM   2504  C   PRO A 322      16.078   1.835 -12.344  1.00 81.56           C  
ATOM   2505  CB  PRO A 322      16.250   0.665 -14.570  1.00 81.56           C  
ATOM   2506  O   PRO A 322      14.938   2.242 -12.094  1.00 81.56           O  
ATOM   2507  CG  PRO A 322      15.484  -0.516 -15.070  1.00 81.56           C  
ATOM   2508  CD  PRO A 322      14.508  -0.945 -14.008  1.00 81.56           C  
ATOM   2509  N   ARG A 323      17.016   2.410 -12.023  1.00 77.69           N  
ATOM   2510  CA  ARG A 323      16.969   3.625 -11.219  1.00 77.69           C  
ATOM   2511  C   ARG A 323      16.375   4.785 -12.008  1.00 77.69           C  
ATOM   2512  CB  ARG A 323      18.359   3.992 -10.711  1.00 77.69           C  
ATOM   2513  O   ARG A 323      16.688   4.965 -13.188  1.00 77.69           O  
ATOM   2514  CG  ARG A 323      19.000   2.936  -9.812  1.00 77.69           C  
ATOM   2515  CD  ARG A 323      18.391   2.953  -8.414  1.00 77.69           C  
ATOM   2516  NE  ARG A 323      19.094   2.041  -7.520  1.00 77.69           N  
ATOM   2517  NH1 ARG A 323      17.750   2.479  -5.688  1.00 77.69           N  
ATOM   2518  NH2 ARG A 323      19.484   0.984  -5.516  1.00 77.69           N  
ATOM   2519  CZ  ARG A 323      18.781   1.837  -6.242  1.00 77.69           C  
ATOM   2520  N   TYR A 324      15.578   5.527 -11.320  1.00 77.81           N  
ATOM   2521  CA  TYR A 324      14.883   6.633 -11.969  1.00 77.81           C  
ATOM   2522  C   TYR A 324      15.805   7.836 -12.125  1.00 77.81           C  
ATOM   2523  CB  TYR A 324      13.633   7.027 -11.180  1.00 77.81           C  
ATOM   2524  O   TYR A 324      16.500   8.219 -11.188  1.00 77.81           O  
ATOM   2525  CG  TYR A 324      12.898   8.211 -11.758  1.00 77.81           C  
ATOM   2526  CD1 TYR A 324      13.102   9.500 -11.258  1.00 77.81           C  
ATOM   2527  CD2 TYR A 324      12.000   8.047 -12.805  1.00 77.81           C  
ATOM   2528  CE1 TYR A 324      12.422  10.586 -11.781  1.00 77.81           C  
ATOM   2529  CE2 TYR A 324      11.312   9.133 -13.336  1.00 77.81           C  
ATOM   2530  OH  TYR A 324      10.859  11.477 -13.352  1.00 77.81           O  
ATOM   2531  CZ  TYR A 324      11.531  10.398 -12.828  1.00 77.81           C  
ATOM   2532  N   VAL A 325      15.828   8.469 -13.281  1.00 73.94           N  
ATOM   2533  CA  VAL A 325      16.531   9.711 -13.578  1.00 73.94           C  
ATOM   2534  C   VAL A 325      15.609  10.656 -14.352  1.00 73.94           C  
ATOM   2535  CB  VAL A 325      17.828   9.445 -14.383  1.00 73.94           C  
ATOM   2536  O   VAL A 325      14.836  10.219 -15.203  1.00 73.94           O  
ATOM   2537  CG1 VAL A 325      18.828   8.656 -13.547  1.00 73.94           C  
ATOM   2538  CG2 VAL A 325      17.500   8.711 -15.680  1.00 73.94           C  
ATOM   2539  N   LYS A 326      15.609  11.852 -13.969  1.00 76.69           N  
ATOM   2540  CA  LYS A 326      14.727  12.828 -14.609  1.00 76.69           C  
ATOM   2541  C   LYS A 326      15.312  13.297 -15.938  1.00 76.69           C  
ATOM   2542  CB  LYS A 326      14.484  14.023 -13.688  1.00 76.69           C  
ATOM   2543  O   LYS A 326      15.516  14.500 -16.141  1.00 76.69           O  
ATOM   2544  CG  LYS A 326      13.328  14.914 -14.117  1.00 76.69           C  
ATOM   2545  CD  LYS A 326      13.062  16.016 -13.109  1.00 76.69           C  
ATOM   2546  CE  LYS A 326      11.867  16.875 -13.508  1.00 76.69           C  
ATOM   2547  NZ  LYS A 326      11.625  17.969 -12.531  1.00 76.69           N  
ATOM   2548  N   GLN A 327      15.867  12.445 -16.672  1.00 76.56           N  
ATOM   2549  CA  GLN A 327      16.422  12.703 -18.000  1.00 76.56           C  
ATOM   2550  C   GLN A 327      15.891  11.703 -19.016  1.00 76.56           C  
ATOM   2551  CB  GLN A 327      17.938  12.664 -17.969  1.00 76.56           C  
ATOM   2552  O   GLN A 327      15.797  10.508 -18.734  1.00 76.56           O  
ATOM   2553  CG  GLN A 327      18.562  13.719 -17.062  1.00 76.56           C  
ATOM   2554  CD  GLN A 327      18.484  15.117 -17.641  1.00 76.56           C  
ATOM   2555  NE2 GLN A 327      18.516  16.125 -16.781  1.00 76.56           N  
ATOM   2556  OE1 GLN A 327      18.422  15.289 -18.875  1.00 76.56           O  
ATOM   2557  N   SER A 328      15.523  12.266 -20.125  1.00 79.06           N  
ATOM   2558  CA  SER A 328      14.922  11.438 -21.172  1.00 79.06           C  
ATOM   2559  C   SER A 328      15.984  10.703 -21.969  1.00 79.06           C  
ATOM   2560  CB  SER A 328      14.062  12.289 -22.094  1.00 79.06           C  
ATOM   2561  O   SER A 328      15.711   9.656 -22.562  1.00 79.06           O  
ATOM   2562  OG  SER A 328      14.820  13.352 -22.656  1.00 79.06           O  
ATOM   2563  N   THR A 329      17.281  11.164 -21.797  1.00 77.94           N  
ATOM   2564  CA  THR A 329      18.328  10.508 -22.562  1.00 77.94           C  
ATOM   2565  C   THR A 329      19.672  10.625 -21.844  1.00 77.94           C  
ATOM   2566  CB  THR A 329      18.453  11.117 -23.969  1.00 77.94           C  
ATOM   2567  O   THR A 329      20.047  11.703 -21.375  1.00 77.94           O  
ATOM   2568  CG2 THR A 329      18.781  12.602 -23.906  1.00 77.94           C  
ATOM   2569  OG1 THR A 329      19.484  10.438 -24.688  1.00 77.94           O  
ATOM   2570  N   LEU A 330      20.266   9.492 -21.609  1.00 71.75           N  
ATOM   2571  CA  LEU A 330      21.641   9.383 -21.125  1.00 71.75           C  
ATOM   2572  C   LEU A 330      22.438   8.391 -21.969  1.00 71.75           C  
ATOM   2573  CB  LEU A 330      21.656   8.945 -19.656  1.00 71.75           C  
ATOM   2574  O   LEU A 330      22.125   7.195 -22.000  1.00 71.75           O  
ATOM   2575  CG  LEU A 330      21.094   9.953 -18.656  1.00 71.75           C  
ATOM   2576  CD1 LEU A 330      20.938   9.297 -17.281  1.00 71.75           C  
ATOM   2577  CD2 LEU A 330      22.000  11.180 -18.562  1.00 71.75           C  
ATOM   2578  N   LYS A 331      23.422   8.961 -22.688  1.00 71.12           N  
ATOM   2579  CA  LYS A 331      24.156   8.102 -23.609  1.00 71.12           C  
ATOM   2580  C   LYS A 331      25.594   7.879 -23.141  1.00 71.12           C  
ATOM   2581  CB  LYS A 331      24.156   8.695 -25.016  1.00 71.12           C  
ATOM   2582  O   LYS A 331      26.234   8.805 -22.625  1.00 71.12           O  
ATOM   2583  CG  LYS A 331      22.766   8.766 -25.656  1.00 71.12           C  
ATOM   2584  CD  LYS A 331      22.828   9.328 -27.062  1.00 71.12           C  
ATOM   2585  CE  LYS A 331      21.453   9.414 -27.703  1.00 71.12           C  
ATOM   2586  NZ  LYS A 331      21.500  10.016 -29.062  1.00 71.12           N  
ATOM   2587  N   LEU A 332      25.906   6.648 -23.109  1.00 64.75           N  
ATOM   2588  CA  LEU A 332      27.312   6.316 -22.922  1.00 64.75           C  
ATOM   2589  C   LEU A 332      28.078   6.352 -24.234  1.00 64.75           C  
ATOM   2590  CB  LEU A 332      27.453   4.934 -22.266  1.00 64.75           C  
ATOM   2591  O   LEU A 332      27.781   5.562 -25.141  1.00 64.75           O  
ATOM   2592  CG  LEU A 332      28.875   4.465 -21.984  1.00 64.75           C  
ATOM   2593  CD1 LEU A 332      29.531   5.359 -20.938  1.00 64.75           C  
ATOM   2594  CD2 LEU A 332      28.875   3.010 -21.531  1.00 64.75           C  
ATOM   2595  N   ALA A 333      28.891   7.340 -24.391  1.00 62.66           N  
ATOM   2596  CA  ALA A 333      29.641   7.523 -25.641  1.00 62.66           C  
ATOM   2597  C   ALA A 333      30.953   6.770 -25.609  1.00 62.66           C  
ATOM   2598  CB  ALA A 333      29.875   9.008 -25.906  1.00 62.66           C  
ATOM   2599  O   ALA A 333      31.656   6.762 -24.594  1.00 62.66           O  
ATOM   2600  N   THR A 334      31.172   5.863 -26.594  1.00 54.78           N  
ATOM   2601  CA  THR A 334      32.438   5.168 -26.781  1.00 54.78           C  
ATOM   2602  C   THR A 334      33.188   5.754 -27.969  1.00 54.78           C  
ATOM   2603  CB  THR A 334      32.219   3.660 -27.000  1.00 54.78           C  
ATOM   2604  O   THR A 334      32.594   6.141 -28.969  1.00 54.78           O  
ATOM   2605  CG2 THR A 334      31.578   3.012 -25.781  1.00 54.78           C  
ATOM   2606  OG1 THR A 334      31.359   3.471 -28.141  1.00 54.78           O  
ATOM   2607  N   GLY A 335      34.344   6.273 -27.719  1.00 48.56           N  
ATOM   2608  CA  GLY A 335      35.156   6.820 -28.797  1.00 48.56           C  
ATOM   2609  C   GLY A 335      35.750   8.180 -28.469  1.00 48.56           C  
ATOM   2610  O   GLY A 335      35.500   8.734 -27.406  1.00 48.56           O  
ATOM   2611  N   MET A 336      36.938   8.508 -29.125  1.00 45.72           N  
ATOM   2612  CA  MET A 336      37.781   9.688 -28.906  1.00 45.72           C  
ATOM   2613  C   MET A 336      37.156  10.922 -29.547  1.00 45.72           C  
ATOM   2614  CB  MET A 336      39.188   9.461 -29.453  1.00 45.72           C  
ATOM   2615  O   MET A 336      36.531  10.828 -30.609  1.00 45.72           O  
ATOM   2616  CG  MET A 336      39.938   8.320 -28.781  1.00 45.72           C  
ATOM   2617  SD  MET A 336      41.625   8.078 -29.469  1.00 45.72           S  
ATOM   2618  CE  MET A 336      42.312   9.750 -29.234  1.00 45.72           C  
ATOM   2619  N   ARG A 337      36.781  12.078 -28.828  1.00 45.81           N  
ATOM   2620  CA  ARG A 337      36.375  13.383 -29.328  1.00 45.81           C  
ATOM   2621  C   ARG A 337      37.312  13.883 -30.438  1.00 45.81           C  
ATOM   2622  CB  ARG A 337      36.344  14.398 -28.188  1.00 45.81           C  
ATOM   2623  O   ARG A 337      38.531  13.750 -30.328  1.00 45.81           O  
ATOM   2624  CG  ARG A 337      35.688  15.727 -28.562  1.00 45.81           C  
ATOM   2625  CD  ARG A 337      35.656  16.688 -27.375  1.00 45.81           C  
ATOM   2626  NE  ARG A 337      35.125  18.000 -27.766  1.00 45.81           N  
ATOM   2627  NH1 ARG A 337      35.312  18.922 -25.656  1.00 45.81           N  
ATOM   2628  NH2 ARG A 337      34.469  20.172 -27.391  1.00 45.81           N  
ATOM   2629  CZ  ARG A 337      34.969  19.031 -26.938  1.00 45.81           C  
ATOM   2630  N   ASN A 338      36.844  14.227 -31.797  1.00 42.06           N  
ATOM   2631  CA  ASN A 338      37.562  14.930 -32.844  1.00 42.06           C  
ATOM   2632  C   ASN A 338      37.875  16.359 -32.438  1.00 42.06           C  
ATOM   2633  CB  ASN A 338      36.781  14.914 -34.156  1.00 42.06           C  
ATOM   2634  O   ASN A 338      36.969  17.188 -32.250  1.00 42.06           O  
ATOM   2635  CG  ASN A 338      37.656  15.266 -35.344  1.00 42.06           C  
ATOM   2636  ND2 ASN A 338      37.031  15.422 -36.500  1.00 42.06           N  
ATOM   2637  OD1 ASN A 338      38.875  15.398 -35.250  1.00 42.06           O  
ATOM   2638  N   VAL A 339      38.844  16.609 -31.594  1.00 45.22           N  
ATOM   2639  CA  VAL A 339      39.188  17.953 -31.172  1.00 45.22           C  
ATOM   2640  C   VAL A 339      39.969  18.656 -32.281  1.00 45.22           C  
ATOM   2641  CB  VAL A 339      40.000  17.953 -29.859  1.00 45.22           C  
ATOM   2642  O   VAL A 339      41.031  18.156 -32.688  1.00 45.22           O  
ATOM   2643  CG1 VAL A 339      40.281  19.375 -29.391  1.00 45.22           C  
ATOM   2644  CG2 VAL A 339      39.250  17.172 -28.766  1.00 45.22           C  
ATOM   2645  N   PRO A 340      39.469  19.703 -33.156  1.00 36.09           N  
ATOM   2646  CA  PRO A 340      40.344  20.469 -34.094  1.00 36.09           C  
ATOM   2647  C   PRO A 340      41.406  21.281 -33.344  1.00 36.09           C  
ATOM   2648  CB  PRO A 340      39.344  21.391 -34.812  1.00 36.09           C  
ATOM   2649  O   PRO A 340      41.219  21.672 -32.188  1.00 36.09           O  
ATOM   2650  CG  PRO A 340      38.062  21.219 -34.062  1.00 36.09           C  
ATOM   2651  CD  PRO A 340      38.250  20.188 -33.000  1.00 36.09           C  
ATOM   2652  N   GLU A 341      42.719  21.109 -33.562  1.00 32.06           N  
ATOM   2653  CA  GLU A 341      43.969  21.734 -33.156  1.00 32.06           C  
ATOM   2654  C   GLU A 341      43.812  23.250 -33.031  1.00 32.06           C  
ATOM   2655  CB  GLU A 341      45.094  21.406 -34.125  1.00 32.06           C  
ATOM   2656  O   GLU A 341      43.406  23.922 -33.969  1.00 32.06           O  
ATOM   2657  CG  GLU A 341      46.469  21.359 -33.469  1.00 32.06           C  
ATOM   2658  CD  GLU A 341      47.594  20.922 -34.438  1.00 32.06           C  
ATOM   2659  OE1 GLU A 341      48.750  20.844 -34.000  1.00 32.06           O  
ATOM   2660  OE2 GLU A 341      47.250  20.656 -35.625  1.00 32.06           O  
ATOM   2661  N   LYS A 342      43.594  23.938 -31.672  1.00 36.06           N  
ATOM   2662  CA  LYS A 342      43.625  25.406 -31.625  1.00 36.06           C  
ATOM   2663  C   LYS A 342      44.375  25.891 -30.391  1.00 36.06           C  
ATOM   2664  CB  LYS A 342      42.219  25.969 -31.609  1.00 36.06           C  
ATOM   2665  O   LYS A 342      44.250  25.312 -29.297  1.00 36.06           O  
ATOM   2666  CG  LYS A 342      41.625  26.172 -33.000  1.00 36.06           C  
ATOM   2667  CD  LYS A 342      40.250  26.812 -32.938  1.00 36.06           C  
ATOM   2668  CE  LYS A 342      39.594  26.922 -34.312  1.00 36.06           C  
ATOM   2669  NZ  LYS A 342      38.250  27.578 -34.250  1.00 36.06           N  
ATOM   2670  N   GLN A 343      45.469  27.016 -30.453  1.00 33.59           N  
ATOM   2671  CA  GLN A 343      46.500  27.938 -30.000  1.00 33.59           C  
ATOM   2672  C   GLN A 343      46.219  28.406 -28.578  1.00 33.59           C  
ATOM   2673  CB  GLN A 343      46.594  29.141 -30.953  1.00 33.59           C  
ATOM   2674  O   GLN A 343      45.062  28.594 -28.188  1.00 33.59           O  
ATOM   2675  CG  GLN A 343      47.656  28.984 -32.031  1.00 33.59           C  
ATOM   2676  CD  GLN A 343      47.844  30.250 -32.844  1.00 33.59           C  
ATOM   2677  NE2 GLN A 343      48.250  30.094 -34.094  1.00 33.59           N  
ATOM   2678  OE1 GLN A 343      47.625  31.359 -32.344  1.00 33.59           O  
ATOM   2679  N   THR A 344      47.250  28.453 -27.594  1.00 39.53           N  
ATOM   2680  CA  THR A 344      47.438  28.875 -26.219  1.00 39.53           C  
ATOM   2681  C   THR A 344      46.969  30.312 -26.016  1.00 39.53           C  
ATOM   2682  CB  THR A 344      48.906  28.734 -25.766  1.00 39.53           C  
ATOM   2683  O   THR A 344      47.469  31.219 -26.688  1.00 39.53           O  
ATOM   2684  CG2 THR A 344      49.281  27.266 -25.594  1.00 39.53           C  
ATOM   2685  OG1 THR A 344      49.750  29.328 -26.766  1.00 39.53           O  
ATOM   2686  N   ARG A 345      45.656  30.562 -25.312  1.00 41.47           N  
ATOM   2687  CA  ARG A 345      45.281  31.953 -25.016  1.00 41.47           C  
ATOM   2688  C   ARG A 345      45.281  32.219 -23.516  1.00 41.47           C  
ATOM   2689  CB  ARG A 345      43.906  32.281 -25.609  1.00 41.47           C  
ATOM   2690  O   ARG A 345      45.219  33.375 -23.094  1.00 41.47           O  
ATOM   2691  CG  ARG A 345      43.875  32.344 -27.125  1.00 41.47           C  
ATOM   2692  CD  ARG A 345      42.594  33.000 -27.641  1.00 41.47           C  
ATOM   2693  NE  ARG A 345      42.719  33.438 -29.031  1.00 41.47           N  
ATOM   2694  NH1 ARG A 345      40.469  33.594 -29.391  1.00 41.47           N  
ATOM   2695  NH2 ARG A 345      41.938  34.094 -31.078  1.00 41.47           N  
ATOM   2696  CZ  ARG A 345      41.719  33.719 -29.828  1.00 41.47           C  
ATOM   2697  N   GLY A 346      46.094  31.312 -22.625  1.00 45.25           N  
ATOM   2698  CA  GLY A 346      46.406  31.656 -21.234  1.00 45.25           C  
ATOM   2699  C   GLY A 346      45.344  32.469 -20.578  1.00 45.25           C  
ATOM   2700  O   GLY A 346      44.188  32.469 -21.016  1.00 45.25           O  
ATOM   2701  N   ILE A 347      45.344  32.938 -19.188  1.00 41.44           N  
ATOM   2702  CA  ILE A 347      44.562  33.625 -18.188  1.00 41.44           C  
ATOM   2703  C   ILE A 347      43.812  34.781 -18.828  1.00 41.44           C  
ATOM   2704  CB  ILE A 347      45.469  34.156 -17.031  1.00 41.44           C  
ATOM   2705  O   ILE A 347      42.656  35.062 -18.453  1.00 41.44           O  
ATOM   2706  CG1 ILE A 347      45.250  33.344 -15.766  1.00 41.44           C  
ATOM   2707  CG2 ILE A 347      45.219  35.656 -16.781  1.00 41.44           C  
ATOM   2708  CD1 ILE A 347      46.312  33.531 -14.703  1.00 41.44           C  
ATOM   2709  N   PHE A 348      44.281  35.344 -19.938  1.00 38.09           N  
ATOM   2710  CA  PHE A 348      43.656  36.438 -20.656  1.00 38.09           C  
ATOM   2711  C   PHE A 348      42.625  35.906 -21.656  1.00 38.09           C  
ATOM   2712  CB  PHE A 348      44.688  37.312 -21.359  1.00 38.09           C  
ATOM   2713  O   PHE A 348      41.594  36.531 -21.875  1.00 38.09           O  
ATOM   2714  CG  PHE A 348      45.469  38.219 -20.438  1.00 38.09           C  
ATOM   2715  CD1 PHE A 348      44.844  39.375 -19.922  1.00 38.09           C  
ATOM   2716  CD2 PHE A 348      46.750  37.938 -20.078  1.00 38.09           C  
ATOM   2717  CE1 PHE A 348      45.562  40.219 -19.078  1.00 38.09           C  
ATOM   2718  CE2 PHE A 348      47.469  38.781 -19.234  1.00 38.09           C  
ATOM   2719  CZ  PHE A 348      46.875  39.906 -18.719  1.00 38.09           C  
ATOM   2720  N   GLY A 349      42.688  34.656 -22.016  1.00 46.56           N  
ATOM   2721  CA  GLY A 349      41.781  33.844 -22.797  1.00 46.56           C  
ATOM   2722  C   GLY A 349      40.594  33.312 -21.984  1.00 46.56           C  
ATOM   2723  O   GLY A 349      39.469  33.250 -22.484  1.00 46.56           O  
ATOM   2724  N   ALA A 350      40.844  33.000 -20.734  1.00 44.06           N  
ATOM   2725  CA  ALA A 350      39.875  32.625 -19.719  1.00 44.06           C  
ATOM   2726  C   ALA A 350      39.062  33.812 -19.266  1.00 44.06           C  
ATOM   2727  CB  ALA A 350      40.594  31.984 -18.516  1.00 44.06           C  
ATOM   2728  O   ALA A 350      37.844  33.688 -19.062  1.00 44.06           O  
ATOM   2729  N   ILE A 351      39.625  34.938 -19.266  1.00 39.31           N  
ATOM   2730  CA  ILE A 351      38.969  36.188 -18.891  1.00 39.31           C  
ATOM   2731  C   ILE A 351      38.219  36.781 -20.078  1.00 39.31           C  
ATOM   2732  CB  ILE A 351      40.031  37.219 -18.375  1.00 39.31           C  
ATOM   2733  O   ILE A 351      37.062  37.219 -19.922  1.00 39.31           O  
ATOM   2734  CG1 ILE A 351      40.656  36.750 -17.062  1.00 39.31           C  
ATOM   2735  CG2 ILE A 351      39.375  38.594 -18.203  1.00 39.31           C  
ATOM   2736  CD1 ILE A 351      41.781  37.625 -16.578  1.00 39.31           C  
ATOM   2737  N   ALA A 352      38.750  36.656 -21.250  1.00 38.72           N  
ATOM   2738  CA  ALA A 352      38.062  37.031 -22.500  1.00 38.72           C  
ATOM   2739  C   ALA A 352      37.000  36.031 -22.875  1.00 38.72           C  
ATOM   2740  CB  ALA A 352      39.094  37.156 -23.625  1.00 38.72           C  
ATOM   2741  O   ALA A 352      35.906  36.406 -23.344  1.00 38.72           O  
ATOM   2742  N   GLY A 353      37.125  34.812 -22.578  1.00 46.34           N  
ATOM   2743  CA  GLY A 353      36.219  33.719 -22.703  1.00 46.34           C  
ATOM   2744  C   GLY A 353      35.094  33.719 -21.688  1.00 46.34           C  
ATOM   2745  O   GLY A 353      33.938  33.375 -22.000  1.00 46.34           O  
ATOM   2746  N   PHE A 354      35.406  34.125 -20.531  1.00 40.28           N  
ATOM   2747  CA  PHE A 354      34.438  34.375 -19.484  1.00 40.28           C  
ATOM   2748  C   PHE A 354      33.562  35.562 -19.812  1.00 40.28           C  
ATOM   2749  CB  PHE A 354      35.125  34.562 -18.125  1.00 40.28           C  
ATOM   2750  O   PHE A 354      32.344  35.531 -19.609  1.00 40.28           O  
ATOM   2751  CG  PHE A 354      34.156  34.719 -16.984  1.00 40.28           C  
ATOM   2752  CD1 PHE A 354      33.906  36.000 -16.438  1.00 40.28           C  
ATOM   2753  CD2 PHE A 354      33.531  33.625 -16.438  1.00 40.28           C  
ATOM   2754  CE1 PHE A 354      33.000  36.125 -15.375  1.00 40.28           C  
ATOM   2755  CE2 PHE A 354      32.625  33.750 -15.375  1.00 40.28           C  
ATOM   2756  CZ  PHE A 354      32.375  35.031 -14.844  1.00 40.28           C  
ATOM   2757  N   ILE A 355      34.094  36.562 -20.500  1.00 37.62           N  
ATOM   2758  CA  ILE A 355      33.438  37.781 -20.906  1.00 37.62           C  
ATOM   2759  C   ILE A 355      32.625  37.562 -22.172  1.00 37.62           C  
ATOM   2760  CB  ILE A 355      34.438  38.938 -21.125  1.00 37.62           C  
ATOM   2761  O   ILE A 355      31.516  38.094 -22.312  1.00 37.62           O  
ATOM   2762  CG1 ILE A 355      35.188  39.250 -19.812  1.00 37.62           C  
ATOM   2763  CG2 ILE A 355      33.750  40.188 -21.672  1.00 37.62           C  
ATOM   2764  CD1 ILE A 355      36.281  40.312 -19.953  1.00 37.62           C  
ATOM   2765  N   GLU A 356      32.938  36.594 -22.984  1.00 38.59           N  
ATOM   2766  CA  GLU A 356      32.344  36.312 -24.281  1.00 38.59           C  
ATOM   2767  C   GLU A 356      31.344  35.156 -24.219  1.00 38.59           C  
ATOM   2768  CB  GLU A 356      33.438  36.000 -25.312  1.00 38.59           C  
ATOM   2769  O   GLU A 356      30.312  35.188 -24.891  1.00 38.59           O  
ATOM   2770  CG  GLU A 356      34.156  37.250 -25.844  1.00 38.59           C  
ATOM   2771  CD  GLU A 356      35.281  36.906 -26.797  1.00 38.59           C  
ATOM   2772  OE1 GLU A 356      35.969  37.844 -27.281  1.00 38.59           O  
ATOM   2773  OE2 GLU A 356      35.531  35.719 -27.047  1.00 38.59           O  
ATOM   2774  N   ASN A 357      31.438  34.281 -23.141  1.00 38.16           N  
ATOM   2775  CA  ASN A 357      30.562  33.094 -23.188  1.00 38.16           C  
ATOM   2776  C   ASN A 357      30.406  32.469 -21.812  1.00 38.16           C  
ATOM   2777  CB  ASN A 357      31.094  32.094 -24.203  1.00 38.16           C  
ATOM   2778  O   ASN A 357      30.062  31.281 -21.719  1.00 38.16           O  
ATOM   2779  CG  ASN A 357      30.891  32.531 -25.641  1.00 38.16           C  
ATOM   2780  ND2 ASN A 357      31.781  32.094 -26.516  1.00 38.16           N  
ATOM   2781  OD1 ASN A 357      29.953  33.250 -25.953  1.00 38.16           O  
ATOM   2782  N   GLY A 358      30.734  33.312 -20.688  1.00 41.03           N  
ATOM   2783  CA  GLY A 358      30.547  32.812 -19.328  1.00 41.03           C  
ATOM   2784  C   GLY A 358      31.406  31.625 -19.000  1.00 41.03           C  
ATOM   2785  O   GLY A 358      32.562  31.547 -19.406  1.00 41.03           O  
ATOM   2786  N   TRP A 359      31.094  30.734 -18.234  1.00 46.41           N  
ATOM   2787  CA  TRP A 359      31.844  29.609 -17.672  1.00 46.41           C  
ATOM   2788  C   TRP A 359      32.406  28.734 -18.766  1.00 46.41           C  
ATOM   2789  CB  TRP A 359      30.938  28.781 -16.750  1.00 46.41           C  
ATOM   2790  O   TRP A 359      33.531  28.234 -18.656  1.00 46.41           O  
ATOM   2791  CG  TRP A 359      30.875  29.281 -15.344  1.00 46.41           C  
ATOM   2792  CD1 TRP A 359      29.891  30.031 -14.773  1.00 46.41           C  
ATOM   2793  CD2 TRP A 359      31.859  29.078 -14.320  1.00 46.41           C  
ATOM   2794  CE2 TRP A 359      31.391  29.719 -13.156  1.00 46.41           C  
ATOM   2795  CE3 TRP A 359      33.094  28.391 -14.273  1.00 46.41           C  
ATOM   2796  NE1 TRP A 359      30.188  30.297 -13.461  1.00 46.41           N  
ATOM   2797  CH2 TRP A 359      33.312  29.047 -11.938  1.00 46.41           C  
ATOM   2798  CZ2 TRP A 359      32.094  29.719 -11.953  1.00 46.41           C  
ATOM   2799  CZ3 TRP A 359      33.812  28.391 -13.078  1.00 46.41           C  
ATOM   2800  N   GLU A 360      31.766  28.734 -20.016  1.00 42.44           N  
ATOM   2801  CA  GLU A 360      32.125  28.125 -21.281  1.00 42.44           C  
ATOM   2802  C   GLU A 360      33.219  28.922 -21.984  1.00 42.44           C  
ATOM   2803  CB  GLU A 360      30.906  28.000 -22.203  1.00 42.44           C  
ATOM   2804  O   GLU A 360      34.156  28.344 -22.547  1.00 42.44           O  
ATOM   2805  CG  GLU A 360      31.109  27.016 -23.344  1.00 42.44           C  
ATOM   2806  CD  GLU A 360      29.844  26.828 -24.188  1.00 42.44           C  
ATOM   2807  OE1 GLU A 360      29.891  26.062 -25.172  1.00 42.44           O  
ATOM   2808  OE2 GLU A 360      28.812  27.438 -23.859  1.00 42.44           O  
ATOM   2809  N   GLY A 361      33.281  30.125 -21.875  1.00 46.34           N  
ATOM   2810  CA  GLY A 361      34.250  31.094 -22.391  1.00 46.34           C  
ATOM   2811  C   GLY A 361      35.500  31.172 -21.547  1.00 46.34           C  
ATOM   2812  O   GLY A 361      36.594  31.375 -22.078  1.00 46.34           O  
ATOM   2813  N   MET A 362      35.312  30.812 -20.234  1.00 52.62           N  
ATOM   2814  CA  MET A 362      36.406  30.812 -19.266  1.00 52.62           C  
ATOM   2815  C   MET A 362      37.219  29.531 -19.375  1.00 52.62           C  
ATOM   2816  CB  MET A 362      35.844  30.969 -17.844  1.00 52.62           C  
ATOM   2817  O   MET A 362      38.469  29.578 -19.359  1.00 52.62           O  
ATOM   2818  CG  MET A 362      36.938  30.984 -16.766  1.00 52.62           C  
ATOM   2819  SD  MET A 362      36.250  31.016 -15.078  1.00 52.62           S  
ATOM   2820  CE  MET A 362      35.594  29.328 -14.969  1.00 52.62           C  
ATOM   2821  N   VAL A 363      36.562  28.453 -19.594  1.00 49.81           N  
ATOM   2822  CA  VAL A 363      37.156  27.125 -19.781  1.00 49.81           C  
ATOM   2823  C   VAL A 363      37.750  27.000 -21.172  1.00 49.81           C  
ATOM   2824  CB  VAL A 363      36.094  26.016 -19.547  1.00 49.81           C  
ATOM   2825  O   VAL A 363      38.875  26.500 -21.328  1.00 49.81           O  
ATOM   2826  CG1 VAL A 363      36.688  24.641 -19.844  1.00 49.81           C  
ATOM   2827  CG2 VAL A 363      35.562  26.062 -18.109  1.00 49.81           C  
ATOM   2828  N   ASP A 364      37.219  27.594 -22.172  1.00 47.00           N  
ATOM   2829  CA  ASP A 364      37.656  27.703 -23.562  1.00 47.00           C  
ATOM   2830  C   ASP A 364      38.812  28.703 -23.703  1.00 47.00           C  
ATOM   2831  CB  ASP A 364      36.500  28.109 -24.453  1.00 47.00           C  
ATOM   2832  O   ASP A 364      39.719  28.484 -24.484  1.00 47.00           O  
ATOM   2833  CG  ASP A 364      35.500  26.969 -24.703  1.00 47.00           C  
ATOM   2834  OD1 ASP A 364      35.844  25.797 -24.391  1.00 47.00           O  
ATOM   2835  OD2 ASP A 364      34.406  27.234 -25.219  1.00 47.00           O  
ATOM   2836  N   GLY A 365      38.719  29.719 -22.969  1.00 45.94           N  
ATOM   2837  CA  GLY A 365      39.688  30.797 -22.828  1.00 45.94           C  
ATOM   2838  C   GLY A 365      40.875  30.406 -22.000  1.00 45.94           C  
ATOM   2839  O   GLY A 365      42.000  30.844 -22.297  1.00 45.94           O  
ATOM   2840  N   TRP A 366      40.750  29.438 -21.031  1.00 44.22           N  
ATOM   2841  CA  TRP A 366      41.750  28.938 -20.109  1.00 44.22           C  
ATOM   2842  C   TRP A 366      42.438  27.719 -20.672  1.00 44.22           C  
ATOM   2843  CB  TRP A 366      41.094  28.578 -18.766  1.00 44.22           C  
ATOM   2844  O   TRP A 366      43.688  27.609 -20.578  1.00 44.22           O  
ATOM   2845  CG  TRP A 366      42.062  28.250 -17.672  1.00 44.22           C  
ATOM   2846  CD1 TRP A 366      42.531  27.016 -17.328  1.00 44.22           C  
ATOM   2847  CD2 TRP A 366      42.688  29.188 -16.797  1.00 44.22           C  
ATOM   2848  CE2 TRP A 366      43.531  28.438 -15.930  1.00 44.22           C  
ATOM   2849  CE3 TRP A 366      42.625  30.578 -16.641  1.00 44.22           C  
ATOM   2850  NE1 TRP A 366      43.406  27.125 -16.281  1.00 44.22           N  
ATOM   2851  CH2 TRP A 366      44.219  30.406 -14.812  1.00 44.22           C  
ATOM   2852  CZ2 TRP A 366      44.312  29.047 -14.938  1.00 44.22           C  
ATOM   2853  CZ3 TRP A 366      43.406  31.172 -15.648  1.00 44.22           C  
ATOM   2854  N   TYR A 367      41.875  26.938 -21.438  1.00 42.91           N  
ATOM   2855  CA  TYR A 367      42.438  25.672 -21.891  1.00 42.91           C  
ATOM   2856  C   TYR A 367      42.719  25.703 -23.391  1.00 42.91           C  
ATOM   2857  CB  TYR A 367      41.469  24.516 -21.578  1.00 42.91           C  
ATOM   2858  O   TYR A 367      43.312  24.766 -23.953  1.00 42.91           O  
ATOM   2859  CG  TYR A 367      41.406  24.188 -20.109  1.00 42.91           C  
ATOM   2860  CD1 TYR A 367      42.438  23.578 -19.438  1.00 42.91           C  
ATOM   2861  CD2 TYR A 367      40.250  24.500 -19.375  1.00 42.91           C  
ATOM   2862  CE1 TYR A 367      42.375  23.281 -18.078  1.00 42.91           C  
ATOM   2863  CE2 TYR A 367      40.156  24.219 -18.016  1.00 42.91           C  
ATOM   2864  OH  TYR A 367      41.125  23.312 -16.047  1.00 42.91           O  
ATOM   2865  CZ  TYR A 367      41.219  23.594 -17.391  1.00 42.91           C  
ATOM   2866  N   GLY A 368      42.750  26.750 -24.062  1.00 38.09           N  
ATOM   2867  CA  GLY A 368      43.281  26.828 -25.422  1.00 38.09           C  
ATOM   2868  C   GLY A 368      44.094  25.609 -25.828  1.00 38.09           C  
ATOM   2869  O   GLY A 368      45.156  25.344 -25.250  1.00 38.09           O  
ATOM   2870  N   PHE A 369      43.594  24.328 -25.922  1.00 30.64           N  
ATOM   2871  CA  PHE A 369      44.312  23.078 -25.766  1.00 30.64           C  
ATOM   2872  C   PHE A 369      45.062  22.719 -27.062  1.00 30.64           C  
ATOM   2873  CB  PHE A 369      43.375  21.938 -25.375  1.00 30.64           C  
ATOM   2874  O   PHE A 369      44.438  22.641 -28.125  1.00 30.64           O  
ATOM   2875  CG  PHE A 369      42.812  22.078 -23.984  1.00 30.64           C  
ATOM   2876  CD1 PHE A 369      43.594  21.828 -22.859  1.00 30.64           C  
ATOM   2877  CD2 PHE A 369      41.500  22.469 -23.812  1.00 30.64           C  
ATOM   2878  CE1 PHE A 369      43.062  21.969 -21.578  1.00 30.64           C  
ATOM   2879  CE2 PHE A 369      40.938  22.609 -22.531  1.00 30.64           C  
ATOM   2880  CZ  PHE A 369      41.750  22.359 -21.422  1.00 30.64           C  
ATOM   2881  N   ARG A 370      46.625  22.922 -27.125  1.00 25.61           N  
ATOM   2882  CA  ARG A 370      47.562  21.891 -27.547  1.00 25.61           C  
ATOM   2883  C   ARG A 370      48.531  21.562 -26.422  1.00 25.61           C  
ATOM   2884  CB  ARG A 370      48.344  22.328 -28.781  1.00 25.61           C  
ATOM   2885  O   ARG A 370      49.094  22.453 -25.781  1.00 25.61           O  
ATOM   2886  CG  ARG A 370      47.938  21.609 -30.062  1.00 25.61           C  
ATOM   2887  CD  ARG A 370      48.812  22.000 -31.250  1.00 25.61           C  
ATOM   2888  NE  ARG A 370      48.625  21.109 -32.375  1.00 25.61           N  
ATOM   2889  NH1 ARG A 370      50.469  21.828 -33.531  1.00 25.61           N  
ATOM   2890  NH2 ARG A 370      49.156  20.188 -34.406  1.00 25.61           N  
ATOM   2891  CZ  ARG A 370      49.406  21.047 -33.438  1.00 25.61           C  
ATOM   2892  N   HIS A 371      48.531  20.266 -26.031  1.00 26.22           N  
ATOM   2893  CA  HIS A 371      49.781  19.922 -25.359  1.00 26.22           C  
ATOM   2894  C   HIS A 371      50.531  18.828 -26.125  1.00 26.22           C  
ATOM   2895  CB  HIS A 371      49.531  19.469 -23.922  1.00 26.22           C  
ATOM   2896  O   HIS A 371      49.938  17.781 -26.453  1.00 26.22           O  
ATOM   2897  CG  HIS A 371      49.062  20.578 -23.031  1.00 26.22           C  
ATOM   2898  CD2 HIS A 371      48.000  20.641 -22.172  1.00 26.22           C  
ATOM   2899  ND1 HIS A 371      49.688  21.797 -22.969  1.00 26.22           N  
ATOM   2900  CE1 HIS A 371      49.062  22.562 -22.094  1.00 26.22           C  
ATOM   2901  NE2 HIS A 371      48.031  21.891 -21.594  1.00 26.22           N  
ATOM   2902  N   GLN A 372      51.688  19.312 -26.875  1.00 26.52           N  
ATOM   2903  CA  GLN A 372      52.906  18.531 -27.047  1.00 26.52           C  
ATOM   2904  C   GLN A 372      53.906  18.766 -25.906  1.00 26.52           C  
ATOM   2905  CB  GLN A 372      53.562  18.859 -28.391  1.00 26.52           C  
ATOM   2906  O   GLN A 372      54.062  19.906 -25.453  1.00 26.52           O  
ATOM   2907  CG  GLN A 372      53.219  17.891 -29.500  1.00 26.52           C  
ATOM   2908  CD  GLN A 372      53.906  18.234 -30.812  1.00 26.52           C  
ATOM   2909  NE2 GLN A 372      53.812  17.328 -31.781  1.00 26.52           N  
ATOM   2910  OE1 GLN A 372      54.500  19.312 -30.953  1.00 26.52           O  
ATOM   2911  N   ASN A 373      54.406  17.641 -25.172  1.00 31.30           N  
ATOM   2912  CA  ASN A 373      55.875  17.672 -25.359  1.00 31.30           C  
ATOM   2913  C   ASN A 373      56.562  16.625 -24.484  1.00 31.30           C  
ATOM   2914  CB  ASN A 373      56.406  19.062 -25.062  1.00 31.30           C  
ATOM   2915  O   ASN A 373      56.250  16.500 -23.297  1.00 31.30           O  
ATOM   2916  CG  ASN A 373      55.500  20.172 -25.547  1.00 31.30           C  
ATOM   2917  ND2 ASN A 373      55.844  21.406 -25.234  1.00 31.30           N  
ATOM   2918  OD1 ASN A 373      54.469  19.906 -26.203  1.00 31.30           O  
ATOM   2919  N   SER A 374      57.312  15.711 -25.172  1.00 26.97           N  
ATOM   2920  CA  SER A 374      58.625  15.094 -24.984  1.00 26.97           C  
ATOM   2921  C   SER A 374      59.750  16.141 -24.984  1.00 26.97           C  
ATOM   2922  CB  SER A 374      58.875  14.062 -26.094  1.00 26.97           C  
ATOM   2923  O   SER A 374      60.812  15.891 -24.453  1.00 26.97           O  
ATOM   2924  OG  SER A 374      58.938  14.695 -27.359  1.00 26.97           O  
ATOM   2925  N   GLU A 375      59.844  16.922 -23.922  1.00 25.66           N  
ATOM   2926  CA  GLU A 375      61.031  17.453 -23.281  1.00 25.66           C  
ATOM   2927  C   GLU A 375      60.906  18.953 -23.047  1.00 25.66           C  
ATOM   2928  CB  GLU A 375      62.281  17.141 -24.125  1.00 25.66           C  
ATOM   2929  O   GLU A 375      60.781  19.719 -24.000  1.00 25.66           O  
ATOM   2930  CG  GLU A 375      62.719  15.688 -24.062  1.00 25.66           C  
ATOM   2931  CD  GLU A 375      64.125  15.453 -24.609  1.00 25.66           C  
ATOM   2932  OE1 GLU A 375      64.625  14.336 -24.453  1.00 25.66           O  
ATOM   2933  OE2 GLU A 375      64.688  16.406 -25.203  1.00 25.66           O  
ATOM   2934  N   GLY A 376      60.438  19.438 -21.766  1.00 26.20           N  
ATOM   2935  CA  GLY A 376      61.125  20.500 -21.047  1.00 26.20           C  
ATOM   2936  C   GLY A 376      60.188  21.578 -20.547  1.00 26.20           C  
ATOM   2937  O   GLY A 376      59.188  21.891 -21.203  1.00 26.20           O  
ATOM   2938  N   ARG A 377      60.094  21.688 -19.203  1.00 25.92           N  
ATOM   2939  CA  ARG A 377      60.094  22.469 -17.969  1.00 25.92           C  
ATOM   2940  C   ARG A 377      59.062  23.594 -18.031  1.00 25.92           C  
ATOM   2941  CB  ARG A 377      61.500  23.062 -17.703  1.00 25.92           C  
ATOM   2942  O   ARG A 377      59.094  24.422 -18.938  1.00 25.92           O  
ATOM   2943  CG  ARG A 377      62.375  22.188 -16.812  1.00 25.92           C  
ATOM   2944  CD  ARG A 377      63.594  22.938 -16.297  1.00 25.92           C  
ATOM   2945  NE  ARG A 377      64.375  22.125 -15.375  1.00 25.92           N  
ATOM   2946  NH1 ARG A 377      66.188  23.578 -15.312  1.00 25.92           N  
ATOM   2947  NH2 ARG A 377      66.188  21.641 -14.078  1.00 25.92           N  
ATOM   2948  CZ  ARG A 377      65.562  22.453 -14.922  1.00 25.92           C  
ATOM   2949  N   GLY A 378      57.781  23.188 -17.438  1.00 25.52           N  
ATOM   2950  CA  GLY A 378      56.906  24.281 -16.953  1.00 25.52           C  
ATOM   2951  C   GLY A 378      55.938  23.828 -15.898  1.00 25.52           C  
ATOM   2952  O   GLY A 378      55.438  22.703 -15.930  1.00 25.52           O  
ATOM   2953  N   GLN A 379      56.281  24.031 -14.617  1.00 24.83           N  
ATOM   2954  CA  GLN A 379      55.906  24.031 -13.211  1.00 24.83           C  
ATOM   2955  C   GLN A 379      54.406  23.750 -13.055  1.00 24.83           C  
ATOM   2956  CB  GLN A 379      56.250  25.359 -12.539  1.00 24.83           C  
ATOM   2957  O   GLN A 379      53.594  24.484 -13.602  1.00 24.83           O  
ATOM   2958  CG  GLN A 379      57.062  25.203 -11.258  1.00 24.83           C  
ATOM   2959  CD  GLN A 379      58.000  26.375 -11.000  1.00 24.83           C  
ATOM   2960  NE2 GLN A 379      58.844  26.250  -9.984  1.00 24.83           N  
ATOM   2961  OE1 GLN A 379      57.969  27.375 -11.711  1.00 24.83           O  
ATOM   2962  N   ALA A 380      54.062  22.438 -13.078  1.00 29.56           N  
ATOM   2963  CA  ALA A 380      52.938  21.734 -12.453  1.00 29.56           C  
ATOM   2964  C   ALA A 380      52.562  22.391 -11.125  1.00 29.56           C  
ATOM   2965  CB  ALA A 380      53.281  20.266 -12.250  1.00 29.56           C  
ATOM   2966  O   ALA A 380      53.406  22.875 -10.398  1.00 29.56           O  
ATOM   2967  N   ALA A 381      51.438  23.141 -11.094  1.00 27.83           N  
ATOM   2968  CA  ALA A 381      50.812  23.422  -9.805  1.00 27.83           C  
ATOM   2969  C   ALA A 381      51.156  22.344  -8.789  1.00 27.83           C  
ATOM   2970  CB  ALA A 381      49.312  23.547  -9.961  1.00 27.83           C  
ATOM   2971  O   ALA A 381      51.156  21.156  -9.109  1.00 27.83           O  
ATOM   2972  N   ASP A 382      52.250  22.516  -8.008  1.00 29.05           N  
ATOM   2973  CA  ASP A 382      52.750  21.906  -6.777  1.00 29.05           C  
ATOM   2974  C   ASP A 382      51.625  21.188  -6.035  1.00 29.05           C  
ATOM   2975  CB  ASP A 382      53.375  22.969  -5.871  1.00 29.05           C  
ATOM   2976  O   ASP A 382      50.469  21.625  -6.074  1.00 29.05           O  
ATOM   2977  CG  ASP A 382      53.000  22.781  -4.406  1.00 29.05           C  
ATOM   2978  OD1 ASP A 382      52.562  21.688  -4.016  1.00 29.05           O  
ATOM   2979  OD2 ASP A 382      53.156  23.766  -3.639  1.00 29.05           O  
ATOM   2980  N   LEU A 383      51.750  19.734  -5.934  1.00 36.16           N  
ATOM   2981  CA  LEU A 383      50.969  18.797  -5.133  1.00 36.16           C  
ATOM   2982  C   LEU A 383      50.312  19.500  -3.963  1.00 36.16           C  
ATOM   2983  CB  LEU A 383      51.875  17.672  -4.613  1.00 36.16           C  
ATOM   2984  O   LEU A 383      49.156  19.234  -3.648  1.00 36.16           O  
ATOM   2985  CG  LEU A 383      51.156  16.469  -3.980  1.00 36.16           C  
ATOM   2986  CD1 LEU A 383      50.844  15.422  -5.039  1.00 36.16           C  
ATOM   2987  CD2 LEU A 383      52.000  15.875  -2.863  1.00 36.16           C  
ATOM   2988  N   LYS A 384      50.938  20.719  -3.482  1.00 40.09           N  
ATOM   2989  CA  LYS A 384      50.406  21.453  -2.330  1.00 40.09           C  
ATOM   2990  C   LYS A 384      49.375  22.469  -2.754  1.00 40.09           C  
ATOM   2991  CB  LYS A 384      51.562  22.141  -1.587  1.00 40.09           C  
ATOM   2992  O   LYS A 384      48.344  22.656  -2.072  1.00 40.09           O  
ATOM   2993  CG  LYS A 384      51.375  22.219  -0.080  1.00 40.09           C  
ATOM   2994  CD  LYS A 384      52.531  22.906   0.605  1.00 40.09           C  
ATOM   2995  CE  LYS A 384      52.344  22.969   2.113  1.00 40.09           C  
ATOM   2996  NZ  LYS A 384      53.500  23.625   2.791  1.00 40.09           N  
ATOM   2997  N   SER A 385      49.375  22.953  -3.971  1.00 41.38           N  
ATOM   2998  CA  SER A 385      48.469  23.922  -4.566  1.00 41.38           C  
ATOM   2999  C   SER A 385      47.250  23.219  -5.207  1.00 41.38           C  
ATOM   3000  CB  SER A 385      49.188  24.781  -5.609  1.00 41.38           C  
ATOM   3001  O   SER A 385      46.125  23.719  -5.145  1.00 41.38           O  
ATOM   3002  OG  SER A 385      48.312  25.797  -6.105  1.00 41.38           O  
ATOM   3003  N   THR A 386      47.469  22.031  -5.715  1.00 36.28           N  
ATOM   3004  CA  THR A 386      46.469  21.078  -6.156  1.00 36.28           C  
ATOM   3005  C   THR A 386      45.719  20.453  -4.965  1.00 36.28           C  
ATOM   3006  CB  THR A 386      47.094  19.953  -7.008  1.00 36.28           C  
ATOM   3007  O   THR A 386      44.500  20.281  -4.992  1.00 36.28           O  
ATOM   3008  CG2 THR A 386      46.031  19.219  -7.820  1.00 36.28           C  
ATOM   3009  OG1 THR A 386      48.031  20.531  -7.906  1.00 36.28           O  
ATOM   3010  N   GLN A 387      46.438  20.328  -3.918  1.00 36.38           N  
ATOM   3011  CA  GLN A 387      45.812  19.875  -2.670  1.00 36.38           C  
ATOM   3012  C   GLN A 387      45.094  21.031  -1.962  1.00 36.38           C  
ATOM   3013  CB  GLN A 387      46.875  19.266  -1.746  1.00 36.38           C  
ATOM   3014  O   GLN A 387      44.031  20.844  -1.371  1.00 36.38           O  
ATOM   3015  CG  GLN A 387      46.281  18.312  -0.697  1.00 36.38           C  
ATOM   3016  CD  GLN A 387      45.625  17.094  -1.305  1.00 36.38           C  
ATOM   3017  NE2 GLN A 387      44.531  16.672  -0.728  1.00 36.38           N  
ATOM   3018  OE1 GLN A 387      46.125  16.531  -2.285  1.00 36.38           O  
ATOM   3019  N   ALA A 388      45.562  22.312  -2.115  1.00 46.16           N  
ATOM   3020  CA  ALA A 388      44.969  23.531  -1.589  1.00 46.16           C  
ATOM   3021  C   ALA A 388      43.719  23.906  -2.375  1.00 46.16           C  
ATOM   3022  CB  ALA A 388      45.969  24.688  -1.619  1.00 46.16           C  
ATOM   3023  O   ALA A 388      42.719  24.359  -1.798  1.00 46.16           O  
ATOM   3024  N   ALA A 389      43.656  23.594  -3.639  1.00 40.28           N  
ATOM   3025  CA  ALA A 389      42.531  23.734  -4.543  1.00 40.28           C  
ATOM   3026  C   ALA A 389      41.531  22.609  -4.328  1.00 40.28           C  
ATOM   3027  CB  ALA A 389      43.000  23.750  -5.992  1.00 40.28           C  
ATOM   3028  O   ALA A 389      40.312  22.828  -4.352  1.00 40.28           O  
ATOM   3029  N   ILE A 390      42.031  21.312  -4.086  1.00 39.66           N  
ATOM   3030  CA  ILE A 390      41.219  20.172  -3.660  1.00 39.66           C  
ATOM   3031  C   ILE A 390      40.688  20.422  -2.260  1.00 39.66           C  
ATOM   3032  CB  ILE A 390      42.062  18.875  -3.686  1.00 39.66           C  
ATOM   3033  O   ILE A 390      39.500  20.125  -1.983  1.00 39.66           O  
ATOM   3034  CG1 ILE A 390      42.406  18.484  -5.129  1.00 39.66           C  
ATOM   3035  CG2 ILE A 390      41.281  17.734  -2.994  1.00 39.66           C  
ATOM   3036  CD1 ILE A 390      43.312  17.266  -5.242  1.00 39.66           C  
ATOM   3037  N   ASP A 391      41.500  21.125  -1.389  1.00 41.62           N  
ATOM   3038  CA  ASP A 391      41.094  21.484  -0.035  1.00 41.62           C  
ATOM   3039  C   ASP A 391      40.125  22.672  -0.051  1.00 41.62           C  
ATOM   3040  CB  ASP A 391      42.344  21.828   0.817  1.00 41.62           C  
ATOM   3041  O   ASP A 391      39.219  22.734   0.776  1.00 41.62           O  
ATOM   3042  CG  ASP A 391      43.125  20.609   1.203  1.00 41.62           C  
ATOM   3043  OD1 ASP A 391      42.625  19.469   1.110  1.00 41.62           O  
ATOM   3044  OD2 ASP A 391      44.312  20.781   1.607  1.00 41.62           O  
ATOM   3045  N   GLN A 392      40.188  23.578  -1.054  1.00 44.44           N  
ATOM   3046  CA  GLN A 392      39.281  24.719  -1.264  1.00 44.44           C  
ATOM   3047  C   GLN A 392      37.969  24.281  -1.868  1.00 44.44           C  
ATOM   3048  CB  GLN A 392      39.969  25.766  -2.166  1.00 44.44           C  
ATOM   3049  O   GLN A 392      36.906  24.844  -1.545  1.00 44.44           O  
ATOM   3050  CG  GLN A 392      39.656  27.203  -1.774  1.00 44.44           C  
ATOM   3051  CD  GLN A 392      40.375  28.203  -2.648  1.00 44.44           C  
ATOM   3052  NE2 GLN A 392      40.125  29.484  -2.408  1.00 44.44           N  
ATOM   3053  OE1 GLN A 392      41.156  27.844  -3.531  1.00 44.44           O  
ATOM   3054  N   ILE A 393      37.969  23.156  -2.787  1.00 37.34           N  
ATOM   3055  CA  ILE A 393      36.844  22.438  -3.371  1.00 37.34           C  
ATOM   3056  C   ILE A 393      36.156  21.594  -2.303  1.00 37.34           C  
ATOM   3057  CB  ILE A 393      37.281  21.562  -4.562  1.00 37.34           C  
ATOM   3058  O   ILE A 393      34.938  21.562  -2.213  1.00 37.34           O  
ATOM   3059  CG1 ILE A 393      37.750  22.438  -5.730  1.00 37.34           C  
ATOM   3060  CG2 ILE A 393      36.156  20.641  -5.000  1.00 37.34           C  
ATOM   3061  CD1 ILE A 393      38.375  21.656  -6.875  1.00 37.34           C  
ATOM   3062  N   ASN A 394      37.000  21.031  -1.423  1.00 36.09           N  
ATOM   3063  CA  ASN A 394      36.531  20.281  -0.262  1.00 36.09           C  
ATOM   3064  C   ASN A 394      36.031  21.219   0.833  1.00 36.09           C  
ATOM   3065  CB  ASN A 394      37.656  19.375   0.285  1.00 36.09           C  
ATOM   3066  O   ASN A 394      35.031  20.922   1.483  1.00 36.09           O  
ATOM   3067  CG  ASN A 394      37.438  17.922  -0.069  1.00 36.09           C  
ATOM   3068  ND2 ASN A 394      38.375  17.062   0.356  1.00 36.09           N  
ATOM   3069  OD1 ASN A 394      36.438  17.562  -0.720  1.00 36.09           O  
ATOM   3070  N   GLY A 395      36.594  22.391   0.985  1.00 38.62           N  
ATOM   3071  CA  GLY A 395      36.188  23.453   1.896  1.00 38.62           C  
ATOM   3072  C   GLY A 395      34.938  24.188   1.432  1.00 38.62           C  
ATOM   3073  O   GLY A 395      34.094  24.547   2.242  1.00 38.62           O  
ATOM   3074  N   LYS A 396      34.750  24.375   0.127  1.00 38.06           N  
ATOM   3075  CA  LYS A 396      33.594  24.984  -0.526  1.00 38.06           C  
ATOM   3076  C   LYS A 396      32.438  23.984  -0.646  1.00 38.06           C  
ATOM   3077  CB  LYS A 396      34.000  25.516  -1.910  1.00 38.06           C  
ATOM   3078  O   LYS A 396      31.281  24.359  -0.501  1.00 38.06           O  
ATOM   3079  CG  LYS A 396      34.250  27.000  -1.949  1.00 38.06           C  
ATOM   3080  CD  LYS A 396      34.562  27.484  -3.361  1.00 38.06           C  
ATOM   3081  CE  LYS A 396      34.906  28.969  -3.393  1.00 38.06           C  
ATOM   3082  NZ  LYS A 396      35.125  29.453  -4.785  1.00 38.06           N  
ATOM   3083  N   LEU A 397      32.812  22.656  -0.762  1.00 33.53           N  
ATOM   3084  CA  LEU A 397      31.906  21.516  -0.720  1.00 33.53           C  
ATOM   3085  C   LEU A 397      31.453  21.250   0.707  1.00 33.53           C  
ATOM   3086  CB  LEU A 397      32.594  20.281  -1.298  1.00 33.53           C  
ATOM   3087  O   LEU A 397      30.281  20.938   0.936  1.00 33.53           O  
ATOM   3088  CG  LEU A 397      31.656  19.188  -1.835  1.00 33.53           C  
ATOM   3089  CD1 LEU A 397      31.141  19.562  -3.217  1.00 33.53           C  
ATOM   3090  CD2 LEU A 397      32.375  17.844  -1.878  1.00 33.53           C  
ATOM   3091  N   ASN A 398      32.344  21.562   1.739  1.00 36.25           N  
ATOM   3092  CA  ASN A 398      32.062  21.438   3.164  1.00 36.25           C  
ATOM   3093  C   ASN A 398      31.297  22.656   3.680  1.00 36.25           C  
ATOM   3094  CB  ASN A 398      33.344  21.234   3.965  1.00 36.25           C  
ATOM   3095  O   ASN A 398      30.453  22.531   4.566  1.00 36.25           O  
ATOM   3096  CG  ASN A 398      33.844  19.812   3.924  1.00 36.25           C  
ATOM   3097  ND2 ASN A 398      35.125  19.625   4.227  1.00 36.25           N  
ATOM   3098  OD1 ASN A 398      33.094  18.891   3.619  1.00 36.25           O  
ATOM   3099  N   ARG A 399      31.391  23.812   3.055  1.00 39.78           N  
ATOM   3100  CA  ARG A 399      30.672  25.062   3.342  1.00 39.78           C  
ATOM   3101  C   ARG A 399      29.297  25.078   2.676  1.00 39.78           C  
ATOM   3102  CB  ARG A 399      31.500  26.266   2.879  1.00 39.78           C  
ATOM   3103  O   ARG A 399      28.328  25.578   3.248  1.00 39.78           O  
ATOM   3104  CG  ARG A 399      31.438  27.453   3.828  1.00 39.78           C  
ATOM   3105  CD  ARG A 399      32.281  28.609   3.336  1.00 39.78           C  
ATOM   3106  NE  ARG A 399      32.156  29.781   4.199  1.00 39.78           N  
ATOM   3107  NH1 ARG A 399      33.938  30.922   3.260  1.00 39.78           N  
ATOM   3108  NH2 ARG A 399      32.750  31.859   4.977  1.00 39.78           N  
ATOM   3109  CZ  ARG A 399      32.938  30.859   4.145  1.00 39.78           C  
ATOM   3110  N   LEU A 400      29.172  24.359   1.441  1.00 33.19           N  
ATOM   3111  CA  LEU A 400      27.938  24.109   0.696  1.00 33.19           C  
ATOM   3112  C   LEU A 400      27.172  22.938   1.284  1.00 33.19           C  
ATOM   3113  CB  LEU A 400      28.250  23.844  -0.780  1.00 33.19           C  
ATOM   3114  O   LEU A 400      25.938  22.938   1.299  1.00 33.19           O  
ATOM   3115  CG  LEU A 400      28.062  25.031  -1.733  1.00 33.19           C  
ATOM   3116  CD1 LEU A 400      29.172  25.031  -2.787  1.00 33.19           C  
ATOM   3117  CD2 LEU A 400      26.688  24.984  -2.391  1.00 33.19           C  
ATOM   3118  N   ILE A 401      27.875  21.984   1.868  1.00 33.19           N  
ATOM   3119  CA  ILE A 401      27.328  20.844   2.600  1.00 33.19           C  
ATOM   3120  C   ILE A 401      26.875  21.297   3.986  1.00 33.19           C  
ATOM   3121  CB  ILE A 401      28.359  19.703   2.719  1.00 33.19           C  
ATOM   3122  O   ILE A 401      25.844  20.844   4.480  1.00 33.19           O  
ATOM   3123  CG1 ILE A 401      28.594  19.047   1.354  1.00 33.19           C  
ATOM   3124  CG2 ILE A 401      27.922  18.672   3.754  1.00 33.19           C  
ATOM   3125  CD1 ILE A 401      29.766  18.078   1.323  1.00 33.19           C  
ATOM   3126  N   GLY A 402      27.578  22.359   4.754  1.00 32.44           N  
ATOM   3127  CA  GLY A 402      27.266  23.000   6.020  1.00 32.44           C  
ATOM   3128  C   GLY A 402      26.109  23.984   5.914  1.00 32.44           C  
ATOM   3129  O   GLY A 402      25.297  24.078   6.832  1.00 32.44           O  
ATOM   3130  N   LYS A 403      25.906  24.625   4.719  1.00 31.83           N  
ATOM   3131  CA  LYS A 403      24.844  25.578   4.402  1.00 31.83           C  
ATOM   3132  C   LYS A 403      23.609  24.875   3.838  1.00 31.83           C  
ATOM   3133  CB  LYS A 403      25.344  26.625   3.408  1.00 31.83           C  
ATOM   3134  O   LYS A 403      22.484  25.281   4.094  1.00 31.83           O  
ATOM   3135  CG  LYS A 403      25.703  27.969   4.047  1.00 31.83           C  
ATOM   3136  CD  LYS A 403      26.094  29.000   2.996  1.00 31.83           C  
ATOM   3137  CE  LYS A 403      26.547  30.297   3.637  1.00 31.83           C  
ATOM   3138  NZ  LYS A 403      26.797  31.359   2.613  1.00 31.83           N  
ATOM   3139  N   THR A 404      23.750  23.672   3.279  1.00 32.53           N  
ATOM   3140  CA  THR A 404      22.734  22.734   2.811  1.00 32.53           C  
ATOM   3141  C   THR A 404      22.266  21.844   3.949  1.00 32.53           C  
ATOM   3142  CB  THR A 404      23.266  21.875   1.656  1.00 32.53           C  
ATOM   3143  O   THR A 404      21.078  21.531   4.047  1.00 32.53           O  
ATOM   3144  CG2 THR A 404      22.375  21.984   0.422  1.00 32.53           C  
ATOM   3145  OG1 THR A 404      24.594  22.297   1.318  1.00 32.53           O  
ATOM   3146  N   ASN A 405      23.141  21.562   4.910  1.00 30.42           N  
ATOM   3147  CA  ASN A 405      22.859  20.797   6.121  1.00 30.42           C  
ATOM   3148  C   ASN A 405      22.172  21.656   7.176  1.00 30.42           C  
ATOM   3149  CB  ASN A 405      24.156  20.188   6.684  1.00 30.42           C  
ATOM   3150  O   ASN A 405      21.312  21.172   7.910  1.00 30.42           O  
ATOM   3151  CG  ASN A 405      24.438  18.812   6.129  1.00 30.42           C  
ATOM   3152  ND2 ASN A 405      25.672  18.344   6.324  1.00 30.42           N  
ATOM   3153  OD1 ASN A 405      23.562  18.172   5.523  1.00 30.42           O  
ATOM   3154  N   GLU A 406      22.391  23.016   7.363  1.00 33.34           N  
ATOM   3155  CA  GLU A 406      21.766  24.000   8.234  1.00 33.34           C  
ATOM   3156  C   GLU A 406      20.359  24.359   7.730  1.00 33.34           C  
ATOM   3157  CB  GLU A 406      22.625  25.266   8.336  1.00 33.34           C  
ATOM   3158  O   GLU A 406      19.438  24.547   8.531  1.00 33.34           O  
ATOM   3159  CG  GLU A 406      22.875  25.734   9.758  1.00 33.34           C  
ATOM   3160  CD  GLU A 406      23.859  26.891   9.859  1.00 33.34           C  
ATOM   3161  OE1 GLU A 406      24.172  27.328  10.984  1.00 33.34           O  
ATOM   3162  OE2 GLU A 406      24.312  27.359   8.789  1.00 33.34           O  
ATOM   3163  N   LYS A 407      20.172  24.312   6.395  1.00 30.16           N  
ATOM   3164  CA  LYS A 407      18.891  24.484   5.730  1.00 30.16           C  
ATOM   3165  C   LYS A 407      18.094  23.172   5.719  1.00 30.16           C  
ATOM   3166  CB  LYS A 407      19.094  24.984   4.297  1.00 30.16           C  
ATOM   3167  O   LYS A 407      16.859  23.188   5.809  1.00 30.16           O  
ATOM   3168  CG  LYS A 407      19.203  26.500   4.188  1.00 30.16           C  
ATOM   3169  CD  LYS A 407      19.078  26.969   2.740  1.00 30.16           C  
ATOM   3170  CE  LYS A 407      19.219  28.484   2.623  1.00 30.16           C  
ATOM   3171  NZ  LYS A 407      19.094  28.938   1.208  1.00 30.16           N  
ATOM   3172  N   PHE A 408      18.750  21.984   5.797  1.00 32.69           N  
ATOM   3173  CA  PHE A 408      18.266  20.609   5.957  1.00 32.69           C  
ATOM   3174  C   PHE A 408      17.859  20.344   7.402  1.00 32.69           C  
ATOM   3175  CB  PHE A 408      19.328  19.609   5.520  1.00 32.69           C  
ATOM   3176  O   PHE A 408      16.844  19.703   7.656  1.00 32.69           O  
ATOM   3177  CG  PHE A 408      19.203  19.156   4.090  1.00 32.69           C  
ATOM   3178  CD1 PHE A 408      18.281  18.172   3.732  1.00 32.69           C  
ATOM   3179  CD2 PHE A 408      19.984  19.734   3.098  1.00 32.69           C  
ATOM   3180  CE1 PHE A 408      18.156  17.766   2.406  1.00 32.69           C  
ATOM   3181  CE2 PHE A 408      19.875  19.328   1.771  1.00 32.69           C  
ATOM   3182  CZ  PHE A 408      18.953  18.344   1.429  1.00 32.69           C  
ATOM   3183  N   HIS A 409      18.531  21.062   8.445  1.00 32.03           N  
ATOM   3184  CA  HIS A 409      18.219  20.984   9.867  1.00 32.03           C  
ATOM   3185  C   HIS A 409      17.125  21.984  10.250  1.00 32.03           C  
ATOM   3186  CB  HIS A 409      19.484  21.234  10.703  1.00 32.03           C  
ATOM   3187  O   HIS A 409      16.328  21.703  11.141  1.00 32.03           O  
ATOM   3188  CG  HIS A 409      20.328  20.016  10.875  1.00 32.03           C  
ATOM   3189  CD2 HIS A 409      21.656  19.812  10.633  1.00 32.03           C  
ATOM   3190  ND1 HIS A 409      19.844  18.828  11.352  1.00 32.03           N  
ATOM   3191  CE1 HIS A 409      20.828  17.938  11.391  1.00 32.03           C  
ATOM   3192  NE2 HIS A 409      21.938  18.516  10.969  1.00 32.03           N  
ATOM   3193  N   GLN A 410      16.953  23.016   9.500  1.00 33.34           N  
ATOM   3194  CA  GLN A 410      15.914  24.031   9.656  1.00 33.34           C  
ATOM   3195  C   GLN A 410      14.609  23.609   9.000  1.00 33.34           C  
ATOM   3196  CB  GLN A 410      16.391  25.359   9.070  1.00 33.34           C  
ATOM   3197  O   GLN A 410      13.523  23.891   9.516  1.00 33.34           O  
ATOM   3198  CG  GLN A 410      16.703  26.422  10.117  1.00 33.34           C  
ATOM   3199  CD  GLN A 410      17.312  27.672   9.516  1.00 33.34           C  
ATOM   3200  NE2 GLN A 410      17.578  28.672  10.367  1.00 33.34           N  
ATOM   3201  OE1 GLN A 410      17.547  27.750   8.312  1.00 33.34           O  
ATOM   3202  N   ILE A 411      14.602  22.656   7.969  1.00 34.69           N  
ATOM   3203  CA  ILE A 411      13.516  21.969   7.285  1.00 34.69           C  
ATOM   3204  C   ILE A 411      13.125  20.719   8.070  1.00 34.69           C  
ATOM   3205  CB  ILE A 411      13.906  21.578   5.840  1.00 34.69           C  
ATOM   3206  O   ILE A 411      11.938  20.375   8.164  1.00 34.69           O  
ATOM   3207  CG1 ILE A 411      14.070  22.844   4.980  1.00 34.69           C  
ATOM   3208  CG2 ILE A 411      12.867  20.641   5.230  1.00 34.69           C  
ATOM   3209  CD1 ILE A 411      14.609  22.578   3.582  1.00 34.69           C  
ATOM   3210  N   GLU A 412      14.047  20.062   8.844  1.00 31.91           N  
ATOM   3211  CA  GLU A 412      13.875  18.969   9.789  1.00 31.91           C  
ATOM   3212  C   GLU A 412      13.258  19.453  11.094  1.00 31.91           C  
ATOM   3213  CB  GLU A 412      15.219  18.281  10.070  1.00 31.91           C  
ATOM   3214  O   GLU A 412      12.422  18.766  11.688  1.00 31.91           O  
ATOM   3215  CG  GLU A 412      15.109  16.781  10.281  1.00 31.91           C  
ATOM   3216  CD  GLU A 412      16.453  16.109  10.500  1.00 31.91           C  
ATOM   3217  OE1 GLU A 412      16.484  14.867  10.688  1.00 31.91           O  
ATOM   3218  OE2 GLU A 412      17.484  16.828  10.492  1.00 31.91           O  
ATOM   3219  N   LYS A 413      13.547  20.781  11.633  1.00 32.44           N  
ATOM   3220  CA  LYS A 413      13.047  21.422  12.852  1.00 32.44           C  
ATOM   3221  C   LYS A 413      11.688  22.078  12.609  1.00 32.44           C  
ATOM   3222  CB  LYS A 413      14.047  22.453  13.367  1.00 32.44           C  
ATOM   3223  O   LYS A 413      10.828  22.078  13.484  1.00 32.44           O  
ATOM   3224  CG  LYS A 413      13.953  22.703  14.867  1.00 32.44           C  
ATOM   3225  CD  LYS A 413      14.969  23.750  15.320  1.00 32.44           C  
ATOM   3226  CE  LYS A 413      14.844  24.031  16.812  1.00 32.44           C  
ATOM   3227  NZ  LYS A 413      15.859  25.031  17.266  1.00 32.44           N  
ATOM   3228  N   GLU A 414      11.398  22.391  11.352  1.00 32.19           N  
ATOM   3229  CA  GLU A 414      10.094  22.891  10.914  1.00 32.19           C  
ATOM   3230  C   GLU A 414       9.156  21.750  10.555  1.00 32.19           C  
ATOM   3231  CB  GLU A 414      10.250  23.828   9.719  1.00 32.19           C  
ATOM   3232  O   GLU A 414       7.945  21.844  10.750  1.00 32.19           O  
ATOM   3233  CG  GLU A 414      10.609  25.266  10.102  1.00 32.19           C  
ATOM   3234  CD  GLU A 414       9.844  26.312   9.312  1.00 32.19           C  
ATOM   3235  OE1 GLU A 414       9.922  27.516   9.656  1.00 32.19           O  
ATOM   3236  OE2 GLU A 414       9.156  25.922   8.344  1.00 32.19           O  
ATOM   3237  N   PHE A 415       9.625  20.516  10.375  1.00 30.98           N  
ATOM   3238  CA  PHE A 415       8.953  19.250  10.117  1.00 30.98           C  
ATOM   3239  C   PHE A 415       8.797  18.453  11.398  1.00 30.98           C  
ATOM   3240  CB  PHE A 415       9.719  18.438   9.078  1.00 30.98           C  
ATOM   3241  O   PHE A 415       7.824  17.703  11.562  1.00 30.98           O  
ATOM   3242  CG  PHE A 415       9.406  18.812   7.652  1.00 30.98           C  
ATOM   3243  CD1 PHE A 415       8.203  18.422   7.066  1.00 30.98           C  
ATOM   3244  CD2 PHE A 415      10.312  19.547   6.898  1.00 30.98           C  
ATOM   3245  CE1 PHE A 415       7.914  18.781   5.750  1.00 30.98           C  
ATOM   3246  CE2 PHE A 415      10.031  19.891   5.582  1.00 30.98           C  
ATOM   3247  CZ  PHE A 415       8.828  19.500   5.012  1.00 30.98           C  
ATOM   3248  N   SER A 416       9.547  18.844  12.555  1.00 31.39           N  
ATOM   3249  CA  SER A 416       9.430  18.281  13.898  1.00 31.39           C  
ATOM   3250  C   SER A 416       8.305  18.938  14.680  1.00 31.39           C  
ATOM   3251  CB  SER A 416      10.750  18.438  14.656  1.00 31.39           C  
ATOM   3252  O   SER A 416       7.633  18.297  15.484  1.00 31.39           O  
ATOM   3253  OG  SER A 416      10.531  19.000  15.938  1.00 31.39           O  
ATOM   3254  N   GLU A 417       7.879  20.141  14.266  1.00 38.44           N  
ATOM   3255  CA  GLU A 417       6.781  20.906  14.852  1.00 38.44           C  
ATOM   3256  C   GLU A 417       5.496  20.734  14.047  1.00 38.44           C  
ATOM   3257  CB  GLU A 417       7.145  22.391  14.938  1.00 38.44           C  
ATOM   3258  O   GLU A 417       4.402  20.703  14.609  1.00 38.44           O  
ATOM   3259  CG  GLU A 417       6.723  23.047  16.234  1.00 38.44           C  
ATOM   3260  CD  GLU A 417       7.160  24.500  16.344  1.00 38.44           C  
ATOM   3261  OE1 GLU A 417       6.852  25.156  17.375  1.00 38.44           O  
ATOM   3262  OE2 GLU A 417       7.812  25.000  15.398  1.00 38.44           O  
ATOM   3263  N   VAL A 418       5.574  20.047  12.828  1.00 35.28           N  
ATOM   3264  CA  VAL A 418       4.574  19.484  11.930  1.00 35.28           C  
ATOM   3265  C   VAL A 418       4.633  17.953  11.961  1.00 35.28           C  
ATOM   3266  CB  VAL A 418       4.770  19.984  10.477  1.00 35.28           C  
ATOM   3267  O   VAL A 418       3.828  17.281  11.320  1.00 35.28           O  
ATOM   3268  CG1 VAL A 418       3.760  19.328   9.539  1.00 35.28           C  
ATOM   3269  CG2 VAL A 418       4.648  21.516  10.422  1.00 35.28           C  
ATOM   3270  N   GLU A 419       5.348  17.266  12.812  1.00 32.91           N  
ATOM   3271  CA  GLU A 419       5.910  15.969  13.172  1.00 32.91           C  
ATOM   3272  C   GLU A 419       4.938  15.172  14.039  1.00 32.91           C  
ATOM   3273  CB  GLU A 419       7.242  16.141  13.906  1.00 32.91           C  
ATOM   3274  O   GLU A 419       4.863  13.945  13.922  1.00 32.91           O  
ATOM   3275  CG  GLU A 419       8.180  14.953  13.766  1.00 32.91           C  
ATOM   3276  CD  GLU A 419       9.547  15.188  14.398  1.00 32.91           C  
ATOM   3277  OE1 GLU A 419      10.422  14.312  14.281  1.00 32.91           O  
ATOM   3278  OE2 GLU A 419       9.734  16.266  15.016  1.00 32.91           O  
ATOM   3279  N   GLY A 420       3.734  15.828  14.344  1.00 36.25           N  
ATOM   3280  CA  GLY A 420       2.666  15.062  14.969  1.00 36.25           C  
ATOM   3281  C   GLY A 420       1.455  14.891  14.070  1.00 36.25           C  
ATOM   3282  O   GLY A 420       0.780  13.859  14.117  1.00 36.25           O  
ATOM   3283  N   ARG A 421       1.519  15.445  12.766  1.00 35.59           N  
ATOM   3284  CA  ARG A 421       0.402  15.438  11.820  1.00 35.59           C  
ATOM   3285  C   ARG A 421       0.870  15.055  10.422  1.00 35.59           C  
ATOM   3286  CB  ARG A 421      -0.290  16.797  11.789  1.00 35.59           C  
ATOM   3287  O   ARG A 421       0.133  14.414   9.672  1.00 35.59           O  
ATOM   3288  CG  ARG A 421      -1.213  17.047  12.969  1.00 35.59           C  
ATOM   3289  CD  ARG A 421      -1.844  18.438  12.914  1.00 35.59           C  
ATOM   3290  NE  ARG A 421      -2.840  18.531  11.844  1.00 35.59           N  
ATOM   3291  NH1 ARG A 421      -3.150  20.812  12.055  1.00 35.59           N  
ATOM   3292  NH2 ARG A 421      -4.328  19.625  10.484  1.00 35.59           N  
ATOM   3293  CZ  ARG A 421      -3.438  19.656  11.461  1.00 35.59           C  
ATOM   3294  N   ILE A 422       2.182  14.625  10.094  1.00 40.66           N  
ATOM   3295  CA  ILE A 422       2.990  14.320   8.922  1.00 40.66           C  
ATOM   3296  C   ILE A 422       3.791  13.047   9.156  1.00 40.66           C  
ATOM   3297  CB  ILE A 422       3.938  15.492   8.570  1.00 40.66           C  
ATOM   3298  O   ILE A 422       4.777  12.789   8.469  1.00 40.66           O  
ATOM   3299  CG1 ILE A 422       3.133  16.703   8.102  1.00 40.66           C  
ATOM   3300  CG2 ILE A 422       4.953  15.062   7.504  1.00 40.66           C  
ATOM   3301  CD1 ILE A 422       3.980  17.938   7.832  1.00 40.66           C  
ATOM   3302  N   GLN A 423       3.682  12.242  10.133  1.00 36.78           N  
ATOM   3303  CA  GLN A 423       4.457  11.086  10.570  1.00 36.78           C  
ATOM   3304  C   GLN A 423       4.059   9.828   9.805  1.00 36.78           C  
ATOM   3305  CB  GLN A 423       4.285  10.859  12.078  1.00 36.78           C  
ATOM   3306  O   GLN A 423       4.902   8.977   9.508  1.00 36.78           O  
ATOM   3307  CG  GLN A 423       5.398  11.461  12.922  1.00 36.78           C  
ATOM   3308  CD  GLN A 423       5.184  11.250  14.406  1.00 36.78           C  
ATOM   3309  NE2 GLN A 423       6.172  11.641  15.211  1.00 36.78           N  
ATOM   3310  OE1 GLN A 423       4.141  10.750  14.836  1.00 36.78           O  
ATOM   3311  N   ASP A 424       3.150   9.898   8.703  1.00 41.19           N  
ATOM   3312  CA  ASP A 424       2.752   8.773   7.871  1.00 41.19           C  
ATOM   3313  C   ASP A 424       2.996   9.070   6.391  1.00 41.19           C  
ATOM   3314  CB  ASP A 424       1.279   8.430   8.102  1.00 41.19           C  
ATOM   3315  O   ASP A 424       3.348   8.172   5.621  1.00 41.19           O  
ATOM   3316  CG  ASP A 424       1.083   7.305   9.109  1.00 41.19           C  
ATOM   3317  OD1 ASP A 424       2.086   6.715   9.562  1.00 41.19           O  
ATOM   3318  OD2 ASP A 424      -0.084   7.008   9.438  1.00 41.19           O  
ATOM   3319  N   LEU A 425       3.256  10.234   5.930  1.00 34.59           N  
ATOM   3320  CA  LEU A 425       3.631  10.750   4.617  1.00 34.59           C  
ATOM   3321  C   LEU A 425       5.129  11.016   4.547  1.00 34.59           C  
ATOM   3322  CB  LEU A 425       2.857  12.031   4.305  1.00 34.59           C  
ATOM   3323  O   LEU A 425       5.734  10.906   3.477  1.00 34.59           O  
ATOM   3324  CG  LEU A 425       2.365  12.195   2.865  1.00 34.59           C  
ATOM   3325  CD1 LEU A 425       1.016  11.508   2.686  1.00 34.59           C  
ATOM   3326  CD2 LEU A 425       2.273  13.672   2.494  1.00 34.59           C  
ATOM   3327  N   GLU A 426       5.887  11.000   5.535  1.00 34.53           N  
ATOM   3328  CA  GLU A 426       7.309  11.227   5.777  1.00 34.53           C  
ATOM   3329  C   GLU A 426       8.086   9.914   5.750  1.00 34.53           C  
ATOM   3330  CB  GLU A 426       7.523  11.938   7.117  1.00 34.53           C  
ATOM   3331  O   GLU A 426       9.234   9.867   5.293  1.00 34.53           O  
ATOM   3332  CG  GLU A 426       8.844  12.680   7.211  1.00 34.53           C  
ATOM   3333  CD  GLU A 426       9.133  13.219   8.602  1.00 34.53           C  
ATOM   3334  OE1 GLU A 426      10.211  13.820   8.812  1.00 34.53           O  
ATOM   3335  OE2 GLU A 426       8.273  13.031   9.492  1.00 34.53           O  
ATOM   3336  N   LYS A 427       7.473   8.672   5.816  1.00 36.94           N  
ATOM   3337  CA  LYS A 427       8.203   7.410   5.738  1.00 36.94           C  
ATOM   3338  C   LYS A 427       8.172   6.844   4.320  1.00 36.94           C  
ATOM   3339  CB  LYS A 427       7.617   6.395   6.723  1.00 36.94           C  
ATOM   3340  O   LYS A 427       9.148   6.238   3.869  1.00 36.94           O  
ATOM   3341  CG  LYS A 427       8.609   5.324   7.164  1.00 36.94           C  
ATOM   3342  CD  LYS A 427       7.988   4.379   8.180  1.00 36.94           C  
ATOM   3343  CE  LYS A 427       8.945   3.258   8.562  1.00 36.94           C  
ATOM   3344  NZ  LYS A 427       8.352   2.342   9.578  1.00 36.94           N  
ATOM   3345  N   TYR A 428       7.328   7.316   3.346  1.00 40.22           N  
ATOM   3346  CA  TYR A 428       7.168   6.957   1.941  1.00 40.22           C  
ATOM   3347  C   TYR A 428       7.688   8.062   1.032  1.00 40.22           C  
ATOM   3348  CB  TYR A 428       5.695   6.668   1.625  1.00 40.22           C  
ATOM   3349  O   TYR A 428       8.281   7.789  -0.015  1.00 40.22           O  
ATOM   3350  CG  TYR A 428       5.461   5.312   1.005  1.00 40.22           C  
ATOM   3351  CD1 TYR A 428       5.520   5.137  -0.375  1.00 40.22           C  
ATOM   3352  CD2 TYR A 428       5.180   4.203   1.798  1.00 40.22           C  
ATOM   3353  CE1 TYR A 428       5.305   3.889  -0.952  1.00 40.22           C  
ATOM   3354  CE2 TYR A 428       4.965   2.953   1.233  1.00 40.22           C  
ATOM   3355  OH  TYR A 428       4.812   1.567  -0.705  1.00 40.22           O  
ATOM   3356  CZ  TYR A 428       5.027   2.805  -0.140  1.00 40.22           C  
ATOM   3357  N   VAL A 429       7.898   9.305   1.452  1.00 41.03           N  
ATOM   3358  CA  VAL A 429       8.336  10.508   0.756  1.00 41.03           C  
ATOM   3359  C   VAL A 429       9.766  10.852   1.174  1.00 41.03           C  
ATOM   3360  CB  VAL A 429       7.402  11.703   1.037  1.00 41.03           C  
ATOM   3361  O   VAL A 429      10.570  11.289   0.351  1.00 41.03           O  
ATOM   3362  CG1 VAL A 429       7.977  12.992   0.447  1.00 41.03           C  
ATOM   3363  CG2 VAL A 429       6.008  11.430   0.476  1.00 41.03           C  
ATOM   3364  N   GLU A 430      10.398  10.336   2.227  1.00 39.03           N  
ATOM   3365  CA  GLU A 430      11.742  10.641   2.697  1.00 39.03           C  
ATOM   3366  C   GLU A 430      12.750   9.609   2.197  1.00 39.03           C  
ATOM   3367  CB  GLU A 430      11.781  10.711   4.227  1.00 39.03           C  
ATOM   3368  O   GLU A 430      13.898   9.945   1.893  1.00 39.03           O  
ATOM   3369  CG  GLU A 430      11.617  12.125   4.777  1.00 39.03           C  
ATOM   3370  CD  GLU A 430      12.125  12.266   6.207  1.00 39.03           C  
ATOM   3371  OE1 GLU A 430      12.172  13.406   6.719  1.00 39.03           O  
ATOM   3372  OE2 GLU A 430      12.477  11.234   6.812  1.00 39.03           O  
ATOM   3373  N   ASP A 431      12.336   8.414   1.751  1.00 36.38           N  
ATOM   3374  CA  ASP A 431      13.219   7.387   1.211  1.00 36.38           C  
ATOM   3375  C   ASP A 431      13.312   7.484  -0.310  1.00 36.38           C  
ATOM   3376  CB  ASP A 431      12.734   5.992   1.617  1.00 36.38           C  
ATOM   3377  O   ASP A 431      14.375   7.246  -0.889  1.00 36.38           O  
ATOM   3378  CG  ASP A 431      13.438   5.461   2.857  1.00 36.38           C  
ATOM   3379  OD1 ASP A 431      14.352   6.133   3.379  1.00 36.38           O  
ATOM   3380  OD2 ASP A 431      13.070   4.355   3.314  1.00 36.38           O  
ATOM   3381  N   THR A 432      12.312   8.086  -0.937  1.00 40.34           N  
ATOM   3382  CA  THR A 432      12.188   8.211  -2.385  1.00 40.34           C  
ATOM   3383  C   THR A 432      12.719   9.562  -2.857  1.00 40.34           C  
ATOM   3384  CB  THR A 432      10.727   8.039  -2.842  1.00 40.34           C  
ATOM   3385  O   THR A 432      13.367   9.648  -3.900  1.00 40.34           O  
ATOM   3386  CG2 THR A 432      10.641   7.184  -4.098  1.00 40.34           C  
ATOM   3387  OG1 THR A 432       9.977   7.418  -1.795  1.00 40.34           O  
ATOM   3388  N   LYS A 433      12.664  10.680  -2.004  1.00 41.44           N  
ATOM   3389  CA  LYS A 433      13.102  12.023  -2.385  1.00 41.44           C  
ATOM   3390  C   LYS A 433      14.570  12.242  -2.039  1.00 41.44           C  
ATOM   3391  CB  LYS A 433      12.234  13.078  -1.698  1.00 41.44           C  
ATOM   3392  O   LYS A 433      15.320  12.820  -2.828  1.00 41.44           O  
ATOM   3393  CG  LYS A 433      12.195  14.414  -2.432  1.00 41.44           C  
ATOM   3394  CD  LYS A 433      11.258  15.398  -1.744  1.00 41.44           C  
ATOM   3395  CE  LYS A 433      11.430  16.812  -2.287  1.00 41.44           C  
ATOM   3396  NZ  LYS A 433      10.477  17.766  -1.653  1.00 41.44           N  
ATOM   3397  N   ILE A 434      15.125  11.609  -0.910  1.00 38.66           N  
ATOM   3398  CA  ILE A 434      16.500  11.680  -0.445  1.00 38.66           C  
ATOM   3399  C   ILE A 434      17.359  10.664  -1.206  1.00 38.66           C  
ATOM   3400  CB  ILE A 434      16.609  11.430   1.076  1.00 38.66           C  
ATOM   3401  O   ILE A 434      18.500  10.961  -1.574  1.00 38.66           O  
ATOM   3402  CG1 ILE A 434      15.930  12.570   1.851  1.00 38.66           C  
ATOM   3403  CG2 ILE A 434      18.062  11.266   1.504  1.00 38.66           C  
ATOM   3404  CD1 ILE A 434      16.000  12.414   3.363  1.00 38.66           C  
ATOM   3405  N   ASP A 435      16.859   9.570  -1.633  1.00 37.09           N  
ATOM   3406  CA  ASP A 435      17.516   8.539  -2.428  1.00 37.09           C  
ATOM   3407  C   ASP A 435      17.594   8.945  -3.898  1.00 37.09           C  
ATOM   3408  CB  ASP A 435      16.797   7.199  -2.287  1.00 37.09           C  
ATOM   3409  O   ASP A 435      18.594   8.680  -4.570  1.00 37.09           O  
ATOM   3410  CG  ASP A 435      17.250   6.406  -1.075  1.00 37.09           C  
ATOM   3411  OD1 ASP A 435      18.266   6.773  -0.450  1.00 37.09           O  
ATOM   3412  OD2 ASP A 435      16.594   5.398  -0.745  1.00 37.09           O  
ATOM   3413  N   LEU A 436      16.641   9.695  -4.383  1.00 39.16           N  
ATOM   3414  CA  LEU A 436      16.531  10.195  -5.750  1.00 39.16           C  
ATOM   3415  C   LEU A 436      17.484  11.352  -5.984  1.00 39.16           C  
ATOM   3416  CB  LEU A 436      15.094  10.641  -6.047  1.00 39.16           C  
ATOM   3417  O   LEU A 436      18.156  11.414  -7.023  1.00 39.16           O  
ATOM   3418  CG  LEU A 436      14.758  10.914  -7.512  1.00 39.16           C  
ATOM   3419  CD1 LEU A 436      14.609   9.602  -8.273  1.00 39.16           C  
ATOM   3420  CD2 LEU A 436      13.484  11.750  -7.625  1.00 39.16           C  
ATOM   3421  N   TRP A 437      17.719  12.297  -5.008  1.00 42.59           N  
ATOM   3422  CA  TRP A 437      18.594  13.469  -5.113  1.00 42.59           C  
ATOM   3423  C   TRP A 437      20.047  13.086  -4.840  1.00 42.59           C  
ATOM   3424  CB  TRP A 437      18.156  14.562  -4.141  1.00 42.59           C  
ATOM   3425  O   TRP A 437      20.969  13.570  -5.516  1.00 42.59           O  
ATOM   3426  CG  TRP A 437      16.922  15.305  -4.578  1.00 42.59           C  
ATOM   3427  CD1 TRP A 437      15.633  15.047  -4.211  1.00 42.59           C  
ATOM   3428  CD2 TRP A 437      16.875  16.422  -5.469  1.00 42.59           C  
ATOM   3429  CE2 TRP A 437      15.516  16.781  -5.598  1.00 42.59           C  
ATOM   3430  CE3 TRP A 437      17.844  17.141  -6.172  1.00 42.59           C  
ATOM   3431  NE1 TRP A 437      14.781  15.938  -4.820  1.00 42.59           N  
ATOM   3432  CH2 TRP A 437      16.078  18.547  -7.078  1.00 42.59           C  
ATOM   3433  CZ2 TRP A 437      15.109  17.859  -6.402  1.00 42.59           C  
ATOM   3434  CZ3 TRP A 437      17.438  18.203  -6.973  1.00 42.59           C  
ATOM   3435  N   SER A 438      20.406  12.234  -3.869  1.00 33.84           N  
ATOM   3436  CA  SER A 438      21.734  11.750  -3.518  1.00 33.84           C  
ATOM   3437  C   SER A 438      22.328  10.875  -4.621  1.00 33.84           C  
ATOM   3438  CB  SER A 438      21.703  10.977  -2.201  1.00 33.84           C  
ATOM   3439  O   SER A 438      23.500  10.984  -4.953  1.00 33.84           O  
ATOM   3440  OG  SER A 438      20.812   9.883  -2.289  1.00 33.84           O  
ATOM   3441  N   TYR A 439      21.516  10.273  -5.418  1.00 46.28           N  
ATOM   3442  CA  TYR A 439      21.938   9.383  -6.500  1.00 46.28           C  
ATOM   3443  C   TYR A 439      22.094  10.156  -7.805  1.00 46.28           C  
ATOM   3444  CB  TYR A 439      20.906   8.258  -6.684  1.00 46.28           C  
ATOM   3445  O   TYR A 439      23.016   9.883  -8.578  1.00 46.28           O  
ATOM   3446  CG  TYR A 439      21.016   7.164  -5.645  1.00 46.28           C  
ATOM   3447  CD1 TYR A 439      22.172   6.387  -5.543  1.00 46.28           C  
ATOM   3448  CD2 TYR A 439      19.969   6.910  -4.766  1.00 46.28           C  
ATOM   3449  CE1 TYR A 439      22.281   5.379  -4.590  1.00 46.28           C  
ATOM   3450  CE2 TYR A 439      20.062   5.906  -3.811  1.00 46.28           C  
ATOM   3451  OH  TYR A 439      21.312   4.148  -2.785  1.00 46.28           O  
ATOM   3452  CZ  TYR A 439      21.219   5.145  -3.730  1.00 46.28           C  
ATOM   3453  N   ASN A 440      21.125  11.117  -8.086  1.00 49.50           N  
ATOM   3454  CA  ASN A 440      21.250  12.031  -9.211  1.00 49.50           C  
ATOM   3455  C   ASN A 440      22.500  12.883  -9.102  1.00 49.50           C  
ATOM   3456  CB  ASN A 440      20.016  12.922  -9.328  1.00 49.50           C  
ATOM   3457  O   ASN A 440      23.172  13.164 -10.102  1.00 49.50           O  
ATOM   3458  CG  ASN A 440      18.828  12.195  -9.930  1.00 49.50           C  
ATOM   3459  ND2 ASN A 440      17.641  12.781  -9.797  1.00 49.50           N  
ATOM   3460  OD1 ASN A 440      18.969  11.117 -10.508  1.00 49.50           O  
ATOM   3461  N   ALA A 441      22.891  13.148  -7.938  1.00 41.62           N  
ATOM   3462  CA  ALA A 441      24.109  13.891  -7.621  1.00 41.62           C  
ATOM   3463  C   ALA A 441      25.344  13.000  -7.750  1.00 41.62           C  
ATOM   3464  CB  ALA A 441      24.016  14.477  -6.211  1.00 41.62           C  
ATOM   3465  O   ALA A 441      26.375  13.438  -8.273  1.00 41.62           O  
ATOM   3466  N   GLU A 442      25.266  11.727  -7.273  1.00 39.47           N  
ATOM   3467  CA  GLU A 442      26.297  10.703  -7.414  1.00 39.47           C  
ATOM   3468  C   GLU A 442      26.484  10.305  -8.875  1.00 39.47           C  
ATOM   3469  CB  GLU A 442      25.953   9.469  -6.574  1.00 39.47           C  
ATOM   3470  O   GLU A 442      27.609  10.109  -9.336  1.00 39.47           O  
ATOM   3471  CG  GLU A 442      27.109   8.508  -6.375  1.00 39.47           C  
ATOM   3472  CD  GLU A 442      26.781   7.340  -5.461  1.00 39.47           C  
ATOM   3473  OE1 GLU A 442      27.609   6.414  -5.328  1.00 39.47           O  
ATOM   3474  OE2 GLU A 442      25.672   7.352  -4.875  1.00 39.47           O  
ATOM   3475  N   LEU A 443      25.391  10.086  -9.656  1.00 47.03           N  
ATOM   3476  CA  LEU A 443      25.375   9.852 -11.094  1.00 47.03           C  
ATOM   3477  C   LEU A 443      25.938  11.047 -11.852  1.00 47.03           C  
ATOM   3478  CB  LEU A 443      23.953   9.555 -11.570  1.00 47.03           C  
ATOM   3479  O   LEU A 443      26.719  10.883 -12.797  1.00 47.03           O  
ATOM   3480  CG  LEU A 443      23.797   9.180 -13.047  1.00 47.03           C  
ATOM   3481  CD1 LEU A 443      24.516   7.871 -13.344  1.00 47.03           C  
ATOM   3482  CD2 LEU A 443      22.328   9.086 -13.422  1.00 47.03           C  
ATOM   3483  N   LEU A 444      25.625  12.266 -11.555  1.00 46.09           N  
ATOM   3484  CA  LEU A 444      26.141  13.531 -12.070  1.00 46.09           C  
ATOM   3485  C   LEU A 444      27.625  13.680 -11.781  1.00 46.09           C  
ATOM   3486  CB  LEU A 444      25.375  14.711 -11.461  1.00 46.09           C  
ATOM   3487  O   LEU A 444      28.391  14.125 -12.641  1.00 46.09           O  
ATOM   3488  CG  LEU A 444      24.344  15.391 -12.359  1.00 46.09           C  
ATOM   3489  CD1 LEU A 444      23.094  15.734 -11.578  1.00 46.09           C  
ATOM   3490  CD2 LEU A 444      24.938  16.641 -12.992  1.00 46.09           C  
ATOM   3491  N   VAL A 445      28.141  13.305 -10.617  1.00 37.44           N  
ATOM   3492  CA  VAL A 445      29.547  13.328 -10.203  1.00 37.44           C  
ATOM   3493  C   VAL A 445      30.297  12.188 -10.875  1.00 37.44           C  
ATOM   3494  CB  VAL A 445      29.688  13.227  -8.664  1.00 37.44           C  
ATOM   3495  O   VAL A 445      31.438  12.359 -11.312  1.00 37.44           O  
ATOM   3496  CG1 VAL A 445      31.141  13.062  -8.266  1.00 37.44           C  
ATOM   3497  CG2 VAL A 445      29.078  14.453  -7.996  1.00 37.44           C  
ATOM   3498  N   ALA A 446      29.734  10.922 -11.078  1.00 38.41           N  
ATOM   3499  CA  ALA A 446      30.297   9.734 -11.727  1.00 38.41           C  
ATOM   3500  C   ALA A 446      30.328   9.906 -13.242  1.00 38.41           C  
ATOM   3501  CB  ALA A 446      29.500   8.492 -11.352  1.00 38.41           C  
ATOM   3502  O   ALA A 446      31.266   9.461 -13.914  1.00 38.41           O  
ATOM   3503  N   LEU A 447      29.344  10.648 -13.836  1.00 47.47           N  
ATOM   3504  CA  LEU A 447      29.203  10.930 -15.266  1.00 47.47           C  
ATOM   3505  C   LEU A 447      29.953  12.195 -15.648  1.00 47.47           C  
ATOM   3506  CB  LEU A 447      27.719  11.070 -15.625  1.00 47.47           C  
ATOM   3507  O   LEU A 447      30.312  12.375 -16.812  1.00 47.47           O  
ATOM   3508  CG  LEU A 447      26.891   9.781 -15.633  1.00 47.47           C  
ATOM   3509  CD1 LEU A 447      25.406  10.109 -15.719  1.00 47.47           C  
ATOM   3510  CD2 LEU A 447      27.312   8.883 -16.781  1.00 47.47           C  
ATOM   3511  N   GLU A 448      30.344  13.156 -14.789  1.00 43.84           N  
ATOM   3512  CA  GLU A 448      31.078  14.414 -14.930  1.00 43.84           C  
ATOM   3513  C   GLU A 448      32.594  14.188 -14.812  1.00 43.84           C  
ATOM   3514  CB  GLU A 448      30.625  15.422 -13.883  1.00 43.84           C  
ATOM   3515  O   GLU A 448      33.375  15.141 -14.875  1.00 43.84           O  
ATOM   3516  CG  GLU A 448      30.406  16.828 -14.430  1.00 43.84           C  
ATOM   3517  CD  GLU A 448      29.781  17.781 -13.430  1.00 43.84           C  
ATOM   3518  OE1 GLU A 448      29.625  18.984 -13.742  1.00 43.84           O  
ATOM   3519  OE2 GLU A 448      29.422  17.312 -12.320  1.00 43.84           O  
ATOM   3520  N   ASN A 449      33.094  12.930 -14.875  1.00 43.72           N  
ATOM   3521  CA  ASN A 449      34.531  12.820 -14.938  1.00 43.72           C  
ATOM   3522  C   ASN A 449      35.062  13.125 -16.328  1.00 43.72           C  
ATOM   3523  CB  ASN A 449      35.000  11.422 -14.492  1.00 43.72           C  
ATOM   3524  O   ASN A 449      34.969  12.289 -17.234  1.00 43.72           O  
ATOM   3525  CG  ASN A 449      35.531  11.406 -13.070  1.00 43.72           C  
ATOM   3526  ND2 ASN A 449      35.625  10.211 -12.492  1.00 43.72           N  
ATOM   3527  OD1 ASN A 449      35.812  12.453 -12.492  1.00 43.72           O  
ATOM   3528  N   GLN A 450      34.781  14.258 -16.891  1.00 38.59           N  
ATOM   3529  CA  GLN A 450      35.344  14.859 -18.078  1.00 38.59           C  
ATOM   3530  C   GLN A 450      36.844  14.594 -18.172  1.00 38.59           C  
ATOM   3531  CB  GLN A 450      35.062  16.359 -18.109  1.00 38.59           C  
ATOM   3532  O   GLN A 450      37.438  14.664 -19.266  1.00 38.59           O  
ATOM   3533  CG  GLN A 450      33.906  16.750 -19.000  1.00 38.59           C  
ATOM   3534  CD  GLN A 450      33.562  18.234 -18.891  1.00 38.59           C  
ATOM   3535  NE2 GLN A 450      32.719  18.703 -19.797  1.00 38.59           N  
ATOM   3536  OE1 GLN A 450      34.031  18.938 -18.000  1.00 38.59           O  
ATOM   3537  N   HIS A 451      37.531  14.102 -17.047  1.00 38.72           N  
ATOM   3538  CA  HIS A 451      38.969  13.781 -16.938  1.00 38.72           C  
ATOM   3539  C   HIS A 451      39.250  12.391 -17.484  1.00 38.72           C  
ATOM   3540  CB  HIS A 451      39.406  13.867 -15.469  1.00 38.72           C  
ATOM   3541  O   HIS A 451      40.344  12.148 -18.000  1.00 38.72           O  
ATOM   3542  CG  HIS A 451      40.594  14.742 -15.266  1.00 38.72           C  
ATOM   3543  CD2 HIS A 451      40.688  16.047 -14.891  1.00 38.72           C  
ATOM   3544  ND1 HIS A 451      41.875  14.297 -15.438  1.00 38.72           N  
ATOM   3545  CE1 HIS A 451      42.719  15.289 -15.188  1.00 38.72           C  
ATOM   3546  NE2 HIS A 451      42.031  16.359 -14.852  1.00 38.72           N  
ATOM   3547  N   THR A 452      38.281  11.508 -17.875  1.00 38.19           N  
ATOM   3548  CA  THR A 452      38.438  10.164 -18.422  1.00 38.19           C  
ATOM   3549  C   THR A 452      38.250  10.172 -19.938  1.00 38.19           C  
ATOM   3550  CB  THR A 452      37.438   9.180 -17.781  1.00 38.19           C  
ATOM   3551  O   THR A 452      38.906   9.398 -20.641  1.00 38.19           O  
ATOM   3552  CG2 THR A 452      38.062   8.430 -16.625  1.00 38.19           C  
ATOM   3553  OG1 THR A 452      36.281   9.914 -17.312  1.00 38.19           O  
ATOM   3554  N   ILE A 453      37.781  11.312 -20.562  1.00 40.84           N  
ATOM   3555  CA  ILE A 453      37.594  11.375 -22.000  1.00 40.84           C  
ATOM   3556  C   ILE A 453      38.719  12.164 -22.656  1.00 40.84           C  
ATOM   3557  CB  ILE A 453      36.219  12.016 -22.328  1.00 40.84           C  
ATOM   3558  O   ILE A 453      39.125  11.852 -23.766  1.00 40.84           O  
ATOM   3559  CG1 ILE A 453      35.062  11.188 -21.734  1.00 40.84           C  
ATOM   3560  CG2 ILE A 453      36.031  12.156 -23.844  1.00 40.84           C  
ATOM   3561  CD1 ILE A 453      33.688  11.828 -21.875  1.00 40.84           C  
ATOM   3562  N   ASP A 454      39.500  13.008 -21.875  1.00 38.16           N  
ATOM   3563  CA  ASP A 454      40.500  13.898 -22.406  1.00 38.16           C  
ATOM   3564  C   ASP A 454      41.906  13.328 -22.172  1.00 38.16           C  
ATOM   3565  CB  ASP A 454      40.406  15.289 -21.766  1.00 38.16           C  
ATOM   3566  O   ASP A 454      42.812  13.508 -23.000  1.00 38.16           O  
ATOM   3567  CG  ASP A 454      39.344  16.156 -22.406  1.00 38.16           C  
ATOM   3568  OD1 ASP A 454      38.906  15.852 -23.547  1.00 38.16           O  
ATOM   3569  OD2 ASP A 454      38.938  17.156 -21.781  1.00 38.16           O  
ATOM   3570  N   LEU A 455      42.188  12.445 -21.125  1.00 40.09           N  
ATOM   3571  CA  LEU A 455      43.469  11.805 -20.781  1.00 40.09           C  
ATOM   3572  C   LEU A 455      43.656  10.516 -21.562  1.00 40.09           C  
ATOM   3573  CB  LEU A 455      43.531  11.523 -19.281  1.00 40.09           C  
ATOM   3574  O   LEU A 455      44.781  10.188 -21.969  1.00 40.09           O  
ATOM   3575  CG  LEU A 455      44.906  11.375 -18.672  1.00 40.09           C  
ATOM   3576  CD1 LEU A 455      45.500  12.750 -18.344  1.00 40.09           C  
ATOM   3577  CD2 LEU A 455      44.875  10.500 -17.422  1.00 40.09           C  
ATOM   3578  N   THR A 456      42.625   9.875 -22.062  1.00 47.47           N  
ATOM   3579  CA  THR A 456      42.625   8.656 -22.859  1.00 47.47           C  
ATOM   3580  C   THR A 456      42.812   8.984 -24.344  1.00 47.47           C  
ATOM   3581  CB  THR A 456      41.312   7.867 -22.672  1.00 47.47           C  
ATOM   3582  O   THR A 456      43.500   8.234 -25.062  1.00 47.47           O  
ATOM   3583  CG2 THR A 456      41.469   6.836 -21.562  1.00 47.47           C  
ATOM   3584  OG1 THR A 456      40.281   8.773 -22.344  1.00 47.47           O  
ATOM   3585  N   ASP A 457      42.719  10.266 -24.719  1.00 48.78           N  
ATOM   3586  CA  ASP A 457      42.812  10.734 -26.094  1.00 48.78           C  
ATOM   3587  C   ASP A 457      44.250  11.219 -26.406  1.00 48.78           C  
ATOM   3588  CB  ASP A 457      41.812  11.852 -26.359  1.00 48.78           C  
ATOM   3589  O   ASP A 457      44.781  10.945 -27.469  1.00 48.78           O  
ATOM   3590  CG  ASP A 457      41.594  12.109 -27.844  1.00 48.78           C  
ATOM   3591  OD1 ASP A 457      41.500  11.133 -28.625  1.00 48.78           O  
ATOM   3592  OD2 ASP A 457      41.531  13.289 -28.234  1.00 48.78           O  
ATOM   3593  N   SER A 458      44.938  11.867 -25.438  1.00 52.03           N  
ATOM   3594  CA  SER A 458      46.312  12.359 -25.609  1.00 52.03           C  
ATOM   3595  C   SER A 458      47.312  11.219 -25.531  1.00 52.03           C  
ATOM   3596  CB  SER A 458      46.625  13.422 -24.562  1.00 52.03           C  
ATOM   3597  O   SER A 458      48.281  11.180 -26.297  1.00 52.03           O  
ATOM   3598  OG  SER A 458      47.188  12.836 -23.406  1.00 52.03           O  
ATOM   3599  N   GLU A 459      47.156  10.203 -24.734  1.00 61.12           N  
ATOM   3600  CA  GLU A 459      48.000   9.016 -24.578  1.00 61.12           C  
ATOM   3601  C   GLU A 459      47.750   8.031 -25.719  1.00 61.12           C  
ATOM   3602  CB  GLU A 459      47.719   8.336 -23.234  1.00 61.12           C  
ATOM   3603  O   GLU A 459      48.688   7.402 -26.219  1.00 61.12           O  
ATOM   3604  CG  GLU A 459      48.344   9.070 -22.047  1.00 61.12           C  
ATOM   3605  CD  GLU A 459      48.125   8.328 -20.734  1.00 61.12           C  
ATOM   3606  OE1 GLU A 459      48.688   8.781 -19.703  1.00 61.12           O  
ATOM   3607  OE2 GLU A 459      47.438   7.289 -20.734  1.00 61.12           O  
ATOM   3608  N   MET A 460      46.594   8.016 -26.203  1.00 61.38           N  
ATOM   3609  CA  MET A 460      46.188   7.129 -27.297  1.00 61.38           C  
ATOM   3610  C   MET A 460      46.625   7.695 -28.641  1.00 61.38           C  
ATOM   3611  CB  MET A 460      44.688   6.910 -27.297  1.00 61.38           C  
ATOM   3612  O   MET A 460      47.031   6.941 -29.531  1.00 61.38           O  
ATOM   3613  CG  MET A 460      44.188   5.973 -26.203  1.00 61.38           C  
ATOM   3614  SD  MET A 460      45.000   4.324 -26.281  1.00 61.38           S  
ATOM   3615  CE  MET A 460      44.344   3.723 -27.859  1.00 61.38           C  
ATOM   3616  N   ASN A 461      46.500   9.008 -28.812  1.00 62.81           N  
ATOM   3617  CA  ASN A 461      47.062   9.680 -30.000  1.00 62.81           C  
ATOM   3618  C   ASN A 461      48.562   9.523 -30.094  1.00 62.81           C  
ATOM   3619  CB  ASN A 461      46.656  11.164 -29.984  1.00 62.81           C  
ATOM   3620  O   ASN A 461      49.094   9.305 -31.172  1.00 62.81           O  
ATOM   3621  CG  ASN A 461      45.281  11.406 -30.516  1.00 62.81           C  
ATOM   3622  ND2 ASN A 461      44.750  12.594 -30.250  1.00 62.81           N  
ATOM   3623  OD1 ASN A 461      44.688  10.539 -31.156  1.00 62.81           O  
ATOM   3624  N   LYS A 462      49.188   9.586 -28.969  1.00 69.31           N  
ATOM   3625  CA  LYS A 462      50.625   9.352 -28.875  1.00 69.31           C  
ATOM   3626  C   LYS A 462      50.969   7.910 -29.234  1.00 69.31           C  
ATOM   3627  CB  LYS A 462      51.125   9.672 -27.469  1.00 69.31           C  
ATOM   3628  O   LYS A 462      51.938   7.660 -29.953  1.00 69.31           O  
ATOM   3629  CG  LYS A 462      51.375  11.156 -27.219  1.00 69.31           C  
ATOM   3630  CD  LYS A 462      51.938  11.406 -25.828  1.00 69.31           C  
ATOM   3631  CE  LYS A 462      52.000  12.898 -25.500  1.00 69.31           C  
ATOM   3632  NZ  LYS A 462      52.469  13.148 -24.109  1.00 69.31           N  
ATOM   3633  N   LEU A 463      50.156   7.023 -28.703  1.00 73.38           N  
ATOM   3634  CA  LEU A 463      50.312   5.602 -29.016  1.00 73.38           C  
ATOM   3635  C   LEU A 463      50.031   5.340 -30.484  1.00 73.38           C  
ATOM   3636  CB  LEU A 463      49.344   4.773 -28.156  1.00 73.38           C  
ATOM   3637  O   LEU A 463      50.750   4.547 -31.109  1.00 73.38           O  
ATOM   3638  CG  LEU A 463      49.438   3.256 -28.297  1.00 73.38           C  
ATOM   3639  CD1 LEU A 463      50.844   2.789 -27.891  1.00 73.38           C  
ATOM   3640  CD2 LEU A 463      48.375   2.564 -27.438  1.00 73.38           C  
ATOM   3641  N   PHE A 464      48.938   5.992 -31.031  1.00 74.81           N  
ATOM   3642  CA  PHE A 464      48.594   5.863 -32.438  1.00 74.81           C  
ATOM   3643  C   PHE A 464      49.719   6.375 -33.344  1.00 74.81           C  
ATOM   3644  CB  PHE A 464      47.312   6.629 -32.750  1.00 74.81           C  
ATOM   3645  O   PHE A 464      50.125   5.719 -34.312  1.00 74.81           O  
ATOM   3646  CG  PHE A 464      46.781   6.391 -34.156  1.00 74.81           C  
ATOM   3647  CD1 PHE A 464      47.094   7.258 -35.188  1.00 74.81           C  
ATOM   3648  CD2 PHE A 464      45.969   5.301 -34.406  1.00 74.81           C  
ATOM   3649  CE1 PHE A 464      46.625   7.043 -36.469  1.00 74.81           C  
ATOM   3650  CE2 PHE A 464      45.469   5.082 -35.719  1.00 74.81           C  
ATOM   3651  CZ  PHE A 464      45.812   5.953 -36.719  1.00 74.81           C  
ATOM   3652  N   GLU A 465      50.281   7.527 -33.031  1.00 77.06           N  
ATOM   3653  CA  GLU A 465      51.375   8.133 -33.750  1.00 77.06           C  
ATOM   3654  C   GLU A 465      52.656   7.285 -33.656  1.00 77.06           C  
ATOM   3655  CB  GLU A 465      51.656   9.555 -33.281  1.00 77.06           C  
ATOM   3656  O   GLU A 465      53.375   7.117 -34.656  1.00 77.06           O  
ATOM   3657  CG  GLU A 465      50.625  10.578 -33.750  1.00 77.06           C  
ATOM   3658  CD  GLU A 465      50.531  10.664 -35.250  1.00 77.06           C  
ATOM   3659  OE1 GLU A 465      49.406  10.867 -35.781  1.00 77.06           O  
ATOM   3660  OE2 GLU A 465      51.594  10.516 -35.938  1.00 77.06           O  
ATOM   3661  N   LYS A 466      52.938   6.789 -32.469  1.00 82.44           N  
ATOM   3662  CA  LYS A 466      54.062   5.902 -32.219  1.00 82.44           C  
ATOM   3663  C   LYS A 466      53.969   4.629 -33.062  1.00 82.44           C  
ATOM   3664  CB  LYS A 466      54.156   5.547 -30.734  1.00 82.44           C  
ATOM   3665  O   LYS A 466      54.938   4.180 -33.656  1.00 82.44           O  
ATOM   3666  CG  LYS A 466      55.438   4.762 -30.375  1.00 82.44           C  
ATOM   3667  CD  LYS A 466      55.500   4.484 -28.875  1.00 82.44           C  
ATOM   3668  CE  LYS A 466      56.719   3.648 -28.516  1.00 82.44           C  
ATOM   3669  NZ  LYS A 466      56.781   3.393 -27.047  1.00 82.44           N  
ATOM   3670  N   THR A 467      52.750   4.008 -33.031  1.00 81.56           N  
ATOM   3671  CA  THR A 467      52.469   2.789 -33.781  1.00 81.56           C  
ATOM   3672  C   THR A 467      52.562   3.043 -35.281  1.00 81.56           C  
ATOM   3673  CB  THR A 467      51.094   2.230 -33.406  1.00 81.56           C  
ATOM   3674  O   THR A 467      53.062   2.203 -36.031  1.00 81.56           O  
ATOM   3675  CG2 THR A 467      50.844   0.892 -34.094  1.00 81.56           C  
ATOM   3676  OG1 THR A 467      51.000   2.049 -32.000  1.00 81.56           O  
ATOM   3677  N   LYS A 468      52.062   4.203 -35.719  1.00 83.06           N  
ATOM   3678  CA  LYS A 468      52.156   4.621 -37.094  1.00 83.06           C  
ATOM   3679  C   LYS A 468      53.625   4.750 -37.531  1.00 83.06           C  
ATOM   3680  CB  LYS A 468      51.438   5.945 -37.344  1.00 83.06           C  
ATOM   3681  O   LYS A 468      54.000   4.309 -38.625  1.00 83.06           O  
ATOM   3682  CG  LYS A 468      51.406   6.398 -38.781  1.00 83.06           C  
ATOM   3683  CD  LYS A 468      50.625   7.695 -38.938  1.00 83.06           C  
ATOM   3684  CE  LYS A 468      50.625   8.164 -40.406  1.00 83.06           C  
ATOM   3685  NZ  LYS A 468      49.812   9.422 -40.562  1.00 83.06           N  
ATOM   3686  N   LYS A 469      54.500   5.301 -36.719  1.00 84.25           N  
ATOM   3687  CA  LYS A 469      55.938   5.469 -36.969  1.00 84.25           C  
ATOM   3688  C   LYS A 469      56.625   4.121 -37.031  1.00 84.25           C  
ATOM   3689  CB  LYS A 469      56.562   6.352 -35.906  1.00 84.25           C  
ATOM   3690  O   LYS A 469      57.531   3.924 -37.844  1.00 84.25           O  
ATOM   3691  CG  LYS A 469      56.312   7.840 -36.062  1.00 84.25           C  
ATOM   3692  CD  LYS A 469      57.062   8.672 -35.031  1.00 84.25           C  
ATOM   3693  CE  LYS A 469      56.719  10.148 -35.156  1.00 84.25           C  
ATOM   3694  NZ  LYS A 469      57.406  10.969 -34.125  1.00 84.25           N  
ATOM   3695  N   GLN A 470      56.250   3.213 -36.188  1.00 83.50           N  
ATOM   3696  CA  GLN A 470      56.812   1.873 -36.094  1.00 83.50           C  
ATOM   3697  C   GLN A 470      56.469   1.039 -37.312  1.00 83.50           C  
ATOM   3698  CB  GLN A 470      56.344   1.169 -34.812  1.00 83.50           C  
ATOM   3699  O   GLN A 470      57.312   0.322 -37.844  1.00 83.50           O  
ATOM   3700  CG  GLN A 470      57.062   1.630 -33.562  1.00 83.50           C  
ATOM   3701  CD  GLN A 470      56.625   0.836 -32.312  1.00 83.50           C  
ATOM   3702  NE2 GLN A 470      57.594   0.610 -31.422  1.00 83.50           N  
ATOM   3703  OE1 GLN A 470      55.469   0.430 -32.188  1.00 83.50           O  
ATOM   3704  N   LEU A 471      55.188   1.083 -37.812  1.00 83.62           N  
ATOM   3705  CA  LEU A 471      54.625   0.259 -38.875  1.00 83.62           C  
ATOM   3706  C   LEU A 471      54.969   0.848 -40.250  1.00 83.62           C  
ATOM   3707  CB  LEU A 471      53.094   0.125 -38.750  1.00 83.62           C  
ATOM   3708  O   LEU A 471      55.062   0.117 -41.250  1.00 83.62           O  
ATOM   3709  CG  LEU A 471      52.625  -0.748 -37.594  1.00 83.62           C  
ATOM   3710  CD1 LEU A 471      51.094  -0.589 -37.406  1.00 83.62           C  
ATOM   3711  CD2 LEU A 471      52.969  -2.209 -37.812  1.00 83.62           C  
ATOM   3712  N   ARG A 472      55.344   2.100 -40.406  1.00 84.19           N  
ATOM   3713  CA  ARG A 472      55.781   2.799 -41.625  1.00 84.19           C  
ATOM   3714  C   ARG A 472      55.031   2.285 -42.844  1.00 84.19           C  
ATOM   3715  CB  ARG A 472      57.281   2.646 -41.812  1.00 84.19           C  
ATOM   3716  O   ARG A 472      53.812   2.412 -42.938  1.00 84.19           O  
ATOM   3717  CG  ARG A 472      58.125   3.389 -40.781  1.00 84.19           C  
ATOM   3718  CD  ARG A 472      59.594   3.229 -41.031  1.00 84.19           C  
ATOM   3719  NE  ARG A 472      60.406   3.979 -40.062  1.00 84.19           N  
ATOM   3720  NH1 ARG A 472      62.438   3.363 -40.969  1.00 84.19           N  
ATOM   3721  NH2 ARG A 472      62.344   4.738 -39.125  1.00 84.19           N  
ATOM   3722  CZ  ARG A 472      61.719   4.027 -40.062  1.00 84.19           C  
ATOM   3723  N   GLU A 473      55.688   1.811 -43.906  1.00 82.38           N  
ATOM   3724  CA  GLU A 473      55.125   1.399 -45.188  1.00 82.38           C  
ATOM   3725  C   GLU A 473      54.469   0.030 -45.094  1.00 82.38           C  
ATOM   3726  CB  GLU A 473      56.250   1.378 -46.281  1.00 82.38           C  
ATOM   3727  O   GLU A 473      53.875  -0.439 -46.062  1.00 82.38           O  
ATOM   3728  CG  GLU A 473      56.906   2.727 -46.500  1.00 82.38           C  
ATOM   3729  CD  GLU A 473      57.938   2.705 -47.594  1.00 82.38           C  
ATOM   3730  OE1 GLU A 473      58.562   3.764 -47.875  1.00 82.38           O  
ATOM   3731  OE2 GLU A 473      58.156   1.619 -48.188  1.00 82.38           O  
ATOM   3732  N   ASN A 474      54.625  -0.678 -43.969  1.00 83.12           N  
ATOM   3733  CA  ASN A 474      54.125  -2.029 -43.750  1.00 83.12           C  
ATOM   3734  C   ASN A 474      52.656  -2.018 -43.406  1.00 83.12           C  
ATOM   3735  CB  ASN A 474      54.938  -2.740 -42.688  1.00 83.12           C  
ATOM   3736  O   ASN A 474      52.000  -3.061 -43.406  1.00 83.12           O  
ATOM   3737  CG  ASN A 474      56.344  -3.053 -43.125  1.00 83.12           C  
ATOM   3738  ND2 ASN A 474      57.219  -3.350 -42.156  1.00 83.12           N  
ATOM   3739  OD1 ASN A 474      56.656  -3.029 -44.312  1.00 83.12           O  
ATOM   3740  N   ALA A 475      52.031  -0.820 -43.125  1.00 84.81           N  
ATOM   3741  CA  ALA A 475      50.625  -0.682 -42.750  1.00 84.81           C  
ATOM   3742  C   ALA A 475      50.031   0.609 -43.312  1.00 84.81           C  
ATOM   3743  CB  ALA A 475      50.469  -0.718 -41.250  1.00 84.81           C  
ATOM   3744  O   ALA A 475      50.750   1.551 -43.625  1.00 84.81           O  
ATOM   3745  N   GLU A 476      48.812   0.615 -43.625  1.00 82.88           N  
ATOM   3746  CA  GLU A 476      48.031   1.774 -44.094  1.00 82.88           C  
ATOM   3747  C   GLU A 476      47.000   2.207 -43.062  1.00 82.88           C  
ATOM   3748  CB  GLU A 476      47.344   1.473 -45.438  1.00 82.88           C  
ATOM   3749  O   GLU A 476      46.281   1.375 -42.531  1.00 82.88           O  
ATOM   3750  CG  GLU A 476      46.625   2.668 -46.031  1.00 82.88           C  
ATOM   3751  CD  GLU A 476      45.969   2.357 -47.375  1.00 82.88           C  
ATOM   3752  OE1 GLU A 476      45.406   3.283 -48.000  1.00 82.88           O  
ATOM   3753  OE2 GLU A 476      46.000   1.181 -47.781  1.00 82.88           O  
ATOM   3754  N   ASP A 477      47.125   3.525 -42.781  1.00 81.00           N  
ATOM   3755  CA  ASP A 477      46.156   4.121 -41.875  1.00 81.00           C  
ATOM   3756  C   ASP A 477      44.781   4.148 -42.500  1.00 81.00           C  
ATOM   3757  CB  ASP A 477      46.594   5.535 -41.469  1.00 81.00           C  
ATOM   3758  O   ASP A 477      44.562   4.809 -43.531  1.00 81.00           O  
ATOM   3759  CG  ASP A 477      45.656   6.172 -40.469  1.00 81.00           C  
ATOM   3760  OD1 ASP A 477      44.625   5.574 -40.125  1.00 81.00           O  
ATOM   3761  OD2 ASP A 477      45.969   7.281 -39.969  1.00 81.00           O  
ATOM   3762  N   MET A 478      43.781   3.535 -41.938  1.00 75.12           N  
ATOM   3763  CA  MET A 478      42.438   3.369 -42.469  1.00 75.12           C  
ATOM   3764  C   MET A 478      41.531   4.535 -42.031  1.00 75.12           C  
ATOM   3765  CB  MET A 478      41.812   2.053 -41.969  1.00 75.12           C  
ATOM   3766  O   MET A 478      40.406   4.645 -42.500  1.00 75.12           O  
ATOM   3767  CG  MET A 478      42.531   0.818 -42.500  1.00 75.12           C  
ATOM   3768  SD  MET A 478      41.781  -0.742 -41.875  1.00 75.12           S  
ATOM   3769  CE  MET A 478      40.219  -0.723 -42.781  1.00 75.12           C  
ATOM   3770  N   GLY A 479      42.094   5.492 -41.219  1.00 64.06           N  
ATOM   3771  CA  GLY A 479      41.312   6.691 -40.906  1.00 64.06           C  
ATOM   3772  C   GLY A 479      40.250   6.453 -39.844  1.00 64.06           C  
ATOM   3773  O   GLY A 479      39.469   7.348 -39.531  1.00 64.06           O  
ATOM   3774  N   ASN A 480      40.094   5.328 -39.250  1.00 59.75           N  
ATOM   3775  CA  ASN A 480      39.094   4.980 -38.250  1.00 59.75           C  
ATOM   3776  C   ASN A 480      39.750   4.469 -36.969  1.00 59.75           C  
ATOM   3777  CB  ASN A 480      38.125   3.938 -38.781  1.00 59.75           C  
ATOM   3778  O   ASN A 480      39.125   3.797 -36.156  1.00 59.75           O  
ATOM   3779  CG  ASN A 480      38.812   2.662 -39.219  1.00 59.75           C  
ATOM   3780  ND2 ASN A 480      38.031   1.680 -39.656  1.00 59.75           N  
ATOM   3781  OD1 ASN A 480      40.031   2.559 -39.188  1.00 59.75           O  
ATOM   3782  N   GLY A 481      41.156   4.871 -36.812  1.00 63.69           N  
ATOM   3783  CA  GLY A 481      41.812   4.434 -35.594  1.00 63.69           C  
ATOM   3784  C   GLY A 481      42.344   3.016 -35.688  1.00 63.69           C  
ATOM   3785  O   GLY A 481      42.781   2.447 -34.688  1.00 63.69           O  
ATOM   3786  N   CYS A 482      42.344   2.488 -36.969  1.00 75.94           N  
ATOM   3787  CA  CYS A 482      42.844   1.154 -37.281  1.00 75.94           C  
ATOM   3788  C   CYS A 482      43.906   1.209 -38.375  1.00 75.94           C  
ATOM   3789  CB  CYS A 482      41.719   0.232 -37.688  1.00 75.94           C  
ATOM   3790  O   CYS A 482      43.906   2.121 -39.188  1.00 75.94           O  
ATOM   3791  SG  CYS A 482      40.438  -0.004 -36.406  1.00 75.94           S  
ATOM   3792  N   PHE A 483      44.906   0.192 -38.312  1.00 82.81           N  
ATOM   3793  CA  PHE A 483      45.906   0.017 -39.344  1.00 82.81           C  
ATOM   3794  C   PHE A 483      45.688  -1.275 -40.094  1.00 82.81           C  
ATOM   3795  CB  PHE A 483      47.312   0.015 -38.719  1.00 82.81           C  
ATOM   3796  O   PHE A 483      45.375  -2.311 -39.500  1.00 82.81           O  
ATOM   3797  CG  PHE A 483      47.688   1.321 -38.094  1.00 82.81           C  
ATOM   3798  CD1 PHE A 483      48.094   2.406 -38.875  1.00 82.81           C  
ATOM   3799  CD2 PHE A 483      47.688   1.464 -36.688  1.00 82.81           C  
ATOM   3800  CE1 PHE A 483      48.438   3.617 -38.281  1.00 82.81           C  
ATOM   3801  CE2 PHE A 483      48.031   2.670 -36.094  1.00 82.81           C  
ATOM   3802  CZ  PHE A 483      48.406   3.746 -36.906  1.00 82.81           C  
ATOM   3803  N   LYS A 484      45.594  -1.047 -41.406  1.00 84.50           N  
ATOM   3804  CA  LYS A 484      45.656  -2.236 -42.250  1.00 84.50           C  
ATOM   3805  C   LYS A 484      47.125  -2.674 -42.469  1.00 84.50           C  
ATOM   3806  CB  LYS A 484      45.000  -1.982 -43.594  1.00 84.50           C  
ATOM   3807  O   LYS A 484      47.875  -1.965 -43.125  1.00 84.50           O  
ATOM   3808  CG  LYS A 484      44.812  -3.230 -44.438  1.00 84.50           C  
ATOM   3809  CD  LYS A 484      44.031  -2.938 -45.719  1.00 84.50           C  
ATOM   3810  CE  LYS A 484      43.781  -4.199 -46.531  1.00 84.50           C  
ATOM   3811  NZ  LYS A 484      42.969  -3.926 -47.750  1.00 84.50           N  
ATOM   3812  N   ILE A 485      47.469  -3.912 -41.906  1.00 85.88           N  
ATOM   3813  CA  ILE A 485      48.812  -4.426 -41.969  1.00 85.88           C  
ATOM   3814  C   ILE A 485      48.938  -5.359 -43.156  1.00 85.88           C  
ATOM   3815  CB  ILE A 485      49.219  -5.164 -40.656  1.00 85.88           C  
ATOM   3816  O   ILE A 485      48.188  -6.305 -43.312  1.00 85.88           O  
ATOM   3817  CG1 ILE A 485      49.062  -4.238 -39.469  1.00 85.88           C  
ATOM   3818  CG2 ILE A 485      50.656  -5.684 -40.781  1.00 85.88           C  
ATOM   3819  CD1 ILE A 485      49.281  -4.930 -38.125  1.00 85.88           C  
ATOM   3820  N   TYR A 486      49.906  -5.098 -44.062  1.00 82.62           N  
ATOM   3821  CA  TYR A 486      50.000  -5.734 -45.375  1.00 82.62           C  
ATOM   3822  C   TYR A 486      50.938  -6.949 -45.312  1.00 82.62           C  
ATOM   3823  CB  TYR A 486      50.531  -4.738 -46.406  1.00 82.62           C  
ATOM   3824  O   TYR A 486      51.312  -7.504 -46.344  1.00 82.62           O  
ATOM   3825  CG  TYR A 486      49.500  -3.707 -46.812  1.00 82.62           C  
ATOM   3826  CD1 TYR A 486      48.406  -4.055 -47.625  1.00 82.62           C  
ATOM   3827  CD2 TYR A 486      49.625  -2.381 -46.406  1.00 82.62           C  
ATOM   3828  CE1 TYR A 486      47.469  -3.105 -48.000  1.00 82.62           C  
ATOM   3829  CE2 TYR A 486      48.688  -1.424 -46.781  1.00 82.62           C  
ATOM   3830  OH  TYR A 486      46.688  -0.853 -47.969  1.00 82.62           O  
ATOM   3831  CZ  TYR A 486      47.625  -1.796 -47.594  1.00 82.62           C  
ATOM   3832  N   HIS A 487      51.281  -7.453 -44.062  1.00 81.69           N  
ATOM   3833  CA  HIS A 487      52.000  -8.703 -43.844  1.00 81.69           C  
ATOM   3834  C   HIS A 487      51.312  -9.547 -42.750  1.00 81.69           C  
ATOM   3835  CB  HIS A 487      53.438  -8.430 -43.438  1.00 81.69           C  
ATOM   3836  O   HIS A 487      50.500  -9.039 -42.000  1.00 81.69           O  
ATOM   3837  CG  HIS A 487      53.562  -7.688 -42.156  1.00 81.69           C  
ATOM   3838  CD2 HIS A 487      53.750  -6.371 -41.906  1.00 81.69           C  
ATOM   3839  ND1 HIS A 487      53.531  -8.312 -40.906  1.00 81.69           N  
ATOM   3840  CE1 HIS A 487      53.688  -7.410 -39.969  1.00 81.69           C  
ATOM   3841  NE2 HIS A 487      53.812  -6.223 -40.531  1.00 81.69           N  
ATOM   3842  N   LYS A 488      51.500 -10.852 -42.781  1.00 81.50           N  
ATOM   3843  CA  LYS A 488      50.969 -11.727 -41.719  1.00 81.50           C  
ATOM   3844  C   LYS A 488      51.594 -11.391 -40.375  1.00 81.50           C  
ATOM   3845  CB  LYS A 488      51.250 -13.195 -42.062  1.00 81.50           C  
ATOM   3846  O   LYS A 488      52.812 -11.250 -40.250  1.00 81.50           O  
ATOM   3847  CG  LYS A 488      50.469 -13.703 -43.281  1.00 81.50           C  
ATOM   3848  CD  LYS A 488      50.750 -15.180 -43.531  1.00 81.50           C  
ATOM   3849  CE  LYS A 488      50.031 -15.672 -44.781  1.00 81.50           C  
ATOM   3850  NZ  LYS A 488      50.312 -17.109 -45.062  1.00 81.50           N  
ATOM   3851  N   CYS A 489      50.656 -11.070 -39.469  1.00 80.44           N  
ATOM   3852  CA  CYS A 489      51.125 -10.688 -38.156  1.00 80.44           C  
ATOM   3853  C   CYS A 489      50.656 -11.688 -37.094  1.00 80.44           C  
ATOM   3854  CB  CYS A 489      50.594  -9.289 -37.781  1.00 80.44           C  
ATOM   3855  O   CYS A 489      49.469 -11.742 -36.781  1.00 80.44           O  
ATOM   3856  SG  CYS A 489      51.438  -8.555 -36.375  1.00 80.44           S  
ATOM   3857  N   ASP A 490      51.500 -12.586 -36.625  1.00 80.00           N  
ATOM   3858  CA  ASP A 490      51.219 -13.578 -35.562  1.00 80.00           C  
ATOM   3859  C   ASP A 490      51.344 -12.977 -34.188  1.00 80.00           C  
ATOM   3860  CB  ASP A 490      52.125 -14.789 -35.719  1.00 80.00           C  
ATOM   3861  O   ASP A 490      51.656 -11.789 -34.031  1.00 80.00           O  
ATOM   3862  CG  ASP A 490      53.594 -14.438 -35.625  1.00 80.00           C  
ATOM   3863  OD1 ASP A 490      53.938 -13.250 -35.375  1.00 80.00           O  
ATOM   3864  OD2 ASP A 490      54.438 -15.344 -35.781  1.00 80.00           O  
ATOM   3865  N   ASN A 491      51.000 -13.664 -33.062  1.00 78.38           N  
ATOM   3866  CA  ASN A 491      51.031 -13.227 -31.688  1.00 78.38           C  
ATOM   3867  C   ASN A 491      52.406 -12.656 -31.312  1.00 78.38           C  
ATOM   3868  CB  ASN A 491      50.656 -14.383 -30.750  1.00 78.38           C  
ATOM   3869  O   ASN A 491      52.500 -11.734 -30.500  1.00 78.38           O  
ATOM   3870  CG  ASN A 491      49.188 -14.641 -30.719  1.00 78.38           C  
ATOM   3871  ND2 ASN A 491      48.781 -15.773 -30.125  1.00 78.38           N  
ATOM   3872  OD1 ASN A 491      48.375 -13.844 -31.203  1.00 78.38           O  
ATOM   3873  N   ALA A 492      53.469 -13.172 -31.953  1.00 78.94           N  
ATOM   3874  CA  ALA A 492      54.844 -12.711 -31.766  1.00 78.94           C  
ATOM   3875  C   ALA A 492      55.062 -11.344 -32.406  1.00 78.94           C  
ATOM   3876  CB  ALA A 492      55.812 -13.719 -32.344  1.00 78.94           C  
ATOM   3877  O   ALA A 492      55.688 -10.469 -31.812  1.00 78.94           O  
ATOM   3878  N   CYS A 493      54.562 -11.109 -33.594  1.00 82.94           N  
ATOM   3879  CA  CYS A 493      54.562  -9.836 -34.312  1.00 82.94           C  
ATOM   3880  C   CYS A 493      53.750  -8.789 -33.531  1.00 82.94           C  
ATOM   3881  CB  CYS A 493      54.000 -10.008 -35.719  1.00 82.94           C  
ATOM   3882  O   CYS A 493      54.188  -7.664 -33.344  1.00 82.94           O  
ATOM   3883  SG  CYS A 493      53.781  -8.453 -36.594  1.00 82.94           S  
ATOM   3884  N   ILE A 494      52.594  -9.133 -33.062  1.00 79.94           N  
ATOM   3885  CA  ILE A 494      51.719  -8.258 -32.250  1.00 79.94           C  
ATOM   3886  C   ILE A 494      52.406  -7.887 -30.953  1.00 79.94           C  
ATOM   3887  CB  ILE A 494      50.344  -8.930 -31.984  1.00 79.94           C  
ATOM   3888  O   ILE A 494      52.312  -6.742 -30.500  1.00 79.94           O  
ATOM   3889  CG1 ILE A 494      49.531  -9.062 -33.281  1.00 79.94           C  
ATOM   3890  CG2 ILE A 494      49.562  -8.141 -30.922  1.00 79.94           C  
ATOM   3891  CD1 ILE A 494      48.156  -9.656 -33.062  1.00 79.94           C  
ATOM   3892  N   GLY A 495      53.125  -8.812 -30.359  1.00 79.00           N  
ATOM   3893  CA  GLY A 495      53.906  -8.625 -29.141  1.00 79.00           C  
ATOM   3894  C   GLY A 495      55.094  -7.680 -29.344  1.00 79.00           C  
ATOM   3895  O   GLY A 495      55.406  -6.898 -28.438  1.00 79.00           O  
ATOM   3896  N   SER A 496      55.656  -7.633 -30.516  1.00 83.38           N  
ATOM   3897  CA  SER A 496      56.750  -6.738 -30.875  1.00 83.38           C  
ATOM   3898  C   SER A 496      56.250  -5.316 -31.109  1.00 83.38           C  
ATOM   3899  CB  SER A 496      57.469  -7.246 -32.125  1.00 83.38           C  
ATOM   3900  O   SER A 496      56.969  -4.348 -30.812  1.00 83.38           O  
ATOM   3901  OG  SER A 496      56.625  -7.176 -33.250  1.00 83.38           O  
ATOM   3902  N   ILE A 497      55.062  -5.113 -31.578  1.00 82.69           N  
ATOM   3903  CA  ILE A 497      54.406  -3.830 -31.781  1.00 82.69           C  
ATOM   3904  C   ILE A 497      54.000  -3.250 -30.422  1.00 82.69           C  
ATOM   3905  CB  ILE A 497      53.156  -3.971 -32.688  1.00 82.69           C  
ATOM   3906  O   ILE A 497      54.188  -2.062 -30.172  1.00 82.69           O  
ATOM   3907  CG1 ILE A 497      53.594  -4.410 -34.094  1.00 82.69           C  
ATOM   3908  CG2 ILE A 497      52.375  -2.656 -32.750  1.00 82.69           C  
ATOM   3909  CD1 ILE A 497      52.438  -4.746 -35.031  1.00 82.69           C  
ATOM   3910  N   ARG A 498      53.562  -4.105 -29.500  1.00 78.25           N  
ATOM   3911  CA  ARG A 498      53.156  -3.736 -28.141  1.00 78.25           C  
ATOM   3912  C   ARG A 498      54.344  -3.314 -27.297  1.00 78.25           C  
ATOM   3913  CB  ARG A 498      52.438  -4.898 -27.469  1.00 78.25           C  
ATOM   3914  O   ARG A 498      54.250  -2.375 -26.516  1.00 78.25           O  
ATOM   3915  CG  ARG A 498      51.781  -4.535 -26.141  1.00 78.25           C  
ATOM   3916  CD  ARG A 498      51.062  -5.715 -25.516  1.00 78.25           C  
ATOM   3917  NE  ARG A 498      50.438  -5.363 -24.250  1.00 78.25           N  
ATOM   3918  NH1 ARG A 498      49.281  -7.344 -24.016  1.00 78.25           N  
ATOM   3919  NH2 ARG A 498      49.094  -5.727 -22.406  1.00 78.25           N  
ATOM   3920  CZ  ARG A 498      49.594  -6.145 -23.562  1.00 78.25           C  
ATOM   3921  N   ASN A 499      55.562  -3.934 -27.453  1.00 78.62           N  
ATOM   3922  CA  ASN A 499      56.750  -3.762 -26.641  1.00 78.62           C  
ATOM   3923  C   ASN A 499      57.719  -2.756 -27.281  1.00 78.62           C  
ATOM   3924  CB  ASN A 499      57.469  -5.105 -26.438  1.00 78.62           C  
ATOM   3925  O   ASN A 499      58.781  -2.479 -26.734  1.00 78.62           O  
ATOM   3926  CG  ASN A 499      56.719  -6.004 -25.469  1.00 78.62           C  
ATOM   3927  ND2 ASN A 499      57.062  -7.285 -25.453  1.00 78.62           N  
ATOM   3928  OD1 ASN A 499      55.844  -5.555 -24.734  1.00 78.62           O  
ATOM   3929  N   GLY A 500      57.188  -2.150 -28.516  1.00 80.56           N  
ATOM   3930  CA  GLY A 500      57.969  -1.125 -29.188  1.00 80.56           C  
ATOM   3931  C   GLY A 500      59.219  -1.671 -29.875  1.00 80.56           C  
ATOM   3932  O   GLY A 500      60.156  -0.927 -30.156  1.00 80.56           O  
ATOM   3933  N   THR A 501      59.438  -3.021 -30.078  1.00 84.31           N  
ATOM   3934  CA  THR A 501      60.594  -3.697 -30.672  1.00 84.31           C  
ATOM   3935  C   THR A 501      60.281  -4.191 -32.062  1.00 84.31           C  
ATOM   3936  CB  THR A 501      61.031  -4.883 -29.797  1.00 84.31           C  
ATOM   3937  O   THR A 501      60.969  -5.062 -32.594  1.00 84.31           O  
ATOM   3938  CG2 THR A 501      61.531  -4.406 -28.438  1.00 84.31           C  
ATOM   3939  OG1 THR A 501      59.938  -5.781 -29.609  1.00 84.31           O  
ATOM   3940  N   TYR A 502      59.188  -3.664 -32.688  1.00 83.31           N  
ATOM   3941  CA  TYR A 502      58.812  -4.051 -34.031  1.00 83.31           C  
ATOM   3942  C   TYR A 502      59.844  -3.641 -35.062  1.00 83.31           C  
ATOM   3943  CB  TYR A 502      57.438  -3.418 -34.406  1.00 83.31           C  
ATOM   3944  O   TYR A 502      60.281  -2.484 -35.094  1.00 83.31           O  
ATOM   3945  CG  TYR A 502      56.969  -3.736 -35.781  1.00 83.31           C  
ATOM   3946  CD1 TYR A 502      57.188  -2.834 -36.844  1.00 83.31           C  
ATOM   3947  CD2 TYR A 502      56.344  -4.941 -36.062  1.00 83.31           C  
ATOM   3948  CE1 TYR A 502      56.750  -3.121 -38.125  1.00 83.31           C  
ATOM   3949  CE2 TYR A 502      55.906  -5.242 -37.375  1.00 83.31           C  
ATOM   3950  OH  TYR A 502      55.688  -4.617 -39.656  1.00 83.31           O  
ATOM   3951  CZ  TYR A 502      56.125  -4.328 -38.375  1.00 83.31           C  
ATOM   3952  N   ASP A 503      60.375  -4.645 -35.812  1.00 84.69           N  
ATOM   3953  CA  ASP A 503      61.375  -4.410 -36.875  1.00 84.69           C  
ATOM   3954  C   ASP A 503      60.719  -4.332 -38.250  1.00 84.69           C  
ATOM   3955  CB  ASP A 503      62.438  -5.512 -36.844  1.00 84.69           C  
ATOM   3956  O   ASP A 503      60.375  -5.359 -38.812  1.00 84.69           O  
ATOM   3957  CG  ASP A 503      63.625  -5.203 -37.750  1.00 84.69           C  
ATOM   3958  OD1 ASP A 503      63.531  -4.258 -38.562  1.00 84.69           O  
ATOM   3959  OD2 ASP A 503      64.625  -5.918 -37.656  1.00 84.69           O  
ATOM   3960  N   HIS A 504      60.625  -3.129 -38.719  1.00 81.06           N  
ATOM   3961  CA  HIS A 504      59.938  -2.846 -39.969  1.00 81.06           C  
ATOM   3962  C   HIS A 504      60.625  -3.525 -41.156  1.00 81.06           C  
ATOM   3963  CB  HIS A 504      59.875  -1.336 -40.219  1.00 81.06           C  
ATOM   3964  O   HIS A 504      59.969  -3.932 -42.125  1.00 81.06           O  
ATOM   3965  CG  HIS A 504      59.562  -0.968 -41.625  1.00 81.06           C  
ATOM   3966  CD2 HIS A 504      58.375  -0.694 -42.250  1.00 81.06           C  
ATOM   3967  ND1 HIS A 504      60.531  -0.852 -42.594  1.00 81.06           N  
ATOM   3968  CE1 HIS A 504      59.938  -0.520 -43.750  1.00 81.06           C  
ATOM   3969  NE2 HIS A 504      58.656  -0.418 -43.562  1.00 81.06           N  
ATOM   3970  N   ASP A 505      61.938  -3.795 -41.250  1.00 82.44           N  
ATOM   3971  CA  ASP A 505      62.750  -4.359 -42.312  1.00 82.44           C  
ATOM   3972  C   ASP A 505      62.438  -5.840 -42.531  1.00 82.44           C  
ATOM   3973  CB  ASP A 505      64.250  -4.172 -42.031  1.00 82.44           C  
ATOM   3974  O   ASP A 505      62.500  -6.348 -43.656  1.00 82.44           O  
ATOM   3975  CG  ASP A 505      64.688  -2.723 -42.125  1.00 82.44           C  
ATOM   3976  OD1 ASP A 505      64.125  -1.967 -42.938  1.00 82.44           O  
ATOM   3977  OD2 ASP A 505      65.562  -2.334 -41.344  1.00 82.44           O  
ATOM   3978  N   VAL A 506      62.031  -6.438 -41.500  1.00 83.12           N  
ATOM   3979  CA  VAL A 506      61.781  -7.879 -41.469  1.00 83.12           C  
ATOM   3980  C   VAL A 506      60.531  -8.195 -42.281  1.00 83.12           C  
ATOM   3981  CB  VAL A 506      61.656  -8.414 -40.031  1.00 83.12           C  
ATOM   3982  O   VAL A 506      60.469  -9.195 -43.000  1.00 83.12           O  
ATOM   3983  CG1 VAL A 506      61.188  -9.875 -40.062  1.00 83.12           C  
ATOM   3984  CG2 VAL A 506      62.969  -8.273 -39.281  1.00 83.12           C  
ATOM   3985  N   TYR A 507      59.500  -7.250 -42.312  1.00 80.69           N  
ATOM   3986  CA  TYR A 507      58.188  -7.523 -42.875  1.00 80.69           C  
ATOM   3987  C   TYR A 507      57.938  -6.672 -44.094  1.00 80.69           C  
ATOM   3988  CB  TYR A 507      57.094  -7.266 -41.844  1.00 80.69           C  
ATOM   3989  O   TYR A 507      56.844  -6.703 -44.688  1.00 80.69           O  
ATOM   3990  CG  TYR A 507      57.219  -8.125 -40.594  1.00 80.69           C  
ATOM   3991  CD1 TYR A 507      56.844  -9.469 -40.625  1.00 80.69           C  
ATOM   3992  CD2 TYR A 507      57.688  -7.594 -39.406  1.00 80.69           C  
ATOM   3993  CE1 TYR A 507      56.938 -10.258 -39.469  1.00 80.69           C  
ATOM   3994  CE2 TYR A 507      57.781  -8.375 -38.250  1.00 80.69           C  
ATOM   3995  OH  TYR A 507      57.531 -10.492 -37.188  1.00 80.69           O  
ATOM   3996  CZ  TYR A 507      57.438  -9.711 -38.312  1.00 80.69           C  
ATOM   3997  N   ARG A 508      58.938  -5.918 -44.531  1.00 80.06           N  
ATOM   3998  CA  ARG A 508      58.875  -4.941 -45.625  1.00 80.06           C  
ATOM   3999  C   ARG A 508      58.625  -5.621 -46.969  1.00 80.06           C  
ATOM   4000  CB  ARG A 508      60.156  -4.125 -45.688  1.00 80.06           C  
ATOM   4001  O   ARG A 508      57.781  -5.156 -47.750  1.00 80.06           O  
ATOM   4002  CG  ARG A 508      60.125  -2.986 -46.688  1.00 80.06           C  
ATOM   4003  CD  ARG A 508      61.375  -2.135 -46.625  1.00 80.06           C  
ATOM   4004  NE  ARG A 508      61.375  -1.099 -47.656  1.00 80.06           N  
ATOM   4005  NH1 ARG A 508      63.344  -0.099 -46.938  1.00 80.06           N  
ATOM   4006  NH2 ARG A 508      62.219   0.737 -48.750  1.00 80.06           N  
ATOM   4007  CZ  ARG A 508      62.312  -0.156 -47.781  1.00 80.06           C  
ATOM   4008  N   ASP A 509      59.281  -6.719 -47.281  1.00 79.19           N  
ATOM   4009  CA  ASP A 509      59.188  -7.430 -48.562  1.00 79.19           C  
ATOM   4010  C   ASP A 509      57.812  -8.070 -48.750  1.00 79.19           C  
ATOM   4011  CB  ASP A 509      60.281  -8.492 -48.656  1.00 79.19           C  
ATOM   4012  O   ASP A 509      57.219  -7.984 -49.812  1.00 79.19           O  
ATOM   4013  CG  ASP A 509      61.656  -7.906 -48.969  1.00 79.19           C  
ATOM   4014  OD1 ASP A 509      61.719  -6.766 -49.469  1.00 79.19           O  
ATOM   4015  OD2 ASP A 509      62.656  -8.594 -48.688  1.00 79.19           O  
ATOM   4016  N   GLU A 510      57.312  -8.648 -47.625  1.00 79.44           N  
ATOM   4017  CA  GLU A 510      55.969  -9.258 -47.562  1.00 79.44           C  
ATOM   4018  C   GLU A 510      54.875  -8.195 -47.656  1.00 79.44           C  
ATOM   4019  CB  GLU A 510      55.781 -10.070 -46.281  1.00 79.44           C  
ATOM   4020  O   GLU A 510      53.875  -8.391 -48.344  1.00 79.44           O  
ATOM   4021  CG  GLU A 510      54.500 -10.891 -46.250  1.00 79.44           C  
ATOM   4022  CD  GLU A 510      54.375 -11.719 -44.969  1.00 79.44           C  
ATOM   4023  OE1 GLU A 510      53.344 -12.414 -44.844  1.00 79.44           O  
ATOM   4024  OE2 GLU A 510      55.281 -11.664 -44.125  1.00 79.44           O  
ATOM   4025  N   ALA A 511      55.000  -7.090 -47.000  1.00 78.62           N  
ATOM   4026  CA  ALA A 511      54.094  -5.949 -46.969  1.00 78.62           C  
ATOM   4027  C   ALA A 511      54.062  -5.254 -48.344  1.00 78.62           C  
ATOM   4028  CB  ALA A 511      54.500  -4.961 -45.875  1.00 78.62           C  
ATOM   4029  O   ALA A 511      52.969  -4.875 -48.812  1.00 78.62           O  
ATOM   4030  N   LEU A 512      55.219  -5.062 -49.062  1.00 80.12           N  
ATOM   4031  CA  LEU A 512      55.312  -4.445 -50.375  1.00 80.12           C  
ATOM   4032  C   LEU A 512      54.688  -5.340 -51.438  1.00 80.12           C  
ATOM   4033  CB  LEU A 512      56.781  -4.156 -50.719  1.00 80.12           C  
ATOM   4034  O   LEU A 512      54.062  -4.848 -52.375  1.00 80.12           O  
ATOM   4035  CG  LEU A 512      57.406  -2.918 -50.062  1.00 80.12           C  
ATOM   4036  CD1 LEU A 512      58.906  -2.904 -50.281  1.00 80.12           C  
ATOM   4037  CD2 LEU A 512      56.750  -1.647 -50.625  1.00 80.12           C  
ATOM   4038  N   ASN A 513      54.875  -6.660 -51.344  1.00 75.88           N  
ATOM   4039  CA  ASN A 513      54.312  -7.656 -52.250  1.00 75.88           C  
ATOM   4040  C   ASN A 513      52.781  -7.723 -52.156  1.00 75.88           C  
ATOM   4041  CB  ASN A 513      54.906  -9.031 -52.000  1.00 75.88           C  
ATOM   4042  O   ASN A 513      52.094  -7.891 -53.156  1.00 75.88           O  
ATOM   4043  CG  ASN A 513      56.281  -9.195 -52.625  1.00 75.88           C  
ATOM   4044  ND2 ASN A 513      57.031 -10.188 -52.156  1.00 75.88           N  
ATOM   4045  OD1 ASN A 513      56.656  -8.445 -53.531  1.00 75.88           O  
ATOM   4046  N   ASN A 514      52.250  -7.547 -51.000  1.00 71.25           N  
ATOM   4047  CA  ASN A 514      50.812  -7.566 -50.719  1.00 71.25           C  
ATOM   4048  C   ASN A 514      50.156  -6.227 -51.031  1.00 71.25           C  
ATOM   4049  CB  ASN A 514      50.562  -7.941 -49.250  1.00 71.25           C  
ATOM   4050  O   ASN A 514      48.969  -6.176 -51.344  1.00 71.25           O  
ATOM   4051  CG  ASN A 514      50.781  -9.414 -48.969  1.00 71.25           C  
ATOM   4052  ND2 ASN A 514      51.062  -9.758 -47.719  1.00 71.25           N  
ATOM   4053  OD1 ASN A 514      50.688 -10.250 -49.875  1.00 71.25           O  
ATOM   4054  N   ARG A 515      50.906  -5.117 -50.906  1.00 66.81           N  
ATOM   4055  CA  ARG A 515      50.469  -3.766 -51.250  1.00 66.81           C  
ATOM   4056  C   ARG A 515      50.375  -3.580 -52.750  1.00 66.81           C  
ATOM   4057  CB  ARG A 515      51.438  -2.725 -50.656  1.00 66.81           C  
ATOM   4058  O   ARG A 515      49.469  -2.904 -53.250  1.00 66.81           O  
ATOM   4059  CG  ARG A 515      50.812  -1.328 -50.562  1.00 66.81           C  
ATOM   4060  CD  ARG A 515      51.750  -0.365 -49.844  1.00 66.81           C  
ATOM   4061  NE  ARG A 515      51.156   0.965 -49.719  1.00 66.81           N  
ATOM   4062  NH1 ARG A 515      53.031   1.937 -48.781  1.00 66.81           N  
ATOM   4063  NH2 ARG A 515      51.156   3.191 -49.156  1.00 66.81           N  
ATOM   4064  CZ  ARG A 515      51.781   2.027 -49.219  1.00 66.81           C  
ATOM   4065  N   PHE A 516      51.219  -4.258 -53.500  1.00 60.47           N  
ATOM   4066  CA  PHE A 516      51.281  -4.133 -54.969  1.00 60.47           C  
ATOM   4067  C   PHE A 516      50.562  -5.289 -55.625  1.00 60.47           C  
ATOM   4068  CB  PHE A 516      52.750  -4.070 -55.438  1.00 60.47           C  
ATOM   4069  O   PHE A 516      50.656  -5.457 -56.844  1.00 60.47           O  
ATOM   4070  CG  PHE A 516      53.469  -2.807 -55.031  1.00 60.47           C  
ATOM   4071  CD1 PHE A 516      53.156  -1.600 -55.656  1.00 60.47           C  
ATOM   4072  CD2 PHE A 516      54.438  -2.824 -54.062  1.00 60.47           C  
ATOM   4073  CE1 PHE A 516      53.812  -0.426 -55.281  1.00 60.47           C  
ATOM   4074  CE2 PHE A 516      55.094  -1.655 -53.688  1.00 60.47           C  
ATOM   4075  CZ  PHE A 516      54.781  -0.458 -54.312  1.00 60.47           C  
ATOM   4076  N   GLN A 517      49.688  -6.152 -54.875  1.00 51.88           N  
ATOM   4077  CA  GLN A 517      48.844  -7.164 -55.500  1.00 51.88           C  
ATOM   4078  C   GLN A 517      47.781  -6.520 -56.375  1.00 51.88           C  
ATOM   4079  CB  GLN A 517      48.219  -8.078 -54.469  1.00 51.88           C  
ATOM   4080  O   GLN A 517      46.969  -5.730 -55.875  1.00 51.88           O  
ATOM   4081  CG  GLN A 517      49.094  -9.266 -54.062  1.00 51.88           C  
ATOM   4082  CD  GLN A 517      48.312 -10.344 -53.344  1.00 51.88           C  
ATOM   4083  NE2 GLN A 517      48.906 -11.523 -53.219  1.00 51.88           N  
ATOM   4084  OE1 GLN A 517      47.156 -10.117 -52.906  1.00 51.88           O  
ATOM   4085  N   ILE A 518      48.125  -5.957 -57.531  1.00 39.66           N  
ATOM   4086  CA  ILE A 518      47.188  -5.570 -58.562  1.00 39.66           C  
ATOM   4087  C   ILE A 518      46.219  -6.711 -58.844  1.00 39.66           C  
ATOM   4088  CB  ILE A 518      47.938  -5.176 -59.875  1.00 39.66           C  
ATOM   4089  O   ILE A 518      46.625  -7.812 -59.219  1.00 39.66           O  
ATOM   4090  CG1 ILE A 518      48.938  -4.055 -59.594  1.00 39.66           C  
ATOM   4091  CG2 ILE A 518      46.938  -4.754 -60.969  1.00 39.66           C  
ATOM   4092  CD1 ILE A 518      49.875  -3.752 -60.750  1.00 39.66           C  
ATOM   4093  N   LYS A 519      45.156  -6.984 -58.031  1.00 37.28           N  
ATOM   4094  CA  LYS A 519      44.031  -7.793 -58.469  1.00 37.28           C  
ATOM   4095  C   LYS A 519      43.531  -7.340 -59.844  1.00 37.28           C  
ATOM   4096  CB  LYS A 519      42.875  -7.723 -57.438  1.00 37.28           C  
ATOM   4097  O   LYS A 519      43.281  -6.152 -60.062  1.00 37.28           O  
ATOM   4098  CG  LYS A 519      42.969  -8.781 -56.344  1.00 37.28           C  
ATOM   4099  CD  LYS A 519      41.688  -8.797 -55.500  1.00 37.28           C  
ATOM   4100  CE  LYS A 519      41.812  -9.820 -54.375  1.00 37.28           C  
ATOM   4101  NZ  LYS A 519      40.594  -9.789 -53.500  1.00 37.28           N  
ATOM   4102  N   GLY A 520      44.156  -7.789 -60.906  1.00 32.78           N  
ATOM   4103  CA  GLY A 520      43.500  -7.758 -62.219  1.00 32.78           C  
ATOM   4104  C   GLY A 520      42.000  -7.539 -62.156  1.00 32.78           C  
ATOM   4105  O   GLY A 520      41.344  -8.039 -61.250  1.00 32.78           O  
ATOM   4106  N   VAL A 521      41.406  -6.289 -62.156  1.00 31.98           N  
ATOM   4107  CA  VAL A 521      39.969  -6.016 -62.312  1.00 31.98           C  
ATOM   4108  C   VAL A 521      39.250  -7.270 -62.781  1.00 31.98           C  
ATOM   4109  CB  VAL A 521      39.719  -4.836 -63.250  1.00 31.98           C  
ATOM   4110  O   VAL A 521      39.625  -7.836 -63.812  1.00 31.98           O  
ATOM   4111  CG1 VAL A 521      38.219  -4.566 -63.406  1.00 31.98           C  
ATOM   4112  CG2 VAL A 521      40.469  -3.586 -62.781  1.00 31.98           C  
ATOM   4113  N   GLU A 522      38.719  -8.258 -62.000  1.00 36.91           N  
ATOM   4114  CA  GLU A 522      37.688  -9.227 -62.344  1.00 36.91           C  
ATOM   4115  C   GLU A 522      36.406  -8.523 -62.750  1.00 36.91           C  
ATOM   4116  CB  GLU A 522      37.438 -10.164 -61.156  1.00 36.91           C  
ATOM   4117  O   GLU A 522      35.844  -7.742 -61.969  1.00 36.91           O  
ATOM   4118  CG  GLU A 522      37.688 -11.633 -61.500  1.00 36.91           C  
ATOM   4119  CD  GLU A 522      37.438 -12.555 -60.312  1.00 36.91           C  
ATOM   4120  OE1 GLU A 522      37.594 -13.789 -60.469  1.00 36.91           O  
ATOM   4121  OE2 GLU A 522      37.125 -12.039 -59.219  1.00 36.91           O  
ATOM   4122  N   LEU A 523      36.312  -7.973 -63.875  1.00 32.91           N  
ATOM   4123  CA  LEU A 523      35.156  -7.410 -64.562  1.00 32.91           C  
ATOM   4124  C   LEU A 523      34.000  -8.414 -64.625  1.00 32.91           C  
ATOM   4125  CB  LEU A 523      35.531  -6.980 -66.000  1.00 32.91           C  
ATOM   4126  O   LEU A 523      34.188  -9.562 -65.000  1.00 32.91           O  
ATOM   4127  CG  LEU A 523      36.281  -5.652 -66.125  1.00 32.91           C  
ATOM   4128  CD1 LEU A 523      37.188  -5.688 -67.312  1.00 32.91           C  
ATOM   4129  CD2 LEU A 523      35.281  -4.492 -66.250  1.00 32.91           C  
ATOM   4130  N   LYS A 524      33.125  -8.461 -63.625  1.00 39.34           N  
ATOM   4131  CA  LYS A 524      31.766  -9.047 -63.656  1.00 39.34           C  
ATOM   4132  C   LYS A 524      31.188  -9.000 -65.062  1.00 39.34           C  
ATOM   4133  CB  LYS A 524      30.844  -8.312 -62.688  1.00 39.34           C  
ATOM   4134  O   LYS A 524      31.188  -7.953 -65.750  1.00 39.34           O  
ATOM   4135  CG  LYS A 524      30.844  -8.906 -61.281  1.00 39.34           C  
ATOM   4136  CD  LYS A 524      29.750  -8.289 -60.438  1.00 39.34           C  
ATOM   4137  CE  LYS A 524      29.766  -8.852 -59.000  1.00 39.34           C  
ATOM   4138  NZ  LYS A 524      28.672  -8.266 -58.156  1.00 39.34           N  
ATOM   4139  N   SER A 525      31.547  -9.922 -66.000  1.00 43.84           N  
ATOM   4140  CA  SER A 525      31.141 -10.422 -67.312  1.00 43.84           C  
ATOM   4141  C   SER A 525      29.781  -9.867 -67.688  1.00 43.84           C  
ATOM   4142  CB  SER A 525      31.094 -11.953 -67.312  1.00 43.84           C  
ATOM   4143  O   SER A 525      29.531  -9.641 -68.875  1.00 43.84           O  
ATOM   4144  OG  SER A 525      29.766 -12.414 -67.438  1.00 43.84           O  
ATOM   4145  N   GLY A 526      29.266  -8.727 -67.000  1.00 50.25           N  
ATOM   4146  CA  GLY A 526      28.062  -8.055 -67.438  1.00 50.25           C  
ATOM   4147  C   GLY A 526      28.125  -6.551 -67.312  1.00 50.25           C  
ATOM   4148  O   GLY A 526      27.500  -5.820 -68.062  1.00 50.25           O  
ATOM   4149  N   TYR A 527      29.203  -5.918 -66.750  1.00 49.97           N  
ATOM   4150  CA  TYR A 527      29.500  -4.508 -66.500  1.00 49.97           C  
ATOM   4151  C   TYR A 527      30.812  -4.105 -67.188  1.00 49.97           C  
ATOM   4152  CB  TYR A 527      29.547  -4.203 -65.000  1.00 49.97           C  
ATOM   4153  O   TYR A 527      31.016  -2.930 -67.438  1.00 49.97           O  
ATOM   4154  CG  TYR A 527      28.641  -3.074 -64.562  1.00 49.97           C  
ATOM   4155  CD1 TYR A 527      29.094  -1.757 -64.562  1.00 49.97           C  
ATOM   4156  CD2 TYR A 527      27.328  -3.322 -64.188  1.00 49.97           C  
ATOM   4157  CE1 TYR A 527      28.266  -0.713 -64.188  1.00 49.97           C  
ATOM   4158  CE2 TYR A 527      26.500  -2.287 -63.781  1.00 49.97           C  
ATOM   4159  OH  TYR A 527      26.141   0.041 -63.406  1.00 49.97           O  
ATOM   4160  CZ  TYR A 527      26.969  -0.988 -63.781  1.00 49.97           C  
ATOM   4161  N   LYS A 528      31.750  -5.043 -67.688  1.00 50.69           N  
ATOM   4162  CA  LYS A 528      33.000  -4.887 -68.438  1.00 50.69           C  
ATOM   4163  C   LYS A 528      32.719  -4.508 -69.875  1.00 50.69           C  
ATOM   4164  CB  LYS A 528      33.812  -6.172 -68.375  1.00 50.69           C  
ATOM   4165  O   LYS A 528      33.406  -3.650 -70.438  1.00 50.69           O  
ATOM   4166  CG  LYS A 528      35.250  -6.020 -68.875  1.00 50.69           C  
ATOM   4167  CD  LYS A 528      36.031  -7.328 -68.812  1.00 50.69           C  
ATOM   4168  CE  LYS A 528      37.406  -7.215 -69.438  1.00 50.69           C  
ATOM   4169  NZ  LYS A 528      38.188  -8.469 -69.312  1.00 50.69           N  
ATOM   4170  N   ASP A 529      31.516  -4.887 -70.438  1.00 55.91           N  
ATOM   4171  CA  ASP A 529      31.141  -4.539 -71.750  1.00 55.91           C  
ATOM   4172  C   ASP A 529      30.406  -3.207 -71.812  1.00 55.91           C  
ATOM   4173  CB  ASP A 529      30.281  -5.645 -72.375  1.00 55.91           C  
ATOM   4174  O   ASP A 529      30.594  -2.420 -72.750  1.00 55.91           O  
ATOM   4175  CG  ASP A 529      31.094  -6.832 -72.875  1.00 55.91           C  
ATOM   4176  OD1 ASP A 529      32.312  -6.695 -73.062  1.00 55.91           O  
ATOM   4177  OD2 ASP A 529      30.500  -7.914 -73.062  1.00 55.91           O  
ATOM   4178  N   TRP A 530      29.797  -2.818 -70.750  1.00 66.25           N  
ATOM   4179  CA  TRP A 530      29.016  -1.595 -70.688  1.00 66.25           C  
ATOM   4180  C   TRP A 530      29.891  -0.414 -70.250  1.00 66.25           C  
ATOM   4181  CB  TRP A 530      27.875  -1.771 -69.625  1.00 66.25           C  
ATOM   4182  O   TRP A 530      29.750   0.684 -70.812  1.00 66.25           O  
ATOM   4183  CG  TRP A 530      27.172  -0.495 -69.312  1.00 66.25           C  
ATOM   4184  CD1 TRP A 530      27.656   0.538 -68.562  1.00 66.25           C  
ATOM   4185  CD2 TRP A 530      25.844  -0.120 -69.688  1.00 66.25           C  
ATOM   4186  CE2 TRP A 530      25.594   1.155 -69.125  1.00 66.25           C  
ATOM   4187  CE3 TRP A 530      24.844  -0.739 -70.438  1.00 66.25           C  
ATOM   4188  NE1 TRP A 530      26.719   1.533 -68.438  1.00 66.25           N  
ATOM   4189  CH2 TRP A 530      23.422   1.196 -70.062  1.00 66.25           C  
ATOM   4190  CZ2 TRP A 530      24.391   1.823 -69.312  1.00 66.25           C  
ATOM   4191  CZ3 TRP A 530      23.641  -0.072 -70.625  1.00 66.25           C  
ATOM   4192  N   ILE A 531      30.844  -0.579 -69.312  1.00 66.31           N  
ATOM   4193  CA  ILE A 531      31.766   0.461 -68.875  1.00 66.31           C  
ATOM   4194  C   ILE A 531      32.844   0.681 -69.938  1.00 66.31           C  
ATOM   4195  CB  ILE A 531      32.406   0.102 -67.500  1.00 66.31           C  
ATOM   4196  O   ILE A 531      33.250   1.816 -70.188  1.00 66.31           O  
ATOM   4197  CG1 ILE A 531      31.359   0.188 -66.375  1.00 66.31           C  
ATOM   4198  CG2 ILE A 531      33.594   1.016 -67.188  1.00 66.31           C  
ATOM   4199  CD1 ILE A 531      31.828  -0.406 -65.062  1.00 66.31           C  
ATOM   4200  N   LEU A 532      33.312  -0.319 -70.688  1.00 68.38           N  
ATOM   4201  CA  LEU A 532      34.219  -0.221 -71.812  1.00 68.38           C  
ATOM   4202  C   LEU A 532      33.531   0.423 -73.000  1.00 68.38           C  
ATOM   4203  CB  LEU A 532      34.750  -1.605 -72.188  1.00 68.38           C  
ATOM   4204  O   LEU A 532      34.156   1.217 -73.750  1.00 68.38           O  
ATOM   4205  CG  LEU A 532      36.281  -1.766 -72.250  1.00 68.38           C  
ATOM   4206  CD1 LEU A 532      36.719  -2.854 -71.250  1.00 68.38           C  
ATOM   4207  CD2 LEU A 532      36.750  -2.082 -73.625  1.00 68.38           C  
ATOM   4208  N   TRP A 533      32.219   0.216 -73.250  1.00 71.62           N  
ATOM   4209  CA  TRP A 533      31.422   0.825 -74.312  1.00 71.62           C  
ATOM   4210  C   TRP A 533      31.125   2.291 -74.000  1.00 71.62           C  
ATOM   4211  CB  TRP A 533      30.109   0.065 -74.500  1.00 71.62           C  
ATOM   4212  O   TRP A 533      31.172   3.139 -74.875  1.00 71.62           O  
ATOM   4213  CG  TRP A 533      30.172  -1.004 -75.500  1.00 71.62           C  
ATOM   4214  CD1 TRP A 533      30.391  -2.338 -75.312  1.00 71.62           C  
ATOM   4215  CD2 TRP A 533      30.000  -0.827 -76.938  1.00 71.62           C  
ATOM   4216  CE2 TRP A 533      30.156  -2.098 -77.562  1.00 71.62           C  
ATOM   4217  CE3 TRP A 533      29.750   0.284 -77.750  1.00 71.62           C  
ATOM   4218  NE1 TRP A 533      30.391  -3.002 -76.562  1.00 71.62           N  
ATOM   4219  CH2 TRP A 533      29.797  -1.185 -79.688  1.00 71.62           C  
ATOM   4220  CZ2 TRP A 533      30.047  -2.289 -78.938  1.00 71.62           C  
ATOM   4221  CZ3 TRP A 533      29.656   0.092 -79.125  1.00 71.62           C  
ATOM   4222  N   ILE A 534      30.969   2.646 -72.625  1.00 74.94           N  
ATOM   4223  CA  ILE A 534      30.719   4.016 -72.188  1.00 74.94           C  
ATOM   4224  C   ILE A 534      32.031   4.812 -72.250  1.00 74.94           C  
ATOM   4225  CB  ILE A 534      30.094   4.055 -70.812  1.00 74.94           C  
ATOM   4226  O   ILE A 534      32.031   5.969 -72.688  1.00 74.94           O  
ATOM   4227  CG1 ILE A 534      28.688   3.453 -70.812  1.00 74.94           C  
ATOM   4228  CG2 ILE A 534      30.078   5.484 -70.250  1.00 74.94           C  
ATOM   4229  CD1 ILE A 534      28.031   3.365 -69.438  1.00 74.94           C  
ATOM   4230  N   SER A 535      33.156   4.207 -71.875  1.00 72.06           N  
ATOM   4231  CA  SER A 535      34.469   4.844 -71.875  1.00 72.06           C  
ATOM   4232  C   SER A 535      34.938   5.008 -73.312  1.00 72.06           C  
ATOM   4233  CB  SER A 535      35.469   4.035 -71.125  1.00 72.06           C  
ATOM   4234  O   SER A 535      35.500   6.039 -73.688  1.00 72.06           O  
ATOM   4235  OG  SER A 535      36.406   3.414 -71.938  1.00 72.06           O  
ATOM   4236  N   PHE A 536      34.625   3.932 -74.188  1.00 77.00           N  
ATOM   4237  CA  PHE A 536      34.938   3.994 -75.625  1.00 77.00           C  
ATOM   4238  C   PHE A 536      34.062   5.047 -76.312  1.00 77.00           C  
ATOM   4239  CB  PHE A 536      34.719   2.627 -76.312  1.00 77.00           C  
ATOM   4240  O   PHE A 536      34.562   5.809 -77.188  1.00 77.00           O  
ATOM   4241  CG  PHE A 536      35.156   2.566 -77.750  1.00 77.00           C  
ATOM   4242  CD1 PHE A 536      34.219   2.646 -78.750  1.00 77.00           C  
ATOM   4243  CD2 PHE A 536      36.500   2.428 -78.062  1.00 77.00           C  
ATOM   4244  CE1 PHE A 536      34.625   2.590 -80.125  1.00 77.00           C  
ATOM   4245  CE2 PHE A 536      36.906   2.371 -79.375  1.00 77.00           C  
ATOM   4246  CZ  PHE A 536      35.969   2.451 -80.375  1.00 77.00           C  
ATOM   4247  N   ALA A 537      32.812   5.219 -75.938  1.00 76.75           N  
ATOM   4248  CA  ALA A 537      31.891   6.203 -76.500  1.00 76.75           C  
ATOM   4249  C   ALA A 537      32.250   7.617 -76.062  1.00 76.75           C  
ATOM   4250  CB  ALA A 537      30.453   5.883 -76.062  1.00 76.75           C  
ATOM   4251  O   ALA A 537      32.219   8.555 -76.875  1.00 76.75           O  
ATOM   4252  N   ILE A 538      32.688   7.777 -74.750  1.00 78.50           N  
ATOM   4253  CA  ILE A 538      33.062   9.070 -74.250  1.00 78.50           C  
ATOM   4254  C   ILE A 538      34.438   9.500 -74.812  1.00 78.50           C  
ATOM   4255  CB  ILE A 538      33.125   9.039 -72.688  1.00 78.50           C  
ATOM   4256  O   ILE A 538      34.625  10.672 -75.125  1.00 78.50           O  
ATOM   4257  CG1 ILE A 538      31.703   8.844 -72.125  1.00 78.50           C  
ATOM   4258  CG2 ILE A 538      33.750  10.312 -72.125  1.00 78.50           C  
ATOM   4259  CD1 ILE A 538      31.672   8.586 -70.625  1.00 78.50           C  
ATOM   4260  N   SER A 539      35.344   8.516 -74.938  1.00 80.62           N  
ATOM   4261  CA  SER A 539      36.656   8.805 -75.562  1.00 80.62           C  
ATOM   4262  C   SER A 539      36.531   9.164 -77.062  1.00 80.62           C  
ATOM   4263  CB  SER A 539      37.594   7.609 -75.375  1.00 80.62           C  
ATOM   4264  O   SER A 539      37.188  10.070 -77.500  1.00 80.62           O  
ATOM   4265  OG  SER A 539      37.312   6.613 -76.375  1.00 80.62           O  
ATOM   4266  N   CYS A 540      35.594   8.516 -77.750  1.00 81.00           N  
ATOM   4267  CA  CYS A 540      35.312   8.828 -79.125  1.00 81.00           C  
ATOM   4268  C   CYS A 540      34.656  10.188 -79.250  1.00 81.00           C  
ATOM   4269  CB  CYS A 540      34.438   7.746 -79.750  1.00 81.00           C  
ATOM   4270  O   CYS A 540      34.938  10.945 -80.188  1.00 81.00           O  
ATOM   4271  SG  CYS A 540      34.906   7.242 -81.438  1.00 81.00           S  
ATOM   4272  N   PHE A 541      33.781  10.508 -78.375  1.00 81.44           N  
ATOM   4273  CA  PHE A 541      33.094  11.797 -78.312  1.00 81.44           C  
ATOM   4274  C   PHE A 541      34.094  12.922 -78.062  1.00 81.44           C  
ATOM   4275  CB  PHE A 541      31.984  11.797 -77.250  1.00 81.44           C  
ATOM   4276  O   PHE A 541      34.031  13.977 -78.688  1.00 81.44           O  
ATOM   4277  CG  PHE A 541      31.094  13.000 -77.312  1.00 81.44           C  
ATOM   4278  CD1 PHE A 541      31.250  14.062 -76.438  1.00 81.44           C  
ATOM   4279  CD2 PHE A 541      30.078  13.078 -78.312  1.00 81.44           C  
ATOM   4280  CE1 PHE A 541      30.422  15.180 -76.500  1.00 81.44           C  
ATOM   4281  CE2 PHE A 541      29.250  14.188 -78.375  1.00 81.44           C  
ATOM   4282  CZ  PHE A 541      29.422  15.242 -77.438  1.00 81.44           C  
ATOM   4283  N   LEU A 542      35.000  12.719 -77.125  1.00 83.69           N  
ATOM   4284  CA  LEU A 542      35.969  13.727 -76.750  1.00 83.69           C  
ATOM   4285  C   LEU A 542      36.969  13.945 -77.938  1.00 83.69           C  
ATOM   4286  CB  LEU A 542      36.750  13.320 -75.500  1.00 83.69           C  
ATOM   4287  O   LEU A 542      37.375  15.078 -78.188  1.00 83.69           O  
ATOM   4288  CG  LEU A 542      36.000  13.516 -74.188  1.00 83.69           C  
ATOM   4289  CD1 LEU A 542      36.750  12.844 -73.062  1.00 83.69           C  
ATOM   4290  CD2 LEU A 542      35.812  15.000 -73.875  1.00 83.69           C  
ATOM   4291  N   LEU A 543      37.281  12.859 -78.562  1.00 84.19           N  
ATOM   4292  CA  LEU A 543      38.156  12.945 -79.750  1.00 84.19           C  
ATOM   4293  C   LEU A 543      37.469  13.703 -80.875  1.00 84.19           C  
ATOM   4294  CB  LEU A 543      38.562  11.555 -80.188  1.00 84.19           C  
ATOM   4295  O   LEU A 543      38.125  14.500 -81.562  1.00 84.19           O  
ATOM   4296  CG  LEU A 543      39.969  11.086 -79.812  1.00 84.19           C  
ATOM   4297  CD1 LEU A 543      40.125   9.578 -80.000  1.00 84.19           C  
ATOM   4298  CD2 LEU A 543      41.031  11.828 -80.625  1.00 84.19           C  
ATOM   4299  N   CYS A 544      36.219  13.516 -81.125  1.00 83.19           N  
ATOM   4300  CA  CYS A 544      35.438  14.219 -82.125  1.00 83.19           C  
ATOM   4301  C   CYS A 544      35.344  15.703 -81.812  1.00 83.19           C  
ATOM   4302  CB  CYS A 544      34.062  13.609 -82.250  1.00 83.19           C  
ATOM   4303  O   CYS A 544      35.438  16.547 -82.688  1.00 83.19           O  
ATOM   4304  SG  CYS A 544      34.031  12.039 -83.125  1.00 83.19           S  
ATOM   4305  N   VAL A 545      35.125  15.977 -80.500  1.00 83.62           N  
ATOM   4306  CA  VAL A 545      35.031  17.359 -80.062  1.00 83.62           C  
ATOM   4307  C   VAL A 545      36.375  18.047 -80.250  1.00 83.62           C  
ATOM   4308  CB  VAL A 545      34.594  17.453 -78.625  1.00 83.62           C  
ATOM   4309  O   VAL A 545      36.438  19.203 -80.688  1.00 83.62           O  
ATOM   4310  CG1 VAL A 545      34.688  18.891 -78.125  1.00 83.62           C  
ATOM   4311  CG2 VAL A 545      33.188  16.922 -78.438  1.00 83.62           C  
ATOM   4312  N   ALA A 546      37.438  17.359 -79.938  1.00 81.56           N  
ATOM   4313  CA  ALA A 546      38.781  17.891 -80.125  1.00 81.56           C  
ATOM   4314  C   ALA A 546      39.094  18.109 -81.562  1.00 81.56           C  
ATOM   4315  CB  ALA A 546      39.812  16.969 -79.438  1.00 81.56           C  
ATOM   4316  O   ALA A 546      39.656  19.125 -81.938  1.00 81.56           O  
ATOM   4317  N   LEU A 547      38.688  17.156 -82.438  1.00 82.44           N  
ATOM   4318  CA  LEU A 547      38.906  17.250 -83.875  1.00 82.44           C  
ATOM   4319  C   LEU A 547      38.062  18.375 -84.500  1.00 82.44           C  
ATOM   4320  CB  LEU A 547      38.562  15.922 -84.562  1.00 82.44           C  
ATOM   4321  O   LEU A 547      38.562  19.125 -85.312  1.00 82.44           O  
ATOM   4322  CG  LEU A 547      39.750  14.938 -84.750  1.00 82.44           C  
ATOM   4323  CD1 LEU A 547      39.219  13.508 -84.812  1.00 82.44           C  
ATOM   4324  CD2 LEU A 547      40.531  15.273 -86.000  1.00 82.44           C  
ATOM   4325  N   LEU A 548      36.812  18.484 -84.062  1.00 82.44           N  
ATOM   4326  CA  LEU A 548      35.969  19.578 -84.500  1.00 82.44           C  
ATOM   4327  C   LEU A 548      36.469  20.922 -84.000  1.00 82.44           C  
ATOM   4328  CB  LEU A 548      34.531  19.375 -84.000  1.00 82.44           C  
ATOM   4329  O   LEU A 548      36.406  21.906 -84.750  1.00 82.44           O  
ATOM   4330  CG  LEU A 548      33.688  18.328 -84.750  1.00 82.44           C  
ATOM   4331  CD1 LEU A 548      32.406  18.016 -84.000  1.00 82.44           C  
ATOM   4332  CD2 LEU A 548      33.375  18.797 -86.188  1.00 82.44           C  
ATOM   4333  N   GLY A 549      36.969  20.906 -82.750  1.00 82.12           N  
ATOM   4334  CA  GLY A 549      37.594  22.109 -82.250  1.00 82.12           C  
ATOM   4335  C   GLY A 549      38.844  22.500 -83.062  1.00 82.12           C  
ATOM   4336  O   GLY A 549      39.062  23.688 -83.312  1.00 82.12           O  
ATOM   4337  N   PHE A 550      39.594  21.531 -83.438  1.00 79.38           N  
ATOM   4338  CA  PHE A 550      40.781  21.750 -84.188  1.00 79.38           C  
ATOM   4339  C   PHE A 550      40.438  22.203 -85.625  1.00 79.38           C  
ATOM   4340  CB  PHE A 550      41.625  20.469 -84.250  1.00 79.38           C  
ATOM   4341  O   PHE A 550      41.062  23.094 -86.188  1.00 79.38           O  
ATOM   4342  CG  PHE A 550      43.000  20.656 -84.875  1.00 79.38           C  
ATOM   4343  CD1 PHE A 550      43.188  20.328 -86.250  1.00 79.38           C  
ATOM   4344  CD2 PHE A 550      44.031  21.172 -84.188  1.00 79.38           C  
ATOM   4345  CE1 PHE A 550      44.438  20.500 -86.812  1.00 79.38           C  
ATOM   4346  CE2 PHE A 550      45.312  21.344 -84.750  1.00 79.38           C  
ATOM   4347  CZ  PHE A 550      45.500  21.016 -86.062  1.00 79.38           C  
ATOM   4348  N   ILE A 551      39.438  21.609 -86.250  1.00 79.69           N  
ATOM   4349  CA  ILE A 551      38.969  21.969 -87.562  1.00 79.69           C  
ATOM   4350  C   ILE A 551      38.406  23.406 -87.562  1.00 79.69           C  
ATOM   4351  CB  ILE A 551      37.875  20.984 -88.062  1.00 79.69           C  
ATOM   4352  O   ILE A 551      38.656  24.188 -88.438  1.00 79.69           O  
ATOM   4353  CG1 ILE A 551      38.500  19.609 -88.312  1.00 79.69           C  
ATOM   4354  CG2 ILE A 551      37.219  21.516 -89.375  1.00 79.69           C  
ATOM   4355  CD1 ILE A 551      37.469  18.531 -88.625  1.00 79.69           C  
ATOM   4356  N   MET A 552      37.656  23.703 -86.500  1.00 75.38           N  
ATOM   4357  CA  MET A 552      37.094  25.047 -86.312  1.00 75.38           C  
ATOM   4358  C   MET A 552      38.188  26.062 -86.062  1.00 75.38           C  
ATOM   4359  CB  MET A 552      36.094  25.078 -85.188  1.00 75.38           C  
ATOM   4360  O   MET A 552      38.156  27.188 -86.562  1.00 75.38           O  
ATOM   4361  CG  MET A 552      34.750  24.422 -85.500  1.00 75.38           C  
ATOM   4362  SD  MET A 552      33.750  25.453 -86.688  1.00 75.38           S  
ATOM   4363  CE  MET A 552      33.250  26.797 -85.562  1.00 75.38           C  
ATOM   4364  N   TRP A 553      39.156  25.641 -85.250  1.00 75.38           N  
ATOM   4365  CA  TRP A 553      40.344  26.453 -84.938  1.00 75.38           C  
ATOM   4366  C   TRP A 553      41.188  26.641 -86.188  1.00 75.38           C  
ATOM   4367  CB  TRP A 553      41.188  25.812 -83.812  1.00 75.38           C  
ATOM   4368  O   TRP A 553      41.656  27.734 -86.500  1.00 75.38           O  
ATOM   4369  CG  TRP A 553      42.375  26.625 -83.438  1.00 75.38           C  
ATOM   4370  CD1 TRP A 553      42.375  27.781 -82.688  1.00 75.38           C  
ATOM   4371  CD2 TRP A 553      43.750  26.359 -83.750  1.00 75.38           C  
ATOM   4372  CE2 TRP A 553      44.531  27.391 -83.188  1.00 75.38           C  
ATOM   4373  CE3 TRP A 553      44.375  25.344 -84.500  1.00 75.38           C  
ATOM   4374  NE1 TRP A 553      43.656  28.234 -82.562  1.00 75.38           N  
ATOM   4375  CH2 TRP A 553      46.500  26.422 -84.062  1.00 75.38           C  
ATOM   4376  CZ2 TRP A 553      45.906  27.422 -83.312  1.00 75.38           C  
ATOM   4377  CZ3 TRP A 553      45.750  25.391 -84.625  1.00 75.38           C  
ATOM   4378  N   ALA A 554      41.375  25.609 -87.000  1.00 72.38           N  
ATOM   4379  CA  ALA A 554      42.125  25.625 -88.250  1.00 72.38           C  
ATOM   4380  C   ALA A 554      41.344  26.391 -89.312  1.00 72.38           C  
ATOM   4381  CB  ALA A 554      42.406  24.188 -88.688  1.00 72.38           C  
ATOM   4382  O   ALA A 554      41.969  27.031 -90.188  1.00 72.38           O  
ATOM   4383  N   CYS A 555      39.969  26.453 -89.312  1.00 69.69           N  
ATOM   4384  CA  CYS A 555      39.125  27.203 -90.250  1.00 69.69           C  
ATOM   4385  C   CYS A 555      39.094  28.688 -89.875  1.00 69.69           C  
ATOM   4386  CB  CYS A 555      37.688  26.656 -90.250  1.00 69.69           C  
ATOM   4387  O   CYS A 555      39.031  29.547 -90.750  1.00 69.69           O  
ATOM   4388  SG  CYS A 555      37.469  25.188 -91.250  1.00 69.69           S  
ATOM   4389  N   GLN A 556      39.344  29.062 -88.500  1.00 65.69           N  
ATOM   4390  CA  GLN A 556      39.375  30.438 -88.000  1.00 65.69           C  
ATOM   4391  C   GLN A 556      40.719  31.078 -88.188  1.00 65.69           C  
ATOM   4392  CB  GLN A 556      39.000  30.453 -86.500  1.00 65.69           C  
ATOM   4393  O   GLN A 556      40.844  32.281 -88.438  1.00 65.69           O  
ATOM   4394  CG  GLN A 556      37.500  30.469 -86.250  1.00 65.69           C  
ATOM   4395  CD  GLN A 556      37.156  30.594 -84.812  1.00 65.69           C  
ATOM   4396  NE2 GLN A 556      35.938  31.078 -84.500  1.00 65.69           N  
ATOM   4397  OE1 GLN A 556      37.938  30.250 -83.938  1.00 65.69           O  
ATOM   4398  N   LYS A 557      41.844  30.297 -88.312  1.00 63.31           N  
ATOM   4399  CA  LYS A 557      43.219  30.734 -88.438  1.00 63.31           C  
ATOM   4400  C   LYS A 557      43.719  30.562 -89.875  1.00 63.31           C  
ATOM   4401  CB  LYS A 557      44.094  29.953 -87.438  1.00 63.31           C  
ATOM   4402  O   LYS A 557      44.844  31.016 -90.188  1.00 63.31           O  
ATOM   4403  CG  LYS A 557      44.188  30.562 -86.062  1.00 63.31           C  
ATOM   4404  CD  LYS A 557      45.469  30.141 -85.375  1.00 63.31           C  
ATOM   4405  CE  LYS A 557      45.531  30.766 -83.938  1.00 63.31           C  
ATOM   4406  NZ  LYS A 557      46.812  30.406 -83.250  1.00 63.31           N  
ATOM   4407  N   GLY A 558      42.688  30.406 -90.875  1.00 61.38           N  
ATOM   4408  CA  GLY A 558      42.969  30.594 -92.312  1.00 61.38           C  
ATOM   4409  C   GLY A 558      43.906  29.531 -92.875  1.00 61.38           C  
ATOM   4410  O   GLY A 558      44.438  29.688 -93.938  1.00 61.38           O  
ATOM   4411  N   ASN A 559      44.062  28.234 -92.375  1.00 56.44           N  
ATOM   4412  CA  ASN A 559      45.000  27.172 -92.750  1.00 56.44           C  
ATOM   4413  C   ASN A 559      44.250  25.922 -93.188  1.00 56.44           C  
ATOM   4414  CB  ASN A 559      45.969  26.875 -91.625  1.00 56.44           C  
ATOM   4415  O   ASN A 559      44.844  24.969 -93.688  1.00 56.44           O  
ATOM   4416  CG  ASN A 559      47.406  26.922 -92.062  1.00 56.44           C  
ATOM   4417  ND2 ASN A 559      48.312  26.672 -91.125  1.00 56.44           N  
ATOM   4418  OD1 ASN A 559      47.719  27.156 -93.250  1.00 56.44           O  
ATOM   4419  N   ILE A 560      42.812  25.922 -93.500  1.00 53.56           N  
ATOM   4420  CA  ILE A 560      42.125  24.797 -94.062  1.00 53.56           C  
ATOM   4421  C   ILE A 560      41.125  25.297 -95.125  1.00 53.56           C  
ATOM   4422  CB  ILE A 560      41.375  23.953 -93.000  1.00 53.56           C  
ATOM   4423  O   ILE A 560      40.312  26.172 -94.812  1.00 53.56           O  
ATOM   4424  CG1 ILE A 560      42.406  23.250 -92.062  1.00 53.56           C  
ATOM   4425  CG2 ILE A 560      40.438  22.953 -93.625  1.00 53.56           C  
ATOM   4426  CD1 ILE A 560      41.812  22.688 -90.812  1.00 53.56           C  
ATOM   4427  N   ARG A 561      41.438  25.453 -96.375  1.00 51.44           N  
ATOM   4428  CA  ARG A 561      40.688  25.656 -97.625  1.00 51.44           C  
ATOM   4429  C   ARG A 561      39.781  24.469 -97.875  1.00 51.44           C  
ATOM   4430  CB  ARG A 561      41.594  25.922 -98.812  1.00 51.44           C  
ATOM   4431  O   ARG A 561      40.250  23.328 -98.000  1.00 51.44           O  
ATOM   4432  CG  ARG A 561      41.969  27.391 -98.938  1.00 51.44           C  
ATOM   4433  CD  ARG A 561      42.750  27.625-100.250  1.00 51.44           C  
ATOM   4434  NE  ARG A 561      43.094  29.031-100.438  1.00 51.44           N  
ATOM   4435  NH1 ARG A 561      44.000  28.766-102.500  1.00 51.44           N  
ATOM   4436  NH2 ARG A 561      43.969  30.844-101.562  1.00 51.44           N  
ATOM   4437  CZ  ARG A 561      43.688  29.547-101.500  1.00 51.44           C  
ATOM   4438  N   CYS A 562      38.531  24.312 -97.250  1.00 52.81           N  
ATOM   4439  CA  CYS A 562      37.469  23.375 -97.562  1.00 52.81           C  
ATOM   4440  C   CYS A 562      37.031  23.516 -99.000  1.00 52.81           C  
ATOM   4441  CB  CYS A 562      36.281  23.594 -96.625  1.00 52.81           C  
ATOM   4442  O   CYS A 562      36.625  24.594 -99.438  1.00 52.81           O  
ATOM   4443  SG  CYS A 562      35.844  22.141 -95.625  1.00 52.81           S  
ATOM   4444  N   ASN A 563      37.594  22.797-100.000  1.00 49.38           N  
ATOM   4445  CA  ASN A 563      37.094  22.500-101.375  1.00 49.38           C  
ATOM   4446  C   ASN A 563      36.062  21.375-101.312  1.00 49.38           C  
ATOM   4447  CB  ASN A 563      38.250  22.141-102.312  1.00 49.38           C  
ATOM   4448  O   ASN A 563      36.438  20.203-101.188  1.00 49.38           O  
ATOM   4449  CG  ASN A 563      38.812  23.344-103.062  1.00 49.38           C  
ATOM   4450  ND2 ASN A 563      39.906  23.156-103.750  1.00 49.38           N  
ATOM   4451  OD1 ASN A 563      38.219  24.438-103.000  1.00 49.38           O  
ATOM   4452  N   ILE A 564      35.000  21.422-100.562  1.00 52.09           N  
ATOM   4453  CA  ILE A 564      33.938  20.531-101.000  1.00 52.09           C  
ATOM   4454  C   ILE A 564      32.625  21.312-101.125  1.00 52.09           C  
ATOM   4455  CB  ILE A 564      33.781  19.344-100.062  1.00 52.09           C  
ATOM   4456  O   ILE A 564      32.250  22.047-100.188  1.00 52.09           O  
ATOM   4457  CG1 ILE A 564      35.031  18.484-100.000  1.00 52.09           C  
ATOM   4458  CG2 ILE A 564      32.531  18.500-100.438  1.00 52.09           C  
ATOM   4459  CD1 ILE A 564      35.125  17.500 -98.875  1.00 52.09           C  
ATOM   4460  N   CYS A 565      32.156  21.781-102.312  1.00 40.62           N  
ATOM   4461  CA  CYS A 565      30.859  22.156-102.875  1.00 40.62           C  
ATOM   4462  C   CYS A 565      29.812  21.078-102.625  1.00 40.62           C  
ATOM   4463  CB  CYS A 565      30.984  22.406-104.375  1.00 40.62           C  
ATOM   4464  O   CYS A 565      30.094  19.891-102.750  1.00 40.62           O  
ATOM   4465  SG  CYS A 565      31.672  24.016-104.812  1.00 40.62           S  
ATOM   4466  N   ILE A 566      28.781  21.266-101.688  1.00 39.69           N  
ATOM   4467  CA  ILE A 566      27.531  20.562-101.438  1.00 39.69           C  
ATOM   4468  C   ILE A 566      27.297  19.547-102.562  1.00 39.69           C  
ATOM   4469  CB  ILE A 566      26.344  21.531-101.312  1.00 39.69           C  
ATOM   4470  O   ILE A 566      27.500  19.859-103.750  1.00 39.69           O  
ATOM   4471  CG1 ILE A 566      26.516  22.453-100.125  1.00 39.69           C  
ATOM   4472  CG2 ILE A 566      25.016  20.766-101.250  1.00 39.69           C  
ATOM   4473  CD1 ILE A 566      25.500  23.594-100.062  1.00 39.69           C  
TER    4474      ILE A 566                                                      
ENDMDL                                                                          
END                                                                             
