# Supplementary material for: Future Sequon Finder - A novel approach for predicting future N-linked glycosylation sequon locations on viral surface proteins
Source: PLoS One. 2025 Aug 14;20(8):e0328174. doi: 10.1371/journal.pone.0328174 (PMC12352829; doi:10.1371/journal.pone.0328174)
Supplement: S3 File — (ZIP) [file pone.0328174.s004.zip › S3_File/S3_File/Human H3N2/Historic Analysis Strains/AWisconsin152009H3N2_e10b2_unrelaxed_rank_001_alphafold2_ptm_model_1_seed_000.pdb]

MODEL     1                                                                     
ATOM      1  N   MET A   1      18.781  14.633 -82.125  1.00 47.56           N  
ATOM      2  CA  MET A   1      20.000  15.305 -81.688  1.00 47.56           C  
ATOM      3  C   MET A   1      19.828  15.844 -80.250  1.00 47.56           C  
ATOM      4  CB  MET A   1      20.359  16.453 -82.625  1.00 47.56           C  
ATOM      5  O   MET A   1      20.781  15.875 -79.500  1.00 47.56           O  
ATOM      6  CG  MET A   1      21.484  16.109 -83.625  1.00 47.56           C  
ATOM      7  SD  MET A   1      22.125  17.578 -84.500  1.00 47.56           S  
ATOM      8  CE  MET A   1      21.531  17.250 -86.188  1.00 47.56           C  
ATOM      9  N   LYS A   2      18.547  15.828 -79.750  1.00 47.75           N  
ATOM     10  CA  LYS A   2      18.172  16.219 -78.375  1.00 47.75           C  
ATOM     11  C   LYS A   2      18.031  15.000 -77.500  1.00 47.75           C  
ATOM     12  CB  LYS A   2      16.859  17.000 -78.375  1.00 47.75           C  
ATOM     13  O   LYS A   2      18.344  15.062 -76.250  1.00 47.75           O  
ATOM     14  CG  LYS A   2      17.031  18.484 -78.688  1.00 47.75           C  
ATOM     15  CD  LYS A   2      15.711  19.234 -78.562  1.00 47.75           C  
ATOM     16  CE  LYS A   2      15.883  20.719 -78.875  1.00 47.75           C  
ATOM     17  NZ  LYS A   2      14.570  21.422 -78.938  1.00 47.75           N  
ATOM     18  N   THR A   3      17.969  13.766 -78.062  1.00 52.88           N  
ATOM     19  CA  THR A   3      17.922  12.500 -77.312  1.00 52.88           C  
ATOM     20  C   THR A   3      19.312  11.898 -77.188  1.00 52.88           C  
ATOM     21  CB  THR A   3      16.984  11.500 -78.062  1.00 52.88           C  
ATOM     22  O   THR A   3      19.625  11.312 -76.188  1.00 52.88           O  
ATOM     23  CG2 THR A   3      15.523  11.773 -77.688  1.00 52.88           C  
ATOM     24  OG1 THR A   3      17.172  11.594 -79.438  1.00 52.88           O  
ATOM     25  N   ILE A   4      20.266  12.352 -78.000  1.00 63.34           N  
ATOM     26  CA  ILE A   4      21.672  11.969 -78.000  1.00 63.34           C  
ATOM     27  C   ILE A   4      22.453  12.891 -77.062  1.00 63.34           C  
ATOM     28  CB  ILE A   4      22.250  12.008 -79.438  1.00 63.34           C  
ATOM     29  O   ILE A   4      23.359  12.438 -76.375  1.00 63.34           O  
ATOM     30  CG1 ILE A   4      21.578  10.961 -80.312  1.00 63.34           C  
ATOM     31  CG2 ILE A   4      23.766  11.789 -79.438  1.00 63.34           C  
ATOM     32  CD1 ILE A   4      21.953  11.062 -81.812  1.00 63.34           C  
ATOM     33  N   ILE A   5      21.953  14.016 -76.750  1.00 63.72           N  
ATOM     34  CA  ILE A   5      22.531  15.023 -75.875  1.00 63.72           C  
ATOM     35  C   ILE A   5      22.016  14.820 -74.438  1.00 63.72           C  
ATOM     36  CB  ILE A   5      22.203  16.453 -76.375  1.00 63.72           C  
ATOM     37  O   ILE A   5      22.781  14.977 -73.500  1.00 63.72           O  
ATOM     38  CG1 ILE A   5      22.812  16.688 -77.750  1.00 63.72           C  
ATOM     39  CG2 ILE A   5      22.719  17.500 -75.375  1.00 63.72           C  
ATOM     40  CD1 ILE A   5      22.391  18.016 -78.438  1.00 63.72           C  
ATOM     41  N   ALA A   6      20.875  14.148 -74.312  1.00 58.19           N  
ATOM     42  CA  ALA A   6      20.281  13.820 -73.062  1.00 58.19           C  
ATOM     43  C   ALA A   6      20.812  12.477 -72.500  1.00 58.19           C  
ATOM     44  CB  ALA A   6      18.766  13.789 -73.125  1.00 58.19           C  
ATOM     45  O   ALA A   6      21.047  12.320 -71.312  1.00 58.19           O  
ATOM     46  N   LEU A   7      21.266  11.641 -73.438  1.00 56.94           N  
ATOM     47  CA  LEU A   7      21.875  10.359 -73.125  1.00 56.94           C  
ATOM     48  C   LEU A   7      23.375  10.516 -72.875  1.00 56.94           C  
ATOM     49  CB  LEU A   7      21.656   9.359 -74.312  1.00 56.94           C  
ATOM     50  O   LEU A   7      23.938   9.836 -72.000  1.00 56.94           O  
ATOM     51  CG  LEU A   7      20.516   8.359 -74.125  1.00 56.94           C  
ATOM     52  CD1 LEU A   7      19.859   8.055 -75.438  1.00 56.94           C  
ATOM     53  CD2 LEU A   7      21.031   7.078 -73.438  1.00 56.94           C  
ATOM     54  N   SER A   8      23.969  11.633 -73.375  1.00 52.84           N  
ATOM     55  CA  SER A   8      25.359  12.031 -73.188  1.00 52.84           C  
ATOM     56  C   SER A   8      25.516  12.820 -71.875  1.00 52.84           C  
ATOM     57  CB  SER A   8      25.859  12.867 -74.312  1.00 52.84           C  
ATOM     58  O   SER A   8      26.516  12.680 -71.188  1.00 52.84           O  
ATOM     59  OG  SER A   8      25.281  14.156 -74.312  1.00 52.84           O  
ATOM     60  N   TYR A   9      24.422  13.406 -71.375  1.00 50.28           N  
ATOM     61  CA  TYR A   9      24.359  14.156 -70.125  1.00 50.28           C  
ATOM     62  C   TYR A   9      23.969  13.250 -68.938  1.00 50.28           C  
ATOM     63  CB  TYR A   9      23.359  15.320 -70.250  1.00 50.28           C  
ATOM     64  O   TYR A   9      24.484  13.391 -67.875  1.00 50.28           O  
ATOM     65  CG  TYR A   9      24.000  16.688 -70.250  1.00 50.28           C  
ATOM     66  CD1 TYR A   9      24.266  17.328 -69.000  1.00 50.28           C  
ATOM     67  CD2 TYR A   9      24.359  17.312 -71.438  1.00 50.28           C  
ATOM     68  CE1 TYR A   9      24.859  18.594 -69.000  1.00 50.28           C  
ATOM     69  CE2 TYR A   9      24.953  18.578 -71.375  1.00 50.28           C  
ATOM     70  OH  TYR A   9      25.781  20.453 -70.188  1.00 50.28           O  
ATOM     71  CZ  TYR A   9      25.203  19.203 -70.188  1.00 50.28           C  
ATOM     72  N   ILE A  10      23.312  12.141 -69.250  1.00 55.19           N  
ATOM     73  CA  ILE A  10      22.938  11.109 -68.312  1.00 55.19           C  
ATOM     74  C   ILE A  10      24.078  10.102 -68.188  1.00 55.19           C  
ATOM     75  CB  ILE A  10      21.625  10.391 -68.750  1.00 55.19           C  
ATOM     76  O   ILE A  10      24.359   9.633 -67.062  1.00 55.19           O  
ATOM     77  CG1 ILE A  10      20.453  11.375 -68.688  1.00 55.19           C  
ATOM     78  CG2 ILE A  10      21.359   9.195 -67.812  1.00 55.19           C  
ATOM     79  CD1 ILE A  10      19.156  10.797 -69.250  1.00 55.19           C  
ATOM     80  N   LEU A  11      24.875   9.992 -69.312  1.00 47.94           N  
ATOM     81  CA  LEU A  11      26.078   9.156 -69.375  1.00 47.94           C  
ATOM     82  C   LEU A  11      27.266   9.898 -68.750  1.00 47.94           C  
ATOM     83  CB  LEU A  11      26.406   8.727 -70.750  1.00 47.94           C  
ATOM     84  O   LEU A  11      28.109   9.289 -68.062  1.00 47.94           O  
ATOM     85  CG  LEU A  11      26.844   7.277 -70.938  1.00 47.94           C  
ATOM     86  CD1 LEU A  11      25.750   6.465 -71.625  1.00 47.94           C  
ATOM     87  CD2 LEU A  11      28.141   7.219 -71.750  1.00 47.94           C  
ATOM     88  N   CYS A  12      27.203  11.266 -68.688  1.00 46.78           N  
ATOM     89  CA  CYS A  12      28.172  12.156 -68.062  1.00 46.78           C  
ATOM     90  C   CYS A  12      27.844  12.414 -66.625  1.00 46.78           C  
ATOM     91  CB  CYS A  12      28.250  13.484 -68.812  1.00 46.78           C  
ATOM     92  O   CYS A  12      28.734  12.547 -65.750  1.00 46.78           O  
ATOM     93  SG  CYS A  12      29.438  13.492 -70.188  1.00 46.78           S  
ATOM     94  N   LEU A  13      26.594  12.180 -66.250  1.00 42.31           N  
ATOM     95  CA  LEU A  13      26.125  12.281 -64.875  1.00 42.31           C  
ATOM     96  C   LEU A  13      26.156  10.922 -64.188  1.00 42.31           C  
ATOM     97  CB  LEU A  13      24.703  12.852 -64.812  1.00 42.31           C  
ATOM     98  O   LEU A  13      26.391  10.836 -62.969  1.00 42.31           O  
ATOM     99  CG  LEU A  13      24.578  14.375 -64.875  1.00 42.31           C  
ATOM    100  CD1 LEU A  13      23.188  14.773 -65.312  1.00 42.31           C  
ATOM    101  CD2 LEU A  13      24.891  14.992 -63.531  1.00 42.31           C  
ATOM    102  N   VAL A  14      26.281   9.875 -65.062  1.00 40.44           N  
ATOM    103  CA  VAL A  14      26.516   8.516 -64.562  1.00 40.44           C  
ATOM    104  C   VAL A  14      28.016   8.227 -64.500  1.00 40.44           C  
ATOM    105  CB  VAL A  14      25.812   7.473 -65.438  1.00 40.44           C  
ATOM    106  O   VAL A  14      28.469   7.535 -63.594  1.00 40.44           O  
ATOM    107  CG1 VAL A  14      26.156   6.055 -65.000  1.00 40.44           C  
ATOM    108  CG2 VAL A  14      24.297   7.695 -65.438  1.00 40.44           C  
ATOM    109  N   PHE A  15      28.844   9.094 -65.250  1.00 36.69           N  
ATOM    110  CA  PHE A  15      30.297   9.031 -65.250  1.00 36.69           C  
ATOM    111  C   PHE A  15      30.859  10.117 -64.312  1.00 36.69           C  
ATOM    112  CB  PHE A  15      30.875   9.180 -66.625  1.00 36.69           C  
ATOM    113  O   PHE A  15      31.984   9.984 -63.812  1.00 36.69           O  
ATOM    114  CG  PHE A  15      30.797   7.918 -67.500  1.00 36.69           C  
ATOM    115  CD1 PHE A  15      31.656   6.859 -67.250  1.00 36.69           C  
ATOM    116  CD2 PHE A  15      29.844   7.797 -68.500  1.00 36.69           C  
ATOM    117  CE1 PHE A  15      31.578   5.691 -68.000  1.00 36.69           C  
ATOM    118  CE2 PHE A  15      29.766   6.637 -69.250  1.00 36.69           C  
ATOM    119  CZ  PHE A  15      30.641   5.586 -69.000  1.00 36.69           C  
ATOM    120  N   ALA A  16      30.078  11.078 -63.781  1.00 35.94           N  
ATOM    121  CA  ALA A  16      30.391  12.133 -62.844  1.00 35.94           C  
ATOM    122  C   ALA A  16      29.766  11.836 -61.469  1.00 35.94           C  
ATOM    123  CB  ALA A  16      29.922  13.484 -63.344  1.00 35.94           C  
ATOM    124  O   ALA A  16      30.031  12.531 -60.500  1.00 35.94           O  
ATOM    125  N   GLN A  17      29.141  10.680 -61.250  1.00 29.88           N  
ATOM    126  CA  GLN A  17      28.891  10.016 -60.000  1.00 29.88           C  
ATOM    127  C   GLN A  17      29.984   8.984 -59.688  1.00 29.88           C  
ATOM    128  CB  GLN A  17      27.516   9.336 -60.000  1.00 29.88           C  
ATOM    129  O   GLN A  17      30.250   8.094 -60.500  1.00 29.88           O  
ATOM    130  CG  GLN A  17      26.391  10.234 -59.500  1.00 29.88           C  
ATOM    131  CD  GLN A  17      25.047   9.539 -59.500  1.00 29.88           C  
ATOM    132  NE2 GLN A  17      24.188   9.875 -58.531  1.00 29.88           N  
ATOM    133  OE1 GLN A  17      24.766   8.719 -60.406  1.00 29.88           O  
ATOM    134  N   LYS A  18      31.172   9.445 -59.656  1.00 30.34           N  
ATOM    135  CA  LYS A  18      32.219   8.672 -59.000  1.00 30.34           C  
ATOM    136  C   LYS A  18      31.688   7.328 -58.500  1.00 30.34           C  
ATOM    137  CB  LYS A  18      32.812   9.461 -57.812  1.00 30.34           C  
ATOM    138  O   LYS A  18      30.812   7.277 -57.625  1.00 30.34           O  
ATOM    139  CG  LYS A  18      34.281   9.820 -57.969  1.00 30.34           C  
ATOM    140  CD  LYS A  18      34.781  10.617 -56.781  1.00 30.34           C  
ATOM    141  CE  LYS A  18      36.250  11.031 -56.969  1.00 30.34           C  
ATOM    142  NZ  LYS A  18      36.719  11.852 -55.812  1.00 30.34           N  
ATOM    143  N   LEU A  19      31.125   6.414 -59.344  1.00 25.38           N  
ATOM    144  CA  LEU A  19      31.297   4.980 -59.156  1.00 25.38           C  
ATOM    145  C   LEU A  19      32.688   4.684 -58.562  1.00 25.38           C  
ATOM    146  CB  LEU A  19      31.125   4.230 -60.469  1.00 25.38           C  
ATOM    147  O   LEU A  19      33.688   5.191 -59.062  1.00 25.38           O  
ATOM    148  CG  LEU A  19      29.703   3.791 -60.812  1.00 25.38           C  
ATOM    149  CD1 LEU A  19      29.359   4.188 -62.250  1.00 25.38           C  
ATOM    150  CD2 LEU A  19      29.547   2.287 -60.625  1.00 25.38           C  
ATOM    151  N   PRO A  20      32.906   4.562 -57.219  1.00 28.50           N  
ATOM    152  CA  PRO A  20      34.250   4.285 -56.781  1.00 28.50           C  
ATOM    153  C   PRO A  20      35.094   3.504 -57.812  1.00 28.50           C  
ATOM    154  CB  PRO A  20      34.062   3.455 -55.500  1.00 28.50           C  
ATOM    155  O   PRO A  20      34.656   2.426 -58.250  1.00 28.50           O  
ATOM    156  CG  PRO A  20      32.656   2.904 -55.625  1.00 28.50           C  
ATOM    157  CD  PRO A  20      32.094   3.383 -56.938  1.00 28.50           C  
ATOM    158  N   GLY A  21      35.375   3.914 -59.125  1.00 28.16           N  
ATOM    159  CA  GLY A  21      36.625   3.607 -59.844  1.00 28.16           C  
ATOM    160  C   GLY A  21      37.656   2.916 -58.969  1.00 28.16           C  
ATOM    161  O   GLY A  21      37.875   3.332 -57.844  1.00 28.16           O  
ATOM    162  N   ASN A  22      37.594   1.616 -58.750  1.00 28.55           N  
ATOM    163  CA  ASN A  22      38.625   0.599 -58.781  1.00 28.55           C  
ATOM    164  C   ASN A  22      40.031   1.225 -58.875  1.00 28.55           C  
ATOM    165  CB  ASN A  22      38.406  -0.372 -59.938  1.00 28.55           C  
ATOM    166  O   ASN A  22      40.469   1.619 -59.969  1.00 28.55           O  
ATOM    167  CG  ASN A  22      39.094  -1.701 -59.719  1.00 28.55           C  
ATOM    168  ND2 ASN A  22      39.281  -2.455 -60.812  1.00 28.55           N  
ATOM    169  OD1 ASN A  22      39.500  -2.047 -58.625  1.00 28.55           O  
ATOM    170  N   ASP A  23      40.344   2.396 -58.156  1.00 37.56           N  
ATOM    171  CA  ASP A  23      41.750   2.688 -57.938  1.00 37.56           C  
ATOM    172  C   ASP A  23      42.406   1.600 -57.062  1.00 37.56           C  
ATOM    173  CB  ASP A  23      41.906   4.051 -57.250  1.00 37.56           C  
ATOM    174  O   ASP A  23      41.969   1.338 -55.938  1.00 37.56           O  
ATOM    175  CG  ASP A  23      41.875   5.207 -58.219  1.00 37.56           C  
ATOM    176  OD1 ASP A  23      41.938   4.969 -59.469  1.00 37.56           O  
ATOM    177  OD2 ASP A  23      41.812   6.371 -57.781  1.00 37.56           O  
ATOM    178  N   ASN A  24      42.656   0.448 -57.469  1.00 39.78           N  
ATOM    179  CA  ASN A  24      43.781  -0.488 -57.312  1.00 39.78           C  
ATOM    180  C   ASN A  24      44.938   0.153 -56.562  1.00 39.78           C  
ATOM    181  CB  ASN A  24      44.250  -1.021 -58.656  1.00 39.78           C  
ATOM    182  O   ASN A  24      46.000   0.383 -57.156  1.00 39.78           O  
ATOM    183  CG  ASN A  24      43.250  -1.993 -59.281  1.00 39.78           C  
ATOM    184  ND2 ASN A  24      43.438  -2.318 -60.562  1.00 39.78           N  
ATOM    185  OD1 ASN A  24      42.312  -2.447 -58.625  1.00 39.78           O  
ATOM    186  N   SER A  25      44.781   0.580 -55.125  1.00 50.25           N  
ATOM    187  CA  SER A  25      45.875   0.105 -54.281  1.00 50.25           C  
ATOM    188  C   SER A  25      45.875   0.817 -52.938  1.00 50.25           C  
ATOM    189  CB  SER A  25      47.219   0.307 -55.000  1.00 50.25           C  
ATOM    190  O   SER A  25      46.812   0.663 -52.156  1.00 50.25           O  
ATOM    191  OG  SER A  25      47.438   1.683 -55.250  1.00 50.25           O  
ATOM    192  N   THR A  26      44.531   1.277 -52.281  1.00 60.03           N  
ATOM    193  CA  THR A  26      44.719   1.687 -50.875  1.00 60.03           C  
ATOM    194  C   THR A  26      43.531   1.298 -50.031  1.00 60.03           C  
ATOM    195  CB  THR A  26      44.969   3.203 -50.781  1.00 60.03           C  
ATOM    196  O   THR A  26      42.375   1.447 -50.469  1.00 60.03           O  
ATOM    197  CG2 THR A  26      46.312   3.594 -51.406  1.00 60.03           C  
ATOM    198  OG1 THR A  26      43.906   3.896 -51.469  1.00 60.03           O  
ATOM    199  N   ALA A  27      43.562   0.292 -49.250  1.00 68.31           N  
ATOM    200  CA  ALA A  27      42.625  -0.254 -48.250  1.00 68.31           C  
ATOM    201  C   ALA A  27      42.656   0.558 -46.969  1.00 68.31           C  
ATOM    202  CB  ALA A  27      42.969  -1.717 -47.969  1.00 68.31           C  
ATOM    203  O   ALA A  27      43.688   1.181 -46.625  1.00 68.31           O  
ATOM    204  N   THR A  28      41.438   0.943 -46.469  1.00 72.12           N  
ATOM    205  CA  THR A  28      41.281   1.640 -45.219  1.00 72.12           C  
ATOM    206  C   THR A  28      40.938   0.663 -44.094  1.00 72.12           C  
ATOM    207  CB  THR A  28      40.219   2.746 -45.281  1.00 72.12           C  
ATOM    208  O   THR A  28      40.000  -0.148 -44.250  1.00 72.12           O  
ATOM    209  CG2 THR A  28      40.188   3.566 -44.000  1.00 72.12           C  
ATOM    210  OG1 THR A  28      40.531   3.615 -46.406  1.00 72.12           O  
ATOM    211  N   LEU A  29      41.781   0.563 -43.125  1.00 72.31           N  
ATOM    212  CA  LEU A  29      41.562  -0.242 -41.938  1.00 72.31           C  
ATOM    213  C   LEU A  29      41.219   0.639 -40.750  1.00 72.31           C  
ATOM    214  CB  LEU A  29      42.844  -1.060 -41.625  1.00 72.31           C  
ATOM    215  O   LEU A  29      42.000   1.476 -40.312  1.00 72.31           O  
ATOM    216  CG  LEU A  29      42.750  -1.923 -40.344  1.00 72.31           C  
ATOM    217  CD1 LEU A  29      41.781  -3.078 -40.562  1.00 72.31           C  
ATOM    218  CD2 LEU A  29      44.156  -2.441 -39.969  1.00 72.31           C  
ATOM    219  N   CYS A  30      40.031   0.432 -40.281  1.00 68.75           N  
ATOM    220  CA  CYS A  30      39.531   1.203 -39.156  1.00 68.75           C  
ATOM    221  C   CYS A  30      39.375   0.320 -37.906  1.00 68.75           C  
ATOM    222  CB  CYS A  30      38.188   1.865 -39.500  1.00 68.75           C  
ATOM    223  O   CYS A  30      38.719  -0.725 -37.969  1.00 68.75           O  
ATOM    224  SG  CYS A  30      38.281   3.016 -40.875  1.00 68.75           S  
ATOM    225  N   LEU A  31      40.156   0.654 -36.812  1.00 61.72           N  
ATOM    226  CA  LEU A  31      40.125  -0.114 -35.562  1.00 61.72           C  
ATOM    227  C   LEU A  31      39.344   0.623 -34.500  1.00 61.72           C  
ATOM    228  CB  LEU A  31      41.531  -0.390 -35.094  1.00 61.72           C  
ATOM    229  O   LEU A  31      39.625   1.773 -34.188  1.00 61.72           O  
ATOM    230  CG  LEU A  31      42.406  -1.277 -35.969  1.00 61.72           C  
ATOM    231  CD1 LEU A  31      43.906  -1.005 -35.719  1.00 61.72           C  
ATOM    232  CD2 LEU A  31      42.094  -2.750 -35.750  1.00 61.72           C  
ATOM    233  N   GLY A  32      37.875   0.380 -34.594  1.00 56.41           N  
ATOM    234  CA  GLY A  32      36.938   0.975 -33.688  1.00 56.41           C  
ATOM    235  C   GLY A  32      35.656   1.473 -34.375  1.00 56.41           C  
ATOM    236  O   GLY A  32      35.562   1.456 -35.594  1.00 56.41           O  
ATOM    237  N   HIS A  33      34.500   1.435 -33.594  1.00 50.22           N  
ATOM    238  CA  HIS A  33      33.156   1.795 -34.031  1.00 50.22           C  
ATOM    239  C   HIS A  33      33.062   3.273 -34.406  1.00 50.22           C  
ATOM    240  CB  HIS A  33      32.125   1.462 -32.938  1.00 50.22           C  
ATOM    241  O   HIS A  33      33.594   4.125 -33.688  1.00 50.22           O  
ATOM    242  CG  HIS A  33      31.641   0.054 -33.000  1.00 50.22           C  
ATOM    243  CD2 HIS A  33      30.469  -0.454 -33.469  1.00 50.22           C  
ATOM    244  ND1 HIS A  33      32.375  -1.019 -32.562  1.00 50.22           N  
ATOM    245  CE1 HIS A  33      31.672  -2.129 -32.719  1.00 50.22           C  
ATOM    246  NE2 HIS A  33      30.516  -1.814 -33.281  1.00 50.22           N  
ATOM    247  N   HIS A  34      33.062   3.785 -35.688  1.00 47.94           N  
ATOM    248  CA  HIS A  34      32.719   5.117 -36.188  1.00 47.94           C  
ATOM    249  C   HIS A  34      31.562   5.723 -35.406  1.00 47.94           C  
ATOM    250  CB  HIS A  34      32.375   5.062 -37.656  1.00 47.94           C  
ATOM    251  O   HIS A  34      30.562   5.039 -35.125  1.00 47.94           O  
ATOM    252  CG  HIS A  34      33.562   4.871 -38.562  1.00 47.94           C  
ATOM    253  CD2 HIS A  34      34.031   3.779 -39.219  1.00 47.94           C  
ATOM    254  ND1 HIS A  34      34.469   5.883 -38.812  1.00 47.94           N  
ATOM    255  CE1 HIS A  34      35.406   5.422 -39.625  1.00 47.94           C  
ATOM    256  NE2 HIS A  34      35.156   4.148 -39.875  1.00 47.94           N  
ATOM    257  N   ALA A  35      31.844   6.738 -34.438  1.00 46.72           N  
ATOM    258  CA  ALA A  35      31.000   7.812 -33.906  1.00 46.72           C  
ATOM    259  C   ALA A  35      30.109   8.383 -35.031  1.00 46.72           C  
ATOM    260  CB  ALA A  35      31.859   8.922 -33.312  1.00 46.72           C  
ATOM    261  O   ALA A  35      30.578   8.664 -36.125  1.00 46.72           O  
ATOM    262  N   VAL A  36      29.016   7.773 -35.281  1.00 45.56           N  
ATOM    263  CA  VAL A  36      27.969   8.367 -36.125  1.00 45.56           C  
ATOM    264  C   VAL A  36      27.750   9.820 -35.719  1.00 45.56           C  
ATOM    265  CB  VAL A  36      26.641   7.582 -36.031  1.00 45.56           C  
ATOM    266  O   VAL A  36      27.797  10.164 -34.531  1.00 45.56           O  
ATOM    267  CG1 VAL A  36      25.875   7.652 -37.344  1.00 45.56           C  
ATOM    268  CG2 VAL A  36      26.906   6.129 -35.625  1.00 45.56           C  
ATOM    269  N   PRO A  37      27.969  10.875 -36.656  1.00 46.03           N  
ATOM    270  CA  PRO A  37      27.500  12.227 -36.344  1.00 46.03           C  
ATOM    271  C   PRO A  37      26.078  12.234 -35.750  1.00 46.03           C  
ATOM    272  CB  PRO A  37      27.516  12.922 -37.719  1.00 46.03           C  
ATOM    273  O   PRO A  37      25.266  11.383 -36.125  1.00 46.03           O  
ATOM    274  CG  PRO A  37      27.969  11.875 -38.688  1.00 46.03           C  
ATOM    275  CD  PRO A  37      28.125  10.578 -37.938  1.00 46.03           C  
ATOM    276  N   ASN A  38      25.953  12.477 -34.250  1.00 56.50           N  
ATOM    277  CA  ASN A  38      24.734  12.562 -33.438  1.00 56.50           C  
ATOM    278  C   ASN A  38      24.625  11.398 -32.469  1.00 56.50           C  
ATOM    279  CB  ASN A  38      23.500  12.625 -34.344  1.00 56.50           C  
ATOM    280  O   ASN A  38      23.609  10.703 -32.438  1.00 56.50           O  
ATOM    281  CG  ASN A  38      22.750  13.930 -34.219  1.00 56.50           C  
ATOM    282  ND2 ASN A  38      21.625  14.039 -34.906  1.00 56.50           N  
ATOM    283  OD1 ASN A  38      23.172  14.844 -33.500  1.00 56.50           O  
ATOM    284  N   GLY A  39      25.656  10.984 -31.844  1.00 62.06           N  
ATOM    285  CA  GLY A  39      25.672   9.906 -30.875  1.00 62.06           C  
ATOM    286  C   GLY A  39      24.938  10.250 -29.594  1.00 62.06           C  
ATOM    287  O   GLY A  39      24.438  11.367 -29.438  1.00 62.06           O  
ATOM    288  N   THR A  40      24.484   9.281 -28.781  1.00 73.56           N  
ATOM    289  CA  THR A  40      23.719   9.414 -27.547  1.00 73.56           C  
ATOM    290  C   THR A  40      24.609   9.984 -26.438  1.00 73.56           C  
ATOM    291  CB  THR A  40      23.141   8.062 -27.094  1.00 73.56           C  
ATOM    292  O   THR A  40      25.781   9.625 -26.328  1.00 73.56           O  
ATOM    293  CG2 THR A  40      22.078   8.258 -26.016  1.00 73.56           C  
ATOM    294  OG1 THR A  40      22.547   7.410 -28.219  1.00 73.56           O  
ATOM    295  N   ILE A  41      24.156  11.031 -25.734  1.00 80.56           N  
ATOM    296  CA  ILE A  41      24.891  11.711 -24.656  1.00 80.56           C  
ATOM    297  C   ILE A  41      24.625  11.008 -23.328  1.00 80.56           C  
ATOM    298  CB  ILE A  41      24.484  13.203 -24.562  1.00 80.56           C  
ATOM    299  O   ILE A  41      23.469  10.703 -23.000  1.00 80.56           O  
ATOM    300  CG1 ILE A  41      24.812  13.922 -25.875  1.00 80.56           C  
ATOM    301  CG2 ILE A  41      25.172  13.875 -23.391  1.00 80.56           C  
ATOM    302  CD1 ILE A  41      24.281  15.352 -25.953  1.00 80.56           C  
ATOM    303  N   VAL A  42      25.766  10.734 -22.656  1.00 82.69           N  
ATOM    304  CA  VAL A  42      25.609  10.086 -21.359  1.00 82.69           C  
ATOM    305  C   VAL A  42      26.359  10.875 -20.281  1.00 82.69           C  
ATOM    306  CB  VAL A  42      26.125   8.625 -21.391  1.00 82.69           C  
ATOM    307  O   VAL A  42      27.281  11.641 -20.594  1.00 82.69           O  
ATOM    308  CG1 VAL A  42      25.312   7.793 -22.375  1.00 82.69           C  
ATOM    309  CG2 VAL A  42      27.609   8.594 -21.750  1.00 82.69           C  
ATOM    310  N   LYS A  43      25.922  10.688 -19.047  1.00 82.06           N  
ATOM    311  CA  LYS A  43      26.562  11.297 -17.875  1.00 82.06           C  
ATOM    312  C   LYS A  43      27.609  10.367 -17.281  1.00 82.06           C  
ATOM    313  CB  LYS A  43      25.516  11.672 -16.828  1.00 82.06           C  
ATOM    314  O   LYS A  43      27.328   9.188 -17.047  1.00 82.06           O  
ATOM    315  CG  LYS A  43      26.078  12.438 -15.641  1.00 82.06           C  
ATOM    316  CD  LYS A  43      24.984  12.812 -14.648  1.00 82.06           C  
ATOM    317  CE  LYS A  43      25.562  13.539 -13.438  1.00 82.06           C  
ATOM    318  NZ  LYS A  43      24.500  13.938 -12.469  1.00 82.06           N  
ATOM    319  N   THR A  44      28.906  10.906 -17.047  1.00 80.62           N  
ATOM    320  CA  THR A  44      29.969  10.211 -16.328  1.00 80.62           C  
ATOM    321  C   THR A  44      30.281  10.922 -15.008  1.00 80.62           C  
ATOM    322  CB  THR A  44      31.250  10.117 -17.172  1.00 80.62           C  
ATOM    323  O   THR A  44      29.719  11.977 -14.719  1.00 80.62           O  
ATOM    324  CG2 THR A  44      30.953   9.562 -18.562  1.00 80.62           C  
ATOM    325  OG1 THR A  44      31.844  11.414 -17.297  1.00 80.62           O  
ATOM    326  N   ILE A  45      31.234  10.430 -14.203  1.00 75.44           N  
ATOM    327  CA  ILE A  45      31.625  11.023 -12.922  1.00 75.44           C  
ATOM    328  C   ILE A  45      32.250  12.391 -13.156  1.00 75.44           C  
ATOM    329  CB  ILE A  45      32.594  10.102 -12.148  1.00 75.44           C  
ATOM    330  O   ILE A  45      32.062  13.312 -12.359  1.00 75.44           O  
ATOM    331  CG1 ILE A  45      31.906   8.781 -11.789  1.00 75.44           C  
ATOM    332  CG2 ILE A  45      33.125  10.812 -10.891  1.00 75.44           C  
ATOM    333  CD1 ILE A  45      32.844   7.754 -11.156  1.00 75.44           C  
ATOM    334  N   THR A  46      32.938  12.555 -14.289  1.00 74.94           N  
ATOM    335  CA  THR A  46      33.781  13.719 -14.539  1.00 74.94           C  
ATOM    336  C   THR A  46      33.125  14.648 -15.562  1.00 74.94           C  
ATOM    337  CB  THR A  46      35.188  13.305 -15.031  1.00 74.94           C  
ATOM    338  O   THR A  46      33.438  15.844 -15.602  1.00 74.94           O  
ATOM    339  CG2 THR A  46      35.969  12.594 -13.938  1.00 74.94           C  
ATOM    340  OG1 THR A  46      35.031  12.430 -16.156  1.00 74.94           O  
ATOM    341  N   ASN A  47      32.188  14.094 -16.375  1.00 76.94           N  
ATOM    342  CA  ASN A  47      31.578  14.891 -17.422  1.00 76.94           C  
ATOM    343  C   ASN A  47      30.125  14.492 -17.656  1.00 76.94           C  
ATOM    344  CB  ASN A  47      32.375  14.766 -18.734  1.00 76.94           C  
ATOM    345  O   ASN A  47      29.812  13.305 -17.766  1.00 76.94           O  
ATOM    346  CG  ASN A  47      31.969  15.797 -19.766  1.00 76.94           C  
ATOM    347  ND2 ASN A  47      32.938  16.250 -20.547  1.00 76.94           N  
ATOM    348  OD1 ASN A  47      30.797  16.188 -19.844  1.00 76.94           O  
ATOM    349  N   ASP A  48      29.281  15.469 -17.891  1.00 80.38           N  
ATOM    350  CA  ASP A  48      27.844  15.234 -18.031  1.00 80.38           C  
ATOM    351  C   ASP A  48      27.422  15.234 -19.500  1.00 80.38           C  
ATOM    352  CB  ASP A  48      27.047  16.281 -17.250  1.00 80.38           C  
ATOM    353  O   ASP A  48      26.266  14.953 -19.812  1.00 80.38           O  
ATOM    354  CG  ASP A  48      27.297  16.219 -15.750  1.00 80.38           C  
ATOM    355  OD1 ASP A  48      27.797  15.188 -15.258  1.00 80.38           O  
ATOM    356  OD2 ASP A  48      26.969  17.203 -15.055  1.00 80.38           O  
ATOM    357  N   GLN A  49      28.344  15.492 -20.438  1.00 80.19           N  
ATOM    358  CA  GLN A  49      28.016  15.562 -21.859  1.00 80.19           C  
ATOM    359  C   GLN A  49      29.000  14.750 -22.688  1.00 80.19           C  
ATOM    360  CB  GLN A  49      28.000  17.016 -22.328  1.00 80.19           C  
ATOM    361  O   GLN A  49      29.719  15.305 -23.531  1.00 80.19           O  
ATOM    362  CG  GLN A  49      26.906  17.859 -21.688  1.00 80.19           C  
ATOM    363  CD  GLN A  49      26.766  19.234 -22.328  1.00 80.19           C  
ATOM    364  NE2 GLN A  49      25.547  19.750 -22.344  1.00 80.19           N  
ATOM    365  OE1 GLN A  49      27.750  19.812 -22.812  1.00 80.19           O  
ATOM    366  N   ILE A  50      28.984  13.430 -22.469  1.00 74.44           N  
ATOM    367  CA  ILE A  50      29.875  12.570 -23.219  1.00 74.44           C  
ATOM    368  C   ILE A  50      29.094  11.859 -24.328  1.00 74.44           C  
ATOM    369  CB  ILE A  50      30.578  11.539 -22.312  1.00 74.44           C  
ATOM    370  O   ILE A  50      28.094  11.195 -24.047  1.00 74.44           O  
ATOM    371  CG1 ILE A  50      31.438  12.250 -21.266  1.00 74.44           C  
ATOM    372  CG2 ILE A  50      31.422  10.555 -23.141  1.00 74.44           C  
ATOM    373  CD1 ILE A  50      32.062  11.312 -20.219  1.00 74.44           C  
ATOM    374  N   GLU A  51      29.500  12.094 -25.516  1.00 72.38           N  
ATOM    375  CA  GLU A  51      28.875  11.445 -26.672  1.00 72.38           C  
ATOM    376  C   GLU A  51      29.406  10.023 -26.859  1.00 72.38           C  
ATOM    377  CB  GLU A  51      29.109  12.266 -27.938  1.00 72.38           C  
ATOM    378  O   GLU A  51      30.625   9.820 -26.969  1.00 72.38           O  
ATOM    379  CG  GLU A  51      28.188  11.875 -29.094  1.00 72.38           C  
ATOM    380  CD  GLU A  51      28.344  12.773 -30.312  1.00 72.38           C  
ATOM    381  OE1 GLU A  51      27.641  12.555 -31.312  1.00 72.38           O  
ATOM    382  OE2 GLU A  51      29.156  13.719 -30.250  1.00 72.38           O  
ATOM    383  N   VAL A  52      28.469   9.008 -26.906  1.00 70.44           N  
ATOM    384  CA  VAL A  52      28.875   7.613 -27.031  1.00 70.44           C  
ATOM    385  C   VAL A  52      28.203   6.980 -28.250  1.00 70.44           C  
ATOM    386  CB  VAL A  52      28.531   6.816 -25.750  1.00 70.44           C  
ATOM    387  O   VAL A  52      27.266   7.547 -28.812  1.00 70.44           O  
ATOM    388  CG1 VAL A  52      29.297   7.359 -24.547  1.00 70.44           C  
ATOM    389  CG2 VAL A  52      27.016   6.852 -25.500  1.00 70.44           C  
ATOM    390  N   THR A  53      28.656   5.840 -28.641  1.00 65.25           N  
ATOM    391  CA  THR A  53      28.219   5.117 -29.828  1.00 65.25           C  
ATOM    392  C   THR A  53      26.875   4.445 -29.594  1.00 65.25           C  
ATOM    393  CB  THR A  53      29.250   4.055 -30.250  1.00 65.25           C  
ATOM    394  O   THR A  53      26.047   4.352 -30.500  1.00 65.25           O  
ATOM    395  CG2 THR A  53      30.531   4.707 -30.781  1.00 65.25           C  
ATOM    396  OG1 THR A  53      29.594   3.244 -29.109  1.00 65.25           O  
ATOM    397  N   ASN A  54      26.609   3.982 -28.359  1.00 71.50           N  
ATOM    398  CA  ASN A  54      25.328   3.383 -27.969  1.00 71.50           C  
ATOM    399  C   ASN A  54      25.062   3.574 -26.484  1.00 71.50           C  
ATOM    400  CB  ASN A  54      25.312   1.896 -28.328  1.00 71.50           C  
ATOM    401  O   ASN A  54      25.984   3.572 -25.672  1.00 71.50           O  
ATOM    402  CG  ASN A  54      23.922   1.297 -28.250  1.00 71.50           C  
ATOM    403  ND2 ASN A  54      23.828  -0.019 -28.406  1.00 71.50           N  
ATOM    404  OD1 ASN A  54      22.938   2.012 -28.047  1.00 71.50           O  
ATOM    405  N   ALA A  55      23.844   3.705 -26.125  1.00 83.12           N  
ATOM    406  CA  ALA A  55      23.422   3.789 -24.734  1.00 83.12           C  
ATOM    407  C   ALA A  55      22.062   3.113 -24.547  1.00 83.12           C  
ATOM    408  CB  ALA A  55      23.344   5.246 -24.297  1.00 83.12           C  
ATOM    409  O   ALA A  55      21.172   3.223 -25.391  1.00 83.12           O  
ATOM    410  N   THR A  56      21.969   2.311 -23.516  1.00 85.75           N  
ATOM    411  CA  THR A  56      20.719   1.621 -23.188  1.00 85.75           C  
ATOM    412  C   THR A  56      20.047   2.262 -21.969  1.00 85.75           C  
ATOM    413  CB  THR A  56      20.969   0.126 -22.906  1.00 85.75           C  
ATOM    414  O   THR A  56      20.703   2.545 -20.969  1.00 85.75           O  
ATOM    415  CG2 THR A  56      19.656  -0.616 -22.688  1.00 85.75           C  
ATOM    416  OG1 THR A  56      21.641  -0.454 -24.031  1.00 85.75           O  
ATOM    417  N   GLU A  57      18.719   2.488 -22.156  1.00 91.19           N  
ATOM    418  CA  GLU A  57      17.969   3.059 -21.047  1.00 91.19           C  
ATOM    419  C   GLU A  57      17.688   2.014 -19.969  1.00 91.19           C  
ATOM    420  CB  GLU A  57      16.641   3.656 -21.547  1.00 91.19           C  
ATOM    421  O   GLU A  57      17.250   0.906 -20.266  1.00 91.19           O  
ATOM    422  CG  GLU A  57      15.836   4.348 -20.453  1.00 91.19           C  
ATOM    423  CD  GLU A  57      16.516   5.574 -19.891  1.00 91.19           C  
ATOM    424  OE1 GLU A  57      16.969   5.527 -18.719  1.00 91.19           O  
ATOM    425  OE2 GLU A  57      16.609   6.594 -20.609  1.00 91.19           O  
ATOM    426  N   LEU A  58      17.953   2.467 -18.688  1.00 88.88           N  
ATOM    427  CA  LEU A  58      17.797   1.532 -17.578  1.00 88.88           C  
ATOM    428  C   LEU A  58      16.516   1.808 -16.828  1.00 88.88           C  
ATOM    429  CB  LEU A  58      19.000   1.621 -16.641  1.00 88.88           C  
ATOM    430  O   LEU A  58      16.109   1.017 -15.969  1.00 88.88           O  
ATOM    431  CG  LEU A  58      20.359   1.257 -17.219  1.00 88.88           C  
ATOM    432  CD1 LEU A  58      21.453   1.396 -16.156  1.00 88.88           C  
ATOM    433  CD2 LEU A  58      20.344  -0.158 -17.797  1.00 88.88           C  
ATOM    434  N   VAL A  59      15.828   3.010 -17.156  1.00 91.50           N  
ATOM    435  CA  VAL A  59      14.641   3.414 -16.406  1.00 91.50           C  
ATOM    436  C   VAL A  59      13.391   3.201 -17.250  1.00 91.50           C  
ATOM    437  CB  VAL A  59      14.734   4.887 -15.945  1.00 91.50           C  
ATOM    438  O   VAL A  59      13.305   3.691 -18.375  1.00 91.50           O  
ATOM    439  CG1 VAL A  59      13.477   5.297 -15.180  1.00 91.50           C  
ATOM    440  CG2 VAL A  59      15.984   5.105 -15.094  1.00 91.50           C  
ATOM    441  N   GLN A  60      12.414   2.424 -16.656  1.00 91.12           N  
ATOM    442  CA  GLN A  60      11.094   2.293 -17.250  1.00 91.12           C  
ATOM    443  C   GLN A  60      10.219   3.504 -16.922  1.00 91.12           C  
ATOM    444  CB  GLN A  60      10.406   1.013 -16.766  1.00 91.12           C  
ATOM    445  O   GLN A  60       9.961   3.795 -15.758  1.00 91.12           O  
ATOM    446  CG  GLN A  60       9.039   0.776 -17.375  1.00 91.12           C  
ATOM    447  CD  GLN A  60       9.102   0.477 -18.859  1.00 91.12           C  
ATOM    448  NE2 GLN A  60       8.328   1.217 -19.656  1.00 91.12           N  
ATOM    449  OE1 GLN A  60       9.844  -0.411 -19.297  1.00 91.12           O  
ATOM    450  N   SER A  61       9.727   4.191 -17.969  1.00 87.94           N  
ATOM    451  CA  SER A  61       9.016   5.445 -17.734  1.00 87.94           C  
ATOM    452  C   SER A  61       7.555   5.340 -18.172  1.00 87.94           C  
ATOM    453  CB  SER A  61       9.695   6.594 -18.484  1.00 87.94           C  
ATOM    454  O   SER A  61       6.781   6.289 -18.000  1.00 87.94           O  
ATOM    455  OG  SER A  61       9.844   6.285 -19.859  1.00 87.94           O  
ATOM    456  N   SER A  62       7.230   4.090 -18.641  1.00 88.31           N  
ATOM    457  CA  SER A  62       5.852   3.957 -19.094  1.00 88.31           C  
ATOM    458  C   SER A  62       5.180   2.736 -18.484  1.00 88.31           C  
ATOM    459  CB  SER A  62       5.797   3.859 -20.625  1.00 88.31           C  
ATOM    460  O   SER A  62       5.855   1.778 -18.094  1.00 88.31           O  
ATOM    461  OG  SER A  62       6.496   2.713 -21.078  1.00 88.31           O  
ATOM    462  N   SER A  63       3.830   2.914 -18.328  1.00 88.94           N  
ATOM    463  CA  SER A  63       2.994   1.827 -17.828  1.00 88.94           C  
ATOM    464  C   SER A  63       2.098   1.265 -18.922  1.00 88.94           C  
ATOM    465  CB  SER A  63       2.139   2.309 -16.656  1.00 88.94           C  
ATOM    466  O   SER A  63       1.865   1.923 -19.938  1.00 88.94           O  
ATOM    467  OG  SER A  63       1.073   3.123 -17.109  1.00 88.94           O  
ATOM    468  N   THR A  64       1.680   0.044 -18.797  1.00 89.44           N  
ATOM    469  CA  THR A  64       0.825  -0.624 -19.766  1.00 89.44           C  
ATOM    470  C   THR A  64      -0.578  -0.023 -19.766  1.00 89.44           C  
ATOM    471  CB  THR A  64       0.739  -2.137 -19.500  1.00 89.44           C  
ATOM    472  O   THR A  64      -1.332  -0.180 -20.719  1.00 89.44           O  
ATOM    473  CG2 THR A  64       2.102  -2.803 -19.656  1.00 89.44           C  
ATOM    474  OG1 THR A  64       0.272  -2.346 -18.156  1.00 89.44           O  
ATOM    475  N   GLY A  65      -0.833   0.833 -18.656  1.00 91.12           N  
ATOM    476  CA  GLY A  65      -2.123   1.500 -18.594  1.00 91.12           C  
ATOM    477  C   GLY A  65      -3.240   0.595 -18.109  1.00 91.12           C  
ATOM    478  O   GLY A  65      -4.395   1.017 -18.016  1.00 91.12           O  
ATOM    479  N   GLU A  66      -2.988  -0.709 -17.906  1.00 94.62           N  
ATOM    480  CA  GLU A  66      -3.924  -1.658 -17.312  1.00 94.62           C  
ATOM    481  C   GLU A  66      -3.258  -2.480 -16.203  1.00 94.62           C  
ATOM    482  CB  GLU A  66      -4.500  -2.586 -18.375  1.00 94.62           C  
ATOM    483  O   GLU A  66      -2.045  -2.701 -16.234  1.00 94.62           O  
ATOM    484  CG  GLU A  66      -3.451  -3.426 -19.094  1.00 94.62           C  
ATOM    485  CD  GLU A  66      -4.016  -4.227 -20.266  1.00 94.62           C  
ATOM    486  OE1 GLU A  66      -3.299  -5.102 -20.797  1.00 94.62           O  
ATOM    487  OE2 GLU A  66      -5.184  -3.979 -20.641  1.00 94.62           O  
ATOM    488  N   ILE A  67      -4.035  -2.912 -15.188  1.00 94.88           N  
ATOM    489  CA  ILE A  67      -3.570  -3.793 -14.125  1.00 94.88           C  
ATOM    490  C   ILE A  67      -3.633  -5.246 -14.586  1.00 94.88           C  
ATOM    491  CB  ILE A  67      -4.398  -3.607 -12.828  1.00 94.88           C  
ATOM    492  O   ILE A  67      -4.695  -5.727 -14.992  1.00 94.88           O  
ATOM    493  CG1 ILE A  67      -4.234  -2.184 -12.289  1.00 94.88           C  
ATOM    494  CG2 ILE A  67      -3.998  -4.645 -11.781  1.00 94.88           C  
ATOM    495  CD1 ILE A  67      -5.117  -1.870 -11.094  1.00 94.88           C  
ATOM    496  N   CYS A  68      -2.473  -5.906 -14.625  1.00 94.00           N  
ATOM    497  CA  CYS A  68      -2.416  -7.293 -15.078  1.00 94.00           C  
ATOM    498  C   CYS A  68      -2.947  -8.242 -14.008  1.00 94.00           C  
ATOM    499  CB  CYS A  68      -0.983  -7.676 -15.445  1.00 94.00           C  
ATOM    500  O   CYS A  68      -2.582  -8.125 -12.836  1.00 94.00           O  
ATOM    501  SG  CYS A  68      -0.366  -6.848 -16.938  1.00 94.00           S  
ATOM    502  N   ASP A  69      -3.859  -9.188 -14.383  1.00 92.38           N  
ATOM    503  CA  ASP A  69      -4.551 -10.055 -13.438  1.00 92.38           C  
ATOM    504  C   ASP A  69      -3.773 -11.352 -13.211  1.00 92.38           C  
ATOM    505  CB  ASP A  69      -5.965 -10.375 -13.930  1.00 92.38           C  
ATOM    506  O   ASP A  69      -4.230 -12.242 -12.484  1.00 92.38           O  
ATOM    507  CG  ASP A  69      -5.980 -11.148 -15.234  1.00 92.38           C  
ATOM    508  OD1 ASP A  69      -4.918 -11.266 -15.883  1.00 92.38           O  
ATOM    509  OD2 ASP A  69      -7.062 -11.633 -15.625  1.00 92.38           O  
ATOM    510  N   SER A  70      -2.566 -11.516 -13.797  1.00 92.12           N  
ATOM    511  CA  SER A  70      -1.620 -12.602 -13.578  1.00 92.12           C  
ATOM    512  C   SER A  70      -0.201 -12.078 -13.391  1.00 92.12           C  
ATOM    513  CB  SER A  70      -1.659 -13.594 -14.750  1.00 92.12           C  
ATOM    514  O   SER A  70       0.217 -11.148 -14.094  1.00 92.12           O  
ATOM    515  OG  SER A  70      -0.768 -14.672 -14.523  1.00 92.12           O  
ATOM    516  N   PRO A  71       0.504 -12.695 -12.320  1.00 92.44           N  
ATOM    517  CA  PRO A  71       0.290 -13.906 -11.523  1.00 92.44           C  
ATOM    518  C   PRO A  71      -0.488 -13.633 -10.234  1.00 92.44           C  
ATOM    519  CB  PRO A  71       1.712 -14.375 -11.211  1.00 92.44           C  
ATOM    520  O   PRO A  71      -0.805 -14.570  -9.492  1.00 92.44           O  
ATOM    521  CG  PRO A  71       2.521 -13.125 -11.125  1.00 92.44           C  
ATOM    522  CD  PRO A  71       1.953 -12.125 -12.086  1.00 92.44           C  
ATOM    523  N   HIS A  72      -0.814 -12.352  -9.852  1.00 92.12           N  
ATOM    524  CA  HIS A  72      -1.498 -12.023  -8.609  1.00 92.12           C  
ATOM    525  C   HIS A  72      -3.008 -12.180  -8.750  1.00 92.12           C  
ATOM    526  CB  HIS A  72      -1.157 -10.594  -8.180  1.00 92.12           C  
ATOM    527  O   HIS A  72      -3.561 -11.953  -9.828  1.00 92.12           O  
ATOM    528  CG  HIS A  72       0.310 -10.352  -8.016  1.00 92.12           C  
ATOM    529  CD2 HIS A  72       1.142  -9.484  -8.648  1.00 92.12           C  
ATOM    530  ND1 HIS A  72       1.085 -11.047  -7.113  1.00 92.12           N  
ATOM    531  CE1 HIS A  72       2.334 -10.617  -7.195  1.00 92.12           C  
ATOM    532  NE2 HIS A  72       2.396  -9.672  -8.117  1.00 92.12           N  
ATOM    533  N   GLN A  73      -3.627 -12.648  -7.680  1.00 93.62           N  
ATOM    534  CA  GLN A  73      -5.082 -12.656  -7.602  1.00 93.62           C  
ATOM    535  C   GLN A  73      -5.629 -11.273  -7.281  1.00 93.62           C  
ATOM    536  CB  GLN A  73      -5.559 -13.664  -6.551  1.00 93.62           C  
ATOM    537  O   GLN A  73      -5.531 -10.805  -6.145  1.00 93.62           O  
ATOM    538  CG  GLN A  73      -7.062 -13.891  -6.551  1.00 93.62           C  
ATOM    539  CD  GLN A  73      -7.496 -14.961  -5.566  1.00 93.62           C  
ATOM    540  NE2 GLN A  73      -8.742 -15.414  -5.691  1.00 93.62           N  
ATOM    541  OE1 GLN A  73      -6.723 -15.375  -4.699  1.00 93.62           O  
ATOM    542  N   ILE A  74      -6.195 -10.602  -8.328  1.00 94.56           N  
ATOM    543  CA  ILE A  74      -6.668  -9.227  -8.188  1.00 94.56           C  
ATOM    544  C   ILE A  74      -8.164  -9.219  -7.902  1.00 94.56           C  
ATOM    545  CB  ILE A  74      -6.363  -8.398  -9.453  1.00 94.56           C  
ATOM    546  O   ILE A  74      -8.945  -9.828  -8.641  1.00 94.56           O  
ATOM    547  CG1 ILE A  74      -4.879  -8.516  -9.828  1.00 94.56           C  
ATOM    548  CG2 ILE A  74      -6.762  -6.934  -9.250  1.00 94.56           C  
ATOM    549  CD1 ILE A  74      -3.932  -8.000  -8.750  1.00 94.56           C  
ATOM    550  N   LEU A  75      -8.547  -8.586  -6.809  1.00 94.56           N  
ATOM    551  CA  LEU A  75      -9.953  -8.383  -6.500  1.00 94.56           C  
ATOM    552  C   LEU A  75     -10.375  -6.945  -6.770  1.00 94.56           C  
ATOM    553  CB  LEU A  75     -10.242  -8.750  -5.043  1.00 94.56           C  
ATOM    554  O   LEU A  75      -9.852  -6.016  -6.145  1.00 94.56           O  
ATOM    555  CG  LEU A  75     -11.711  -8.727  -4.617  1.00 94.56           C  
ATOM    556  CD1 LEU A  75     -12.508  -9.773  -5.387  1.00 94.56           C  
ATOM    557  CD2 LEU A  75     -11.836  -8.953  -3.113  1.00 94.56           C  
ATOM    558  N   ASP A  76     -11.227  -6.785  -7.746  1.00 94.38           N  
ATOM    559  CA  ASP A  76     -11.742  -5.461  -8.086  1.00 94.38           C  
ATOM    560  C   ASP A  76     -12.828  -5.031  -7.109  1.00 94.38           C  
ATOM    561  CB  ASP A  76     -12.281  -5.453  -9.516  1.00 94.38           C  
ATOM    562  O   ASP A  76     -13.891  -5.652  -7.043  1.00 94.38           O  
ATOM    563  CG  ASP A  76     -12.578  -4.055 -10.031  1.00 94.38           C  
ATOM    564  OD1 ASP A  76     -12.508  -3.088  -9.242  1.00 94.38           O  
ATOM    565  OD2 ASP A  76     -12.891  -3.918 -11.234  1.00 94.38           O  
ATOM    566  N   GLY A  77     -12.586  -3.881  -6.430  1.00 92.38           N  
ATOM    567  CA  GLY A  77     -13.477  -3.359  -5.410  1.00 92.38           C  
ATOM    568  C   GLY A  77     -14.711  -2.684  -5.988  1.00 92.38           C  
ATOM    569  O   GLY A  77     -15.648  -2.369  -5.258  1.00 92.38           O  
ATOM    570  N   LYS A  78     -14.742  -2.537  -7.383  1.00 92.38           N  
ATOM    571  CA  LYS A  78     -15.859  -1.930  -8.102  1.00 92.38           C  
ATOM    572  C   LYS A  78     -16.406  -0.712  -7.359  1.00 92.38           C  
ATOM    573  CB  LYS A  78     -16.984  -2.949  -8.320  1.00 92.38           C  
ATOM    574  O   LYS A  78     -15.688   0.278  -7.180  1.00 92.38           O  
ATOM    575  CG  LYS A  78     -16.578  -4.133  -9.188  1.00 92.38           C  
ATOM    576  CD  LYS A  78     -17.719  -5.117  -9.367  1.00 92.38           C  
ATOM    577  CE  LYS A  78     -17.312  -6.309 -10.219  1.00 92.38           C  
ATOM    578  NZ  LYS A  78     -18.438  -7.293 -10.359  1.00 92.38           N  
ATOM    579  N   ASN A  79     -17.609  -0.729  -6.848  1.00 91.56           N  
ATOM    580  CA  ASN A  79     -18.219   0.402  -6.160  1.00 91.56           C  
ATOM    581  C   ASN A  79     -18.047   0.298  -4.648  1.00 91.56           C  
ATOM    582  CB  ASN A  79     -19.703   0.509  -6.516  1.00 91.56           C  
ATOM    583  O   ASN A  79     -18.688   1.033  -3.891  1.00 91.56           O  
ATOM    584  CG  ASN A  79     -19.938   0.820  -7.980  1.00 91.56           C  
ATOM    585  ND2 ASN A  79     -21.094   0.438  -8.492  1.00 91.56           N  
ATOM    586  OD1 ASN A  79     -19.078   1.398  -8.648  1.00 91.56           O  
ATOM    587  N   CYS A  80     -17.188  -0.654  -4.215  1.00 92.31           N  
ATOM    588  CA  CYS A  80     -17.031  -0.916  -2.789  1.00 92.31           C  
ATOM    589  C   CYS A  80     -15.594  -0.705  -2.348  1.00 92.31           C  
ATOM    590  CB  CYS A  80     -17.469  -2.342  -2.455  1.00 92.31           C  
ATOM    591  O   CYS A  80     -14.664  -1.247  -2.955  1.00 92.31           O  
ATOM    592  SG  CYS A  80     -17.562  -2.678  -0.683  1.00 92.31           S  
ATOM    593  N   THR A  81     -15.453   0.148  -1.278  1.00 92.88           N  
ATOM    594  CA  THR A  81     -14.133   0.257  -0.658  1.00 92.88           C  
ATOM    595  C   THR A  81     -13.922  -0.858   0.363  1.00 92.88           C  
ATOM    596  CB  THR A  81     -13.953   1.624   0.027  1.00 92.88           C  
ATOM    597  O   THR A  81     -14.875  -1.536   0.755  1.00 92.88           O  
ATOM    598  CG2 THR A  81     -14.203   2.768  -0.952  1.00 92.88           C  
ATOM    599  OG1 THR A  81     -14.875   1.734   1.116  1.00 92.88           O  
ATOM    600  N   LEU A  82     -12.656  -1.071   0.702  1.00 91.94           N  
ATOM    601  CA  LEU A  82     -12.336  -2.119   1.666  1.00 91.94           C  
ATOM    602  C   LEU A  82     -13.078  -1.895   2.980  1.00 91.94           C  
ATOM    603  CB  LEU A  82     -10.828  -2.168   1.919  1.00 91.94           C  
ATOM    604  O   LEU A  82     -13.617  -2.838   3.561  1.00 91.94           O  
ATOM    605  CG  LEU A  82     -10.328  -3.277   2.848  1.00 91.94           C  
ATOM    606  CD1 LEU A  82     -10.719  -4.645   2.295  1.00 91.94           C  
ATOM    607  CD2 LEU A  82      -8.820  -3.182   3.039  1.00 91.94           C  
ATOM    608  N   ILE A  83     -13.148  -0.690   3.523  1.00 92.62           N  
ATOM    609  CA  ILE A  83     -13.820  -0.365   4.777  1.00 92.62           C  
ATOM    610  C   ILE A  83     -15.320  -0.619   4.641  1.00 92.62           C  
ATOM    611  CB  ILE A  83     -13.555   1.099   5.195  1.00 92.62           C  
ATOM    612  O   ILE A  83     -15.953  -1.121   5.570  1.00 92.62           O  
ATOM    613  CG1 ILE A  83     -13.914   1.304   6.672  1.00 92.62           C  
ATOM    614  CG2 ILE A  83     -14.344   2.062   4.305  1.00 92.62           C  
ATOM    615  CD1 ILE A  83     -13.094   0.445   7.629  1.00 92.62           C  
ATOM    616  N   ASP A  84     -15.906  -0.218   3.477  1.00 93.31           N  
ATOM    617  CA  ASP A  84     -17.328  -0.466   3.230  1.00 93.31           C  
ATOM    618  C   ASP A  84     -17.625  -1.961   3.262  1.00 93.31           C  
ATOM    619  CB  ASP A  84     -17.750   0.131   1.887  1.00 93.31           C  
ATOM    620  O   ASP A  84     -18.672  -2.373   3.775  1.00 93.31           O  
ATOM    621  CG  ASP A  84     -17.703   1.648   1.870  1.00 93.31           C  
ATOM    622  OD1 ASP A  84     -17.844   2.275   2.941  1.00 93.31           O  
ATOM    623  OD2 ASP A  84     -17.516   2.223   0.775  1.00 93.31           O  
ATOM    624  N   ALA A  85     -16.719  -2.719   2.652  1.00 93.00           N  
ATOM    625  CA  ALA A  85     -16.859  -4.172   2.680  1.00 93.00           C  
ATOM    626  C   ALA A  85     -16.766  -4.707   4.105  1.00 93.00           C  
ATOM    627  CB  ALA A  85     -15.789  -4.824   1.804  1.00 93.00           C  
ATOM    628  O   ALA A  85     -17.516  -5.605   4.484  1.00 93.00           O  
ATOM    629  N   LEU A  86     -15.898  -4.082   4.914  1.00 93.31           N  
ATOM    630  CA  LEU A  86     -15.703  -4.477   6.305  1.00 93.31           C  
ATOM    631  C   LEU A  86     -16.953  -4.219   7.129  1.00 93.31           C  
ATOM    632  CB  LEU A  86     -14.516  -3.719   6.914  1.00 93.31           C  
ATOM    633  O   LEU A  86     -17.312  -5.012   8.008  1.00 93.31           O  
ATOM    634  CG  LEU A  86     -14.055  -4.180   8.297  1.00 93.31           C  
ATOM    635  CD1 LEU A  86     -13.414  -5.562   8.211  1.00 93.31           C  
ATOM    636  CD2 LEU A  86     -13.078  -3.174   8.898  1.00 93.31           C  
ATOM    637  N   LEU A  87     -17.656  -3.176   6.871  1.00 93.88           N  
ATOM    638  CA  LEU A  87     -18.844  -2.773   7.625  1.00 93.88           C  
ATOM    639  C   LEU A  87     -20.078  -3.510   7.129  1.00 93.88           C  
ATOM    640  CB  LEU A  87     -19.062  -1.261   7.520  1.00 93.88           C  
ATOM    641  O   LEU A  87     -21.094  -3.568   7.828  1.00 93.88           O  
ATOM    642  CG  LEU A  87     -17.953  -0.377   8.117  1.00 93.88           C  
ATOM    643  CD1 LEU A  87     -18.297   1.097   7.902  1.00 93.88           C  
ATOM    644  CD2 LEU A  87     -17.766  -0.679   9.602  1.00 93.88           C  
ATOM    645  N   GLY A  88     -19.953  -4.133   5.934  1.00 92.44           N  
ATOM    646  CA  GLY A  88     -21.062  -4.875   5.359  1.00 92.44           C  
ATOM    647  C   GLY A  88     -22.062  -3.992   4.637  1.00 92.44           C  
ATOM    648  O   GLY A  88     -23.266  -4.203   4.734  1.00 92.44           O  
ATOM    649  N   ASP A  89     -21.531  -3.051   3.957  1.00 92.25           N  
ATOM    650  CA  ASP A  89     -22.391  -2.219   3.107  1.00 92.25           C  
ATOM    651  C   ASP A  89     -23.125  -3.064   2.068  1.00 92.25           C  
ATOM    652  CB  ASP A  89     -21.547  -1.140   2.412  1.00 92.25           C  
ATOM    653  O   ASP A  89     -22.562  -4.023   1.533  1.00 92.25           O  
ATOM    654  CG  ASP A  89     -22.359   0.096   2.057  1.00 92.25           C  
ATOM    655  OD1 ASP A  89     -23.578  -0.022   1.817  1.00 92.25           O  
ATOM    656  OD2 ASP A  89     -21.766   1.197   2.016  1.00 92.25           O  
ATOM    657  N   PRO A  90     -24.359  -2.723   1.780  1.00 88.81           N  
ATOM    658  CA  PRO A  90     -25.188  -3.535   0.889  1.00 88.81           C  
ATOM    659  C   PRO A  90     -24.562  -3.736  -0.487  1.00 88.81           C  
ATOM    660  CB  PRO A  90     -26.484  -2.727   0.783  1.00 88.81           C  
ATOM    661  O   PRO A  90     -24.672  -4.820  -1.066  1.00 88.81           O  
ATOM    662  CG  PRO A  90     -26.594  -2.006   2.088  1.00 88.81           C  
ATOM    663  CD  PRO A  90     -25.219  -1.617   2.533  1.00 88.81           C  
ATOM    664  N   GLN A  91     -23.812  -2.789  -1.034  1.00 87.62           N  
ATOM    665  CA  GLN A  91     -23.203  -2.873  -2.357  1.00 87.62           C  
ATOM    666  C   GLN A  91     -21.969  -3.752  -2.332  1.00 87.62           C  
ATOM    667  CB  GLN A  91     -22.859  -1.479  -2.879  1.00 87.62           C  
ATOM    668  O   GLN A  91     -21.469  -4.160  -3.383  1.00 87.62           O  
ATOM    669  CG  GLN A  91     -21.859  -0.727  -2.002  1.00 87.62           C  
ATOM    670  CD  GLN A  91     -21.672   0.716  -2.434  1.00 87.62           C  
ATOM    671  NE2 GLN A  91     -21.000   1.498  -1.604  1.00 87.62           N  
ATOM    672  OE1 GLN A  91     -22.141   1.123  -3.502  1.00 87.62           O  
ATOM    673  N   CYS A  92     -21.531  -4.234  -1.132  1.00 90.88           N  
ATOM    674  CA  CYS A  92     -20.297  -5.000  -0.975  1.00 90.88           C  
ATOM    675  C   CYS A  92     -20.609  -6.445  -0.592  1.00 90.88           C  
ATOM    676  CB  CYS A  92     -19.406  -4.359   0.082  1.00 90.88           C  
ATOM    677  O   CYS A  92     -19.703  -7.199  -0.232  1.00 90.88           O  
ATOM    678  SG  CYS A  92     -18.922  -2.666  -0.308  1.00 90.88           S  
ATOM    679  N   ASP A  93     -21.828  -6.902  -0.665  1.00 85.94           N  
ATOM    680  CA  ASP A  93     -22.266  -8.219  -0.208  1.00 85.94           C  
ATOM    681  C   ASP A  93     -21.516  -9.328  -0.957  1.00 85.94           C  
ATOM    682  CB  ASP A  93     -23.766  -8.383  -0.384  1.00 85.94           C  
ATOM    683  O   ASP A  93     -21.266 -10.398  -0.400  1.00 85.94           O  
ATOM    684  CG  ASP A  93     -24.578  -7.664   0.683  1.00 85.94           C  
ATOM    685  OD1 ASP A  93     -23.984  -7.230   1.698  1.00 85.94           O  
ATOM    686  OD2 ASP A  93     -25.797  -7.531   0.509  1.00 85.94           O  
ATOM    687  N   GLY A  94     -21.000  -9.102  -2.104  1.00 86.12           N  
ATOM    688  CA  GLY A  94     -20.328 -10.078  -2.941  1.00 86.12           C  
ATOM    689  C   GLY A  94     -18.875 -10.289  -2.572  1.00 86.12           C  
ATOM    690  O   GLY A  94     -18.219 -11.188  -3.094  1.00 86.12           O  
ATOM    691  N   PHE A  95     -18.359  -9.578  -1.585  1.00 86.94           N  
ATOM    692  CA  PHE A  95     -16.938  -9.586  -1.260  1.00 86.94           C  
ATOM    693  C   PHE A  95     -16.672 -10.445  -0.034  1.00 86.94           C  
ATOM    694  CB  PHE A  95     -16.438  -8.156  -1.020  1.00 86.94           C  
ATOM    695  O   PHE A  95     -15.516 -10.641   0.353  1.00 86.94           O  
ATOM    696  CG  PHE A  95     -16.344  -7.324  -2.270  1.00 86.94           C  
ATOM    697  CD1 PHE A  95     -15.352  -7.555  -3.209  1.00 86.94           C  
ATOM    698  CD2 PHE A  95     -17.266  -6.312  -2.508  1.00 86.94           C  
ATOM    699  CE1 PHE A  95     -15.266  -6.781  -4.367  1.00 86.94           C  
ATOM    700  CE2 PHE A  95     -17.188  -5.539  -3.662  1.00 86.94           C  
ATOM    701  CZ  PHE A  95     -16.188  -5.777  -4.590  1.00 86.94           C  
ATOM    702  N   GLN A  96     -17.750 -11.078   0.504  1.00 83.06           N  
ATOM    703  CA  GLN A  96     -17.594 -11.922   1.687  1.00 83.06           C  
ATOM    704  C   GLN A  96     -16.797 -13.180   1.369  1.00 83.06           C  
ATOM    705  CB  GLN A  96     -18.969 -12.305   2.248  1.00 83.06           C  
ATOM    706  O   GLN A  96     -17.094 -13.883   0.400  1.00 83.06           O  
ATOM    707  CG  GLN A  96     -18.906 -13.062   3.566  1.00 83.06           C  
ATOM    708  CD  GLN A  96     -20.281 -13.328   4.160  1.00 83.06           C  
ATOM    709  NE2 GLN A  96     -20.297 -13.930   5.344  1.00 83.06           N  
ATOM    710  OE1 GLN A  96     -21.297 -12.992   3.561  1.00 83.06           O  
ATOM    711  N   ASN A  97     -15.680 -13.367   2.068  1.00 83.25           N  
ATOM    712  CA  ASN A  97     -14.867 -14.578   2.037  1.00 83.25           C  
ATOM    713  C   ASN A  97     -14.031 -14.664   0.765  1.00 83.25           C  
ATOM    714  CB  ASN A  97     -15.758 -15.820   2.172  1.00 83.25           C  
ATOM    715  O   ASN A  97     -13.562 -15.742   0.395  1.00 83.25           O  
ATOM    716  CG  ASN A  97     -16.469 -15.883   3.506  1.00 83.25           C  
ATOM    717  ND2 ASN A  97     -17.719 -16.359   3.490  1.00 83.25           N  
ATOM    718  OD1 ASN A  97     -15.914 -15.508   4.543  1.00 83.25           O  
ATOM    719  N   LYS A  98     -14.039 -13.609  -0.062  1.00 90.38           N  
ATOM    720  CA  LYS A  98     -13.164 -13.555  -1.230  1.00 90.38           C  
ATOM    721  C   LYS A  98     -11.711 -13.344  -0.821  1.00 90.38           C  
ATOM    722  CB  LYS A  98     -13.609 -12.445  -2.184  1.00 90.38           C  
ATOM    723  O   LYS A  98     -11.430 -12.625   0.139  1.00 90.38           O  
ATOM    724  CG  LYS A  98     -14.930 -12.727  -2.889  1.00 90.38           C  
ATOM    725  CD  LYS A  98     -15.141 -11.797  -4.074  1.00 90.38           C  
ATOM    726  CE  LYS A  98     -16.422 -12.133  -4.836  1.00 90.38           C  
ATOM    727  NZ  LYS A  98     -16.625 -11.219  -6.000  1.00 90.38           N  
ATOM    728  N   LYS A  99     -10.867 -14.031  -1.475  1.00 91.88           N  
ATOM    729  CA  LYS A  99      -9.438 -13.898  -1.212  1.00 91.88           C  
ATOM    730  C   LYS A  99      -8.758 -13.078  -2.303  1.00 91.88           C  
ATOM    731  CB  LYS A  99      -8.781 -15.273  -1.101  1.00 91.88           C  
ATOM    732  O   LYS A  99      -9.164 -13.117  -3.465  1.00 91.88           O  
ATOM    733  CG  LYS A  99      -9.281 -16.109   0.069  1.00 91.88           C  
ATOM    734  CD  LYS A  99      -8.539 -17.438   0.167  1.00 91.88           C  
ATOM    735  CE  LYS A  99      -9.047 -18.281   1.330  1.00 91.88           C  
ATOM    736  NZ  LYS A  99      -8.336 -19.578   1.423  1.00 91.88           N  
ATOM    737  N   TRP A 100      -7.766 -12.344  -1.868  1.00 93.38           N  
ATOM    738  CA  TRP A 100      -7.066 -11.523  -2.850  1.00 93.38           C  
ATOM    739  C   TRP A 100      -5.598 -11.367  -2.479  1.00 93.38           C  
ATOM    740  CB  TRP A 100      -7.727 -10.148  -2.969  1.00 93.38           C  
ATOM    741  O   TRP A 100      -5.227 -11.484  -1.308  1.00 93.38           O  
ATOM    742  CG  TRP A 100      -7.684  -9.336  -1.705  1.00 93.38           C  
ATOM    743  CD1 TRP A 100      -6.703  -8.469  -1.318  1.00 93.38           C  
ATOM    744  CD2 TRP A 100      -8.664  -9.336  -0.661  1.00 93.38           C  
ATOM    745  CE2 TRP A 100      -8.211  -8.438   0.330  1.00 93.38           C  
ATOM    746  CE3 TRP A 100      -9.875 -10.008  -0.466  1.00 93.38           C  
ATOM    747  NE1 TRP A 100      -7.016  -7.918  -0.095  1.00 93.38           N  
ATOM    748  CH2 TRP A 100     -10.117  -8.859   1.665  1.00 93.38           C  
ATOM    749  CZ2 TRP A 100      -8.930  -8.188   1.499  1.00 93.38           C  
ATOM    750  CZ3 TRP A 100     -10.594  -9.758   0.698  1.00 93.38           C  
ATOM    751  N   ASP A 101      -4.777 -11.203  -3.555  1.00 92.62           N  
ATOM    752  CA  ASP A 101      -3.414 -10.727  -3.344  1.00 92.62           C  
ATOM    753  C   ASP A 101      -3.365  -9.195  -3.324  1.00 92.62           C  
ATOM    754  CB  ASP A 101      -2.479 -11.266  -4.430  1.00 92.62           C  
ATOM    755  O   ASP A 101      -2.674  -8.602  -2.494  1.00 92.62           O  
ATOM    756  CG  ASP A 101      -2.285 -12.773  -4.348  1.00 92.62           C  
ATOM    757  OD1 ASP A 101      -2.385 -13.336  -3.238  1.00 92.62           O  
ATOM    758  OD2 ASP A 101      -2.029 -13.391  -5.398  1.00 92.62           O  
ATOM    759  N   LEU A 102      -4.176  -8.625  -4.180  1.00 93.06           N  
ATOM    760  CA  LEU A 102      -4.289  -7.172  -4.273  1.00 93.06           C  
ATOM    761  C   LEU A 102      -5.746  -6.746  -4.414  1.00 93.06           C  
ATOM    762  CB  LEU A 102      -3.479  -6.648  -5.465  1.00 93.06           C  
ATOM    763  O   LEU A 102      -6.441  -7.184  -5.336  1.00 93.06           O  
ATOM    764  CG  LEU A 102      -3.447  -5.129  -5.648  1.00 93.06           C  
ATOM    765  CD1 LEU A 102      -2.674  -4.473  -4.512  1.00 93.06           C  
ATOM    766  CD2 LEU A 102      -2.836  -4.770  -7.000  1.00 93.06           C  
ATOM    767  N   PHE A 103      -6.285  -5.961  -3.463  1.00 94.00           N  
ATOM    768  CA  PHE A 103      -7.605  -5.344  -3.518  1.00 94.00           C  
ATOM    769  C   PHE A 103      -7.535  -3.967  -4.164  1.00 94.00           C  
ATOM    770  CB  PHE A 103      -8.211  -5.234  -2.113  1.00 94.00           C  
ATOM    771  O   PHE A 103      -6.809  -3.090  -3.691  1.00 94.00           O  
ATOM    772  CG  PHE A 103      -9.648  -4.816  -2.104  1.00 94.00           C  
ATOM    773  CD1 PHE A 103     -10.000  -3.475  -2.219  1.00 94.00           C  
ATOM    774  CD2 PHE A 103     -10.664  -5.758  -1.980  1.00 94.00           C  
ATOM    775  CE1 PHE A 103     -11.336  -3.082  -2.211  1.00 94.00           C  
ATOM    776  CE2 PHE A 103     -12.000  -5.375  -1.972  1.00 94.00           C  
ATOM    777  CZ  PHE A 103     -12.336  -4.035  -2.086  1.00 94.00           C  
ATOM    778  N   VAL A 104      -8.266  -3.756  -5.270  1.00 94.62           N  
ATOM    779  CA  VAL A 104      -8.219  -2.488  -5.992  1.00 94.62           C  
ATOM    780  C   VAL A 104      -9.445  -1.646  -5.629  1.00 94.62           C  
ATOM    781  CB  VAL A 104      -8.156  -2.703  -7.520  1.00 94.62           C  
ATOM    782  O   VAL A 104     -10.578  -2.049  -5.887  1.00 94.62           O  
ATOM    783  CG1 VAL A 104      -8.203  -1.366  -8.258  1.00 94.62           C  
ATOM    784  CG2 VAL A 104      -6.902  -3.484  -7.895  1.00 94.62           C  
ATOM    785  N   GLU A 105      -9.164  -0.501  -5.016  1.00 93.94           N  
ATOM    786  CA  GLU A 105     -10.227   0.455  -4.715  1.00 93.94           C  
ATOM    787  C   GLU A 105     -10.391   1.467  -5.848  1.00 93.94           C  
ATOM    788  CB  GLU A 105      -9.938   1.180  -3.398  1.00 93.94           C  
ATOM    789  O   GLU A 105      -9.406   2.039  -6.324  1.00 93.94           O  
ATOM    790  CG  GLU A 105     -10.148   0.316  -2.162  1.00 93.94           C  
ATOM    791  CD  GLU A 105      -9.969   1.077  -0.860  1.00 93.94           C  
ATOM    792  OE1 GLU A 105     -10.508   0.638   0.181  1.00 93.94           O  
ATOM    793  OE2 GLU A 105      -9.281   2.123  -0.880  1.00 93.94           O  
ATOM    794  N   ARG A 106     -11.711   1.695  -6.188  1.00 94.38           N  
ATOM    795  CA  ARG A 106     -11.992   2.627  -7.273  1.00 94.38           C  
ATOM    796  C   ARG A 106     -12.375   4.000  -6.734  1.00 94.38           C  
ATOM    797  CB  ARG A 106     -13.109   2.086  -8.172  1.00 94.38           C  
ATOM    798  O   ARG A 106     -12.961   4.105  -5.656  1.00 94.38           O  
ATOM    799  CG  ARG A 106     -12.828   0.706  -8.742  1.00 94.38           C  
ATOM    800  CD  ARG A 106     -11.711   0.744  -9.781  1.00 94.38           C  
ATOM    801  NE  ARG A 106     -11.578  -0.534 -10.477  1.00 94.38           N  
ATOM    802  NH1 ARG A 106      -9.969   0.204 -11.961  1.00 94.38           N  
ATOM    803  NH2 ARG A 106     -10.719  -1.963 -12.055  1.00 94.38           N  
ATOM    804  CZ  ARG A 106     -10.758  -0.761 -11.492  1.00 94.38           C  
ATOM    805  N   SER A 107     -11.961   5.020  -7.469  1.00 92.12           N  
ATOM    806  CA  SER A 107     -12.289   6.383  -7.066  1.00 92.12           C  
ATOM    807  C   SER A 107     -13.797   6.617  -7.070  1.00 92.12           C  
ATOM    808  CB  SER A 107     -11.602   7.391  -7.996  1.00 92.12           C  
ATOM    809  O   SER A 107     -14.297   7.469  -6.336  1.00 92.12           O  
ATOM    810  OG  SER A 107     -12.023   7.203  -9.336  1.00 92.12           O  
ATOM    811  N   LYS A 108     -14.555   5.848  -7.809  1.00 91.00           N  
ATOM    812  CA  LYS A 108     -15.992   6.016  -7.945  1.00 91.00           C  
ATOM    813  C   LYS A 108     -16.734   5.281  -6.832  1.00 91.00           C  
ATOM    814  CB  LYS A 108     -16.469   5.520  -9.312  1.00 91.00           C  
ATOM    815  O   LYS A 108     -17.969   5.340  -6.762  1.00 91.00           O  
ATOM    816  CG  LYS A 108     -16.219   4.035  -9.547  1.00 91.00           C  
ATOM    817  CD  LYS A 108     -16.688   3.609 -10.938  1.00 91.00           C  
ATOM    818  CE  LYS A 108     -16.438   2.125 -11.172  1.00 91.00           C  
ATOM    819  NZ  LYS A 108     -16.891   1.701 -12.531  1.00 91.00           N  
ATOM    820  N   ALA A 109     -15.984   4.555  -6.000  1.00 90.31           N  
ATOM    821  CA  ALA A 109     -16.625   3.812  -4.918  1.00 90.31           C  
ATOM    822  C   ALA A 109     -17.375   4.754  -3.977  1.00 90.31           C  
ATOM    823  CB  ALA A 109     -15.586   3.002  -4.141  1.00 90.31           C  
ATOM    824  O   ALA A 109     -16.906   5.867  -3.707  1.00 90.31           O  
ATOM    825  N   TYR A 110     -18.516   4.414  -3.561  1.00 86.38           N  
ATOM    826  CA  TYR A 110     -19.344   5.234  -2.680  1.00 86.38           C  
ATOM    827  C   TYR A 110     -20.094   4.371  -1.673  1.00 86.38           C  
ATOM    828  CB  TYR A 110     -20.328   6.066  -3.496  1.00 86.38           C  
ATOM    829  O   TYR A 110     -20.234   3.162  -1.868  1.00 86.38           O  
ATOM    830  CG  TYR A 110     -21.406   5.246  -4.168  1.00 86.38           C  
ATOM    831  CD1 TYR A 110     -21.188   4.676  -5.422  1.00 86.38           C  
ATOM    832  CD2 TYR A 110     -22.641   5.039  -3.557  1.00 86.38           C  
ATOM    833  CE1 TYR A 110     -22.172   3.922  -6.047  1.00 86.38           C  
ATOM    834  CE2 TYR A 110     -23.625   4.285  -4.172  1.00 86.38           C  
ATOM    835  OH  TYR A 110     -24.375   2.984  -6.031  1.00 86.38           O  
ATOM    836  CZ  TYR A 110     -23.391   3.732  -5.414  1.00 86.38           C  
ATOM    837  N   SER A 111     -20.438   4.934  -0.503  1.00 85.25           N  
ATOM    838  CA  SER A 111     -21.297   4.297   0.480  1.00 85.25           C  
ATOM    839  C   SER A 111     -22.609   5.066   0.649  1.00 85.25           C  
ATOM    840  CB  SER A 111     -20.594   4.180   1.829  1.00 85.25           C  
ATOM    841  O   SER A 111     -22.594   6.285   0.817  1.00 85.25           O  
ATOM    842  OG  SER A 111     -21.453   3.645   2.812  1.00 85.25           O  
ATOM    843  N   ASN A 112     -23.672   4.402   0.535  1.00 80.25           N  
ATOM    844  CA  ASN A 112     -24.969   5.051   0.706  1.00 80.25           C  
ATOM    845  C   ASN A 112     -25.562   4.785   2.092  1.00 80.25           C  
ATOM    846  CB  ASN A 112     -25.953   4.590  -0.377  1.00 80.25           C  
ATOM    847  O   ASN A 112     -26.750   5.012   2.326  1.00 80.25           O  
ATOM    848  CG  ASN A 112     -25.594   5.113  -1.753  1.00 80.25           C  
ATOM    849  ND2 ASN A 112     -25.922   4.348  -2.785  1.00 80.25           N  
ATOM    850  OD1 ASN A 112     -25.016   6.195  -1.887  1.00 80.25           O  
ATOM    851  N   CYS A 113     -24.688   4.289   2.977  1.00 88.62           N  
ATOM    852  CA  CYS A 113     -25.141   3.969   4.328  1.00 88.62           C  
ATOM    853  C   CYS A 113     -24.859   5.125   5.281  1.00 88.62           C  
ATOM    854  CB  CYS A 113     -24.453   2.703   4.836  1.00 88.62           C  
ATOM    855  O   CYS A 113     -24.516   6.227   4.848  1.00 88.62           O  
ATOM    856  SG  CYS A 113     -25.031   1.188   4.047  1.00 88.62           S  
ATOM    857  N   TYR A 114     -25.094   5.004   6.598  1.00 88.88           N  
ATOM    858  CA  TYR A 114     -24.922   6.031   7.617  1.00 88.88           C  
ATOM    859  C   TYR A 114     -23.531   6.648   7.535  1.00 88.88           C  
ATOM    860  CB  TYR A 114     -25.141   5.445   9.016  1.00 88.88           C  
ATOM    861  O   TYR A 114     -22.531   5.930   7.391  1.00 88.88           O  
ATOM    862  CG  TYR A 114     -25.688   6.445  10.008  1.00 88.88           C  
ATOM    863  CD1 TYR A 114     -24.828   7.262  10.742  1.00 88.88           C  
ATOM    864  CD2 TYR A 114     -27.047   6.574  10.219  1.00 88.88           C  
ATOM    865  CE1 TYR A 114     -25.312   8.180  11.664  1.00 88.88           C  
ATOM    866  CE2 TYR A 114     -27.562   7.488  11.141  1.00 88.88           C  
ATOM    867  OH  TYR A 114     -27.172   9.195  12.766  1.00 88.88           O  
ATOM    868  CZ  TYR A 114     -26.688   8.289  11.852  1.00 88.88           C  
ATOM    869  N   PRO A 115     -23.406   7.965   7.531  1.00 91.19           N  
ATOM    870  CA  PRO A 115     -22.078   8.602   7.504  1.00 91.19           C  
ATOM    871  C   PRO A 115     -21.188   8.164   8.672  1.00 91.19           C  
ATOM    872  CB  PRO A 115     -22.406  10.094   7.590  1.00 91.19           C  
ATOM    873  O   PRO A 115     -21.656   8.086   9.812  1.00 91.19           O  
ATOM    874  CG  PRO A 115     -23.859  10.188   7.242  1.00 91.19           C  
ATOM    875  CD  PRO A 115     -24.516   8.875   7.562  1.00 91.19           C  
ATOM    876  N   TYR A 116     -19.891   7.867   8.359  1.00 92.81           N  
ATOM    877  CA  TYR A 116     -19.000   7.375   9.406  1.00 92.81           C  
ATOM    878  C   TYR A 116     -17.594   7.922   9.227  1.00 92.81           C  
ATOM    879  CB  TYR A 116     -18.969   5.844   9.414  1.00 92.81           C  
ATOM    880  O   TYR A 116     -17.203   8.320   8.125  1.00 92.81           O  
ATOM    881  CG  TYR A 116     -18.453   5.242   8.133  1.00 92.81           C  
ATOM    882  CD1 TYR A 116     -19.328   4.855   7.117  1.00 92.81           C  
ATOM    883  CD2 TYR A 116     -17.094   5.062   7.930  1.00 92.81           C  
ATOM    884  CE1 TYR A 116     -18.859   4.297   5.934  1.00 92.81           C  
ATOM    885  CE2 TYR A 116     -16.609   4.508   6.750  1.00 92.81           C  
ATOM    886  OH  TYR A 116     -17.016   3.578   4.590  1.00 92.81           O  
ATOM    887  CZ  TYR A 116     -17.484   4.129   5.758  1.00 92.81           C  
ATOM    888  N   ASP A 117     -16.859   7.965  10.336  1.00 93.06           N  
ATOM    889  CA  ASP A 117     -15.422   8.211  10.344  1.00 93.06           C  
ATOM    890  C   ASP A 117     -14.680   7.113  11.094  1.00 93.06           C  
ATOM    891  CB  ASP A 117     -15.117   9.578  10.961  1.00 93.06           C  
ATOM    892  O   ASP A 117     -15.242   6.473  11.984  1.00 93.06           O  
ATOM    893  CG  ASP A 117     -15.477   9.648  12.438  1.00 93.06           C  
ATOM    894  OD1 ASP A 117     -16.672   9.828  12.766  1.00 93.06           O  
ATOM    895  OD2 ASP A 117     -14.562   9.531  13.273  1.00 93.06           O  
ATOM    896  N   VAL A 118     -13.461   6.895  10.688  1.00 92.19           N  
ATOM    897  CA  VAL A 118     -12.609   5.895  11.320  1.00 92.19           C  
ATOM    898  C   VAL A 118     -11.352   6.562  11.867  1.00 92.19           C  
ATOM    899  CB  VAL A 118     -12.234   4.762  10.344  1.00 92.19           C  
ATOM    900  O   VAL A 118     -10.469   6.961  11.102  1.00 92.19           O  
ATOM    901  CG1 VAL A 118     -11.469   3.656  11.062  1.00 92.19           C  
ATOM    902  CG2 VAL A 118     -13.484   4.199   9.672  1.00 92.19           C  
ATOM    903  N   PRO A 119     -11.297   6.918  13.195  1.00 86.31           N  
ATOM    904  CA  PRO A 119     -10.164   7.633  13.797  1.00 86.31           C  
ATOM    905  C   PRO A 119      -8.820   6.977  13.484  1.00 86.31           C  
ATOM    906  CB  PRO A 119     -10.461   7.586  15.297  1.00 86.31           C  
ATOM    907  O   PRO A 119      -7.840   7.668  13.203  1.00 86.31           O  
ATOM    908  CG  PRO A 119     -11.953   7.504  15.383  1.00 86.31           C  
ATOM    909  CD  PRO A 119     -12.461   6.703  14.219  1.00 86.31           C  
ATOM    910  N   ASP A 120      -8.633   5.688  13.320  1.00 84.50           N  
ATOM    911  CA  ASP A 120      -7.410   4.961  13.016  1.00 84.50           C  
ATOM    912  C   ASP A 120      -7.562   4.148  11.727  1.00 84.50           C  
ATOM    913  CB  ASP A 120      -7.023   4.043  14.172  1.00 84.50           C  
ATOM    914  O   ASP A 120      -7.219   2.965  11.695  1.00 84.50           O  
ATOM    915  CG  ASP A 120      -5.562   3.631  14.141  1.00 84.50           C  
ATOM    916  OD1 ASP A 120      -4.758   4.281  13.438  1.00 84.50           O  
ATOM    917  OD2 ASP A 120      -5.207   2.646  14.828  1.00 84.50           O  
ATOM    918  N   TYR A 121      -7.953   4.855  10.688  1.00 85.31           N  
ATOM    919  CA  TYR A 121      -8.328   4.219   9.430  1.00 85.31           C  
ATOM    920  C   TYR A 121      -7.117   3.588   8.758  1.00 85.31           C  
ATOM    921  CB  TYR A 121      -8.984   5.234   8.492  1.00 85.31           C  
ATOM    922  O   TYR A 121      -7.195   2.465   8.250  1.00 85.31           O  
ATOM    923  CG  TYR A 121      -9.250   4.695   7.105  1.00 85.31           C  
ATOM    924  CD1 TYR A 121      -8.570   5.191   5.996  1.00 85.31           C  
ATOM    925  CD2 TYR A 121     -10.188   3.688   6.906  1.00 85.31           C  
ATOM    926  CE1 TYR A 121      -8.820   4.699   4.719  1.00 85.31           C  
ATOM    927  CE2 TYR A 121     -10.445   3.188   5.637  1.00 85.31           C  
ATOM    928  OH  TYR A 121     -10.008   3.205   3.289  1.00 85.31           O  
ATOM    929  CZ  TYR A 121      -9.758   3.697   4.551  1.00 85.31           C  
ATOM    930  N   ALA A 122      -5.969   4.270   8.727  1.00 82.69           N  
ATOM    931  CA  ALA A 122      -4.773   3.805   8.023  1.00 82.69           C  
ATOM    932  C   ALA A 122      -4.289   2.475   8.586  1.00 82.69           C  
ATOM    933  CB  ALA A 122      -3.666   4.852   8.109  1.00 82.69           C  
ATOM    934  O   ALA A 122      -3.953   1.557   7.836  1.00 82.69           O  
ATOM    935  N   SER A 123      -4.355   2.367   9.961  1.00 84.06           N  
ATOM    936  CA  SER A 123      -3.918   1.146  10.625  1.00 84.06           C  
ATOM    937  C   SER A 123      -4.871  -0.012  10.344  1.00 84.06           C  
ATOM    938  CB  SER A 123      -3.809   1.368  12.133  1.00 84.06           C  
ATOM    939  O   SER A 123      -4.430  -1.130  10.070  1.00 84.06           O  
ATOM    940  OG  SER A 123      -2.844   2.363  12.430  1.00 84.06           O  
ATOM    941  N   LEU A 124      -6.051   0.292  10.453  1.00 89.25           N  
ATOM    942  CA  LEU A 124      -7.059  -0.725  10.164  1.00 89.25           C  
ATOM    943  C   LEU A 124      -6.973  -1.184   8.719  1.00 89.25           C  
ATOM    944  CB  LEU A 124      -8.461  -0.189  10.469  1.00 89.25           C  
ATOM    945  O   LEU A 124      -7.020  -2.383   8.438  1.00 89.25           O  
ATOM    946  CG  LEU A 124      -9.625  -1.133  10.164  1.00 89.25           C  
ATOM    947  CD1 LEU A 124      -9.484  -2.420  10.969  1.00 89.25           C  
ATOM    948  CD2 LEU A 124     -10.953  -0.451  10.461  1.00 89.25           C  
ATOM    949  N   ARG A 125      -6.879  -0.188   7.883  1.00 87.75           N  
ATOM    950  CA  ARG A 125      -6.770  -0.440   6.449  1.00 87.75           C  
ATOM    951  C   ARG A 125      -5.586  -1.348   6.141  1.00 87.75           C  
ATOM    952  CB  ARG A 125      -6.637   0.877   5.680  1.00 87.75           C  
ATOM    953  O   ARG A 125      -5.707  -2.297   5.363  1.00 87.75           O  
ATOM    954  CG  ARG A 125      -6.633   0.710   4.168  1.00 87.75           C  
ATOM    955  CD  ARG A 125      -6.543   2.053   3.453  1.00 87.75           C  
ATOM    956  NE  ARG A 125      -6.387   1.885   2.012  1.00 87.75           N  
ATOM    957  NH1 ARG A 125      -8.164   3.254   1.451  1.00 87.75           N  
ATOM    958  NH2 ARG A 125      -6.926   2.240  -0.193  1.00 87.75           N  
ATOM    959  CZ  ARG A 125      -7.156   2.461   1.094  1.00 87.75           C  
ATOM    960  N   SER A 126      -4.477  -1.093   6.645  1.00 83.94           N  
ATOM    961  CA  SER A 126      -3.264  -1.881   6.457  1.00 83.94           C  
ATOM    962  C   SER A 126      -3.420  -3.283   7.035  1.00 83.94           C  
ATOM    963  CB  SER A 126      -2.066  -1.184   7.102  1.00 83.94           C  
ATOM    964  O   SER A 126      -2.996  -4.266   6.422  1.00 83.94           O  
ATOM    965  OG  SER A 126      -0.892  -1.963   6.957  1.00 83.94           O  
ATOM    966  N   LEU A 127      -3.982  -3.365   8.195  1.00 87.50           N  
ATOM    967  CA  LEU A 127      -4.180  -4.641   8.875  1.00 87.50           C  
ATOM    968  C   LEU A 127      -5.078  -5.559   8.055  1.00 87.50           C  
ATOM    969  CB  LEU A 127      -4.785  -4.418  10.266  1.00 87.50           C  
ATOM    970  O   LEU A 127      -4.734  -6.719   7.816  1.00 87.50           O  
ATOM    971  CG  LEU A 127      -5.074  -5.676  11.086  1.00 87.50           C  
ATOM    972  CD1 LEU A 127      -3.768  -6.348  11.500  1.00 87.50           C  
ATOM    973  CD2 LEU A 127      -5.914  -5.332  12.312  1.00 87.50           C  
ATOM    974  N   VAL A 128      -6.176  -5.055   7.605  1.00 89.31           N  
ATOM    975  CA  VAL A 128      -7.164  -5.836   6.867  1.00 89.31           C  
ATOM    976  C   VAL A 128      -6.621  -6.176   5.480  1.00 89.31           C  
ATOM    977  CB  VAL A 128      -8.508  -5.082   6.746  1.00 89.31           C  
ATOM    978  O   VAL A 128      -6.809  -7.293   4.992  1.00 89.31           O  
ATOM    979  CG1 VAL A 128      -9.477  -5.852   5.855  1.00 89.31           C  
ATOM    980  CG2 VAL A 128      -9.109  -4.848   8.133  1.00 89.31           C  
ATOM    981  N   ALA A 129      -5.988  -5.242   4.879  1.00 88.06           N  
ATOM    982  CA  ALA A 129      -5.398  -5.445   3.559  1.00 88.06           C  
ATOM    983  C   ALA A 129      -4.379  -6.582   3.582  1.00 88.06           C  
ATOM    984  CB  ALA A 129      -4.742  -4.160   3.066  1.00 88.06           C  
ATOM    985  O   ALA A 129      -4.336  -7.406   2.664  1.00 88.06           O  
ATOM    986  N   SER A 130      -3.650  -6.707   4.617  1.00 87.38           N  
ATOM    987  CA  SER A 130      -2.586  -7.699   4.742  1.00 87.38           C  
ATOM    988  C   SER A 130      -3.154  -9.102   4.910  1.00 87.38           C  
ATOM    989  CB  SER A 130      -1.676  -7.359   5.922  1.00 87.38           C  
ATOM    990  O   SER A 130      -2.480 -10.094   4.617  1.00 87.38           O  
ATOM    991  OG  SER A 130      -2.363  -7.523   7.152  1.00 87.38           O  
ATOM    992  N   SER A 131      -4.344  -9.211   5.457  1.00 88.56           N  
ATOM    993  CA  SER A 131      -4.992 -10.492   5.711  1.00 88.56           C  
ATOM    994  C   SER A 131      -5.395 -11.180   4.406  1.00 88.56           C  
ATOM    995  CB  SER A 131      -6.223 -10.305   6.598  1.00 88.56           C  
ATOM    996  O   SER A 131      -5.367 -12.406   4.312  1.00 88.56           O  
ATOM    997  OG  SER A 131      -6.844 -11.547   6.867  1.00 88.56           O  
ATOM    998  N   GLY A 132      -5.688 -10.359   3.344  1.00 88.81           N  
ATOM    999  CA  GLY A 132      -5.957 -10.883   2.016  1.00 88.81           C  
ATOM   1000  C   GLY A 132      -7.316 -11.555   1.901  1.00 88.81           C  
ATOM   1001  O   GLY A 132      -7.590 -12.250   0.925  1.00 88.81           O  
ATOM   1002  N   THR A 133      -8.148 -11.422   2.926  1.00 90.50           N  
ATOM   1003  CA  THR A 133      -9.516 -11.922   2.936  1.00 90.50           C  
ATOM   1004  C   THR A 133     -10.352 -11.188   3.980  1.00 90.50           C  
ATOM   1005  CB  THR A 133      -9.555 -13.438   3.213  1.00 90.50           C  
ATOM   1006  O   THR A 133      -9.820 -10.695   4.977  1.00 90.50           O  
ATOM   1007  CG2 THR A 133      -9.016 -13.758   4.602  1.00 90.50           C  
ATOM   1008  OG1 THR A 133     -10.914 -13.898   3.121  1.00 90.50           O  
ATOM   1009  N   LEU A 134     -11.680 -11.094   3.732  1.00 87.88           N  
ATOM   1010  CA  LEU A 134     -12.641 -10.586   4.711  1.00 87.88           C  
ATOM   1011  C   LEU A 134     -13.492 -11.719   5.270  1.00 87.88           C  
ATOM   1012  CB  LEU A 134     -13.531  -9.516   4.078  1.00 87.88           C  
ATOM   1013  O   LEU A 134     -14.695 -11.781   5.012  1.00 87.88           O  
ATOM   1014  CG  LEU A 134     -12.844  -8.234   3.621  1.00 87.88           C  
ATOM   1015  CD1 LEU A 134     -13.828  -7.336   2.881  1.00 87.88           C  
ATOM   1016  CD2 LEU A 134     -12.234  -7.504   4.812  1.00 87.88           C  
ATOM   1017  N   GLU A 135     -12.797 -12.688   5.840  1.00 91.06           N  
ATOM   1018  CA  GLU A 135     -13.516 -13.805   6.445  1.00 91.06           C  
ATOM   1019  C   GLU A 135     -14.211 -13.383   7.738  1.00 91.06           C  
ATOM   1020  CB  GLU A 135     -12.562 -14.969   6.723  1.00 91.06           C  
ATOM   1021  O   GLU A 135     -13.555 -13.102   8.742  1.00 91.06           O  
ATOM   1022  CG  GLU A 135     -13.258 -16.234   7.195  1.00 91.06           C  
ATOM   1023  CD  GLU A 135     -12.297 -17.391   7.469  1.00 91.06           C  
ATOM   1024  OE1 GLU A 135     -12.727 -18.406   8.055  1.00 91.06           O  
ATOM   1025  OE2 GLU A 135     -11.109 -17.250   7.098  1.00 91.06           O  
ATOM   1026  N   PHE A 136     -15.547 -13.375   7.707  1.00 92.75           N  
ATOM   1027  CA  PHE A 136     -16.375 -12.859   8.789  1.00 92.75           C  
ATOM   1028  C   PHE A 136     -17.188 -13.984   9.430  1.00 92.75           C  
ATOM   1029  CB  PHE A 136     -17.312 -11.758   8.281  1.00 92.75           C  
ATOM   1030  O   PHE A 136     -17.812 -14.773   8.727  1.00 92.75           O  
ATOM   1031  CG  PHE A 136     -18.219 -11.211   9.336  1.00 92.75           C  
ATOM   1032  CD1 PHE A 136     -19.578 -11.555   9.359  1.00 92.75           C  
ATOM   1033  CD2 PHE A 136     -17.750 -10.344  10.312  1.00 92.75           C  
ATOM   1034  CE1 PHE A 136     -20.422 -11.047  10.328  1.00 92.75           C  
ATOM   1035  CE2 PHE A 136     -18.594  -9.828  11.289  1.00 92.75           C  
ATOM   1036  CZ  PHE A 136     -19.938 -10.188  11.297  1.00 92.75           C  
ATOM   1037  N   ASN A 137     -17.172 -14.047  10.711  1.00 93.75           N  
ATOM   1038  CA  ASN A 137     -17.922 -15.039  11.477  1.00 93.75           C  
ATOM   1039  C   ASN A 137     -18.844 -14.375  12.484  1.00 93.75           C  
ATOM   1040  CB  ASN A 137     -16.969 -16.016  12.180  1.00 93.75           C  
ATOM   1041  O   ASN A 137     -18.422 -13.531  13.273  1.00 93.75           O  
ATOM   1042  CG  ASN A 137     -16.156 -16.844  11.211  1.00 93.75           C  
ATOM   1043  ND2 ASN A 137     -14.844 -16.641  11.211  1.00 93.75           N  
ATOM   1044  OD1 ASN A 137     -16.703 -17.656  10.461  1.00 93.75           O  
ATOM   1045  N   ASN A 138     -20.094 -14.797  12.383  1.00 93.06           N  
ATOM   1046  CA  ASN A 138     -21.031 -14.273  13.359  1.00 93.06           C  
ATOM   1047  C   ASN A 138     -20.781 -14.844  14.750  1.00 93.06           C  
ATOM   1048  CB  ASN A 138     -22.469 -14.570  12.922  1.00 93.06           C  
ATOM   1049  O   ASN A 138     -20.438 -16.016  14.891  1.00 93.06           O  
ATOM   1050  CG  ASN A 138     -22.938 -13.680  11.781  1.00 93.06           C  
ATOM   1051  ND2 ASN A 138     -23.797 -14.211  10.930  1.00 93.06           N  
ATOM   1052  OD1 ASN A 138     -22.516 -12.531  11.664  1.00 93.06           O  
ATOM   1053  N   GLU A 139     -20.875 -13.961  15.680  1.00 92.69           N  
ATOM   1054  CA  GLU A 139     -20.703 -14.344  17.078  1.00 92.69           C  
ATOM   1055  C   GLU A 139     -21.922 -13.984  17.906  1.00 92.69           C  
ATOM   1056  CB  GLU A 139     -19.453 -13.688  17.672  1.00 92.69           C  
ATOM   1057  O   GLU A 139     -22.562 -12.953  17.688  1.00 92.69           O  
ATOM   1058  CG  GLU A 139     -18.969 -14.328  18.953  1.00 92.69           C  
ATOM   1059  CD  GLU A 139     -17.516 -14.000  19.281  1.00 92.69           C  
ATOM   1060  OE1 GLU A 139     -16.938 -14.648  20.188  1.00 92.69           O  
ATOM   1061  OE2 GLU A 139     -16.969 -13.086  18.641  1.00 92.69           O  
ATOM   1062  N   SER A 140     -22.391 -14.883  18.734  1.00 91.12           N  
ATOM   1063  CA  SER A 140     -23.578 -14.664  19.547  1.00 91.12           C  
ATOM   1064  C   SER A 140     -23.250 -13.852  20.797  1.00 91.12           C  
ATOM   1065  CB  SER A 140     -24.219 -15.992  19.953  1.00 91.12           C  
ATOM   1066  O   SER A 140     -22.672 -14.375  21.750  1.00 91.12           O  
ATOM   1067  OG  SER A 140     -24.625 -16.719  18.797  1.00 91.12           O  
ATOM   1068  N   PHE A 141     -23.578 -12.500  20.750  1.00 92.38           N  
ATOM   1069  CA  PHE A 141     -23.406 -11.617  21.891  1.00 92.38           C  
ATOM   1070  C   PHE A 141     -24.688 -11.578  22.734  1.00 92.38           C  
ATOM   1071  CB  PHE A 141     -23.047 -10.203  21.422  1.00 92.38           C  
ATOM   1072  O   PHE A 141     -25.797 -11.688  22.188  1.00 92.38           O  
ATOM   1073  CG  PHE A 141     -21.719 -10.109  20.734  1.00 92.38           C  
ATOM   1074  CD1 PHE A 141     -20.562  -9.812  21.453  1.00 92.38           C  
ATOM   1075  CD2 PHE A 141     -21.609 -10.328  19.375  1.00 92.38           C  
ATOM   1076  CE1 PHE A 141     -19.328  -9.734  20.812  1.00 92.38           C  
ATOM   1077  CE2 PHE A 141     -20.375 -10.250  18.734  1.00 92.38           C  
ATOM   1078  CZ  PHE A 141     -19.234  -9.945  19.453  1.00 92.38           C  
ATOM   1079  N   ASN A 142     -24.562 -11.617  24.031  1.00 91.38           N  
ATOM   1080  CA  ASN A 142     -25.703 -11.453  24.922  1.00 91.38           C  
ATOM   1081  C   ASN A 142     -26.016  -9.984  25.172  1.00 91.38           C  
ATOM   1082  CB  ASN A 142     -25.438 -12.164  26.250  1.00 91.38           C  
ATOM   1083  O   ASN A 142     -25.453  -9.352  26.062  1.00 91.38           O  
ATOM   1084  CG  ASN A 142     -26.672 -12.211  27.141  1.00 91.38           C  
ATOM   1085  ND2 ASN A 142     -26.531 -12.820  28.312  1.00 91.38           N  
ATOM   1086  OD1 ASN A 142     -27.734 -11.703  26.781  1.00 91.38           O  
ATOM   1087  N   TRP A 143     -26.859  -9.359  24.281  1.00 91.44           N  
ATOM   1088  CA  TRP A 143     -27.281  -7.973  24.422  1.00 91.44           C  
ATOM   1089  C   TRP A 143     -28.656  -7.895  25.078  1.00 91.44           C  
ATOM   1090  CB  TRP A 143     -27.312  -7.266  23.062  1.00 91.44           C  
ATOM   1091  O   TRP A 143     -29.625  -7.449  24.469  1.00 91.44           O  
ATOM   1092  CG  TRP A 143     -26.016  -7.359  22.312  1.00 91.44           C  
ATOM   1093  CD1 TRP A 143     -25.797  -8.039  21.141  1.00 91.44           C  
ATOM   1094  CD2 TRP A 143     -24.781  -6.754  22.656  1.00 91.44           C  
ATOM   1095  CE2 TRP A 143     -23.844  -7.105  21.672  1.00 91.44           C  
ATOM   1096  CE3 TRP A 143     -24.359  -5.945  23.734  1.00 91.44           C  
ATOM   1097  NE1 TRP A 143     -24.484  -7.891  20.750  1.00 91.44           N  
ATOM   1098  CH2 TRP A 143     -22.125  -5.891  22.750  1.00 91.44           C  
ATOM   1099  CZ2 TRP A 143     -22.516  -6.680  21.703  1.00 91.44           C  
ATOM   1100  CZ3 TRP A 143     -23.031  -5.520  23.766  1.00 91.44           C  
ATOM   1101  N   THR A 144     -28.875  -8.398  26.328  1.00 89.69           N  
ATOM   1102  CA  THR A 144     -30.141  -8.445  27.031  1.00 89.69           C  
ATOM   1103  C   THR A 144     -30.562  -7.051  27.484  1.00 89.69           C  
ATOM   1104  CB  THR A 144     -30.078  -9.383  28.250  1.00 89.69           C  
ATOM   1105  O   THR A 144     -29.750  -6.285  28.000  1.00 89.69           O  
ATOM   1106  CG2 THR A 144     -29.859 -10.836  27.828  1.00 89.69           C  
ATOM   1107  OG1 THR A 144     -28.984  -8.984  29.094  1.00 89.69           O  
ATOM   1108  N   GLY A 145     -31.828  -6.703  27.094  1.00 90.38           N  
ATOM   1109  CA  GLY A 145     -32.344  -5.453  27.625  1.00 90.38           C  
ATOM   1110  C   GLY A 145     -32.375  -4.332  26.594  1.00 90.38           C  
ATOM   1111  O   GLY A 145     -32.844  -3.236  26.875  1.00 90.38           O  
ATOM   1112  N   VAL A 146     -31.875  -4.656  25.328  1.00 94.25           N  
ATOM   1113  CA  VAL A 146     -31.891  -3.672  24.250  1.00 94.25           C  
ATOM   1114  C   VAL A 146     -32.312  -4.340  22.938  1.00 94.25           C  
ATOM   1115  CB  VAL A 146     -30.500  -3.008  24.078  1.00 94.25           C  
ATOM   1116  O   VAL A 146     -32.281  -5.566  22.828  1.00 94.25           O  
ATOM   1117  CG1 VAL A 146     -30.125  -2.203  25.328  1.00 94.25           C  
ATOM   1118  CG2 VAL A 146     -29.438  -4.062  23.781  1.00 94.25           C  
ATOM   1119  N   THR A 147     -32.781  -3.586  22.000  1.00 93.50           N  
ATOM   1120  CA  THR A 147     -33.094  -4.055  20.656  1.00 93.50           C  
ATOM   1121  C   THR A 147     -31.859  -3.947  19.766  1.00 93.50           C  
ATOM   1122  CB  THR A 147     -34.250  -3.258  20.031  1.00 93.50           C  
ATOM   1123  O   THR A 147     -31.047  -3.029  19.922  1.00 93.50           O  
ATOM   1124  CG2 THR A 147     -35.500  -3.342  20.906  1.00 93.50           C  
ATOM   1125  OG1 THR A 147     -33.844  -1.885  19.906  1.00 93.50           O  
ATOM   1126  N   GLN A 148     -31.625  -4.898  18.875  1.00 90.19           N  
ATOM   1127  CA  GLN A 148     -30.453  -4.984  18.016  1.00 90.19           C  
ATOM   1128  C   GLN A 148     -30.812  -4.641  16.562  1.00 90.19           C  
ATOM   1129  CB  GLN A 148     -29.844  -6.383  18.078  1.00 90.19           C  
ATOM   1130  O   GLN A 148     -29.969  -4.766  15.672  1.00 90.19           O  
ATOM   1131  CG  GLN A 148     -29.406  -6.793  19.484  1.00 90.19           C  
ATOM   1132  CD  GLN A 148     -28.844  -8.203  19.531  1.00 90.19           C  
ATOM   1133  NE2 GLN A 148     -29.391  -9.023  20.422  1.00 90.19           N  
ATOM   1134  OE1 GLN A 148     -27.938  -8.547  18.781  1.00 90.19           O  
ATOM   1135  N   ASN A 149     -32.062  -4.027  16.234  1.00 82.75           N  
ATOM   1136  CA  ASN A 149     -32.531  -3.859  14.859  1.00 82.75           C  
ATOM   1137  C   ASN A 149     -32.594  -2.387  14.461  1.00 82.75           C  
ATOM   1138  CB  ASN A 149     -33.906  -4.496  14.695  1.00 82.75           C  
ATOM   1139  O   ASN A 149     -33.500  -1.960  13.742  1.00 82.75           O  
ATOM   1140  CG  ASN A 149     -33.906  -5.996  14.906  1.00 82.75           C  
ATOM   1141  ND2 ASN A 149     -35.031  -6.555  15.297  1.00 82.75           N  
ATOM   1142  OD1 ASN A 149     -32.875  -6.648  14.719  1.00 82.75           O  
ATOM   1143  N   GLY A 150     -31.609  -1.658  14.922  1.00 81.81           N  
ATOM   1144  CA  GLY A 150     -31.562  -0.286  14.438  1.00 81.81           C  
ATOM   1145  C   GLY A 150     -31.359  -0.184  12.938  1.00 81.81           C  
ATOM   1146  O   GLY A 150     -30.516  -0.879  12.375  1.00 81.81           O  
ATOM   1147  N   THR A 151     -32.375   0.411  12.273  1.00 85.44           N  
ATOM   1148  CA  THR A 151     -32.250   0.561  10.828  1.00 85.44           C  
ATOM   1149  C   THR A 151     -32.281   2.035  10.430  1.00 85.44           C  
ATOM   1150  CB  THR A 151     -33.375  -0.193  10.086  1.00 85.44           C  
ATOM   1151  O   THR A 151     -32.656   2.889  11.227  1.00 85.44           O  
ATOM   1152  CG2 THR A 151     -33.375  -1.675  10.445  1.00 85.44           C  
ATOM   1153  OG1 THR A 151     -34.625   0.373  10.445  1.00 85.44           O  
ATOM   1154  N   SER A 152     -31.688   2.293   9.266  1.00 82.50           N  
ATOM   1155  CA  SER A 152     -31.656   3.660   8.750  1.00 82.50           C  
ATOM   1156  C   SER A 152     -32.062   3.717   7.285  1.00 82.50           C  
ATOM   1157  CB  SER A 152     -30.250   4.254   8.922  1.00 82.50           C  
ATOM   1158  O   SER A 152     -31.812   2.777   6.527  1.00 82.50           O  
ATOM   1159  OG  SER A 152     -30.172   5.531   8.312  1.00 82.50           O  
ATOM   1160  N   SER A 153     -32.781   4.762   6.879  1.00 83.19           N  
ATOM   1161  CA  SER A 153     -33.156   4.965   5.488  1.00 83.19           C  
ATOM   1162  C   SER A 153     -31.953   5.289   4.625  1.00 83.19           C  
ATOM   1163  CB  SER A 153     -34.188   6.090   5.371  1.00 83.19           C  
ATOM   1164  O   SER A 153     -32.031   5.258   3.395  1.00 83.19           O  
ATOM   1165  OG  SER A 153     -33.688   7.301   5.895  1.00 83.19           O  
ATOM   1166  N   ALA A 154     -30.875   5.547   5.324  1.00 82.31           N  
ATOM   1167  CA  ALA A 154     -29.609   5.898   4.672  1.00 82.31           C  
ATOM   1168  C   ALA A 154     -28.953   4.668   4.062  1.00 82.31           C  
ATOM   1169  CB  ALA A 154     -28.672   6.570   5.668  1.00 82.31           C  
ATOM   1170  O   ALA A 154     -28.172   4.781   3.113  1.00 82.31           O  
ATOM   1171  N   CYS A 155     -29.328   3.525   4.590  1.00 86.88           N  
ATOM   1172  CA  CYS A 155     -28.844   2.244   4.094  1.00 86.88           C  
ATOM   1173  C   CYS A 155     -30.000   1.391   3.568  1.00 86.88           C  
ATOM   1174  CB  CYS A 155     -28.094   1.490   5.191  1.00 86.88           C  
ATOM   1175  O   CYS A 155     -30.906   1.034   4.320  1.00 86.88           O  
ATOM   1176  SG  CYS A 155     -27.141   0.080   4.590  1.00 86.88           S  
ATOM   1177  N   ILE A 156     -30.000   1.228   2.248  1.00 86.19           N  
ATOM   1178  CA  ILE A 156     -31.109   0.494   1.645  1.00 86.19           C  
ATOM   1179  C   ILE A 156     -30.609  -0.848   1.115  1.00 86.19           C  
ATOM   1180  CB  ILE A 156     -31.781   1.306   0.510  1.00 86.19           C  
ATOM   1181  O   ILE A 156     -29.641  -0.901   0.352  1.00 86.19           O  
ATOM   1182  CG1 ILE A 156     -32.344   2.625   1.054  1.00 86.19           C  
ATOM   1183  CG2 ILE A 156     -32.875   0.484  -0.170  1.00 86.19           C  
ATOM   1184  CD1 ILE A 156     -32.906   3.539  -0.017  1.00 86.19           C  
ATOM   1185  N   ARG A 157     -31.109  -1.871   1.593  1.00 87.44           N  
ATOM   1186  CA  ARG A 157     -30.859  -3.223   1.107  1.00 87.44           C  
ATOM   1187  C   ARG A 157     -32.125  -3.852   0.538  1.00 87.44           C  
ATOM   1188  CB  ARG A 157     -30.297  -4.098   2.229  1.00 87.44           C  
ATOM   1189  O   ARG A 157     -33.156  -3.939   1.226  1.00 87.44           O  
ATOM   1190  CG  ARG A 157     -29.734  -5.426   1.749  1.00 87.44           C  
ATOM   1191  CD  ARG A 157     -29.016  -6.172   2.869  1.00 87.44           C  
ATOM   1192  NE  ARG A 157     -27.641  -5.738   3.018  1.00 87.44           N  
ATOM   1193  NH1 ARG A 157     -27.844  -5.109   5.230  1.00 87.44           N  
ATOM   1194  NH2 ARG A 157     -25.844  -4.879   4.160  1.00 87.44           N  
ATOM   1195  CZ  ARG A 157     -27.109  -5.242   4.137  1.00 87.44           C  
ATOM   1196  N   ARG A 158     -32.125  -4.137  -0.728  1.00 86.06           N  
ATOM   1197  CA  ARG A 158     -33.250  -4.754  -1.404  1.00 86.06           C  
ATOM   1198  C   ARG A 158     -34.531  -3.938  -1.197  1.00 86.06           C  
ATOM   1199  CB  ARG A 158     -33.469  -6.188  -0.904  1.00 86.06           C  
ATOM   1200  O   ARG A 158     -35.594  -4.492  -0.918  1.00 86.06           O  
ATOM   1201  CG  ARG A 158     -32.312  -7.117  -1.196  1.00 86.06           C  
ATOM   1202  CD  ARG A 158     -32.562  -8.531  -0.704  1.00 86.06           C  
ATOM   1203  NE  ARG A 158     -31.438  -9.414  -0.924  1.00 86.06           N  
ATOM   1204  NH1 ARG A 158     -32.344 -11.227   0.164  1.00 86.06           N  
ATOM   1205  NH2 ARG A 158     -30.266 -11.383  -0.762  1.00 86.06           N  
ATOM   1206  CZ  ARG A 158     -31.344 -10.672  -0.507  1.00 86.06           C  
ATOM   1207  N   SER A 159     -34.469  -2.572  -1.111  1.00 84.75           N  
ATOM   1208  CA  SER A 159     -35.562  -1.614  -1.099  1.00 84.75           C  
ATOM   1209  C   SER A 159     -36.156  -1.481   0.297  1.00 84.75           C  
ATOM   1210  CB  SER A 159     -36.656  -2.031  -2.092  1.00 84.75           C  
ATOM   1211  O   SER A 159     -37.312  -1.074   0.446  1.00 84.75           O  
ATOM   1212  OG  SER A 159     -36.156  -2.035  -3.416  1.00 84.75           O  
ATOM   1213  N   LYS A 160     -35.469  -2.008   1.309  1.00 88.38           N  
ATOM   1214  CA  LYS A 160     -35.844  -1.877   2.709  1.00 88.38           C  
ATOM   1215  C   LYS A 160     -34.781  -1.148   3.516  1.00 88.38           C  
ATOM   1216  CB  LYS A 160     -36.125  -3.252   3.320  1.00 88.38           C  
ATOM   1217  O   LYS A 160     -33.594  -1.249   3.209  1.00 88.38           O  
ATOM   1218  CG  LYS A 160     -37.312  -3.975   2.715  1.00 88.38           C  
ATOM   1219  CD  LYS A 160     -37.594  -5.285   3.434  1.00 88.38           C  
ATOM   1220  CE  LYS A 160     -38.781  -6.020   2.816  1.00 88.38           C  
ATOM   1221  NZ  LYS A 160     -39.062  -7.316   3.510  1.00 88.38           N  
ATOM   1222  N   ASN A 161     -35.281  -0.322   4.504  1.00 88.25           N  
ATOM   1223  CA  ASN A 161     -34.344   0.284   5.418  1.00 88.25           C  
ATOM   1224  C   ASN A 161     -33.469  -0.771   6.105  1.00 88.25           C  
ATOM   1225  CB  ASN A 161     -35.062   1.140   6.465  1.00 88.25           C  
ATOM   1226  O   ASN A 161     -33.969  -1.775   6.598  1.00 88.25           O  
ATOM   1227  CG  ASN A 161     -35.812   2.303   5.848  1.00 88.25           C  
ATOM   1228  ND2 ASN A 161     -36.719   2.902   6.617  1.00 88.25           N  
ATOM   1229  OD1 ASN A 161     -35.594   2.656   4.688  1.00 88.25           O  
ATOM   1230  N   SER A 162     -32.219  -0.540   6.008  1.00 89.88           N  
ATOM   1231  CA  SER A 162     -31.250  -1.456   6.602  1.00 89.88           C  
ATOM   1232  C   SER A 162     -30.141  -0.698   7.312  1.00 89.88           C  
ATOM   1233  CB  SER A 162     -30.656  -2.373   5.531  1.00 89.88           C  
ATOM   1234  O   SER A 162     -30.234   0.512   7.523  1.00 89.88           O  
ATOM   1235  OG  SER A 162     -29.891  -3.404   6.125  1.00 89.88           O  
ATOM   1236  N   PHE A 163     -29.188  -1.501   7.758  1.00 91.56           N  
ATOM   1237  CA  PHE A 163     -27.969  -1.010   8.391  1.00 91.56           C  
ATOM   1238  C   PHE A 163     -26.766  -1.828   7.941  1.00 91.56           C  
ATOM   1239  CB  PHE A 163     -28.094  -1.051   9.914  1.00 91.56           C  
ATOM   1240  O   PHE A 163     -26.875  -2.688   7.066  1.00 91.56           O  
ATOM   1241  CG  PHE A 163     -27.047  -0.243  10.633  1.00 91.56           C  
ATOM   1242  CD1 PHE A 163     -26.172  -0.850  11.523  1.00 91.56           C  
ATOM   1243  CD2 PHE A 163     -26.938   1.124  10.414  1.00 91.56           C  
ATOM   1244  CE1 PHE A 163     -25.203  -0.105  12.195  1.00 91.56           C  
ATOM   1245  CE2 PHE A 163     -25.969   1.876  11.078  1.00 91.56           C  
ATOM   1246  CZ  PHE A 163     -25.109   1.259  11.969  1.00 91.56           C  
ATOM   1247  N   PHE A 164     -25.578  -1.413   8.375  1.00 92.94           N  
ATOM   1248  CA  PHE A 164     -24.406  -2.219   8.070  1.00 92.94           C  
ATOM   1249  C   PHE A 164     -24.609  -3.664   8.508  1.00 92.94           C  
ATOM   1250  CB  PHE A 164     -23.156  -1.637   8.758  1.00 92.94           C  
ATOM   1251  O   PHE A 164     -24.969  -3.930   9.656  1.00 92.94           O  
ATOM   1252  CG  PHE A 164     -22.844  -0.225   8.344  1.00 92.94           C  
ATOM   1253  CD1 PHE A 164     -22.422   0.055   7.055  1.00 92.94           C  
ATOM   1254  CD2 PHE A 164     -22.969   0.822   9.250  1.00 92.94           C  
ATOM   1255  CE1 PHE A 164     -22.125   1.360   6.668  1.00 92.94           C  
ATOM   1256  CE2 PHE A 164     -22.672   2.129   8.867  1.00 92.94           C  
ATOM   1257  CZ  PHE A 164     -22.250   2.396   7.578  1.00 92.94           C  
ATOM   1258  N   SER A 165     -24.406  -4.695   7.637  1.00 92.12           N  
ATOM   1259  CA  SER A 165     -24.750  -6.090   7.883  1.00 92.12           C  
ATOM   1260  C   SER A 165     -23.812  -6.719   8.906  1.00 92.12           C  
ATOM   1261  CB  SER A 165     -24.703  -6.891   6.578  1.00 92.12           C  
ATOM   1262  O   SER A 165     -24.109  -7.777   9.461  1.00 92.12           O  
ATOM   1263  OG  SER A 165     -23.406  -6.863   6.016  1.00 92.12           O  
ATOM   1264  N   ARG A 166     -22.609  -6.027   9.227  1.00 93.38           N  
ATOM   1265  CA  ARG A 166     -21.625  -6.590  10.141  1.00 93.38           C  
ATOM   1266  C   ARG A 166     -21.672  -5.887  11.492  1.00 93.38           C  
ATOM   1267  CB  ARG A 166     -20.219  -6.492   9.547  1.00 93.38           C  
ATOM   1268  O   ARG A 166     -20.844  -6.152  12.367  1.00 93.38           O  
ATOM   1269  CG  ARG A 166     -20.062  -7.191   8.211  1.00 93.38           C  
ATOM   1270  CD  ARG A 166     -20.281  -8.695   8.328  1.00 93.38           C  
ATOM   1271  NE  ARG A 166     -20.094  -9.367   7.043  1.00 93.38           N  
ATOM   1272  NH1 ARG A 166     -21.609 -11.055   7.477  1.00 93.38           N  
ATOM   1273  NH2 ARG A 166     -20.484 -11.000   5.477  1.00 93.38           N  
ATOM   1274  CZ  ARG A 166     -20.734 -10.469   6.668  1.00 93.38           C  
ATOM   1275  N   LEU A 167     -22.625  -4.996  11.641  1.00 95.19           N  
ATOM   1276  CA  LEU A 167     -22.781  -4.254  12.883  1.00 95.19           C  
ATOM   1277  C   LEU A 167     -24.234  -4.320  13.367  1.00 95.19           C  
ATOM   1278  CB  LEU A 167     -22.375  -2.793  12.695  1.00 95.19           C  
ATOM   1279  O   LEU A 167     -25.156  -4.520  12.562  1.00 95.19           O  
ATOM   1280  CG  LEU A 167     -20.906  -2.549  12.320  1.00 95.19           C  
ATOM   1281  CD1 LEU A 167     -20.703  -1.108  11.867  1.00 95.19           C  
ATOM   1282  CD2 LEU A 167     -20.000  -2.873  13.500  1.00 95.19           C  
ATOM   1283  N   ASN A 168     -24.375  -4.164  14.648  1.00 94.50           N  
ATOM   1284  CA  ASN A 168     -25.688  -4.059  15.273  1.00 94.50           C  
ATOM   1285  C   ASN A 168     -25.906  -2.680  15.891  1.00 94.50           C  
ATOM   1286  CB  ASN A 168     -25.859  -5.148  16.328  1.00 94.50           C  
ATOM   1287  O   ASN A 168     -25.078  -2.205  16.672  1.00 94.50           O  
ATOM   1288  CG  ASN A 168     -25.953  -6.539  15.734  1.00 94.50           C  
ATOM   1289  ND2 ASN A 168     -25.359  -7.516  16.422  1.00 94.50           N  
ATOM   1290  OD1 ASN A 168     -26.547  -6.730  14.672  1.00 94.50           O  
ATOM   1291  N   TRP A 169     -27.000  -2.117  15.414  1.00 94.25           N  
ATOM   1292  CA  TRP A 169     -27.375  -0.862  16.047  1.00 94.25           C  
ATOM   1293  C   TRP A 169     -28.266  -1.112  17.250  1.00 94.25           C  
ATOM   1294  CB  TRP A 169     -28.078   0.059  15.055  1.00 94.25           C  
ATOM   1295  O   TRP A 169     -29.453  -1.428  17.094  1.00 94.25           O  
ATOM   1296  CG  TRP A 169     -28.219   1.474  15.531  1.00 94.25           C  
ATOM   1297  CD1 TRP A 169     -27.953   1.954  16.781  1.00 94.25           C  
ATOM   1298  CD2 TRP A 169     -28.672   2.590  14.758  1.00 94.25           C  
ATOM   1299  CE2 TRP A 169     -28.656   3.719  15.602  1.00 94.25           C  
ATOM   1300  CE3 TRP A 169     -29.094   2.746  13.430  1.00 94.25           C  
ATOM   1301  NE1 TRP A 169     -28.219   3.305  16.828  1.00 94.25           N  
ATOM   1302  CH2 TRP A 169     -29.453   5.113  13.867  1.00 94.25           C  
ATOM   1303  CZ2 TRP A 169     -29.047   4.988  15.164  1.00 94.25           C  
ATOM   1304  CZ3 TRP A 169     -29.484   4.008  12.992  1.00 94.25           C  
ATOM   1305  N   LEU A 170     -27.672  -0.881  18.500  1.00 95.12           N  
ATOM   1306  CA  LEU A 170     -28.406  -1.167  19.734  1.00 95.12           C  
ATOM   1307  C   LEU A 170     -29.250   0.028  20.156  1.00 95.12           C  
ATOM   1308  CB  LEU A 170     -27.422  -1.539  20.859  1.00 95.12           C  
ATOM   1309  O   LEU A 170     -28.750   1.150  20.234  1.00 95.12           O  
ATOM   1310  CG  LEU A 170     -26.453  -2.676  20.547  1.00 95.12           C  
ATOM   1311  CD1 LEU A 170     -25.641  -3.023  21.797  1.00 95.12           C  
ATOM   1312  CD2 LEU A 170     -27.188  -3.900  20.031  1.00 95.12           C  
ATOM   1313  N   THR A 171     -30.562  -0.185  20.359  1.00 94.31           N  
ATOM   1314  CA  THR A 171     -31.484   0.855  20.797  1.00 94.31           C  
ATOM   1315  C   THR A 171     -32.281   0.388  22.016  1.00 94.31           C  
ATOM   1316  CB  THR A 171     -32.438   1.267  19.672  1.00 94.31           C  
ATOM   1317  O   THR A 171     -32.219  -0.786  22.391  1.00 94.31           O  
ATOM   1318  CG2 THR A 171     -31.688   1.785  18.453  1.00 94.31           C  
ATOM   1319  OG1 THR A 171     -33.219   0.130  19.281  1.00 94.31           O  
ATOM   1320  N   HIS A 172     -33.000   1.312  22.594  1.00 93.50           N  
ATOM   1321  CA  HIS A 172     -33.719   1.011  23.828  1.00 93.50           C  
ATOM   1322  C   HIS A 172     -34.781  -0.051  23.578  1.00 93.50           C  
ATOM   1323  CB  HIS A 172     -34.375   2.279  24.391  1.00 93.50           C  
ATOM   1324  O   HIS A 172     -35.281  -0.182  22.469  1.00 93.50           O  
ATOM   1325  CG  HIS A 172     -35.531   2.775  23.594  1.00 93.50           C  
ATOM   1326  CD2 HIS A 172     -35.562   3.604  22.531  1.00 93.50           C  
ATOM   1327  ND1 HIS A 172     -36.812   2.418  23.875  1.00 93.50           N  
ATOM   1328  CE1 HIS A 172     -37.625   3.008  23.000  1.00 93.50           C  
ATOM   1329  NE2 HIS A 172     -36.906   3.732  22.172  1.00 93.50           N  
ATOM   1330  N   LEU A 173     -35.031  -0.907  24.516  1.00 93.56           N  
ATOM   1331  CA  LEU A 173     -36.156  -1.829  24.609  1.00 93.56           C  
ATOM   1332  C   LEU A 173     -37.125  -1.400  25.703  1.00 93.56           C  
ATOM   1333  CB  LEU A 173     -35.656  -3.254  24.875  1.00 93.56           C  
ATOM   1334  O   LEU A 173     -36.750  -1.290  26.875  1.00 93.56           O  
ATOM   1335  CG  LEU A 173     -36.750  -4.340  24.938  1.00 93.56           C  
ATOM   1336  CD1 LEU A 173     -37.406  -4.520  23.578  1.00 93.56           C  
ATOM   1337  CD2 LEU A 173     -36.156  -5.656  25.422  1.00 93.56           C  
ATOM   1338  N   ASN A 174     -38.375  -0.987  25.297  1.00 91.38           N  
ATOM   1339  CA  ASN A 174     -39.406  -0.544  26.234  1.00 91.38           C  
ATOM   1340  C   ASN A 174     -38.938   0.672  27.031  1.00 91.38           C  
ATOM   1341  CB  ASN A 174     -39.781  -1.683  27.188  1.00 91.38           C  
ATOM   1342  O   ASN A 174     -39.062   0.713  28.266  1.00 91.38           O  
ATOM   1343  CG  ASN A 174     -40.438  -2.840  26.469  1.00 91.38           C  
ATOM   1344  ND2 ASN A 174     -40.250  -4.051  26.984  1.00 91.38           N  
ATOM   1345  OD1 ASN A 174     -41.156  -2.648  25.469  1.00 91.38           O  
ATOM   1346  N   PHE A 175     -38.156   1.663  26.297  1.00 91.31           N  
ATOM   1347  CA  PHE A 175     -37.750   2.965  26.812  1.00 91.31           C  
ATOM   1348  C   PHE A 175     -36.688   2.812  27.875  1.00 91.31           C  
ATOM   1349  CB  PHE A 175     -38.969   3.715  27.391  1.00 91.31           C  
ATOM   1350  O   PHE A 175     -36.562   3.654  28.781  1.00 91.31           O  
ATOM   1351  CG  PHE A 175     -40.000   4.059  26.375  1.00 91.31           C  
ATOM   1352  CD1 PHE A 175     -39.812   5.102  25.484  1.00 91.31           C  
ATOM   1353  CD2 PHE A 175     -41.188   3.340  26.312  1.00 91.31           C  
ATOM   1354  CE1 PHE A 175     -40.781   5.422  24.531  1.00 91.31           C  
ATOM   1355  CE2 PHE A 175     -42.188   3.656  25.375  1.00 91.31           C  
ATOM   1356  CZ  PHE A 175     -41.969   4.699  24.484  1.00 91.31           C  
ATOM   1357  N   LYS A 176     -36.094   1.643  27.844  1.00 93.25           N  
ATOM   1358  CA  LYS A 176     -34.969   1.396  28.750  1.00 93.25           C  
ATOM   1359  C   LYS A 176     -33.719   0.938  28.000  1.00 93.25           C  
ATOM   1360  CB  LYS A 176     -35.344   0.352  29.812  1.00 93.25           C  
ATOM   1361  O   LYS A 176     -33.812   0.118  27.078  1.00 93.25           O  
ATOM   1362  CG  LYS A 176     -36.438   0.815  30.766  1.00 93.25           C  
ATOM   1363  CD  LYS A 176     -36.719  -0.226  31.844  1.00 93.25           C  
ATOM   1364  CE  LYS A 176     -37.812   0.228  32.812  1.00 93.25           C  
ATOM   1365  NZ  LYS A 176     -38.062  -0.789  33.875  1.00 93.25           N  
ATOM   1366  N   TYR A 177     -32.625   1.420  28.422  1.00 94.00           N  
ATOM   1367  CA  TYR A 177     -31.297   1.010  27.969  1.00 94.00           C  
ATOM   1368  C   TYR A 177     -30.359   0.747  29.141  1.00 94.00           C  
ATOM   1369  CB  TYR A 177     -30.688   2.078  27.047  1.00 94.00           C  
ATOM   1370  O   TYR A 177     -29.688   1.659  29.625  1.00 94.00           O  
ATOM   1371  CG  TYR A 177     -29.531   1.578  26.219  1.00 94.00           C  
ATOM   1372  CD1 TYR A 177     -28.312   1.252  26.797  1.00 94.00           C  
ATOM   1373  CD2 TYR A 177     -29.672   1.431  24.844  1.00 94.00           C  
ATOM   1374  CE1 TYR A 177     -27.250   0.792  26.031  1.00 94.00           C  
ATOM   1375  CE2 TYR A 177     -28.609   0.972  24.062  1.00 94.00           C  
ATOM   1376  OH  TYR A 177     -26.359   0.200  23.906  1.00 94.00           O  
ATOM   1377  CZ  TYR A 177     -27.406   0.655  24.672  1.00 94.00           C  
ATOM   1378  N   PRO A 178     -30.406  -0.432  29.641  1.00 94.31           N  
ATOM   1379  CA  PRO A 178     -29.578  -0.734  30.812  1.00 94.31           C  
ATOM   1380  C   PRO A 178     -28.078  -0.738  30.500  1.00 94.31           C  
ATOM   1381  CB  PRO A 178     -30.047  -2.129  31.234  1.00 94.31           C  
ATOM   1382  O   PRO A 178     -27.703  -0.828  29.328  1.00 94.31           O  
ATOM   1383  CG  PRO A 178     -30.531  -2.766  29.969  1.00 94.31           C  
ATOM   1384  CD  PRO A 178     -31.125  -1.700  29.094  1.00 94.31           C  
ATOM   1385  N   ALA A 179     -27.359  -0.586  31.562  1.00 93.94           N  
ATOM   1386  CA  ALA A 179     -25.922  -0.740  31.375  1.00 93.94           C  
ATOM   1387  C   ALA A 179     -25.578  -2.139  30.875  1.00 93.94           C  
ATOM   1388  CB  ALA A 179     -25.188  -0.451  32.688  1.00 93.94           C  
ATOM   1389  O   ALA A 179     -26.031  -3.137  31.438  1.00 93.94           O  
ATOM   1390  N   LEU A 180     -24.891  -2.141  29.734  1.00 95.12           N  
ATOM   1391  CA  LEU A 180     -24.516  -3.398  29.094  1.00 95.12           C  
ATOM   1392  C   LEU A 180     -23.094  -3.795  29.484  1.00 95.12           C  
ATOM   1393  CB  LEU A 180     -24.641  -3.291  27.578  1.00 95.12           C  
ATOM   1394  O   LEU A 180     -22.203  -2.945  29.547  1.00 95.12           O  
ATOM   1395  CG  LEU A 180     -26.016  -2.865  27.031  1.00 95.12           C  
ATOM   1396  CD1 LEU A 180     -25.953  -2.691  25.516  1.00 95.12           C  
ATOM   1397  CD2 LEU A 180     -27.078  -3.883  27.422  1.00 95.12           C  
ATOM   1398  N   ASN A 181     -22.953  -5.098  29.781  1.00 95.12           N  
ATOM   1399  CA  ASN A 181     -21.656  -5.695  30.062  1.00 95.12           C  
ATOM   1400  C   ASN A 181     -21.500  -7.051  29.391  1.00 95.12           C  
ATOM   1401  CB  ASN A 181     -21.469  -5.840  31.578  1.00 95.12           C  
ATOM   1402  O   ASN A 181     -22.125  -8.031  29.797  1.00 95.12           O  
ATOM   1403  CG  ASN A 181     -20.047  -6.242  31.953  1.00 95.12           C  
ATOM   1404  ND2 ASN A 181     -19.781  -6.352  33.250  1.00 95.12           N  
ATOM   1405  OD1 ASN A 181     -19.203  -6.453  31.078  1.00 95.12           O  
ATOM   1406  N   VAL A 182     -20.641  -7.039  28.359  1.00 94.75           N  
ATOM   1407  CA  VAL A 182     -20.469  -8.242  27.547  1.00 94.75           C  
ATOM   1408  C   VAL A 182     -19.016  -8.688  27.562  1.00 94.75           C  
ATOM   1409  CB  VAL A 182     -20.938  -8.008  26.078  1.00 94.75           C  
ATOM   1410  O   VAL A 182     -18.109  -7.863  27.469  1.00 94.75           O  
ATOM   1411  CG1 VAL A 182     -20.609  -9.219  25.219  1.00 94.75           C  
ATOM   1412  CG2 VAL A 182     -22.422  -7.699  26.031  1.00 94.75           C  
ATOM   1413  N   THR A 183     -18.922  -9.992  27.781  1.00 94.62           N  
ATOM   1414  CA  THR A 183     -17.594 -10.602  27.766  1.00 94.62           C  
ATOM   1415  C   THR A 183     -17.516 -11.688  26.703  1.00 94.62           C  
ATOM   1416  CB  THR A 183     -17.250 -11.203  29.156  1.00 94.62           C  
ATOM   1417  O   THR A 183     -18.359 -12.578  26.641  1.00 94.62           O  
ATOM   1418  CG2 THR A 183     -17.125 -10.109  30.203  1.00 94.62           C  
ATOM   1419  OG1 THR A 183     -18.281 -12.109  29.547  1.00 94.62           O  
ATOM   1420  N   MET A 184     -16.375 -11.555  25.969  1.00 94.69           N  
ATOM   1421  CA  MET A 184     -16.156 -12.516  24.891  1.00 94.69           C  
ATOM   1422  C   MET A 184     -14.727 -13.023  24.875  1.00 94.69           C  
ATOM   1423  CB  MET A 184     -16.516 -11.891  23.531  1.00 94.69           C  
ATOM   1424  O   MET A 184     -13.812 -12.297  24.453  1.00 94.69           O  
ATOM   1425  CG  MET A 184     -16.484 -12.875  22.375  1.00 94.69           C  
ATOM   1426  SD  MET A 184     -17.641 -14.273  22.609  1.00 94.69           S  
ATOM   1427  CE  MET A 184     -19.219 -13.383  22.594  1.00 94.69           C  
ATOM   1428  N   PRO A 185     -14.586 -14.320  25.281  1.00 94.00           N  
ATOM   1429  CA  PRO A 185     -13.227 -14.867  25.250  1.00 94.00           C  
ATOM   1430  C   PRO A 185     -12.797 -15.297  23.859  1.00 94.00           C  
ATOM   1431  CB  PRO A 185     -13.305 -16.062  26.203  1.00 94.00           C  
ATOM   1432  O   PRO A 185     -13.641 -15.703  23.047  1.00 94.00           O  
ATOM   1433  CG  PRO A 185     -14.727 -16.516  26.141  1.00 94.00           C  
ATOM   1434  CD  PRO A 185     -15.594 -15.305  25.906  1.00 94.00           C  
ATOM   1435  N   ASN A 186     -11.531 -15.102  23.594  1.00 95.00           N  
ATOM   1436  CA  ASN A 186     -10.953 -15.664  22.375  1.00 95.00           C  
ATOM   1437  C   ASN A 186     -10.250 -16.984  22.656  1.00 95.00           C  
ATOM   1438  CB  ASN A 186      -9.984 -14.664  21.750  1.00 95.00           C  
ATOM   1439  O   ASN A 186      -9.102 -17.016  23.094  1.00 95.00           O  
ATOM   1440  CG  ASN A 186      -9.445 -15.148  20.406  1.00 95.00           C  
ATOM   1441  ND2 ASN A 186      -8.570 -14.352  19.797  1.00 95.00           N  
ATOM   1442  OD1 ASN A 186      -9.812 -16.219  19.938  1.00 95.00           O  
ATOM   1443  N   ASN A 187     -10.898 -18.094  22.328  1.00 93.44           N  
ATOM   1444  CA  ASN A 187     -10.375 -19.422  22.609  1.00 93.44           C  
ATOM   1445  C   ASN A 187      -9.727 -20.047  21.375  1.00 93.44           C  
ATOM   1446  CB  ASN A 187     -11.484 -20.344  23.141  1.00 93.44           C  
ATOM   1447  O   ASN A 187      -9.281 -21.188  21.406  1.00 93.44           O  
ATOM   1448  CG  ASN A 187     -12.086 -19.844  24.422  1.00 93.44           C  
ATOM   1449  ND2 ASN A 187     -13.406 -19.953  24.547  1.00 93.44           N  
ATOM   1450  OD1 ASN A 187     -11.383 -19.344  25.312  1.00 93.44           O  
ATOM   1451  N   GLU A 188      -9.688 -19.234  20.359  1.00 92.88           N  
ATOM   1452  CA  GLU A 188      -9.102 -19.719  19.109  1.00 92.88           C  
ATOM   1453  C   GLU A 188      -7.602 -19.453  19.062  1.00 92.88           C  
ATOM   1454  CB  GLU A 188      -9.797 -19.047  17.906  1.00 92.88           C  
ATOM   1455  O   GLU A 188      -7.070 -18.703  19.891  1.00 92.88           O  
ATOM   1456  CG  GLU A 188     -11.305 -19.250  17.875  1.00 92.88           C  
ATOM   1457  CD  GLU A 188     -11.703 -20.672  17.562  1.00 92.88           C  
ATOM   1458  OE1 GLU A 188     -12.875 -21.047  17.812  1.00 92.88           O  
ATOM   1459  OE2 GLU A 188     -10.852 -21.438  17.047  1.00 92.88           O  
ATOM   1460  N   GLN A 189      -6.875 -20.047  18.125  1.00 92.50           N  
ATOM   1461  CA  GLN A 189      -5.430 -19.891  18.000  1.00 92.50           C  
ATOM   1462  C   GLN A 189      -5.074 -18.766  17.031  1.00 92.50           C  
ATOM   1463  CB  GLN A 189      -4.793 -21.203  17.531  1.00 92.50           C  
ATOM   1464  O   GLN A 189      -3.951 -18.703  16.531  1.00 92.50           O  
ATOM   1465  CG  GLN A 189      -4.941 -22.359  18.516  1.00 92.50           C  
ATOM   1466  CD  GLN A 189      -4.250 -22.078  19.844  1.00 92.50           C  
ATOM   1467  NE2 GLN A 189      -4.891 -22.469  20.938  1.00 92.50           N  
ATOM   1468  OE1 GLN A 189      -3.152 -21.516  19.875  1.00 92.50           O  
ATOM   1469  N   PHE A 190      -6.012 -17.938  16.672  1.00 92.44           N  
ATOM   1470  CA  PHE A 190      -5.773 -16.797  15.805  1.00 92.44           C  
ATOM   1471  C   PHE A 190      -6.375 -15.523  16.406  1.00 92.44           C  
ATOM   1472  CB  PHE A 190      -6.359 -17.047  14.406  1.00 92.44           C  
ATOM   1473  O   PHE A 190      -7.230 -15.594  17.281  1.00 92.44           O  
ATOM   1474  CG  PHE A 190      -7.816 -17.422  14.422  1.00 92.44           C  
ATOM   1475  CD1 PHE A 190      -8.203 -18.750  14.383  1.00 92.44           C  
ATOM   1476  CD2 PHE A 190      -8.797 -16.438  14.461  1.00 92.44           C  
ATOM   1477  CE1 PHE A 190      -9.555 -19.094  14.391  1.00 92.44           C  
ATOM   1478  CE2 PHE A 190     -10.148 -16.781  14.477  1.00 92.44           C  
ATOM   1479  CZ  PHE A 190     -10.523 -18.109  14.438  1.00 92.44           C  
ATOM   1480  N   ASP A 191      -5.902 -14.336  15.906  1.00 92.94           N  
ATOM   1481  CA  ASP A 191      -6.395 -13.039  16.359  1.00 92.94           C  
ATOM   1482  C   ASP A 191      -7.789 -12.766  15.797  1.00 92.94           C  
ATOM   1483  CB  ASP A 191      -5.430 -11.930  15.938  1.00 92.94           C  
ATOM   1484  O   ASP A 191      -8.062 -13.039  14.633  1.00 92.94           O  
ATOM   1485  CG  ASP A 191      -4.078 -12.031  16.625  1.00 92.94           C  
ATOM   1486  OD1 ASP A 191      -3.932 -12.836  17.562  1.00 92.94           O  
ATOM   1487  OD2 ASP A 191      -3.152 -11.297  16.219  1.00 92.94           O  
ATOM   1488  N   LYS A 192      -8.664 -12.312  16.625  1.00 95.12           N  
ATOM   1489  CA  LYS A 192      -9.992 -11.867  16.219  1.00 95.12           C  
ATOM   1490  C   LYS A 192     -10.070 -10.352  16.156  1.00 95.12           C  
ATOM   1491  CB  LYS A 192     -11.055 -12.406  17.172  1.00 95.12           C  
ATOM   1492  O   LYS A 192      -9.625  -9.656  17.078  1.00 95.12           O  
ATOM   1493  CG  LYS A 192     -11.227 -13.922  17.125  1.00 95.12           C  
ATOM   1494  CD  LYS A 192     -12.328 -14.383  18.078  1.00 95.12           C  
ATOM   1495  CE  LYS A 192     -12.578 -15.883  17.938  1.00 95.12           C  
ATOM   1496  NZ  LYS A 192     -13.641 -16.344  18.875  1.00 95.12           N  
ATOM   1497  N   LEU A 193     -10.508  -9.875  15.016  1.00 95.19           N  
ATOM   1498  CA  LEU A 193     -10.734  -8.445  14.859  1.00 95.19           C  
ATOM   1499  C   LEU A 193     -12.219  -8.109  15.008  1.00 95.19           C  
ATOM   1500  CB  LEU A 193     -10.234  -7.965  13.492  1.00 95.19           C  
ATOM   1501  O   LEU A 193     -13.047  -8.586  14.234  1.00 95.19           O  
ATOM   1502  CG  LEU A 193     -10.547  -6.516  13.117  1.00 95.19           C  
ATOM   1503  CD1 LEU A 193      -9.805  -5.559  14.039  1.00 95.19           C  
ATOM   1504  CD2 LEU A 193     -10.195  -6.250  11.664  1.00 95.19           C  
ATOM   1505  N   TYR A 194     -12.523  -7.289  16.000  1.00 96.00           N  
ATOM   1506  CA  TYR A 194     -13.891  -6.820  16.219  1.00 96.00           C  
ATOM   1507  C   TYR A 194     -14.039  -5.367  15.789  1.00 96.00           C  
ATOM   1508  CB  TYR A 194     -14.273  -6.969  17.703  1.00 96.00           C  
ATOM   1509  O   TYR A 194     -13.227  -4.516  16.156  1.00 96.00           O  
ATOM   1510  CG  TYR A 194     -14.438  -8.398  18.141  1.00 96.00           C  
ATOM   1511  CD1 TYR A 194     -15.664  -9.047  18.031  1.00 96.00           C  
ATOM   1512  CD2 TYR A 194     -13.367  -9.109  18.672  1.00 96.00           C  
ATOM   1513  CE1 TYR A 194     -15.828 -10.367  18.438  1.00 96.00           C  
ATOM   1514  CE2 TYR A 194     -13.508 -10.430  19.078  1.00 96.00           C  
ATOM   1515  OH  TYR A 194     -14.891 -12.359  19.375  1.00 96.00           O  
ATOM   1516  CZ  TYR A 194     -14.742 -11.055  18.969  1.00 96.00           C  
ATOM   1517  N   ILE A 195     -15.102  -5.168  14.992  1.00 96.31           N  
ATOM   1518  CA  ILE A 195     -15.430  -3.807  14.586  1.00 96.31           C  
ATOM   1519  C   ILE A 195     -16.625  -3.305  15.391  1.00 96.31           C  
ATOM   1520  CB  ILE A 195     -15.734  -3.725  13.070  1.00 96.31           C  
ATOM   1521  O   ILE A 195     -17.625  -4.008  15.531  1.00 96.31           O  
ATOM   1522  CG1 ILE A 195     -14.547  -4.258  12.258  1.00 96.31           C  
ATOM   1523  CG2 ILE A 195     -16.078  -2.287  12.664  1.00 96.31           C  
ATOM   1524  CD1 ILE A 195     -13.281  -3.432  12.406  1.00 96.31           C  
ATOM   1525  N   TRP A 196     -16.469  -2.129  15.961  1.00 96.62           N  
ATOM   1526  CA  TRP A 196     -17.578  -1.520  16.703  1.00 96.62           C  
ATOM   1527  C   TRP A 196     -17.594  -0.009  16.500  1.00 96.62           C  
ATOM   1528  CB  TRP A 196     -17.453  -1.841  18.203  1.00 96.62           C  
ATOM   1529  O   TRP A 196     -16.656   0.562  15.930  1.00 96.62           O  
ATOM   1530  CG  TRP A 196     -16.172  -1.382  18.828  1.00 96.62           C  
ATOM   1531  CD1 TRP A 196     -14.961  -2.014  18.781  1.00 96.62           C  
ATOM   1532  CD2 TRP A 196     -15.977  -0.193  19.594  1.00 96.62           C  
ATOM   1533  CE2 TRP A 196     -14.617  -0.167  19.984  1.00 96.62           C  
ATOM   1534  CE3 TRP A 196     -16.812   0.854  20.000  1.00 96.62           C  
ATOM   1535  NE1 TRP A 196     -14.023  -1.287  19.469  1.00 96.62           N  
ATOM   1536  CH2 TRP A 196     -14.930   1.879  21.125  1.00 96.62           C  
ATOM   1537  CZ2 TRP A 196     -14.086   0.867  20.750  1.00 96.62           C  
ATOM   1538  CZ3 TRP A 196     -16.281   1.882  20.766  1.00 96.62           C  
ATOM   1539  N   GLY A 197     -18.656   0.628  16.969  1.00 96.56           N  
ATOM   1540  CA  GLY A 197     -18.766   2.053  16.688  1.00 96.56           C  
ATOM   1541  C   GLY A 197     -19.547   2.814  17.734  1.00 96.56           C  
ATOM   1542  O   GLY A 197     -20.109   2.213  18.656  1.00 96.56           O  
ATOM   1543  N   VAL A 198     -19.516   4.184  17.531  1.00 96.69           N  
ATOM   1544  CA  VAL A 198     -20.234   5.082  18.438  1.00 96.69           C  
ATOM   1545  C   VAL A 198     -21.141   6.004  17.641  1.00 96.69           C  
ATOM   1546  CB  VAL A 198     -19.250   5.918  19.297  1.00 96.69           C  
ATOM   1547  O   VAL A 198     -20.703   6.691  16.719  1.00 96.69           O  
ATOM   1548  CG1 VAL A 198     -20.016   6.820  20.266  1.00 96.69           C  
ATOM   1549  CG2 VAL A 198     -18.297   5.000  20.062  1.00 96.69           C  
ATOM   1550  N   HIS A 199     -22.359   5.914  18.000  1.00 95.38           N  
ATOM   1551  CA  HIS A 199     -23.344   6.797  17.359  1.00 95.38           C  
ATOM   1552  C   HIS A 199     -23.312   8.188  17.984  1.00 95.38           C  
ATOM   1553  CB  HIS A 199     -24.750   6.199  17.453  1.00 95.38           C  
ATOM   1554  O   HIS A 199     -23.453   8.320  19.203  1.00 95.38           O  
ATOM   1555  CG  HIS A 199     -25.797   7.023  16.766  1.00 95.38           C  
ATOM   1556  CD2 HIS A 199     -25.812   7.590  15.539  1.00 95.38           C  
ATOM   1557  ND1 HIS A 199     -26.984   7.344  17.359  1.00 95.38           N  
ATOM   1558  CE1 HIS A 199     -27.703   8.078  16.531  1.00 95.38           C  
ATOM   1559  NE2 HIS A 199     -27.016   8.242  15.414  1.00 95.38           N  
ATOM   1560  N   HIS A 200     -23.141   9.234  17.141  1.00 94.81           N  
ATOM   1561  CA  HIS A 200     -23.125  10.625  17.578  1.00 94.81           C  
ATOM   1562  C   HIS A 200     -24.375  11.359  17.125  1.00 94.81           C  
ATOM   1563  CB  HIS A 200     -21.875  11.344  17.047  1.00 94.81           C  
ATOM   1564  O   HIS A 200     -24.469  11.812  15.984  1.00 94.81           O  
ATOM   1565  CG  HIS A 200     -20.594  10.695  17.453  1.00 94.81           C  
ATOM   1566  CD2 HIS A 200     -19.781   9.852  16.781  1.00 94.81           C  
ATOM   1567  ND1 HIS A 200     -20.016  10.883  18.688  1.00 94.81           N  
ATOM   1568  CE1 HIS A 200     -18.906  10.188  18.766  1.00 94.81           C  
ATOM   1569  NE2 HIS A 200     -18.734   9.547  17.625  1.00 94.81           N  
ATOM   1570  N   PRO A 201     -25.312  11.484  18.016  1.00 94.12           N  
ATOM   1571  CA  PRO A 201     -26.594  12.094  17.641  1.00 94.12           C  
ATOM   1572  C   PRO A 201     -26.469  13.594  17.359  1.00 94.12           C  
ATOM   1573  CB  PRO A 201     -27.484  11.828  18.844  1.00 94.12           C  
ATOM   1574  O   PRO A 201     -25.641  14.266  17.969  1.00 94.12           O  
ATOM   1575  CG  PRO A 201     -26.875  10.656  19.531  1.00 94.12           C  
ATOM   1576  CD  PRO A 201     -25.375  10.727  19.344  1.00 94.12           C  
ATOM   1577  N   GLY A 202     -27.391  14.125  16.516  1.00 92.56           N  
ATOM   1578  CA  GLY A 202     -27.375  15.516  16.078  1.00 92.56           C  
ATOM   1579  C   GLY A 202     -28.109  16.453  17.016  1.00 92.56           C  
ATOM   1580  O   GLY A 202     -27.844  17.656  17.031  1.00 92.56           O  
ATOM   1581  N   THR A 203     -28.969  15.859  17.906  1.00 93.19           N  
ATOM   1582  CA  THR A 203     -29.750  16.609  18.891  1.00 93.19           C  
ATOM   1583  C   THR A 203     -29.953  15.797  20.156  1.00 93.19           C  
ATOM   1584  CB  THR A 203     -31.109  17.031  18.312  1.00 93.19           C  
ATOM   1585  O   THR A 203     -29.734  14.578  20.156  1.00 93.19           O  
ATOM   1586  CG2 THR A 203     -30.938  17.781  16.984  1.00 93.19           C  
ATOM   1587  OG1 THR A 203     -31.906  15.867  18.078  1.00 93.19           O  
ATOM   1588  N   ASP A 204     -30.344  16.438  21.188  1.00 93.75           N  
ATOM   1589  CA  ASP A 204     -30.688  15.766  22.438  1.00 93.75           C  
ATOM   1590  C   ASP A 204     -31.844  14.789  22.250  1.00 93.75           C  
ATOM   1591  CB  ASP A 204     -31.031  16.781  23.531  1.00 93.75           C  
ATOM   1592  O   ASP A 204     -31.859  13.703  22.828  1.00 93.75           O  
ATOM   1593  CG  ASP A 204     -29.812  17.531  24.047  1.00 93.75           C  
ATOM   1594  OD1 ASP A 204     -28.688  17.016  23.938  1.00 93.75           O  
ATOM   1595  OD2 ASP A 204     -30.000  18.656  24.562  1.00 93.75           O  
ATOM   1596  N   LYS A 205     -32.750  15.180  21.375  1.00 92.88           N  
ATOM   1597  CA  LYS A 205     -33.875  14.305  21.047  1.00 92.88           C  
ATOM   1598  C   LYS A 205     -33.406  13.023  20.375  1.00 92.88           C  
ATOM   1599  CB  LYS A 205     -34.875  15.039  20.141  1.00 92.88           C  
ATOM   1600  O   LYS A 205     -33.875  11.938  20.672  1.00 92.88           O  
ATOM   1601  CG  LYS A 205     -35.719  16.078  20.875  1.00 92.88           C  
ATOM   1602  CD  LYS A 205     -36.750  16.703  19.953  1.00 92.88           C  
ATOM   1603  CE  LYS A 205     -37.500  17.828  20.641  1.00 92.88           C  
ATOM   1604  NZ  LYS A 205     -38.500  18.484  19.719  1.00 92.88           N  
ATOM   1605  N   ASP A 206     -32.469  13.102  19.469  1.00 90.12           N  
ATOM   1606  CA  ASP A 206     -31.891  12.000  18.703  1.00 90.12           C  
ATOM   1607  C   ASP A 206     -31.031  11.117  19.609  1.00 90.12           C  
ATOM   1608  CB  ASP A 206     -31.047  12.539  17.547  1.00 90.12           C  
ATOM   1609  O   ASP A 206     -30.766   9.961  19.281  1.00 90.12           O  
ATOM   1610  CG  ASP A 206     -31.891  13.156  16.453  1.00 90.12           C  
ATOM   1611  OD1 ASP A 206     -33.094  12.852  16.359  1.00 90.12           O  
ATOM   1612  OD2 ASP A 206     -31.344  13.961  15.664  1.00 90.12           O  
ATOM   1613  N   GLN A 207     -30.656  11.609  20.766  1.00 93.44           N  
ATOM   1614  CA  GLN A 207     -29.938  10.859  21.797  1.00 93.44           C  
ATOM   1615  C   GLN A 207     -30.891  10.102  22.703  1.00 93.44           C  
ATOM   1616  CB  GLN A 207     -29.047  11.789  22.609  1.00 93.44           C  
ATOM   1617  O   GLN A 207     -30.719   8.906  22.953  1.00 93.44           O  
ATOM   1618  CG  GLN A 207     -28.406  11.125  23.828  1.00 93.44           C  
ATOM   1619  CD  GLN A 207     -27.469   9.992  23.453  1.00 93.44           C  
ATOM   1620  NE2 GLN A 207     -27.469   8.930  24.250  1.00 93.44           N  
ATOM   1621  OE1 GLN A 207     -26.766  10.070  22.453  1.00 93.44           O  
ATOM   1622  N   ILE A 208     -31.938  10.758  23.125  1.00 94.25           N  
ATOM   1623  CA  ILE A 208     -32.875  10.227  24.125  1.00 94.25           C  
ATOM   1624  C   ILE A 208     -33.781   9.203  23.469  1.00 94.25           C  
ATOM   1625  CB  ILE A 208     -33.688  11.352  24.781  1.00 94.25           C  
ATOM   1626  O   ILE A 208     -34.125   8.180  24.062  1.00 94.25           O  
ATOM   1627  CG1 ILE A 208     -32.781  12.227  25.672  1.00 94.25           C  
ATOM   1628  CG2 ILE A 208     -34.844  10.766  25.594  1.00 94.25           C  
ATOM   1629  CD1 ILE A 208     -33.469  13.492  26.172  1.00 94.25           C  
ATOM   1630  N   PHE A 209     -34.125   9.398  22.234  1.00 91.88           N  
ATOM   1631  CA  PHE A 209     -35.094   8.570  21.516  1.00 91.88           C  
ATOM   1632  C   PHE A 209     -34.594   7.141  21.375  1.00 91.88           C  
ATOM   1633  CB  PHE A 209     -35.406   9.164  20.141  1.00 91.88           C  
ATOM   1634  O   PHE A 209     -35.250   6.184  21.750  1.00 91.88           O  
ATOM   1635  CG  PHE A 209     -36.375   8.352  19.328  1.00 91.88           C  
ATOM   1636  CD1 PHE A 209     -35.969   7.578  18.266  1.00 91.88           C  
ATOM   1637  CD2 PHE A 209     -37.750   8.367  19.641  1.00 91.88           C  
ATOM   1638  CE1 PHE A 209     -36.875   6.828  17.516  1.00 91.88           C  
ATOM   1639  CE2 PHE A 209     -38.656   7.617  18.906  1.00 91.88           C  
ATOM   1640  CZ  PHE A 209     -38.219   6.852  17.844  1.00 91.88           C  
ATOM   1641  N   PRO A 210     -33.312   6.867  20.859  1.00 91.44           N  
ATOM   1642  CA  PRO A 210     -32.812   5.508  20.656  1.00 91.44           C  
ATOM   1643  C   PRO A 210     -32.219   4.910  21.922  1.00 91.44           C  
ATOM   1644  CB  PRO A 210     -31.766   5.680  19.562  1.00 91.44           C  
ATOM   1645  O   PRO A 210     -32.188   3.689  22.094  1.00 91.44           O  
ATOM   1646  CG  PRO A 210     -32.062   6.996  18.938  1.00 91.44           C  
ATOM   1647  CD  PRO A 210     -32.812   7.848  19.938  1.00 91.44           C  
ATOM   1648  N   TYR A 211     -31.797   5.742  22.922  1.00 93.94           N  
ATOM   1649  CA  TYR A 211     -30.984   5.215  24.016  1.00 93.94           C  
ATOM   1650  C   TYR A 211     -31.656   5.461  25.359  1.00 93.94           C  
ATOM   1651  CB  TYR A 211     -29.594   5.844  24.000  1.00 93.94           C  
ATOM   1652  O   TYR A 211     -31.188   4.965  26.391  1.00 93.94           O  
ATOM   1653  CG  TYR A 211     -28.875   5.688  22.672  1.00 93.94           C  
ATOM   1654  CD1 TYR A 211     -28.516   4.430  22.203  1.00 93.94           C  
ATOM   1655  CD2 TYR A 211     -28.547   6.801  21.906  1.00 93.94           C  
ATOM   1656  CE1 TYR A 211     -27.859   4.285  20.984  1.00 93.94           C  
ATOM   1657  CE2 TYR A 211     -27.875   6.668  20.688  1.00 93.94           C  
ATOM   1658  OH  TYR A 211     -26.875   5.270  19.031  1.00 93.94           O  
ATOM   1659  CZ  TYR A 211     -27.547   5.406  20.234  1.00 93.94           C  
ATOM   1660  N   ALA A 212     -32.750   6.238  25.422  1.00 93.12           N  
ATOM   1661  CA  ALA A 212     -33.500   6.527  26.625  1.00 93.12           C  
ATOM   1662  C   ALA A 212     -32.625   7.184  27.688  1.00 93.12           C  
ATOM   1663  CB  ALA A 212     -34.125   5.246  27.172  1.00 93.12           C  
ATOM   1664  O   ALA A 212     -32.906   7.078  28.891  1.00 93.12           O  
ATOM   1665  N   GLN A 213     -31.453   7.633  27.297  1.00 91.69           N  
ATOM   1666  CA  GLN A 213     -30.500   8.297  28.188  1.00 91.69           C  
ATOM   1667  C   GLN A 213     -30.047   9.625  27.594  1.00 91.69           C  
ATOM   1668  CB  GLN A 213     -29.297   7.395  28.453  1.00 91.69           C  
ATOM   1669  O   GLN A 213     -29.969   9.781  26.375  1.00 91.69           O  
ATOM   1670  CG  GLN A 213     -29.656   6.078  29.125  1.00 91.69           C  
ATOM   1671  CD  GLN A 213     -29.875   6.223  30.625  1.00 91.69           C  
ATOM   1672  NE2 GLN A 213     -30.484   5.223  31.234  1.00 91.69           N  
ATOM   1673  OE1 GLN A 213     -29.469   7.230  31.219  1.00 91.69           O  
ATOM   1674  N   ALA A 214     -29.672  10.602  28.453  1.00 90.75           N  
ATOM   1675  CA  ALA A 214     -29.219  11.930  28.047  1.00 90.75           C  
ATOM   1676  C   ALA A 214     -27.750  11.914  27.625  1.00 90.75           C  
ATOM   1677  CB  ALA A 214     -29.438  12.938  29.172  1.00 90.75           C  
ATOM   1678  O   ALA A 214     -27.297  12.805  26.906  1.00 90.75           O  
ATOM   1679  N   SER A 215     -27.094  10.805  28.062  1.00 91.25           N  
ATOM   1680  CA  SER A 215     -25.688  10.625  27.703  1.00 91.25           C  
ATOM   1681  C   SER A 215     -25.312   9.148  27.672  1.00 91.25           C  
ATOM   1682  CB  SER A 215     -24.781  11.367  28.688  1.00 91.25           C  
ATOM   1683  O   SER A 215     -26.031   8.305  28.219  1.00 91.25           O  
ATOM   1684  OG  SER A 215     -24.859  10.789  29.984  1.00 91.25           O  
ATOM   1685  N   GLY A 216     -24.219   8.844  26.922  1.00 93.38           N  
ATOM   1686  CA  GLY A 216     -23.719   7.480  26.812  1.00 93.38           C  
ATOM   1687  C   GLY A 216     -22.219   7.375  26.953  1.00 93.38           C  
ATOM   1688  O   GLY A 216     -21.516   8.375  26.828  1.00 93.38           O  
ATOM   1689  N   ARG A 217     -21.828   6.234  27.344  1.00 95.25           N  
ATOM   1690  CA  ARG A 217     -20.406   5.926  27.453  1.00 95.25           C  
ATOM   1691  C   ARG A 217     -20.125   4.480  27.047  1.00 95.25           C  
ATOM   1692  CB  ARG A 217     -19.906   6.176  28.875  1.00 95.25           C  
ATOM   1693  O   ARG A 217     -20.844   3.566  27.453  1.00 95.25           O  
ATOM   1694  CG  ARG A 217     -18.406   6.039  29.031  1.00 95.25           C  
ATOM   1695  CD  ARG A 217     -17.938   6.449  30.438  1.00 95.25           C  
ATOM   1696  NE  ARG A 217     -17.906   5.309  31.344  1.00 95.25           N  
ATOM   1697  NH1 ARG A 217     -17.016   6.492  33.125  1.00 95.25           N  
ATOM   1698  NH2 ARG A 217     -17.484   4.258  33.344  1.00 95.25           N  
ATOM   1699  CZ  ARG A 217     -17.469   5.355  32.594  1.00 95.25           C  
ATOM   1700  N   ILE A 218     -19.047   4.387  26.250  1.00 96.88           N  
ATOM   1701  CA  ILE A 218     -18.672   3.059  25.781  1.00 96.88           C  
ATOM   1702  C   ILE A 218     -17.234   2.766  26.156  1.00 96.88           C  
ATOM   1703  CB  ILE A 218     -18.875   2.924  24.250  1.00 96.88           C  
ATOM   1704  O   ILE A 218     -16.344   3.584  25.906  1.00 96.88           O  
ATOM   1705  CG1 ILE A 218     -20.328   3.211  23.875  1.00 96.88           C  
ATOM   1706  CG2 ILE A 218     -18.453   1.532  23.781  1.00 96.88           C  
ATOM   1707  CD1 ILE A 218     -20.500   3.789  22.469  1.00 96.88           C  
ATOM   1708  N   THR A 219     -17.078   1.593  26.734  1.00 96.81           N  
ATOM   1709  CA  THR A 219     -15.727   1.137  27.062  1.00 96.81           C  
ATOM   1710  C   THR A 219     -15.492  -0.273  26.531  1.00 96.81           C  
ATOM   1711  CB  THR A 219     -15.477   1.161  28.578  1.00 96.81           C  
ATOM   1712  O   THR A 219     -16.266  -1.190  26.812  1.00 96.81           O  
ATOM   1713  CG2 THR A 219     -14.031   0.792  28.906  1.00 96.81           C  
ATOM   1714  OG1 THR A 219     -15.742   2.475  29.078  1.00 96.81           O  
ATOM   1715  N   VAL A 220     -14.500  -0.364  25.719  1.00 96.75           N  
ATOM   1716  CA  VAL A 220     -14.078  -1.656  25.188  1.00 96.75           C  
ATOM   1717  C   VAL A 220     -12.656  -1.966  25.641  1.00 96.75           C  
ATOM   1718  CB  VAL A 220     -14.156  -1.692  23.641  1.00 96.75           C  
ATOM   1719  O   VAL A 220     -11.742  -1.163  25.438  1.00 96.75           O  
ATOM   1720  CG1 VAL A 220     -13.742  -3.064  23.109  1.00 96.75           C  
ATOM   1721  CG2 VAL A 220     -15.562  -1.335  23.172  1.00 96.75           C  
ATOM   1722  N   SER A 221     -12.539  -3.145  26.219  1.00 96.06           N  
ATOM   1723  CA  SER A 221     -11.234  -3.426  26.797  1.00 96.06           C  
ATOM   1724  C   SER A 221     -10.812  -4.867  26.531  1.00 96.06           C  
ATOM   1725  CB  SER A 221     -11.234  -3.152  28.297  1.00 96.06           C  
ATOM   1726  O   SER A 221     -11.656  -5.750  26.391  1.00 96.06           O  
ATOM   1727  OG  SER A 221     -12.188  -3.973  28.953  1.00 96.06           O  
ATOM   1728  N   THR A 222      -9.500  -5.020  26.422  1.00 94.94           N  
ATOM   1729  CA  THR A 222      -8.812  -6.305  26.453  1.00 94.94           C  
ATOM   1730  C   THR A 222      -7.820  -6.352  27.609  1.00 94.94           C  
ATOM   1731  CB  THR A 222      -8.070  -6.582  25.125  1.00 94.94           C  
ATOM   1732  O   THR A 222      -7.699  -5.387  28.375  1.00 94.94           O  
ATOM   1733  CG2 THR A 222      -9.008  -6.418  23.938  1.00 94.94           C  
ATOM   1734  OG1 THR A 222      -6.977  -5.668  25.000  1.00 94.94           O  
ATOM   1735  N   LYS A 223      -7.176  -7.410  27.828  1.00 90.50           N  
ATOM   1736  CA  LYS A 223      -6.172  -7.508  28.891  1.00 90.50           C  
ATOM   1737  C   LYS A 223      -5.078  -6.457  28.703  1.00 90.50           C  
ATOM   1738  CB  LYS A 223      -5.555  -8.906  28.906  1.00 90.50           C  
ATOM   1739  O   LYS A 223      -4.531  -5.945  29.672  1.00 90.50           O  
ATOM   1740  CG  LYS A 223      -6.469  -9.977  29.500  1.00 90.50           C  
ATOM   1741  CD  LYS A 223      -5.758 -11.320  29.609  1.00 90.50           C  
ATOM   1742  CE  LYS A 223      -6.684 -12.391  30.172  1.00 90.50           C  
ATOM   1743  NZ  LYS A 223      -6.004 -13.719  30.234  1.00 90.50           N  
ATOM   1744  N   ARG A 224      -4.914  -6.012  27.484  1.00 85.44           N  
ATOM   1745  CA  ARG A 224      -3.742  -5.215  27.141  1.00 85.44           C  
ATOM   1746  C   ARG A 224      -4.141  -3.795  26.766  1.00 85.44           C  
ATOM   1747  CB  ARG A 224      -2.971  -5.871  25.984  1.00 85.44           C  
ATOM   1748  O   ARG A 224      -3.303  -2.891  26.750  1.00 85.44           O  
ATOM   1749  CG  ARG A 224      -2.385  -7.230  26.328  1.00 85.44           C  
ATOM   1750  CD  ARG A 224      -1.641  -7.840  25.156  1.00 85.44           C  
ATOM   1751  NE  ARG A 224      -1.152  -9.180  25.469  1.00 85.44           N  
ATOM   1752  NH1 ARG A 224      -0.049  -9.461  23.453  1.00 85.44           N  
ATOM   1753  NH2 ARG A 224      -0.017 -11.133  25.031  1.00 85.44           N  
ATOM   1754  CZ  ARG A 224      -0.407  -9.922  24.641  1.00 85.44           C  
ATOM   1755  N   SER A 225      -5.383  -3.594  26.469  1.00 89.38           N  
ATOM   1756  CA  SER A 225      -5.762  -2.271  25.969  1.00 89.38           C  
ATOM   1757  C   SER A 225      -7.195  -1.926  26.375  1.00 89.38           C  
ATOM   1758  CB  SER A 225      -5.613  -2.201  24.453  1.00 89.38           C  
ATOM   1759  O   SER A 225      -8.008  -2.818  26.625  1.00 89.38           O  
ATOM   1760  OG  SER A 225      -6.609  -2.980  23.812  1.00 89.38           O  
ATOM   1761  N   GLN A 226      -7.406  -0.678  26.562  1.00 92.75           N  
ATOM   1762  CA  GLN A 226      -8.734  -0.166  26.875  1.00 92.75           C  
ATOM   1763  C   GLN A 226      -9.031   1.112  26.094  1.00 92.75           C  
ATOM   1764  CB  GLN A 226      -8.867   0.092  28.375  1.00 92.75           C  
ATOM   1765  O   GLN A 226      -8.188   2.010  26.016  1.00 92.75           O  
ATOM   1766  CG  GLN A 226     -10.242   0.601  28.781  1.00 92.75           C  
ATOM   1767  CD  GLN A 226     -10.352   0.829  30.281  1.00 92.75           C  
ATOM   1768  NE2 GLN A 226     -10.734   2.043  30.672  1.00 92.75           N  
ATOM   1769  OE1 GLN A 226     -10.109  -0.078  31.078  1.00 92.75           O  
ATOM   1770  N   GLN A 227     -10.219   1.096  25.516  1.00 93.00           N  
ATOM   1771  CA  GLN A 227     -10.688   2.270  24.781  1.00 93.00           C  
ATOM   1772  C   GLN A 227     -12.023   2.756  25.328  1.00 93.00           C  
ATOM   1773  CB  GLN A 227     -10.797   1.961  23.297  1.00 93.00           C  
ATOM   1774  O   GLN A 227     -12.953   1.962  25.516  1.00 93.00           O  
ATOM   1775  CG  GLN A 227      -9.453   1.697  22.625  1.00 93.00           C  
ATOM   1776  CD  GLN A 227      -9.594   1.419  21.141  1.00 93.00           C  
ATOM   1777  NE2 GLN A 227      -9.125   0.252  20.703  1.00 93.00           N  
ATOM   1778  OE1 GLN A 227     -10.117   2.244  20.375  1.00 93.00           O  
ATOM   1779  N   THR A 228     -12.023   4.000  25.609  1.00 94.75           N  
ATOM   1780  CA  THR A 228     -13.273   4.613  26.062  1.00 94.75           C  
ATOM   1781  C   THR A 228     -13.711   5.719  25.109  1.00 94.75           C  
ATOM   1782  CB  THR A 228     -13.125   5.188  27.484  1.00 94.75           C  
ATOM   1783  O   THR A 228     -12.898   6.551  24.703  1.00 94.75           O  
ATOM   1784  CG2 THR A 228     -14.438   5.785  27.969  1.00 94.75           C  
ATOM   1785  OG1 THR A 228     -12.727   4.141  28.375  1.00 94.75           O  
ATOM   1786  N   ALA A 229     -14.969   5.715  24.766  1.00 94.25           N  
ATOM   1787  CA  ALA A 229     -15.492   6.711  23.844  1.00 94.25           C  
ATOM   1788  C   ALA A 229     -16.766   7.359  24.391  1.00 94.25           C  
ATOM   1789  CB  ALA A 229     -15.773   6.074  22.484  1.00 94.25           C  
ATOM   1790  O   ALA A 229     -17.656   6.668  24.891  1.00 94.25           O  
ATOM   1791  N   ILE A 230     -16.781   8.664  24.281  1.00 94.50           N  
ATOM   1792  CA  ILE A 230     -17.953   9.438  24.672  1.00 94.50           C  
ATOM   1793  C   ILE A 230     -18.578  10.078  23.438  1.00 94.50           C  
ATOM   1794  CB  ILE A 230     -17.594  10.523  25.719  1.00 94.50           C  
ATOM   1795  O   ILE A 230     -17.906  10.742  22.672  1.00 94.50           O  
ATOM   1796  CG1 ILE A 230     -16.984   9.883  26.969  1.00 94.50           C  
ATOM   1797  CG2 ILE A 230     -18.828  11.359  26.078  1.00 94.50           C  
ATOM   1798  CD1 ILE A 230     -16.391  10.883  27.953  1.00 94.50           C  
ATOM   1799  N   PRO A 231     -19.938   9.820  23.266  1.00 94.38           N  
ATOM   1800  CA  PRO A 231     -20.594  10.391  22.094  1.00 94.38           C  
ATOM   1801  C   PRO A 231     -20.609  11.922  22.094  1.00 94.38           C  
ATOM   1802  CB  PRO A 231     -22.016   9.828  22.172  1.00 94.38           C  
ATOM   1803  O   PRO A 231     -20.719  12.531  23.172  1.00 94.38           O  
ATOM   1804  CG  PRO A 231     -22.219   9.516  23.609  1.00 94.38           C  
ATOM   1805  CD  PRO A 231     -20.891   9.141  24.219  1.00 94.38           C  
ATOM   1806  N   ASN A 232     -20.359  12.477  20.984  1.00 93.25           N  
ATOM   1807  CA  ASN A 232     -20.484  13.914  20.797  1.00 93.25           C  
ATOM   1808  C   ASN A 232     -21.875  14.297  20.297  1.00 93.25           C  
ATOM   1809  CB  ASN A 232     -19.422  14.414  19.812  1.00 93.25           C  
ATOM   1810  O   ASN A 232     -22.188  14.172  19.109  1.00 93.25           O  
ATOM   1811  CG  ASN A 232     -19.391  15.930  19.719  1.00 93.25           C  
ATOM   1812  ND2 ASN A 232     -18.344  16.453  19.078  1.00 93.25           N  
ATOM   1813  OD1 ASN A 232     -20.281  16.625  20.203  1.00 93.25           O  
ATOM   1814  N   ILE A 233     -22.703  14.797  21.266  1.00 93.19           N  
ATOM   1815  CA  ILE A 233     -24.078  15.156  20.953  1.00 93.19           C  
ATOM   1816  C   ILE A 233     -24.156  16.625  20.547  1.00 93.19           C  
ATOM   1817  CB  ILE A 233     -25.016  14.891  22.156  1.00 93.19           C  
ATOM   1818  O   ILE A 233     -23.734  17.516  21.297  1.00 93.19           O  
ATOM   1819  CG1 ILE A 233     -24.875  13.445  22.625  1.00 93.19           C  
ATOM   1820  CG2 ILE A 233     -26.469  15.219  21.797  1.00 93.19           C  
ATOM   1821  CD1 ILE A 233     -25.375  13.203  24.047  1.00 93.19           C  
ATOM   1822  N   GLY A 234     -24.562  16.812  19.312  1.00 90.25           N  
ATOM   1823  CA  GLY A 234     -24.641  18.203  18.891  1.00 90.25           C  
ATOM   1824  C   GLY A 234     -24.828  18.359  17.391  1.00 90.25           C  
ATOM   1825  O   GLY A 234     -24.719  17.391  16.641  1.00 90.25           O  
ATOM   1826  N   SER A 235     -25.219  19.625  17.047  1.00 88.38           N  
ATOM   1827  CA  SER A 235     -25.469  19.938  15.641  1.00 88.38           C  
ATOM   1828  C   SER A 235     -24.188  19.828  14.812  1.00 88.38           C  
ATOM   1829  CB  SER A 235     -26.047  21.359  15.516  1.00 88.38           C  
ATOM   1830  O   SER A 235     -23.125  20.250  15.250  1.00 88.38           O  
ATOM   1831  OG  SER A 235     -27.328  21.422  16.125  1.00 88.38           O  
ATOM   1832  N   ARG A 236     -24.328  19.219  13.539  1.00 88.00           N  
ATOM   1833  CA  ARG A 236     -23.250  19.062  12.578  1.00 88.00           C  
ATOM   1834  C   ARG A 236     -23.766  19.188  11.148  1.00 88.00           C  
ATOM   1835  CB  ARG A 236     -22.547  17.719  12.766  1.00 88.00           C  
ATOM   1836  O   ARG A 236     -24.969  19.047  10.906  1.00 88.00           O  
ATOM   1837  CG  ARG A 236     -23.469  16.531  12.703  1.00 88.00           C  
ATOM   1838  CD  ARG A 236     -22.812  15.266  13.242  1.00 88.00           C  
ATOM   1839  NE  ARG A 236     -22.766  15.266  14.703  1.00 88.00           N  
ATOM   1840  NH1 ARG A 236     -23.875  13.242  14.938  1.00 88.00           N  
ATOM   1841  NH2 ARG A 236     -23.188  14.406  16.797  1.00 88.00           N  
ATOM   1842  CZ  ARG A 236     -23.266  14.305  15.477  1.00 88.00           C  
ATOM   1843  N   PRO A 237     -22.781  19.438  10.258  1.00 85.31           N  
ATOM   1844  CA  PRO A 237     -23.188  19.484   8.852  1.00 85.31           C  
ATOM   1845  C   PRO A 237     -23.828  18.188   8.375  1.00 85.31           C  
ATOM   1846  CB  PRO A 237     -21.859  19.750   8.117  1.00 85.31           C  
ATOM   1847  O   PRO A 237     -23.328  17.109   8.695  1.00 85.31           O  
ATOM   1848  CG  PRO A 237     -20.969  20.375   9.141  1.00 85.31           C  
ATOM   1849  CD  PRO A 237     -21.328  19.812  10.484  1.00 85.31           C  
ATOM   1850  N   ARG A 238     -24.875  18.328   7.754  1.00 84.94           N  
ATOM   1851  CA  ARG A 238     -25.609  17.156   7.258  1.00 84.94           C  
ATOM   1852  C   ARG A 238     -24.875  16.500   6.094  1.00 84.94           C  
ATOM   1853  CB  ARG A 238     -27.016  17.562   6.828  1.00 84.94           C  
ATOM   1854  O   ARG A 238     -24.359  17.188   5.207  1.00 84.94           O  
ATOM   1855  CG  ARG A 238     -27.906  18.031   7.973  1.00 84.94           C  
ATOM   1856  CD  ARG A 238     -29.328  18.281   7.520  1.00 84.94           C  
ATOM   1857  NE  ARG A 238     -30.281  18.234   8.633  1.00 84.94           N  
ATOM   1858  NH1 ARG A 238     -30.328  20.516   8.977  1.00 84.94           N  
ATOM   1859  NH2 ARG A 238     -31.578  19.125  10.305  1.00 84.94           N  
ATOM   1860  CZ  ARG A 238     -30.719  19.297   9.305  1.00 84.94           C  
ATOM   1861  N   VAL A 239     -24.656  15.234   6.254  1.00 82.31           N  
ATOM   1862  CA  VAL A 239     -24.125  14.398   5.184  1.00 82.31           C  
ATOM   1863  C   VAL A 239     -25.203  13.430   4.699  1.00 82.31           C  
ATOM   1864  CB  VAL A 239     -22.875  13.609   5.648  1.00 82.31           C  
ATOM   1865  O   VAL A 239     -25.719  12.625   5.473  1.00 82.31           O  
ATOM   1866  CG1 VAL A 239     -22.328  12.742   4.516  1.00 82.31           C  
ATOM   1867  CG2 VAL A 239     -21.812  14.570   6.164  1.00 82.31           C  
ATOM   1868  N   ARG A 240     -25.672  13.727   3.451  1.00 77.69           N  
ATOM   1869  CA  ARG A 240     -26.719  12.891   2.869  1.00 77.69           C  
ATOM   1870  C   ARG A 240     -28.016  12.992   3.668  1.00 77.69           C  
ATOM   1871  CB  ARG A 240     -26.266  11.430   2.803  1.00 77.69           C  
ATOM   1872  O   ARG A 240     -28.656  11.984   3.969  1.00 77.69           O  
ATOM   1873  CG  ARG A 240     -25.109  11.195   1.850  1.00 77.69           C  
ATOM   1874  CD  ARG A 240     -24.812   9.711   1.679  1.00 77.69           C  
ATOM   1875  NE  ARG A 240     -24.328   9.109   2.918  1.00 77.69           N  
ATOM   1876  NH1 ARG A 240     -22.109   9.594   2.529  1.00 77.69           N  
ATOM   1877  NH2 ARG A 240     -22.719   8.500   4.445  1.00 77.69           N  
ATOM   1878  CZ  ARG A 240     -23.047   9.070   3.295  1.00 77.69           C  
ATOM   1879  N   ASN A 241     -28.297  14.242   4.223  1.00 82.38           N  
ATOM   1880  CA  ASN A 241     -29.484  14.664   4.941  1.00 82.38           C  
ATOM   1881  C   ASN A 241     -29.594  14.000   6.312  1.00 82.38           C  
ATOM   1882  CB  ASN A 241     -30.734  14.359   4.113  1.00 82.38           C  
ATOM   1883  O   ASN A 241     -30.688  13.797   6.832  1.00 82.38           O  
ATOM   1884  CG  ASN A 241     -30.906  15.289   2.930  1.00 82.38           C  
ATOM   1885  ND2 ASN A 241     -31.594  14.828   1.898  1.00 82.38           N  
ATOM   1886  OD1 ASN A 241     -30.406  16.422   2.943  1.00 82.38           O  
ATOM   1887  N   ILE A 242     -28.422  13.484   6.805  1.00 86.00           N  
ATOM   1888  CA  ILE A 242     -28.344  12.867   8.125  1.00 86.00           C  
ATOM   1889  C   ILE A 242     -27.531  13.750   9.062  1.00 86.00           C  
ATOM   1890  CB  ILE A 242     -27.734  11.445   8.047  1.00 86.00           C  
ATOM   1891  O   ILE A 242     -26.359  14.039   8.789  1.00 86.00           O  
ATOM   1892  CG1 ILE A 242     -28.578  10.555   7.121  1.00 86.00           C  
ATOM   1893  CG2 ILE A 242     -27.625  10.836   9.445  1.00 86.00           C  
ATOM   1894  CD1 ILE A 242     -27.953   9.203   6.840  1.00 86.00           C  
ATOM   1895  N   PRO A 243     -28.172  14.164  10.148  1.00 87.81           N  
ATOM   1896  CA  PRO A 243     -27.531  15.102  11.078  1.00 87.81           C  
ATOM   1897  C   PRO A 243     -26.656  14.398  12.117  1.00 87.81           C  
ATOM   1898  CB  PRO A 243     -28.719  15.812  11.742  1.00 87.81           C  
ATOM   1899  O   PRO A 243     -25.938  15.055  12.875  1.00 87.81           O  
ATOM   1900  CG  PRO A 243     -29.812  14.805  11.719  1.00 87.81           C  
ATOM   1901  CD  PRO A 243     -29.672  13.961  10.484  1.00 87.81           C  
ATOM   1902  N   SER A 244     -26.625  13.023  12.078  1.00 90.50           N  
ATOM   1903  CA  SER A 244     -25.875  12.195  13.008  1.00 90.50           C  
ATOM   1904  C   SER A 244     -24.688  11.539  12.320  1.00 90.50           C  
ATOM   1905  CB  SER A 244     -26.766  11.125  13.633  1.00 90.50           C  
ATOM   1906  O   SER A 244     -24.641  11.445  11.094  1.00 90.50           O  
ATOM   1907  OG  SER A 244     -27.891  11.719  14.266  1.00 90.50           O  
ATOM   1908  N   ARG A 245     -23.594  11.055  13.133  1.00 92.00           N  
ATOM   1909  CA  ARG A 245     -22.406  10.391  12.633  1.00 92.00           C  
ATOM   1910  C   ARG A 245     -22.078   9.148  13.453  1.00 92.00           C  
ATOM   1911  CB  ARG A 245     -21.219  11.352  12.641  1.00 92.00           C  
ATOM   1912  O   ARG A 245     -22.406   9.078  14.641  1.00 92.00           O  
ATOM   1913  CG  ARG A 245     -21.391  12.555  11.719  1.00 92.00           C  
ATOM   1914  CD  ARG A 245     -21.250  12.164  10.258  1.00 92.00           C  
ATOM   1915  NE  ARG A 245     -21.266  13.336   9.383  1.00 92.00           N  
ATOM   1916  NH1 ARG A 245     -23.562  13.492   9.273  1.00 92.00           N  
ATOM   1917  NH2 ARG A 245     -22.250  15.000   8.148  1.00 92.00           N  
ATOM   1918  CZ  ARG A 245     -22.359  13.945   8.938  1.00 92.00           C  
ATOM   1919  N   ILE A 246     -21.406   8.312  12.758  1.00 94.62           N  
ATOM   1920  CA  ILE A 246     -20.906   7.137  13.461  1.00 94.62           C  
ATOM   1921  C   ILE A 246     -19.375   7.133  13.422  1.00 94.62           C  
ATOM   1922  CB  ILE A 246     -21.469   5.828  12.859  1.00 94.62           C  
ATOM   1923  O   ILE A 246     -18.781   7.355  12.367  1.00 94.62           O  
ATOM   1924  CG1 ILE A 246     -22.984   5.777  13.008  1.00 94.62           C  
ATOM   1925  CG2 ILE A 246     -20.812   4.609  13.508  1.00 94.62           C  
ATOM   1926  CD1 ILE A 246     -23.641   4.605  12.281  1.00 94.62           C  
ATOM   1927  N   SER A 247     -18.844   6.973  14.555  1.00 96.00           N  
ATOM   1928  CA  SER A 247     -17.391   6.738  14.609  1.00 96.00           C  
ATOM   1929  C   SER A 247     -17.078   5.258  14.773  1.00 96.00           C  
ATOM   1930  CB  SER A 247     -16.766   7.535  15.750  1.00 96.00           C  
ATOM   1931  O   SER A 247     -17.531   4.625  15.734  1.00 96.00           O  
ATOM   1932  OG  SER A 247     -16.906   8.930  15.531  1.00 96.00           O  
ATOM   1933  N   ILE A 248     -16.312   4.672  13.820  1.00 96.44           N  
ATOM   1934  CA  ILE A 248     -16.016   3.244  13.797  1.00 96.44           C  
ATOM   1935  C   ILE A 248     -14.672   2.984  14.453  1.00 96.44           C  
ATOM   1936  CB  ILE A 248     -16.031   2.693  12.352  1.00 96.44           C  
ATOM   1937  O   ILE A 248     -13.664   3.602  14.094  1.00 96.44           O  
ATOM   1938  CG1 ILE A 248     -17.359   2.988  11.672  1.00 96.44           C  
ATOM   1939  CG2 ILE A 248     -15.727   1.192  12.344  1.00 96.44           C  
ATOM   1940  CD1 ILE A 248     -18.562   2.332  12.344  1.00 96.44           C  
ATOM   1941  N   TYR A 249     -14.758   2.082  15.430  1.00 95.75           N  
ATOM   1942  CA  TYR A 249     -13.555   1.646  16.141  1.00 95.75           C  
ATOM   1943  C   TYR A 249     -13.289   0.164  15.898  1.00 95.75           C  
ATOM   1944  CB  TYR A 249     -13.688   1.916  17.641  1.00 95.75           C  
ATOM   1945  O   TYR A 249     -14.156  -0.553  15.391  1.00 95.75           O  
ATOM   1946  CG  TYR A 249     -13.781   3.383  17.984  1.00 95.75           C  
ATOM   1947  CD1 TYR A 249     -12.648   4.109  18.344  1.00 95.75           C  
ATOM   1948  CD2 TYR A 249     -15.008   4.043  17.953  1.00 95.75           C  
ATOM   1949  CE1 TYR A 249     -12.734   5.461  18.656  1.00 95.75           C  
ATOM   1950  CE2 TYR A 249     -15.109   5.391  18.281  1.00 95.75           C  
ATOM   1951  OH  TYR A 249     -14.055   7.430  18.938  1.00 95.75           O  
ATOM   1952  CZ  TYR A 249     -13.969   6.094  18.625  1.00 95.75           C  
ATOM   1953  N   TRP A 250     -12.102  -0.306  16.312  1.00 94.88           N  
ATOM   1954  CA  TRP A 250     -11.766  -1.714  16.141  1.00 94.88           C  
ATOM   1955  C   TRP A 250     -10.875  -2.205  17.266  1.00 94.88           C  
ATOM   1956  CB  TRP A 250     -11.062  -1.937  14.789  1.00 94.88           C  
ATOM   1957  O   TRP A 250     -10.156  -1.416  17.891  1.00 94.88           O  
ATOM   1958  CG  TRP A 250      -9.836  -1.097  14.594  1.00 94.88           C  
ATOM   1959  CD1 TRP A 250      -9.781   0.184  14.117  1.00 94.88           C  
ATOM   1960  CD2 TRP A 250      -8.484  -1.482  14.867  1.00 94.88           C  
ATOM   1961  CE2 TRP A 250      -7.664  -0.384  14.539  1.00 94.88           C  
ATOM   1962  CE3 TRP A 250      -7.895  -2.650  15.367  1.00 94.88           C  
ATOM   1963  NE1 TRP A 250      -8.477   0.618  14.086  1.00 94.88           N  
ATOM   1964  CH2 TRP A 250      -5.719  -1.576  15.172  1.00 94.88           C  
ATOM   1965  CZ2 TRP A 250      -6.273  -0.421  14.688  1.00 94.88           C  
ATOM   1966  CZ3 TRP A 250      -6.512  -2.686  15.508  1.00 94.88           C  
ATOM   1967  N   THR A 251     -11.023  -3.438  17.547  1.00 94.50           N  
ATOM   1968  CA  THR A 251     -10.250  -4.039  18.625  1.00 94.50           C  
ATOM   1969  C   THR A 251      -9.773  -5.434  18.234  1.00 94.50           C  
ATOM   1970  CB  THR A 251     -11.070  -4.121  19.922  1.00 94.50           C  
ATOM   1971  O   THR A 251     -10.562  -6.258  17.766  1.00 94.50           O  
ATOM   1972  CG2 THR A 251     -10.234  -4.680  21.078  1.00 94.50           C  
ATOM   1973  OG1 THR A 251     -11.531  -2.812  20.281  1.00 94.50           O  
ATOM   1974  N   ILE A 252      -8.453  -5.664  18.422  1.00 93.75           N  
ATOM   1975  CA  ILE A 252      -7.883  -6.984  18.188  1.00 93.75           C  
ATOM   1976  C   ILE A 252      -7.832  -7.773  19.500  1.00 93.75           C  
ATOM   1977  CB  ILE A 252      -6.473  -6.891  17.562  1.00 93.75           C  
ATOM   1978  O   ILE A 252      -7.305  -7.285  20.500  1.00 93.75           O  
ATOM   1979  CG1 ILE A 252      -6.539  -6.191  16.203  1.00 93.75           C  
ATOM   1980  CG2 ILE A 252      -5.844  -8.281  17.438  1.00 93.75           C  
ATOM   1981  CD1 ILE A 252      -5.172  -5.871  15.602  1.00 93.75           C  
ATOM   1982  N   VAL A 253      -8.375  -8.922  19.453  1.00 94.69           N  
ATOM   1983  CA  VAL A 253      -8.344  -9.805  20.609  1.00 94.69           C  
ATOM   1984  C   VAL A 253      -7.445 -11.008  20.328  1.00 94.69           C  
ATOM   1985  CB  VAL A 253      -9.758 -10.281  21.000  1.00 94.69           C  
ATOM   1986  O   VAL A 253      -7.785 -11.859  19.500  1.00 94.69           O  
ATOM   1987  CG1 VAL A 253      -9.719 -11.109  22.281  1.00 94.69           C  
ATOM   1988  CG2 VAL A 253     -10.688  -9.078  21.172  1.00 94.69           C  
ATOM   1989  N   LYS A 254      -6.344 -11.117  21.016  1.00 94.06           N  
ATOM   1990  CA  LYS A 254      -5.371 -12.180  20.797  1.00 94.06           C  
ATOM   1991  C   LYS A 254      -5.828 -13.484  21.438  1.00 94.06           C  
ATOM   1992  CB  LYS A 254      -4.004 -11.773  21.359  1.00 94.06           C  
ATOM   1993  O   LYS A 254      -6.684 -13.477  22.328  1.00 94.06           O  
ATOM   1994  CG  LYS A 254      -3.375 -10.586  20.641  1.00 94.06           C  
ATOM   1995  CD  LYS A 254      -1.945 -10.344  21.125  1.00 94.06           C  
ATOM   1996  CE  LYS A 254      -1.290  -9.195  20.359  1.00 94.06           C  
ATOM   1997  NZ  LYS A 254       0.116  -8.969  20.812  1.00 94.06           N  
ATOM   1998  N   PRO A 255      -5.176 -14.547  20.953  1.00 94.44           N  
ATOM   1999  CA  PRO A 255      -5.512 -15.844  21.547  1.00 94.44           C  
ATOM   2000  C   PRO A 255      -5.289 -15.883  23.047  1.00 94.44           C  
ATOM   2001  CB  PRO A 255      -4.559 -16.812  20.828  1.00 94.44           C  
ATOM   2002  O   PRO A 255      -4.238 -15.453  23.531  1.00 94.44           O  
ATOM   2003  CG  PRO A 255      -4.254 -16.156  19.531  1.00 94.44           C  
ATOM   2004  CD  PRO A 255      -4.207 -14.672  19.734  1.00 94.44           C  
ATOM   2005  N   GLY A 256      -6.352 -16.312  23.844  1.00 93.69           N  
ATOM   2006  CA  GLY A 256      -6.238 -16.391  25.297  1.00 93.69           C  
ATOM   2007  C   GLY A 256      -6.664 -15.125  26.000  1.00 93.69           C  
ATOM   2008  O   GLY A 256      -6.695 -15.078  27.234  1.00 93.69           O  
ATOM   2009  N   ASP A 257      -6.984 -14.070  25.266  1.00 95.12           N  
ATOM   2010  CA  ASP A 257      -7.453 -12.797  25.797  1.00 95.12           C  
ATOM   2011  C   ASP A 257      -8.977 -12.742  25.828  1.00 95.12           C  
ATOM   2012  CB  ASP A 257      -6.902 -11.633  24.953  1.00 95.12           C  
ATOM   2013  O   ASP A 257      -9.648 -13.609  25.266  1.00 95.12           O  
ATOM   2014  CG  ASP A 257      -6.855 -10.328  25.719  1.00 95.12           C  
ATOM   2015  OD1 ASP A 257      -7.250 -10.297  26.906  1.00 95.12           O  
ATOM   2016  OD2 ASP A 257      -6.418  -9.312  25.141  1.00 95.12           O  
ATOM   2017  N   ILE A 258      -9.539 -11.688  26.469  1.00 95.00           N  
ATOM   2018  CA  ILE A 258     -10.984 -11.531  26.594  1.00 95.00           C  
ATOM   2019  C   ILE A 258     -11.398 -10.141  26.125  1.00 95.00           C  
ATOM   2020  CB  ILE A 258     -11.445 -11.781  28.047  1.00 95.00           C  
ATOM   2021  O   ILE A 258     -10.734  -9.148  26.438  1.00 95.00           O  
ATOM   2022  CG1 ILE A 258     -11.062 -13.195  28.500  1.00 95.00           C  
ATOM   2023  CG2 ILE A 258     -12.961 -11.555  28.172  1.00 95.00           C  
ATOM   2024  CD1 ILE A 258     -11.219 -13.430  29.984  1.00 95.00           C  
ATOM   2025  N   LEU A 259     -12.445 -10.109  25.328  1.00 96.88           N  
ATOM   2026  CA  LEU A 259     -13.047  -8.836  24.953  1.00 96.88           C  
ATOM   2027  C   LEU A 259     -14.141  -8.438  25.938  1.00 96.88           C  
ATOM   2028  CB  LEU A 259     -13.633  -8.922  23.531  1.00 96.88           C  
ATOM   2029  O   LEU A 259     -15.086  -9.195  26.172  1.00 96.88           O  
ATOM   2030  CG  LEU A 259     -14.359  -7.672  23.031  1.00 96.88           C  
ATOM   2031  CD1 LEU A 259     -13.359  -6.555  22.750  1.00 96.88           C  
ATOM   2032  CD2 LEU A 259     -15.180  -8.000  21.781  1.00 96.88           C  
ATOM   2033  N   LEU A 260     -13.977  -7.262  26.516  1.00 96.81           N  
ATOM   2034  CA  LEU A 260     -14.977  -6.719  27.422  1.00 96.81           C  
ATOM   2035  C   LEU A 260     -15.602  -5.449  26.859  1.00 96.81           C  
ATOM   2036  CB  LEU A 260     -14.359  -6.426  28.797  1.00 96.81           C  
ATOM   2037  O   LEU A 260     -14.891  -4.496  26.531  1.00 96.81           O  
ATOM   2038  CG  LEU A 260     -13.820  -7.629  29.562  1.00 96.81           C  
ATOM   2039  CD1 LEU A 260     -13.023  -7.164  30.781  1.00 96.81           C  
ATOM   2040  CD2 LEU A 260     -14.969  -8.547  30.000  1.00 96.81           C  
ATOM   2041  N   ILE A 261     -16.953  -5.410  26.750  1.00 97.19           N  
ATOM   2042  CA  ILE A 261     -17.641  -4.234  26.250  1.00 97.19           C  
ATOM   2043  C   ILE A 261     -18.641  -3.736  27.297  1.00 97.19           C  
ATOM   2044  CB  ILE A 261     -18.375  -4.539  24.922  1.00 97.19           C  
ATOM   2045  O   ILE A 261     -19.500  -4.488  27.734  1.00 97.19           O  
ATOM   2046  CG1 ILE A 261     -17.375  -5.035  23.859  1.00 97.19           C  
ATOM   2047  CG2 ILE A 261     -19.125  -3.301  24.422  1.00 97.19           C  
ATOM   2048  CD1 ILE A 261     -18.016  -5.484  22.562  1.00 97.19           C  
ATOM   2049  N   ASN A 262     -18.453  -2.535  27.672  1.00 96.31           N  
ATOM   2050  CA  ASN A 262     -19.375  -1.843  28.562  1.00 96.31           C  
ATOM   2051  C   ASN A 262     -20.000  -0.628  27.875  1.00 96.31           C  
ATOM   2052  CB  ASN A 262     -18.672  -1.424  29.859  1.00 96.31           C  
ATOM   2053  O   ASN A 262     -19.281   0.216  27.328  1.00 96.31           O  
ATOM   2054  CG  ASN A 262     -18.234  -2.609  30.703  1.00 96.31           C  
ATOM   2055  ND2 ASN A 262     -17.109  -2.473  31.375  1.00 96.31           N  
ATOM   2056  OD1 ASN A 262     -18.922  -3.643  30.734  1.00 96.31           O  
ATOM   2057  N   SER A 263     -21.344  -0.567  27.984  1.00 95.88           N  
ATOM   2058  CA  SER A 263     -22.000   0.551  27.312  1.00 95.88           C  
ATOM   2059  C   SER A 263     -23.250   1.008  28.062  1.00 95.88           C  
ATOM   2060  CB  SER A 263     -22.375   0.166  25.875  1.00 95.88           C  
ATOM   2061  O   SER A 263     -24.047   0.183  28.500  1.00 95.88           O  
ATOM   2062  OG  SER A 263     -23.109   1.208  25.250  1.00 95.88           O  
ATOM   2063  N   THR A 264     -23.391   2.262  28.250  1.00 94.62           N  
ATOM   2064  CA  THR A 264     -24.578   2.854  28.844  1.00 94.62           C  
ATOM   2065  C   THR A 264     -25.438   3.527  27.766  1.00 94.62           C  
ATOM   2066  CB  THR A 264     -24.219   3.877  29.922  1.00 94.62           C  
ATOM   2067  O   THR A 264     -26.500   4.086  28.078  1.00 94.62           O  
ATOM   2068  CG2 THR A 264     -23.469   3.211  31.078  1.00 94.62           C  
ATOM   2069  OG1 THR A 264     -23.375   4.891  29.359  1.00 94.62           O  
ATOM   2070  N   GLY A 265     -25.031   3.385  26.422  1.00 93.94           N  
ATOM   2071  CA  GLY A 265     -25.766   3.918  25.281  1.00 93.94           C  
ATOM   2072  C   GLY A 265     -24.875   4.254  24.109  1.00 93.94           C  
ATOM   2073  O   GLY A 265     -23.641   4.223  24.219  1.00 93.94           O  
ATOM   2074  N   ASN A 266     -25.422   4.383  22.875  1.00 95.50           N  
ATOM   2075  CA  ASN A 266     -24.797   4.887  21.641  1.00 95.50           C  
ATOM   2076  C   ASN A 266     -23.844   3.865  21.047  1.00 95.50           C  
ATOM   2077  CB  ASN A 266     -24.078   6.203  21.922  1.00 95.50           C  
ATOM   2078  O   ASN A 266     -23.016   4.211  20.203  1.00 95.50           O  
ATOM   2079  CG  ASN A 266     -25.000   7.316  22.344  1.00 95.50           C  
ATOM   2080  ND2 ASN A 266     -25.406   8.156  21.406  1.00 95.50           N  
ATOM   2081  OD1 ASN A 266     -25.375   7.418  23.516  1.00 95.50           O  
ATOM   2082  N   LEU A 267     -23.891   2.582  21.516  1.00 96.56           N  
ATOM   2083  CA  LEU A 267     -23.000   1.537  21.031  1.00 96.56           C  
ATOM   2084  C   LEU A 267     -23.516   0.971  19.703  1.00 96.56           C  
ATOM   2085  CB  LEU A 267     -22.875   0.415  22.062  1.00 96.56           C  
ATOM   2086  O   LEU A 267     -24.672   0.590  19.594  1.00 96.56           O  
ATOM   2087  CG  LEU A 267     -22.062  -0.806  21.641  1.00 96.56           C  
ATOM   2088  CD1 LEU A 267     -20.609  -0.414  21.406  1.00 96.56           C  
ATOM   2089  CD2 LEU A 267     -22.156  -1.909  22.688  1.00 96.56           C  
ATOM   2090  N   ILE A 268     -22.750   1.073  18.703  1.00 96.50           N  
ATOM   2091  CA  ILE A 268     -22.859   0.238  17.500  1.00 96.50           C  
ATOM   2092  C   ILE A 268     -22.016  -1.021  17.688  1.00 96.50           C  
ATOM   2093  CB  ILE A 268     -22.422   1.004  16.234  1.00 96.50           C  
ATOM   2094  O   ILE A 268     -20.781  -0.969  17.594  1.00 96.50           O  
ATOM   2095  CG1 ILE A 268     -23.141   2.352  16.156  1.00 96.50           C  
ATOM   2096  CG2 ILE A 268     -22.688   0.163  14.984  1.00 96.50           C  
ATOM   2097  CD1 ILE A 268     -24.656   2.236  16.047  1.00 96.50           C  
ATOM   2098  N   ALA A 269     -22.750  -2.137  17.969  1.00 96.38           N  
ATOM   2099  CA  ALA A 269     -22.109  -3.344  18.500  1.00 96.38           C  
ATOM   2100  C   ALA A 269     -21.625  -4.238  17.359  1.00 96.38           C  
ATOM   2101  CB  ALA A 269     -23.078  -4.113  19.391  1.00 96.38           C  
ATOM   2102  O   ALA A 269     -22.188  -4.234  16.266  1.00 96.38           O  
ATOM   2103  N   PRO A 270     -20.562  -4.918  17.672  1.00 96.50           N  
ATOM   2104  CA  PRO A 270     -20.094  -5.898  16.672  1.00 96.50           C  
ATOM   2105  C   PRO A 270     -21.078  -7.051  16.500  1.00 96.50           C  
ATOM   2106  CB  PRO A 270     -18.781  -6.398  17.266  1.00 96.50           C  
ATOM   2107  O   PRO A 270     -21.719  -7.492  17.453  1.00 96.50           O  
ATOM   2108  CG  PRO A 270     -18.906  -6.195  18.734  1.00 96.50           C  
ATOM   2109  CD  PRO A 270     -19.812  -5.023  18.984  1.00 96.50           C  
ATOM   2110  N   ARG A 271     -21.234  -7.445  15.320  1.00 95.12           N  
ATOM   2111  CA  ARG A 271     -22.078  -8.609  15.031  1.00 95.12           C  
ATOM   2112  C   ARG A 271     -21.250  -9.898  15.102  1.00 95.12           C  
ATOM   2113  CB  ARG A 271     -22.719  -8.477  13.648  1.00 95.12           C  
ATOM   2114  O   ARG A 271     -21.797 -10.961  15.391  1.00 95.12           O  
ATOM   2115  CG  ARG A 271     -23.688  -9.594  13.312  1.00 95.12           C  
ATOM   2116  CD  ARG A 271     -24.719  -9.156  12.273  1.00 95.12           C  
ATOM   2117  NE  ARG A 271     -25.828  -8.445  12.883  1.00 95.12           N  
ATOM   2118  NH1 ARG A 271     -26.781  -7.777  10.883  1.00 95.12           N  
ATOM   2119  NH2 ARG A 271     -27.766  -7.199  12.875  1.00 95.12           N  
ATOM   2120  CZ  ARG A 271     -26.797  -7.809  12.211  1.00 95.12           C  
ATOM   2121  N   GLY A 272     -20.000  -9.828  14.883  1.00 95.25           N  
ATOM   2122  CA  GLY A 272     -19.047 -10.930  14.891  1.00 95.25           C  
ATOM   2123  C   GLY A 272     -17.594 -10.469  14.797  1.00 95.25           C  
ATOM   2124  O   GLY A 272     -17.266  -9.352  15.188  1.00 95.25           O  
ATOM   2125  N   TYR A 273     -16.734 -11.375  14.273  1.00 95.44           N  
ATOM   2126  CA  TYR A 273     -15.320 -11.039  14.188  1.00 95.44           C  
ATOM   2127  C   TYR A 273     -14.750 -11.414  12.828  1.00 95.44           C  
ATOM   2128  CB  TYR A 273     -14.531 -11.742  15.297  1.00 95.44           C  
ATOM   2129  O   TYR A 273     -15.312 -12.266  12.133  1.00 95.44           O  
ATOM   2130  CG  TYR A 273     -14.547 -13.242  15.195  1.00 95.44           C  
ATOM   2131  CD1 TYR A 273     -15.492 -14.000  15.883  1.00 95.44           C  
ATOM   2132  CD2 TYR A 273     -13.609 -13.914  14.414  1.00 95.44           C  
ATOM   2133  CE1 TYR A 273     -15.516 -15.391  15.789  1.00 95.44           C  
ATOM   2134  CE2 TYR A 273     -13.625 -15.305  14.312  1.00 95.44           C  
ATOM   2135  OH  TYR A 273     -14.586 -17.406  14.914  1.00 95.44           O  
ATOM   2136  CZ  TYR A 273     -14.578 -16.031  15.008  1.00 95.44           C  
ATOM   2137  N   PHE A 274     -13.641 -10.648  12.461  1.00 94.25           N  
ATOM   2138  CA  PHE A 274     -12.844 -11.016  11.297  1.00 94.25           C  
ATOM   2139  C   PHE A 274     -11.594 -11.789  11.727  1.00 94.25           C  
ATOM   2140  CB  PHE A 274     -12.438  -9.773  10.508  1.00 94.25           C  
ATOM   2141  O   PHE A 274     -10.945 -11.438  12.711  1.00 94.25           O  
ATOM   2142  CG  PHE A 274     -13.602  -9.039   9.891  1.00 94.25           C  
ATOM   2143  CD1 PHE A 274     -14.039  -9.352   8.609  1.00 94.25           C  
ATOM   2144  CD2 PHE A 274     -14.266  -8.047  10.594  1.00 94.25           C  
ATOM   2145  CE1 PHE A 274     -15.117  -8.680   8.039  1.00 94.25           C  
ATOM   2146  CE2 PHE A 274     -15.336  -7.367  10.031  1.00 94.25           C  
ATOM   2147  CZ  PHE A 274     -15.766  -7.684   8.750  1.00 94.25           C  
ATOM   2148  N   LYS A 275     -11.383 -12.844  11.008  1.00 92.00           N  
ATOM   2149  CA  LYS A 275     -10.141 -13.578  11.234  1.00 92.00           C  
ATOM   2150  C   LYS A 275      -8.953 -12.836  10.633  1.00 92.00           C  
ATOM   2151  CB  LYS A 275     -10.234 -14.984  10.648  1.00 92.00           C  
ATOM   2152  O   LYS A 275      -8.914 -12.586   9.430  1.00 92.00           O  
ATOM   2153  CG  LYS A 275      -9.039 -15.875  10.977  1.00 92.00           C  
ATOM   2154  CD  LYS A 275      -9.227 -17.281  10.422  1.00 92.00           C  
ATOM   2155  CE  LYS A 275      -8.008 -18.156  10.695  1.00 92.00           C  
ATOM   2156  NZ  LYS A 275      -8.188 -19.531  10.164  1.00 92.00           N  
ATOM   2157  N   ILE A 276      -7.953 -12.477  11.523  1.00 88.06           N  
ATOM   2158  CA  ILE A 276      -6.777 -11.766  11.031  1.00 88.06           C  
ATOM   2159  C   ILE A 276      -5.676 -12.766  10.680  1.00 88.06           C  
ATOM   2160  CB  ILE A 276      -6.262 -10.742  12.070  1.00 88.06           C  
ATOM   2161  O   ILE A 276      -5.312 -13.609  11.500  1.00 88.06           O  
ATOM   2162  CG1 ILE A 276      -7.355  -9.719  12.398  1.00 88.06           C  
ATOM   2163  CG2 ILE A 276      -4.992 -10.055  11.570  1.00 88.06           C  
ATOM   2164  CD1 ILE A 276      -7.758  -8.852  11.211  1.00 88.06           C  
ATOM   2165  N   ARG A 277      -5.246 -12.695   9.367  1.00 83.00           N  
ATOM   2166  CA  ARG A 277      -4.152 -13.547   8.914  1.00 83.00           C  
ATOM   2167  C   ARG A 277      -2.932 -12.719   8.531  1.00 83.00           C  
ATOM   2168  CB  ARG A 277      -4.598 -14.398   7.719  1.00 83.00           C  
ATOM   2169  O   ARG A 277      -3.062 -11.570   8.102  1.00 83.00           O  
ATOM   2170  CG  ARG A 277      -5.738 -15.352   8.031  1.00 83.00           C  
ATOM   2171  CD  ARG A 277      -6.086 -16.234   6.836  1.00 83.00           C  
ATOM   2172  NE  ARG A 277      -7.223 -17.094   7.121  1.00 83.00           N  
ATOM   2173  NH1 ARG A 277      -7.043 -18.312   5.164  1.00 83.00           N  
ATOM   2174  NH2 ARG A 277      -8.703 -18.797   6.672  1.00 83.00           N  
ATOM   2175  CZ  ARG A 277      -7.652 -18.062   6.316  1.00 83.00           C  
ATOM   2176  N   SER A 278      -1.790 -13.305   8.914  1.00 77.56           N  
ATOM   2177  CA  SER A 278      -0.568 -12.664   8.430  1.00 77.56           C  
ATOM   2178  C   SER A 278      -0.268 -13.070   6.988  1.00 77.56           C  
ATOM   2179  CB  SER A 278       0.616 -13.031   9.328  1.00 77.56           C  
ATOM   2180  O   SER A 278      -0.163 -14.258   6.680  1.00 77.56           O  
ATOM   2181  OG  SER A 278       0.404 -12.570  10.648  1.00 77.56           O  
ATOM   2182  N   GLY A 279      -0.519 -12.094   6.031  1.00 77.56           N  
ATOM   2183  CA  GLY A 279      -0.237 -12.406   4.641  1.00 77.56           C  
ATOM   2184  C   GLY A 279       0.503 -11.297   3.918  1.00 77.56           C  
ATOM   2185  O   GLY A 279       0.960 -10.336   4.543  1.00 77.56           O  
ATOM   2186  N   LYS A 280       0.788 -11.539   2.609  1.00 82.25           N  
ATOM   2187  CA  LYS A 280       1.513 -10.602   1.762  1.00 82.25           C  
ATOM   2188  C   LYS A 280       0.559  -9.828   0.855  1.00 82.25           C  
ATOM   2189  CB  LYS A 280       2.559 -11.336   0.920  1.00 82.25           C  
ATOM   2190  O   LYS A 280       0.989  -9.188  -0.106  1.00 82.25           O  
ATOM   2191  CG  LYS A 280       3.682 -11.961   1.734  1.00 82.25           C  
ATOM   2192  CD  LYS A 280       4.719 -12.625   0.838  1.00 82.25           C  
ATOM   2193  CE  LYS A 280       5.828 -13.273   1.653  1.00 82.25           C  
ATOM   2194  NZ  LYS A 280       6.844 -13.938   0.779  1.00 82.25           N  
ATOM   2195  N   SER A 281      -0.775  -9.883   1.187  1.00 89.56           N  
ATOM   2196  CA  SER A 281      -1.770  -9.172   0.388  1.00 89.56           C  
ATOM   2197  C   SER A 281      -1.736  -7.672   0.667  1.00 89.56           C  
ATOM   2198  CB  SER A 281      -3.170  -9.719   0.665  1.00 89.56           C  
ATOM   2199  O   SER A 281      -1.238  -7.238   1.709  1.00 89.56           O  
ATOM   2200  OG  SER A 281      -3.244 -11.094   0.340  1.00 89.56           O  
ATOM   2201  N   SER A 282      -2.301  -7.000  -0.291  1.00 90.31           N  
ATOM   2202  CA  SER A 282      -2.258  -5.551  -0.141  1.00 90.31           C  
ATOM   2203  C   SER A 282      -3.463  -4.891  -0.803  1.00 90.31           C  
ATOM   2204  CB  SER A 282      -0.967  -4.988  -0.737  1.00 90.31           C  
ATOM   2205  O   SER A 282      -4.324  -5.574  -1.360  1.00 90.31           O  
ATOM   2206  OG  SER A 282      -0.800  -3.627  -0.380  1.00 90.31           O  
ATOM   2207  N   ILE A 283      -3.529  -3.520  -0.671  1.00 89.62           N  
ATOM   2208  CA  ILE A 283      -4.609  -2.713  -1.233  1.00 89.62           C  
ATOM   2209  C   ILE A 283      -4.023  -1.535  -2.008  1.00 89.62           C  
ATOM   2210  CB  ILE A 283      -5.566  -2.207  -0.133  1.00 89.62           C  
ATOM   2211  O   ILE A 283      -2.998  -0.972  -1.613  1.00 89.62           O  
ATOM   2212  CG1 ILE A 283      -6.758  -1.474  -0.760  1.00 89.62           C  
ATOM   2213  CG2 ILE A 283      -4.828  -1.304   0.856  1.00 89.62           C  
ATOM   2214  CD1 ILE A 283      -7.883  -1.164   0.221  1.00 89.62           C  
ATOM   2215  N   MET A 284      -4.695  -1.194  -3.152  1.00 90.12           N  
ATOM   2216  CA  MET A 284      -4.230  -0.089  -3.984  1.00 90.12           C  
ATOM   2217  C   MET A 284      -5.406   0.684  -4.570  1.00 90.12           C  
ATOM   2218  CB  MET A 284      -3.328  -0.605  -5.109  1.00 90.12           C  
ATOM   2219  O   MET A 284      -6.371   0.086  -5.051  1.00 90.12           O  
ATOM   2220  CG  MET A 284      -2.799   0.490  -6.020  1.00 90.12           C  
ATOM   2221  SD  MET A 284      -1.771  -0.172  -7.391  1.00 90.12           S  
ATOM   2222  CE  MET A 284      -0.392  -0.876  -6.445  1.00 90.12           C  
ATOM   2223  N   ARG A 285      -5.270   1.897  -4.492  1.00 91.81           N  
ATOM   2224  CA  ARG A 285      -6.246   2.734  -5.176  1.00 91.81           C  
ATOM   2225  C   ARG A 285      -5.871   2.938  -6.641  1.00 91.81           C  
ATOM   2226  CB  ARG A 285      -6.379   4.090  -4.477  1.00 91.81           C  
ATOM   2227  O   ARG A 285      -4.785   3.441  -6.945  1.00 91.81           O  
ATOM   2228  CG  ARG A 285      -7.559   4.918  -4.957  1.00 91.81           C  
ATOM   2229  CD  ARG A 285      -7.773   6.152  -4.090  1.00 91.81           C  
ATOM   2230  NE  ARG A 285      -8.820   7.012  -4.625  1.00 91.81           N  
ATOM   2231  NH1 ARG A 285      -9.109   8.219  -2.678  1.00 91.81           N  
ATOM   2232  NH2 ARG A 285     -10.375   8.703  -4.527  1.00 91.81           N  
ATOM   2233  CZ  ARG A 285      -9.430   7.977  -3.943  1.00 91.81           C  
ATOM   2234  N   SER A 286      -6.738   2.580  -7.570  1.00 93.25           N  
ATOM   2235  CA  SER A 286      -6.445   2.684  -8.992  1.00 93.25           C  
ATOM   2236  C   SER A 286      -7.723   2.703  -9.828  1.00 93.25           C  
ATOM   2237  CB  SER A 286      -5.555   1.524  -9.445  1.00 93.25           C  
ATOM   2238  O   SER A 286      -8.672   1.979  -9.523  1.00 93.25           O  
ATOM   2239  OG  SER A 286      -5.301   1.593 -10.836  1.00 93.25           O  
ATOM   2240  N   ASP A 287      -7.676   3.500 -10.875  1.00 94.88           N  
ATOM   2241  CA  ASP A 287      -8.797   3.527 -11.812  1.00 94.88           C  
ATOM   2242  C   ASP A 287      -8.422   2.869 -13.141  1.00 94.88           C  
ATOM   2243  CB  ASP A 287      -9.258   4.965 -12.055  1.00 94.88           C  
ATOM   2244  O   ASP A 287      -9.195   2.896 -14.094  1.00 94.88           O  
ATOM   2245  CG  ASP A 287      -9.961   5.570 -10.852  1.00 94.88           C  
ATOM   2246  OD1 ASP A 287     -10.711   4.852 -10.156  1.00 94.88           O  
ATOM   2247  OD2 ASP A 287      -9.773   6.781 -10.602  1.00 94.88           O  
ATOM   2248  N   ALA A 288      -7.234   2.389 -13.180  1.00 94.56           N  
ATOM   2249  CA  ALA A 288      -6.770   1.680 -14.367  1.00 94.56           C  
ATOM   2250  C   ALA A 288      -7.578   0.406 -14.602  1.00 94.56           C  
ATOM   2251  CB  ALA A 288      -5.285   1.348 -14.250  1.00 94.56           C  
ATOM   2252  O   ALA A 288      -7.949  -0.282 -13.648  1.00 94.56           O  
ATOM   2253  N   PRO A 289      -7.965   0.117 -15.852  1.00 95.19           N  
ATOM   2254  CA  PRO A 289      -8.711  -1.112 -16.141  1.00 95.19           C  
ATOM   2255  C   PRO A 289      -7.895  -2.373 -15.867  1.00 95.19           C  
ATOM   2256  CB  PRO A 289      -9.039  -0.985 -17.641  1.00 95.19           C  
ATOM   2257  O   PRO A 289      -6.660  -2.342 -15.938  1.00 95.19           O  
ATOM   2258  CG  PRO A 289      -7.961  -0.103 -18.188  1.00 95.19           C  
ATOM   2259  CD  PRO A 289      -7.527   0.850 -17.109  1.00 95.19           C  
ATOM   2260  N   ILE A 290      -8.656  -3.408 -15.453  1.00 95.25           N  
ATOM   2261  CA  ILE A 290      -8.031  -4.703 -15.211  1.00 95.25           C  
ATOM   2262  C   ILE A 290      -8.031  -5.523 -16.500  1.00 95.25           C  
ATOM   2263  CB  ILE A 290      -8.742  -5.480 -14.086  1.00 95.25           C  
ATOM   2264  O   ILE A 290      -9.086  -5.758 -17.094  1.00 95.25           O  
ATOM   2265  CG1 ILE A 290      -8.688  -4.691 -12.773  1.00 95.25           C  
ATOM   2266  CG2 ILE A 290      -8.133  -6.871 -13.914  1.00 95.25           C  
ATOM   2267  CD1 ILE A 290      -9.531  -5.285 -11.648  1.00 95.25           C  
ATOM   2268  N   GLY A 291      -6.812  -5.844 -17.031  1.00 93.06           N  
ATOM   2269  CA  GLY A 291      -6.676  -6.574 -18.281  1.00 93.06           C  
ATOM   2270  C   GLY A 291      -6.090  -7.961 -18.109  1.00 93.06           C  
ATOM   2271  O   GLY A 291      -5.602  -8.297 -17.031  1.00 93.06           O  
ATOM   2272  N   LYS A 292      -6.309  -8.859 -19.156  1.00 92.81           N  
ATOM   2273  CA  LYS A 292      -5.727 -10.203 -19.188  1.00 92.81           C  
ATOM   2274  C   LYS A 292      -4.273 -10.156 -19.656  1.00 92.81           C  
ATOM   2275  CB  LYS A 292      -6.543 -11.125 -20.078  1.00 92.81           C  
ATOM   2276  O   LYS A 292      -4.004 -10.234 -20.859  1.00 92.81           O  
ATOM   2277  CG  LYS A 292      -7.945 -11.414 -19.562  1.00 92.81           C  
ATOM   2278  CD  LYS A 292      -8.656 -12.445 -20.438  1.00 92.81           C  
ATOM   2279  CE  LYS A 292     -10.070 -12.719 -19.938  1.00 92.81           C  
ATOM   2280  NZ  LYS A 292     -10.773 -13.734 -20.781  1.00 92.81           N  
ATOM   2281  N   CYS A 293      -3.352  -9.836 -18.828  1.00 92.50           N  
ATOM   2282  CA  CYS A 293      -1.925  -9.742 -19.109  1.00 92.50           C  
ATOM   2283  C   CYS A 293      -1.096 -10.258 -17.938  1.00 92.50           C  
ATOM   2284  CB  CYS A 293      -1.535  -8.297 -19.422  1.00 92.50           C  
ATOM   2285  O   CYS A 293      -1.632 -10.523 -16.859  1.00 92.50           O  
ATOM   2286  SG  CYS A 293      -1.898  -7.137 -18.094  1.00 92.50           S  
ATOM   2287  N   ASN A 294       0.134 -10.516 -18.234  1.00 92.19           N  
ATOM   2288  CA  ASN A 294       1.057 -11.078 -17.266  1.00 92.19           C  
ATOM   2289  C   ASN A 294       2.143 -10.078 -16.875  1.00 92.19           C  
ATOM   2290  CB  ASN A 294       1.687 -12.367 -17.797  1.00 92.19           C  
ATOM   2291  O   ASN A 294       3.000  -9.742 -17.688  1.00 92.19           O  
ATOM   2292  CG  ASN A 294       2.541 -13.078 -16.766  1.00 92.19           C  
ATOM   2293  ND2 ASN A 294       3.420 -13.953 -17.234  1.00 92.19           N  
ATOM   2294  OD1 ASN A 294       2.412 -12.828 -15.562  1.00 92.19           O  
ATOM   2295  N   SER A 295       2.039  -9.641 -15.656  1.00 91.12           N  
ATOM   2296  CA  SER A 295       3.061  -8.758 -15.102  1.00 91.12           C  
ATOM   2297  C   SER A 295       3.135  -8.875 -13.586  1.00 91.12           C  
ATOM   2298  CB  SER A 295       2.781  -7.301 -15.492  1.00 91.12           C  
ATOM   2299  O   SER A 295       2.115  -8.781 -12.898  1.00 91.12           O  
ATOM   2300  OG  SER A 295       3.746  -6.434 -14.922  1.00 91.12           O  
ATOM   2301  N   GLU A 296       4.281  -9.062 -13.047  1.00 89.69           N  
ATOM   2302  CA  GLU A 296       4.512  -9.250 -11.617  1.00 89.69           C  
ATOM   2303  C   GLU A 296       4.484  -7.910 -10.883  1.00 89.69           C  
ATOM   2304  CB  GLU A 296       5.844  -9.953 -11.375  1.00 89.69           C  
ATOM   2305  O   GLU A 296       4.188  -7.859  -9.688  1.00 89.69           O  
ATOM   2306  CG  GLU A 296       5.855 -11.414 -11.805  1.00 89.69           C  
ATOM   2307  CD  GLU A 296       7.168 -12.125 -11.500  1.00 89.69           C  
ATOM   2308  OE1 GLU A 296       7.266 -13.344 -11.742  1.00 89.69           O  
ATOM   2309  OE2 GLU A 296       8.102 -11.445 -11.016  1.00 89.69           O  
ATOM   2310  N   CYS A 297       4.758  -6.773 -11.586  1.00 92.00           N  
ATOM   2311  CA  CYS A 297       4.816  -5.449 -10.977  1.00 92.00           C  
ATOM   2312  C   CYS A 297       3.568  -4.641 -11.312  1.00 92.00           C  
ATOM   2313  CB  CYS A 297       6.062  -4.699 -11.453  1.00 92.00           C  
ATOM   2314  O   CYS A 297       3.271  -4.398 -12.484  1.00 92.00           O  
ATOM   2315  SG  CYS A 297       6.246  -3.059 -10.719  1.00 92.00           S  
ATOM   2316  N   ILE A 298       2.869  -4.113 -10.258  1.00 92.94           N  
ATOM   2317  CA  ILE A 298       1.620  -3.375 -10.422  1.00 92.94           C  
ATOM   2318  C   ILE A 298       1.743  -2.004  -9.758  1.00 92.94           C  
ATOM   2319  CB  ILE A 298       0.424  -4.152  -9.828  1.00 92.94           C  
ATOM   2320  O   ILE A 298       2.264  -1.888  -8.648  1.00 92.94           O  
ATOM   2321  CG1 ILE A 298       0.259  -5.504 -10.531  1.00 92.94           C  
ATOM   2322  CG2 ILE A 298      -0.859  -3.322  -9.922  1.00 92.94           C  
ATOM   2323  CD1 ILE A 298      -0.762  -6.422  -9.875  1.00 92.94           C  
ATOM   2324  N   THR A 299       1.262  -0.979 -10.508  1.00 93.25           N  
ATOM   2325  CA  THR A 299       1.184   0.379  -9.977  1.00 93.25           C  
ATOM   2326  C   THR A 299      -0.234   0.929 -10.109  1.00 93.25           C  
ATOM   2327  CB  THR A 299       2.170   1.316 -10.695  1.00 93.25           C  
ATOM   2328  O   THR A 299      -1.078   0.332 -10.781  1.00 93.25           O  
ATOM   2329  CG2 THR A 299       3.559   0.692 -10.789  1.00 93.25           C  
ATOM   2330  OG1 THR A 299       1.689   1.577 -12.023  1.00 93.25           O  
ATOM   2331  N   PRO A 300      -0.476   2.078  -9.383  1.00 90.25           N  
ATOM   2332  CA  PRO A 300      -1.813   2.666  -9.484  1.00 90.25           C  
ATOM   2333  C   PRO A 300      -2.178   3.055 -10.922  1.00 90.25           C  
ATOM   2334  CB  PRO A 300      -1.725   3.904  -8.594  1.00 90.25           C  
ATOM   2335  O   PRO A 300      -3.359   3.104 -11.266  1.00 90.25           O  
ATOM   2336  CG  PRO A 300      -0.693   3.561  -7.566  1.00 90.25           C  
ATOM   2337  CD  PRO A 300       0.377   2.736  -8.227  1.00 90.25           C  
ATOM   2338  N   ASN A 301      -1.165   3.344 -11.719  1.00 91.38           N  
ATOM   2339  CA  ASN A 301      -1.400   3.787 -13.086  1.00 91.38           C  
ATOM   2340  C   ASN A 301      -1.339   2.623 -14.070  1.00 91.38           C  
ATOM   2341  CB  ASN A 301      -0.393   4.871 -13.484  1.00 91.38           C  
ATOM   2342  O   ASN A 301      -1.514   2.812 -15.273  1.00 91.38           O  
ATOM   2343  CG  ASN A 301      -0.578   6.152 -12.695  1.00 91.38           C  
ATOM   2344  ND2 ASN A 301       0.424   7.023 -12.734  1.00 91.38           N  
ATOM   2345  OD1 ASN A 301      -1.613   6.363 -12.055  1.00 91.38           O  
ATOM   2346  N   GLY A 302      -1.143   1.411 -13.625  1.00 92.81           N  
ATOM   2347  CA  GLY A 302      -1.059   0.243 -14.484  1.00 92.81           C  
ATOM   2348  C   GLY A 302       0.191  -0.585 -14.250  1.00 92.81           C  
ATOM   2349  O   GLY A 302       1.097  -0.160 -13.523  1.00 92.81           O  
ATOM   2350  N   SER A 303       0.245  -1.821 -14.844  1.00 93.81           N  
ATOM   2351  CA  SER A 303       1.369  -2.727 -14.633  1.00 93.81           C  
ATOM   2352  C   SER A 303       2.598  -2.273 -15.414  1.00 93.81           C  
ATOM   2353  CB  SER A 303       0.994  -4.152 -15.039  1.00 93.81           C  
ATOM   2354  O   SER A 303       2.475  -1.612 -16.438  1.00 93.81           O  
ATOM   2355  OG  SER A 303      -0.081  -4.633 -14.250  1.00 93.81           O  
ATOM   2356  N   ILE A 304       3.811  -2.545 -14.875  1.00 91.44           N  
ATOM   2357  CA  ILE A 304       5.094  -2.213 -15.492  1.00 91.44           C  
ATOM   2358  C   ILE A 304       5.824  -3.494 -15.875  1.00 91.44           C  
ATOM   2359  CB  ILE A 304       5.969  -1.357 -14.547  1.00 91.44           C  
ATOM   2360  O   ILE A 304       5.895  -4.441 -15.086  1.00 91.44           O  
ATOM   2361  CG1 ILE A 304       5.234  -0.068 -14.164  1.00 91.44           C  
ATOM   2362  CG2 ILE A 304       7.316  -1.046 -15.203  1.00 91.44           C  
ATOM   2363  CD1 ILE A 304       5.918   0.725 -13.055  1.00 91.44           C  
ATOM   2364  N   PRO A 305       6.332  -3.547 -17.125  1.00 86.00           N  
ATOM   2365  CA  PRO A 305       7.160  -4.691 -17.516  1.00 86.00           C  
ATOM   2366  C   PRO A 305       8.469  -4.762 -16.719  1.00 86.00           C  
ATOM   2367  CB  PRO A 305       7.430  -4.449 -19.000  1.00 86.00           C  
ATOM   2368  O   PRO A 305       9.023  -3.727 -16.344  1.00 86.00           O  
ATOM   2369  CG  PRO A 305       7.207  -2.984 -19.188  1.00 86.00           C  
ATOM   2370  CD  PRO A 305       6.312  -2.488 -18.094  1.00 86.00           C  
ATOM   2371  N   ASN A 306       8.875  -5.863 -16.234  1.00 81.50           N  
ATOM   2372  CA  ASN A 306      10.055  -6.062 -15.398  1.00 81.50           C  
ATOM   2373  C   ASN A 306      11.320  -6.195 -16.250  1.00 81.50           C  
ATOM   2374  CB  ASN A 306       9.875  -7.289 -14.508  1.00 81.50           C  
ATOM   2375  O   ASN A 306      12.242  -6.930 -15.875  1.00 81.50           O  
ATOM   2376  CG  ASN A 306      10.734  -7.230 -13.258  1.00 81.50           C  
ATOM   2377  ND2 ASN A 306      10.797  -8.336 -12.523  1.00 81.50           N  
ATOM   2378  OD1 ASN A 306      11.344  -6.199 -12.953  1.00 81.50           O  
ATOM   2379  N   ASP A 307      11.492  -5.488 -17.359  1.00 84.00           N  
ATOM   2380  CA  ASP A 307      12.602  -5.641 -18.297  1.00 84.00           C  
ATOM   2381  C   ASP A 307      13.758  -4.719 -17.938  1.00 84.00           C  
ATOM   2382  CB  ASP A 307      12.133  -5.352 -19.734  1.00 84.00           C  
ATOM   2383  O   ASP A 307      14.891  -4.922 -18.391  1.00 84.00           O  
ATOM   2384  CG  ASP A 307      11.438  -4.008 -19.875  1.00 84.00           C  
ATOM   2385  OD1 ASP A 307      10.945  -3.471 -18.859  1.00 84.00           O  
ATOM   2386  OD2 ASP A 307      11.383  -3.482 -21.000  1.00 84.00           O  
ATOM   2387  N   LYS A 308      13.508  -3.781 -17.062  1.00 88.69           N  
ATOM   2388  CA  LYS A 308      14.547  -2.842 -16.641  1.00 88.69           C  
ATOM   2389  C   LYS A 308      14.719  -2.852 -15.125  1.00 88.69           C  
ATOM   2390  CB  LYS A 308      14.211  -1.428 -17.125  1.00 88.69           C  
ATOM   2391  O   LYS A 308      13.797  -3.213 -14.391  1.00 88.69           O  
ATOM   2392  CG  LYS A 308      14.156  -1.288 -18.641  1.00 88.69           C  
ATOM   2393  CD  LYS A 308      13.859   0.147 -19.047  1.00 88.69           C  
ATOM   2394  CE  LYS A 308      13.766   0.282 -20.562  1.00 88.69           C  
ATOM   2395  NZ  LYS A 308      13.578   1.703 -20.984  1.00 88.69           N  
ATOM   2396  N   PRO A 309      15.891  -2.471 -14.727  1.00 84.31           N  
ATOM   2397  CA  PRO A 309      16.234  -2.570 -13.312  1.00 84.31           C  
ATOM   2398  C   PRO A 309      15.656  -1.433 -12.477  1.00 84.31           C  
ATOM   2399  CB  PRO A 309      17.766  -2.508 -13.320  1.00 84.31           C  
ATOM   2400  O   PRO A 309      15.461  -1.584 -11.266  1.00 84.31           O  
ATOM   2401  CG  PRO A 309      18.109  -1.794 -14.586  1.00 84.31           C  
ATOM   2402  CD  PRO A 309      17.062  -2.107 -15.617  1.00 84.31           C  
ATOM   2403  N   PHE A 310      15.336  -0.261 -13.180  1.00 90.31           N  
ATOM   2404  CA  PHE A 310      14.766   0.879 -12.469  1.00 90.31           C  
ATOM   2405  C   PHE A 310      13.461   1.326 -13.125  1.00 90.31           C  
ATOM   2406  CB  PHE A 310      15.766   2.043 -12.438  1.00 90.31           C  
ATOM   2407  O   PHE A 310      13.219   1.040 -14.297  1.00 90.31           O  
ATOM   2408  CG  PHE A 310      17.094   1.683 -11.844  1.00 90.31           C  
ATOM   2409  CD1 PHE A 310      17.234   1.450 -10.484  1.00 90.31           C  
ATOM   2410  CD2 PHE A 310      18.219   1.577 -12.656  1.00 90.31           C  
ATOM   2411  CE1 PHE A 310      18.469   1.116  -9.930  1.00 90.31           C  
ATOM   2412  CE2 PHE A 310      19.469   1.244 -12.109  1.00 90.31           C  
ATOM   2413  CZ  PHE A 310      19.578   1.015 -10.750  1.00 90.31           C  
ATOM   2414  N   GLN A 311      12.586   2.045 -12.328  1.00 92.25           N  
ATOM   2415  CA  GLN A 311      11.359   2.641 -12.836  1.00 92.25           C  
ATOM   2416  C   GLN A 311      11.094   3.998 -12.188  1.00 92.25           C  
ATOM   2417  CB  GLN A 311      10.172   1.708 -12.594  1.00 92.25           C  
ATOM   2418  O   GLN A 311      11.555   4.258 -11.070  1.00 92.25           O  
ATOM   2419  CG  GLN A 311       9.820   1.530 -11.117  1.00 92.25           C  
ATOM   2420  CD  GLN A 311       8.812   2.561 -10.625  1.00 92.25           C  
ATOM   2421  NE2 GLN A 311       8.852   2.846  -9.328  1.00 92.25           N  
ATOM   2422  OE1 GLN A 311       8.023   3.094 -11.406  1.00 92.25           O  
ATOM   2423  N   ASN A 312      10.500   4.891 -13.031  1.00 91.38           N  
ATOM   2424  CA  ASN A 312      10.109   6.207 -12.539  1.00 91.38           C  
ATOM   2425  C   ASN A 312       8.609   6.445 -12.703  1.00 91.38           C  
ATOM   2426  CB  ASN A 312      10.898   7.305 -13.250  1.00 91.38           C  
ATOM   2427  O   ASN A 312       8.164   7.590 -12.812  1.00 91.38           O  
ATOM   2428  CG  ASN A 312      10.539   8.695 -12.766  1.00 91.38           C  
ATOM   2429  ND2 ASN A 312      11.273   9.695 -13.242  1.00 91.38           N  
ATOM   2430  OD1 ASN A 312       9.617   8.867 -11.969  1.00 91.38           O  
ATOM   2431  N   VAL A 313       7.844   5.441 -12.734  1.00 89.00           N  
ATOM   2432  CA  VAL A 313       6.406   5.477 -12.984  1.00 89.00           C  
ATOM   2433  C   VAL A 313       5.664   5.812 -11.695  1.00 89.00           C  
ATOM   2434  CB  VAL A 313       5.898   4.137 -13.562  1.00 89.00           C  
ATOM   2435  O   VAL A 313       4.875   6.762 -11.656  1.00 89.00           O  
ATOM   2436  CG1 VAL A 313       4.379   4.164 -13.734  1.00 89.00           C  
ATOM   2437  CG2 VAL A 313       6.586   3.832 -14.891  1.00 89.00           C  
ATOM   2438  N   ASN A 314       5.816   4.992 -10.680  1.00 87.88           N  
ATOM   2439  CA  ASN A 314       5.145   5.258  -9.414  1.00 87.88           C  
ATOM   2440  C   ASN A 314       5.953   4.730  -8.234  1.00 87.88           C  
ATOM   2441  CB  ASN A 314       3.740   4.652  -9.406  1.00 87.88           C  
ATOM   2442  O   ASN A 314       6.484   3.621  -8.281  1.00 87.88           O  
ATOM   2443  CG  ASN A 314       2.848   5.250  -8.344  1.00 87.88           C  
ATOM   2444  ND2 ASN A 314       1.808   5.957  -8.766  1.00 87.88           N  
ATOM   2445  OD1 ASN A 314       3.092   5.082  -7.145  1.00 87.88           O  
ATOM   2446  N   ARG A 315       5.914   5.516  -7.148  1.00 84.38           N  
ATOM   2447  CA  ARG A 315       6.625   5.125  -5.938  1.00 84.38           C  
ATOM   2448  C   ARG A 315       5.910   3.979  -5.227  1.00 84.38           C  
ATOM   2449  CB  ARG A 315       6.773   6.316  -4.988  1.00 84.38           C  
ATOM   2450  O   ARG A 315       6.539   3.180  -4.531  1.00 84.38           O  
ATOM   2451  CG  ARG A 315       7.406   7.539  -5.633  1.00 84.38           C  
ATOM   2452  CD  ARG A 315       7.434   8.727  -4.684  1.00 84.38           C  
ATOM   2453  NE  ARG A 315       7.926   9.938  -5.340  1.00 84.38           N  
ATOM   2454  NH1 ARG A 315       8.914  10.812  -3.449  1.00 84.38           N  
ATOM   2455  NH2 ARG A 315       9.016  11.953  -5.438  1.00 84.38           N  
ATOM   2456  CZ  ARG A 315       8.617  10.898  -4.742  1.00 84.38           C  
ATOM   2457  N   ILE A 316       4.598   3.961  -5.391  1.00 84.62           N  
ATOM   2458  CA  ILE A 316       3.775   2.918  -4.785  1.00 84.62           C  
ATOM   2459  C   ILE A 316       3.641   1.743  -5.750  1.00 84.62           C  
ATOM   2460  CB  ILE A 316       2.379   3.455  -4.398  1.00 84.62           C  
ATOM   2461  O   ILE A 316       3.078   1.886  -6.840  1.00 84.62           O  
ATOM   2462  CG1 ILE A 316       2.512   4.641  -3.438  1.00 84.62           C  
ATOM   2463  CG2 ILE A 316       1.527   2.344  -3.779  1.00 84.62           C  
ATOM   2464  CD1 ILE A 316       1.199   5.359  -3.152  1.00 84.62           C  
ATOM   2465  N   THR A 317       4.195   0.584  -5.328  1.00 88.25           N  
ATOM   2466  CA  THR A 317       4.191  -0.572  -6.219  1.00 88.25           C  
ATOM   2467  C   THR A 317       3.795  -1.836  -5.461  1.00 88.25           C  
ATOM   2468  CB  THR A 317       5.566  -0.775  -6.879  1.00 88.25           C  
ATOM   2469  O   THR A 317       3.908  -1.892  -4.234  1.00 88.25           O  
ATOM   2470  CG2 THR A 317       5.996   0.466  -7.652  1.00 88.25           C  
ATOM   2471  OG1 THR A 317       6.543  -1.048  -5.859  1.00 88.25           O  
ATOM   2472  N   TYR A 318       3.250  -2.836  -6.152  1.00 89.50           N  
ATOM   2473  CA  TYR A 318       2.924  -4.145  -5.598  1.00 89.50           C  
ATOM   2474  C   TYR A 318       3.541  -5.258  -6.434  1.00 89.50           C  
ATOM   2475  CB  TYR A 318       1.406  -4.328  -5.516  1.00 89.50           C  
ATOM   2476  O   TYR A 318       3.379  -5.289  -7.656  1.00 89.50           O  
ATOM   2477  CG  TYR A 318       0.989  -5.664  -4.949  1.00 89.50           C  
ATOM   2478  CD1 TYR A 318       0.637  -6.719  -5.789  1.00 89.50           C  
ATOM   2479  CD2 TYR A 318       0.943  -5.875  -3.574  1.00 89.50           C  
ATOM   2480  CE1 TYR A 318       0.250  -7.953  -5.270  1.00 89.50           C  
ATOM   2481  CE2 TYR A 318       0.558  -7.102  -3.047  1.00 89.50           C  
ATOM   2482  OH  TYR A 318      -0.169  -9.352  -3.383  1.00 89.50           O  
ATOM   2483  CZ  TYR A 318       0.214  -8.133  -3.900  1.00 89.50           C  
ATOM   2484  N   GLY A 319       4.254  -6.227  -5.758  1.00 88.12           N  
ATOM   2485  CA  GLY A 319       4.887  -7.332  -6.457  1.00 88.12           C  
ATOM   2486  C   GLY A 319       6.359  -7.098  -6.734  1.00 88.12           C  
ATOM   2487  O   GLY A 319       6.988  -6.246  -6.102  1.00 88.12           O  
ATOM   2488  N   ALA A 320       6.969  -7.855  -7.582  1.00 87.56           N  
ATOM   2489  CA  ALA A 320       8.375  -7.746  -7.969  1.00 87.56           C  
ATOM   2490  C   ALA A 320       8.578  -6.617  -8.977  1.00 87.56           C  
ATOM   2491  CB  ALA A 320       8.867  -9.070  -8.547  1.00 87.56           C  
ATOM   2492  O   ALA A 320       8.547  -6.844 -10.188  1.00 87.56           O  
ATOM   2493  N   CYS A 321       8.773  -5.336  -8.484  1.00 88.38           N  
ATOM   2494  CA  CYS A 321       8.867  -4.152  -9.328  1.00 88.38           C  
ATOM   2495  C   CYS A 321      10.297  -3.611  -9.352  1.00 88.38           C  
ATOM   2496  CB  CYS A 321       7.910  -3.064  -8.844  1.00 88.38           C  
ATOM   2497  O   CYS A 321      11.016  -3.717  -8.359  1.00 88.38           O  
ATOM   2498  SG  CYS A 321       6.188  -3.604  -8.750  1.00 88.38           S  
ATOM   2499  N   PRO A 322      10.719  -3.117 -10.617  1.00 88.00           N  
ATOM   2500  CA  PRO A 322      11.992  -2.393 -10.648  1.00 88.00           C  
ATOM   2501  C   PRO A 322      12.055  -1.270  -9.617  1.00 88.00           C  
ATOM   2502  CB  PRO A 322      12.039  -1.828 -12.070  1.00 88.00           C  
ATOM   2503  O   PRO A 322      11.031  -0.691  -9.258  1.00 88.00           O  
ATOM   2504  CG  PRO A 322      11.070  -2.664 -12.844  1.00 88.00           C  
ATOM   2505  CD  PRO A 322      10.000  -3.146 -11.906  1.00 88.00           C  
ATOM   2506  N   ARG A 323      13.203  -0.983  -9.156  1.00 84.75           N  
ATOM   2507  CA  ARG A 323      13.375  -0.009  -8.086  1.00 84.75           C  
ATOM   2508  C   ARG A 323      13.039   1.399  -8.562  1.00 84.75           C  
ATOM   2509  CB  ARG A 323      14.805  -0.051  -7.539  1.00 84.75           C  
ATOM   2510  O   ARG A 323      13.445   1.800  -9.656  1.00 84.75           O  
ATOM   2511  CG  ARG A 323      15.125  -1.303  -6.738  1.00 84.75           C  
ATOM   2512  CD  ARG A 323      14.523  -1.244  -5.340  1.00 84.75           C  
ATOM   2513  NE  ARG A 323      14.984  -2.355  -4.512  1.00 84.75           N  
ATOM   2514  NH1 ARG A 323      13.922  -1.633  -2.592  1.00 84.75           N  
ATOM   2515  NH2 ARG A 323      15.148  -3.564  -2.566  1.00 84.75           N  
ATOM   2516  CZ  ARG A 323      14.680  -2.516  -3.225  1.00 84.75           C  
ATOM   2517  N   TYR A 324      12.297   2.039  -7.719  1.00 87.50           N  
ATOM   2518  CA  TYR A 324      11.898   3.400  -8.062  1.00 87.50           C  
ATOM   2519  C   TYR A 324      13.070   4.363  -7.902  1.00 87.50           C  
ATOM   2520  CB  TYR A 324      10.727   3.854  -7.180  1.00 87.50           C  
ATOM   2521  O   TYR A 324      13.773   4.332  -6.895  1.00 87.50           O  
ATOM   2522  CG  TYR A 324      10.258   5.258  -7.473  1.00 87.50           C  
ATOM   2523  CD1 TYR A 324      10.750   6.344  -6.750  1.00 87.50           C  
ATOM   2524  CD2 TYR A 324       9.320   5.504  -8.469  1.00 87.50           C  
ATOM   2525  CE1 TYR A 324      10.320   7.641  -7.016  1.00 87.50           C  
ATOM   2526  CE2 TYR A 324       8.883   6.797  -8.742  1.00 87.50           C  
ATOM   2527  OH  TYR A 324       8.961   9.133  -8.273  1.00 87.50           O  
ATOM   2528  CZ  TYR A 324       9.391   7.855  -8.008  1.00 87.50           C  
ATOM   2529  N   VAL A 325      13.328   5.246  -8.898  1.00 89.31           N  
ATOM   2530  CA  VAL A 325      14.328   6.312  -8.867  1.00 89.31           C  
ATOM   2531  C   VAL A 325      13.688   7.625  -9.320  1.00 89.31           C  
ATOM   2532  CB  VAL A 325      15.547   5.977  -9.750  1.00 89.31           C  
ATOM   2533  O   VAL A 325      12.797   7.629 -10.172  1.00 89.31           O  
ATOM   2534  CG1 VAL A 325      16.297   4.758  -9.203  1.00 89.31           C  
ATOM   2535  CG2 VAL A 325      15.109   5.742 -11.195  1.00 89.31           C  
ATOM   2536  N   LYS A 326      14.023   8.648  -8.672  1.00 88.31           N  
ATOM   2537  CA  LYS A 326      13.484   9.961  -9.023  1.00 88.31           C  
ATOM   2538  C   LYS A 326      14.180  10.539 -10.250  1.00 88.31           C  
ATOM   2539  CB  LYS A 326      13.609  10.922  -7.840  1.00 88.31           C  
ATOM   2540  O   LYS A 326      14.625  11.688 -10.234  1.00 88.31           O  
ATOM   2541  CG  LYS A 326      12.648  10.641  -6.699  1.00 88.31           C  
ATOM   2542  CD  LYS A 326      12.742  11.703  -5.613  1.00 88.31           C  
ATOM   2543  CE  LYS A 326      11.797  11.406  -4.453  1.00 88.31           C  
ATOM   2544  NZ  LYS A 326      11.836  12.477  -3.418  1.00 88.31           N  
ATOM   2545  N   GLN A 327      14.617   9.727 -11.125  1.00 87.69           N  
ATOM   2546  CA  GLN A 327      15.266  10.109 -12.375  1.00 87.69           C  
ATOM   2547  C   GLN A 327      14.461   9.617 -13.578  1.00 87.69           C  
ATOM   2548  CB  GLN A 327      16.688   9.555 -12.430  1.00 87.69           C  
ATOM   2549  O   GLN A 327      13.977   8.492 -13.594  1.00 87.69           O  
ATOM   2550  CG  GLN A 327      17.594  10.047 -11.305  1.00 87.69           C  
ATOM   2551  CD  GLN A 327      17.922  11.523 -11.422  1.00 87.69           C  
ATOM   2552  NE2 GLN A 327      18.141  12.172 -10.281  1.00 87.69           N  
ATOM   2553  OE1 GLN A 327      18.000  12.070 -12.523  1.00 87.69           O  
ATOM   2554  N   ASN A 328      14.320  10.523 -14.508  1.00 87.62           N  
ATOM   2555  CA  ASN A 328      13.555  10.188 -15.703  1.00 87.62           C  
ATOM   2556  C   ASN A 328      14.375   9.344 -16.672  1.00 87.62           C  
ATOM   2557  CB  ASN A 328      13.055  11.461 -16.391  1.00 87.62           C  
ATOM   2558  O   ASN A 328      13.820   8.578 -17.469  1.00 87.62           O  
ATOM   2559  CG  ASN A 328      11.992  12.180 -15.594  1.00 87.62           C  
ATOM   2560  ND2 ASN A 328      11.875  13.484 -15.797  1.00 87.62           N  
ATOM   2561  OD1 ASN A 328      11.281  11.562 -14.789  1.00 87.62           O  
ATOM   2562  N   THR A 329      15.719   9.492 -16.484  1.00 88.88           N  
ATOM   2563  CA  THR A 329      16.578   8.773 -17.438  1.00 88.88           C  
ATOM   2564  C   THR A 329      17.891   8.367 -16.766  1.00 88.88           C  
ATOM   2565  CB  THR A 329      16.859   9.617 -18.688  1.00 88.88           C  
ATOM   2566  O   THR A 329      18.500   9.172 -16.062  1.00 88.88           O  
ATOM   2567  CG2 THR A 329      17.594  10.914 -18.312  1.00 88.88           C  
ATOM   2568  OG1 THR A 329      17.688   8.867 -19.578  1.00 88.88           O  
ATOM   2569  N   LEU A 330      18.203   7.141 -16.891  1.00 89.31           N  
ATOM   2570  CA  LEU A 330      19.516   6.582 -16.562  1.00 89.31           C  
ATOM   2571  C   LEU A 330      20.031   5.699 -17.703  1.00 89.31           C  
ATOM   2572  CB  LEU A 330      19.438   5.777 -15.266  1.00 89.31           C  
ATOM   2573  O   LEU A 330      19.438   4.664 -18.000  1.00 89.31           O  
ATOM   2574  CG  LEU A 330      19.141   6.566 -13.992  1.00 89.31           C  
ATOM   2575  CD1 LEU A 330      18.922   5.621 -12.820  1.00 89.31           C  
ATOM   2576  CD2 LEU A 330      20.266   7.551 -13.695  1.00 89.31           C  
ATOM   2577  N   LYS A 331      21.078   6.160 -18.328  1.00 89.25           N  
ATOM   2578  CA  LYS A 331      21.562   5.449 -19.516  1.00 89.25           C  
ATOM   2579  C   LYS A 331      22.906   4.773 -19.234  1.00 89.25           C  
ATOM   2580  CB  LYS A 331      21.688   6.406 -20.703  1.00 89.25           C  
ATOM   2581  O   LYS A 331      23.781   5.363 -18.609  1.00 89.25           O  
ATOM   2582  CG  LYS A 331      20.359   6.992 -21.172  1.00 89.25           C  
ATOM   2583  CD  LYS A 331      20.562   7.938 -22.344  1.00 89.25           C  
ATOM   2584  CE  LYS A 331      19.234   8.539 -22.812  1.00 89.25           C  
ATOM   2585  NZ  LYS A 331      19.422   9.516 -23.922  1.00 89.25           N  
ATOM   2586  N   LEU A 332      22.922   3.557 -19.641  1.00 85.44           N  
ATOM   2587  CA  LEU A 332      24.188   2.822 -19.562  1.00 85.44           C  
ATOM   2588  C   LEU A 332      24.859   2.760 -20.938  1.00 85.44           C  
ATOM   2589  CB  LEU A 332      23.953   1.405 -19.031  1.00 85.44           C  
ATOM   2590  O   LEU A 332      24.266   2.281 -21.906  1.00 85.44           O  
ATOM   2591  CG  LEU A 332      25.203   0.565 -18.766  1.00 85.44           C  
ATOM   2592  CD1 LEU A 332      26.016   1.174 -17.625  1.00 85.44           C  
ATOM   2593  CD2 LEU A 332      24.812  -0.875 -18.438  1.00 85.44           C  
ATOM   2594  N   ALA A 333      26.016   3.334 -20.953  1.00 81.19           N  
ATOM   2595  CA  ALA A 333      26.734   3.443 -22.219  1.00 81.19           C  
ATOM   2596  C   ALA A 333      27.469   2.146 -22.547  1.00 81.19           C  
ATOM   2597  CB  ALA A 333      27.719   4.613 -22.172  1.00 81.19           C  
ATOM   2598  O   ALA A 333      28.000   1.484 -21.656  1.00 81.19           O  
ATOM   2599  N   THR A 334      27.297   1.712 -23.875  1.00 68.12           N  
ATOM   2600  CA  THR A 334      28.078   0.609 -24.422  1.00 68.12           C  
ATOM   2601  C   THR A 334      29.000   1.102 -25.531  1.00 68.12           C  
ATOM   2602  CB  THR A 334      27.172  -0.507 -24.969  1.00 68.12           C  
ATOM   2603  O   THR A 334      28.609   1.933 -26.344  1.00 68.12           O  
ATOM   2604  CG2 THR A 334      26.328  -1.121 -23.844  1.00 68.12           C  
ATOM   2605  OG1 THR A 334      26.297   0.039 -25.953  1.00 68.12           O  
ATOM   2606  N   GLY A 335      30.312   1.007 -25.250  1.00 59.47           N  
ATOM   2607  CA  GLY A 335      31.203   1.368 -26.359  1.00 59.47           C  
ATOM   2608  C   GLY A 335      32.125   2.516 -26.016  1.00 59.47           C  
ATOM   2609  O   GLY A 335      32.312   2.846 -24.844  1.00 59.47           O  
ATOM   2610  N   MET A 336      33.031   3.084 -27.016  1.00 58.66           N  
ATOM   2611  CA  MET A 336      34.031   4.113 -26.844  1.00 58.66           C  
ATOM   2612  C   MET A 336      33.438   5.508 -27.000  1.00 58.66           C  
ATOM   2613  CB  MET A 336      35.156   3.920 -27.859  1.00 58.66           C  
ATOM   2614  O   MET A 336      32.375   5.664 -27.609  1.00 58.66           O  
ATOM   2615  CG  MET A 336      35.906   2.602 -27.703  1.00 58.66           C  
ATOM   2616  SD  MET A 336      37.250   2.389 -28.953  1.00 58.66           S  
ATOM   2617  CE  MET A 336      38.344   3.744 -28.469  1.00 58.66           C  
ATOM   2618  N   ARG A 337      34.031   6.531 -26.219  1.00 61.44           N  
ATOM   2619  CA  ARG A 337      33.656   7.941 -26.359  1.00 61.44           C  
ATOM   2620  C   ARG A 337      33.781   8.391 -27.812  1.00 61.44           C  
ATOM   2621  CB  ARG A 337      34.562   8.812 -25.469  1.00 61.44           C  
ATOM   2622  O   ARG A 337      34.719   8.016 -28.500  1.00 61.44           O  
ATOM   2623  CG  ARG A 337      34.156  10.281 -25.453  1.00 61.44           C  
ATOM   2624  CD  ARG A 337      35.062  11.102 -24.547  1.00 61.44           C  
ATOM   2625  NE  ARG A 337      34.719  12.523 -24.594  1.00 61.44           N  
ATOM   2626  NH1 ARG A 337      36.344  13.164 -23.078  1.00 61.44           N  
ATOM   2627  NH2 ARG A 337      34.969  14.734 -24.031  1.00 61.44           N  
ATOM   2628  CZ  ARG A 337      35.344  13.469 -23.891  1.00 61.44           C  
ATOM   2629  N   ASN A 338      32.625   9.078 -28.422  1.00 52.97           N  
ATOM   2630  CA  ASN A 338      32.688   9.680 -29.750  1.00 52.97           C  
ATOM   2631  C   ASN A 338      33.719  10.781 -29.812  1.00 52.97           C  
ATOM   2632  CB  ASN A 338      31.297  10.227 -30.141  1.00 52.97           C  
ATOM   2633  O   ASN A 338      33.656  11.750 -29.062  1.00 52.97           O  
ATOM   2634  CG  ASN A 338      30.406   9.172 -30.766  1.00 52.97           C  
ATOM   2635  ND2 ASN A 338      29.109   9.445 -30.812  1.00 52.97           N  
ATOM   2636  OD1 ASN A 338      30.875   8.117 -31.203  1.00 52.97           O  
ATOM   2637  N   VAL A 339      34.906  10.508 -30.328  1.00 48.97           N  
ATOM   2638  CA  VAL A 339      35.875  11.570 -30.516  1.00 48.97           C  
ATOM   2639  C   VAL A 339      35.656  12.273 -31.844  1.00 48.97           C  
ATOM   2640  CB  VAL A 339      37.312  11.016 -30.438  1.00 48.97           C  
ATOM   2641  O   VAL A 339      35.625  11.633 -32.906  1.00 48.97           O  
ATOM   2642  CG1 VAL A 339      38.344  12.148 -30.531  1.00 48.97           C  
ATOM   2643  CG2 VAL A 339      37.531  10.219 -29.141  1.00 48.97           C  
ATOM   2644  N   PRO A 340      35.094  13.508 -31.906  1.00 36.09           N  
ATOM   2645  CA  PRO A 340      34.875  14.227 -33.156  1.00 36.09           C  
ATOM   2646  C   PRO A 340      36.094  14.172 -34.094  1.00 36.09           C  
ATOM   2647  CB  PRO A 340      34.625  15.664 -32.688  1.00 36.09           C  
ATOM   2648  O   PRO A 340      37.219  14.109 -33.625  1.00 36.09           O  
ATOM   2649  CG  PRO A 340      34.844  15.641 -31.219  1.00 36.09           C  
ATOM   2650  CD  PRO A 340      35.156  14.227 -30.812  1.00 36.09           C  
ATOM   2651  N   GLU A 341      35.906  13.609 -35.375  1.00 36.03           N  
ATOM   2652  CA  GLU A 341      36.781  13.703 -36.531  1.00 36.03           C  
ATOM   2653  C   GLU A 341      37.469  15.078 -36.594  1.00 36.03           C  
ATOM   2654  CB  GLU A 341      36.031  13.430 -37.844  1.00 36.03           C  
ATOM   2655  O   GLU A 341      36.781  16.109 -36.469  1.00 36.03           O  
ATOM   2656  CG  GLU A 341      36.938  13.188 -39.031  1.00 36.03           C  
ATOM   2657  CD  GLU A 341      36.156  12.773 -40.281  1.00 36.03           C  
ATOM   2658  OE1 GLU A 341      36.781  12.586 -41.344  1.00 36.03           O  
ATOM   2659  OE2 GLU A 341      34.906  12.641 -40.188  1.00 36.03           O  
ATOM   2660  N   LYS A 342      38.688  15.250 -36.125  1.00 36.56           N  
ATOM   2661  CA  LYS A 342      39.500  16.438 -36.312  1.00 36.56           C  
ATOM   2662  C   LYS A 342      39.719  16.719 -37.812  1.00 36.56           C  
ATOM   2663  CB  LYS A 342      40.875  16.266 -35.625  1.00 36.56           C  
ATOM   2664  O   LYS A 342      40.000  15.820 -38.594  1.00 36.56           O  
ATOM   2665  CG  LYS A 342      41.031  17.094 -34.344  1.00 36.56           C  
ATOM   2666  CD  LYS A 342      42.406  16.953 -33.781  1.00 36.56           C  
ATOM   2667  CE  LYS A 342      42.562  17.734 -32.469  1.00 36.56           C  
ATOM   2668  NZ  LYS A 342      43.938  17.625 -31.906  1.00 36.56           N  
ATOM   2669  N   GLN A 343      39.188  17.812 -38.406  1.00 32.66           N  
ATOM   2670  CA  GLN A 343      39.562  18.547 -39.594  1.00 32.66           C  
ATOM   2671  C   GLN A 343      41.031  18.891 -39.625  1.00 32.66           C  
ATOM   2672  CB  GLN A 343      38.719  19.812 -39.750  1.00 32.66           C  
ATOM   2673  O   GLN A 343      41.594  19.266 -38.594  1.00 32.66           O  
ATOM   2674  CG  GLN A 343      37.438  19.625 -40.500  1.00 32.66           C  
ATOM   2675  CD  GLN A 343      36.719  20.938 -40.781  1.00 32.66           C  
ATOM   2676  NE2 GLN A 343      35.375  20.859 -40.938  1.00 32.66           N  
ATOM   2677  OE1 GLN A 343      37.344  22.000 -40.875  1.00 32.66           O  
ATOM   2678  N   THR A 344      41.938  18.094 -40.281  1.00 36.62           N  
ATOM   2679  CA  THR A 344      43.281  18.547 -40.625  1.00 36.62           C  
ATOM   2680  C   THR A 344      43.406  20.062 -40.500  1.00 36.62           C  
ATOM   2681  CB  THR A 344      43.656  18.109 -42.062  1.00 36.62           C  
ATOM   2682  O   THR A 344      42.625  20.797 -41.094  1.00 36.62           O  
ATOM   2683  CG2 THR A 344      43.938  16.625 -42.125  1.00 36.62           C  
ATOM   2684  OG1 THR A 344      42.562  18.422 -42.938  1.00 36.62           O  
ATOM   2685  N   ARG A 345      43.625  20.688 -39.156  1.00 36.62           N  
ATOM   2686  CA  ARG A 345      43.812  22.125 -39.062  1.00 36.62           C  
ATOM   2687  C   ARG A 345      45.094  22.547 -39.719  1.00 36.62           C  
ATOM   2688  CB  ARG A 345      43.781  22.594 -37.594  1.00 36.62           C  
ATOM   2689  O   ARG A 345      46.188  22.078 -39.375  1.00 36.62           O  
ATOM   2690  CG  ARG A 345      42.406  22.531 -36.969  1.00 36.62           C  
ATOM   2691  CD  ARG A 345      42.375  23.297 -35.656  1.00 36.62           C  
ATOM   2692  NE  ARG A 345      41.000  23.547 -35.219  1.00 36.62           N  
ATOM   2693  NH1 ARG A 345      41.562  23.906 -33.000  1.00 36.62           N  
ATOM   2694  NH2 ARG A 345      39.375  24.047 -33.656  1.00 36.62           N  
ATOM   2695  CZ  ARG A 345      40.656  23.828 -33.969  1.00 36.62           C  
ATOM   2696  N   GLY A 346      45.375  21.891 -40.969  1.00 42.66           N  
ATOM   2697  CA  GLY A 346      46.344  22.516 -41.844  1.00 42.66           C  
ATOM   2698  C   GLY A 346      47.250  23.500 -41.125  1.00 42.66           C  
ATOM   2699  O   GLY A 346      47.250  23.594 -39.906  1.00 42.66           O  
ATOM   2700  N   ILE A 347      48.281  23.969 -41.438  1.00 37.97           N  
ATOM   2701  CA  ILE A 347      49.406  24.859 -41.188  1.00 37.97           C  
ATOM   2702  C   ILE A 347      49.000  25.953 -40.219  1.00 37.97           C  
ATOM   2703  CB  ILE A 347      49.938  25.469 -42.500  1.00 37.97           C  
ATOM   2704  O   ILE A 347      49.781  26.375 -39.375  1.00 37.97           O  
ATOM   2705  CG1 ILE A 347      51.219  24.750 -42.969  1.00 37.97           C  
ATOM   2706  CG2 ILE A 347      50.188  26.969 -42.344  1.00 37.97           C  
ATOM   2707  CD1 ILE A 347      51.625  25.047 -44.375  1.00 37.97           C  
ATOM   2708  N   PHE A 348      47.625  26.266 -39.938  1.00 35.72           N  
ATOM   2709  CA  PHE A 348      47.156  27.359 -39.094  1.00 35.72           C  
ATOM   2710  C   PHE A 348      46.812  26.859 -37.719  1.00 35.72           C  
ATOM   2711  CB  PHE A 348      45.969  28.047 -39.750  1.00 35.72           C  
ATOM   2712  O   PHE A 348      47.031  27.578 -36.719  1.00 35.72           O  
ATOM   2713  CG  PHE A 348      46.312  28.969 -40.875  1.00 35.72           C  
ATOM   2714  CD1 PHE A 348      46.875  30.219 -40.656  1.00 35.72           C  
ATOM   2715  CD2 PHE A 348      46.094  28.578 -42.188  1.00 35.72           C  
ATOM   2716  CE1 PHE A 348      47.188  31.062 -41.688  1.00 35.72           C  
ATOM   2717  CE2 PHE A 348      46.406  29.422 -43.250  1.00 35.72           C  
ATOM   2718  CZ  PHE A 348      46.969  30.672 -43.000  1.00 35.72           C  
ATOM   2719  N   GLY A 349      46.625  25.609 -37.500  1.00 43.31           N  
ATOM   2720  CA  GLY A 349      46.500  24.844 -36.281  1.00 43.31           C  
ATOM   2721  C   GLY A 349      47.844  24.469 -35.656  1.00 43.31           C  
ATOM   2722  O   GLY A 349      48.000  24.484 -34.438  1.00 43.31           O  
ATOM   2723  N   ALA A 350      48.938  24.312 -36.438  1.00 38.47           N  
ATOM   2724  CA  ALA A 350      50.344  24.094 -36.125  1.00 38.47           C  
ATOM   2725  C   ALA A 350      51.000  25.406 -35.688  1.00 38.47           C  
ATOM   2726  CB  ALA A 350      51.062  23.516 -37.312  1.00 38.47           C  
ATOM   2727  O   ALA A 350      51.812  25.406 -34.781  1.00 38.47           O  
ATOM   2728  N   ILE A 351      50.469  26.469 -36.062  1.00 39.25           N  
ATOM   2729  CA  ILE A 351      50.969  27.797 -35.781  1.00 39.25           C  
ATOM   2730  C   ILE A 351      50.344  28.328 -34.500  1.00 39.25           C  
ATOM   2731  CB  ILE A 351      50.656  28.781 -36.938  1.00 39.25           C  
ATOM   2732  O   ILE A 351      51.062  28.906 -33.656  1.00 39.25           O  
ATOM   2733  CG1 ILE A 351      51.438  28.344 -38.219  1.00 39.25           C  
ATOM   2734  CG2 ILE A 351      51.031  30.219 -36.562  1.00 39.25           C  
ATOM   2735  CD1 ILE A 351      51.094  29.172 -39.438  1.00 39.25           C  
ATOM   2736  N   ALA A 352      49.125  28.062 -34.219  1.00 41.38           N  
ATOM   2737  CA  ALA A 352      48.438  28.359 -32.938  1.00 41.38           C  
ATOM   2738  C   ALA A 352      48.906  27.422 -31.844  1.00 41.38           C  
ATOM   2739  CB  ALA A 352      46.906  28.266 -33.125  1.00 41.38           C  
ATOM   2740  O   ALA A 352      49.062  27.844 -30.688  1.00 41.38           O  
ATOM   2741  N   GLY A 353      49.281  26.312 -32.156  1.00 43.94           N  
ATOM   2742  CA  GLY A 353      49.844  25.281 -31.297  1.00 43.94           C  
ATOM   2743  C   GLY A 353      51.312  25.484 -30.984  1.00 43.94           C  
ATOM   2744  O   GLY A 353      51.781  25.188 -29.891  1.00 43.94           O  
ATOM   2745  N   PHE A 354      52.125  26.109 -31.891  1.00 38.41           N  
ATOM   2746  CA  PHE A 354      53.500  26.516 -31.719  1.00 38.41           C  
ATOM   2747  C   PHE A 354      53.594  27.750 -30.844  1.00 38.41           C  
ATOM   2748  CB  PHE A 354      54.156  26.781 -33.094  1.00 38.41           C  
ATOM   2749  O   PHE A 354      54.500  27.859 -30.000  1.00 38.41           O  
ATOM   2750  CG  PHE A 354      55.625  27.047 -33.000  1.00 38.41           C  
ATOM   2751  CD1 PHE A 354      56.125  28.344 -33.094  1.00 38.41           C  
ATOM   2752  CD2 PHE A 354      56.531  26.000 -32.844  1.00 38.41           C  
ATOM   2753  CE1 PHE A 354      57.500  28.594 -33.000  1.00 38.41           C  
ATOM   2754  CE2 PHE A 354      57.906  26.250 -32.781  1.00 38.41           C  
ATOM   2755  CZ  PHE A 354      58.375  27.547 -32.844  1.00 38.41           C  
ATOM   2756  N   ILE A 355      52.625  28.562 -30.828  1.00 44.75           N  
ATOM   2757  CA  ILE A 355      52.562  29.812 -30.062  1.00 44.75           C  
ATOM   2758  C   ILE A 355      52.094  29.516 -28.641  1.00 44.75           C  
ATOM   2759  CB  ILE A 355      51.594  30.828 -30.734  1.00 44.75           C  
ATOM   2760  O   ILE A 355      52.594  30.141 -27.688  1.00 44.75           O  
ATOM   2761  CG1 ILE A 355      52.094  31.203 -32.125  1.00 44.75           C  
ATOM   2762  CG2 ILE A 355      51.438  32.062 -29.859  1.00 44.75           C  
ATOM   2763  CD1 ILE A 355      51.188  32.125 -32.906  1.00 44.75           C  
ATOM   2764  N   GLU A 356      51.438  28.438 -28.406  1.00 39.84           N  
ATOM   2765  CA  GLU A 356      50.844  28.078 -27.125  1.00 39.84           C  
ATOM   2766  C   GLU A 356      51.688  27.031 -26.391  1.00 39.84           C  
ATOM   2767  CB  GLU A 356      49.438  27.547 -27.328  1.00 39.84           C  
ATOM   2768  O   GLU A 356      51.812  27.078 -25.172  1.00 39.84           O  
ATOM   2769  CG  GLU A 356      48.375  28.625 -27.438  1.00 39.84           C  
ATOM   2770  CD  GLU A 356      46.969  28.094 -27.688  1.00 39.84           C  
ATOM   2771  OE1 GLU A 356      46.031  28.891 -27.812  1.00 39.84           O  
ATOM   2772  OE2 GLU A 356      46.844  26.844 -27.766  1.00 39.84           O  
ATOM   2773  N   ASN A 357      52.719  26.375 -27.125  1.00 36.53           N  
ATOM   2774  CA  ASN A 357      53.438  25.359 -26.375  1.00 36.53           C  
ATOM   2775  C   ASN A 357      54.656  24.859 -27.125  1.00 36.53           C  
ATOM   2776  CB  ASN A 357      52.500  24.188 -26.047  1.00 36.53           C  
ATOM   2777  O   ASN A 357      55.156  23.750 -26.875  1.00 36.53           O  
ATOM   2778  CG  ASN A 357      51.469  24.547 -25.016  1.00 36.53           C  
ATOM   2779  ND2 ASN A 357      50.281  23.922 -25.141  1.00 36.53           N  
ATOM   2780  OD1 ASN A 357      51.688  25.375 -24.141  1.00 36.53           O  
ATOM   2781  N   GLY A 358      55.281  25.703 -28.109  1.00 44.00           N  
ATOM   2782  CA  GLY A 358      56.500  25.375 -28.859  1.00 44.00           C  
ATOM   2783  C   GLY A 358      56.312  24.141 -29.719  1.00 44.00           C  
ATOM   2784  O   GLY A 358      55.250  23.891 -30.281  1.00 44.00           O  
ATOM   2785  N   TRP A 359      57.344  23.281 -30.172  1.00 43.78           N  
ATOM   2786  CA  TRP A 359      57.469  22.172 -31.109  1.00 43.78           C  
ATOM   2787  C   TRP A 359      56.469  21.078 -30.812  1.00 43.78           C  
ATOM   2788  CB  TRP A 359      58.875  21.609 -31.094  1.00 43.78           C  
ATOM   2789  O   TRP A 359      55.875  20.484 -31.719  1.00 43.78           O  
ATOM   2790  CG  TRP A 359      59.812  22.219 -32.094  1.00 43.78           C  
ATOM   2791  CD1 TRP A 359      60.812  23.109 -31.859  1.00 43.78           C  
ATOM   2792  CD2 TRP A 359      59.812  22.000 -33.531  1.00 43.78           C  
ATOM   2793  CE2 TRP A 359      60.844  22.781 -34.062  1.00 43.78           C  
ATOM   2794  CE3 TRP A 359      59.031  21.203 -34.375  1.00 43.78           C  
ATOM   2795  NE1 TRP A 359      61.438  23.453 -33.031  1.00 43.78           N  
ATOM   2796  CH2 TRP A 359      60.344  22.000 -36.250  1.00 43.78           C  
ATOM   2797  CZ2 TRP A 359      61.125  22.797 -35.438  1.00 43.78           C  
ATOM   2798  CZ3 TRP A 359      59.312  21.219 -35.719  1.00 43.78           C  
ATOM   2799  N   GLU A 360      56.062  21.000 -29.594  1.00 40.19           N  
ATOM   2800  CA  GLU A 360      55.031  20.109 -29.062  1.00 40.19           C  
ATOM   2801  C   GLU A 360      53.625  20.672 -29.297  1.00 40.19           C  
ATOM   2802  CB  GLU A 360      55.250  19.859 -27.578  1.00 40.19           C  
ATOM   2803  O   GLU A 360      52.688  19.938 -29.594  1.00 40.19           O  
ATOM   2804  CG  GLU A 360      56.312  18.812 -27.281  1.00 40.19           C  
ATOM   2805  CD  GLU A 360      56.500  18.516 -25.797  1.00 40.19           C  
ATOM   2806  OE1 GLU A 360      57.312  17.641 -25.438  1.00 40.19           O  
ATOM   2807  OE2 GLU A 360      55.781  19.172 -24.984  1.00 40.19           O  
ATOM   2808  N   GLY A 361      53.406  21.906 -29.406  1.00 43.31           N  
ATOM   2809  CA  GLY A 361      52.250  22.703 -29.734  1.00 43.31           C  
ATOM   2810  C   GLY A 361      51.969  22.781 -31.219  1.00 43.31           C  
ATOM   2811  O   GLY A 361      50.812  22.828 -31.641  1.00 43.31           O  
ATOM   2812  N   MET A 362      53.000  22.562 -32.031  1.00 46.06           N  
ATOM   2813  CA  MET A 362      52.969  22.562 -33.469  1.00 46.06           C  
ATOM   2814  C   MET A 362      52.531  21.203 -34.031  1.00 46.06           C  
ATOM   2815  CB  MET A 362      54.344  22.922 -34.031  1.00 46.06           C  
ATOM   2816  O   MET A 362      51.719  21.125 -34.938  1.00 46.06           O  
ATOM   2817  CG  MET A 362      54.406  22.969 -35.562  1.00 46.06           C  
ATOM   2818  SD  MET A 362      56.094  23.266 -36.188  1.00 46.06           S  
ATOM   2819  CE  MET A 362      56.844  21.641 -35.875  1.00 46.06           C  
ATOM   2820  N   VAL A 363      52.875  20.266 -33.375  1.00 43.94           N  
ATOM   2821  CA  VAL A 363      52.531  18.891 -33.719  1.00 43.94           C  
ATOM   2822  C   VAL A 363      51.125  18.578 -33.219  1.00 43.94           C  
ATOM   2823  CB  VAL A 363      53.531  17.891 -33.125  1.00 43.94           C  
ATOM   2824  O   VAL A 363      50.312  17.953 -33.906  1.00 43.94           O  
ATOM   2825  CG1 VAL A 363      53.094  16.453 -33.375  1.00 43.94           C  
ATOM   2826  CG2 VAL A 363      54.938  18.125 -33.719  1.00 43.94           C  
ATOM   2827  N   ASP A 364      50.750  19.234 -32.250  1.00 48.47           N  
ATOM   2828  CA  ASP A 364      49.469  19.172 -31.531  1.00 48.47           C  
ATOM   2829  C   ASP A 364      48.406  19.969 -32.250  1.00 48.47           C  
ATOM   2830  CB  ASP A 364      49.625  19.688 -30.094  1.00 48.47           C  
ATOM   2831  O   ASP A 364      47.219  19.547 -32.312  1.00 48.47           O  
ATOM   2832  CG  ASP A 364      50.438  18.750 -29.219  1.00 48.47           C  
ATOM   2833  OD1 ASP A 364      50.625  17.578 -29.594  1.00 48.47           O  
ATOM   2834  OD2 ASP A 364      50.875  19.203 -28.125  1.00 48.47           O  
ATOM   2835  N   GLY A 365      48.750  21.000 -32.812  1.00 39.00           N  
ATOM   2836  CA  GLY A 365      47.969  21.906 -33.656  1.00 39.00           C  
ATOM   2837  C   GLY A 365      47.812  21.406 -35.094  1.00 39.00           C  
ATOM   2838  O   GLY A 365      46.781  21.594 -35.719  1.00 39.00           O  
ATOM   2839  N   TRP A 366      48.781  20.531 -35.500  1.00 37.78           N  
ATOM   2840  CA  TRP A 366      48.844  19.922 -36.812  1.00 37.78           C  
ATOM   2841  C   TRP A 366      48.062  18.594 -36.875  1.00 37.78           C  
ATOM   2842  CB  TRP A 366      50.281  19.703 -37.250  1.00 37.78           C  
ATOM   2843  O   TRP A 366      47.312  18.328 -37.812  1.00 37.78           O  
ATOM   2844  CG  TRP A 366      50.469  19.391 -38.719  1.00 37.78           C  
ATOM   2845  CD1 TRP A 366      50.406  18.156 -39.281  1.00 37.78           C  
ATOM   2846  CD2 TRP A 366      50.719  20.328 -39.750  1.00 37.78           C  
ATOM   2847  CE2 TRP A 366      50.812  19.594 -40.969  1.00 37.78           C  
ATOM   2848  CE3 TRP A 366      50.875  21.719 -39.781  1.00 37.78           C  
ATOM   2849  NE1 TRP A 366      50.625  18.281 -40.656  1.00 37.78           N  
ATOM   2850  CH2 TRP A 366      51.219  21.562 -42.188  1.00 37.78           C  
ATOM   2851  CZ2 TRP A 366      51.062  20.203 -42.188  1.00 37.78           C  
ATOM   2852  CZ3 TRP A 366      51.125  22.328 -41.031  1.00 37.78           C  
ATOM   2853  N   TYR A 367      47.906  17.953 -35.719  1.00 37.53           N  
ATOM   2854  CA  TYR A 367      47.406  16.578 -35.688  1.00 37.53           C  
ATOM   2855  C   TYR A 367      46.281  16.453 -34.656  1.00 37.53           C  
ATOM   2856  CB  TYR A 367      48.531  15.594 -35.375  1.00 37.53           C  
ATOM   2857  O   TYR A 367      45.562  15.453 -34.625  1.00 37.53           O  
ATOM   2858  CG  TYR A 367      49.531  15.438 -36.469  1.00 37.53           C  
ATOM   2859  CD1 TYR A 367      49.188  14.750 -37.656  1.00 37.53           C  
ATOM   2860  CD2 TYR A 367      50.812  15.984 -36.375  1.00 37.53           C  
ATOM   2861  CE1 TYR A 367      50.125  14.609 -38.688  1.00 37.53           C  
ATOM   2862  CE2 TYR A 367      51.719  15.844 -37.406  1.00 37.53           C  
ATOM   2863  OH  TYR A 367      52.312  15.016 -39.562  1.00 37.53           O  
ATOM   2864  CZ  TYR A 367      51.375  15.156 -38.531  1.00 37.53           C  
ATOM   2865  N   GLY A 368      45.781  17.562 -33.938  1.00 34.12           N  
ATOM   2866  CA  GLY A 368      44.625  17.562 -33.062  1.00 34.12           C  
ATOM   2867  C   GLY A 368      44.688  16.531 -31.969  1.00 34.12           C  
ATOM   2868  O   GLY A 368      43.656  15.930 -31.609  1.00 34.12           O  
ATOM   2869  N   PHE A 369      45.656  16.266 -31.141  1.00 34.34           N  
ATOM   2870  CA  PHE A 369      45.562  15.250 -30.094  1.00 34.34           C  
ATOM   2871  C   PHE A 369      45.594  15.883 -28.719  1.00 34.34           C  
ATOM   2872  CB  PHE A 369      46.688  14.227 -30.250  1.00 34.34           C  
ATOM   2873  O   PHE A 369      46.406  16.781 -28.453  1.00 34.34           O  
ATOM   2874  CG  PHE A 369      46.531  13.328 -31.438  1.00 34.34           C  
ATOM   2875  CD1 PHE A 369      45.625  12.289 -31.438  1.00 34.34           C  
ATOM   2876  CD2 PHE A 369      47.344  13.508 -32.562  1.00 34.34           C  
ATOM   2877  CE1 PHE A 369      45.469  11.453 -32.531  1.00 34.34           C  
ATOM   2878  CE2 PHE A 369      47.188  12.672 -33.688  1.00 34.34           C  
ATOM   2879  CZ  PHE A 369      46.281  11.648 -33.656  1.00 34.34           C  
ATOM   2880  N   ARG A 370      44.500  15.516 -27.750  1.00 29.95           N  
ATOM   2881  CA  ARG A 370      44.500  15.383 -26.297  1.00 29.95           C  
ATOM   2882  C   ARG A 370      44.625  13.914 -25.875  1.00 29.95           C  
ATOM   2883  CB  ARG A 370      43.250  16.000 -25.688  1.00 29.95           C  
ATOM   2884  O   ARG A 370      43.875  13.062 -26.391  1.00 29.95           O  
ATOM   2885  CG  ARG A 370      43.531  17.156 -24.734  1.00 29.95           C  
ATOM   2886  CD  ARG A 370      42.250  17.812 -24.234  1.00 29.95           C  
ATOM   2887  NE  ARG A 370      42.406  18.359 -22.891  1.00 29.95           N  
ATOM   2888  NH1 ARG A 370      40.188  18.891 -22.625  1.00 29.95           N  
ATOM   2889  NH2 ARG A 370      41.688  19.344 -20.953  1.00 29.95           N  
ATOM   2890  CZ  ARG A 370      41.438  18.859 -22.156  1.00 29.95           C  
ATOM   2891  N   HIS A 371      45.719  13.422 -25.188  1.00 29.39           N  
ATOM   2892  CA  HIS A 371      46.562  12.695 -24.250  1.00 29.39           C  
ATOM   2893  C   HIS A 371      45.844  11.438 -23.750  1.00 29.39           C  
ATOM   2894  CB  HIS A 371      46.938  13.586 -23.078  1.00 29.39           C  
ATOM   2895  O   HIS A 371      44.656  11.461 -23.438  1.00 29.39           O  
ATOM   2896  CG  HIS A 371      48.000  14.586 -23.406  1.00 29.39           C  
ATOM   2897  CD2 HIS A 371      48.062  15.922 -23.172  1.00 29.39           C  
ATOM   2898  ND1 HIS A 371      49.156  14.250 -24.062  1.00 29.39           N  
ATOM   2899  CE1 HIS A 371      49.906  15.336 -24.219  1.00 29.39           C  
ATOM   2900  NE2 HIS A 371      49.250  16.359 -23.688  1.00 29.39           N  
ATOM   2901  N   GLN A 372      46.656  10.180 -23.734  1.00 30.64           N  
ATOM   2902  CA  GLN A 372      46.469   9.344 -22.547  1.00 30.64           C  
ATOM   2903  C   GLN A 372      47.719   8.523 -22.266  1.00 30.64           C  
ATOM   2904  CB  GLN A 372      45.250   8.422 -22.719  1.00 30.64           C  
ATOM   2905  O   GLN A 372      48.344   8.000 -23.188  1.00 30.64           O  
ATOM   2906  CG  GLN A 372      43.938   9.039 -22.281  1.00 30.64           C  
ATOM   2907  CD  GLN A 372      42.781   8.055 -22.297  1.00 30.64           C  
ATOM   2908  NE2 GLN A 372      41.656   8.453 -21.734  1.00 30.64           N  
ATOM   2909  OE1 GLN A 372      42.938   6.941 -22.812  1.00 30.64           O  
ATOM   2910  N   ASN A 373      48.250   8.539 -20.984  1.00 27.70           N  
ATOM   2911  CA  ASN A 373      49.094   7.691 -20.172  1.00 27.70           C  
ATOM   2912  C   ASN A 373      48.500   6.305 -19.969  1.00 27.70           C  
ATOM   2913  CB  ASN A 373      49.375   8.352 -18.812  1.00 27.70           C  
ATOM   2914  O   ASN A 373      47.281   6.164 -19.812  1.00 27.70           O  
ATOM   2915  CG  ASN A 373      49.969   9.742 -18.953  1.00 27.70           C  
ATOM   2916  ND2 ASN A 373      49.969  10.500 -17.859  1.00 27.70           N  
ATOM   2917  OD1 ASN A 373      50.438  10.133 -20.031  1.00 27.70           O  
ATOM   2918  N   SER A 374      49.188   5.211 -20.391  1.00 29.61           N  
ATOM   2919  CA  SER A 374      49.938   3.967 -20.297  1.00 29.61           C  
ATOM   2920  C   SER A 374      49.250   2.971 -19.359  1.00 29.61           C  
ATOM   2921  CB  SER A 374      51.344   4.238 -19.797  1.00 29.61           C  
ATOM   2922  O   SER A 374      48.750   3.344 -18.297  1.00 29.61           O  
ATOM   2923  OG  SER A 374      51.344   4.695 -18.453  1.00 29.61           O  
ATOM   2924  N   GLU A 375      48.688   1.846 -19.891  1.00 27.16           N  
ATOM   2925  CA  GLU A 375      48.969   0.421 -19.734  1.00 27.16           C  
ATOM   2926  C   GLU A 375      47.688  -0.367 -19.500  1.00 27.16           C  
ATOM   2927  CB  GLU A 375      49.969   0.184 -18.594  1.00 27.16           C  
ATOM   2928  O   GLU A 375      46.906  -0.011 -18.625  1.00 27.16           O  
ATOM   2929  CG  GLU A 375      51.375   0.622 -18.922  1.00 27.16           C  
ATOM   2930  CD  GLU A 375      52.375   0.229 -17.844  1.00 27.16           C  
ATOM   2931  OE1 GLU A 375      53.594   0.423 -18.062  1.00 27.16           O  
ATOM   2932  OE2 GLU A 375      51.969  -0.279 -16.781  1.00 27.16           O  
ATOM   2933  N   GLY A 376      47.219  -1.282 -20.453  1.00 26.75           N  
ATOM   2934  CA  GLY A 376      46.781  -2.629 -20.125  1.00 26.75           C  
ATOM   2935  C   GLY A 376      45.656  -3.131 -21.031  1.00 26.75           C  
ATOM   2936  O   GLY A 376      44.938  -2.338 -21.625  1.00 26.75           O  
ATOM   2937  N   ARG A 377      45.688  -4.203 -21.797  1.00 26.19           N  
ATOM   2938  CA  ARG A 377      45.125  -5.078 -22.828  1.00 26.19           C  
ATOM   2939  C   ARG A 377      43.625  -5.180 -22.703  1.00 26.19           C  
ATOM   2940  CB  ARG A 377      45.750  -6.473 -22.750  1.00 26.19           C  
ATOM   2941  O   ARG A 377      43.094  -5.410 -21.609  1.00 26.19           O  
ATOM   2942  CG  ARG A 377      47.000  -6.648 -23.625  1.00 26.19           C  
ATOM   2943  CD  ARG A 377      47.406  -8.109 -23.719  1.00 26.19           C  
ATOM   2944  NE  ARG A 377      48.625  -8.273 -24.516  1.00 26.19           N  
ATOM   2945  NH1 ARG A 377      48.812 -10.547 -24.141  1.00 26.19           N  
ATOM   2946  NH2 ARG A 377      50.375  -9.461 -25.422  1.00 26.19           N  
ATOM   2947  CZ  ARG A 377      49.250  -9.422 -24.688  1.00 26.19           C  
ATOM   2948  N   GLY A 378      42.594  -4.492 -23.625  1.00 28.30           N  
ATOM   2949  CA  GLY A 378      41.250  -5.090 -23.656  1.00 28.30           C  
ATOM   2950  C   GLY A 378      40.406  -4.578 -24.812  1.00 28.30           C  
ATOM   2951  O   GLY A 378      40.625  -3.469 -25.297  1.00 28.30           O  
ATOM   2952  N   GLN A 379      39.688  -5.441 -25.672  1.00 28.17           N  
ATOM   2953  CA  GLN A 379      38.656  -5.762 -26.672  1.00 28.17           C  
ATOM   2954  C   GLN A 379      37.375  -5.004 -26.391  1.00 28.17           C  
ATOM   2955  CB  GLN A 379      38.406  -7.266 -26.703  1.00 28.17           C  
ATOM   2956  O   GLN A 379      37.000  -4.824 -25.234  1.00 28.17           O  
ATOM   2957  CG  GLN A 379      39.062  -7.980 -27.875  1.00 28.17           C  
ATOM   2958  CD  GLN A 379      39.156  -9.484 -27.688  1.00 28.17           C  
ATOM   2959  NE2 GLN A 379      39.812 -10.164 -28.609  1.00 28.17           N  
ATOM   2960  OE1 GLN A 379      38.625 -10.023 -26.703  1.00 28.17           O  
ATOM   2961  N   ALA A 380      36.750  -4.062 -27.266  1.00 34.62           N  
ATOM   2962  CA  ALA A 380      35.469  -3.369 -27.344  1.00 34.62           C  
ATOM   2963  C   ALA A 380      34.344  -4.188 -26.688  1.00 34.62           C  
ATOM   2964  CB  ALA A 380      35.094  -3.066 -28.797  1.00 34.62           C  
ATOM   2965  O   ALA A 380      34.344  -5.418 -26.766  1.00 34.62           O  
ATOM   2966  N   ALA A 381      33.562  -3.697 -25.562  1.00 37.41           N  
ATOM   2967  CA  ALA A 381      32.438  -4.297 -24.891  1.00 37.41           C  
ATOM   2968  C   ALA A 381      31.422  -4.840 -25.922  1.00 37.41           C  
ATOM   2969  CB  ALA A 381      31.750  -3.281 -23.984  1.00 37.41           C  
ATOM   2970  O   ALA A 381      31.000  -4.117 -26.812  1.00 37.41           O  
ATOM   2971  N   ASP A 382      31.516  -6.117 -26.297  1.00 37.81           N  
ATOM   2972  CA  ASP A 382      30.625  -7.012 -27.031  1.00 37.81           C  
ATOM   2973  C   ASP A 382      29.250  -7.109 -26.359  1.00 37.81           C  
ATOM   2974  CB  ASP A 382      31.250  -8.398 -27.156  1.00 37.81           C  
ATOM   2975  O   ASP A 382      29.141  -6.914 -25.141  1.00 37.81           O  
ATOM   2976  CG  ASP A 382      30.250  -9.523 -26.938  1.00 37.81           C  
ATOM   2977  OD1 ASP A 382      29.031  -9.242 -26.797  1.00 37.81           O  
ATOM   2978  OD2 ASP A 382      30.672 -10.695 -26.891  1.00 37.81           O  
ATOM   2979  N   LEU A 383      28.078  -6.555 -26.891  1.00 43.81           N  
ATOM   2980  CA  LEU A 383      26.672  -6.754 -26.578  1.00 43.81           C  
ATOM   2981  C   LEU A 383      26.500  -7.773 -25.453  1.00 43.81           C  
ATOM   2982  CB  LEU A 383      25.891  -7.211 -27.812  1.00 43.81           C  
ATOM   2983  O   LEU A 383      25.688  -7.586 -24.547  1.00 43.81           O  
ATOM   2984  CG  LEU A 383      24.359  -7.168 -27.703  1.00 43.81           C  
ATOM   2985  CD1 LEU A 383      23.828  -5.879 -28.328  1.00 43.81           C  
ATOM   2986  CD2 LEU A 383      23.750  -8.383 -28.391  1.00 43.81           C  
ATOM   2987  N   LYS A 384      27.391  -8.766 -25.297  1.00 46.34           N  
ATOM   2988  CA  LYS A 384      27.344  -9.828 -24.312  1.00 46.34           C  
ATOM   2989  C   LYS A 384      27.859  -9.344 -22.953  1.00 46.34           C  
ATOM   2990  CB  LYS A 384      28.156 -11.039 -24.781  1.00 46.34           C  
ATOM   2991  O   LYS A 384      27.297  -9.664 -21.906  1.00 46.34           O  
ATOM   2992  CG  LYS A 384      27.875 -12.312 -23.984  1.00 46.34           C  
ATOM   2993  CD  LYS A 384      28.656 -13.500 -24.547  1.00 46.34           C  
ATOM   2994  CE  LYS A 384      28.438 -14.750 -23.719  1.00 46.34           C  
ATOM   2995  NZ  LYS A 384      29.188 -15.922 -24.266  1.00 46.34           N  
ATOM   2996  N   SER A 385      28.812  -8.500 -22.938  1.00 45.69           N  
ATOM   2997  CA  SER A 385      29.406  -7.934 -21.719  1.00 45.69           C  
ATOM   2998  C   SER A 385      28.484  -6.863 -21.125  1.00 45.69           C  
ATOM   2999  CB  SER A 385      30.781  -7.336 -22.016  1.00 45.69           C  
ATOM   3000  O   SER A 385      28.359  -6.770 -19.906  1.00 45.69           O  
ATOM   3001  OG  SER A 385      31.328  -6.746 -20.859  1.00 45.69           O  
ATOM   3002  N   THR A 386      27.828  -6.133 -21.938  1.00 44.22           N  
ATOM   3003  CA  THR A 386      26.797  -5.184 -21.562  1.00 44.22           C  
ATOM   3004  C   THR A 386      25.578  -5.914 -20.984  1.00 44.22           C  
ATOM   3005  CB  THR A 386      26.359  -4.328 -22.766  1.00 44.22           C  
ATOM   3006  O   THR A 386      25.016  -5.492 -19.984  1.00 44.22           O  
ATOM   3007  CG2 THR A 386      25.422  -3.203 -22.328  1.00 44.22           C  
ATOM   3008  OG1 THR A 386      27.516  -3.758 -23.375  1.00 44.22           O  
ATOM   3009  N   GLN A 387      25.234  -6.922 -21.547  1.00 48.47           N  
ATOM   3010  CA  GLN A 387      24.141  -7.762 -21.047  1.00 48.47           C  
ATOM   3011  C   GLN A 387      24.531  -8.438 -19.734  1.00 48.47           C  
ATOM   3012  CB  GLN A 387      23.766  -8.820 -22.094  1.00 48.47           C  
ATOM   3013  O   GLN A 387      23.703  -8.570 -18.828  1.00 48.47           O  
ATOM   3014  CG  GLN A 387      22.438  -9.523 -21.797  1.00 48.47           C  
ATOM   3015  CD  GLN A 387      21.266  -8.562 -21.750  1.00 48.47           C  
ATOM   3016  NE2 GLN A 387      20.406  -8.719 -20.750  1.00 48.47           N  
ATOM   3017  OE1 GLN A 387      21.125  -7.691 -22.609  1.00 48.47           O  
ATOM   3018  N   ALA A 388      25.797  -8.789 -19.562  1.00 57.22           N  
ATOM   3019  CA  ALA A 388      26.344  -9.352 -18.328  1.00 57.22           C  
ATOM   3020  C   ALA A 388      26.359  -8.312 -17.219  1.00 57.22           C  
ATOM   3021  CB  ALA A 388      27.750  -9.906 -18.562  1.00 57.22           C  
ATOM   3022  O   ALA A 388      26.047  -8.633 -16.062  1.00 57.22           O  
ATOM   3023  N   ALA A 389      26.719  -7.082 -17.531  1.00 51.66           N  
ATOM   3024  CA  ALA A 389      26.688  -5.965 -16.594  1.00 51.66           C  
ATOM   3025  C   ALA A 389      25.250  -5.645 -16.188  1.00 51.66           C  
ATOM   3026  CB  ALA A 389      27.344  -4.734 -17.203  1.00 51.66           C  
ATOM   3027  O   ALA A 389      24.969  -5.391 -15.016  1.00 51.66           O  
ATOM   3028  N   ILE A 390      24.328  -5.648 -17.141  1.00 54.41           N  
ATOM   3029  CA  ILE A 390      22.891  -5.461 -16.906  1.00 54.41           C  
ATOM   3030  C   ILE A 390      22.375  -6.594 -16.016  1.00 54.41           C  
ATOM   3031  CB  ILE A 390      22.094  -5.398 -18.219  1.00 54.41           C  
ATOM   3032  O   ILE A 390      21.625  -6.352 -15.070  1.00 54.41           O  
ATOM   3033  CG1 ILE A 390      22.438  -4.117 -19.000  1.00 54.41           C  
ATOM   3034  CG2 ILE A 390      20.594  -5.488 -17.953  1.00 54.41           C  
ATOM   3035  CD1 ILE A 390      21.828  -4.043 -20.375  1.00 54.41           C  
ATOM   3036  N   ASP A 391      22.750  -7.809 -16.344  1.00 55.03           N  
ATOM   3037  CA  ASP A 391      22.359  -8.984 -15.570  1.00 55.03           C  
ATOM   3038  C   ASP A 391      22.922  -8.922 -14.148  1.00 55.03           C  
ATOM   3039  CB  ASP A 391      22.828 -10.266 -16.266  1.00 55.03           C  
ATOM   3040  O   ASP A 391      22.250  -9.320 -13.195  1.00 55.03           O  
ATOM   3041  CG  ASP A 391      22.031 -10.586 -17.516  1.00 55.03           C  
ATOM   3042  OD1 ASP A 391      20.938 -10.023 -17.703  1.00 55.03           O  
ATOM   3043  OD2 ASP A 391      22.500 -11.414 -18.312  1.00 55.03           O  
ATOM   3044  N   GLN A 392      24.172  -8.453 -14.000  1.00 58.50           N  
ATOM   3045  CA  GLN A 392      24.797  -8.289 -12.695  1.00 58.50           C  
ATOM   3046  C   GLN A 392      24.094  -7.211 -11.875  1.00 58.50           C  
ATOM   3047  CB  GLN A 392      26.281  -7.934 -12.859  1.00 58.50           C  
ATOM   3048  O   GLN A 392      23.891  -7.379 -10.672  1.00 58.50           O  
ATOM   3049  CG  GLN A 392      27.094  -8.047 -11.578  1.00 58.50           C  
ATOM   3050  CD  GLN A 392      28.562  -7.742 -11.773  1.00 58.50           C  
ATOM   3051  NE2 GLN A 392      29.328  -7.766 -10.688  1.00 58.50           N  
ATOM   3052  OE1 GLN A 392      29.000  -7.480 -12.898  1.00 58.50           O  
ATOM   3053  N   ILE A 393      23.719  -6.156 -12.516  1.00 51.56           N  
ATOM   3054  CA  ILE A 393      22.953  -5.074 -11.914  1.00 51.56           C  
ATOM   3055  C   ILE A 393      21.562  -5.578 -11.539  1.00 51.56           C  
ATOM   3056  CB  ILE A 393      22.844  -3.857 -12.859  1.00 51.56           C  
ATOM   3057  O   ILE A 393      21.078  -5.328 -10.430  1.00 51.56           O  
ATOM   3058  CG1 ILE A 393      24.219  -3.207 -13.047  1.00 51.56           C  
ATOM   3059  CG2 ILE A 393      21.828  -2.844 -12.320  1.00 51.56           C  
ATOM   3060  CD1 ILE A 393      24.250  -2.129 -14.125  1.00 51.56           C  
ATOM   3061  N   ASN A 394      20.938  -6.301 -12.484  1.00 48.97           N  
ATOM   3062  CA  ASN A 394      19.625  -6.895 -12.258  1.00 48.97           C  
ATOM   3063  C   ASN A 394      19.672  -7.953 -11.156  1.00 48.97           C  
ATOM   3064  CB  ASN A 394      19.078  -7.500 -13.555  1.00 48.97           C  
ATOM   3065  O   ASN A 394      18.766  -8.016 -10.320  1.00 48.97           O  
ATOM   3066  CG  ASN A 394      18.297  -6.508 -14.383  1.00 48.97           C  
ATOM   3067  ND2 ASN A 394      17.938  -6.895 -15.594  1.00 48.97           N  
ATOM   3068  OD1 ASN A 394      18.000  -5.395 -13.922  1.00 48.97           O  
ATOM   3069  N   GLY A 395      20.672  -8.867 -11.133  1.00 49.50           N  
ATOM   3070  CA  GLY A 395      20.875  -9.875 -10.102  1.00 49.50           C  
ATOM   3071  C   GLY A 395      21.125  -9.281  -8.727  1.00 49.50           C  
ATOM   3072  O   GLY A 395      20.578  -9.758  -7.730  1.00 49.50           O  
ATOM   3073  N   LYS A 396      22.000  -8.219  -8.664  1.00 51.69           N  
ATOM   3074  CA  LYS A 396      22.312  -7.512  -7.430  1.00 51.69           C  
ATOM   3075  C   LYS A 396      21.125  -6.684  -6.949  1.00 51.69           C  
ATOM   3076  CB  LYS A 396      23.531  -6.609  -7.629  1.00 51.69           C  
ATOM   3077  O   LYS A 396      20.859  -6.605  -5.746  1.00 51.69           O  
ATOM   3078  CG  LYS A 396      24.859  -7.355  -7.617  1.00 51.69           C  
ATOM   3079  CD  LYS A 396      26.047  -6.398  -7.684  1.00 51.69           C  
ATOM   3080  CE  LYS A 396      27.375  -7.145  -7.707  1.00 51.69           C  
ATOM   3081  NZ  LYS A 396      28.531  -6.207  -7.691  1.00 51.69           N  
ATOM   3082  N   LEU A 397      20.344  -6.238  -7.875  1.00 45.56           N  
ATOM   3083  CA  LEU A 397      19.141  -5.441  -7.613  1.00 45.56           C  
ATOM   3084  C   LEU A 397      17.969  -6.336  -7.227  1.00 45.56           C  
ATOM   3085  CB  LEU A 397      18.781  -4.605  -8.844  1.00 45.56           C  
ATOM   3086  O   LEU A 397      17.172  -5.980  -6.352  1.00 45.56           O  
ATOM   3087  CG  LEU A 397      17.719  -3.516  -8.633  1.00 45.56           C  
ATOM   3088  CD1 LEU A 397      18.266  -2.434  -7.703  1.00 45.56           C  
ATOM   3089  CD2 LEU A 397      17.297  -2.918  -9.969  1.00 45.56           C  
ATOM   3090  N   ASN A 398      17.844  -7.523  -7.898  1.00 48.53           N  
ATOM   3091  CA  ASN A 398      16.812  -8.508  -7.594  1.00 48.53           C  
ATOM   3092  C   ASN A 398      16.969  -9.062  -6.180  1.00 48.53           C  
ATOM   3093  CB  ASN A 398      16.828  -9.648  -8.617  1.00 48.53           C  
ATOM   3094  O   ASN A 398      15.977  -9.336  -5.500  1.00 48.53           O  
ATOM   3095  CG  ASN A 398      16.188  -9.266  -9.930  1.00 48.53           C  
ATOM   3096  ND2 ASN A 398      16.469 -10.023 -10.977  1.00 48.53           N  
ATOM   3097  OD1 ASN A 398      15.422  -8.297 -10.000  1.00 48.53           O  
ATOM   3098  N   ARG A 399      18.203  -9.195  -5.582  1.00 49.75           N  
ATOM   3099  CA  ARG A 399      18.531  -9.609  -4.223  1.00 49.75           C  
ATOM   3100  C   ARG A 399      18.250  -8.484  -3.229  1.00 49.75           C  
ATOM   3101  CB  ARG A 399      19.984 -10.047  -4.129  1.00 49.75           C  
ATOM   3102  O   ARG A 399      17.781  -8.734  -2.119  1.00 49.75           O  
ATOM   3103  CG  ARG A 399      20.234 -11.477  -4.582  1.00 49.75           C  
ATOM   3104  CD  ARG A 399      21.688 -11.883  -4.426  1.00 49.75           C  
ATOM   3105  NE  ARG A 399      21.938 -13.219  -4.945  1.00 49.75           N  
ATOM   3106  NH1 ARG A 399      24.234 -13.109  -4.707  1.00 49.75           N  
ATOM   3107  NH2 ARG A 399      23.266 -15.000  -5.555  1.00 49.75           N  
ATOM   3108  CZ  ARG A 399      23.141 -13.773  -5.066  1.00 49.75           C  
ATOM   3109  N   LEU A 400      18.391  -7.297  -3.713  1.00 41.78           N  
ATOM   3110  CA  LEU A 400      18.172  -6.086  -2.926  1.00 41.78           C  
ATOM   3111  C   LEU A 400      16.703  -5.660  -2.990  1.00 41.78           C  
ATOM   3112  CB  LEU A 400      19.062  -4.953  -3.420  1.00 41.78           C  
ATOM   3113  O   LEU A 400      16.172  -5.137  -2.014  1.00 41.78           O  
ATOM   3114  CG  LEU A 400      20.516  -4.961  -2.914  1.00 41.78           C  
ATOM   3115  CD1 LEU A 400      21.422  -4.250  -3.906  1.00 41.78           C  
ATOM   3116  CD2 LEU A 400      20.594  -4.309  -1.537  1.00 41.78           C  
ATOM   3117  N   ILE A 401      15.953  -6.000  -4.125  1.00 47.28           N  
ATOM   3118  CA  ILE A 401      14.555  -5.676  -4.391  1.00 47.28           C  
ATOM   3119  C   ILE A 401      13.648  -6.555  -3.533  1.00 47.28           C  
ATOM   3120  CB  ILE A 401      14.211  -5.848  -5.887  1.00 47.28           C  
ATOM   3121  O   ILE A 401      12.664  -6.074  -2.967  1.00 47.28           O  
ATOM   3122  CG1 ILE A 401      14.914  -4.777  -6.727  1.00 47.28           C  
ATOM   3123  CG2 ILE A 401      12.695  -5.797  -6.098  1.00 47.28           C  
ATOM   3124  CD1 ILE A 401      14.781  -4.977  -8.227  1.00 47.28           C  
ATOM   3125  N   GLY A 402      13.883  -7.930  -3.379  1.00 42.34           N  
ATOM   3126  CA  GLY A 402      13.172  -8.875  -2.535  1.00 42.34           C  
ATOM   3127  C   GLY A 402      13.289  -8.570  -1.056  1.00 42.34           C  
ATOM   3128  O   GLY A 402      12.336  -8.750  -0.297  1.00 42.34           O  
ATOM   3129  N   LYS A 403      14.406  -7.848  -0.617  1.00 35.59           N  
ATOM   3130  CA  LYS A 403      14.758  -7.566   0.773  1.00 35.59           C  
ATOM   3131  C   LYS A 403      14.398  -6.133   1.152  1.00 35.59           C  
ATOM   3132  CB  LYS A 403      16.250  -7.812   1.014  1.00 35.59           C  
ATOM   3133  O   LYS A 403      14.008  -5.867   2.289  1.00 35.59           O  
ATOM   3134  CG  LYS A 403      16.609  -9.281   1.216  1.00 35.59           C  
ATOM   3135  CD  LYS A 403      18.062  -9.445   1.607  1.00 35.59           C  
ATOM   3136  CE  LYS A 403      18.453 -10.914   1.725  1.00 35.59           C  
ATOM   3137  NZ  LYS A 403      19.844 -11.086   2.262  1.00 35.59           N  
ATOM   3138  N   THR A 404      14.258  -5.172   0.190  1.00 43.81           N  
ATOM   3139  CA  THR A 404      13.992  -3.752   0.387  1.00 43.81           C  
ATOM   3140  C   THR A 404      12.516  -3.441   0.163  1.00 43.81           C  
ATOM   3141  CB  THR A 404      14.852  -2.889  -0.555  1.00 43.81           C  
ATOM   3142  O   THR A 404      11.938  -2.615   0.871  1.00 43.81           O  
ATOM   3143  CG2 THR A 404      16.047  -2.301   0.179  1.00 43.81           C  
ATOM   3144  OG1 THR A 404      15.320  -3.699  -1.641  1.00 43.81           O  
ATOM   3145  N   ASN A 405      11.742  -4.066  -0.790  1.00 44.91           N  
ATOM   3146  CA  ASN A 405      10.305  -3.930  -1.006  1.00 44.91           C  
ATOM   3147  C   ASN A 405       9.508  -4.586   0.117  1.00 44.91           C  
ATOM   3148  CB  ASN A 405       9.906  -4.523  -2.357  1.00 44.91           C  
ATOM   3149  O   ASN A 405       8.445  -4.090   0.497  1.00 44.91           O  
ATOM   3150  CG  ASN A 405      10.125  -3.559  -3.506  1.00 44.91           C  
ATOM   3151  ND2 ASN A 405      10.133  -4.082  -4.727  1.00 44.91           N  
ATOM   3152  OD1 ASN A 405      10.281  -2.354  -3.299  1.00 44.91           O  
ATOM   3153  N   GLU A 406       9.969  -5.617   0.837  1.00 44.06           N  
ATOM   3154  CA  GLU A 406       9.453  -6.285   2.029  1.00 44.06           C  
ATOM   3155  C   GLU A 406       9.672  -5.434   3.277  1.00 44.06           C  
ATOM   3156  CB  GLU A 406      10.109  -7.656   2.205  1.00 44.06           C  
ATOM   3157  O   GLU A 406       8.812  -5.383   4.160  1.00 44.06           O  
ATOM   3158  CG  GLU A 406       9.312  -8.805   1.594  1.00 44.06           C  
ATOM   3159  CD  GLU A 406      10.000 -10.148   1.724  1.00 44.06           C  
ATOM   3160  OE1 GLU A 406       9.492 -11.148   1.170  1.00 44.06           O  
ATOM   3161  OE2 GLU A 406      11.062 -10.203   2.387  1.00 44.06           O  
ATOM   3162  N   LYS A 407      10.812  -4.633   3.324  1.00 36.44           N  
ATOM   3163  CA  LYS A 407      11.203  -3.795   4.453  1.00 36.44           C  
ATOM   3164  C   LYS A 407      10.508  -2.438   4.402  1.00 36.44           C  
ATOM   3165  CB  LYS A 407      12.727  -3.607   4.473  1.00 36.44           C  
ATOM   3166  O   LYS A 407      10.188  -1.860   5.441  1.00 36.44           O  
ATOM   3167  CG  LYS A 407      13.484  -4.766   5.102  1.00 36.44           C  
ATOM   3168  CD  LYS A 407      14.969  -4.457   5.230  1.00 36.44           C  
ATOM   3169  CE  LYS A 407      15.742  -5.637   5.801  1.00 36.44           C  
ATOM   3170  NZ  LYS A 407      17.203  -5.340   5.930  1.00 36.44           N  
ATOM   3171  N   PHE A 408      10.039  -1.870   3.182  1.00 43.41           N  
ATOM   3172  CA  PHE A 408       9.312  -0.616   3.021  1.00 43.41           C  
ATOM   3173  C   PHE A 408       7.852  -0.780   3.432  1.00 43.41           C  
ATOM   3174  CB  PHE A 408       9.398  -0.124   1.572  1.00 43.41           C  
ATOM   3175  O   PHE A 408       7.281   0.100   4.082  1.00 43.41           O  
ATOM   3176  CG  PHE A 408      10.602   0.729   1.292  1.00 43.41           C  
ATOM   3177  CD1 PHE A 408      10.602   2.084   1.600  1.00 43.41           C  
ATOM   3178  CD2 PHE A 408      11.742   0.175   0.719  1.00 43.41           C  
ATOM   3179  CE1 PHE A 408      11.719   2.875   1.341  1.00 43.41           C  
ATOM   3180  CE2 PHE A 408      12.859   0.960   0.457  1.00 43.41           C  
ATOM   3181  CZ  PHE A 408      12.844   2.311   0.768  1.00 43.41           C  
ATOM   3182  N   HIS A 409       7.223  -1.977   3.143  1.00 44.84           N  
ATOM   3183  CA  HIS A 409       5.883  -2.320   3.611  1.00 44.84           C  
ATOM   3184  C   HIS A 409       5.883  -2.607   5.109  1.00 44.84           C  
ATOM   3185  CB  HIS A 409       5.340  -3.527   2.846  1.00 44.84           C  
ATOM   3186  O   HIS A 409       4.918  -2.287   5.805  1.00 44.84           O  
ATOM   3187  CG  HIS A 409       4.859  -3.197   1.469  1.00 44.84           C  
ATOM   3188  CD2 HIS A 409       5.266  -3.643   0.256  1.00 44.84           C  
ATOM   3189  ND1 HIS A 409       3.838  -2.305   1.231  1.00 44.84           N  
ATOM   3190  CE1 HIS A 409       3.635  -2.213  -0.072  1.00 44.84           C  
ATOM   3191  NE2 HIS A 409       4.488  -3.016  -0.687  1.00 44.84           N  
ATOM   3192  N   GLN A 410       6.996  -3.211   5.680  1.00 39.97           N  
ATOM   3193  CA  GLN A 410       7.207  -3.525   7.090  1.00 39.97           C  
ATOM   3194  C   GLN A 410       7.441  -2.260   7.906  1.00 39.97           C  
ATOM   3195  CB  GLN A 410       8.391  -4.484   7.254  1.00 39.97           C  
ATOM   3196  O   GLN A 410       6.988  -2.156   9.047  1.00 39.97           O  
ATOM   3197  CG  GLN A 410       8.023  -5.949   7.039  1.00 39.97           C  
ATOM   3198  CD  GLN A 410       9.219  -6.875   7.176  1.00 39.97           C  
ATOM   3199  NE2 GLN A 410       8.984  -8.172   7.043  1.00 39.97           N  
ATOM   3200  OE1 GLN A 410      10.352  -6.426   7.402  1.00 39.97           O  
ATOM   3201  N   ILE A 411       8.156  -1.199   7.332  1.00 39.50           N  
ATOM   3202  CA  ILE A 411       8.391   0.112   7.926  1.00 39.50           C  
ATOM   3203  C   ILE A 411       7.070   0.883   8.016  1.00 39.50           C  
ATOM   3204  CB  ILE A 411       9.430   0.919   7.125  1.00 39.50           C  
ATOM   3205  O   ILE A 411       6.809   1.569   9.000  1.00 39.50           O  
ATOM   3206  CG1 ILE A 411      10.812   0.261   7.230  1.00 39.50           C  
ATOM   3207  CG2 ILE A 411       9.477   2.371   7.605  1.00 39.50           C  
ATOM   3208  CD1 ILE A 411      11.867   0.887   6.328  1.00 39.50           C  
ATOM   3209  N   GLU A 412       6.195   0.776   6.973  1.00 39.72           N  
ATOM   3210  CA  GLU A 412       4.836   1.298   6.992  1.00 39.72           C  
ATOM   3211  C   GLU A 412       3.996   0.614   8.070  1.00 39.72           C  
ATOM   3212  CB  GLU A 412       4.172   1.125   5.621  1.00 39.72           C  
ATOM   3213  O   GLU A 412       3.182   1.260   8.734  1.00 39.72           O  
ATOM   3214  CG  GLU A 412       2.986   2.049   5.391  1.00 39.72           C  
ATOM   3215  CD  GLU A 412       2.449   1.990   3.969  1.00 39.72           C  
ATOM   3216  OE1 GLU A 412       1.447   2.678   3.670  1.00 39.72           O  
ATOM   3217  OE2 GLU A 412       3.035   1.250   3.146  1.00 39.72           O  
ATOM   3218  N   LYS A 413       4.184  -0.724   8.320  1.00 44.22           N  
ATOM   3219  CA  LYS A 413       3.586  -1.581   9.336  1.00 44.22           C  
ATOM   3220  C   LYS A 413       4.008  -1.148  10.742  1.00 44.22           C  
ATOM   3221  CB  LYS A 413       3.969  -3.043   9.102  1.00 44.22           C  
ATOM   3222  O   LYS A 413       3.186  -1.099  11.656  1.00 44.22           O  
ATOM   3223  CG  LYS A 413       3.322  -4.016  10.078  1.00 44.22           C  
ATOM   3224  CD  LYS A 413       3.789  -5.445   9.828  1.00 44.22           C  
ATOM   3225  CE  LYS A 413       3.252  -6.402  10.883  1.00 44.22           C  
ATOM   3226  NZ  LYS A 413       3.734  -7.797  10.664  1.00 44.22           N  
ATOM   3227  N   GLU A 414       5.371  -0.864  10.992  1.00 41.44           N  
ATOM   3228  CA  GLU A 414       5.984  -0.530  12.273  1.00 41.44           C  
ATOM   3229  C   GLU A 414       5.664   0.904  12.680  1.00 41.44           C  
ATOM   3230  CB  GLU A 414       7.504  -0.730  12.211  1.00 41.44           C  
ATOM   3231  O   GLU A 414       5.469   1.188  13.867  1.00 41.44           O  
ATOM   3232  CG  GLU A 414       7.930  -2.191  12.188  1.00 41.44           C  
ATOM   3233  CD  GLU A 414       9.203  -2.453  12.969  1.00 41.44           C  
ATOM   3234  OE1 GLU A 414       9.555  -3.635  13.188  1.00 41.44           O  
ATOM   3235  OE2 GLU A 414       9.859  -1.467  13.375  1.00 41.44           O  
ATOM   3236  N   PHE A 415       5.414   1.786  11.820  1.00 38.56           N  
ATOM   3237  CA  PHE A 415       5.105   3.197  12.023  1.00 38.56           C  
ATOM   3238  C   PHE A 415       3.607   3.398  12.234  1.00 38.56           C  
ATOM   3239  CB  PHE A 415       5.582   4.027  10.828  1.00 38.56           C  
ATOM   3240  O   PHE A 415       3.193   4.320  12.938  1.00 38.56           O  
ATOM   3241  CG  PHE A 415       7.066   4.289  10.828  1.00 38.56           C  
ATOM   3242  CD1 PHE A 415       7.633   5.164  11.742  1.00 38.56           C  
ATOM   3243  CD2 PHE A 415       7.891   3.660   9.906  1.00 38.56           C  
ATOM   3244  CE1 PHE A 415       9.000   5.406  11.742  1.00 38.56           C  
ATOM   3245  CE2 PHE A 415       9.266   3.898   9.898  1.00 38.56           C  
ATOM   3246  CZ  PHE A 415       9.820   4.773  10.820  1.00 38.56           C  
ATOM   3247  N   SER A 416       2.787   2.377  11.742  1.00 41.38           N  
ATOM   3248  CA  SER A 416       1.351   2.273  11.977  1.00 41.38           C  
ATOM   3249  C   SER A 416       1.052   1.915  13.430  1.00 41.38           C  
ATOM   3250  CB  SER A 416       0.729   1.229  11.055  1.00 41.38           C  
ATOM   3251  O   SER A 416       0.040   2.348  13.984  1.00 41.38           O  
ATOM   3252  OG  SER A 416       1.131  -0.077  11.422  1.00 41.38           O  
ATOM   3253  N   GLU A 417       1.904   1.242  14.172  1.00 41.44           N  
ATOM   3254  CA  GLU A 417       1.823   0.833  15.578  1.00 41.44           C  
ATOM   3255  C   GLU A 417       2.201   1.980  16.500  1.00 41.44           C  
ATOM   3256  CB  GLU A 417       2.725  -0.376  15.836  1.00 41.44           C  
ATOM   3257  O   GLU A 417       1.656   2.100  17.609  1.00 41.44           O  
ATOM   3258  CG  GLU A 417       2.090  -1.438  16.719  1.00 41.44           C  
ATOM   3259  CD  GLU A 417       2.988  -2.641  16.953  1.00 41.44           C  
ATOM   3260  OE1 GLU A 417       2.615  -3.533  17.750  1.00 41.44           O  
ATOM   3261  OE2 GLU A 417       4.078  -2.691  16.344  1.00 41.44           O  
ATOM   3262  N   VAL A 418       2.723   3.176  16.000  1.00 43.91           N  
ATOM   3263  CA  VAL A 418       3.199   4.258  16.859  1.00 43.91           C  
ATOM   3264  C   VAL A 418       2.605   5.586  16.391  1.00 43.91           C  
ATOM   3265  CB  VAL A 418       4.742   4.340  16.859  1.00 43.91           C  
ATOM   3266  O   VAL A 418       2.688   6.590  17.109  1.00 43.91           O  
ATOM   3267  CG1 VAL A 418       5.219   5.504  17.719  1.00 43.91           C  
ATOM   3268  CG2 VAL A 418       5.344   3.023  17.359  1.00 43.91           C  
ATOM   3269  N   GLU A 419       1.101   6.031  16.078  1.00 42.53           N  
ATOM   3270  CA  GLU A 419       0.735   6.926  14.984  1.00 42.53           C  
ATOM   3271  C   GLU A 419      -0.108   8.094  15.484  1.00 42.53           C  
ATOM   3272  CB  GLU A 419      -0.019   6.156  13.891  1.00 42.53           C  
ATOM   3273  O   GLU A 419      -1.231   8.297  15.016  1.00 42.53           O  
ATOM   3274  CG  GLU A 419       0.278   6.645  12.484  1.00 42.53           C  
ATOM   3275  CD  GLU A 419      -0.421   5.828  11.406  1.00 42.53           C  
ATOM   3276  OE1 GLU A 419      -0.229   6.117  10.203  1.00 42.53           O  
ATOM   3277  OE2 GLU A 419      -1.167   4.891  11.773  1.00 42.53           O  
ATOM   3278  N   GLY A 420       0.297   9.188  15.977  1.00 44.81           N  
ATOM   3279  CA  GLY A 420      -0.256  10.523  15.836  1.00 44.81           C  
ATOM   3280  C   GLY A 420       0.801  11.586  15.609  1.00 44.81           C  
ATOM   3281  O   GLY A 420       0.582  12.539  14.859  1.00 44.81           O  
ATOM   3282  N   ARG A 421       2.111  11.312  15.484  1.00 43.38           N  
ATOM   3283  CA  ARG A 421       3.311  12.102  15.227  1.00 43.38           C  
ATOM   3284  C   ARG A 421       4.191  11.430  14.180  1.00 43.38           C  
ATOM   3285  CB  ARG A 421       4.102  12.320  16.516  1.00 43.38           C  
ATOM   3286  O   ARG A 421       4.910  12.102  13.438  1.00 43.38           O  
ATOM   3287  CG  ARG A 421       3.477  13.344  17.453  1.00 43.38           C  
ATOM   3288  CD  ARG A 421       4.277  13.484  18.750  1.00 43.38           C  
ATOM   3289  NE  ARG A 421       5.551  14.164  18.516  1.00 43.38           N  
ATOM   3290  NH1 ARG A 421       6.371  13.781  20.641  1.00 43.38           N  
ATOM   3291  NH2 ARG A 421       7.637  14.922  19.109  1.00 43.38           N  
ATOM   3292  CZ  ARG A 421       6.516  14.289  19.422  1.00 43.38           C  
ATOM   3293  N   ILE A 422       3.781  10.328  13.555  1.00 48.00           N  
ATOM   3294  CA  ILE A 422       4.688   9.492  12.781  1.00 48.00           C  
ATOM   3295  C   ILE A 422       4.191   9.398  11.336  1.00 48.00           C  
ATOM   3296  CB  ILE A 422       4.824   8.078  13.391  1.00 48.00           C  
ATOM   3297  O   ILE A 422       4.965   9.094  10.430  1.00 48.00           O  
ATOM   3298  CG1 ILE A 422       5.555   8.148  14.734  1.00 48.00           C  
ATOM   3299  CG2 ILE A 422       5.547   7.141  12.422  1.00 48.00           C  
ATOM   3300  CD1 ILE A 422       5.652   6.812  15.453  1.00 48.00           C  
ATOM   3301  N   GLN A 423       2.822   9.852  11.031  1.00 43.72           N  
ATOM   3302  CA  GLN A 423       2.348   9.805   9.648  1.00 43.72           C  
ATOM   3303  C   GLN A 423       3.117  10.781   8.766  1.00 43.72           C  
ATOM   3304  CB  GLN A 423       0.850  10.109   9.586  1.00 43.72           C  
ATOM   3305  O   GLN A 423       3.473  10.453   7.633  1.00 43.72           O  
ATOM   3306  CG  GLN A 423      -0.032   8.953  10.039  1.00 43.72           C  
ATOM   3307  CD  GLN A 423      -1.511   9.289   9.984  1.00 43.72           C  
ATOM   3308  NE2 GLN A 423      -2.354   8.273  10.180  1.00 43.72           N  
ATOM   3309  OE1 GLN A 423      -1.893  10.438   9.773  1.00 43.72           O  
ATOM   3310  N   ASP A 424       3.428  12.008   9.297  1.00 49.09           N  
ATOM   3311  CA  ASP A 424       4.246  13.000   8.617  1.00 49.09           C  
ATOM   3312  C   ASP A 424       5.707  12.562   8.555  1.00 49.09           C  
ATOM   3313  CB  ASP A 424       4.137  14.359   9.312  1.00 49.09           C  
ATOM   3314  O   ASP A 424       6.379  12.758   7.539  1.00 49.09           O  
ATOM   3315  CG  ASP A 424       2.807  15.047   9.055  1.00 49.09           C  
ATOM   3316  OD1 ASP A 424       2.080  14.648   8.117  1.00 49.09           O  
ATOM   3317  OD2 ASP A 424       2.482  16.000   9.797  1.00 49.09           O  
ATOM   3318  N   LEU A 425       6.109  11.891   9.562  1.00 48.03           N  
ATOM   3319  CA  LEU A 425       7.465  11.359   9.664  1.00 48.03           C  
ATOM   3320  C   LEU A 425       7.652  10.172   8.727  1.00 48.03           C  
ATOM   3321  CB  LEU A 425       7.766  10.938  11.109  1.00 48.03           C  
ATOM   3322  O   LEU A 425       8.727  10.008   8.133  1.00 48.03           O  
ATOM   3323  CG  LEU A 425       9.227  10.617  11.430  1.00 48.03           C  
ATOM   3324  CD1 LEU A 425      10.094  11.859  11.234  1.00 48.03           C  
ATOM   3325  CD2 LEU A 425       9.359  10.086  12.852  1.00 48.03           C  
ATOM   3326  N   GLU A 426       6.723   9.344   8.570  1.00 51.00           N  
ATOM   3327  CA  GLU A 426       6.707   8.250   7.602  1.00 51.00           C  
ATOM   3328  C   GLU A 426       6.871   8.773   6.176  1.00 51.00           C  
ATOM   3329  CB  GLU A 426       5.410   7.441   7.719  1.00 51.00           C  
ATOM   3330  O   GLU A 426       7.625   8.203   5.383  1.00 51.00           O  
ATOM   3331  CG  GLU A 426       5.371   6.211   6.824  1.00 51.00           C  
ATOM   3332  CD  GLU A 426       4.020   5.516   6.828  1.00 51.00           C  
ATOM   3333  OE1 GLU A 426       3.822   4.566   6.035  1.00 51.00           O  
ATOM   3334  OE2 GLU A 426       3.146   5.922   7.629  1.00 51.00           O  
ATOM   3335  N   LYS A 427       6.109   9.828   5.805  1.00 55.31           N  
ATOM   3336  CA  LYS A 427       6.219  10.461   4.496  1.00 55.31           C  
ATOM   3337  C   LYS A 427       7.605  11.047   4.281  1.00 55.31           C  
ATOM   3338  CB  LYS A 427       5.152  11.547   4.336  1.00 55.31           C  
ATOM   3339  O   LYS A 427       8.195  10.906   3.207  1.00 55.31           O  
ATOM   3340  CG  LYS A 427       5.074  12.133   2.934  1.00 55.31           C  
ATOM   3341  CD  LYS A 427       3.977  13.180   2.828  1.00 55.31           C  
ATOM   3342  CE  LYS A 427       3.955  13.836   1.454  1.00 55.31           C  
ATOM   3343  NZ  LYS A 427       2.877  14.867   1.345  1.00 55.31           N  
ATOM   3344  N   TYR A 428       8.109  11.734   5.324  1.00 59.38           N  
ATOM   3345  CA  TYR A 428       9.438  12.344   5.293  1.00 59.38           C  
ATOM   3346  C   TYR A 428      10.523  11.273   5.184  1.00 59.38           C  
ATOM   3347  CB  TYR A 428       9.664  13.195   6.539  1.00 59.38           C  
ATOM   3348  O   TYR A 428      11.453  11.414   4.391  1.00 59.38           O  
ATOM   3349  CG  TYR A 428      10.797  14.188   6.398  1.00 59.38           C  
ATOM   3350  CD1 TYR A 428      12.094  13.859   6.805  1.00 59.38           C  
ATOM   3351  CD2 TYR A 428      10.578  15.445   5.855  1.00 59.38           C  
ATOM   3352  CE1 TYR A 428      13.133  14.766   6.680  1.00 59.38           C  
ATOM   3353  CE2 TYR A 428      11.617  16.359   5.723  1.00 59.38           C  
ATOM   3354  OH  TYR A 428      13.922  16.922   6.008  1.00 59.38           O  
ATOM   3355  CZ  TYR A 428      12.891  16.016   6.137  1.00 59.38           C  
ATOM   3356  N   VAL A 429      10.461  10.242   5.910  1.00 63.00           N  
ATOM   3357  CA  VAL A 429      11.422   9.141   5.918  1.00 63.00           C  
ATOM   3358  C   VAL A 429      11.391   8.414   4.578  1.00 63.00           C  
ATOM   3359  CB  VAL A 429      11.148   8.156   7.074  1.00 63.00           C  
ATOM   3360  O   VAL A 429      12.438   8.102   4.008  1.00 63.00           O  
ATOM   3361  CG1 VAL A 429      12.008   6.898   6.926  1.00 63.00           C  
ATOM   3362  CG2 VAL A 429      11.406   8.828   8.422  1.00 63.00           C  
ATOM   3363  N   GLU A 430      10.180   8.148   4.094  1.00 63.75           N  
ATOM   3364  CA  GLU A 430      10.031   7.508   2.791  1.00 63.75           C  
ATOM   3365  C   GLU A 430      10.641   8.359   1.683  1.00 63.75           C  
ATOM   3366  CB  GLU A 430       8.555   7.230   2.492  1.00 63.75           C  
ATOM   3367  O   GLU A 430      11.320   7.844   0.794  1.00 63.75           O  
ATOM   3368  CG  GLU A 430       7.992   6.035   3.250  1.00 63.75           C  
ATOM   3369  CD  GLU A 430       8.500   4.699   2.730  1.00 63.75           C  
ATOM   3370  OE1 GLU A 430       8.453   3.699   3.482  1.00 63.75           O  
ATOM   3371  OE2 GLU A 430       8.953   4.652   1.564  1.00 63.75           O  
ATOM   3372  N   ASP A 431      10.461   9.633   1.750  1.00 68.94           N  
ATOM   3373  CA  ASP A 431      10.992  10.578   0.772  1.00 68.94           C  
ATOM   3374  C   ASP A 431      12.516  10.625   0.829  1.00 68.94           C  
ATOM   3375  CB  ASP A 431      10.414  11.977   1.004  1.00 68.94           C  
ATOM   3376  O   ASP A 431      13.188  10.641  -0.209  1.00 68.94           O  
ATOM   3377  CG  ASP A 431       9.023  12.141   0.416  1.00 68.94           C  
ATOM   3378  OD1 ASP A 431       8.555  11.234  -0.312  1.00 68.94           O  
ATOM   3379  OD2 ASP A 431       8.391  13.188   0.682  1.00 68.94           O  
ATOM   3380  N   THR A 432      13.039  10.688   1.995  1.00 69.94           N  
ATOM   3381  CA  THR A 432      14.484  10.719   2.184  1.00 69.94           C  
ATOM   3382  C   THR A 432      15.125   9.414   1.701  1.00 69.94           C  
ATOM   3383  CB  THR A 432      14.852  10.953   3.662  1.00 69.94           C  
ATOM   3384  O   THR A 432      16.188   9.438   1.073  1.00 69.94           O  
ATOM   3385  CG2 THR A 432      16.359  11.086   3.842  1.00 69.94           C  
ATOM   3386  OG1 THR A 432      14.219  12.156   4.117  1.00 69.94           O  
ATOM   3387  N   LYS A 433      14.547   8.359   1.984  1.00 71.62           N  
ATOM   3388  CA  LYS A 433      15.023   7.055   1.523  1.00 71.62           C  
ATOM   3389  C   LYS A 433      15.055   6.988  -0.001  1.00 71.62           C  
ATOM   3390  CB  LYS A 433      14.133   5.938   2.074  1.00 71.62           C  
ATOM   3391  O   LYS A 433      16.031   6.523  -0.585  1.00 71.62           O  
ATOM   3392  CG  LYS A 433      14.633   4.535   1.752  1.00 71.62           C  
ATOM   3393  CD  LYS A 433      13.719   3.467   2.342  1.00 71.62           C  
ATOM   3394  CE  LYS A 433      14.109   2.074   1.869  1.00 71.62           C  
ATOM   3395  NZ  LYS A 433      13.203   1.025   2.426  1.00 71.62           N  
ATOM   3396  N   ILE A 434      14.008   7.438  -0.555  1.00 77.56           N  
ATOM   3397  CA  ILE A 434      13.883   7.426  -2.010  1.00 77.56           C  
ATOM   3398  C   ILE A 434      14.953   8.328  -2.621  1.00 77.56           C  
ATOM   3399  CB  ILE A 434      12.477   7.875  -2.463  1.00 77.56           C  
ATOM   3400  O   ILE A 434      15.586   7.969  -3.617  1.00 77.56           O  
ATOM   3401  CG1 ILE A 434      11.430   6.824  -2.072  1.00 77.56           C  
ATOM   3402  CG2 ILE A 434      12.453   8.141  -3.971  1.00 77.56           C  
ATOM   3403  CD1 ILE A 434       9.992   7.266  -2.312  1.00 77.56           C  
ATOM   3404  N   ASP A 435      15.133   9.477  -2.023  1.00 76.50           N  
ATOM   3405  CA  ASP A 435      16.141  10.430  -2.486  1.00 76.50           C  
ATOM   3406  C   ASP A 435      17.547   9.820  -2.393  1.00 76.50           C  
ATOM   3407  CB  ASP A 435      16.078  11.727  -1.680  1.00 76.50           C  
ATOM   3408  O   ASP A 435      18.344   9.945  -3.324  1.00 76.50           O  
ATOM   3409  CG  ASP A 435      14.922  12.625  -2.102  1.00 76.50           C  
ATOM   3410  OD1 ASP A 435      14.359  12.422  -3.199  1.00 76.50           O  
ATOM   3411  OD2 ASP A 435      14.578  13.547  -1.330  1.00 76.50           O  
ATOM   3412  N   LEU A 436      17.828   9.289  -1.349  1.00 71.06           N  
ATOM   3413  CA  LEU A 436      19.141   8.664  -1.133  1.00 71.06           C  
ATOM   3414  C   LEU A 436      19.375   7.547  -2.141  1.00 71.06           C  
ATOM   3415  CB  LEU A 436      19.234   8.117   0.292  1.00 71.06           C  
ATOM   3416  O   LEU A 436      20.453   7.461  -2.734  1.00 71.06           O  
ATOM   3417  CG  LEU A 436      20.578   7.484   0.680  1.00 71.06           C  
ATOM   3418  CD1 LEU A 436      21.688   8.531   0.645  1.00 71.06           C  
ATOM   3419  CD2 LEU A 436      20.484   6.840   2.061  1.00 71.06           C  
ATOM   3420  N   TRP A 437      18.422   6.699  -2.264  1.00 77.75           N  
ATOM   3421  CA  TRP A 437      18.531   5.594  -3.209  1.00 77.75           C  
ATOM   3422  C   TRP A 437      18.688   6.109  -4.633  1.00 77.75           C  
ATOM   3423  CB  TRP A 437      17.297   4.688  -3.123  1.00 77.75           C  
ATOM   3424  O   TRP A 437      19.500   5.574  -5.406  1.00 77.75           O  
ATOM   3425  CG  TRP A 437      17.266   3.598  -4.152  1.00 77.75           C  
ATOM   3426  CD1 TRP A 437      16.391   3.459  -5.184  1.00 77.75           C  
ATOM   3427  CD2 TRP A 437      18.172   2.488  -4.246  1.00 77.75           C  
ATOM   3428  CE2 TRP A 437      17.766   1.717  -5.359  1.00 77.75           C  
ATOM   3429  CE3 TRP A 437      19.281   2.072  -3.492  1.00 77.75           C  
ATOM   3430  NE1 TRP A 437      16.672   2.330  -5.914  1.00 77.75           N  
ATOM   3431  CH2 TRP A 437      19.516   0.167  -4.988  1.00 77.75           C  
ATOM   3432  CZ2 TRP A 437      18.438   0.552  -5.738  1.00 77.75           C  
ATOM   3433  CZ3 TRP A 437      19.938   0.912  -3.873  1.00 77.75           C  
ATOM   3434  N   SER A 438      17.906   7.066  -4.977  1.00 80.06           N  
ATOM   3435  CA  SER A 438      17.969   7.664  -6.309  1.00 80.06           C  
ATOM   3436  C   SER A 438      19.344   8.242  -6.582  1.00 80.06           C  
ATOM   3437  CB  SER A 438      16.906   8.758  -6.457  1.00 80.06           C  
ATOM   3438  O   SER A 438      19.891   8.078  -7.676  1.00 80.06           O  
ATOM   3439  OG  SER A 438      15.602   8.203  -6.398  1.00 80.06           O  
ATOM   3440  N   TYR A 439      19.969   8.859  -5.652  1.00 76.19           N  
ATOM   3441  CA  TYR A 439      21.312   9.398  -5.770  1.00 76.19           C  
ATOM   3442  C   TYR A 439      22.344   8.281  -5.934  1.00 76.19           C  
ATOM   3443  CB  TYR A 439      21.672  10.250  -4.543  1.00 76.19           C  
ATOM   3444  O   TYR A 439      23.250   8.383  -6.758  1.00 76.19           O  
ATOM   3445  CG  TYR A 439      21.094  11.648  -4.594  1.00 76.19           C  
ATOM   3446  CD1 TYR A 439      21.469  12.531  -5.602  1.00 76.19           C  
ATOM   3447  CD2 TYR A 439      20.188  12.078  -3.635  1.00 76.19           C  
ATOM   3448  CE1 TYR A 439      20.953  13.820  -5.648  1.00 76.19           C  
ATOM   3449  CE2 TYR A 439      19.672  13.367  -3.674  1.00 76.19           C  
ATOM   3450  OH  TYR A 439      19.531  15.508  -4.727  1.00 76.19           O  
ATOM   3451  CZ  TYR A 439      20.047  14.234  -4.684  1.00 76.19           C  
ATOM   3452  N   ASN A 440      22.250   7.270  -5.129  1.00 76.12           N  
ATOM   3453  CA  ASN A 440      23.156   6.125  -5.203  1.00 76.12           C  
ATOM   3454  C   ASN A 440      23.078   5.438  -6.562  1.00 76.12           C  
ATOM   3455  CB  ASN A 440      22.859   5.129  -4.082  1.00 76.12           C  
ATOM   3456  O   ASN A 440      24.094   5.023  -7.117  1.00 76.12           O  
ATOM   3457  CG  ASN A 440      23.344   5.609  -2.730  1.00 76.12           C  
ATOM   3458  ND2 ASN A 440      22.859   4.977  -1.668  1.00 76.12           N  
ATOM   3459  OD1 ASN A 440      24.141   6.539  -2.639  1.00 76.12           O  
ATOM   3460  N   ALA A 441      21.906   5.301  -6.996  1.00 75.62           N  
ATOM   3461  CA  ALA A 441      21.688   4.680  -8.297  1.00 75.62           C  
ATOM   3462  C   ALA A 441      22.344   5.500  -9.406  1.00 75.62           C  
ATOM   3463  CB  ALA A 441      20.203   4.504  -8.570  1.00 75.62           C  
ATOM   3464  O   ALA A 441      22.984   4.945 -10.297  1.00 75.62           O  
ATOM   3465  N   GLU A 442      22.094   6.777  -9.352  1.00 80.50           N  
ATOM   3466  CA  GLU A 442      22.703   7.691 -10.320  1.00 80.50           C  
ATOM   3467  C   GLU A 442      24.219   7.594 -10.281  1.00 80.50           C  
ATOM   3468  CB  GLU A 442      22.266   9.133 -10.047  1.00 80.50           C  
ATOM   3469  O   GLU A 442      24.875   7.566 -11.328  1.00 80.50           O  
ATOM   3470  CG  GLU A 442      22.734  10.125 -11.094  1.00 80.50           C  
ATOM   3471  CD  GLU A 442      22.281  11.547 -10.820  1.00 80.50           C  
ATOM   3472  OE1 GLU A 442      22.656  12.469 -11.586  1.00 80.50           O  
ATOM   3473  OE2 GLU A 442      21.547  11.750  -9.828  1.00 80.50           O  
ATOM   3474  N   LEU A 443      24.781   7.598  -9.172  1.00 77.31           N  
ATOM   3475  CA  LEU A 443      26.219   7.484  -8.984  1.00 77.31           C  
ATOM   3476  C   LEU A 443      26.750   6.160  -9.547  1.00 77.31           C  
ATOM   3477  CB  LEU A 443      26.578   7.602  -7.504  1.00 77.31           C  
ATOM   3478  O   LEU A 443      27.781   6.125 -10.211  1.00 77.31           O  
ATOM   3479  CG  LEU A 443      28.078   7.504  -7.156  1.00 77.31           C  
ATOM   3480  CD1 LEU A 443      28.859   8.602  -7.863  1.00 77.31           C  
ATOM   3481  CD2 LEU A 443      28.281   7.578  -5.648  1.00 77.31           C  
ATOM   3482  N   LEU A 444      26.109   5.113  -9.195  1.00 74.19           N  
ATOM   3483  CA  LEU A 444      26.469   3.785  -9.680  1.00 74.19           C  
ATOM   3484  C   LEU A 444      26.531   3.756 -11.203  1.00 74.19           C  
ATOM   3485  CB  LEU A 444      25.484   2.734  -9.172  1.00 74.19           C  
ATOM   3486  O   LEU A 444      27.484   3.240 -11.789  1.00 74.19           O  
ATOM   3487  CG  LEU A 444      25.781   1.282  -9.539  1.00 74.19           C  
ATOM   3488  CD1 LEU A 444      27.000   0.785  -8.773  1.00 74.19           C  
ATOM   3489  CD2 LEU A 444      24.578   0.396  -9.258  1.00 74.19           C  
ATOM   3490  N   VAL A 445      25.500   4.262 -11.812  1.00 78.12           N  
ATOM   3491  CA  VAL A 445      25.422   4.301 -13.266  1.00 78.12           C  
ATOM   3492  C   VAL A 445      26.547   5.176 -13.828  1.00 78.12           C  
ATOM   3493  CB  VAL A 445      24.047   4.828 -13.742  1.00 78.12           C  
ATOM   3494  O   VAL A 445      27.188   4.812 -14.812  1.00 78.12           O  
ATOM   3495  CG1 VAL A 445      24.047   5.043 -15.258  1.00 78.12           C  
ATOM   3496  CG2 VAL A 445      22.938   3.863 -13.336  1.00 78.12           C  
ATOM   3497  N   ALA A 446      26.812   6.258 -13.250  1.00 77.75           N  
ATOM   3498  CA  ALA A 446      27.859   7.172 -13.672  1.00 77.75           C  
ATOM   3499  C   ALA A 446      29.234   6.512 -13.578  1.00 77.75           C  
ATOM   3500  CB  ALA A 446      27.828   8.445 -12.828  1.00 77.75           C  
ATOM   3501  O   ALA A 446      30.062   6.660 -14.477  1.00 77.75           O  
ATOM   3502  N   LEU A 447      29.531   5.832 -12.500  1.00 70.75           N  
ATOM   3503  CA  LEU A 447      30.797   5.133 -12.305  1.00 70.75           C  
ATOM   3504  C   LEU A 447      30.984   4.047 -13.359  1.00 70.75           C  
ATOM   3505  CB  LEU A 447      30.859   4.516 -10.906  1.00 70.75           C  
ATOM   3506  O   LEU A 447      32.094   3.873 -13.891  1.00 70.75           O  
ATOM   3507  CG  LEU A 447      31.141   5.480  -9.750  1.00 70.75           C  
ATOM   3508  CD1 LEU A 447      30.938   4.777  -8.414  1.00 70.75           C  
ATOM   3509  CD2 LEU A 447      32.562   6.051  -9.852  1.00 70.75           C  
ATOM   3510  N   GLU A 448      29.938   3.303 -13.641  1.00 72.88           N  
ATOM   3511  CA  GLU A 448      29.984   2.240 -14.641  1.00 72.88           C  
ATOM   3512  C   GLU A 448      30.250   2.809 -16.031  1.00 72.88           C  
ATOM   3513  CB  GLU A 448      28.688   1.436 -14.633  1.00 72.88           C  
ATOM   3514  O   GLU A 448      31.000   2.225 -16.812  1.00 72.88           O  
ATOM   3515  CG  GLU A 448      28.750   0.164 -15.469  1.00 72.88           C  
ATOM   3516  CD  GLU A 448      29.797  -0.825 -14.977  1.00 72.88           C  
ATOM   3517  OE1 GLU A 448      30.297  -1.633 -15.797  1.00 72.88           O  
ATOM   3518  OE2 GLU A 448      30.125  -0.792 -13.773  1.00 72.88           O  
ATOM   3519  N   ASN A 449      29.578   3.848 -16.375  1.00 76.62           N  
ATOM   3520  CA  ASN A 449      29.812   4.520 -17.656  1.00 76.62           C  
ATOM   3521  C   ASN A 449      31.266   4.934 -17.797  1.00 76.62           C  
ATOM   3522  CB  ASN A 449      28.891   5.742 -17.797  1.00 76.62           C  
ATOM   3523  O   ASN A 449      31.875   4.723 -18.859  1.00 76.62           O  
ATOM   3524  CG  ASN A 449      27.484   5.371 -18.219  1.00 76.62           C  
ATOM   3525  ND2 ASN A 449      26.547   6.289 -18.016  1.00 76.62           N  
ATOM   3526  OD1 ASN A 449      27.250   4.270 -18.719  1.00 76.62           O  
ATOM   3527  N   GLN A 450      31.844   5.645 -16.719  1.00 71.25           N  
ATOM   3528  CA  GLN A 450      33.250   6.066 -16.734  1.00 71.25           C  
ATOM   3529  C   GLN A 450      34.156   4.875 -16.922  1.00 71.25           C  
ATOM   3530  CB  GLN A 450      33.594   6.809 -15.445  1.00 71.25           C  
ATOM   3531  O   GLN A 450      35.125   4.938 -17.719  1.00 71.25           O  
ATOM   3532  CG  GLN A 450      35.000   7.352 -15.414  1.00 71.25           C  
ATOM   3533  CD  GLN A 450      35.188   8.617 -16.219  1.00 71.25           C  
ATOM   3534  NE2 GLN A 450      36.406   9.008 -16.469  1.00 71.25           N  
ATOM   3535  OE1 GLN A 450      34.188   9.250 -16.625  1.00 71.25           O  
ATOM   3536  N   HIS A 451      33.938   3.898 -16.172  1.00 67.62           N  
ATOM   3537  CA  HIS A 451      34.750   2.689 -16.234  1.00 67.62           C  
ATOM   3538  C   HIS A 451      34.688   2.064 -17.625  1.00 67.62           C  
ATOM   3539  CB  HIS A 451      34.281   1.676 -15.188  1.00 67.62           C  
ATOM   3540  O   HIS A 451      35.719   1.707 -18.188  1.00 67.62           O  
ATOM   3541  CG  HIS A 451      35.062   0.402 -15.203  1.00 67.62           C  
ATOM   3542  CD2 HIS A 451      36.250   0.084 -14.641  1.00 67.62           C  
ATOM   3543  ND1 HIS A 451      34.625  -0.731 -15.852  1.00 67.62           N  
ATOM   3544  CE1 HIS A 451      35.531  -1.693 -15.695  1.00 67.62           C  
ATOM   3545  NE2 HIS A 451      36.500  -1.225 -14.961  1.00 67.62           N  
ATOM   3546  N   THR A 452      33.500   1.759 -18.203  1.00 65.62           N  
ATOM   3547  CA  THR A 452      33.281   1.126 -19.500  1.00 65.62           C  
ATOM   3548  C   THR A 452      33.906   1.959 -20.625  1.00 65.62           C  
ATOM   3549  CB  THR A 452      31.797   0.924 -19.797  1.00 65.62           C  
ATOM   3550  O   THR A 452      34.562   1.416 -21.516  1.00 65.62           O  
ATOM   3551  CG2 THR A 452      31.281  -0.363 -19.156  1.00 65.62           C  
ATOM   3552  OG1 THR A 452      31.062   2.033 -19.266  1.00 65.62           O  
ATOM   3553  N   ILE A 453      33.750   3.223 -20.547  1.00 69.19           N  
ATOM   3554  CA  ILE A 453      34.250   4.145 -21.562  1.00 69.19           C  
ATOM   3555  C   ILE A 453      35.781   4.180 -21.516  1.00 69.19           C  
ATOM   3556  CB  ILE A 453      33.688   5.566 -21.375  1.00 69.19           C  
ATOM   3557  O   ILE A 453      36.438   4.078 -22.562  1.00 69.19           O  
ATOM   3558  CG1 ILE A 453      32.188   5.566 -21.609  1.00 69.19           C  
ATOM   3559  CG2 ILE A 453      34.375   6.562 -22.297  1.00 69.19           C  
ATOM   3560  CD1 ILE A 453      31.484   6.863 -21.203  1.00 69.19           C  
ATOM   3561  N   ASP A 454      36.344   4.375 -20.359  1.00 63.88           N  
ATOM   3562  CA  ASP A 454      37.781   4.461 -20.172  1.00 63.88           C  
ATOM   3563  C   ASP A 454      38.469   3.139 -20.516  1.00 63.88           C  
ATOM   3564  CB  ASP A 454      38.125   4.867 -18.734  1.00 63.88           C  
ATOM   3565  O   ASP A 454      39.531   3.125 -21.125  1.00 63.88           O  
ATOM   3566  CG  ASP A 454      37.875   6.336 -18.453  1.00 63.88           C  
ATOM   3567  OD1 ASP A 454      37.688   7.117 -19.406  1.00 63.88           O  
ATOM   3568  OD2 ASP A 454      37.812   6.711 -17.266  1.00 63.88           O  
ATOM   3569  N   LEU A 455      37.938   2.070 -20.062  1.00 63.41           N  
ATOM   3570  CA  LEU A 455      38.469   0.744 -20.328  1.00 63.41           C  
ATOM   3571  C   LEU A 455      38.500   0.458 -21.828  1.00 63.41           C  
ATOM   3572  CB  LEU A 455      37.656  -0.329 -19.594  1.00 63.41           C  
ATOM   3573  O   LEU A 455      39.500  -0.041 -22.359  1.00 63.41           O  
ATOM   3574  CG  LEU A 455      38.188  -1.762 -19.688  1.00 63.41           C  
ATOM   3575  CD1 LEU A 455      39.562  -1.862 -19.047  1.00 63.41           C  
ATOM   3576  CD2 LEU A 455      37.219  -2.734 -19.031  1.00 63.41           C  
ATOM   3577  N   THR A 456      37.406   0.704 -22.484  1.00 64.00           N  
ATOM   3578  CA  THR A 456      37.281   0.485 -23.922  1.00 64.00           C  
ATOM   3579  C   THR A 456      38.250   1.399 -24.688  1.00 64.00           C  
ATOM   3580  CB  THR A 456      35.844   0.718 -24.406  1.00 64.00           C  
ATOM   3581  O   THR A 456      38.875   0.977 -25.672  1.00 64.00           O  
ATOM   3582  CG2 THR A 456      34.906  -0.375 -23.891  1.00 64.00           C  
ATOM   3583  OG1 THR A 456      35.375   1.986 -23.922  1.00 64.00           O  
ATOM   3584  N   ASP A 457      38.281   2.611 -24.328  1.00 63.12           N  
ATOM   3585  CA  ASP A 457      39.188   3.580 -24.922  1.00 63.12           C  
ATOM   3586  C   ASP A 457      40.656   3.131 -24.781  1.00 63.12           C  
ATOM   3587  CB  ASP A 457      39.000   4.961 -24.297  1.00 63.12           C  
ATOM   3588  O   ASP A 457      41.438   3.240 -25.719  1.00 63.12           O  
ATOM   3589  CG  ASP A 457      39.594   6.082 -25.125  1.00 63.12           C  
ATOM   3590  OD1 ASP A 457      39.500   6.031 -26.375  1.00 63.12           O  
ATOM   3591  OD2 ASP A 457      40.188   7.020 -24.531  1.00 63.12           O  
ATOM   3592  N   SER A 458      41.062   2.682 -23.625  1.00 61.53           N  
ATOM   3593  CA  SER A 458      42.406   2.205 -23.328  1.00 61.53           C  
ATOM   3594  C   SER A 458      42.750   0.965 -24.156  1.00 61.53           C  
ATOM   3595  CB  SER A 458      42.562   1.896 -21.844  1.00 61.53           C  
ATOM   3596  O   SER A 458      43.844   0.847 -24.672  1.00 61.53           O  
ATOM   3597  OG  SER A 458      43.812   1.275 -21.578  1.00 61.53           O  
ATOM   3598  N   GLU A 459      41.906  -0.032 -24.250  1.00 64.50           N  
ATOM   3599  CA  GLU A 459      42.094  -1.256 -25.016  1.00 64.50           C  
ATOM   3600  C   GLU A 459      42.188  -0.952 -26.516  1.00 64.50           C  
ATOM   3601  CB  GLU A 459      40.938  -2.229 -24.750  1.00 64.50           C  
ATOM   3602  O   GLU A 459      42.969  -1.563 -27.219  1.00 64.50           O  
ATOM   3603  CG  GLU A 459      41.000  -2.910 -23.391  1.00 64.50           C  
ATOM   3604  CD  GLU A 459      39.906  -3.939 -23.188  1.00 64.50           C  
ATOM   3605  OE1 GLU A 459      39.938  -4.656 -22.156  1.00 64.50           O  
ATOM   3606  OE2 GLU A 459      39.000  -4.027 -24.047  1.00 64.50           O  
ATOM   3607  N   MET A 460      41.344  -0.074 -26.922  1.00 66.12           N  
ATOM   3608  CA  MET A 460      41.344   0.345 -28.328  1.00 66.12           C  
ATOM   3609  C   MET A 460      42.656   1.040 -28.656  1.00 66.12           C  
ATOM   3610  CB  MET A 460      40.188   1.275 -28.625  1.00 66.12           C  
ATOM   3611  O   MET A 460      43.219   0.854 -29.750  1.00 66.12           O  
ATOM   3612  CG  MET A 460      38.844   0.560 -28.734  1.00 66.12           C  
ATOM   3613  SD  MET A 460      38.875  -0.810 -29.953  1.00 66.12           S  
ATOM   3614  CE  MET A 460      39.188   0.125 -31.484  1.00 66.12           C  
ATOM   3615  N   ASN A 461      43.094   1.785 -27.812  1.00 65.38           N  
ATOM   3616  CA  ASN A 461      44.375   2.477 -27.984  1.00 65.38           C  
ATOM   3617  C   ASN A 461      45.531   1.495 -28.078  1.00 65.38           C  
ATOM   3618  CB  ASN A 461      44.625   3.453 -26.828  1.00 65.38           C  
ATOM   3619  O   ASN A 461      46.438   1.684 -28.891  1.00 65.38           O  
ATOM   3620  CG  ASN A 461      43.812   4.734 -26.969  1.00 65.38           C  
ATOM   3621  ND2 ASN A 461      43.625   5.449 -25.875  1.00 65.38           N  
ATOM   3622  OD1 ASN A 461      43.375   5.082 -28.062  1.00 65.38           O  
ATOM   3623  N   LYS A 462      45.562   0.572 -27.266  1.00 67.56           N  
ATOM   3624  CA  LYS A 462      46.562  -0.483 -27.312  1.00 67.56           C  
ATOM   3625  C   LYS A 462      46.562  -1.217 -28.656  1.00 67.56           C  
ATOM   3626  CB  LYS A 462      46.375  -1.475 -26.172  1.00 67.56           C  
ATOM   3627  O   LYS A 462      47.594  -1.488 -29.234  1.00 67.56           O  
ATOM   3628  CG  LYS A 462      46.844  -0.969 -24.812  1.00 67.56           C  
ATOM   3629  CD  LYS A 462      46.656  -2.016 -23.734  1.00 67.56           C  
ATOM   3630  CE  LYS A 462      47.000  -1.466 -22.359  1.00 67.56           C  
ATOM   3631  NZ  LYS A 462      46.750  -2.471 -21.281  1.00 67.56           N  
ATOM   3632  N   LEU A 463      45.344  -1.606 -29.016  1.00 71.56           N  
ATOM   3633  CA  LEU A 463      45.156  -2.256 -30.312  1.00 71.56           C  
ATOM   3634  C   LEU A 463      45.625  -1.359 -31.438  1.00 71.56           C  
ATOM   3635  CB  LEU A 463      43.656  -2.609 -30.500  1.00 71.56           C  
ATOM   3636  O   LEU A 463      46.250  -1.835 -32.406  1.00 71.56           O  
ATOM   3637  CG  LEU A 463      43.312  -3.379 -31.781  1.00 71.56           C  
ATOM   3638  CD1 LEU A 463      44.062  -4.707 -31.812  1.00 71.56           C  
ATOM   3639  CD2 LEU A 463      41.812  -3.607 -31.875  1.00 71.56           C  
ATOM   3640  N   PHE A 464      45.219  -0.114 -31.312  1.00 72.50           N  
ATOM   3641  CA  PHE A 464      45.625   0.867 -32.312  1.00 72.50           C  
ATOM   3642  C   PHE A 464      47.125   0.946 -32.406  1.00 72.50           C  
ATOM   3643  CB  PHE A 464      45.031   2.246 -31.984  1.00 72.50           C  
ATOM   3644  O   PHE A 464      47.688   0.939 -33.500  1.00 72.50           O  
ATOM   3645  CG  PHE A 464      45.312   3.285 -33.031  1.00 72.50           C  
ATOM   3646  CD1 PHE A 464      46.406   4.133 -32.938  1.00 72.50           C  
ATOM   3647  CD2 PHE A 464      44.438   3.412 -34.125  1.00 72.50           C  
ATOM   3648  CE1 PHE A 464      46.656   5.094 -33.906  1.00 72.50           C  
ATOM   3649  CE2 PHE A 464      44.688   4.371 -35.125  1.00 72.50           C  
ATOM   3650  CZ  PHE A 464      45.781   5.211 -35.000  1.00 72.50           C  
ATOM   3651  N   GLU A 465      47.844   1.012 -31.297  1.00 74.38           N  
ATOM   3652  CA  GLU A 465      49.312   1.089 -31.234  1.00 74.38           C  
ATOM   3653  C   GLU A 465      49.969  -0.178 -31.781  1.00 74.38           C  
ATOM   3654  CB  GLU A 465      49.750   1.328 -29.781  1.00 74.38           C  
ATOM   3655  O   GLU A 465      50.969  -0.110 -32.500  1.00 74.38           O  
ATOM   3656  CG  GLU A 465      49.531   2.754 -29.297  1.00 74.38           C  
ATOM   3657  CD  GLU A 465      50.219   3.797 -30.188  1.00 74.38           C  
ATOM   3658  OE1 GLU A 465      49.625   4.875 -30.406  1.00 74.38           O  
ATOM   3659  OE2 GLU A 465      51.344   3.533 -30.672  1.00 74.38           O  
ATOM   3660  N   LYS A 466      49.469  -1.298 -31.406  1.00 80.62           N  
ATOM   3661  CA  LYS A 466      49.938  -2.586 -31.891  1.00 80.62           C  
ATOM   3662  C   LYS A 466      49.844  -2.670 -33.406  1.00 80.62           C  
ATOM   3663  CB  LYS A 466      49.156  -3.732 -31.250  1.00 80.62           C  
ATOM   3664  O   LYS A 466      50.781  -3.137 -34.062  1.00 80.62           O  
ATOM   3665  CG  LYS A 466      49.688  -5.117 -31.594  1.00 80.62           C  
ATOM   3666  CD  LYS A 466      48.906  -6.211 -30.891  1.00 80.62           C  
ATOM   3667  CE  LYS A 466      49.375  -7.598 -31.281  1.00 80.62           C  
ATOM   3668  NZ  LYS A 466      48.625  -8.672 -30.578  1.00 80.62           N  
ATOM   3669  N   THR A 467      48.625  -2.293 -33.906  1.00 80.56           N  
ATOM   3670  CA  THR A 467      48.375  -2.299 -35.344  1.00 80.56           C  
ATOM   3671  C   THR A 467      49.281  -1.317 -36.062  1.00 80.56           C  
ATOM   3672  CB  THR A 467      46.906  -1.944 -35.656  1.00 80.56           C  
ATOM   3673  O   THR A 467      49.781  -1.615 -37.156  1.00 80.56           O  
ATOM   3674  CG2 THR A 467      46.594  -2.041 -37.156  1.00 80.56           C  
ATOM   3675  OG1 THR A 467      46.031  -2.850 -34.938  1.00 80.56           O  
ATOM   3676  N   LYS A 468      49.438  -0.157 -35.500  1.00 81.56           N  
ATOM   3677  CA  LYS A 468      50.375   0.843 -36.031  1.00 81.56           C  
ATOM   3678  C   LYS A 468      51.781   0.294 -36.094  1.00 81.56           C  
ATOM   3679  CB  LYS A 468      50.344   2.109 -35.156  1.00 81.56           C  
ATOM   3680  O   LYS A 468      52.469   0.490 -37.094  1.00 81.56           O  
ATOM   3681  CG  LYS A 468      51.188   3.244 -35.719  1.00 81.56           C  
ATOM   3682  CD  LYS A 468      51.094   4.488 -34.844  1.00 81.56           C  
ATOM   3683  CE  LYS A 468      51.969   5.613 -35.344  1.00 81.56           C  
ATOM   3684  NZ  LYS A 468      51.844   6.848 -34.531  1.00 81.56           N  
ATOM   3685  N   LYS A 469      52.312  -0.428 -35.094  1.00 83.81           N  
ATOM   3686  CA  LYS A 469      53.656  -1.030 -35.031  1.00 83.81           C  
ATOM   3687  C   LYS A 469      53.812  -2.115 -36.094  1.00 83.81           C  
ATOM   3688  CB  LYS A 469      53.906  -1.611 -33.625  1.00 83.81           C  
ATOM   3689  O   LYS A 469      54.875  -2.248 -36.688  1.00 83.81           O  
ATOM   3690  CG  LYS A 469      54.281  -0.572 -32.594  1.00 83.81           C  
ATOM   3691  CD  LYS A 469      54.656  -1.221 -31.266  1.00 83.81           C  
ATOM   3692  CE  LYS A 469      54.938  -0.178 -30.203  1.00 83.81           C  
ATOM   3693  NZ  LYS A 469      55.250  -0.809 -28.875  1.00 83.81           N  
ATOM   3694  N   GLN A 470      52.750  -2.859 -36.281  1.00 84.06           N  
ATOM   3695  CA  GLN A 470      52.750  -3.949 -37.250  1.00 84.06           C  
ATOM   3696  C   GLN A 470      52.781  -3.414 -38.688  1.00 84.06           C  
ATOM   3697  CB  GLN A 470      51.500  -4.820 -37.062  1.00 84.06           C  
ATOM   3698  O   GLN A 470      53.500  -3.949 -39.531  1.00 84.06           O  
ATOM   3699  CG  GLN A 470      51.594  -5.777 -35.875  1.00 84.06           C  
ATOM   3700  CD  GLN A 470      50.406  -6.711 -35.781  1.00 84.06           C  
ATOM   3701  NE2 GLN A 470      50.656  -7.934 -35.312  1.00 84.06           N  
ATOM   3702  OE1 GLN A 470      49.281  -6.340 -36.125  1.00 84.06           O  
ATOM   3703  N   LEU A 471      51.969  -2.348 -38.969  1.00 83.56           N  
ATOM   3704  CA  LEU A 471      51.781  -1.799 -40.312  1.00 83.56           C  
ATOM   3705  C   LEU A 471      52.938  -0.867 -40.688  1.00 83.56           C  
ATOM   3706  CB  LEU A 471      50.469  -1.048 -40.406  1.00 83.56           C  
ATOM   3707  O   LEU A 471      53.281  -0.715 -41.844  1.00 83.56           O  
ATOM   3708  CG  LEU A 471      49.188  -1.906 -40.438  1.00 83.56           C  
ATOM   3709  CD1 LEU A 471      47.969  -1.027 -40.281  1.00 83.56           C  
ATOM   3710  CD2 LEU A 471      49.125  -2.742 -41.688  1.00 83.56           C  
ATOM   3711  N   ARG A 472      53.688  -0.338 -39.781  1.00 85.00           N  
ATOM   3712  CA  ARG A 472      54.844   0.519 -39.938  1.00 85.00           C  
ATOM   3713  C   ARG A 472      54.688   1.446 -41.125  1.00 85.00           C  
ATOM   3714  CB  ARG A 472      56.125  -0.326 -40.094  1.00 85.00           C  
ATOM   3715  O   ARG A 472      53.781   2.291 -41.156  1.00 85.00           O  
ATOM   3716  CG  ARG A 472      56.531  -1.075 -38.844  1.00 85.00           C  
ATOM   3717  CD  ARG A 472      57.812  -1.880 -39.062  1.00 85.00           C  
ATOM   3718  NE  ARG A 472      58.219  -2.549 -37.844  1.00 85.00           N  
ATOM   3719  NH1 ARG A 472      60.125  -3.496 -38.781  1.00 85.00           N  
ATOM   3720  NH2 ARG A 472      59.625  -3.865 -36.562  1.00 85.00           N  
ATOM   3721  CZ  ARG A 472      59.312  -3.303 -37.719  1.00 85.00           C  
ATOM   3722  N   GLU A 473      55.594   1.470 -42.125  1.00 82.44           N  
ATOM   3723  CA  GLU A 473      55.625   2.371 -43.281  1.00 82.44           C  
ATOM   3724  C   GLU A 473      54.594   1.979 -44.312  1.00 82.44           C  
ATOM   3725  CB  GLU A 473      57.031   2.383 -43.906  1.00 82.44           C  
ATOM   3726  O   GLU A 473      54.375   2.691 -45.312  1.00 82.44           O  
ATOM   3727  CG  GLU A 473      57.562   0.998 -44.250  1.00 82.44           C  
ATOM   3728  CD  GLU A 473      59.062   0.853 -43.969  1.00 82.44           C  
ATOM   3729  OE1 GLU A 473      59.625  -0.208 -44.312  1.00 82.44           O  
ATOM   3730  OE2 GLU A 473      59.656   1.806 -43.438  1.00 82.44           O  
ATOM   3731  N   ASN A 474      53.938   0.802 -44.156  1.00 83.38           N  
ATOM   3732  CA  ASN A 474      52.969   0.254 -45.094  1.00 83.38           C  
ATOM   3733  C   ASN A 474      51.594   0.911 -44.969  1.00 83.38           C  
ATOM   3734  CB  ASN A 474      52.875  -1.262 -44.938  1.00 83.38           C  
ATOM   3735  O   ASN A 474      50.750   0.743 -45.844  1.00 83.38           O  
ATOM   3736  CG  ASN A 474      54.125  -1.993 -45.344  1.00 83.38           C  
ATOM   3737  ND2 ASN A 474      54.250  -3.234 -44.875  1.00 83.38           N  
ATOM   3738  OD1 ASN A 474      55.000  -1.446 -46.031  1.00 83.38           O  
ATOM   3739  N   ALA A 475      51.344   1.753 -43.875  1.00 84.25           N  
ATOM   3740  CA  ALA A 475      50.062   2.416 -43.625  1.00 84.25           C  
ATOM   3741  C   ALA A 475      50.281   3.785 -43.000  1.00 84.25           C  
ATOM   3742  CB  ALA A 475      49.188   1.545 -42.750  1.00 84.25           C  
ATOM   3743  O   ALA A 475      51.344   4.051 -42.406  1.00 84.25           O  
ATOM   3744  N   GLU A 476      49.406   4.719 -43.219  1.00 80.06           N  
ATOM   3745  CA  GLU A 476      49.406   6.059 -42.625  1.00 80.06           C  
ATOM   3746  C   GLU A 476      48.188   6.242 -41.719  1.00 80.06           C  
ATOM   3747  CB  GLU A 476      49.406   7.125 -43.719  1.00 80.06           C  
ATOM   3748  O   GLU A 476      47.062   5.910 -42.062  1.00 80.06           O  
ATOM   3749  CG  GLU A 476      49.500   8.547 -43.188  1.00 80.06           C  
ATOM   3750  CD  GLU A 476      49.531   9.602 -44.281  1.00 80.06           C  
ATOM   3751  OE1 GLU A 476      49.656  10.805 -43.969  1.00 80.06           O  
ATOM   3752  OE2 GLU A 476      49.406   9.211 -45.469  1.00 80.06           O  
ATOM   3753  N   ASP A 477      48.594   6.711 -40.500  1.00 76.25           N  
ATOM   3754  CA  ASP A 477      47.562   7.027 -39.531  1.00 76.25           C  
ATOM   3755  C   ASP A 477      46.750   8.242 -39.938  1.00 76.25           C  
ATOM   3756  CB  ASP A 477      48.188   7.270 -38.125  1.00 76.25           C  
ATOM   3757  O   ASP A 477      47.281   9.344 -40.062  1.00 76.25           O  
ATOM   3758  CG  ASP A 477      47.156   7.531 -37.062  1.00 76.25           C  
ATOM   3759  OD1 ASP A 477      45.938   7.645 -37.375  1.00 76.25           O  
ATOM   3760  OD2 ASP A 477      47.531   7.621 -35.875  1.00 76.25           O  
ATOM   3761  N   MET A 478      45.531   8.148 -40.094  1.00 67.31           N  
ATOM   3762  CA  MET A 478      44.625   9.180 -40.594  1.00 67.31           C  
ATOM   3763  C   MET A 478      44.094  10.047 -39.469  1.00 67.31           C  
ATOM   3764  CB  MET A 478      43.469   8.539 -41.375  1.00 67.31           C  
ATOM   3765  O   MET A 478      43.438  11.055 -39.719  1.00 67.31           O  
ATOM   3766  CG  MET A 478      43.906   7.789 -42.625  1.00 67.31           C  
ATOM   3767  SD  MET A 478      42.500   7.020 -43.500  1.00 67.31           S  
ATOM   3768  CE  MET A 478      41.656   8.508 -44.125  1.00 67.31           C  
ATOM   3769  N   GLY A 479      44.438   9.719 -38.188  1.00 58.75           N  
ATOM   3770  CA  GLY A 479      44.062  10.578 -37.094  1.00 58.75           C  
ATOM   3771  C   GLY A 479      42.594  10.430 -36.688  1.00 58.75           C  
ATOM   3772  O   GLY A 479      42.094  11.188 -35.844  1.00 58.75           O  
ATOM   3773  N   ASN A 480      41.906   9.578 -37.281  1.00 54.97           N  
ATOM   3774  CA  ASN A 480      40.500   9.336 -37.000  1.00 54.97           C  
ATOM   3775  C   ASN A 480      40.250   7.887 -36.594  1.00 54.97           C  
ATOM   3776  CB  ASN A 480      39.625   9.688 -38.219  1.00 54.97           C  
ATOM   3777  O   ASN A 480      39.125   7.395 -36.656  1.00 54.97           O  
ATOM   3778  CG  ASN A 480      40.000   8.875 -39.438  1.00 54.97           C  
ATOM   3779  ND2 ASN A 480      39.281   9.109 -40.531  1.00 54.97           N  
ATOM   3780  OD1 ASN A 480      40.906   8.039 -39.406  1.00 54.97           O  
ATOM   3781  N   GLY A 481      41.469   7.230 -36.094  1.00 60.06           N  
ATOM   3782  CA  GLY A 481      41.312   5.855 -35.656  1.00 60.06           C  
ATOM   3783  C   GLY A 481      41.281   4.859 -36.781  1.00 60.06           C  
ATOM   3784  O   GLY A 481      40.969   3.684 -36.594  1.00 60.06           O  
ATOM   3785  N   CYS A 482      41.656   5.328 -38.031  1.00 68.69           N  
ATOM   3786  CA  CYS A 482      41.781   4.527 -39.250  1.00 68.69           C  
ATOM   3787  C   CYS A 482      43.188   4.617 -39.812  1.00 68.69           C  
ATOM   3788  CB  CYS A 482      40.750   4.984 -40.281  1.00 68.69           C  
ATOM   3789  O   CYS A 482      43.875   5.609 -39.625  1.00 68.69           O  
ATOM   3790  SG  CYS A 482      39.031   4.824 -39.750  1.00 68.69           S  
ATOM   3791  N   PHE A 483      43.562   3.457 -40.500  1.00 74.88           N  
ATOM   3792  CA  PHE A 483      44.844   3.412 -41.219  1.00 74.88           C  
ATOM   3793  C   PHE A 483      44.625   3.342 -42.719  1.00 74.88           C  
ATOM   3794  CB  PHE A 483      45.688   2.213 -40.750  1.00 74.88           C  
ATOM   3795  O   PHE A 483      43.781   2.588 -43.188  1.00 74.88           O  
ATOM   3796  CG  PHE A 483      46.094   2.283 -39.312  1.00 74.88           C  
ATOM   3797  CD1 PHE A 483      47.156   3.086 -38.906  1.00 74.88           C  
ATOM   3798  CD2 PHE A 483      45.406   1.543 -38.344  1.00 74.88           C  
ATOM   3799  CE1 PHE A 483      47.531   3.152 -37.562  1.00 74.88           C  
ATOM   3800  CE2 PHE A 483      45.781   1.604 -37.000  1.00 74.88           C  
ATOM   3801  CZ  PHE A 483      46.844   2.408 -36.625  1.00 74.88           C  
ATOM   3802  N   LYS A 484      45.281   4.340 -43.312  1.00 79.75           N  
ATOM   3803  CA  LYS A 484      45.312   4.211 -44.781  1.00 79.75           C  
ATOM   3804  C   LYS A 484      46.438   3.264 -45.188  1.00 79.75           C  
ATOM   3805  CB  LYS A 484      45.531   5.578 -45.438  1.00 79.75           C  
ATOM   3806  O   LYS A 484      47.625   3.551 -44.969  1.00 79.75           O  
ATOM   3807  CG  LYS A 484      45.375   5.570 -46.938  1.00 79.75           C  
ATOM   3808  CD  LYS A 484      45.406   6.980 -47.500  1.00 79.75           C  
ATOM   3809  CE  LYS A 484      45.188   6.980 -49.031  1.00 79.75           C  
ATOM   3810  NZ  LYS A 484      45.188   8.367 -49.594  1.00 79.75           N  
ATOM   3811  N   ILE A 485      46.000   2.059 -45.812  1.00 83.31           N  
ATOM   3812  CA  ILE A 485      46.969   1.032 -46.219  1.00 83.31           C  
ATOM   3813  C   ILE A 485      47.375   1.233 -47.656  1.00 83.31           C  
ATOM   3814  CB  ILE A 485      46.406  -0.387 -46.000  1.00 83.31           C  
ATOM   3815  O   ILE A 485      46.531   1.347 -48.562  1.00 83.31           O  
ATOM   3816  CG1 ILE A 485      45.969  -0.586 -44.562  1.00 83.31           C  
ATOM   3817  CG2 ILE A 485      47.406  -1.449 -46.438  1.00 83.31           C  
ATOM   3818  CD1 ILE A 485      45.281  -1.914 -44.281  1.00 83.31           C  
ATOM   3819  N   TYR A 486      48.688   1.320 -47.938  1.00 81.06           N  
ATOM   3820  CA  TYR A 486      49.219   1.746 -49.250  1.00 81.06           C  
ATOM   3821  C   TYR A 486      49.562   0.544 -50.094  1.00 81.06           C  
ATOM   3822  CB  TYR A 486      50.438   2.643 -49.031  1.00 81.06           C  
ATOM   3823  O   TYR A 486      50.156   0.697 -51.156  1.00 81.06           O  
ATOM   3824  CG  TYR A 486      50.094   4.035 -48.562  1.00 81.06           C  
ATOM   3825  CD1 TYR A 486      49.562   4.973 -49.438  1.00 81.06           C  
ATOM   3826  CD2 TYR A 486      50.344   4.418 -47.250  1.00 81.06           C  
ATOM   3827  CE1 TYR A 486      49.250   6.262 -49.000  1.00 81.06           C  
ATOM   3828  CE2 TYR A 486      50.031   5.699 -46.812  1.00 81.06           C  
ATOM   3829  OH  TYR A 486      49.188   7.887 -47.250  1.00 81.06           O  
ATOM   3830  CZ  TYR A 486      49.500   6.613 -47.688  1.00 81.06           C  
ATOM   3831  N   HIS A 487      49.125  -0.732 -49.688  1.00 79.94           N  
ATOM   3832  CA  HIS A 487      49.281  -1.940 -50.469  1.00 79.94           C  
ATOM   3833  C   HIS A 487      47.938  -2.695 -50.562  1.00 79.94           C  
ATOM   3834  CB  HIS A 487      50.344  -2.850 -49.906  1.00 79.94           C  
ATOM   3835  O   HIS A 487      47.031  -2.467 -49.781  1.00 79.94           O  
ATOM   3836  CG  HIS A 487      50.031  -3.363 -48.531  1.00 79.94           C  
ATOM   3837  CD2 HIS A 487      50.406  -2.926 -47.312  1.00 79.94           C  
ATOM   3838  ND1 HIS A 487      49.250  -4.461 -48.312  1.00 79.94           N  
ATOM   3839  CE1 HIS A 487      49.125  -4.680 -47.031  1.00 79.94           C  
ATOM   3840  NE2 HIS A 487      49.844  -3.760 -46.375  1.00 79.94           N  
ATOM   3841  N   LYS A 488      47.781  -3.494 -51.594  1.00 80.06           N  
ATOM   3842  CA  LYS A 488      46.594  -4.320 -51.719  1.00 80.06           C  
ATOM   3843  C   LYS A 488      46.500  -5.340 -50.594  1.00 80.06           C  
ATOM   3844  CB  LYS A 488      46.562  -5.039 -53.094  1.00 80.06           C  
ATOM   3845  O   LYS A 488      47.469  -6.047 -50.312  1.00 80.06           O  
ATOM   3846  CG  LYS A 488      46.344  -4.113 -54.250  1.00 80.06           C  
ATOM   3847  CD  LYS A 488      46.281  -4.891 -55.562  1.00 80.06           C  
ATOM   3848  CE  LYS A 488      46.156  -3.957 -56.781  1.00 80.06           C  
ATOM   3849  NZ  LYS A 488      46.125  -4.711 -58.062  1.00 80.06           N  
ATOM   3850  N   CYS A 489      45.406  -5.191 -49.844  1.00 78.31           N  
ATOM   3851  CA  CYS A 489      45.219  -6.070 -48.688  1.00 78.31           C  
ATOM   3852  C   CYS A 489      44.031  -6.973 -48.875  1.00 78.31           C  
ATOM   3853  CB  CYS A 489      45.094  -5.254 -47.406  1.00 78.31           C  
ATOM   3854  O   CYS A 489      42.875  -6.512 -48.781  1.00 78.31           O  
ATOM   3855  SG  CYS A 489      45.250  -6.230 -45.875  1.00 78.31           S  
ATOM   3856  N   ASP A 490      44.188  -8.258 -49.219  1.00 76.25           N  
ATOM   3857  CA  ASP A 490      43.125  -9.242 -49.375  1.00 76.25           C  
ATOM   3858  C   ASP A 490      42.688  -9.828 -48.031  1.00 76.25           C  
ATOM   3859  CB  ASP A 490      43.562 -10.359 -50.312  1.00 76.25           C  
ATOM   3860  O   ASP A 490      43.219  -9.430 -46.969  1.00 76.25           O  
ATOM   3861  CG  ASP A 490      44.812 -11.086 -49.844  1.00 76.25           C  
ATOM   3862  OD1 ASP A 490      45.312 -10.773 -48.750  1.00 76.25           O  
ATOM   3863  OD2 ASP A 490      45.281 -11.984 -50.562  1.00 76.25           O  
ATOM   3864  N   ASN A 491      41.656 -10.711 -47.938  1.00 73.88           N  
ATOM   3865  CA  ASN A 491      41.125 -11.320 -46.719  1.00 73.88           C  
ATOM   3866  C   ASN A 491      42.219 -12.023 -45.906  1.00 73.88           C  
ATOM   3867  CB  ASN A 491      40.000 -12.305 -47.062  1.00 73.88           C  
ATOM   3868  O   ASN A 491      42.188 -12.039 -44.688  1.00 73.88           O  
ATOM   3869  CG  ASN A 491      38.688 -11.609 -47.375  1.00 73.88           C  
ATOM   3870  ND2 ASN A 491      37.750 -12.359 -47.906  1.00 73.88           N  
ATOM   3871  OD1 ASN A 491      38.562 -10.406 -47.125  1.00 73.88           O  
ATOM   3872  N   ALA A 492      43.219 -12.562 -46.594  1.00 74.81           N  
ATOM   3873  CA  ALA A 492      44.375 -13.227 -46.000  1.00 74.81           C  
ATOM   3874  C   ALA A 492      45.281 -12.211 -45.312  1.00 74.81           C  
ATOM   3875  CB  ALA A 492      45.156 -14.008 -47.062  1.00 74.81           C  
ATOM   3876  O   ALA A 492      45.781 -12.469 -44.219  1.00 74.81           O  
ATOM   3877  N   CYS A 493      45.531 -11.094 -45.938  1.00 80.12           N  
ATOM   3878  CA  CYS A 493      46.281  -9.961 -45.375  1.00 80.12           C  
ATOM   3879  C   CYS A 493      45.594  -9.375 -44.156  1.00 80.12           C  
ATOM   3880  CB  CYS A 493      46.469  -8.883 -46.438  1.00 80.12           C  
ATOM   3881  O   CYS A 493      46.219  -9.156 -43.125  1.00 80.12           O  
ATOM   3882  SG  CYS A 493      47.250  -7.371 -45.812  1.00 80.12           S  
ATOM   3883  N   ILE A 494      44.312  -9.164 -44.219  1.00 75.25           N  
ATOM   3884  CA  ILE A 494      43.500  -8.664 -43.125  1.00 75.25           C  
ATOM   3885  C   ILE A 494      43.500  -9.656 -41.969  1.00 75.25           C  
ATOM   3886  CB  ILE A 494      42.031  -8.391 -43.594  1.00 75.25           C  
ATOM   3887  O   ILE A 494      43.562  -9.266 -40.812  1.00 75.25           O  
ATOM   3888  CG1 ILE A 494      42.000  -7.234 -44.594  1.00 75.25           C  
ATOM   3889  CG2 ILE A 494      41.125  -8.102 -42.375  1.00 75.25           C  
ATOM   3890  CD1 ILE A 494      42.375  -5.887 -44.000  1.00 75.25           C  
ATOM   3891  N   GLY A 495      43.469 -10.945 -42.281  1.00 74.56           N  
ATOM   3892  CA  GLY A 495      43.562 -12.031 -41.312  1.00 74.56           C  
ATOM   3893  C   GLY A 495      44.906 -12.078 -40.594  1.00 74.56           C  
ATOM   3894  O   GLY A 495      44.969 -12.383 -39.406  1.00 74.56           O  
ATOM   3895  N   SER A 496      45.938 -11.719 -41.281  1.00 80.19           N  
ATOM   3896  CA  SER A 496      47.312 -11.664 -40.719  1.00 80.19           C  
ATOM   3897  C   SER A 496      47.469 -10.461 -39.781  1.00 80.19           C  
ATOM   3898  CB  SER A 496      48.344 -11.602 -41.844  1.00 80.19           C  
ATOM   3899  O   SER A 496      48.219 -10.531 -38.812  1.00 80.19           O  
ATOM   3900  OG  SER A 496      48.250 -10.375 -42.531  1.00 80.19           O  
ATOM   3901  N   ILE A 497      46.875  -9.328 -40.031  1.00 80.00           N  
ATOM   3902  CA  ILE A 497      46.844  -8.133 -39.219  1.00 80.00           C  
ATOM   3903  C   ILE A 497      46.031  -8.406 -37.938  1.00 80.00           C  
ATOM   3904  CB  ILE A 497      46.250  -6.926 -39.969  1.00 80.00           C  
ATOM   3905  O   ILE A 497      46.438  -8.055 -36.844  1.00 80.00           O  
ATOM   3906  CG1 ILE A 497      47.156  -6.559 -41.156  1.00 80.00           C  
ATOM   3907  CG2 ILE A 497      46.062  -5.730 -39.031  1.00 80.00           C  
ATOM   3908  CD1 ILE A 497      46.594  -5.500 -42.062  1.00 80.00           C  
ATOM   3909  N   ARG A 498      44.938  -9.188 -38.125  1.00 74.69           N  
ATOM   3910  CA  ARG A 498      44.062  -9.570 -37.000  1.00 74.69           C  
ATOM   3911  C   ARG A 498      44.750 -10.555 -36.062  1.00 74.69           C  
ATOM   3912  CB  ARG A 498      42.781 -10.180 -37.531  1.00 74.69           C  
ATOM   3913  O   ARG A 498      44.625 -10.477 -34.844  1.00 74.69           O  
ATOM   3914  CG  ARG A 498      41.719 -10.422 -36.469  1.00 74.69           C  
ATOM   3915  CD  ARG A 498      40.438 -10.992 -37.062  1.00 74.69           C  
ATOM   3916  NE  ARG A 498      39.406 -11.164 -36.031  1.00 74.69           N  
ATOM   3917  NH1 ARG A 498      37.688 -11.594 -37.562  1.00 74.69           N  
ATOM   3918  NH2 ARG A 498      37.281 -11.578 -35.281  1.00 74.69           N  
ATOM   3919  CZ  ARG A 498      38.125 -11.445 -36.312  1.00 74.69           C  
ATOM   3920  N   ASN A 499      45.594 -11.508 -36.594  1.00 77.44           N  
ATOM   3921  CA  ASN A 499      46.219 -12.602 -35.875  1.00 77.44           C  
ATOM   3922  C   ASN A 499      47.625 -12.234 -35.406  1.00 77.44           C  
ATOM   3923  CB  ASN A 499      46.281 -13.867 -36.719  1.00 77.44           C  
ATOM   3924  O   ASN A 499      48.312 -13.039 -34.750  1.00 77.44           O  
ATOM   3925  CG  ASN A 499      44.906 -14.508 -36.875  1.00 77.44           C  
ATOM   3926  ND2 ASN A 499      44.781 -15.398 -37.844  1.00 77.44           N  
ATOM   3927  OD1 ASN A 499      43.969 -14.203 -36.125  1.00 77.44           O  
ATOM   3928  N   GLY A 500      48.031 -10.898 -35.750  1.00 81.00           N  
ATOM   3929  CA  GLY A 500      49.312 -10.398 -35.312  1.00 81.00           C  
ATOM   3930  C   GLY A 500      50.469 -10.992 -36.062  1.00 81.00           C  
ATOM   3931  O   GLY A 500      51.594 -10.992 -35.594  1.00 81.00           O  
ATOM   3932  N   THR A 501      50.312 -11.703 -37.188  1.00 84.88           N  
ATOM   3933  CA  THR A 501      51.312 -12.375 -38.000  1.00 84.88           C  
ATOM   3934  C   THR A 501      51.625 -11.594 -39.281  1.00 84.88           C  
ATOM   3935  CB  THR A 501      50.875 -13.805 -38.344  1.00 84.88           C  
ATOM   3936  O   THR A 501      52.156 -12.141 -40.219  1.00 84.88           O  
ATOM   3937  CG2 THR A 501      50.750 -14.672 -37.094  1.00 84.88           C  
ATOM   3938  OG1 THR A 501      49.625 -13.766 -39.031  1.00 84.88           O  
ATOM   3939  N   TYR A 502      51.219 -10.312 -39.281  1.00 83.12           N  
ATOM   3940  CA  TYR A 502      51.438  -9.461 -40.469  1.00 83.12           C  
ATOM   3941  C   TYR A 502      52.938  -9.227 -40.719  1.00 83.12           C  
ATOM   3942  CB  TYR A 502      50.719  -8.117 -40.281  1.00 83.12           C  
ATOM   3943  O   TYR A 502      53.656  -8.828 -39.781  1.00 83.12           O  
ATOM   3944  CG  TYR A 502      50.938  -7.156 -41.406  1.00 83.12           C  
ATOM   3945  CD1 TYR A 502      51.875  -6.137 -41.344  1.00 83.12           C  
ATOM   3946  CD2 TYR A 502      50.188  -7.266 -42.562  1.00 83.12           C  
ATOM   3947  CE1 TYR A 502      52.062  -5.246 -42.406  1.00 83.12           C  
ATOM   3948  CE2 TYR A 502      50.344  -6.383 -43.625  1.00 83.12           C  
ATOM   3949  OH  TYR A 502      51.469  -4.504 -44.594  1.00 83.12           O  
ATOM   3950  CZ  TYR A 502      51.312  -5.379 -43.531  1.00 83.12           C  
ATOM   3951  N   ALA A 503      53.438  -9.664 -41.906  1.00 84.44           N  
ATOM   3952  CA  ALA A 503      54.844  -9.477 -42.312  1.00 84.44           C  
ATOM   3953  C   ALA A 503      55.031  -8.195 -43.125  1.00 84.44           C  
ATOM   3954  CB  ALA A 503      55.344 -10.680 -43.094  1.00 84.44           C  
ATOM   3955  O   ALA A 503      54.719  -8.156 -44.312  1.00 84.44           O  
ATOM   3956  N   HIS A 504      55.469  -7.168 -42.438  1.00 82.19           N  
ATOM   3957  CA  HIS A 504      55.594  -5.832 -43.000  1.00 82.19           C  
ATOM   3958  C   HIS A 504      56.531  -5.832 -44.219  1.00 82.19           C  
ATOM   3959  CB  HIS A 504      56.062  -4.828 -41.969  1.00 82.19           C  
ATOM   3960  O   HIS A 504      56.344  -5.051 -45.156  1.00 82.19           O  
ATOM   3961  CG  HIS A 504      57.562  -4.797 -41.781  1.00 82.19           C  
ATOM   3962  CD2 HIS A 504      58.469  -3.936 -42.281  1.00 82.19           C  
ATOM   3963  ND1 HIS A 504      58.250  -5.738 -41.062  1.00 82.19           N  
ATOM   3964  CE1 HIS A 504      59.531  -5.457 -41.094  1.00 82.19           C  
ATOM   3965  NE2 HIS A 504      59.719  -4.367 -41.812  1.00 82.19           N  
ATOM   3966  N   ASP A 505      57.562  -6.695 -44.344  1.00 84.06           N  
ATOM   3967  CA  ASP A 505      58.594  -6.754 -45.375  1.00 84.06           C  
ATOM   3968  C   ASP A 505      58.000  -7.188 -46.719  1.00 84.06           C  
ATOM   3969  CB  ASP A 505      59.719  -7.711 -44.969  1.00 84.06           C  
ATOM   3970  O   ASP A 505      58.469  -6.770 -47.781  1.00 84.06           O  
ATOM   3971  CG  ASP A 505      59.219  -9.070 -44.531  1.00 84.06           C  
ATOM   3972  OD1 ASP A 505      58.062  -9.164 -44.031  1.00 84.06           O  
ATOM   3973  OD2 ASP A 505      59.938 -10.062 -44.719  1.00 84.06           O  
ATOM   3974  N   VAL A 506      57.000  -7.922 -46.625  1.00 83.75           N  
ATOM   3975  CA  VAL A 506      56.375  -8.531 -47.781  1.00 83.75           C  
ATOM   3976  C   VAL A 506      55.656  -7.465 -48.625  1.00 83.75           C  
ATOM   3977  CB  VAL A 506      55.406  -9.656 -47.406  1.00 83.75           C  
ATOM   3978  O   VAL A 506      55.688  -7.496 -49.844  1.00 83.75           O  
ATOM   3979  CG1 VAL A 506      54.625 -10.156 -48.625  1.00 83.75           C  
ATOM   3980  CG2 VAL A 506      56.156 -10.805 -46.719  1.00 83.75           C  
ATOM   3981  N   TYR A 507      55.094  -6.391 -47.906  1.00 81.44           N  
ATOM   3982  CA  TYR A 507      54.219  -5.418 -48.562  1.00 81.44           C  
ATOM   3983  C   TYR A 507      54.906  -4.051 -48.625  1.00 81.44           C  
ATOM   3984  CB  TYR A 507      52.906  -5.305 -47.812  1.00 81.44           C  
ATOM   3985  O   TYR A 507      54.281  -3.082 -49.094  1.00 81.44           O  
ATOM   3986  CG  TYR A 507      52.125  -6.605 -47.719  1.00 81.44           C  
ATOM   3987  CD1 TYR A 507      51.469  -7.113 -48.844  1.00 81.44           C  
ATOM   3988  CD2 TYR A 507      52.094  -7.328 -46.531  1.00 81.44           C  
ATOM   3989  CE1 TYR A 507      50.750  -8.305 -48.781  1.00 81.44           C  
ATOM   3990  CE2 TYR A 507      51.375  -8.523 -46.469  1.00 81.44           C  
ATOM   3991  OH  TYR A 507      50.031 -10.195 -47.500  1.00 81.44           O  
ATOM   3992  CZ  TYR A 507      50.719  -9.008 -47.594  1.00 81.44           C  
ATOM   3993  N   ARG A 508      56.094  -3.959 -48.219  1.00 81.56           N  
ATOM   3994  CA  ARG A 508      56.875  -2.721 -48.062  1.00 81.56           C  
ATOM   3995  C   ARG A 508      57.094  -2.064 -49.406  1.00 81.56           C  
ATOM   3996  CB  ARG A 508      58.188  -2.986 -47.375  1.00 81.56           C  
ATOM   3997  O   ARG A 508      56.938  -0.853 -49.562  1.00 81.56           O  
ATOM   3998  CG  ARG A 508      59.000  -1.729 -47.062  1.00 81.56           C  
ATOM   3999  CD  ARG A 508      60.281  -2.043 -46.281  1.00 81.56           C  
ATOM   4000  NE  ARG A 508      61.094  -0.851 -46.094  1.00 81.56           N  
ATOM   4001  NH1 ARG A 508      62.688  -1.906 -44.812  1.00 81.56           N  
ATOM   4002  NH2 ARG A 508      62.906   0.325 -45.312  1.00 81.56           N  
ATOM   4003  CZ  ARG A 508      62.219  -0.813 -45.406  1.00 81.56           C  
ATOM   4004  N   ASP A 509      57.531  -2.826 -50.438  1.00 80.38           N  
ATOM   4005  CA  ASP A 509      57.875  -2.322 -51.781  1.00 80.38           C  
ATOM   4006  C   ASP A 509      56.656  -1.767 -52.500  1.00 80.38           C  
ATOM   4007  CB  ASP A 509      58.531  -3.426 -52.594  1.00 80.38           C  
ATOM   4008  O   ASP A 509      56.719  -0.690 -53.094  1.00 80.38           O  
ATOM   4009  CG  ASP A 509      59.969  -3.686 -52.219  1.00 80.38           C  
ATOM   4010  OD1 ASP A 509      60.625  -2.801 -51.625  1.00 80.38           O  
ATOM   4011  OD2 ASP A 509      60.500  -4.785 -52.531  1.00 80.38           O  
ATOM   4012  N   GLU A 510      55.531  -2.494 -52.312  1.00 80.19           N  
ATOM   4013  CA  GLU A 510      54.250  -2.088 -52.906  1.00 80.19           C  
ATOM   4014  C   GLU A 510      53.688  -0.848 -52.188  1.00 80.19           C  
ATOM   4015  CB  GLU A 510      53.219  -3.230 -52.812  1.00 80.19           C  
ATOM   4016  O   GLU A 510      53.156   0.054 -52.844  1.00 80.19           O  
ATOM   4017  CG  GLU A 510      51.938  -2.963 -53.594  1.00 80.19           C  
ATOM   4018  CD  GLU A 510      50.969  -4.125 -53.531  1.00 80.19           C  
ATOM   4019  OE1 GLU A 510      49.875  -4.020 -54.125  1.00 80.19           O  
ATOM   4020  OE2 GLU A 510      51.281  -5.148 -52.906  1.00 80.19           O  
ATOM   4021  N   ALA A 511      53.781  -0.785 -50.906  1.00 78.56           N  
ATOM   4022  CA  ALA A 511      53.312   0.312 -50.031  1.00 78.56           C  
ATOM   4023  C   ALA A 511      54.125   1.576 -50.281  1.00 78.56           C  
ATOM   4024  CB  ALA A 511      53.375  -0.085 -48.562  1.00 78.56           C  
ATOM   4025  O   ALA A 511      53.562   2.676 -50.375  1.00 78.56           O  
ATOM   4026  N   LEU A 512      55.500   1.513 -50.438  1.00 80.25           N  
ATOM   4027  CA  LEU A 512      56.406   2.633 -50.688  1.00 80.25           C  
ATOM   4028  C   LEU A 512      56.188   3.205 -52.062  1.00 80.25           C  
ATOM   4029  CB  LEU A 512      57.875   2.193 -50.531  1.00 80.25           C  
ATOM   4030  O   LEU A 512      56.250   4.422 -52.281  1.00 80.25           O  
ATOM   4031  CG  LEU A 512      58.375   2.043 -49.094  1.00 80.25           C  
ATOM   4032  CD1 LEU A 512      59.750   1.385 -49.094  1.00 80.25           C  
ATOM   4033  CD2 LEU A 512      58.438   3.400 -48.406  1.00 80.25           C  
ATOM   4034  N   ASN A 513      55.938   2.387 -53.062  1.00 77.69           N  
ATOM   4035  CA  ASN A 513      55.656   2.775 -54.438  1.00 77.69           C  
ATOM   4036  C   ASN A 513      54.312   3.512 -54.594  1.00 77.69           C  
ATOM   4037  CB  ASN A 513      55.688   1.551 -55.375  1.00 77.69           C  
ATOM   4038  O   ASN A 513      54.219   4.461 -55.344  1.00 77.69           O  
ATOM   4039  CG  ASN A 513      57.094   1.112 -55.719  1.00 77.69           C  
ATOM   4040  ND2 ASN A 513      57.219  -0.134 -56.156  1.00 77.69           N  
ATOM   4041  OD1 ASN A 513      58.031   1.887 -55.625  1.00 77.69           O  
ATOM   4042  N   ASN A 514      53.344   3.137 -53.781  1.00 72.00           N  
ATOM   4043  CA  ASN A 514      52.031   3.725 -53.781  1.00 72.00           C  
ATOM   4044  C   ASN A 514      51.969   5.000 -52.938  1.00 72.00           C  
ATOM   4045  CB  ASN A 514      51.000   2.715 -53.250  1.00 72.00           C  
ATOM   4046  O   ASN A 514      51.156   5.879 -53.188  1.00 72.00           O  
ATOM   4047  CG  ASN A 514      50.656   1.635 -54.281  1.00 72.00           C  
ATOM   4048  ND2 ASN A 514      50.188   0.497 -53.781  1.00 72.00           N  
ATOM   4049  OD1 ASN A 514      50.844   1.821 -55.469  1.00 72.00           O  
ATOM   4050  N   ARG A 515      52.844   5.133 -51.906  1.00 66.00           N  
ATOM   4051  CA  ARG A 515      52.969   6.305 -51.031  1.00 66.00           C  
ATOM   4052  C   ARG A 515      53.625   7.457 -51.781  1.00 66.00           C  
ATOM   4053  CB  ARG A 515      53.781   5.957 -49.781  1.00 66.00           C  
ATOM   4054  O   ARG A 515      53.281   8.617 -51.594  1.00 66.00           O  
ATOM   4055  CG  ARG A 515      53.625   6.965 -48.656  1.00 66.00           C  
ATOM   4056  CD  ARG A 515      54.312   6.500 -47.375  1.00 66.00           C  
ATOM   4057  NE  ARG A 515      54.094   7.441 -46.281  1.00 66.00           N  
ATOM   4058  NH1 ARG A 515      55.531   6.363 -44.812  1.00 66.00           N  
ATOM   4059  NH2 ARG A 515      54.438   8.273 -44.156  1.00 66.00           N  
ATOM   4060  CZ  ARG A 515      54.688   7.355 -45.094  1.00 66.00           C  
ATOM   4061  N   PHE A 516      54.562   7.207 -52.625  1.00 58.62           N  
ATOM   4062  CA  PHE A 516      55.344   8.203 -53.344  1.00 58.62           C  
ATOM   4063  C   PHE A 516      54.750   8.477 -54.719  1.00 58.62           C  
ATOM   4064  CB  PHE A 516      56.781   7.734 -53.500  1.00 58.62           C  
ATOM   4065  O   PHE A 516      55.344   9.164 -55.531  1.00 58.62           O  
ATOM   4066  CG  PHE A 516      57.562   7.738 -52.188  1.00 58.62           C  
ATOM   4067  CD1 PHE A 516      57.938   8.938 -51.594  1.00 58.62           C  
ATOM   4068  CD2 PHE A 516      57.906   6.547 -51.562  1.00 58.62           C  
ATOM   4069  CE1 PHE A 516      58.656   8.945 -50.406  1.00 58.62           C  
ATOM   4070  CE2 PHE A 516      58.625   6.547 -50.375  1.00 58.62           C  
ATOM   4071  CZ  PHE A 516      59.000   7.746 -49.781  1.00 58.62           C  
ATOM   4072  N   GLN A 517      53.375   8.109 -55.000  1.00 50.97           N  
ATOM   4073  CA  GLN A 517      52.719   8.484 -56.250  1.00 50.97           C  
ATOM   4074  C   GLN A 517      52.312   9.953 -56.250  1.00 50.97           C  
ATOM   4075  CB  GLN A 517      51.500   7.598 -56.500  1.00 50.97           C  
ATOM   4076  O   GLN A 517      51.594  10.398 -55.344  1.00 50.97           O  
ATOM   4077  CG  GLN A 517      51.812   6.328 -57.281  1.00 50.97           C  
ATOM   4078  CD  GLN A 517      50.594   5.609 -57.750  1.00 50.97           C  
ATOM   4079  NE2 GLN A 517      50.750   4.625 -58.625  1.00 50.97           N  
ATOM   4080  OE1 GLN A 517      49.469   5.934 -57.344  1.00 50.97           O  
ATOM   4081  N   ILE A 518      53.219  10.930 -56.469  1.00 37.72           N  
ATOM   4082  CA  ILE A 518      52.938  12.336 -56.750  1.00 37.72           C  
ATOM   4083  C   ILE A 518      51.812  12.430 -57.781  1.00 37.72           C  
ATOM   4084  CB  ILE A 518      54.188  13.102 -57.219  1.00 37.72           C  
ATOM   4085  O   ILE A 518      52.000  11.961 -58.938  1.00 37.72           O  
ATOM   4086  CG1 ILE A 518      55.312  12.961 -56.188  1.00 37.72           C  
ATOM   4087  CG2 ILE A 518      53.844  14.578 -57.469  1.00 37.72           C  
ATOM   4088  CD1 ILE A 518      56.656  13.477 -56.656  1.00 37.72           C  
ATOM   4089  N   LYS A 519      50.500  12.320 -57.406  1.00 38.38           N  
ATOM   4090  CA  LYS A 519      49.406  12.664 -58.312  1.00 38.38           C  
ATOM   4091  C   LYS A 519      49.438  14.148 -58.688  1.00 38.38           C  
ATOM   4092  CB  LYS A 519      48.062  12.312 -57.688  1.00 38.38           C  
ATOM   4093  O   LYS A 519      49.594  15.000 -57.812  1.00 38.38           O  
ATOM   4094  CG  LYS A 519      47.625  10.867 -57.906  1.00 38.38           C  
ATOM   4095  CD  LYS A 519      46.188  10.633 -57.469  1.00 38.38           C  
ATOM   4096  CE  LYS A 519      45.781   9.180 -57.625  1.00 38.38           C  
ATOM   4097  NZ  LYS A 519      44.375   8.945 -57.188  1.00 38.38           N  
ATOM   4098  N   GLY A 520      50.062  14.555 -59.750  1.00 31.56           N  
ATOM   4099  CA  GLY A 520      49.875  15.852 -60.406  1.00 31.56           C  
ATOM   4100  C   GLY A 520      48.531  16.469 -60.156  1.00 31.56           C  
ATOM   4101  O   GLY A 520      47.531  15.758 -59.969  1.00 31.56           O  
ATOM   4102  N   VAL A 521      48.281  17.484 -59.219  1.00 31.78           N  
ATOM   4103  CA  VAL A 521      47.062  18.234 -58.969  1.00 31.78           C  
ATOM   4104  C   VAL A 521      46.125  18.094 -60.188  1.00 31.78           C  
ATOM   4105  CB  VAL A 521      47.344  19.734 -58.688  1.00 31.78           C  
ATOM   4106  O   VAL A 521      46.531  18.391 -61.312  1.00 31.78           O  
ATOM   4107  CG1 VAL A 521      46.031  20.516 -58.562  1.00 31.78           C  
ATOM   4108  CG2 VAL A 521      48.188  19.875 -57.438  1.00 31.78           C  
ATOM   4109  N   GLU A 522      45.031  17.188 -60.219  1.00 36.03           N  
ATOM   4110  CA  GLU A 522      43.938  17.109 -61.188  1.00 36.03           C  
ATOM   4111  C   GLU A 522      42.906  18.203 -60.938  1.00 36.03           C  
ATOM   4112  CB  GLU A 522      43.281  15.734 -61.125  1.00 36.03           C  
ATOM   4113  O   GLU A 522      42.344  18.297 -59.812  1.00 36.03           O  
ATOM   4114  CG  GLU A 522      43.344  14.969 -62.438  1.00 36.03           C  
ATOM   4115  CD  GLU A 522      42.719  13.594 -62.375  1.00 36.03           C  
ATOM   4116  OE1 GLU A 522      42.688  12.875 -63.406  1.00 36.03           O  
ATOM   4117  OE2 GLU A 522      42.219  13.227 -61.281  1.00 36.03           O  
ATOM   4118  N   LEU A 523      43.031  19.312 -61.438  1.00 31.84           N  
ATOM   4119  CA  LEU A 523      42.156  20.484 -61.406  1.00 31.84           C  
ATOM   4120  C   LEU A 523      40.812  20.156 -62.031  1.00 31.84           C  
ATOM   4121  CB  LEU A 523      42.812  21.656 -62.156  1.00 31.84           C  
ATOM   4122  O   LEU A 523      40.750  19.562 -63.125  1.00 31.84           O  
ATOM   4123  CG  LEU A 523      43.875  22.422 -61.375  1.00 31.84           C  
ATOM   4124  CD1 LEU A 523      44.906  22.984 -62.344  1.00 31.84           C  
ATOM   4125  CD2 LEU A 523      43.250  23.547 -60.562  1.00 31.84           C  
ATOM   4126  N   LYS A 524      39.688  19.875 -61.312  1.00 38.62           N  
ATOM   4127  CA  LYS A 524      38.281  19.750 -61.625  1.00 38.62           C  
ATOM   4128  C   LYS A 524      37.844  20.828 -62.625  1.00 38.62           C  
ATOM   4129  CB  LYS A 524      37.406  19.812 -60.375  1.00 38.62           C  
ATOM   4130  O   LYS A 524      38.281  21.969 -62.562  1.00 38.62           O  
ATOM   4131  CG  LYS A 524      37.219  18.469 -59.688  1.00 38.62           C  
ATOM   4132  CD  LYS A 524      36.188  18.562 -58.562  1.00 38.62           C  
ATOM   4133  CE  LYS A 524      36.031  17.234 -57.844  1.00 38.62           C  
ATOM   4134  NZ  LYS A 524      35.000  17.312 -56.750  1.00 38.62           N  
ATOM   4135  N   SER A 525      37.500  20.469 -63.906  1.00 46.62           N  
ATOM   4136  CA  SER A 525      37.031  21.047 -65.188  1.00 46.62           C  
ATOM   4137  C   SER A 525      36.406  22.406 -64.938  1.00 46.62           C  
ATOM   4138  CB  SER A 525      36.062  20.094 -65.875  1.00 46.62           C  
ATOM   4139  O   SER A 525      36.562  23.297 -65.812  1.00 46.62           O  
ATOM   4140  OG  SER A 525      34.719  20.531 -65.625  1.00 46.62           O  
ATOM   4141  N   GLY A 526      36.125  22.844 -63.656  1.00 54.44           N  
ATOM   4142  CA  GLY A 526      35.562  24.141 -63.344  1.00 54.44           C  
ATOM   4143  C   GLY A 526      36.594  25.078 -62.688  1.00 54.44           C  
ATOM   4144  O   GLY A 526      36.562  26.281 -62.906  1.00 54.44           O  
ATOM   4145  N   TYR A 527      37.656  24.562 -62.031  1.00 47.88           N  
ATOM   4146  CA  TYR A 527      38.781  25.234 -61.406  1.00 47.88           C  
ATOM   4147  C   TYR A 527      40.031  25.125 -62.250  1.00 47.88           C  
ATOM   4148  CB  TYR A 527      39.062  24.625 -60.000  1.00 47.88           C  
ATOM   4149  O   TYR A 527      40.969  25.953 -62.125  1.00 47.88           O  
ATOM   4150  CG  TYR A 527      38.344  25.344 -58.875  1.00 47.88           C  
ATOM   4151  CD1 TYR A 527      38.906  26.469 -58.281  1.00 47.88           C  
ATOM   4152  CD2 TYR A 527      37.094  24.922 -58.438  1.00 47.88           C  
ATOM   4153  CE1 TYR A 527      38.281  27.141 -57.250  1.00 47.88           C  
ATOM   4154  CE2 TYR A 527      36.438  25.578 -57.406  1.00 47.88           C  
ATOM   4155  OH  TYR A 527      36.406  27.344 -55.781  1.00 47.88           O  
ATOM   4156  CZ  TYR A 527      37.031  26.688 -56.812  1.00 47.88           C  
ATOM   4157  N   LYS A 528      40.094  24.172 -63.219  1.00 51.69           N  
ATOM   4158  CA  LYS A 528      41.156  23.984 -64.250  1.00 51.69           C  
ATOM   4159  C   LYS A 528      41.156  25.141 -65.250  1.00 51.69           C  
ATOM   4160  CB  LYS A 528      40.969  22.656 -64.938  1.00 51.69           C  
ATOM   4161  O   LYS A 528      42.219  25.656 -65.625  1.00 51.69           O  
ATOM   4162  CG  LYS A 528      42.156  22.266 -65.812  1.00 51.69           C  
ATOM   4163  CD  LYS A 528      41.906  20.906 -66.500  1.00 51.69           C  
ATOM   4164  CE  LYS A 528      43.062  20.562 -67.438  1.00 51.69           C  
ATOM   4165  NZ  LYS A 528      42.875  19.219 -68.062  1.00 51.69           N  
ATOM   4166  N   ASP A 529      39.969  25.703 -65.562  1.00 57.53           N  
ATOM   4167  CA  ASP A 529      39.781  26.844 -66.438  1.00 57.53           C  
ATOM   4168  C   ASP A 529      40.000  28.156 -65.688  1.00 57.53           C  
ATOM   4169  CB  ASP A 529      38.406  26.844 -67.062  1.00 57.53           C  
ATOM   4170  O   ASP A 529      40.625  29.094 -66.188  1.00 57.53           O  
ATOM   4171  CG  ASP A 529      38.312  25.906 -68.250  1.00 57.53           C  
ATOM   4172  OD1 ASP A 529      39.344  25.500 -68.812  1.00 57.53           O  
ATOM   4173  OD2 ASP A 529      37.156  25.578 -68.688  1.00 57.53           O  
ATOM   4174  N   TRP A 530      39.719  28.219 -64.438  1.00 64.50           N  
ATOM   4175  CA  TRP A 530      39.875  29.359 -63.531  1.00 64.50           C  
ATOM   4176  C   TRP A 530      41.312  29.469 -63.062  1.00 64.50           C  
ATOM   4177  CB  TRP A 530      38.938  29.266 -62.344  1.00 64.50           C  
ATOM   4178  O   TRP A 530      41.906  30.547 -63.031  1.00 64.50           O  
ATOM   4179  CG  TRP A 530      39.156  30.312 -61.312  1.00 64.50           C  
ATOM   4180  CD1 TRP A 530      40.281  30.469 -60.531  1.00 64.50           C  
ATOM   4181  CD2 TRP A 530      38.250  31.344 -60.906  1.00 64.50           C  
ATOM   4182  CE2 TRP A 530      38.875  32.094 -59.906  1.00 64.50           C  
ATOM   4183  CE3 TRP A 530      36.969  31.719 -61.344  1.00 64.50           C  
ATOM   4184  NE1 TRP A 530      40.125  31.547 -59.688  1.00 64.50           N  
ATOM   4185  CH2 TRP A 530      37.000  33.531 -59.719  1.00 64.50           C  
ATOM   4186  CZ2 TRP A 530      38.250  33.188 -59.281  1.00 64.50           C  
ATOM   4187  CZ3 TRP A 530      36.344  32.812 -60.719  1.00 64.50           C  
ATOM   4188  N   ILE A 531      41.938  28.328 -62.656  1.00 64.62           N  
ATOM   4189  CA  ILE A 531      43.312  28.266 -62.250  1.00 64.62           C  
ATOM   4190  C   ILE A 531      44.250  28.469 -63.438  1.00 64.62           C  
ATOM   4191  CB  ILE A 531      43.656  26.938 -61.531  1.00 64.62           C  
ATOM   4192  O   ILE A 531      45.281  29.125 -63.344  1.00 64.62           O  
ATOM   4193  CG1 ILE A 531      42.938  26.875 -60.188  1.00 64.62           C  
ATOM   4194  CG2 ILE A 531      45.156  26.750 -61.375  1.00 64.62           C  
ATOM   4195  CD1 ILE A 531      43.000  25.500 -59.531  1.00 64.62           C  
ATOM   4196  N   LEU A 532      43.906  27.984 -64.625  1.00 66.50           N  
ATOM   4197  CA  LEU A 532      44.594  28.219 -65.938  1.00 66.50           C  
ATOM   4198  C   LEU A 532      44.438  29.672 -66.375  1.00 66.50           C  
ATOM   4199  CB  LEU A 532      44.062  27.297 -67.000  1.00 66.50           C  
ATOM   4200  O   LEU A 532      45.406  30.281 -66.875  1.00 66.50           O  
ATOM   4201  CG  LEU A 532      45.000  26.156 -67.438  1.00 66.50           C  
ATOM   4202  CD1 LEU A 532      44.250  24.859 -67.562  1.00 66.50           C  
ATOM   4203  CD2 LEU A 532      45.688  26.516 -68.750  1.00 66.50           C  
ATOM   4204  N   TRP A 533      43.312  30.344 -66.062  1.00 70.50           N  
ATOM   4205  CA  TRP A 533      43.062  31.750 -66.375  1.00 70.50           C  
ATOM   4206  C   TRP A 533      43.781  32.656 -65.375  1.00 70.50           C  
ATOM   4207  CB  TRP A 533      41.562  32.031 -66.312  1.00 70.50           C  
ATOM   4208  O   TRP A 533      44.344  33.688 -65.812  1.00 70.50           O  
ATOM   4209  CG  TRP A 533      40.875  31.984 -67.625  1.00 70.50           C  
ATOM   4210  CD1 TRP A 533      40.156  30.938 -68.188  1.00 70.50           C  
ATOM   4211  CD2 TRP A 533      40.844  33.031 -68.625  1.00 70.50           C  
ATOM   4212  CE2 TRP A 533      40.094  32.531 -69.750  1.00 70.50           C  
ATOM   4213  CE3 TRP A 533      41.375  34.312 -68.688  1.00 70.50           C  
ATOM   4214  NE1 TRP A 533      39.688  31.266 -69.438  1.00 70.50           N  
ATOM   4215  CH2 TRP A 533      40.406  34.562 -70.938  1.00 70.50           C  
ATOM   4216  CZ2 TRP A 533      39.875  33.312 -70.875  1.00 70.50           C  
ATOM   4217  CZ3 TRP A 533      41.156  35.094 -69.812  1.00 70.50           C  
ATOM   4218  N   ILE A 534      43.875  32.219 -64.062  1.00 74.25           N  
ATOM   4219  CA  ILE A 534      44.625  32.969 -63.031  1.00 74.25           C  
ATOM   4220  C   ILE A 534      46.125  32.844 -63.281  1.00 74.25           C  
ATOM   4221  CB  ILE A 534      44.250  32.500 -61.625  1.00 74.25           C  
ATOM   4222  O   ILE A 534      46.875  33.812 -63.156  1.00 74.25           O  
ATOM   4223  CG1 ILE A 534      42.781  32.812 -61.312  1.00 74.25           C  
ATOM   4224  CG2 ILE A 534      45.156  33.156 -60.594  1.00 74.25           C  
ATOM   4225  CD1 ILE A 534      42.281  32.344 -59.969  1.00 74.25           C  
ATOM   4226  N   SER A 535      46.562  31.594 -63.625  1.00 70.75           N  
ATOM   4227  CA  SER A 535      47.969  31.344 -63.969  1.00 70.75           C  
ATOM   4228  C   SER A 535      48.375  32.062 -65.250  1.00 70.75           C  
ATOM   4229  CB  SER A 535      48.250  29.844 -64.062  1.00 70.75           C  
ATOM   4230  O   SER A 535      49.469  32.625 -65.312  1.00 70.75           O  
ATOM   4231  OG  SER A 535      49.375  29.609 -64.938  1.00 70.75           O  
ATOM   4232  N   PHE A 536      47.438  32.062 -66.312  1.00 75.06           N  
ATOM   4233  CA  PHE A 536      47.625  32.812 -67.562  1.00 75.06           C  
ATOM   4234  C   PHE A 536      47.625  34.312 -67.312  1.00 75.06           C  
ATOM   4235  CB  PHE A 536      46.531  32.438 -68.562  1.00 75.06           C  
ATOM   4236  O   PHE A 536      48.469  35.031 -67.875  1.00 75.06           O  
ATOM   4237  CG  PHE A 536      46.750  33.031 -69.938  1.00 75.06           C  
ATOM   4238  CD1 PHE A 536      46.031  34.156 -70.312  1.00 75.06           C  
ATOM   4239  CD2 PHE A 536      47.625  32.438 -70.812  1.00 75.06           C  
ATOM   4240  CE1 PHE A 536      46.219  34.719 -71.562  1.00 75.06           C  
ATOM   4241  CE2 PHE A 536      47.812  33.000 -72.062  1.00 75.06           C  
ATOM   4242  CZ  PHE A 536      47.125  34.125 -72.438  1.00 75.06           C  
ATOM   4243  N   ALA A 537      46.781  34.844 -66.375  1.00 75.19           N  
ATOM   4244  CA  ALA A 537      46.688  36.250 -66.000  1.00 75.19           C  
ATOM   4245  C   ALA A 537      47.938  36.688 -65.250  1.00 75.19           C  
ATOM   4246  CB  ALA A 537      45.438  36.531 -65.188  1.00 75.19           C  
ATOM   4247  O   ALA A 537      48.469  37.781 -65.500  1.00 75.19           O  
ATOM   4248  N   ILE A 538      48.406  35.812 -64.312  1.00 77.62           N  
ATOM   4249  CA  ILE A 538      49.562  36.125 -63.469  1.00 77.62           C  
ATOM   4250  C   ILE A 538      50.844  36.062 -64.312  1.00 77.62           C  
ATOM   4251  CB  ILE A 538      49.688  35.156 -62.281  1.00 77.62           C  
ATOM   4252  O   ILE A 538      51.719  36.906 -64.188  1.00 77.62           O  
ATOM   4253  CG1 ILE A 538      48.531  35.375 -61.281  1.00 77.62           C  
ATOM   4254  CG2 ILE A 538      51.062  35.312 -61.562  1.00 77.62           C  
ATOM   4255  CD1 ILE A 538      48.469  34.344 -60.156  1.00 77.62           C  
ATOM   4256  N   SER A 539      50.906  35.062 -65.250  1.00 78.06           N  
ATOM   4257  CA  SER A 539      52.031  34.938 -66.188  1.00 78.06           C  
ATOM   4258  C   SER A 539      52.062  36.125 -67.188  1.00 78.06           C  
ATOM   4259  CB  SER A 539      51.969  33.625 -67.000  1.00 78.06           C  
ATOM   4260  O   SER A 539      53.125  36.656 -67.438  1.00 78.06           O  
ATOM   4261  OG  SER A 539      50.969  33.719 -68.000  1.00 78.06           O  
ATOM   4262  N   CYS A 540      50.906  36.594 -67.625  1.00 78.44           N  
ATOM   4263  CA  CYS A 540      50.781  37.781 -68.500  1.00 78.44           C  
ATOM   4264  C   CYS A 540      51.156  39.031 -67.750  1.00 78.44           C  
ATOM   4265  CB  CYS A 540      49.375  37.906 -69.062  1.00 78.44           C  
ATOM   4266  O   CYS A 540      51.812  39.906 -68.250  1.00 78.44           O  
ATOM   4267  SG  CYS A 540      49.312  38.156 -70.812  1.00 78.44           S  
ATOM   4268  N   PHE A 541      50.750  39.094 -66.438  1.00 78.81           N  
ATOM   4269  CA  PHE A 541      51.062  40.250 -65.625  1.00 78.81           C  
ATOM   4270  C   PHE A 541      52.562  40.281 -65.312  1.00 78.81           C  
ATOM   4271  CB  PHE A 541      50.312  40.156 -64.250  1.00 78.81           C  
ATOM   4272  O   PHE A 541      53.188  41.375 -65.375  1.00 78.81           O  
ATOM   4273  CG  PHE A 541      50.406  41.406 -63.438  1.00 78.81           C  
ATOM   4274  CD1 PHE A 541      51.250  41.469 -62.375  1.00 78.81           C  
ATOM   4275  CD2 PHE A 541      49.594  42.500 -63.750  1.00 78.81           C  
ATOM   4276  CE1 PHE A 541      51.344  42.625 -61.594  1.00 78.81           C  
ATOM   4277  CE2 PHE A 541      49.688  43.656 -62.969  1.00 78.81           C  
ATOM   4278  CZ  PHE A 541      50.562  43.719 -61.906  1.00 78.81           C  
ATOM   4279  N   LEU A 542      53.156  39.156 -65.062  1.00 82.00           N  
ATOM   4280  CA  LEU A 542      54.594  39.125 -64.812  1.00 82.00           C  
ATOM   4281  C   LEU A 542      55.406  39.469 -66.062  1.00 82.00           C  
ATOM   4282  CB  LEU A 542      55.000  37.719 -64.312  1.00 82.00           C  
ATOM   4283  O   LEU A 542      56.406  40.125 -66.000  1.00 82.00           O  
ATOM   4284  CG  LEU A 542      54.688  37.406 -62.812  1.00 82.00           C  
ATOM   4285  CD1 LEU A 542      54.906  35.938 -62.531  1.00 82.00           C  
ATOM   4286  CD2 LEU A 542      55.562  38.281 -61.906  1.00 82.00           C  
ATOM   4287  N   LEU A 543      54.906  38.969 -67.188  1.00 82.31           N  
ATOM   4288  CA  LEU A 543      55.531  39.344 -68.438  1.00 82.31           C  
ATOM   4289  C   LEU A 543      55.406  40.812 -68.750  1.00 82.31           C  
ATOM   4290  CB  LEU A 543      54.875  38.531 -69.625  1.00 82.31           C  
ATOM   4291  O   LEU A 543      56.344  41.438 -69.188  1.00 82.31           O  
ATOM   4292  CG  LEU A 543      55.656  37.312 -70.125  1.00 82.31           C  
ATOM   4293  CD1 LEU A 543      54.781  36.438 -70.938  1.00 82.31           C  
ATOM   4294  CD2 LEU A 543      56.906  37.781 -70.875  1.00 82.31           C  
ATOM   4295  N   CYS A 544      54.312  41.469 -68.438  1.00 81.44           N  
ATOM   4296  CA  CYS A 544      54.094  42.906 -68.625  1.00 81.44           C  
ATOM   4297  C   CYS A 544      55.000  43.688 -67.688  1.00 81.44           C  
ATOM   4298  CB  CYS A 544      52.656  43.250 -68.312  1.00 81.44           C  
ATOM   4299  O   CYS A 544      55.562  44.719 -68.062  1.00 81.44           O  
ATOM   4300  SG  CYS A 544      51.531  42.812 -69.688  1.00 81.44           S  
ATOM   4301  N   VAL A 545      55.094  43.188 -66.438  1.00 82.44           N  
ATOM   4302  CA  VAL A 545      55.969  43.844 -65.438  1.00 82.44           C  
ATOM   4303  C   VAL A 545      57.438  43.750 -65.938  1.00 82.44           C  
ATOM   4304  CB  VAL A 545      55.812  43.188 -64.062  1.00 82.44           C  
ATOM   4305  O   VAL A 545      58.188  44.688 -65.812  1.00 82.44           O  
ATOM   4306  CG1 VAL A 545      56.875  43.750 -63.094  1.00 82.44           C  
ATOM   4307  CG2 VAL A 545      54.406  43.438 -63.500  1.00 82.44           C  
ATOM   4308  N   ALA A 546      57.812  42.594 -66.375  1.00 82.06           N  
ATOM   4309  CA  ALA A 546      59.156  42.406 -66.875  1.00 82.06           C  
ATOM   4310  C   ALA A 546      59.406  43.281 -68.125  1.00 82.06           C  
ATOM   4311  CB  ALA A 546      59.375  40.938 -67.250  1.00 82.06           C  
ATOM   4312  O   ALA A 546      60.469  43.875 -68.250  1.00 82.06           O  
ATOM   4313  N   LEU A 547      58.438  43.375 -69.062  1.00 81.12           N  
ATOM   4314  CA  LEU A 547      58.531  44.219 -70.250  1.00 81.12           C  
ATOM   4315  C   LEU A 547      58.562  45.688 -69.875  1.00 81.12           C  
ATOM   4316  CB  LEU A 547      57.344  43.969 -71.188  1.00 81.12           C  
ATOM   4317  O   LEU A 547      59.344  46.469 -70.438  1.00 81.12           O  
ATOM   4318  CG  LEU A 547      57.562  42.875 -72.250  1.00 81.12           C  
ATOM   4319  CD1 LEU A 547      56.219  42.281 -72.688  1.00 81.12           C  
ATOM   4320  CD2 LEU A 547      58.312  43.438 -73.438  1.00 81.12           C  
ATOM   4321  N   LEU A 548      57.719  46.094 -68.875  1.00 81.19           N  
ATOM   4322  CA  LEU A 548      57.719  47.469 -68.375  1.00 81.19           C  
ATOM   4323  C   LEU A 548      59.031  47.781 -67.688  1.00 81.19           C  
ATOM   4324  CB  LEU A 548      56.562  47.688 -67.438  1.00 81.19           C  
ATOM   4325  O   LEU A 548      59.562  48.875 -67.812  1.00 81.19           O  
ATOM   4326  CG  LEU A 548      55.188  47.906 -68.125  1.00 81.19           C  
ATOM   4327  CD1 LEU A 548      54.062  47.812 -67.062  1.00 81.19           C  
ATOM   4328  CD2 LEU A 548      55.125  49.250 -68.812  1.00 81.19           C  
ATOM   4329  N   GLY A 549      59.469  46.781 -66.875  1.00 81.88           N  
ATOM   4330  CA  GLY A 549      60.781  46.906 -66.312  1.00 81.88           C  
ATOM   4331  C   GLY A 549      61.906  47.062 -67.312  1.00 81.88           C  
ATOM   4332  O   GLY A 549      62.812  47.875 -67.125  1.00 81.88           O  
ATOM   4333  N   PHE A 550      61.812  46.312 -68.312  1.00 80.00           N  
ATOM   4334  CA  PHE A 550      62.781  46.375 -69.438  1.00 80.00           C  
ATOM   4335  C   PHE A 550      62.688  47.688 -70.188  1.00 80.00           C  
ATOM   4336  CB  PHE A 550      62.594  45.188 -70.375  1.00 80.00           C  
ATOM   4337  O   PHE A 550      63.688  48.312 -70.500  1.00 80.00           O  
ATOM   4338  CG  PHE A 550      63.625  45.094 -71.500  1.00 80.00           C  
ATOM   4339  CD1 PHE A 550      63.406  45.625 -72.750  1.00 80.00           C  
ATOM   4340  CD2 PHE A 550      64.875  44.500 -71.188  1.00 80.00           C  
ATOM   4341  CE1 PHE A 550      64.375  45.531 -73.750  1.00 80.00           C  
ATOM   4342  CE2 PHE A 550      65.812  44.406 -72.188  1.00 80.00           C  
ATOM   4343  CZ  PHE A 550      65.625  44.938 -73.438  1.00 80.00           C  
ATOM   4344  N   ILE A 551      61.469  48.156 -70.500  1.00 78.75           N  
ATOM   4345  CA  ILE A 551      61.250  49.438 -71.125  1.00 78.75           C  
ATOM   4346  C   ILE A 551      61.750  50.562 -70.250  1.00 78.75           C  
ATOM   4347  CB  ILE A 551      59.750  49.625 -71.500  1.00 78.75           C  
ATOM   4348  O   ILE A 551      62.344  51.500 -70.750  1.00 78.75           O  
ATOM   4349  CG1 ILE A 551      59.281  48.594 -72.500  1.00 78.75           C  
ATOM   4350  CG2 ILE A 551      59.469  51.031 -71.938  1.00 78.75           C  
ATOM   4351  CD1 ILE A 551      57.781  48.594 -72.812  1.00 78.75           C  
ATOM   4352  N   MET A 552      61.438  50.469 -68.938  1.00 74.94           N  
ATOM   4353  CA  MET A 552      61.906  51.469 -68.000  1.00 74.94           C  
ATOM   4354  C   MET A 552      63.438  51.406 -67.875  1.00 74.94           C  
ATOM   4355  CB  MET A 552      61.250  51.250 -66.625  1.00 74.94           C  
ATOM   4356  O   MET A 552      64.062  52.469 -67.750  1.00 74.94           O  
ATOM   4357  CG  MET A 552      59.812  51.688 -66.562  1.00 74.94           C  
ATOM   4358  SD  MET A 552      59.625  53.500 -66.625  1.00 74.94           S  
ATOM   4359  CE  MET A 552      60.250  53.906 -64.938  1.00 74.94           C  
ATOM   4360  N   TRP A 553      63.938  50.219 -67.812  1.00 76.94           N  
ATOM   4361  CA  TRP A 553      65.375  50.000 -67.812  1.00 76.94           C  
ATOM   4362  C   TRP A 553      66.000  50.500 -69.125  1.00 76.94           C  
ATOM   4363  CB  TRP A 553      65.688  48.531 -67.562  1.00 76.94           C  
ATOM   4364  O   TRP A 553      67.062  51.125 -69.062  1.00 76.94           O  
ATOM   4365  CG  TRP A 553      67.188  48.219 -67.500  1.00 76.94           C  
ATOM   4366  CD1 TRP A 553      68.000  48.469 -66.438  1.00 76.94           C  
ATOM   4367  CD2 TRP A 553      68.000  47.625 -68.500  1.00 76.94           C  
ATOM   4368  CE2 TRP A 553      69.312  47.531 -68.000  1.00 76.94           C  
ATOM   4369  CE3 TRP A 553      67.750  47.125 -69.812  1.00 76.94           C  
ATOM   4370  NE1 TRP A 553      69.312  48.062 -66.750  1.00 76.94           N  
ATOM   4371  CH2 TRP A 553      70.062  46.531 -70.000  1.00 76.94           C  
ATOM   4372  CZ2 TRP A 553      70.375  47.000 -68.750  1.00 76.94           C  
ATOM   4373  CZ3 TRP A 553      68.750  46.594 -70.500  1.00 76.94           C  
ATOM   4374  N   ALA A 554      65.438  50.219 -70.250  1.00 73.69           N  
ATOM   4375  CA  ALA A 554      65.875  50.656 -71.562  1.00 73.69           C  
ATOM   4376  C   ALA A 554      65.750  52.156 -71.750  1.00 73.69           C  
ATOM   4377  CB  ALA A 554      65.125  49.938 -72.625  1.00 73.69           C  
ATOM   4378  O   ALA A 554      66.500  52.812 -72.375  1.00 73.69           O  
ATOM   4379  N   CYS A 555      64.688  52.844 -71.062  1.00 69.38           N  
ATOM   4380  CA  CYS A 555      64.500  54.281 -71.062  1.00 69.38           C  
ATOM   4381  C   CYS A 555      65.438  54.969 -70.125  1.00 69.38           C  
ATOM   4382  CB  CYS A 555      63.031  54.594 -70.625  1.00 69.38           C  
ATOM   4383  O   CYS A 555      65.875  56.094 -70.375  1.00 69.38           O  
ATOM   4384  SG  CYS A 555      61.844  54.438 -71.938  1.00 69.38           S  
ATOM   4385  N   GLN A 556      66.000  54.281 -69.000  1.00 67.06           N  
ATOM   4386  CA  GLN A 556      66.938  54.812 -68.062  1.00 67.06           C  
ATOM   4387  C   GLN A 556      68.375  54.688 -68.562  1.00 67.06           C  
ATOM   4388  CB  GLN A 556      66.750  54.062 -66.688  1.00 67.06           C  
ATOM   4389  O   GLN A 556      69.250  55.531 -68.250  1.00 67.06           O  
ATOM   4390  CG  GLN A 556      65.625  54.594 -65.812  1.00 67.06           C  
ATOM   4391  CD  GLN A 556      65.562  53.938 -64.500  1.00 67.06           C  
ATOM   4392  NE2 GLN A 556      65.000  54.625 -63.500  1.00 67.06           N  
ATOM   4393  OE1 GLN A 556      66.000  52.781 -64.312  1.00 67.06           O  
ATOM   4394  N   LYS A 557      68.688  53.719 -69.438  1.00 65.06           N  
ATOM   4395  CA  LYS A 557      70.000  53.406 -70.000  1.00 65.06           C  
ATOM   4396  C   LYS A 557      70.188  53.969 -71.375  1.00 65.06           C  
ATOM   4397  CB  LYS A 557      70.188  51.906 -70.000  1.00 65.06           C  
ATOM   4398  O   LYS A 557      71.250  53.969 -71.938  1.00 65.06           O  
ATOM   4399  CG  LYS A 557      70.812  51.344 -68.750  1.00 65.06           C  
ATOM   4400  CD  LYS A 557      71.625  50.094 -69.000  1.00 65.06           C  
ATOM   4401  CE  LYS A 557      72.250  49.531 -67.750  1.00 65.06           C  
ATOM   4402  NZ  LYS A 557      73.062  48.312 -68.000  1.00 65.06           N  
ATOM   4403  N   GLY A 558      69.062  54.969 -71.812  1.00 62.31           N  
ATOM   4404  CA  GLY A 558      69.312  55.844 -72.938  1.00 62.31           C  
ATOM   4405  C   GLY A 558      69.250  55.156 -74.250  1.00 62.31           C  
ATOM   4406  O   GLY A 558      69.625  55.688 -75.250  1.00 62.31           O  
ATOM   4407  N   ASN A 559      68.562  53.938 -74.500  1.00 56.56           N  
ATOM   4408  CA  ASN A 559      68.500  53.125 -75.750  1.00 56.56           C  
ATOM   4409  C   ASN A 559      67.062  53.031 -76.250  1.00 56.56           C  
ATOM   4410  CB  ASN A 559      69.000  51.719 -75.438  1.00 56.56           C  
ATOM   4411  O   ASN A 559      66.875  52.656 -77.438  1.00 56.56           O  
ATOM   4412  CG  ASN A 559      70.188  51.375 -76.312  1.00 56.56           C  
ATOM   4413  ND2 ASN A 559      70.812  50.219 -76.125  1.00 56.56           N  
ATOM   4414  OD1 ASN A 559      70.625  52.156 -77.188  1.00 56.56           O  
ATOM   4415  N   ILE A 560      66.000  53.812 -75.750  1.00 53.72           N  
ATOM   4416  CA  ILE A 560      64.625  53.875 -76.312  1.00 53.72           C  
ATOM   4417  C   ILE A 560      64.062  55.281 -76.062  1.00 53.72           C  
ATOM   4418  CB  ILE A 560      63.719  52.812 -75.688  1.00 53.72           C  
ATOM   4419  O   ILE A 560      64.125  55.812 -74.938  1.00 53.72           O  
ATOM   4420  CG1 ILE A 560      64.188  51.406 -76.062  1.00 53.72           C  
ATOM   4421  CG2 ILE A 560      62.281  53.031 -76.062  1.00 53.72           C  
ATOM   4422  CD1 ILE A 560      63.594  50.281 -75.250  1.00 53.72           C  
ATOM   4423  N   ARG A 561      64.062  56.250 -76.938  1.00 50.97           N  
ATOM   4424  CA  ARG A 561      63.438  57.562 -77.125  1.00 50.97           C  
ATOM   4425  C   ARG A 561      61.938  57.406 -77.250  1.00 50.97           C  
ATOM   4426  CB  ARG A 561      64.000  58.281 -78.375  1.00 50.97           C  
ATOM   4427  O   ARG A 561      61.438  56.688 -78.125  1.00 50.97           O  
ATOM   4428  CG  ARG A 561      65.250  59.156 -78.062  1.00 50.97           C  
ATOM   4429  CD  ARG A 561      65.625  60.000 -79.250  1.00 50.97           C  
ATOM   4430  NE  ARG A 561      66.812  60.812 -78.938  1.00 50.97           N  
ATOM   4431  NH1 ARG A 561      66.812  61.906 -81.000  1.00 50.97           N  
ATOM   4432  NH2 ARG A 561      68.375  62.406 -79.438  1.00 50.97           N  
ATOM   4433  CZ  ARG A 561      67.312  61.688 -79.812  1.00 50.97           C  
ATOM   4434  N   CYS A 562      61.156  57.281 -76.062  1.00 52.22           N  
ATOM   4435  CA  CYS A 562      59.719  57.281 -76.062  1.00 52.22           C  
ATOM   4436  C   CYS A 562      59.156  58.656 -76.375  1.00 52.22           C  
ATOM   4437  CB  CYS A 562      59.188  56.781 -74.688  1.00 52.22           C  
ATOM   4438  O   CYS A 562      59.500  59.625 -75.688  1.00 52.22           O  
ATOM   4439  SG  CYS A 562      58.281  55.219 -74.812  1.00 52.22           S  
ATOM   4440  N   ASN A 563      58.719  59.000 -77.625  1.00 50.69           N  
ATOM   4441  CA  ASN A 563      57.844  60.000 -78.188  1.00 50.69           C  
ATOM   4442  C   ASN A 563      56.375  59.625 -78.062  1.00 50.69           C  
ATOM   4443  CB  ASN A 563      58.188  60.219 -79.688  1.00 50.69           C  
ATOM   4444  O   ASN A 563      55.906  58.719 -78.750  1.00 50.69           O  
ATOM   4445  CG  ASN A 563      59.219  61.312 -79.875  1.00 50.69           C  
ATOM   4446  ND2 ASN A 563      59.688  61.469 -81.125  1.00 50.69           N  
ATOM   4447  OD1 ASN A 563      59.562  62.031 -78.938  1.00 50.69           O  
ATOM   4448  N   ILE A 564      55.844  59.406 -76.812  1.00 52.06           N  
ATOM   4449  CA  ILE A 564      54.406  59.531 -76.812  1.00 52.06           C  
ATOM   4450  C   ILE A 564      53.969  60.219 -75.500  1.00 52.06           C  
ATOM   4451  CB  ILE A 564      53.719  58.156 -76.938  1.00 52.06           C  
ATOM   4452  O   ILE A 564      54.438  59.844 -74.438  1.00 52.06           O  
ATOM   4453  CG1 ILE A 564      54.062  57.531 -78.312  1.00 52.06           C  
ATOM   4454  CG2 ILE A 564      52.219  58.281 -76.750  1.00 52.06           C  
ATOM   4455  CD1 ILE A 564      53.750  56.031 -78.375  1.00 52.06           C  
ATOM   4456  N   CYS A 565      53.562  61.594 -75.500  1.00 37.75           N  
ATOM   4457  CA  CYS A 565      52.719  62.438 -74.688  1.00 37.75           C  
ATOM   4458  C   CYS A 565      51.312  61.906 -74.625  1.00 37.75           C  
ATOM   4459  CB  CYS A 565      52.719  63.875 -75.188  1.00 37.75           C  
ATOM   4460  O   CYS A 565      50.750  61.500 -75.625  1.00 37.75           O  
ATOM   4461  SG  CYS A 565      54.156  64.812 -74.688  1.00 37.75           S  
ATOM   4462  N   ILE A 566      50.906  61.344 -73.438  1.00 35.03           N  
ATOM   4463  CA  ILE A 566      49.719  61.219 -72.562  1.00 35.03           C  
ATOM   4464  C   ILE A 566      49.656  59.844 -71.938  1.00 35.03           C  
ATOM   4465  CB  ILE A 566      48.406  61.469 -73.375  1.00 35.03           C  
ATOM   4466  O   ILE A 566      49.875  58.844 -72.625  1.00 35.03           O  
ATOM   4467  CG1 ILE A 566      48.375  62.938 -73.938  1.00 35.03           C  
ATOM   4468  CG2 ILE A 566      47.188  61.188 -72.562  1.00 35.03           C  
ATOM   4469  CD1 ILE A 566      47.250  63.188 -74.938  1.00 35.03           C  
TER    4470      ILE A 566                                                      
ENDMDL                                                                          
END                                                                             
