# Supplementary material for: Future Sequon Finder - A novel approach for predicting future N-linked glycosylation sequon locations on viral surface proteins
Source: PLoS One. 2025 Aug 14;20(8):e0328174. doi: 10.1371/journal.pone.0328174 (PMC12352829; doi:10.1371/journal.pone.0328174)
Supplement: S3 File — (ZIP) [file pone.0328174.s004.zip › S3_File/S3_File/Swine H1N1/AswineBeienrode30532004_76f05_unrelaxed_rank_001_alphafold2_ptm_model_1_seed_000.pdb]

MODEL     1                                                                     
ATOM      1  N   MET A   1     -71.688 -23.578  81.375  1.00 36.34           N  
ATOM      2  CA  MET A   1     -72.188 -22.266  81.000  1.00 36.34           C  
ATOM      3  C   MET A   1     -71.438 -21.719  79.812  1.00 36.34           C  
ATOM      4  CB  MET A   1     -72.188 -21.281  82.125  1.00 36.34           C  
ATOM      5  O   MET A   1     -70.250 -21.500  79.875  1.00 36.34           O  
ATOM      6  CG  MET A   1     -73.500 -20.922  82.688  1.00 36.34           C  
ATOM      7  SD  MET A   1     -73.438 -19.734  84.062  1.00 36.34           S  
ATOM      8  CE  MET A   1     -73.812 -18.188  83.188  1.00 36.34           C  
ATOM      9  N   GLU A   2     -71.562 -22.375  78.625  1.00 31.17           N  
ATOM     10  CA  GLU A   2     -71.500 -22.266  77.188  1.00 31.17           C  
ATOM     11  C   GLU A   2     -72.250 -21.016  76.688  1.00 31.17           C  
ATOM     12  CB  GLU A   2     -72.062 -23.516  76.500  1.00 31.17           C  
ATOM     13  O   GLU A   2     -73.438 -20.891  76.875  1.00 31.17           O  
ATOM     14  CG  GLU A   2     -71.125 -24.672  76.438  1.00 31.17           C  
ATOM     15  CD  GLU A   2     -71.438 -25.609  75.250  1.00 31.17           C  
ATOM     16  OE1 GLU A   2     -70.562 -26.469  74.938  1.00 31.17           O  
ATOM     17  OE2 GLU A   2     -72.500 -25.484  74.688  1.00 31.17           O  
ATOM     18  N   VAL A   3     -71.500 -19.812  76.562  1.00 37.03           N  
ATOM     19  CA  VAL A   3     -71.938 -18.625  75.812  1.00 37.03           C  
ATOM     20  C   VAL A   3     -71.062 -18.344  74.625  1.00 37.03           C  
ATOM     21  CB  VAL A   3     -72.000 -17.375  76.750  1.00 37.03           C  
ATOM     22  O   VAL A   3     -69.812 -18.297  74.750  1.00 37.03           O  
ATOM     23  CG1 VAL A   3     -72.438 -16.141  76.000  1.00 37.03           C  
ATOM     24  CG2 VAL A   3     -72.938 -17.641  77.938  1.00 37.03           C  
ATOM     25  N   LYS A   4     -71.375 -18.797  73.375  1.00 30.77           N  
ATOM     26  CA  LYS A   4     -71.375 -18.531  71.938  1.00 30.77           C  
ATOM     27  C   LYS A   4     -71.125 -17.062  71.625  1.00 30.77           C  
ATOM     28  CB  LYS A   4     -72.750 -18.969  71.375  1.00 30.77           C  
ATOM     29  O   LYS A   4     -71.938 -16.203  72.062  1.00 30.77           O  
ATOM     30  CG  LYS A   4     -72.812 -20.438  70.938  1.00 30.77           C  
ATOM     31  CD  LYS A   4     -74.062 -20.781  70.250  1.00 30.77           C  
ATOM     32  CE  LYS A   4     -74.125 -22.250  69.875  1.00 30.77           C  
ATOM     33  NZ  LYS A   4     -75.438 -22.625  69.250  1.00 30.77           N  
ATOM     34  N   LEU A   5     -69.875 -16.609  71.312  1.00 30.75           N  
ATOM     35  CA  LEU A   5     -69.562 -15.375  70.625  1.00 30.75           C  
ATOM     36  C   LEU A   5     -69.125 -15.656  69.188  1.00 30.75           C  
ATOM     37  CB  LEU A   5     -68.438 -14.625  71.375  1.00 30.75           C  
ATOM     38  O   LEU A   5     -68.250 -16.469  68.938  1.00 30.75           O  
ATOM     39  CG  LEU A   5     -68.438 -13.102  71.312  1.00 30.75           C  
ATOM     40  CD1 LEU A   5     -69.312 -12.539  72.438  1.00 30.75           C  
ATOM     41  CD2 LEU A   5     -67.062 -12.523  71.312  1.00 30.75           C  
ATOM     42  N   PHE A   6     -70.062 -15.664  68.188  1.00 27.17           N  
ATOM     43  CA  PHE A   6     -70.188 -15.336  66.812  1.00 27.17           C  
ATOM     44  C   PHE A   6     -69.125 -14.305  66.375  1.00 27.17           C  
ATOM     45  CB  PHE A   6     -71.625 -14.797  66.500  1.00 27.17           C  
ATOM     46  O   PHE A   6     -69.125 -13.172  66.875  1.00 27.17           O  
ATOM     47  CG  PHE A   6     -72.438 -15.727  65.688  1.00 27.17           C  
ATOM     48  CD1 PHE A   6     -72.375 -15.688  64.312  1.00 27.17           C  
ATOM     49  CD2 PHE A   6     -73.312 -16.641  66.312  1.00 27.17           C  
ATOM     50  CE1 PHE A   6     -73.188 -16.547  63.531  1.00 27.17           C  
ATOM     51  CE2 PHE A   6     -74.062 -17.500  65.562  1.00 27.17           C  
ATOM     52  CZ  PHE A   6     -74.000 -17.453  64.188  1.00 27.17           C  
ATOM     53  N   VAL A   7     -67.875 -14.672  66.000  1.00 31.77           N  
ATOM     54  CA  VAL A   7     -66.938 -13.742  65.312  1.00 31.77           C  
ATOM     55  C   VAL A   7     -66.750 -14.133  63.875  1.00 31.77           C  
ATOM     56  CB  VAL A   7     -65.562 -13.719  66.062  1.00 31.77           C  
ATOM     57  O   VAL A   7     -66.500 -15.289  63.531  1.00 31.77           O  
ATOM     58  CG1 VAL A   7     -64.562 -12.789  65.312  1.00 31.77           C  
ATOM     59  CG2 VAL A   7     -65.688 -13.281  67.500  1.00 31.77           C  
ATOM     60  N   LEU A   8     -67.625 -13.688  62.938  1.00 28.03           N  
ATOM     61  CA  LEU A   8     -67.625 -13.250  61.562  1.00 28.03           C  
ATOM     62  C   LEU A   8     -66.188 -13.297  61.000  1.00 28.03           C  
ATOM     63  CB  LEU A   8     -68.188 -11.836  61.438  1.00 28.03           C  
ATOM     64  O   LEU A   8     -65.312 -12.641  61.531  1.00 28.03           O  
ATOM     65  CG  LEU A   8     -69.188 -11.602  60.312  1.00 28.03           C  
ATOM     66  CD1 LEU A   8     -70.562 -11.305  60.875  1.00 28.03           C  
ATOM     67  CD2 LEU A   8     -68.750 -10.461  59.406  1.00 28.03           C  
ATOM     68  N   PHE A   9     -65.625 -14.461  60.625  1.00 24.89           N  
ATOM     69  CA  PHE A   9     -64.562 -14.727  59.719  1.00 24.89           C  
ATOM     70  C   PHE A   9     -64.688 -13.891  58.438  1.00 24.89           C  
ATOM     71  CB  PHE A   9     -64.500 -16.219  59.375  1.00 24.89           C  
ATOM     72  O   PHE A   9     -65.625 -14.039  57.719  1.00 24.89           O  
ATOM     73  CG  PHE A   9     -63.188 -16.875  59.781  1.00 24.89           C  
ATOM     74  CD1 PHE A   9     -62.094 -16.891  58.938  1.00 24.89           C  
ATOM     75  CD2 PHE A   9     -63.094 -17.500  61.031  1.00 24.89           C  
ATOM     76  CE1 PHE A   9     -60.906 -17.516  59.344  1.00 24.89           C  
ATOM     77  CE2 PHE A   9     -61.906 -18.125  61.438  1.00 24.89           C  
ATOM     78  CZ  PHE A   9     -60.812 -18.125  60.594  1.00 24.89           C  
ATOM     79  N   CYS A  10     -64.562 -12.508  58.531  1.00 26.64           N  
ATOM     80  CA  CYS A  10     -64.250 -11.680  57.375  1.00 26.64           C  
ATOM     81  C   CYS A  10     -62.875 -11.969  56.812  1.00 26.64           C  
ATOM     82  CB  CYS A  10     -64.375 -10.195  57.719  1.00 26.64           C  
ATOM     83  O   CYS A  10     -61.875 -11.883  57.562  1.00 26.64           O  
ATOM     84  SG  CYS A  10     -66.062  -9.586  57.719  1.00 26.64           S  
ATOM     85  N   ALA A  11     -62.594 -13.117  56.219  1.00 25.25           N  
ATOM     86  CA  ALA A  11     -61.531 -13.359  55.219  1.00 25.25           C  
ATOM     87  C   ALA A  11     -61.250 -12.102  54.406  1.00 25.25           C  
ATOM     88  CB  ALA A  11     -61.938 -14.500  54.281  1.00 25.25           C  
ATOM     89  O   ALA A  11     -62.156 -11.523  53.812  1.00 25.25           O  
ATOM     90  N   PHE A  12     -60.656 -10.992  54.969  1.00 26.61           N  
ATOM     91  CA  PHE A  12     -60.000  -9.883  54.281  1.00 26.61           C  
ATOM     92  C   PHE A  12     -59.156 -10.391  53.125  1.00 26.61           C  
ATOM     93  CB  PHE A  12     -59.156  -9.055  55.219  1.00 26.61           C  
ATOM     94  O   PHE A  12     -58.219 -11.180  53.312  1.00 26.61           O  
ATOM     95  CG  PHE A  12     -59.938  -8.070  56.031  1.00 26.61           C  
ATOM     96  CD1 PHE A  12     -60.312  -6.844  55.500  1.00 26.61           C  
ATOM     97  CD2 PHE A  12     -60.312  -8.359  57.344  1.00 26.61           C  
ATOM     98  CE1 PHE A  12     -61.062  -5.930  56.250  1.00 26.61           C  
ATOM     99  CE2 PHE A  12     -61.031  -7.449  58.125  1.00 26.61           C  
ATOM    100  CZ  PHE A  12     -61.406  -6.234  57.562  1.00 26.61           C  
ATOM    101  N   THR A  13     -59.719 -11.039  52.062  1.00 26.67           N  
ATOM    102  CA  THR A  13     -59.062 -11.172  50.781  1.00 26.67           C  
ATOM    103  C   THR A  13     -58.312  -9.891  50.406  1.00 26.67           C  
ATOM    104  CB  THR A  13     -60.062 -11.531  49.656  1.00 26.67           C  
ATOM    105  O   THR A  13     -58.875  -8.797  50.531  1.00 26.67           O  
ATOM    106  CG2 THR A  13     -60.656 -12.914  49.906  1.00 26.67           C  
ATOM    107  OG1 THR A  13     -61.094 -10.562  49.656  1.00 26.67           O  
ATOM    108  N   ALA A  14     -57.250  -9.461  51.125  1.00 30.31           N  
ATOM    109  CA  ALA A  14     -56.312  -8.461  50.594  1.00 30.31           C  
ATOM    110  C   ALA A  14     -56.500  -8.305  49.094  1.00 30.31           C  
ATOM    111  CB  ALA A  14     -54.875  -8.836  50.906  1.00 30.31           C  
ATOM    112  O   ALA A  14     -56.438  -9.281  48.344  1.00 30.31           O  
ATOM    113  N   LEU A  15     -57.594  -7.805  48.562  1.00 34.12           N  
ATOM    114  CA  LEU A  15     -57.844  -7.301  47.219  1.00 34.12           C  
ATOM    115  C   LEU A  15     -56.562  -6.930  46.500  1.00 34.12           C  
ATOM    116  CB  LEU A  15     -58.781  -6.090  47.250  1.00 34.12           C  
ATOM    117  O   LEU A  15     -55.781  -6.105  47.000  1.00 34.12           O  
ATOM    118  CG  LEU A  15     -60.219  -6.320  46.781  1.00 34.12           C  
ATOM    119  CD1 LEU A  15     -61.188  -6.133  47.938  1.00 34.12           C  
ATOM    120  CD2 LEU A  15     -60.562  -5.375  45.625  1.00 34.12           C  
ATOM    121  N   LYS A  16     -55.625  -7.836  46.031  1.00 44.88           N  
ATOM    122  CA  LYS A  16     -54.531  -7.625  45.125  1.00 44.88           C  
ATOM    123  C   LYS A  16     -54.812  -6.484  44.156  1.00 44.88           C  
ATOM    124  CB  LYS A  16     -54.219  -8.906  44.344  1.00 44.88           C  
ATOM    125  O   LYS A  16     -55.781  -6.535  43.406  1.00 44.88           O  
ATOM    126  CG  LYS A  16     -53.188  -9.812  45.000  1.00 44.88           C  
ATOM    127  CD  LYS A  16     -52.844 -11.000  44.125  1.00 44.88           C  
ATOM    128  CE  LYS A  16     -51.844 -11.945  44.812  1.00 44.88           C  
ATOM    129  NZ  LYS A  16     -51.625 -13.180  44.031  1.00 44.88           N  
ATOM    130  N   ALA A  17     -54.812  -5.238  44.562  1.00 56.88           N  
ATOM    131  CA  ALA A  17     -54.906  -4.062  43.688  1.00 56.88           C  
ATOM    132  C   ALA A  17     -54.125  -4.250  42.406  1.00 56.88           C  
ATOM    133  CB  ALA A  17     -54.438  -2.812  44.438  1.00 56.88           C  
ATOM    134  O   ALA A  17     -53.031  -4.797  42.406  1.00 56.88           O  
ATOM    135  N   ASP A  18     -54.844  -4.258  41.250  1.00 72.12           N  
ATOM    136  CA  ASP A  18     -54.281  -4.371  39.906  1.00 72.12           C  
ATOM    137  C   ASP A  18     -53.375  -3.186  39.594  1.00 72.12           C  
ATOM    138  CB  ASP A  18     -55.406  -4.473  38.875  1.00 72.12           C  
ATOM    139  O   ASP A  18     -53.719  -2.039  39.875  1.00 72.12           O  
ATOM    140  CG  ASP A  18     -56.219  -5.738  39.000  1.00 72.12           C  
ATOM    141  OD1 ASP A  18     -55.656  -6.820  39.250  1.00 72.12           O  
ATOM    142  OD2 ASP A  18     -57.469  -5.656  38.875  1.00 72.12           O  
ATOM    143  N   THR A  19     -52.031  -3.410  39.250  1.00 71.00           N  
ATOM    144  CA  THR A  19     -51.000  -2.414  38.969  1.00 71.00           C  
ATOM    145  C   THR A  19     -50.625  -2.424  37.500  1.00 71.00           C  
ATOM    146  CB  THR A  19     -49.750  -2.656  39.844  1.00 71.00           C  
ATOM    147  O   THR A  19     -50.594  -3.484  36.875  1.00 71.00           O  
ATOM    148  CG2 THR A  19     -48.875  -1.406  39.906  1.00 71.00           C  
ATOM    149  OG1 THR A  19     -50.156  -3.020  41.156  1.00 71.00           O  
ATOM    150  N   ILE A  20     -50.594  -1.179  36.969  1.00 70.94           N  
ATOM    151  CA  ILE A  20     -50.062  -1.042  35.594  1.00 70.94           C  
ATOM    152  C   ILE A  20     -48.781  -0.212  35.625  1.00 70.94           C  
ATOM    153  CB  ILE A  20     -51.094  -0.398  34.656  1.00 70.94           C  
ATOM    154  O   ILE A  20     -48.719   0.835  36.281  1.00 70.94           O  
ATOM    155  CG1 ILE A  20     -50.562  -0.407  33.219  1.00 70.94           C  
ATOM    156  CG2 ILE A  20     -51.438   1.025  35.094  1.00 70.94           C  
ATOM    157  CD1 ILE A  20     -51.625  -0.123  32.156  1.00 70.94           C  
ATOM    158  N   CYS A  21     -47.719  -0.747  35.000  1.00 67.38           N  
ATOM    159  CA  CYS A  21     -46.406  -0.070  34.969  1.00 67.38           C  
ATOM    160  C   CYS A  21     -46.000   0.248  33.531  1.00 67.38           C  
ATOM    161  CB  CYS A  21     -45.344  -0.928  35.656  1.00 67.38           C  
ATOM    162  O   CYS A  21     -46.094  -0.612  32.656  1.00 67.38           O  
ATOM    163  SG  CYS A  21     -45.719  -1.353  37.375  1.00 67.38           S  
ATOM    164  N   VAL A  22     -45.656   1.544  33.406  1.00 64.00           N  
ATOM    165  CA  VAL A  22     -45.188   2.023  32.094  1.00 64.00           C  
ATOM    166  C   VAL A  22     -43.688   2.131  32.094  1.00 64.00           C  
ATOM    167  CB  VAL A  22     -45.844   3.387  31.734  1.00 64.00           C  
ATOM    168  O   VAL A  22     -43.094   2.805  32.938  1.00 64.00           O  
ATOM    169  CG1 VAL A  22     -45.375   3.855  30.359  1.00 64.00           C  
ATOM    170  CG2 VAL A  22     -47.344   3.299  31.781  1.00 64.00           C  
ATOM    171  N   GLY A  23     -43.000   1.231  31.531  1.00 58.50           N  
ATOM    172  CA  GLY A  23     -41.562   1.237  31.500  1.00 58.50           C  
ATOM    173  C   GLY A  23     -40.969   0.066  30.734  1.00 58.50           C  
ATOM    174  O   GLY A  23     -41.688  -0.648  30.031  1.00 58.50           O  
ATOM    175  N   TYR A  24     -39.562   0.048  30.688  1.00 53.91           N  
ATOM    176  CA  TYR A  24     -38.875  -1.018  29.969  1.00 53.91           C  
ATOM    177  C   TYR A  24     -38.781  -2.271  30.828  1.00 53.91           C  
ATOM    178  CB  TYR A  24     -37.469  -0.559  29.547  1.00 53.91           C  
ATOM    179  O   TYR A  24     -38.719  -2.184  32.062  1.00 53.91           O  
ATOM    180  CG  TYR A  24     -37.469   0.631  28.625  1.00 53.91           C  
ATOM    181  CD1 TYR A  24     -37.781   0.484  27.266  1.00 53.91           C  
ATOM    182  CD2 TYR A  24     -37.188   1.904  29.094  1.00 53.91           C  
ATOM    183  CE1 TYR A  24     -37.781   1.578  26.406  1.00 53.91           C  
ATOM    184  CE2 TYR A  24     -37.188   3.006  28.234  1.00 53.91           C  
ATOM    185  OH  TYR A  24     -37.500   3.918  26.062  1.00 53.91           O  
ATOM    186  CZ  TYR A  24     -37.500   2.832  26.906  1.00 53.91           C  
ATOM    187  N   HIS A  25     -38.938  -3.453  30.297  1.00 51.44           N  
ATOM    188  CA  HIS A  25     -38.656  -4.711  30.984  1.00 51.44           C  
ATOM    189  C   HIS A  25     -37.156  -4.902  31.172  1.00 51.44           C  
ATOM    190  CB  HIS A  25     -39.250  -5.887  30.203  1.00 51.44           C  
ATOM    191  O   HIS A  25     -36.375  -4.664  30.234  1.00 51.44           O  
ATOM    192  CG  HIS A  25     -40.719  -6.043  30.375  1.00 51.44           C  
ATOM    193  CD2 HIS A  25     -41.750  -5.734  29.547  1.00 51.44           C  
ATOM    194  ND1 HIS A  25     -41.281  -6.566  31.516  1.00 51.44           N  
ATOM    195  CE1 HIS A  25     -42.594  -6.578  31.391  1.00 51.44           C  
ATOM    196  NE2 HIS A  25     -42.906  -6.078  30.203  1.00 51.44           N  
ATOM    197  N   ALA A  26     -36.688  -4.871  32.438  1.00 53.31           N  
ATOM    198  CA  ALA A  26     -35.312  -5.188  32.781  1.00 53.31           C  
ATOM    199  C   ALA A  26     -34.906  -6.570  32.250  1.00 53.31           C  
ATOM    200  CB  ALA A  26     -35.094  -5.105  34.281  1.00 53.31           C  
ATOM    201  O   ALA A  26     -35.719  -7.500  32.312  1.00 53.31           O  
ATOM    202  N   ASN A  27     -34.000  -6.664  31.375  1.00 56.28           N  
ATOM    203  CA  ASN A  27     -33.406  -7.883  30.859  1.00 56.28           C  
ATOM    204  C   ASN A  27     -32.062  -8.180  31.531  1.00 56.28           C  
ATOM    205  CB  ASN A  27     -33.219  -7.777  29.344  1.00 56.28           C  
ATOM    206  O   ASN A  27     -31.500  -7.320  32.188  1.00 56.28           O  
ATOM    207  CG  ASN A  27     -32.094  -6.820  28.953  1.00 56.28           C  
ATOM    208  ND2 ASN A  27     -31.938  -6.598  27.656  1.00 56.28           N  
ATOM    209  OD1 ASN A  27     -31.406  -6.285  29.812  1.00 56.28           O  
ATOM    210  N   ASN A  28     -31.750  -9.414  31.875  1.00 62.09           N  
ATOM    211  CA  ASN A  28     -30.484  -9.844  32.469  1.00 62.09           C  
ATOM    212  C   ASN A  28     -29.312  -9.570  31.516  1.00 62.09           C  
ATOM    213  CB  ASN A  28     -30.547 -11.328  32.812  1.00 62.09           C  
ATOM    214  O   ASN A  28     -28.266 -10.203  31.625  1.00 62.09           O  
ATOM    215  CG  ASN A  28     -31.266 -11.586  34.125  1.00 62.09           C  
ATOM    216  ND2 ASN A  28     -31.594 -12.852  34.375  1.00 62.09           N  
ATOM    217  OD1 ASN A  28     -31.516 -10.664  34.906  1.00 62.09           O  
ATOM    218  N   SER A  29     -29.453  -8.617  30.625  1.00 66.38           N  
ATOM    219  CA  SER A  29     -28.406  -8.328  29.656  1.00 66.38           C  
ATOM    220  C   SER A  29     -27.250  -7.562  30.297  1.00 66.38           C  
ATOM    221  CB  SER A  29     -28.953  -7.527  28.484  1.00 66.38           C  
ATOM    222  O   SER A  29     -27.484  -6.703  31.156  1.00 66.38           O  
ATOM    223  OG  SER A  29     -27.922  -7.121  27.609  1.00 66.38           O  
ATOM    224  N   THR A  30     -26.031  -7.930  30.062  1.00 77.62           N  
ATOM    225  CA  THR A  30     -24.812  -7.281  30.531  1.00 77.62           C  
ATOM    226  C   THR A  30     -24.234  -6.383  29.453  1.00 77.62           C  
ATOM    227  CB  THR A  30     -23.766  -8.320  30.969  1.00 77.62           C  
ATOM    228  O   THR A  30     -23.094  -5.906  29.578  1.00 77.62           O  
ATOM    229  CG2 THR A  30     -24.281  -9.148  32.156  1.00 77.62           C  
ATOM    230  OG1 THR A  30     -23.484  -9.195  29.875  1.00 77.62           O  
ATOM    231  N   ASP A  31     -25.031  -6.199  28.406  1.00 82.94           N  
ATOM    232  CA  ASP A  31     -24.516  -5.434  27.281  1.00 82.94           C  
ATOM    233  C   ASP A  31     -24.438  -3.947  27.609  1.00 82.94           C  
ATOM    234  CB  ASP A  31     -25.375  -5.652  26.031  1.00 82.94           C  
ATOM    235  O   ASP A  31     -25.344  -3.402  28.234  1.00 82.94           O  
ATOM    236  CG  ASP A  31     -25.141  -7.000  25.375  1.00 82.94           C  
ATOM    237  OD1 ASP A  31     -24.312  -7.789  25.875  1.00 82.94           O  
ATOM    238  OD2 ASP A  31     -25.781  -7.273  24.328  1.00 82.94           O  
ATOM    239  N   THR A  32     -23.375  -3.275  27.203  1.00 86.44           N  
ATOM    240  CA  THR A  32     -23.203  -1.844  27.422  1.00 86.44           C  
ATOM    241  C   THR A  32     -22.797  -1.143  26.141  1.00 86.44           C  
ATOM    242  CB  THR A  32     -22.141  -1.566  28.516  1.00 86.44           C  
ATOM    243  O   THR A  32     -22.141  -1.737  25.281  1.00 86.44           O  
ATOM    244  CG2 THR A  32     -22.547  -2.209  29.844  1.00 86.44           C  
ATOM    245  OG1 THR A  32     -20.891  -2.100  28.094  1.00 86.44           O  
ATOM    246  N   VAL A  33     -23.344   0.074  26.062  1.00 86.06           N  
ATOM    247  CA  VAL A  33     -22.938   0.908  24.922  1.00 86.06           C  
ATOM    248  C   VAL A  33     -22.516   2.281  25.422  1.00 86.06           C  
ATOM    249  CB  VAL A  33     -24.094   1.054  23.891  1.00 86.06           C  
ATOM    250  O   VAL A  33     -22.891   2.697  26.531  1.00 86.06           O  
ATOM    251  CG1 VAL A  33     -24.484  -0.309  23.328  1.00 86.06           C  
ATOM    252  CG2 VAL A  33     -25.297   1.743  24.531  1.00 86.06           C  
ATOM    253  N   ASP A  34     -21.719   3.008  24.578  1.00 84.81           N  
ATOM    254  CA  ASP A  34     -21.328   4.379  24.891  1.00 84.81           C  
ATOM    255  C   ASP A  34     -22.188   5.383  24.141  1.00 84.81           C  
ATOM    256  CB  ASP A  34     -19.844   4.605  24.562  1.00 84.81           C  
ATOM    257  O   ASP A  34     -22.562   5.145  22.984  1.00 84.81           O  
ATOM    258  CG  ASP A  34     -18.906   3.789  25.438  1.00 84.81           C  
ATOM    259  OD1 ASP A  34     -19.297   3.404  26.562  1.00 84.81           O  
ATOM    260  OD2 ASP A  34     -17.766   3.533  25.000  1.00 84.81           O  
ATOM    261  N   THR A  35     -22.578   6.438  24.828  1.00 78.06           N  
ATOM    262  CA  THR A  35     -23.234   7.574  24.203  1.00 78.06           C  
ATOM    263  C   THR A  35     -22.344   8.820  24.281  1.00 78.06           C  
ATOM    264  CB  THR A  35     -24.594   7.867  24.859  1.00 78.06           C  
ATOM    265  O   THR A  35     -21.281   8.789  24.875  1.00 78.06           O  
ATOM    266  CG2 THR A  35     -25.406   6.594  25.031  1.00 78.06           C  
ATOM    267  OG1 THR A  35     -24.375   8.453  26.156  1.00 78.06           O  
ATOM    268  N   ILE A  36     -22.828   9.922  23.672  1.00 68.88           N  
ATOM    269  CA  ILE A  36     -22.062  11.172  23.672  1.00 68.88           C  
ATOM    270  C   ILE A  36     -21.906  11.672  25.094  1.00 68.88           C  
ATOM    271  CB  ILE A  36     -22.750  12.242  22.797  1.00 68.88           C  
ATOM    272  O   ILE A  36     -20.875  12.250  25.453  1.00 68.88           O  
ATOM    273  CG1 ILE A  36     -22.703  11.844  21.312  1.00 68.88           C  
ATOM    274  CG2 ILE A  36     -22.094  13.609  23.016  1.00 68.88           C  
ATOM    275  CD1 ILE A  36     -23.531  12.734  20.406  1.00 68.88           C  
ATOM    276  N   LEU A  37     -22.922  11.367  25.953  1.00 67.25           N  
ATOM    277  CA  LEU A  37     -23.031  11.984  27.266  1.00 67.25           C  
ATOM    278  C   LEU A  37     -22.625  11.000  28.359  1.00 67.25           C  
ATOM    279  CB  LEU A  37     -24.453  12.477  27.516  1.00 67.25           C  
ATOM    280  O   LEU A  37     -22.141  11.406  29.422  1.00 67.25           O  
ATOM    281  CG  LEU A  37     -24.969  13.570  26.578  1.00 67.25           C  
ATOM    282  CD1 LEU A  37     -26.438  13.836  26.828  1.00 67.25           C  
ATOM    283  CD2 LEU A  37     -24.156  14.852  26.750  1.00 67.25           C  
ATOM    284  N   GLU A  38     -22.812   9.680  28.078  1.00 74.38           N  
ATOM    285  CA  GLU A  38     -22.594   8.680  29.125  1.00 74.38           C  
ATOM    286  C   GLU A  38     -21.828   7.477  28.594  1.00 74.38           C  
ATOM    287  CB  GLU A  38     -23.938   8.227  29.719  1.00 74.38           C  
ATOM    288  O   GLU A  38     -22.094   7.004  27.484  1.00 74.38           O  
ATOM    289  CG  GLU A  38     -24.688   9.328  30.453  1.00 74.38           C  
ATOM    290  CD  GLU A  38     -26.047   8.883  30.969  1.00 74.38           C  
ATOM    291  OE1 GLU A  38     -26.891   9.758  31.281  1.00 74.38           O  
ATOM    292  OE2 GLU A  38     -26.266   7.656  31.047  1.00 74.38           O  
ATOM    293  N   LYS A  39     -20.828   7.004  29.359  1.00 83.06           N  
ATOM    294  CA  LYS A  39     -20.094   5.789  29.016  1.00 83.06           C  
ATOM    295  C   LYS A  39     -20.672   4.574  29.734  1.00 83.06           C  
ATOM    296  CB  LYS A  39     -18.609   5.938  29.359  1.00 83.06           C  
ATOM    297  O   LYS A  39     -21.219   4.695  30.828  1.00 83.06           O  
ATOM    298  CG  LYS A  39     -17.859   6.922  28.469  1.00 83.06           C  
ATOM    299  CD  LYS A  39     -16.359   6.844  28.688  1.00 83.06           C  
ATOM    300  CE  LYS A  39     -15.609   7.770  27.750  1.00 83.06           C  
ATOM    301  NZ  LYS A  39     -14.125   7.664  27.938  1.00 83.06           N  
ATOM    302  N   ASN A  40     -20.734   3.355  29.094  1.00 84.12           N  
ATOM    303  CA  ASN A  40     -21.109   2.061  29.656  1.00 84.12           C  
ATOM    304  C   ASN A  40     -22.594   2.037  30.047  1.00 84.12           C  
ATOM    305  CB  ASN A  40     -20.234   1.703  30.844  1.00 84.12           C  
ATOM    306  O   ASN A  40     -22.922   1.630  31.172  1.00 84.12           O  
ATOM    307  CG  ASN A  40     -18.781   1.476  30.453  1.00 84.12           C  
ATOM    308  ND2 ASN A  40     -17.859   1.864  31.328  1.00 84.12           N  
ATOM    309  OD1 ASN A  40     -18.500   0.956  29.375  1.00 84.12           O  
ATOM    310  N   VAL A  41     -23.391   2.516  29.188  1.00 79.19           N  
ATOM    311  CA  VAL A  41     -24.844   2.482  29.391  1.00 79.19           C  
ATOM    312  C   VAL A  41     -25.359   1.064  29.156  1.00 79.19           C  
ATOM    313  CB  VAL A  41     -25.562   3.475  28.453  1.00 79.19           C  
ATOM    314  O   VAL A  41     -25.109   0.466  28.109  1.00 79.19           O  
ATOM    315  CG1 VAL A  41     -27.078   3.420  28.672  1.00 79.19           C  
ATOM    316  CG2 VAL A  41     -25.031   4.891  28.672  1.00 79.19           C  
ATOM    317  N   THR A  42     -25.969   0.504  30.141  1.00 81.38           N  
ATOM    318  CA  THR A  42     -26.500  -0.844  30.031  1.00 81.38           C  
ATOM    319  C   THR A  42     -27.734  -0.857  29.125  1.00 81.38           C  
ATOM    320  CB  THR A  42     -26.875  -1.410  31.406  1.00 81.38           C  
ATOM    321  O   THR A  42     -28.656  -0.067  29.312  1.00 81.38           O  
ATOM    322  CG2 THR A  42     -25.641  -1.588  32.281  1.00 81.38           C  
ATOM    323  OG1 THR A  42     -27.781  -0.509  32.062  1.00 81.38           O  
ATOM    324  N   VAL A  43     -27.750  -1.753  28.172  1.00 76.06           N  
ATOM    325  CA  VAL A  43     -28.859  -1.840  27.219  1.00 76.06           C  
ATOM    326  C   VAL A  43     -29.344  -3.281  27.125  1.00 76.06           C  
ATOM    327  CB  VAL A  43     -28.438  -1.330  25.828  1.00 76.06           C  
ATOM    328  O   VAL A  43     -28.641  -4.215  27.516  1.00 76.06           O  
ATOM    329  CG1 VAL A  43     -28.062   0.151  25.875  1.00 76.06           C  
ATOM    330  CG2 VAL A  43     -27.281  -2.156  25.281  1.00 76.06           C  
ATOM    331  N   THR A  44     -30.531  -3.441  26.719  1.00 69.50           N  
ATOM    332  CA  THR A  44     -31.172  -4.750  26.625  1.00 69.50           C  
ATOM    333  C   THR A  44     -30.562  -5.566  25.484  1.00 69.50           C  
ATOM    334  CB  THR A  44     -32.688  -4.613  26.406  1.00 69.50           C  
ATOM    335  O   THR A  44     -30.469  -6.793  25.578  1.00 69.50           O  
ATOM    336  CG2 THR A  44     -33.375  -3.992  27.625  1.00 69.50           C  
ATOM    337  OG1 THR A  44     -32.938  -3.777  25.266  1.00 69.50           O  
ATOM    338  N   HIS A  45     -30.109  -4.895  24.422  1.00 72.62           N  
ATOM    339  CA  HIS A  45     -29.469  -5.535  23.281  1.00 72.62           C  
ATOM    340  C   HIS A  45     -28.516  -4.574  22.562  1.00 72.62           C  
ATOM    341  CB  HIS A  45     -30.516  -6.059  22.297  1.00 72.62           C  
ATOM    342  O   HIS A  45     -28.797  -3.375  22.484  1.00 72.62           O  
ATOM    343  CG  HIS A  45     -29.953  -6.957  21.234  1.00 72.62           C  
ATOM    344  CD2 HIS A  45     -29.766  -6.762  19.922  1.00 72.62           C  
ATOM    345  ND1 HIS A  45     -29.516  -8.234  21.516  1.00 72.62           N  
ATOM    346  CE1 HIS A  45     -29.078  -8.789  20.391  1.00 72.62           C  
ATOM    347  NE2 HIS A  45     -29.219  -7.914  19.406  1.00 72.62           N  
ATOM    348  N   SER A  46     -27.469  -5.059  22.094  1.00 84.75           N  
ATOM    349  CA  SER A  46     -26.516  -4.285  21.297  1.00 84.75           C  
ATOM    350  C   SER A  46     -25.844  -5.152  20.234  1.00 84.75           C  
ATOM    351  CB  SER A  46     -25.453  -3.639  22.188  1.00 84.75           C  
ATOM    352  O   SER A  46     -25.812  -6.379  20.359  1.00 84.75           O  
ATOM    353  OG  SER A  46     -24.594  -4.621  22.734  1.00 84.75           O  
ATOM    354  N   VAL A  47     -25.453  -4.547  19.203  1.00 84.12           N  
ATOM    355  CA  VAL A  47     -24.719  -5.238  18.156  1.00 84.12           C  
ATOM    356  C   VAL A  47     -23.375  -4.555  17.922  1.00 84.12           C  
ATOM    357  CB  VAL A  47     -25.531  -5.289  16.844  1.00 84.12           C  
ATOM    358  O   VAL A  47     -23.281  -3.324  17.953  1.00 84.12           O  
ATOM    359  CG1 VAL A  47     -26.781  -6.145  17.016  1.00 84.12           C  
ATOM    360  CG2 VAL A  47     -25.906  -3.877  16.391  1.00 84.12           C  
ATOM    361  N   ASN A  48     -22.359  -5.414  17.781  1.00 89.75           N  
ATOM    362  CA  ASN A  48     -21.047  -4.867  17.422  1.00 89.75           C  
ATOM    363  C   ASN A  48     -20.922  -4.637  15.930  1.00 89.75           C  
ATOM    364  CB  ASN A  48     -19.938  -5.789  17.922  1.00 89.75           C  
ATOM    365  O   ASN A  48     -21.203  -5.535  15.133  1.00 89.75           O  
ATOM    366  CG  ASN A  48     -18.578  -5.117  17.906  1.00 89.75           C  
ATOM    367  ND2 ASN A  48     -17.531  -5.863  18.281  1.00 89.75           N  
ATOM    368  OD1 ASN A  48     -18.453  -3.936  17.562  1.00 89.75           O  
ATOM    369  N   LEU A  49     -20.516  -3.443  15.562  1.00 87.62           N  
ATOM    370  CA  LEU A  49     -20.484  -3.061  14.156  1.00 87.62           C  
ATOM    371  C   LEU A  49     -19.094  -3.314  13.562  1.00 87.62           C  
ATOM    372  CB  LEU A  49     -20.859  -1.587  13.992  1.00 87.62           C  
ATOM    373  O   LEU A  49     -18.828  -2.934  12.422  1.00 87.62           O  
ATOM    374  CG  LEU A  49     -22.266  -1.192  14.438  1.00 87.62           C  
ATOM    375  CD1 LEU A  49     -22.484   0.305  14.258  1.00 87.62           C  
ATOM    376  CD2 LEU A  49     -23.312  -1.988  13.672  1.00 87.62           C  
ATOM    377  N   LEU A  50     -18.219  -3.951  14.336  1.00 90.94           N  
ATOM    378  CA  LEU A  50     -16.844  -4.168  13.898  1.00 90.94           C  
ATOM    379  C   LEU A  50     -16.594  -5.637  13.555  1.00 90.94           C  
ATOM    380  CB  LEU A  50     -15.852  -3.719  14.984  1.00 90.94           C  
ATOM    381  O   LEU A  50     -16.906  -6.523  14.352  1.00 90.94           O  
ATOM    382  CG  LEU A  50     -15.641  -2.211  15.117  1.00 90.94           C  
ATOM    383  CD1 LEU A  50     -14.898  -1.896  16.406  1.00 90.94           C  
ATOM    384  CD2 LEU A  50     -14.875  -1.670  13.914  1.00 90.94           C  
ATOM    385  N   GLU A  51     -16.078  -5.906  12.336  1.00 91.25           N  
ATOM    386  CA  GLU A  51     -15.609  -7.234  11.953  1.00 91.25           C  
ATOM    387  C   GLU A  51     -14.156  -7.441  12.367  1.00 91.25           C  
ATOM    388  CB  GLU A  51     -15.766  -7.445  10.445  1.00 91.25           C  
ATOM    389  O   GLU A  51     -13.273  -6.688  11.961  1.00 91.25           O  
ATOM    390  CG  GLU A  51     -15.242  -8.789   9.961  1.00 91.25           C  
ATOM    391  CD  GLU A  51     -15.930  -9.977  10.625  1.00 91.25           C  
ATOM    392  OE1 GLU A  51     -15.242 -10.789  11.289  1.00 91.25           O  
ATOM    393  OE2 GLU A  51     -17.172 -10.094  10.484  1.00 91.25           O  
ATOM    394  N   THR A  52     -13.938  -8.508  13.133  1.00 89.75           N  
ATOM    395  CA  THR A  52     -12.578  -8.734  13.609  1.00 89.75           C  
ATOM    396  C   THR A  52     -12.070 -10.094  13.141  1.00 89.75           C  
ATOM    397  CB  THR A  52     -12.500  -8.664  15.148  1.00 89.75           C  
ATOM    398  O   THR A  52     -10.883 -10.398  13.281  1.00 89.75           O  
ATOM    399  CG2 THR A  52     -12.820  -7.258  15.648  1.00 89.75           C  
ATOM    400  OG1 THR A  52     -13.445  -9.586  15.711  1.00 89.75           O  
ATOM    401  N   SER A  53     -12.984 -10.836  12.523  1.00 90.00           N  
ATOM    402  CA  SER A  53     -12.633 -12.188  12.102  1.00 90.00           C  
ATOM    403  C   SER A  53     -12.109 -12.211  10.672  1.00 90.00           C  
ATOM    404  CB  SER A  53     -13.844 -13.117  12.227  1.00 90.00           C  
ATOM    405  O   SER A  53     -12.516 -11.391   9.844  1.00 90.00           O  
ATOM    406  OG  SER A  53     -14.875 -12.727  11.336  1.00 90.00           O  
ATOM    407  N   HIS A  54     -11.188 -13.125  10.398  1.00 91.56           N  
ATOM    408  CA  HIS A  54     -10.633 -13.375   9.070  1.00 91.56           C  
ATOM    409  C   HIS A  54     -10.289 -14.852   8.883  1.00 91.56           C  
ATOM    410  CB  HIS A  54      -9.391 -12.516   8.844  1.00 91.56           C  
ATOM    411  O   HIS A  54     -10.141 -15.586   9.867  1.00 91.56           O  
ATOM    412  CG  HIS A  54      -8.273 -12.805   9.797  1.00 91.56           C  
ATOM    413  CD2 HIS A  54      -7.918 -12.195  10.953  1.00 91.56           C  
ATOM    414  ND1 HIS A  54      -7.375 -13.828   9.602  1.00 91.56           N  
ATOM    415  CE1 HIS A  54      -6.508 -13.836  10.602  1.00 91.56           C  
ATOM    416  NE2 HIS A  54      -6.816 -12.859  11.438  1.00 91.56           N  
ATOM    417  N   ASN A  55     -10.141 -15.281   7.664  1.00 89.69           N  
ATOM    418  CA  ASN A  55      -9.977 -16.703   7.391  1.00 89.69           C  
ATOM    419  C   ASN A  55      -8.508 -17.078   7.219  1.00 89.69           C  
ATOM    420  CB  ASN A  55     -10.773 -17.109   6.148  1.00 89.69           C  
ATOM    421  O   ASN A  55      -8.180 -18.250   7.000  1.00 89.69           O  
ATOM    422  CG  ASN A  55     -10.250 -16.453   4.883  1.00 89.69           C  
ATOM    423  ND2 ASN A  55     -10.945 -16.672   3.771  1.00 89.69           N  
ATOM    424  OD1 ASN A  55      -9.234 -15.758   4.902  1.00 89.69           O  
ATOM    425  N   GLY A  56      -7.621 -16.031   7.340  1.00 90.50           N  
ATOM    426  CA  GLY A  56      -6.188 -16.266   7.309  1.00 90.50           C  
ATOM    427  C   GLY A  56      -5.684 -16.734   5.953  1.00 90.50           C  
ATOM    428  O   GLY A  56      -4.527 -17.125   5.816  1.00 90.50           O  
ATOM    429  N   LYS A  57      -6.555 -16.797   4.980  1.00 92.06           N  
ATOM    430  CA  LYS A  57      -6.215 -17.281   3.646  1.00 92.06           C  
ATOM    431  C   LYS A  57      -6.203 -16.141   2.633  1.00 92.06           C  
ATOM    432  CB  LYS A  57      -7.195 -18.375   3.203  1.00 92.06           C  
ATOM    433  O   LYS A  57      -7.082 -15.281   2.652  1.00 92.06           O  
ATOM    434  CG  LYS A  57      -7.254 -19.578   4.137  1.00 92.06           C  
ATOM    435  CD  LYS A  57      -8.320 -20.562   3.703  1.00 92.06           C  
ATOM    436  CE  LYS A  57      -8.414 -21.750   4.664  1.00 92.06           C  
ATOM    437  NZ  LYS A  57      -9.492 -22.703   4.266  1.00 92.06           N  
ATOM    438  N   LEU A  58      -5.207 -16.156   1.735  1.00 93.19           N  
ATOM    439  CA  LEU A  58      -5.227 -15.273   0.575  1.00 93.19           C  
ATOM    440  C   LEU A  58      -6.051 -15.875  -0.556  1.00 93.19           C  
ATOM    441  CB  LEU A  58      -3.803 -14.984   0.092  1.00 93.19           C  
ATOM    442  O   LEU A  58      -5.789 -17.000  -0.983  1.00 93.19           O  
ATOM    443  CG  LEU A  58      -2.869 -14.312   1.095  1.00 93.19           C  
ATOM    444  CD1 LEU A  58      -1.479 -14.133   0.490  1.00 93.19           C  
ATOM    445  CD2 LEU A  58      -3.441 -12.969   1.535  1.00 93.19           C  
ATOM    446  N   CYS A  59      -7.062 -15.133  -0.995  1.00 93.00           N  
ATOM    447  CA  CYS A  59      -8.031 -15.680  -1.940  1.00 93.00           C  
ATOM    448  C   CYS A  59      -8.062 -14.859  -3.223  1.00 93.00           C  
ATOM    449  CB  CYS A  59      -9.422 -15.727  -1.315  1.00 93.00           C  
ATOM    450  O   CYS A  59      -7.566 -13.727  -3.254  1.00 93.00           O  
ATOM    451  SG  CYS A  59      -9.508 -16.672   0.218  1.00 93.00           S  
ATOM    452  N   SER A  60      -8.602 -15.445  -4.238  1.00 92.38           N  
ATOM    453  CA  SER A  60      -8.906 -14.703  -5.453  1.00 92.38           C  
ATOM    454  C   SER A  60      -9.969 -13.641  -5.203  1.00 92.38           C  
ATOM    455  CB  SER A  60      -9.375 -15.648  -6.562  1.00 92.38           C  
ATOM    456  O   SER A  60     -10.930 -13.883  -4.469  1.00 92.38           O  
ATOM    457  OG  SER A  60      -8.367 -16.594  -6.871  1.00 92.38           O  
ATOM    458  N   LEU A  61      -9.695 -12.453  -5.727  1.00 90.81           N  
ATOM    459  CA  LEU A  61     -10.641 -11.352  -5.570  1.00 90.81           C  
ATOM    460  C   LEU A  61     -11.648 -11.336  -6.719  1.00 90.81           C  
ATOM    461  CB  LEU A  61      -9.906 -10.016  -5.504  1.00 90.81           C  
ATOM    462  O   LEU A  61     -11.266 -11.188  -7.883  1.00 90.81           O  
ATOM    463  CG  LEU A  61     -10.727  -8.812  -5.039  1.00 90.81           C  
ATOM    464  CD1 LEU A  61     -11.125  -8.977  -3.576  1.00 90.81           C  
ATOM    465  CD2 LEU A  61      -9.945  -7.516  -5.238  1.00 90.81           C  
ATOM    466  N   ASN A  62     -12.898 -11.570  -6.449  1.00 88.00           N  
ATOM    467  CA  ASN A  62     -13.977 -11.625  -7.430  1.00 88.00           C  
ATOM    468  C   ASN A  62     -13.664 -12.617  -8.547  1.00 88.00           C  
ATOM    469  CB  ASN A  62     -14.258 -10.234  -8.008  1.00 88.00           C  
ATOM    470  O   ASN A  62     -13.883 -12.312  -9.727  1.00 88.00           O  
ATOM    471  CG  ASN A  62     -14.750  -9.258  -6.961  1.00 88.00           C  
ATOM    472  ND2 ASN A  62     -14.352  -7.996  -7.094  1.00 88.00           N  
ATOM    473  OD1 ASN A  62     -15.477  -9.625  -6.039  1.00 88.00           O  
ATOM    474  N   GLY A  63     -13.016 -13.711  -8.234  1.00 86.88           N  
ATOM    475  CA  GLY A  63     -12.797 -14.789  -9.188  1.00 86.88           C  
ATOM    476  C   GLY A  63     -11.516 -14.633  -9.984  1.00 86.88           C  
ATOM    477  O   GLY A  63     -11.188 -15.484 -10.820  1.00 86.88           O  
ATOM    478  N   LYS A  64     -10.773 -13.555  -9.805  1.00 89.00           N  
ATOM    479  CA  LYS A  64      -9.477 -13.297 -10.438  1.00 89.00           C  
ATOM    480  C   LYS A  64      -8.328 -13.578  -9.477  1.00 89.00           C  
ATOM    481  CB  LYS A  64      -9.406 -11.852 -10.945  1.00 89.00           C  
ATOM    482  O   LYS A  64      -8.312 -13.070  -8.352  1.00 89.00           O  
ATOM    483  CG  LYS A  64      -8.242 -11.586 -11.891  1.00 89.00           C  
ATOM    484  CD  LYS A  64      -8.305 -10.180 -12.461  1.00 89.00           C  
ATOM    485  CE  LYS A  64      -7.121  -9.898 -13.383  1.00 89.00           C  
ATOM    486  NZ  LYS A  64      -7.215  -8.547 -14.016  1.00 89.00           N  
ATOM    487  N   ALA A  65      -7.355 -14.352  -9.883  1.00 90.94           N  
ATOM    488  CA  ALA A  65      -6.258 -14.812  -9.031  1.00 90.94           C  
ATOM    489  C   ALA A  65      -5.238 -13.703  -8.805  1.00 90.94           C  
ATOM    490  CB  ALA A  65      -5.582 -16.031  -9.656  1.00 90.94           C  
ATOM    491  O   ALA A  65      -4.996 -12.883  -9.695  1.00 90.94           O  
ATOM    492  N   PRO A  66      -4.645 -13.695  -7.613  1.00 92.25           N  
ATOM    493  CA  PRO A  66      -3.578 -12.727  -7.352  1.00 92.25           C  
ATOM    494  C   PRO A  66      -2.256 -13.109  -8.008  1.00 92.25           C  
ATOM    495  CB  PRO A  66      -3.453 -12.742  -5.824  1.00 92.25           C  
ATOM    496  O   PRO A  66      -2.041 -14.281  -8.328  1.00 92.25           O  
ATOM    497  CG  PRO A  66      -3.883 -14.117  -5.426  1.00 92.25           C  
ATOM    498  CD  PRO A  66      -4.973 -14.570  -6.355  1.00 92.25           C  
ATOM    499  N   LEU A  67      -1.377 -12.078  -8.188  1.00 92.12           N  
ATOM    500  CA  LEU A  67      -0.012 -12.320  -8.641  1.00 92.12           C  
ATOM    501  C   LEU A  67       0.936 -12.484  -7.461  1.00 92.12           C  
ATOM    502  CB  LEU A  67       0.463 -11.172  -9.539  1.00 92.12           C  
ATOM    503  O   LEU A  67       1.168 -11.539  -6.707  1.00 92.12           O  
ATOM    504  CG  LEU A  67       1.893 -11.273 -10.070  1.00 92.12           C  
ATOM    505  CD1 LEU A  67       2.021 -12.469 -11.016  1.00 92.12           C  
ATOM    506  CD2 LEU A  67       2.295  -9.984 -10.773  1.00 92.12           C  
ATOM    507  N   GLN A  68       1.409 -13.719  -7.340  1.00 91.56           N  
ATOM    508  CA  GLN A  68       2.344 -14.016  -6.262  1.00 91.56           C  
ATOM    509  C   GLN A  68       3.789 -13.844  -6.719  1.00 91.56           C  
ATOM    510  CB  GLN A  68       2.123 -15.430  -5.730  1.00 91.56           C  
ATOM    511  O   GLN A  68       4.246 -14.555  -7.617  1.00 91.56           O  
ATOM    512  CG  GLN A  68       2.834 -15.719  -4.414  1.00 91.56           C  
ATOM    513  CD  GLN A  68       2.473 -17.062  -3.832  1.00 91.56           C  
ATOM    514  NE2 GLN A  68       2.787 -17.266  -2.557  1.00 91.56           N  
ATOM    515  OE1 GLN A  68       1.914 -17.922  -4.523  1.00 91.56           O  
ATOM    516  N   LEU A  69       4.484 -12.867  -6.004  1.00 91.94           N  
ATOM    517  CA  LEU A  69       5.844 -12.562  -6.434  1.00 91.94           C  
ATOM    518  C   LEU A  69       6.840 -13.539  -5.820  1.00 91.94           C  
ATOM    519  CB  LEU A  69       6.219 -11.133  -6.055  1.00 91.94           C  
ATOM    520  O   LEU A  69       7.973 -13.664  -6.297  1.00 91.94           O  
ATOM    521  CG  LEU A  69       5.441 -10.016  -6.762  1.00 91.94           C  
ATOM    522  CD1 LEU A  69       5.984  -8.648  -6.355  1.00 91.94           C  
ATOM    523  CD2 LEU A  69       5.512 -10.195  -8.273  1.00 91.94           C  
ATOM    524  N   GLY A  70       6.383 -14.359  -4.816  1.00 89.25           N  
ATOM    525  CA  GLY A  70       7.254 -15.328  -4.180  1.00 89.25           C  
ATOM    526  C   GLY A  70       8.484 -14.711  -3.551  1.00 89.25           C  
ATOM    527  O   GLY A  70       8.375 -13.805  -2.725  1.00 89.25           O  
ATOM    528  N   ASN A  71       9.664 -15.195  -4.000  1.00 90.81           N  
ATOM    529  CA  ASN A  71      10.930 -14.711  -3.471  1.00 90.81           C  
ATOM    530  C   ASN A  71      11.375 -13.430  -4.172  1.00 90.81           C  
ATOM    531  CB  ASN A  71      12.016 -15.789  -3.596  1.00 90.81           C  
ATOM    532  O   ASN A  71      12.500 -12.961  -3.963  1.00 90.81           O  
ATOM    533  CG  ASN A  71      11.844 -16.906  -2.590  1.00 90.81           C  
ATOM    534  ND2 ASN A  71      12.539 -18.016  -2.809  1.00 90.81           N  
ATOM    535  OD1 ASN A  71      11.078 -16.781  -1.626  1.00 90.81           O  
ATOM    536  N   CYS A  72      10.570 -12.906  -5.043  1.00 92.94           N  
ATOM    537  CA  CYS A  72      10.875 -11.680  -5.762  1.00 92.94           C  
ATOM    538  C   CYS A  72      10.102 -10.500  -5.172  1.00 92.94           C  
ATOM    539  CB  CYS A  72      10.539 -11.828  -7.246  1.00 92.94           C  
ATOM    540  O   CYS A  72       9.016 -10.680  -4.625  1.00 92.94           O  
ATOM    541  SG  CYS A  72      11.500 -13.109  -8.078  1.00 92.94           S  
ATOM    542  N   ASN A  73      10.703  -9.336  -5.293  1.00 92.81           N  
ATOM    543  CA  ASN A  73       9.969  -8.117  -4.980  1.00 92.81           C  
ATOM    544  C   ASN A  73       9.625  -7.328  -6.242  1.00 92.81           C  
ATOM    545  CB  ASN A  73      10.766  -7.242  -4.008  1.00 92.81           C  
ATOM    546  O   ASN A  73       9.969  -7.746  -7.352  1.00 92.81           O  
ATOM    547  CG  ASN A  73      12.086  -6.773  -4.594  1.00 92.81           C  
ATOM    548  ND2 ASN A  73      12.992  -6.340  -3.729  1.00 92.81           N  
ATOM    549  OD1 ASN A  73      12.281  -6.801  -5.809  1.00 92.81           O  
ATOM    550  N   VAL A  74       8.828  -6.316  -6.098  1.00 92.56           N  
ATOM    551  CA  VAL A  74       8.320  -5.559  -7.234  1.00 92.56           C  
ATOM    552  C   VAL A  74       9.484  -5.074  -8.094  1.00 92.56           C  
ATOM    553  CB  VAL A  74       7.461  -4.359  -6.777  1.00 92.56           C  
ATOM    554  O   VAL A  74       9.430  -5.141  -9.328  1.00 92.56           O  
ATOM    555  CG1 VAL A  74       7.113  -3.463  -7.965  1.00 92.56           C  
ATOM    556  CG2 VAL A  74       6.195  -4.848  -6.082  1.00 92.56           C  
ATOM    557  N   ALA A  75      10.547  -4.617  -7.508  1.00 93.38           N  
ATOM    558  CA  ALA A  75      11.734  -4.156  -8.219  1.00 93.38           C  
ATOM    559  C   ALA A  75      12.344  -5.281  -9.047  1.00 93.38           C  
ATOM    560  CB  ALA A  75      12.758  -3.596  -7.242  1.00 93.38           C  
ATOM    561  O   ALA A  75      12.664  -5.094 -10.227  1.00 93.38           O  
ATOM    562  N   GLY A  76      12.547  -6.414  -8.422  1.00 93.69           N  
ATOM    563  CA  GLY A  76      13.070  -7.578  -9.117  1.00 93.69           C  
ATOM    564  C   GLY A  76      12.195  -8.016 -10.281  1.00 93.69           C  
ATOM    565  O   GLY A  76      12.711  -8.383 -11.344  1.00 93.69           O  
ATOM    566  N   TRP A  77      10.930  -7.977 -10.055  1.00 93.38           N  
ATOM    567  CA  TRP A  77       9.945  -8.359 -11.062  1.00 93.38           C  
ATOM    568  C   TRP A  77       9.992  -7.410 -12.258  1.00 93.38           C  
ATOM    569  CB  TRP A  77       8.539  -8.367 -10.461  1.00 93.38           C  
ATOM    570  O   TRP A  77      10.117  -7.852 -13.406  1.00 93.38           O  
ATOM    571  CG  TRP A  77       7.445  -8.578 -11.469  1.00 93.38           C  
ATOM    572  CD1 TRP A  77       7.434  -9.484 -12.492  1.00 93.38           C  
ATOM    573  CD2 TRP A  77       6.211  -7.863 -11.547  1.00 93.38           C  
ATOM    574  CE2 TRP A  77       5.492  -8.391 -12.648  1.00 93.38           C  
ATOM    575  CE3 TRP A  77       5.637  -6.828 -10.797  1.00 93.38           C  
ATOM    576  NE1 TRP A  77       6.262  -9.375 -13.203  1.00 93.38           N  
ATOM    577  CH2 TRP A  77       3.695  -6.898 -12.266  1.00 93.38           C  
ATOM    578  CZ2 TRP A  77       4.234  -7.910 -13.016  1.00 93.38           C  
ATOM    579  CZ3 TRP A  77       4.383  -6.355 -11.164  1.00 93.38           C  
ATOM    580  N   ILE A  78       9.992  -6.102 -12.039  1.00 93.88           N  
ATOM    581  CA  ILE A  78       9.883  -5.121 -13.117  1.00 93.88           C  
ATOM    582  C   ILE A  78      11.227  -4.980 -13.828  1.00 93.88           C  
ATOM    583  CB  ILE A  78       9.414  -3.748 -12.586  1.00 93.88           C  
ATOM    584  O   ILE A  78      11.281  -4.773 -15.039  1.00 93.88           O  
ATOM    585  CG1 ILE A  78       7.996  -3.857 -12.008  1.00 93.88           C  
ATOM    586  CG2 ILE A  78       9.469  -2.691 -13.695  1.00 93.88           C  
ATOM    587  CD1 ILE A  78       6.902  -3.971 -13.062  1.00 93.88           C  
ATOM    588  N   LEU A  79      12.344  -5.070 -13.133  1.00 95.00           N  
ATOM    589  CA  LEU A  79      13.664  -4.973 -13.727  1.00 95.00           C  
ATOM    590  C   LEU A  79      14.008  -6.242 -14.500  1.00 95.00           C  
ATOM    591  CB  LEU A  79      14.727  -4.719 -12.648  1.00 95.00           C  
ATOM    592  O   LEU A  79      14.812  -6.207 -15.430  1.00 95.00           O  
ATOM    593  CG  LEU A  79      14.727  -3.324 -12.023  1.00 95.00           C  
ATOM    594  CD1 LEU A  79      15.641  -3.295 -10.797  1.00 95.00           C  
ATOM    595  CD2 LEU A  79      15.156  -2.277 -13.039  1.00 95.00           C  
ATOM    596  N   GLY A  80      13.289  -7.316 -14.117  1.00 93.88           N  
ATOM    597  CA  GLY A  80      13.492  -8.586 -14.797  1.00 93.88           C  
ATOM    598  C   GLY A  80      14.633  -9.398 -14.211  1.00 93.88           C  
ATOM    599  O   GLY A  80      15.445  -9.953 -14.945  1.00 93.88           O  
ATOM    600  N   ASN A  81      14.695  -9.422 -12.914  1.00 94.12           N  
ATOM    601  CA  ASN A  81      15.641 -10.344 -12.297  1.00 94.12           C  
ATOM    602  C   ASN A  81      15.469 -11.766 -12.828  1.00 94.12           C  
ATOM    603  CB  ASN A  81      15.484 -10.328 -10.773  1.00 94.12           C  
ATOM    604  O   ASN A  81      14.352 -12.273 -12.891  1.00 94.12           O  
ATOM    605  CG  ASN A  81      16.594 -11.086 -10.062  1.00 94.12           C  
ATOM    606  ND2 ASN A  81      17.109 -10.508  -8.984  1.00 94.12           N  
ATOM    607  OD1 ASN A  81      16.969 -12.180 -10.484  1.00 94.12           O  
ATOM    608  N   PRO A  82      16.484 -12.344 -13.281  1.00 91.81           N  
ATOM    609  CA  PRO A  82      16.406 -13.656 -13.938  1.00 91.81           C  
ATOM    610  C   PRO A  82      15.719 -14.711 -13.078  1.00 91.81           C  
ATOM    611  CB  PRO A  82      17.875 -14.016 -14.172  1.00 91.81           C  
ATOM    612  O   PRO A  82      15.102 -15.633 -13.609  1.00 91.81           O  
ATOM    613  CG  PRO A  82      18.594 -12.695 -14.219  1.00 91.81           C  
ATOM    614  CD  PRO A  82      17.875 -11.734 -13.320  1.00 91.81           C  
ATOM    615  N   GLU A  83      15.750 -14.555 -11.773  1.00 90.62           N  
ATOM    616  CA  GLU A  83      15.094 -15.484 -10.859  1.00 90.62           C  
ATOM    617  C   GLU A  83      13.594 -15.227 -10.781  1.00 90.62           C  
ATOM    618  CB  GLU A  83      15.719 -15.391  -9.461  1.00 90.62           C  
ATOM    619  O   GLU A  83      12.836 -16.078 -10.297  1.00 90.62           O  
ATOM    620  CG  GLU A  83      17.156 -15.867  -9.398  1.00 90.62           C  
ATOM    621  CD  GLU A  83      17.312 -17.359  -9.680  1.00 90.62           C  
ATOM    622  OE1 GLU A  83      18.406 -17.781 -10.141  1.00 90.62           O  
ATOM    623  OE2 GLU A  83      16.344 -18.094  -9.445  1.00 90.62           O  
ATOM    624  N   CYS A  84      13.117 -14.117 -11.359  1.00 91.12           N  
ATOM    625  CA  CYS A  84      11.711 -13.734 -11.305  1.00 91.12           C  
ATOM    626  C   CYS A  84      11.055 -13.859 -12.680  1.00 91.12           C  
ATOM    627  CB  CYS A  84      11.570 -12.297 -10.797  1.00 91.12           C  
ATOM    628  O   CYS A  84       9.930 -13.406 -12.875  1.00 91.12           O  
ATOM    629  SG  CYS A  84      12.250 -12.047  -9.148  1.00 91.12           S  
ATOM    630  N   ASP A  85      11.664 -14.445 -13.594  1.00 84.06           N  
ATOM    631  CA  ASP A  85      11.281 -14.492 -15.000  1.00 84.06           C  
ATOM    632  C   ASP A  85       9.922 -15.164 -15.180  1.00 84.06           C  
ATOM    633  CB  ASP A  85      12.344 -15.234 -15.820  1.00 84.06           C  
ATOM    634  O   ASP A  85       9.148 -14.789 -16.062  1.00 84.06           O  
ATOM    635  CG  ASP A  85      12.227 -14.969 -17.312  1.00 84.06           C  
ATOM    636  OD1 ASP A  85      11.609 -13.961 -17.703  1.00 84.06           O  
ATOM    637  OD2 ASP A  85      12.758 -15.789 -18.094  1.00 84.06           O  
ATOM    638  N   LEU A  86       9.570 -16.094 -14.383  1.00 83.44           N  
ATOM    639  CA  LEU A  86       8.344 -16.875 -14.477  1.00 83.44           C  
ATOM    640  C   LEU A  86       7.121 -16.000 -14.234  1.00 83.44           C  
ATOM    641  CB  LEU A  86       8.375 -18.031 -13.477  1.00 83.44           C  
ATOM    642  O   LEU A  86       6.012 -16.359 -14.633  1.00 83.44           O  
ATOM    643  CG  LEU A  86       9.383 -19.141 -13.758  1.00 83.44           C  
ATOM    644  CD1 LEU A  86       9.539 -20.031 -12.523  1.00 83.44           C  
ATOM    645  CD2 LEU A  86       8.961 -19.969 -14.969  1.00 83.44           C  
ATOM    646  N   LEU A  87       7.309 -14.836 -13.672  1.00 84.44           N  
ATOM    647  CA  LEU A  87       6.234 -13.930 -13.289  1.00 84.44           C  
ATOM    648  C   LEU A  87       5.699 -13.172 -14.500  1.00 84.44           C  
ATOM    649  CB  LEU A  87       6.723 -12.945 -12.227  1.00 84.44           C  
ATOM    650  O   LEU A  87       4.594 -12.625 -14.453  1.00 84.44           O  
ATOM    651  CG  LEU A  87       7.129 -13.547 -10.875  1.00 84.44           C  
ATOM    652  CD1 LEU A  87       7.730 -12.469  -9.977  1.00 84.44           C  
ATOM    653  CD2 LEU A  87       5.934 -14.203 -10.203  1.00 84.44           C  
ATOM    654  N   PHE A  88       6.340 -13.273 -15.633  1.00 78.31           N  
ATOM    655  CA  PHE A  88       5.977 -12.539 -16.828  1.00 78.31           C  
ATOM    656  C   PHE A  88       4.988 -13.336 -17.672  1.00 78.31           C  
ATOM    657  CB  PHE A  88       7.223 -12.203 -17.656  1.00 78.31           C  
ATOM    658  O   PHE A  88       4.477 -12.836 -18.688  1.00 78.31           O  
ATOM    659  CG  PHE A  88       8.125 -11.188 -17.016  1.00 78.31           C  
ATOM    660  CD1 PHE A  88       7.684  -9.898 -16.781  1.00 78.31           C  
ATOM    661  CD2 PHE A  88       9.422 -11.531 -16.656  1.00 78.31           C  
ATOM    662  CE1 PHE A  88       8.516  -8.953 -16.172  1.00 78.31           C  
ATOM    663  CE2 PHE A  88      10.266 -10.594 -16.047  1.00 78.31           C  
ATOM    664  CZ  PHE A  88       9.805  -9.305 -15.820  1.00 78.31           C  
ATOM    665  N   THR A  89       4.590 -14.586 -17.188  1.00 79.31           N  
ATOM    666  CA  THR A  89       3.627 -15.445 -17.859  1.00 79.31           C  
ATOM    667  C   THR A  89       2.203 -15.117 -17.422  1.00 79.31           C  
ATOM    668  CB  THR A  89       3.924 -16.938 -17.609  1.00 79.31           C  
ATOM    669  O   THR A  89       1.241 -15.438 -18.125  1.00 79.31           O  
ATOM    670  CG2 THR A  89       5.270 -17.344 -18.188  1.00 79.31           C  
ATOM    671  OG1 THR A  89       3.945 -17.156 -16.188  1.00 79.31           O  
ATOM    672  N   ALA A  90       2.119 -14.266 -16.375  1.00 80.62           N  
ATOM    673  CA  ALA A  90       0.804 -13.898 -15.859  1.00 80.62           C  
ATOM    674  C   ALA A  90       0.171 -12.789 -16.688  1.00 80.62           C  
ATOM    675  CB  ALA A  90       0.912 -13.469 -14.398  1.00 80.62           C  
ATOM    676  O   ALA A  90       0.797 -11.758 -16.938  1.00 80.62           O  
ATOM    677  N   ASN A  91      -0.994 -12.961 -17.203  1.00 80.25           N  
ATOM    678  CA  ASN A  91      -1.655 -12.047 -18.125  1.00 80.25           C  
ATOM    679  C   ASN A  91      -2.525 -11.031 -17.391  1.00 80.25           C  
ATOM    680  CB  ASN A  91      -2.492 -12.828 -19.141  1.00 80.25           C  
ATOM    681  O   ASN A  91      -2.674  -9.891 -17.828  1.00 80.25           O  
ATOM    682  CG  ASN A  91      -1.643 -13.648 -20.094  1.00 80.25           C  
ATOM    683  ND2 ASN A  91      -2.229 -14.703 -20.656  1.00 80.25           N  
ATOM    684  OD1 ASN A  91      -0.468 -13.344 -20.312  1.00 80.25           O  
ATOM    685  N   SER A  92      -2.992 -11.398 -16.219  1.00 88.88           N  
ATOM    686  CA  SER A  92      -3.811 -10.500 -15.398  1.00 88.88           C  
ATOM    687  C   SER A  92      -3.867 -10.977 -13.953  1.00 88.88           C  
ATOM    688  CB  SER A  92      -5.227 -10.406 -15.969  1.00 88.88           C  
ATOM    689  O   SER A  92      -3.676 -12.164 -13.672  1.00 88.88           O  
ATOM    690  OG  SER A  92      -5.914 -11.633 -15.820  1.00 88.88           O  
ATOM    691  N   TRP A  93      -4.078  -9.961 -13.086  1.00 91.50           N  
ATOM    692  CA  TRP A  93      -4.117 -10.312 -11.672  1.00 91.50           C  
ATOM    693  C   TRP A  93      -5.078  -9.398 -10.914  1.00 91.50           C  
ATOM    694  CB  TRP A  93      -2.717 -10.219 -11.055  1.00 91.50           C  
ATOM    695  O   TRP A  93      -5.434  -8.320 -11.398  1.00 91.50           O  
ATOM    696  CG  TRP A  93      -2.033  -8.906 -11.289  1.00 91.50           C  
ATOM    697  CD1 TRP A  93      -2.145  -7.773 -10.531  1.00 91.50           C  
ATOM    698  CD2 TRP A  93      -1.135  -8.586 -12.352  1.00 91.50           C  
ATOM    699  CE2 TRP A  93      -0.739  -7.242 -12.180  1.00 91.50           C  
ATOM    700  CE3 TRP A  93      -0.624  -9.312 -13.445  1.00 91.50           C  
ATOM    701  NE1 TRP A  93      -1.369  -6.770 -11.062  1.00 91.50           N  
ATOM    702  CH2 TRP A  93       0.630  -7.336 -14.109  1.00 91.50           C  
ATOM    703  CZ2 TRP A  93       0.146  -6.605 -13.055  1.00 91.50           C  
ATOM    704  CZ3 TRP A  93       0.256  -8.672 -14.312  1.00 91.50           C  
ATOM    705  N   SER A  94      -5.617  -9.977  -9.773  1.00 90.25           N  
ATOM    706  CA  SER A  94      -6.492  -9.188  -8.914  1.00 90.25           C  
ATOM    707  C   SER A  94      -5.684  -8.250  -8.016  1.00 90.25           C  
ATOM    708  CB  SER A  94      -7.371 -10.094  -8.055  1.00 90.25           C  
ATOM    709  O   SER A  94      -6.059  -7.094  -7.820  1.00 90.25           O  
ATOM    710  OG  SER A  94      -6.574 -10.984  -7.289  1.00 90.25           O  
ATOM    711  N   TYR A  95      -4.641  -8.625  -7.422  1.00 91.62           N  
ATOM    712  CA  TYR A  95      -3.693  -7.852  -6.625  1.00 91.62           C  
ATOM    713  C   TYR A  95      -2.332  -8.531  -6.582  1.00 91.62           C  
ATOM    714  CB  TYR A  95      -4.223  -7.652  -5.203  1.00 91.62           C  
ATOM    715  O   TYR A  95      -2.201  -9.695  -6.965  1.00 91.62           O  
ATOM    716  CG  TYR A  95      -4.523  -8.945  -4.480  1.00 91.62           C  
ATOM    717  CD1 TYR A  95      -5.770  -9.555  -4.598  1.00 91.62           C  
ATOM    718  CD2 TYR A  95      -3.564  -9.555  -3.682  1.00 91.62           C  
ATOM    719  CE1 TYR A  95      -6.055 -10.742  -3.936  1.00 91.62           C  
ATOM    720  CE2 TYR A  95      -3.836 -10.742  -3.014  1.00 91.62           C  
ATOM    721  OH  TYR A  95      -5.355 -12.508  -2.488  1.00 91.62           O  
ATOM    722  CZ  TYR A  95      -5.082 -11.328  -3.146  1.00 91.62           C  
ATOM    723  N   ILE A  96      -1.264  -7.852  -6.176  1.00 92.31           N  
ATOM    724  CA  ILE A  96       0.112  -8.336  -6.148  1.00 92.31           C  
ATOM    725  C   ILE A  96       0.517  -8.664  -4.711  1.00 92.31           C  
ATOM    726  CB  ILE A  96       1.087  -7.305  -6.758  1.00 92.31           C  
ATOM    727  O   ILE A  96       0.283  -7.871  -3.799  1.00 92.31           O  
ATOM    728  CG1 ILE A  96       0.693  -6.988  -8.203  1.00 92.31           C  
ATOM    729  CG2 ILE A  96       2.529  -7.812  -6.680  1.00 92.31           C  
ATOM    730  CD1 ILE A  96       1.355  -5.738  -8.766  1.00 92.31           C  
ATOM    731  N   ILE A  97       1.089  -9.828  -4.566  1.00 92.50           N  
ATOM    732  CA  ILE A  97       1.528 -10.258  -3.240  1.00 92.50           C  
ATOM    733  C   ILE A  97       3.053 -10.234  -3.172  1.00 92.50           C  
ATOM    734  CB  ILE A  97       0.993 -11.664  -2.893  1.00 92.50           C  
ATOM    735  O   ILE A  97       3.725 -10.875  -3.988  1.00 92.50           O  
ATOM    736  CG1 ILE A  97      -0.538 -11.688  -2.973  1.00 92.50           C  
ATOM    737  CG2 ILE A  97       1.475 -12.094  -1.505  1.00 92.50           C  
ATOM    738  CD1 ILE A  97      -1.139 -13.086  -2.928  1.00 92.50           C  
ATOM    739  N   GLU A  98       3.506  -9.484  -2.213  1.00 92.75           N  
ATOM    740  CA  GLU A  98       4.934  -9.469  -1.912  1.00 92.75           C  
ATOM    741  C   GLU A  98       5.211 -10.055  -0.531  1.00 92.75           C  
ATOM    742  CB  GLU A  98       5.484  -8.047  -2.000  1.00 92.75           C  
ATOM    743  O   GLU A  98       4.484  -9.781   0.425  1.00 92.75           O  
ATOM    744  CG  GLU A  98       7.004  -7.969  -1.920  1.00 92.75           C  
ATOM    745  CD  GLU A  98       7.543  -6.559  -2.107  1.00 92.75           C  
ATOM    746  OE1 GLU A  98       8.773  -6.355  -1.979  1.00 92.75           O  
ATOM    747  OE2 GLU A  98       6.730  -5.648  -2.381  1.00 92.75           O  
ATOM    748  N   THR A  99       6.270 -10.781  -0.408  1.00 90.50           N  
ATOM    749  CA  THR A  99       6.617 -11.352   0.890  1.00 90.50           C  
ATOM    750  C   THR A  99       7.562 -10.422   1.650  1.00 90.50           C  
ATOM    751  CB  THR A  99       7.266 -12.742   0.739  1.00 90.50           C  
ATOM    752  O   THR A  99       8.250  -9.594   1.047  1.00 90.50           O  
ATOM    753  CG2 THR A  99       6.328 -13.711   0.027  1.00 90.50           C  
ATOM    754  OG1 THR A  99       8.477 -12.617  -0.020  1.00 90.50           O  
ATOM    755  N   SER A 100       7.570 -10.422   2.938  1.00 84.00           N  
ATOM    756  CA  SER A 100       8.383  -9.578   3.812  1.00 84.00           C  
ATOM    757  C   SER A 100       9.867  -9.906   3.672  1.00 84.00           C  
ATOM    758  CB  SER A 100       7.949  -9.750   5.270  1.00 84.00           C  
ATOM    759  O   SER A 100      10.719  -9.039   3.865  1.00 84.00           O  
ATOM    760  OG  SER A 100       8.016 -11.109   5.660  1.00 84.00           O  
ATOM    761  N   ASP A 101      10.203 -11.117   3.137  1.00 82.12           N  
ATOM    762  CA  ASP A 101      11.594 -11.555   3.035  1.00 82.12           C  
ATOM    763  C   ASP A 101      11.961 -11.883   1.591  1.00 82.12           C  
ATOM    764  CB  ASP A 101      11.844 -12.766   3.934  1.00 82.12           C  
ATOM    765  O   ASP A 101      12.492 -12.961   1.312  1.00 82.12           O  
ATOM    766  CG  ASP A 101      11.812 -12.422   5.414  1.00 82.12           C  
ATOM    767  OD1 ASP A 101      12.141 -11.273   5.781  1.00 82.12           O  
ATOM    768  OD2 ASP A 101      11.453 -13.312   6.219  1.00 82.12           O  
ATOM    769  N   SER A 102      11.578 -11.031   0.723  1.00 86.00           N  
ATOM    770  CA  SER A 102      11.922 -11.312  -0.668  1.00 86.00           C  
ATOM    771  C   SER A 102      13.430 -11.250  -0.889  1.00 86.00           C  
ATOM    772  CB  SER A 102      11.219 -10.328  -1.602  1.00 86.00           C  
ATOM    773  O   SER A 102      14.094 -10.312  -0.424  1.00 86.00           O  
ATOM    774  OG  SER A 102      11.617  -8.992  -1.315  1.00 86.00           O  
ATOM    775  N   LYS A 103      14.008 -12.242  -1.498  1.00 85.69           N  
ATOM    776  CA  LYS A 103      15.453 -12.414  -1.668  1.00 85.69           C  
ATOM    777  C   LYS A 103      15.914 -11.867  -3.018  1.00 85.69           C  
ATOM    778  CB  LYS A 103      15.836 -13.883  -1.536  1.00 85.69           C  
ATOM    779  O   LYS A 103      17.047 -11.406  -3.150  1.00 85.69           O  
ATOM    780  CG  LYS A 103      15.641 -14.453  -0.138  1.00 85.69           C  
ATOM    781  CD  LYS A 103      16.125 -15.898  -0.049  1.00 85.69           C  
ATOM    782  CE  LYS A 103      15.898 -16.484   1.338  1.00 85.69           C  
ATOM    783  NZ  LYS A 103      16.359 -17.891   1.427  1.00 85.69           N  
ATOM    784  N   ASN A 104      14.945 -11.867  -3.900  1.00 88.25           N  
ATOM    785  CA  ASN A 104      15.320 -11.539  -5.273  1.00 88.25           C  
ATOM    786  C   ASN A 104      14.727 -10.203  -5.711  1.00 88.25           C  
ATOM    787  CB  ASN A 104      14.883 -12.656  -6.227  1.00 88.25           C  
ATOM    788  O   ASN A 104      13.594 -10.148  -6.188  1.00 88.25           O  
ATOM    789  CG  ASN A 104      15.531 -13.984  -5.906  1.00 88.25           C  
ATOM    790  ND2 ASN A 104      14.734 -15.047  -5.910  1.00 88.25           N  
ATOM    791  OD1 ASN A 104      16.734 -14.062  -5.656  1.00 88.25           O  
ATOM    792  N   GLY A 105      15.414  -9.125  -5.570  1.00 90.19           N  
ATOM    793  CA  GLY A 105      15.141  -7.762  -5.988  1.00 90.19           C  
ATOM    794  C   GLY A 105      16.094  -7.266  -7.066  1.00 90.19           C  
ATOM    795  O   GLY A 105      16.391  -7.992  -8.016  1.00 90.19           O  
ATOM    796  N   ALA A 106      16.531  -6.086  -6.957  1.00 92.50           N  
ATOM    797  CA  ALA A 106      17.562  -5.598  -7.875  1.00 92.50           C  
ATOM    798  C   ALA A 106      18.891  -6.320  -7.648  1.00 92.50           C  
ATOM    799  CB  ALA A 106      17.750  -4.090  -7.715  1.00 92.50           C  
ATOM    800  O   ALA A 106      19.391  -6.355  -6.527  1.00 92.50           O  
ATOM    801  N   CYS A 107      19.375  -7.078  -8.633  1.00 91.50           N  
ATOM    802  CA  CYS A 107      20.547  -7.922  -8.500  1.00 91.50           C  
ATOM    803  C   CYS A 107      21.828  -7.082  -8.477  1.00 91.50           C  
ATOM    804  CB  CYS A 107      20.625  -8.938  -9.633  1.00 91.50           C  
ATOM    805  O   CYS A 107      22.781  -7.418  -7.777  1.00 91.50           O  
ATOM    806  SG  CYS A 107      20.547  -8.195 -11.281  1.00 91.50           S  
ATOM    807  N   TYR A 108      21.922  -5.918  -9.250  1.00 93.00           N  
ATOM    808  CA  TYR A 108      23.062  -5.008  -9.273  1.00 93.00           C  
ATOM    809  C   TYR A 108      22.906  -3.916  -8.219  1.00 93.00           C  
ATOM    810  CB  TYR A 108      23.219  -4.375 -10.656  1.00 93.00           C  
ATOM    811  O   TYR A 108      21.844  -3.297  -8.109  1.00 93.00           O  
ATOM    812  CG  TYR A 108      24.609  -3.854 -10.930  1.00 93.00           C  
ATOM    813  CD1 TYR A 108      25.031  -2.617 -10.438  1.00 93.00           C  
ATOM    814  CD2 TYR A 108      25.516  -4.598 -11.672  1.00 93.00           C  
ATOM    815  CE1 TYR A 108      26.312  -2.133 -10.680  1.00 93.00           C  
ATOM    816  CE2 TYR A 108      26.812  -4.125 -11.930  1.00 93.00           C  
ATOM    817  OH  TYR A 108      28.453  -2.416 -11.680  1.00 93.00           O  
ATOM    818  CZ  TYR A 108      27.188  -2.891 -11.430  1.00 93.00           C  
ATOM    819  N   PRO A 109      23.906  -3.678  -7.414  1.00 92.25           N  
ATOM    820  CA  PRO A 109      23.766  -2.670  -6.359  1.00 92.25           C  
ATOM    821  C   PRO A 109      23.547  -1.264  -6.914  1.00 92.25           C  
ATOM    822  CB  PRO A 109      25.078  -2.768  -5.598  1.00 92.25           C  
ATOM    823  O   PRO A 109      24.141  -0.905  -7.938  1.00 92.25           O  
ATOM    824  CG  PRO A 109      26.062  -3.277  -6.602  1.00 92.25           C  
ATOM    825  CD  PRO A 109      25.344  -4.180  -7.562  1.00 92.25           C  
ATOM    826  N   GLY A 110      22.625  -0.504  -6.324  1.00 91.06           N  
ATOM    827  CA  GLY A 110      22.328   0.862  -6.723  1.00 91.06           C  
ATOM    828  C   GLY A 110      21.000   1.365  -6.191  1.00 91.06           C  
ATOM    829  O   GLY A 110      20.312   0.657  -5.449  1.00 91.06           O  
ATOM    830  N   GLU A 111      20.734   2.578  -6.617  1.00 92.69           N  
ATOM    831  CA  GLU A 111      19.516   3.223  -6.156  1.00 92.69           C  
ATOM    832  C   GLU A 111      18.406   3.115  -7.207  1.00 92.69           C  
ATOM    833  CB  GLU A 111      19.766   4.691  -5.816  1.00 92.69           C  
ATOM    834  O   GLU A 111      18.672   3.225  -8.406  1.00 92.69           O  
ATOM    835  CG  GLU A 111      18.594   5.383  -5.141  1.00 92.69           C  
ATOM    836  CD  GLU A 111      18.844   6.852  -4.848  1.00 92.69           C  
ATOM    837  OE1 GLU A 111      17.938   7.539  -4.348  1.00 92.69           O  
ATOM    838  OE2 GLU A 111      19.984   7.320  -5.125  1.00 92.69           O  
ATOM    839  N   PHE A 112      17.203   2.852  -6.781  1.00 94.25           N  
ATOM    840  CA  PHE A 112      16.016   2.908  -7.621  1.00 94.25           C  
ATOM    841  C   PHE A 112      15.219   4.176  -7.348  1.00 94.25           C  
ATOM    842  CB  PHE A 112      15.141   1.674  -7.395  1.00 94.25           C  
ATOM    843  O   PHE A 112      14.547   4.281  -6.316  1.00 94.25           O  
ATOM    844  CG  PHE A 112      14.211   1.366  -8.539  1.00 94.25           C  
ATOM    845  CD1 PHE A 112      13.641   2.391  -9.281  1.00 94.25           C  
ATOM    846  CD2 PHE A 112      13.922   0.051  -8.875  1.00 94.25           C  
ATOM    847  CE1 PHE A 112      12.781   2.109 -10.344  1.00 94.25           C  
ATOM    848  CE2 PHE A 112      13.062  -0.238  -9.938  1.00 94.25           C  
ATOM    849  CZ  PHE A 112      12.500   0.792 -10.672  1.00 94.25           C  
ATOM    850  N   ALA A 113      15.320   5.066  -8.281  1.00 91.69           N  
ATOM    851  CA  ALA A 113      14.750   6.398  -8.086  1.00 91.69           C  
ATOM    852  C   ALA A 113      13.227   6.348  -8.094  1.00 91.69           C  
ATOM    853  CB  ALA A 113      15.250   7.352  -9.164  1.00 91.69           C  
ATOM    854  O   ALA A 113      12.617   5.773  -9.000  1.00 91.69           O  
ATOM    855  N   ASP A 114      12.617   6.984  -6.977  1.00 88.56           N  
ATOM    856  CA  ASP A 114      11.180   7.152  -6.848  1.00 88.56           C  
ATOM    857  C   ASP A 114      10.461   5.805  -6.879  1.00 88.56           C  
ATOM    858  CB  ASP A 114      10.641   8.062  -7.953  1.00 88.56           C  
ATOM    859  O   ASP A 114       9.445   5.652  -7.566  1.00 88.56           O  
ATOM    860  CG  ASP A 114      11.219   9.461  -7.906  1.00 88.56           C  
ATOM    861  OD1 ASP A 114      11.352  10.031  -6.801  1.00 88.56           O  
ATOM    862  OD2 ASP A 114      11.547  10.008  -8.984  1.00 88.56           O  
ATOM    863  N   TYR A 115      10.992   4.734  -6.230  1.00 89.75           N  
ATOM    864  CA  TYR A 115      10.508   3.359  -6.203  1.00 89.75           C  
ATOM    865  C   TYR A 115       9.133   3.279  -5.559  1.00 89.75           C  
ATOM    866  CB  TYR A 115      11.492   2.457  -5.449  1.00 89.75           C  
ATOM    867  O   TYR A 115       8.258   2.561  -6.043  1.00 89.75           O  
ATOM    868  CG  TYR A 115      11.039   1.022  -5.340  1.00 89.75           C  
ATOM    869  CD1 TYR A 115      10.812   0.436  -4.098  1.00 89.75           C  
ATOM    870  CD2 TYR A 115      10.828   0.251  -6.480  1.00 89.75           C  
ATOM    871  CE1 TYR A 115      10.398  -0.887  -3.990  1.00 89.75           C  
ATOM    872  CE2 TYR A 115      10.414  -1.072  -6.383  1.00 89.75           C  
ATOM    873  OH  TYR A 115       9.781  -2.941  -5.039  1.00 89.75           O  
ATOM    874  CZ  TYR A 115      10.195  -1.631  -5.137  1.00 89.75           C  
ATOM    875  N   GLU A 116       8.883   3.982  -4.488  1.00 85.25           N  
ATOM    876  CA  GLU A 116       7.598   3.959  -3.795  1.00 85.25           C  
ATOM    877  C   GLU A 116       6.480   4.504  -4.680  1.00 85.25           C  
ATOM    878  CB  GLU A 116       7.676   4.758  -2.492  1.00 85.25           C  
ATOM    879  O   GLU A 116       5.363   3.986  -4.668  1.00 85.25           O  
ATOM    880  CG  GLU A 116       8.570   4.129  -1.434  1.00 85.25           C  
ATOM    881  CD  GLU A 116       8.141   2.719  -1.053  1.00 85.25           C  
ATOM    882  OE1 GLU A 116       9.016   1.900  -0.687  1.00 85.25           O  
ATOM    883  OE2 GLU A 116       6.926   2.432  -1.123  1.00 85.25           O  
ATOM    884  N   GLU A 117       6.840   5.551  -5.434  1.00 85.75           N  
ATOM    885  CA  GLU A 117       5.891   6.098  -6.398  1.00 85.75           C  
ATOM    886  C   GLU A 117       5.543   5.070  -7.473  1.00 85.75           C  
ATOM    887  CB  GLU A 117       6.449   7.367  -7.043  1.00 85.75           C  
ATOM    888  O   GLU A 117       4.387   4.957  -7.879  1.00 85.75           O  
ATOM    889  CG  GLU A 117       5.453   8.094  -7.934  1.00 85.75           C  
ATOM    890  CD  GLU A 117       5.988   9.406  -8.484  1.00 85.75           C  
ATOM    891  OE1 GLU A 117       5.281  10.062  -9.281  1.00 85.75           O  
ATOM    892  OE2 GLU A 117       7.121   9.781  -8.117  1.00 85.75           O  
ATOM    893  N   LEU A 118       6.504   4.434  -7.957  1.00 90.19           N  
ATOM    894  CA  LEU A 118       6.277   3.379  -8.938  1.00 90.19           C  
ATOM    895  C   LEU A 118       5.383   2.285  -8.367  1.00 90.19           C  
ATOM    896  CB  LEU A 118       7.609   2.777  -9.398  1.00 90.19           C  
ATOM    897  O   LEU A 118       4.457   1.821  -9.039  1.00 90.19           O  
ATOM    898  CG  LEU A 118       7.523   1.596 -10.367  1.00 90.19           C  
ATOM    899  CD1 LEU A 118       6.887   2.033 -11.680  1.00 90.19           C  
ATOM    900  CD2 LEU A 118       8.906   0.997 -10.602  1.00 90.19           C  
ATOM    901  N   ARG A 119       5.680   1.874  -7.164  1.00 89.81           N  
ATOM    902  CA  ARG A 119       4.883   0.854  -6.488  1.00 89.81           C  
ATOM    903  C   ARG A 119       3.418   1.267  -6.410  1.00 89.81           C  
ATOM    904  CB  ARG A 119       5.430   0.591  -5.082  1.00 89.81           C  
ATOM    905  O   ARG A 119       2.525   0.447  -6.637  1.00 89.81           O  
ATOM    906  CG  ARG A 119       6.680  -0.275  -5.059  1.00 89.81           C  
ATOM    907  CD  ARG A 119       7.129  -0.576  -3.637  1.00 89.81           C  
ATOM    908  NE  ARG A 119       6.227  -1.510  -2.971  1.00 89.81           N  
ATOM    909  NH1 ARG A 119       7.574  -1.815  -1.119  1.00 89.81           N  
ATOM    910  NH2 ARG A 119       5.566  -2.914  -1.277  1.00 89.81           N  
ATOM    911  CZ  ARG A 119       6.457  -2.078  -1.791  1.00 89.81           C  
ATOM    912  N   GLU A 120       3.219   2.430  -6.074  1.00 85.50           N  
ATOM    913  CA  GLU A 120       1.862   2.969  -6.016  1.00 85.50           C  
ATOM    914  C   GLU A 120       1.182   2.900  -7.379  1.00 85.50           C  
ATOM    915  CB  GLU A 120       1.878   4.410  -5.508  1.00 85.50           C  
ATOM    916  O   GLU A 120       0.002   2.555  -7.477  1.00 85.50           O  
ATOM    917  CG  GLU A 120       0.493   4.996  -5.270  1.00 85.50           C  
ATOM    918  CD  GLU A 120       0.524   6.434  -4.773  1.00 85.50           C  
ATOM    919  OE1 GLU A 120      -0.555   7.051  -4.641  1.00 85.50           O  
ATOM    920  OE2 GLU A 120       1.638   6.941  -4.520  1.00 85.50           O  
ATOM    921  N   GLN A 121       1.935   3.312  -8.406  1.00 87.06           N  
ATOM    922  CA  GLN A 121       1.386   3.242  -9.750  1.00 87.06           C  
ATOM    923  C   GLN A 121       1.000   1.812 -10.117  1.00 87.06           C  
ATOM    924  CB  GLN A 121       2.389   3.789 -10.773  1.00 87.06           C  
ATOM    925  O   GLN A 121      -0.072   1.575 -10.680  1.00 87.06           O  
ATOM    926  CG  GLN A 121       2.621   5.289 -10.656  1.00 87.06           C  
ATOM    927  CD  GLN A 121       1.373   6.102 -10.945  1.00 87.06           C  
ATOM    928  NE2 GLN A 121       1.156   7.156 -10.164  1.00 87.06           N  
ATOM    929  OE1 GLN A 121       0.611   5.785 -11.867  1.00 87.06           O  
ATOM    930  N   LEU A 122       1.822   0.925  -9.781  1.00 89.94           N  
ATOM    931  CA  LEU A 122       1.614  -0.476 -10.125  1.00 89.94           C  
ATOM    932  C   LEU A 122       0.463  -1.071  -9.320  1.00 89.94           C  
ATOM    933  CB  LEU A 122       2.893  -1.284  -9.883  1.00 89.94           C  
ATOM    934  O   LEU A 122      -0.158  -2.049  -9.750  1.00 89.94           O  
ATOM    935  CG  LEU A 122       4.023  -1.079 -10.891  1.00 89.94           C  
ATOM    936  CD1 LEU A 122       5.273  -1.830 -10.445  1.00 89.94           C  
ATOM    937  CD2 LEU A 122       3.594  -1.532 -12.281  1.00 89.94           C  
ATOM    938  N   SER A 123       0.248  -0.495  -8.148  1.00 86.69           N  
ATOM    939  CA  SER A 123      -0.836  -0.979  -7.305  1.00 86.69           C  
ATOM    940  C   SER A 123      -2.193  -0.771  -7.969  1.00 86.69           C  
ATOM    941  CB  SER A 123      -0.813  -0.272  -5.945  1.00 86.69           C  
ATOM    942  O   SER A 123      -3.174  -1.424  -7.609  1.00 86.69           O  
ATOM    943  OG  SER A 123      -1.211   1.081  -6.078  1.00 86.69           O  
ATOM    944  N   THR A 124      -2.248   0.017  -8.953  1.00 86.25           N  
ATOM    945  CA  THR A 124      -3.498   0.312  -9.641  1.00 86.25           C  
ATOM    946  C   THR A 124      -3.586  -0.458 -10.961  1.00 86.25           C  
ATOM    947  CB  THR A 124      -3.643   1.820  -9.914  1.00 86.25           C  
ATOM    948  O   THR A 124      -4.582  -0.357 -11.680  1.00 86.25           O  
ATOM    949  CG2 THR A 124      -3.566   2.625  -8.625  1.00 86.25           C  
ATOM    950  OG1 THR A 124      -2.590   2.244 -10.789  1.00 86.25           O  
ATOM    951  N   VAL A 125      -2.600  -1.271 -11.250  1.00 89.19           N  
ATOM    952  CA  VAL A 125      -2.498  -1.993 -12.516  1.00 89.19           C  
ATOM    953  C   VAL A 125      -3.000  -3.424 -12.336  1.00 89.19           C  
ATOM    954  CB  VAL A 125      -1.048  -2.000 -13.047  1.00 89.19           C  
ATOM    955  O   VAL A 125      -2.615  -4.109 -11.383  1.00 89.19           O  
ATOM    956  CG1 VAL A 125      -0.947  -2.832 -14.328  1.00 89.19           C  
ATOM    957  CG2 VAL A 125      -0.563  -0.573 -13.297  1.00 89.19           C  
ATOM    958  N   SER A 126      -3.855  -3.889 -13.211  1.00 88.19           N  
ATOM    959  CA  SER A 126      -4.457  -5.215 -13.109  1.00 88.19           C  
ATOM    960  C   SER A 126      -3.918  -6.148 -14.188  1.00 88.19           C  
ATOM    961  CB  SER A 126      -5.977  -5.125 -13.219  1.00 88.19           C  
ATOM    962  O   SER A 126      -4.055  -7.367 -14.086  1.00 88.19           O  
ATOM    963  OG  SER A 126      -6.359  -4.484 -14.422  1.00 88.19           O  
ATOM    964  N   SER A 127      -3.246  -5.613 -15.102  1.00 90.56           N  
ATOM    965  CA  SER A 127      -2.551  -6.348 -16.156  1.00 90.56           C  
ATOM    966  C   SER A 127      -1.646  -5.422 -16.969  1.00 90.56           C  
ATOM    967  CB  SER A 127      -3.553  -7.035 -17.078  1.00 90.56           C  
ATOM    968  O   SER A 127      -1.868  -4.211 -17.016  1.00 90.56           O  
ATOM    969  OG  SER A 127      -4.207  -6.086 -17.906  1.00 90.56           O  
ATOM    970  N   PHE A 128      -0.600  -6.055 -17.469  1.00 91.25           N  
ATOM    971  CA  PHE A 128       0.186  -5.273 -18.422  1.00 91.25           C  
ATOM    972  C   PHE A 128       0.731  -6.164 -19.531  1.00 91.25           C  
ATOM    973  CB  PHE A 128       1.337  -4.559 -17.719  1.00 91.25           C  
ATOM    974  O   PHE A 128       0.860  -7.379 -19.359  1.00 91.25           O  
ATOM    975  CG  PHE A 128       2.328  -5.492 -17.062  1.00 91.25           C  
ATOM    976  CD1 PHE A 128       2.473  -5.531 -15.688  1.00 91.25           C  
ATOM    977  CD2 PHE A 128       3.113  -6.332 -17.844  1.00 91.25           C  
ATOM    978  CE1 PHE A 128       3.389  -6.395 -15.094  1.00 91.25           C  
ATOM    979  CE2 PHE A 128       4.031  -7.195 -17.250  1.00 91.25           C  
ATOM    980  CZ  PHE A 128       4.168  -7.223 -15.883  1.00 91.25           C  
ATOM    981  N   GLU A 129       0.875  -5.527 -20.719  1.00 91.81           N  
ATOM    982  CA  GLU A 129       1.479  -6.160 -21.875  1.00 91.81           C  
ATOM    983  C   GLU A 129       2.971  -5.852 -21.969  1.00 91.81           C  
ATOM    984  CB  GLU A 129       0.772  -5.715 -23.156  1.00 91.81           C  
ATOM    985  O   GLU A 129       3.365  -4.684 -22.031  1.00 91.81           O  
ATOM    986  CG  GLU A 129       1.315  -6.367 -24.422  1.00 91.81           C  
ATOM    987  CD  GLU A 129       0.728  -5.789 -25.703  1.00 91.81           C  
ATOM    988  OE1 GLU A 129       1.205  -6.141 -26.797  1.00 91.81           O  
ATOM    989  OE2 GLU A 129      -0.218  -4.977 -25.594  1.00 91.81           O  
ATOM    990  N   ARG A 130       3.742  -6.906 -21.891  1.00 93.62           N  
ATOM    991  CA  ARG A 130       5.191  -6.777 -22.016  1.00 93.62           C  
ATOM    992  C   ARG A 130       5.613  -6.859 -23.484  1.00 93.62           C  
ATOM    993  CB  ARG A 130       5.906  -7.855 -21.203  1.00 93.62           C  
ATOM    994  O   ARG A 130       5.262  -7.812 -24.188  1.00 93.62           O  
ATOM    995  CG  ARG A 130       7.422  -7.758 -21.250  1.00 93.62           C  
ATOM    996  CD  ARG A 130       8.078  -8.852 -20.422  1.00 93.62           C  
ATOM    997  NE  ARG A 130       9.531  -8.836 -20.562  1.00 93.62           N  
ATOM    998  NH1 ARG A 130       9.609 -10.555 -22.109  1.00 93.62           N  
ATOM    999  NH2 ARG A 130      11.547  -9.539 -21.422  1.00 93.62           N  
ATOM   1000  CZ  ARG A 130      10.227  -9.641 -21.359  1.00 93.62           C  
ATOM   1001  N   PHE A 131       6.387  -5.906 -24.031  1.00 93.81           N  
ATOM   1002  CA  PHE A 131       6.793  -5.906 -25.438  1.00 93.81           C  
ATOM   1003  C   PHE A 131       8.188  -5.305 -25.594  1.00 93.81           C  
ATOM   1004  CB  PHE A 131       5.785  -5.125 -26.281  1.00 93.81           C  
ATOM   1005  O   PHE A 131       8.656  -4.574 -24.719  1.00 93.81           O  
ATOM   1006  CG  PHE A 131       5.719  -3.658 -25.953  1.00 93.81           C  
ATOM   1007  CD1 PHE A 131       4.898  -3.199 -24.938  1.00 93.81           C  
ATOM   1008  CD2 PHE A 131       6.473  -2.738 -26.672  1.00 93.81           C  
ATOM   1009  CE1 PHE A 131       4.836  -1.842 -24.625  1.00 93.81           C  
ATOM   1010  CE2 PHE A 131       6.414  -1.381 -26.375  1.00 93.81           C  
ATOM   1011  CZ  PHE A 131       5.594  -0.935 -25.344  1.00 93.81           C  
ATOM   1012  N   GLU A 132       8.812  -5.629 -26.688  1.00 94.88           N  
ATOM   1013  CA  GLU A 132      10.148  -5.102 -26.938  1.00 94.88           C  
ATOM   1014  C   GLU A 132      10.078  -3.656 -27.422  1.00 94.88           C  
ATOM   1015  CB  GLU A 132      10.883  -5.969 -27.969  1.00 94.88           C  
ATOM   1016  O   GLU A 132       9.477  -3.369 -28.469  1.00 94.88           O  
ATOM   1017  CG  GLU A 132      11.250  -7.352 -27.438  1.00 94.88           C  
ATOM   1018  CD  GLU A 132      12.109  -8.148 -28.406  1.00 94.88           C  
ATOM   1019  OE1 GLU A 132      12.531  -9.273 -28.062  1.00 94.88           O  
ATOM   1020  OE2 GLU A 132      12.359  -7.637 -29.531  1.00 94.88           O  
ATOM   1021  N   ILE A 133      10.625  -2.801 -26.641  1.00 94.88           N  
ATOM   1022  CA  ILE A 133      10.641  -1.390 -27.016  1.00 94.88           C  
ATOM   1023  C   ILE A 133      11.828  -1.111 -27.938  1.00 94.88           C  
ATOM   1024  CB  ILE A 133      10.711  -0.480 -25.766  1.00 94.88           C  
ATOM   1025  O   ILE A 133      11.688  -0.410 -28.938  1.00 94.88           O  
ATOM   1026  CG1 ILE A 133      10.578   0.993 -26.172  1.00 94.88           C  
ATOM   1027  CG2 ILE A 133      12.008  -0.721 -25.000  1.00 94.88           C  
ATOM   1028  CD1 ILE A 133      10.438   1.948 -25.000  1.00 94.88           C  
ATOM   1029  N   PHE A 134      12.992  -1.603 -27.625  1.00 94.50           N  
ATOM   1030  CA  PHE A 134      14.203  -1.533 -28.422  1.00 94.50           C  
ATOM   1031  C   PHE A 134      14.797  -2.922 -28.641  1.00 94.50           C  
ATOM   1032  CB  PHE A 134      15.242  -0.615 -27.766  1.00 94.50           C  
ATOM   1033  O   PHE A 134      15.547  -3.416 -27.797  1.00 94.50           O  
ATOM   1034  CG  PHE A 134      14.766   0.803 -27.594  1.00 94.50           C  
ATOM   1035  CD1 PHE A 134      14.305   1.535 -28.672  1.00 94.50           C  
ATOM   1036  CD2 PHE A 134      14.789   1.403 -26.344  1.00 94.50           C  
ATOM   1037  CE1 PHE A 134      13.867   2.848 -28.516  1.00 94.50           C  
ATOM   1038  CE2 PHE A 134      14.352   2.715 -26.172  1.00 94.50           C  
ATOM   1039  CZ  PHE A 134      13.891   3.436 -27.266  1.00 94.50           C  
ATOM   1040  N   PRO A 135      14.508  -3.592 -29.781  1.00 92.31           N  
ATOM   1041  CA  PRO A 135      15.039  -4.930 -30.047  1.00 92.31           C  
ATOM   1042  C   PRO A 135      16.562  -4.945 -30.172  1.00 92.31           C  
ATOM   1043  CB  PRO A 135      14.375  -5.316 -31.375  1.00 92.31           C  
ATOM   1044  O   PRO A 135      17.141  -4.039 -30.781  1.00 92.31           O  
ATOM   1045  CG  PRO A 135      13.148  -4.465 -31.453  1.00 92.31           C  
ATOM   1046  CD  PRO A 135      13.445  -3.146 -30.797  1.00 92.31           C  
ATOM   1047  N   LYS A 136      17.234  -5.973 -29.625  1.00 88.12           N  
ATOM   1048  CA  LYS A 136      18.688  -6.094 -29.531  1.00 88.12           C  
ATOM   1049  C   LYS A 136      19.312  -6.082 -30.922  1.00 88.12           C  
ATOM   1050  CB  LYS A 136      19.062  -7.371 -28.797  1.00 88.12           C  
ATOM   1051  O   LYS A 136      20.297  -5.379 -31.156  1.00 88.12           O  
ATOM   1052  CG  LYS A 136      18.797  -7.324 -27.297  1.00 88.12           C  
ATOM   1053  CD  LYS A 136      19.250  -8.602 -26.609  1.00 88.12           C  
ATOM   1054  CE  LYS A 136      18.906  -8.594 -25.125  1.00 88.12           C  
ATOM   1055  NZ  LYS A 136      19.328  -9.852 -24.438  1.00 88.12           N  
ATOM   1056  N   ALA A 137      18.750  -6.730 -31.875  1.00 83.56           N  
ATOM   1057  CA  ALA A 137      19.328  -6.973 -33.188  1.00 83.56           C  
ATOM   1058  C   ALA A 137      19.281  -5.715 -34.062  1.00 83.56           C  
ATOM   1059  CB  ALA A 137      18.594  -8.117 -33.906  1.00 83.56           C  
ATOM   1060  O   ALA A 137      20.203  -5.457 -34.844  1.00 83.56           O  
ATOM   1061  N   THR A 138      18.328  -4.871 -33.781  1.00 88.94           N  
ATOM   1062  CA  THR A 138      18.109  -3.783 -34.719  1.00 88.94           C  
ATOM   1063  C   THR A 138      18.438  -2.436 -34.062  1.00 88.94           C  
ATOM   1064  CB  THR A 138      16.656  -3.777 -35.219  1.00 88.94           C  
ATOM   1065  O   THR A 138      18.781  -1.481 -34.781  1.00 88.94           O  
ATOM   1066  CG2 THR A 138      16.344  -5.027 -36.031  1.00 88.94           C  
ATOM   1067  OG1 THR A 138      15.766  -3.727 -34.094  1.00 88.94           O  
ATOM   1068  N   SER A 139      18.406  -2.336 -32.812  1.00 90.88           N  
ATOM   1069  CA  SER A 139      18.406  -1.046 -32.125  1.00 90.88           C  
ATOM   1070  C   SER A 139      19.828  -0.603 -31.781  1.00 90.88           C  
ATOM   1071  CB  SER A 139      17.562  -1.110 -30.859  1.00 90.88           C  
ATOM   1072  O   SER A 139      20.094   0.593 -31.656  1.00 90.88           O  
ATOM   1073  OG  SER A 139      16.203  -1.348 -31.156  1.00 90.88           O  
ATOM   1074  N   TRP A 140      20.766  -1.568 -31.766  1.00 90.88           N  
ATOM   1075  CA  TRP A 140      22.125  -1.214 -31.359  1.00 90.88           C  
ATOM   1076  C   TRP A 140      23.156  -1.924 -32.250  1.00 90.88           C  
ATOM   1077  CB  TRP A 140      22.359  -1.562 -29.891  1.00 90.88           C  
ATOM   1078  O   TRP A 140      23.969  -2.701 -31.734  1.00 90.88           O  
ATOM   1079  CG  TRP A 140      21.219  -1.203 -28.984  1.00 90.88           C  
ATOM   1080  CD1 TRP A 140      20.312  -2.061 -28.406  1.00 90.88           C  
ATOM   1081  CD2 TRP A 140      20.844   0.111 -28.562  1.00 90.88           C  
ATOM   1082  CE2 TRP A 140      19.703  -0.024 -27.734  1.00 90.88           C  
ATOM   1083  CE3 TRP A 140      21.359   1.392 -28.812  1.00 90.88           C  
ATOM   1084  NE1 TRP A 140      19.406  -1.357 -27.656  1.00 90.88           N  
ATOM   1085  CH2 TRP A 140      19.609   2.316 -27.391  1.00 90.88           C  
ATOM   1086  CZ2 TRP A 140      19.078   1.075 -27.141  1.00 90.88           C  
ATOM   1087  CZ3 TRP A 140      20.734   2.484 -28.219  1.00 90.88           C  
ATOM   1088  N   PRO A 141      23.297  -1.758 -33.500  1.00 89.19           N  
ATOM   1089  CA  PRO A 141      24.156  -2.488 -34.438  1.00 89.19           C  
ATOM   1090  C   PRO A 141      25.641  -2.158 -34.250  1.00 89.19           C  
ATOM   1091  CB  PRO A 141      23.672  -2.025 -35.812  1.00 89.19           C  
ATOM   1092  O   PRO A 141      26.500  -2.984 -34.562  1.00 89.19           O  
ATOM   1093  CG  PRO A 141      23.000  -0.714 -35.562  1.00 89.19           C  
ATOM   1094  CD  PRO A 141      22.391  -0.748 -34.188  1.00 89.19           C  
ATOM   1095  N   ASN A 142      25.922  -0.992 -33.625  1.00 92.19           N  
ATOM   1096  CA  ASN A 142      27.297  -0.565 -33.438  1.00 92.19           C  
ATOM   1097  C   ASN A 142      27.750  -0.723 -32.000  1.00 92.19           C  
ATOM   1098  CB  ASN A 142      27.484   0.883 -33.906  1.00 92.19           C  
ATOM   1099  O   ASN A 142      28.766  -0.161 -31.594  1.00 92.19           O  
ATOM   1100  CG  ASN A 142      27.188   1.069 -35.375  1.00 92.19           C  
ATOM   1101  ND2 ASN A 142      26.484   2.143 -35.719  1.00 92.19           N  
ATOM   1102  OD1 ASN A 142      27.594   0.255 -36.219  1.00 92.19           O  
ATOM   1103  N   HIS A 143      26.922  -1.359 -31.250  1.00 93.81           N  
ATOM   1104  CA  HIS A 143      27.203  -1.598 -29.844  1.00 93.81           C  
ATOM   1105  C   HIS A 143      27.016  -3.070 -29.484  1.00 93.81           C  
ATOM   1106  CB  HIS A 143      26.281  -0.737 -28.953  1.00 93.81           C  
ATOM   1107  O   HIS A 143      26.297  -3.797 -30.172  1.00 93.81           O  
ATOM   1108  CG  HIS A 143      26.406   0.730 -29.219  1.00 93.81           C  
ATOM   1109  CD2 HIS A 143      27.031   1.709 -28.531  1.00 93.81           C  
ATOM   1110  ND1 HIS A 143      25.828   1.338 -30.328  1.00 93.81           N  
ATOM   1111  CE1 HIS A 143      26.109   2.631 -30.297  1.00 93.81           C  
ATOM   1112  NE2 HIS A 143      26.828   2.883 -29.219  1.00 93.81           N  
ATOM   1113  N   ASP A 144      27.734  -3.504 -28.438  1.00 93.12           N  
ATOM   1114  CA  ASP A 144      27.609  -4.867 -27.938  1.00 93.12           C  
ATOM   1115  C   ASP A 144      26.578  -4.945 -26.812  1.00 93.12           C  
ATOM   1116  CB  ASP A 144      28.953  -5.383 -27.438  1.00 93.12           C  
ATOM   1117  O   ASP A 144      26.750  -4.320 -25.766  1.00 93.12           O  
ATOM   1118  CG  ASP A 144      28.953  -6.875 -27.156  1.00 93.12           C  
ATOM   1119  OD1 ASP A 144      27.891  -7.426 -26.812  1.00 93.12           O  
ATOM   1120  OD2 ASP A 144      30.031  -7.500 -27.266  1.00 93.12           O  
ATOM   1121  N   THR A 145      25.578  -5.738 -26.953  1.00 90.75           N  
ATOM   1122  CA  THR A 145      24.500  -5.863 -25.984  1.00 90.75           C  
ATOM   1123  C   THR A 145      24.531  -7.238 -25.312  1.00 90.75           C  
ATOM   1124  CB  THR A 145      23.125  -5.641 -26.641  1.00 90.75           C  
ATOM   1125  O   THR A 145      23.750  -7.508 -24.406  1.00 90.75           O  
ATOM   1126  CG2 THR A 145      23.031  -4.246 -27.234  1.00 90.75           C  
ATOM   1127  OG1 THR A 145      22.938  -6.613 -27.672  1.00 90.75           O  
ATOM   1128  N   THR A 146      25.531  -8.117 -25.609  1.00 87.50           N  
ATOM   1129  CA  THR A 146      25.625  -9.477 -25.094  1.00 87.50           C  
ATOM   1130  C   THR A 146      26.703  -9.578 -24.031  1.00 87.50           C  
ATOM   1131  CB  THR A 146      25.922 -10.477 -26.234  1.00 87.50           C  
ATOM   1132  O   THR A 146      26.625 -10.453 -23.156  1.00 87.50           O  
ATOM   1133  CG2 THR A 146      24.797 -10.492 -27.266  1.00 87.50           C  
ATOM   1134  OG1 THR A 146      27.156 -10.117 -26.875  1.00 87.50           O  
ATOM   1135  N   ARG A 147      27.656  -8.711 -23.984  1.00 87.62           N  
ATOM   1136  CA  ARG A 147      28.812  -8.766 -23.094  1.00 87.62           C  
ATOM   1137  C   ARG A 147      28.516  -8.070 -21.766  1.00 87.62           C  
ATOM   1138  CB  ARG A 147      30.031  -8.133 -23.750  1.00 87.62           C  
ATOM   1139  O   ARG A 147      29.234  -8.266 -20.781  1.00 87.62           O  
ATOM   1140  CG  ARG A 147      30.656  -8.977 -24.859  1.00 87.62           C  
ATOM   1141  CD  ARG A 147      31.969  -8.398 -25.344  1.00 87.62           C  
ATOM   1142  NE  ARG A 147      33.062  -8.688 -24.422  1.00 87.62           N  
ATOM   1143  NH1 ARG A 147      34.750  -8.102 -25.906  1.00 87.62           N  
ATOM   1144  NH2 ARG A 147      35.281  -8.836 -23.797  1.00 87.62           N  
ATOM   1145  CZ  ARG A 147      34.344  -8.539 -24.703  1.00 87.62           C  
ATOM   1146  N   GLY A 148      27.469  -7.352 -21.734  1.00 85.44           N  
ATOM   1147  CA  GLY A 148      27.062  -6.664 -20.516  1.00 85.44           C  
ATOM   1148  C   GLY A 148      26.375  -7.570 -19.516  1.00 85.44           C  
ATOM   1149  O   GLY A 148      25.156  -7.520 -19.359  1.00 85.44           O  
ATOM   1150  N   THR A 149      27.094  -8.516 -18.922  1.00 89.31           N  
ATOM   1151  CA  THR A 149      26.547  -9.438 -17.938  1.00 89.31           C  
ATOM   1152  C   THR A 149      27.250  -9.258 -16.594  1.00 89.31           C  
ATOM   1153  CB  THR A 149      26.688 -10.898 -18.391  1.00 89.31           C  
ATOM   1154  O   THR A 149      28.344  -8.719 -16.531  1.00 89.31           O  
ATOM   1155  CG2 THR A 149      25.984 -11.125 -19.734  1.00 89.31           C  
ATOM   1156  OG1 THR A 149      28.078 -11.227 -18.531  1.00 89.31           O  
ATOM   1157  N   THR A 150      26.547  -9.617 -15.500  1.00 89.81           N  
ATOM   1158  CA  THR A 150      27.078  -9.422 -14.156  1.00 89.81           C  
ATOM   1159  C   THR A 150      26.906 -10.680 -13.312  1.00 89.81           C  
ATOM   1160  CB  THR A 150      26.406  -8.234 -13.453  1.00 89.81           C  
ATOM   1161  O   THR A 150      25.969 -11.445 -13.523  1.00 89.81           O  
ATOM   1162  CG2 THR A 150      24.875  -8.383 -13.469  1.00 89.81           C  
ATOM   1163  OG1 THR A 150      26.844  -8.164 -12.094  1.00 89.81           O  
ATOM   1164  N   VAL A 151      27.844 -10.883 -12.430  1.00 90.00           N  
ATOM   1165  CA  VAL A 151      27.797 -12.008 -11.492  1.00 90.00           C  
ATOM   1166  C   VAL A 151      26.672 -11.797 -10.492  1.00 90.00           C  
ATOM   1167  CB  VAL A 151      29.141 -12.180 -10.750  1.00 90.00           C  
ATOM   1168  O   VAL A 151      26.141 -12.766  -9.945  1.00 90.00           O  
ATOM   1169  CG1 VAL A 151      29.406 -11.000  -9.820  1.00 90.00           C  
ATOM   1170  CG2 VAL A 151      29.156 -13.492  -9.969  1.00 90.00           C  
ATOM   1171  N   SER A 152      26.297 -10.562 -10.250  1.00 89.31           N  
ATOM   1172  CA  SER A 152      25.281 -10.172  -9.281  1.00 89.31           C  
ATOM   1173  C   SER A 152      23.891 -10.562  -9.766  1.00 89.31           C  
ATOM   1174  CB  SER A 152      25.344  -8.672  -9.008  1.00 89.31           C  
ATOM   1175  O   SER A 152      22.969 -10.711  -8.953  1.00 89.31           O  
ATOM   1176  OG  SER A 152      25.031  -7.938 -10.188  1.00 89.31           O  
ATOM   1177  N   CYS A 153      23.766 -10.773 -11.039  1.00 90.69           N  
ATOM   1178  CA  CYS A 153      22.500 -11.195 -11.625  1.00 90.69           C  
ATOM   1179  C   CYS A 153      22.625 -12.562 -12.289  1.00 90.69           C  
ATOM   1180  CB  CYS A 153      22.000 -10.172 -12.641  1.00 90.69           C  
ATOM   1181  O   CYS A 153      22.156 -12.758 -13.406  1.00 90.69           O  
ATOM   1182  SG  CYS A 153      21.484  -8.609 -11.898  1.00 90.69           S  
ATOM   1183  N   SER A 154      23.250 -13.453 -11.625  1.00 89.62           N  
ATOM   1184  CA  SER A 154      23.516 -14.773 -12.188  1.00 89.62           C  
ATOM   1185  C   SER A 154      22.234 -15.594 -12.312  1.00 89.62           C  
ATOM   1186  CB  SER A 154      24.531 -15.531 -11.336  1.00 89.62           C  
ATOM   1187  O   SER A 154      21.297 -15.391 -11.547  1.00 89.62           O  
ATOM   1188  OG  SER A 154      24.000 -15.805 -10.047  1.00 89.62           O  
ATOM   1189  N   HIS A 155      22.156 -16.328 -13.305  1.00 89.50           N  
ATOM   1190  CA  HIS A 155      21.062 -17.281 -13.516  1.00 89.50           C  
ATOM   1191  C   HIS A 155      21.594 -18.688 -13.742  1.00 89.50           C  
ATOM   1192  CB  HIS A 155      20.203 -16.844 -14.703  1.00 89.50           C  
ATOM   1193  O   HIS A 155      22.375 -18.922 -14.672  1.00 89.50           O  
ATOM   1194  CG  HIS A 155      19.000 -17.703 -14.914  1.00 89.50           C  
ATOM   1195  CD2 HIS A 155      18.656 -18.516 -15.938  1.00 89.50           C  
ATOM   1196  ND1 HIS A 155      17.969 -17.781 -14.000  1.00 89.50           N  
ATOM   1197  CE1 HIS A 155      17.047 -18.609 -14.453  1.00 89.50           C  
ATOM   1198  NE2 HIS A 155      17.438 -19.078 -15.633  1.00 89.50           N  
ATOM   1199  N   SER A 156      21.344 -19.562 -12.812  1.00 87.12           N  
ATOM   1200  CA  SER A 156      21.781 -20.953 -12.844  1.00 87.12           C  
ATOM   1201  C   SER A 156      23.312 -21.047 -12.852  1.00 87.12           C  
ATOM   1202  CB  SER A 156      21.219 -21.672 -14.078  1.00 87.12           C  
ATOM   1203  O   SER A 156      23.891 -21.875 -13.562  1.00 87.12           O  
ATOM   1204  OG  SER A 156      19.812 -21.703 -14.031  1.00 87.12           O  
ATOM   1205  N   GLY A 157      23.953 -20.125 -12.172  1.00 83.31           N  
ATOM   1206  CA  GLY A 157      25.391 -20.250 -11.945  1.00 83.31           C  
ATOM   1207  C   GLY A 157      26.219 -19.562 -13.016  1.00 83.31           C  
ATOM   1208  O   GLY A 157      27.453 -19.516 -12.914  1.00 83.31           O  
ATOM   1209  N   ALA A 158      25.547 -18.938 -14.031  1.00 90.75           N  
ATOM   1210  CA  ALA A 158      26.219 -18.188 -15.094  1.00 90.75           C  
ATOM   1211  C   ALA A 158      25.906 -16.703 -14.977  1.00 90.75           C  
ATOM   1212  CB  ALA A 158      25.781 -18.703 -16.469  1.00 90.75           C  
ATOM   1213  O   ALA A 158      24.828 -16.312 -14.523  1.00 90.75           O  
ATOM   1214  N   ASN A 159      26.969 -15.891 -15.359  1.00 91.75           N  
ATOM   1215  CA  ASN A 159      26.719 -14.445 -15.391  1.00 91.75           C  
ATOM   1216  C   ASN A 159      25.578 -14.094 -16.328  1.00 91.75           C  
ATOM   1217  CB  ASN A 159      28.000 -13.703 -15.812  1.00 91.75           C  
ATOM   1218  O   ASN A 159      25.516 -14.578 -17.453  1.00 91.75           O  
ATOM   1219  CG  ASN A 159      29.125 -13.875 -14.812  1.00 91.75           C  
ATOM   1220  ND2 ASN A 159      30.312 -13.383 -15.164  1.00 91.75           N  
ATOM   1221  OD1 ASN A 159      28.938 -14.453 -13.734  1.00 91.75           O  
ATOM   1222  N   SER A 160      24.688 -13.367 -15.844  1.00 93.06           N  
ATOM   1223  CA  SER A 160      23.531 -12.891 -16.609  1.00 93.06           C  
ATOM   1224  C   SER A 160      23.250 -11.422 -16.297  1.00 93.06           C  
ATOM   1225  CB  SER A 160      22.297 -13.742 -16.312  1.00 93.06           C  
ATOM   1226  O   SER A 160      24.031 -10.750 -15.641  1.00 93.06           O  
ATOM   1227  OG  SER A 160      21.219 -13.359 -17.141  1.00 93.06           O  
ATOM   1228  N   PHE A 161      22.047 -11.023 -16.922  1.00 94.31           N  
ATOM   1229  CA  PHE A 161      21.594  -9.656 -16.703  1.00 94.31           C  
ATOM   1230  C   PHE A 161      20.078  -9.586 -16.625  1.00 94.31           C  
ATOM   1231  CB  PHE A 161      22.109  -8.734 -17.812  1.00 94.31           C  
ATOM   1232  O   PHE A 161      19.406 -10.602 -16.781  1.00 94.31           O  
ATOM   1233  CG  PHE A 161      22.062  -7.270 -17.453  1.00 94.31           C  
ATOM   1234  CD1 PHE A 161      21.344  -6.371 -18.219  1.00 94.31           C  
ATOM   1235  CD2 PHE A 161      22.750  -6.793 -16.344  1.00 94.31           C  
ATOM   1236  CE1 PHE A 161      21.297  -5.020 -17.891  1.00 94.31           C  
ATOM   1237  CE2 PHE A 161      22.719  -5.445 -16.016  1.00 94.31           C  
ATOM   1238  CZ  PHE A 161      22.000  -4.559 -16.781  1.00 94.31           C  
ATOM   1239  N   TYR A 162      19.578  -8.461 -16.312  1.00 94.69           N  
ATOM   1240  CA  TYR A 162      18.125  -8.273 -16.219  1.00 94.69           C  
ATOM   1241  C   TYR A 162      17.438  -8.680 -17.516  1.00 94.69           C  
ATOM   1242  CB  TYR A 162      17.797  -6.816 -15.883  1.00 94.69           C  
ATOM   1243  O   TYR A 162      18.000  -8.508 -18.609  1.00 94.69           O  
ATOM   1244  CG  TYR A 162      18.266  -6.387 -14.516  1.00 94.69           C  
ATOM   1245  CD1 TYR A 162      17.641  -6.871 -13.367  1.00 94.69           C  
ATOM   1246  CD2 TYR A 162      19.312  -5.500 -14.367  1.00 94.69           C  
ATOM   1247  CE1 TYR A 162      18.062  -6.477 -12.102  1.00 94.69           C  
ATOM   1248  CE2 TYR A 162      19.750  -5.098 -13.102  1.00 94.69           C  
ATOM   1249  OH  TYR A 162      19.531  -5.195 -10.727  1.00 94.69           O  
ATOM   1250  CZ  TYR A 162      19.109  -5.590 -11.977  1.00 94.69           C  
ATOM   1251  N   ARG A 163      16.141  -9.211 -17.500  1.00 93.75           N  
ATOM   1252  CA  ARG A 163      15.406  -9.711 -18.672  1.00 93.75           C  
ATOM   1253  C   ARG A 163      14.703  -8.570 -19.391  1.00 93.75           C  
ATOM   1254  CB  ARG A 163      14.383 -10.766 -18.234  1.00 93.75           C  
ATOM   1255  O   ARG A 163      14.344  -8.703 -20.562  1.00 93.75           O  
ATOM   1256  CG  ARG A 163      15.008 -12.000 -17.609  1.00 93.75           C  
ATOM   1257  CD  ARG A 163      15.961 -12.703 -18.562  1.00 93.75           C  
ATOM   1258  NE  ARG A 163      16.547 -13.891 -17.969  1.00 93.75           N  
ATOM   1259  NH1 ARG A 163      18.734 -13.180 -18.188  1.00 93.75           N  
ATOM   1260  NH2 ARG A 163      18.281 -15.211 -17.234  1.00 93.75           N  
ATOM   1261  CZ  ARG A 163      17.859 -14.094 -17.797  1.00 93.75           C  
ATOM   1262  N   ASN A 164      14.633  -7.348 -18.656  1.00 94.94           N  
ATOM   1263  CA  ASN A 164      13.938  -6.227 -19.266  1.00 94.94           C  
ATOM   1264  C   ASN A 164      14.906  -5.109 -19.656  1.00 94.94           C  
ATOM   1265  CB  ASN A 164      12.844  -5.688 -18.344  1.00 94.94           C  
ATOM   1266  O   ASN A 164      14.508  -4.121 -20.266  1.00 94.94           O  
ATOM   1267  CG  ASN A 164      11.703  -6.672 -18.156  1.00 94.94           C  
ATOM   1268  ND2 ASN A 164      11.164  -6.730 -16.953  1.00 94.94           N  
ATOM   1269  OD1 ASN A 164      11.305  -7.367 -19.094  1.00 94.94           O  
ATOM   1270  N   LEU A 165      16.203  -5.230 -19.297  1.00 96.06           N  
ATOM   1271  CA  LEU A 165      17.172  -4.180 -19.547  1.00 96.06           C  
ATOM   1272  C   LEU A 165      18.375  -4.723 -20.328  1.00 96.06           C  
ATOM   1273  CB  LEU A 165      17.656  -3.570 -18.219  1.00 96.06           C  
ATOM   1274  O   LEU A 165      18.656  -5.926 -20.281  1.00 96.06           O  
ATOM   1275  CG  LEU A 165      16.578  -2.914 -17.359  1.00 96.06           C  
ATOM   1276  CD1 LEU A 165      17.141  -2.559 -15.984  1.00 96.06           C  
ATOM   1277  CD2 LEU A 165      16.016  -1.677 -18.047  1.00 96.06           C  
ATOM   1278  N   LEU A 166      19.062  -3.826 -20.922  1.00 95.44           N  
ATOM   1279  CA  LEU A 166      20.266  -4.164 -21.672  1.00 95.44           C  
ATOM   1280  C   LEU A 166      21.453  -3.322 -21.188  1.00 95.44           C  
ATOM   1281  CB  LEU A 166      20.062  -3.965 -23.172  1.00 95.44           C  
ATOM   1282  O   LEU A 166      21.328  -2.105 -21.031  1.00 95.44           O  
ATOM   1283  CG  LEU A 166      19.016  -4.871 -23.828  1.00 95.44           C  
ATOM   1284  CD1 LEU A 166      18.781  -4.438 -25.281  1.00 95.44           C  
ATOM   1285  CD2 LEU A 166      19.469  -6.328 -23.781  1.00 95.44           C  
ATOM   1286  N   TRP A 167      22.469  -4.062 -20.953  1.00 95.00           N  
ATOM   1287  CA  TRP A 167      23.719  -3.369 -20.641  1.00 95.00           C  
ATOM   1288  C   TRP A 167      24.547  -3.154 -21.906  1.00 95.00           C  
ATOM   1289  CB  TRP A 167      24.531  -4.156 -19.625  1.00 95.00           C  
ATOM   1290  O   TRP A 167      25.188  -4.082 -22.406  1.00 95.00           O  
ATOM   1291  CG  TRP A 167      25.656  -3.373 -19.000  1.00 95.00           C  
ATOM   1292  CD1 TRP A 167      26.125  -2.150 -19.406  1.00 95.00           C  
ATOM   1293  CD2 TRP A 167      26.453  -3.762 -17.875  1.00 95.00           C  
ATOM   1294  CE2 TRP A 167      27.391  -2.725 -17.656  1.00 95.00           C  
ATOM   1295  CE3 TRP A 167      26.469  -4.887 -17.047  1.00 95.00           C  
ATOM   1296  NE1 TRP A 167      27.172  -1.756 -18.594  1.00 95.00           N  
ATOM   1297  CH2 TRP A 167      28.328  -3.893 -15.820  1.00 95.00           C  
ATOM   1298  CZ2 TRP A 167      28.328  -2.781 -16.625  1.00 95.00           C  
ATOM   1299  CZ3 TRP A 167      27.406  -4.941 -16.016  1.00 95.00           C  
ATOM   1300  N   ILE A 168      24.578  -1.896 -22.391  1.00 93.88           N  
ATOM   1301  CA  ILE A 168      25.219  -1.580 -23.672  1.00 93.88           C  
ATOM   1302  C   ILE A 168      26.672  -1.199 -23.438  1.00 93.88           C  
ATOM   1303  CB  ILE A 168      24.484  -0.439 -24.406  1.00 93.88           C  
ATOM   1304  O   ILE A 168      26.969  -0.263 -22.688  1.00 93.88           O  
ATOM   1305  CG1 ILE A 168      23.016  -0.823 -24.641  1.00 93.88           C  
ATOM   1306  CG2 ILE A 168      25.188  -0.100 -25.719  1.00 93.88           C  
ATOM   1307  CD1 ILE A 168      22.172   0.291 -25.250  1.00 93.88           C  
ATOM   1308  N   VAL A 169      27.594  -1.945 -24.094  1.00 94.31           N  
ATOM   1309  CA  VAL A 169      29.031  -1.670 -23.953  1.00 94.31           C  
ATOM   1310  C   VAL A 169      29.656  -1.506 -25.328  1.00 94.31           C  
ATOM   1311  CB  VAL A 169      29.750  -2.787 -23.172  1.00 94.31           C  
ATOM   1312  O   VAL A 169      29.000  -1.693 -26.359  1.00 94.31           O  
ATOM   1313  CG1 VAL A 169      29.188  -2.895 -21.750  1.00 94.31           C  
ATOM   1314  CG2 VAL A 169      29.609  -4.121 -23.891  1.00 94.31           C  
ATOM   1315  N   LYS A 170      30.906  -1.239 -25.359  1.00 94.31           N  
ATOM   1316  CA  LYS A 170      31.641  -0.978 -26.594  1.00 94.31           C  
ATOM   1317  C   LYS A 170      31.656  -2.211 -27.500  1.00 94.31           C  
ATOM   1318  CB  LYS A 170      33.062  -0.530 -26.297  1.00 94.31           C  
ATOM   1319  O   LYS A 170      31.641  -3.342 -27.000  1.00 94.31           O  
ATOM   1320  CG  LYS A 170      33.969  -1.633 -25.734  1.00 94.31           C  
ATOM   1321  CD  LYS A 170      35.375  -1.153 -25.547  1.00 94.31           C  
ATOM   1322  CE  LYS A 170      36.281  -2.268 -25.031  1.00 94.31           C  
ATOM   1323  NZ  LYS A 170      37.688  -1.797 -24.828  1.00 94.31           N  
ATOM   1324  N   LYS A 171      31.516  -2.117 -28.734  1.00 93.25           N  
ATOM   1325  CA  LYS A 171      31.781  -3.123 -29.766  1.00 93.25           C  
ATOM   1326  C   LYS A 171      33.125  -2.906 -30.422  1.00 93.25           C  
ATOM   1327  CB  LYS A 171      30.672  -3.096 -30.828  1.00 93.25           C  
ATOM   1328  O   LYS A 171      33.375  -1.865 -31.031  1.00 93.25           O  
ATOM   1329  CG  LYS A 171      30.734  -4.258 -31.812  1.00 93.25           C  
ATOM   1330  CD  LYS A 171      29.562  -4.234 -32.781  1.00 93.25           C  
ATOM   1331  CE  LYS A 171      29.594  -5.422 -33.719  1.00 93.25           C  
ATOM   1332  NZ  LYS A 171      28.406  -5.441 -34.625  1.00 93.25           N  
ATOM   1333  N   GLY A 172      34.062  -3.846 -30.234  1.00 91.12           N  
ATOM   1334  CA  GLY A 172      35.406  -3.613 -30.656  1.00 91.12           C  
ATOM   1335  C   GLY A 172      36.125  -2.516 -29.875  1.00 91.12           C  
ATOM   1336  O   GLY A 172      36.125  -2.549 -28.641  1.00 91.12           O  
ATOM   1337  N   ASN A 173      36.562  -1.481 -30.469  1.00 90.69           N  
ATOM   1338  CA  ASN A 173      37.281  -0.387 -29.797  1.00 90.69           C  
ATOM   1339  C   ASN A 173      36.531   0.931 -29.953  1.00 90.69           C  
ATOM   1340  CB  ASN A 173      38.688  -0.249 -30.344  1.00 90.69           C  
ATOM   1341  O   ASN A 173      37.125   2.006 -29.875  1.00 90.69           O  
ATOM   1342  CG  ASN A 173      39.594  -1.399 -29.922  1.00 90.69           C  
ATOM   1343  ND2 ASN A 173      40.562  -1.730 -30.766  1.00 90.69           N  
ATOM   1344  OD1 ASN A 173      39.406  -1.987 -28.844  1.00 90.69           O  
ATOM   1345  N   SER A 174      35.250   0.779 -30.297  1.00 92.75           N  
ATOM   1346  CA  SER A 174      34.469   1.996 -30.531  1.00 92.75           C  
ATOM   1347  C   SER A 174      33.156   1.976 -29.766  1.00 92.75           C  
ATOM   1348  CB  SER A 174      34.188   2.172 -32.031  1.00 92.75           C  
ATOM   1349  O   SER A 174      32.562   0.913 -29.578  1.00 92.75           O  
ATOM   1350  OG  SER A 174      33.312   1.175 -32.500  1.00 92.75           O  
ATOM   1351  N   TYR A 175      32.688   3.158 -29.312  1.00 93.56           N  
ATOM   1352  CA  TYR A 175      31.391   3.406 -28.719  1.00 93.56           C  
ATOM   1353  C   TYR A 175      30.781   4.699 -29.250  1.00 93.56           C  
ATOM   1354  CB  TYR A 175      31.500   3.469 -27.188  1.00 93.56           C  
ATOM   1355  O   TYR A 175      30.953   5.766 -28.656  1.00 93.56           O  
ATOM   1356  CG  TYR A 175      30.172   3.365 -26.484  1.00 93.56           C  
ATOM   1357  CD1 TYR A 175      29.312   4.465 -26.391  1.00 93.56           C  
ATOM   1358  CD2 TYR A 175      29.766   2.170 -25.906  1.00 93.56           C  
ATOM   1359  CE1 TYR A 175      28.094   4.375 -25.750  1.00 93.56           C  
ATOM   1360  CE2 TYR A 175      28.531   2.066 -25.250  1.00 93.56           C  
ATOM   1361  OH  TYR A 175      26.500   3.078 -24.531  1.00 93.56           O  
ATOM   1362  CZ  TYR A 175      27.703   3.174 -25.172  1.00 93.56           C  
ATOM   1363  N   PRO A 176      30.234   4.621 -30.406  1.00 94.38           N  
ATOM   1364  CA  PRO A 176      29.625   5.840 -30.953  1.00 94.38           C  
ATOM   1365  C   PRO A 176      28.438   6.332 -30.109  1.00 94.38           C  
ATOM   1366  CB  PRO A 176      29.172   5.418 -32.344  1.00 94.38           C  
ATOM   1367  O   PRO A 176      27.828   5.551 -29.391  1.00 94.38           O  
ATOM   1368  CG  PRO A 176      28.969   3.939 -32.250  1.00 94.38           C  
ATOM   1369  CD  PRO A 176      29.922   3.393 -31.234  1.00 94.38           C  
ATOM   1370  N   LYS A 177      28.234   7.637 -30.203  1.00 94.31           N  
ATOM   1371  CA  LYS A 177      27.078   8.227 -29.547  1.00 94.31           C  
ATOM   1372  C   LYS A 177      25.797   7.531 -29.953  1.00 94.31           C  
ATOM   1373  CB  LYS A 177      26.984   9.727 -29.859  1.00 94.31           C  
ATOM   1374  O   LYS A 177      25.578   7.266 -31.141  1.00 94.31           O  
ATOM   1375  CG  LYS A 177      25.844  10.438 -29.141  1.00 94.31           C  
ATOM   1376  CD  LYS A 177      25.797  11.914 -29.516  1.00 94.31           C  
ATOM   1377  CE  LYS A 177      24.594  12.602 -28.891  1.00 94.31           C  
ATOM   1378  NZ  LYS A 177      24.516  14.047 -29.266  1.00 94.31           N  
ATOM   1379  N   LEU A 178      24.969   7.176 -28.922  1.00 93.25           N  
ATOM   1380  CA  LEU A 178      23.719   6.480 -29.141  1.00 93.25           C  
ATOM   1381  C   LEU A 178      22.531   7.449 -29.078  1.00 93.25           C  
ATOM   1382  CB  LEU A 178      23.516   5.367 -28.109  1.00 93.25           C  
ATOM   1383  O   LEU A 178      22.562   8.406 -28.312  1.00 93.25           O  
ATOM   1384  CG  LEU A 178      23.500   5.805 -26.641  1.00 93.25           C  
ATOM   1385  CD1 LEU A 178      22.078   6.055 -26.172  1.00 93.25           C  
ATOM   1386  CD2 LEU A 178      24.188   4.754 -25.766  1.00 93.25           C  
ATOM   1387  N   ARG A 179      21.656   7.297 -29.953  1.00 95.00           N  
ATOM   1388  CA  ARG A 179      20.391   8.031 -29.938  1.00 95.00           C  
ATOM   1389  C   ARG A 179      19.234   7.160 -30.406  1.00 95.00           C  
ATOM   1390  CB  ARG A 179      20.484   9.289 -30.797  1.00 95.00           C  
ATOM   1391  O   ARG A 179      19.250   6.664 -31.531  1.00 95.00           O  
ATOM   1392  CG  ARG A 179      19.281  10.203 -30.688  1.00 95.00           C  
ATOM   1393  CD  ARG A 179      19.484  11.508 -31.453  1.00 95.00           C  
ATOM   1394  NE  ARG A 179      18.328  12.391 -31.328  1.00 95.00           N  
ATOM   1395  NH1 ARG A 179      18.594  13.359 -33.406  1.00 95.00           N  
ATOM   1396  NH2 ARG A 179      16.875  14.016 -32.031  1.00 95.00           N  
ATOM   1397  CZ  ARG A 179      17.938  13.250 -32.250  1.00 95.00           C  
ATOM   1398  N   LYS A 180      18.312   7.000 -29.516  1.00 95.06           N  
ATOM   1399  CA  LYS A 180      17.141   6.176 -29.828  1.00 95.06           C  
ATOM   1400  C   LYS A 180      15.883   6.742 -29.188  1.00 95.06           C  
ATOM   1401  CB  LYS A 180      17.359   4.734 -29.375  1.00 95.06           C  
ATOM   1402  O   LYS A 180      15.914   7.246 -28.062  1.00 95.06           O  
ATOM   1403  CG  LYS A 180      16.484   3.717 -30.094  1.00 95.06           C  
ATOM   1404  CD  LYS A 180      16.969   3.482 -31.516  1.00 95.06           C  
ATOM   1405  CE  LYS A 180      16.172   2.375 -32.188  1.00 95.06           C  
ATOM   1406  NZ  LYS A 180      16.641   2.129 -33.594  1.00 95.06           N  
ATOM   1407  N   SER A 181      14.766   6.621 -30.000  1.00 95.69           N  
ATOM   1408  CA  SER A 181      13.500   7.148 -29.484  1.00 95.69           C  
ATOM   1409  C   SER A 181      12.367   6.152 -29.688  1.00 95.69           C  
ATOM   1410  CB  SER A 181      13.164   8.469 -30.172  1.00 95.69           C  
ATOM   1411  O   SER A 181      12.414   5.324 -30.594  1.00 95.69           O  
ATOM   1412  OG  SER A 181      14.180   9.430 -29.969  1.00 95.69           O  
ATOM   1413  N   TYR A 182      11.430   6.270 -28.844  1.00 95.94           N  
ATOM   1414  CA  TYR A 182      10.211   5.473 -28.938  1.00 95.94           C  
ATOM   1415  C   TYR A 182       8.977   6.340 -28.719  1.00 95.94           C  
ATOM   1416  CB  TYR A 182      10.234   4.332 -27.922  1.00 95.94           C  
ATOM   1417  O   TYR A 182       8.906   7.094 -27.750  1.00 95.94           O  
ATOM   1418  CG  TYR A 182       8.953   3.535 -27.875  1.00 95.94           C  
ATOM   1419  CD1 TYR A 182       7.988   3.791 -26.906  1.00 95.94           C  
ATOM   1420  CD2 TYR A 182       8.711   2.523 -28.797  1.00 95.94           C  
ATOM   1421  CE1 TYR A 182       6.809   3.059 -26.844  1.00 95.94           C  
ATOM   1422  CE2 TYR A 182       7.531   1.785 -28.750  1.00 95.94           C  
ATOM   1423  OH  TYR A 182       5.422   1.330 -27.734  1.00 95.94           O  
ATOM   1424  CZ  TYR A 182       6.590   2.059 -27.781  1.00 95.94           C  
ATOM   1425  N   THR A 183       8.039   6.160 -29.703  1.00 96.31           N  
ATOM   1426  CA  THR A 183       6.754   6.844 -29.562  1.00 96.31           C  
ATOM   1427  C   THR A 183       5.656   5.859 -29.172  1.00 96.31           C  
ATOM   1428  CB  THR A 183       6.367   7.562 -30.875  1.00 96.31           C  
ATOM   1429  O   THR A 183       5.469   4.836 -29.844  1.00 96.31           O  
ATOM   1430  CG2 THR A 183       5.055   8.320 -30.719  1.00 96.31           C  
ATOM   1431  OG1 THR A 183       7.406   8.484 -31.234  1.00 96.31           O  
ATOM   1432  N   ASN A 184       4.941   6.215 -28.031  1.00 95.81           N  
ATOM   1433  CA  ASN A 184       3.896   5.340 -27.500  1.00 95.81           C  
ATOM   1434  C   ASN A 184       2.684   5.301 -28.422  1.00 95.81           C  
ATOM   1435  CB  ASN A 184       3.479   5.777 -26.094  1.00 95.81           C  
ATOM   1436  O   ASN A 184       1.938   6.277 -28.516  1.00 95.81           O  
ATOM   1437  CG  ASN A 184       2.379   4.910 -25.516  1.00 95.81           C  
ATOM   1438  ND2 ASN A 184       1.828   5.328 -24.391  1.00 95.81           N  
ATOM   1439  OD1 ASN A 184       2.027   3.871 -26.078  1.00 95.81           O  
ATOM   1440  N   ASN A 185       2.391   4.090 -29.016  1.00 94.44           N  
ATOM   1441  CA  ASN A 185       1.262   3.900 -29.922  1.00 94.44           C  
ATOM   1442  C   ASN A 185       0.361   2.758 -29.469  1.00 94.44           C  
ATOM   1443  CB  ASN A 185       1.754   3.645 -31.344  1.00 94.44           C  
ATOM   1444  O   ASN A 185      -0.360   2.166 -30.266  1.00 94.44           O  
ATOM   1445  CG  ASN A 185       2.646   2.422 -31.453  1.00 94.44           C  
ATOM   1446  ND2 ASN A 185       3.021   2.061 -32.656  1.00 94.44           N  
ATOM   1447  OD1 ASN A 185       2.994   1.809 -30.438  1.00 94.44           O  
ATOM   1448  N   LYS A 186       0.364   2.402 -28.203  1.00 92.62           N  
ATOM   1449  CA  LYS A 186      -0.307   1.229 -27.641  1.00 92.62           C  
ATOM   1450  C   LYS A 186      -1.709   1.578 -27.156  1.00 92.62           C  
ATOM   1451  CB  LYS A 186       0.514   0.629 -26.500  1.00 92.62           C  
ATOM   1452  O   LYS A 186      -2.484   0.690 -26.797  1.00 92.62           O  
ATOM   1453  CG  LYS A 186       1.832   0.010 -26.953  1.00 92.62           C  
ATOM   1454  CD  LYS A 186       1.607  -1.241 -27.781  1.00 92.62           C  
ATOM   1455  CE  LYS A 186       2.920  -1.941 -28.109  1.00 92.62           C  
ATOM   1456  NZ  LYS A 186       2.709  -3.152 -28.953  1.00 92.62           N  
ATOM   1457  N   GLY A 187      -2.139   2.924 -27.297  1.00 90.69           N  
ATOM   1458  CA  GLY A 187      -3.461   3.350 -26.875  1.00 90.69           C  
ATOM   1459  C   GLY A 187      -3.619   3.373 -25.359  1.00 90.69           C  
ATOM   1460  O   GLY A 187      -4.723   3.586 -24.844  1.00 90.69           O  
ATOM   1461  N   LYS A 188      -2.590   3.047 -24.578  1.00 92.69           N  
ATOM   1462  CA  LYS A 188      -2.523   3.078 -23.125  1.00 92.69           C  
ATOM   1463  C   LYS A 188      -1.171   3.596 -22.641  1.00 92.69           C  
ATOM   1464  CB  LYS A 188      -2.789   1.688 -22.547  1.00 92.69           C  
ATOM   1465  O   LYS A 188      -0.256   3.791 -23.453  1.00 92.69           O  
ATOM   1466  CG  LYS A 188      -1.852   0.610 -23.062  1.00 92.69           C  
ATOM   1467  CD  LYS A 188      -2.295  -0.779 -22.625  1.00 92.69           C  
ATOM   1468  CE  LYS A 188      -1.678  -1.866 -23.500  1.00 92.69           C  
ATOM   1469  NZ  LYS A 188      -2.207  -3.219 -23.156  1.00 92.69           N  
ATOM   1470  N   GLU A 189      -1.092   3.869 -21.266  1.00 94.19           N  
ATOM   1471  CA  GLU A 189       0.171   4.344 -20.703  1.00 94.19           C  
ATOM   1472  C   GLU A 189       1.239   3.254 -20.750  1.00 94.19           C  
ATOM   1473  CB  GLU A 189      -0.025   4.820 -19.266  1.00 94.19           C  
ATOM   1474  O   GLU A 189       0.944   2.076 -20.531  1.00 94.19           O  
ATOM   1475  CG  GLU A 189      -0.836   6.102 -19.141  1.00 94.19           C  
ATOM   1476  CD  GLU A 189      -1.047   6.547 -17.703  1.00 94.19           C  
ATOM   1477  OE1 GLU A 189      -0.654   7.684 -17.359  1.00 94.19           O  
ATOM   1478  OE2 GLU A 189      -1.608   5.754 -16.922  1.00 94.19           O  
ATOM   1479  N   VAL A 190       2.432   3.590 -21.125  1.00 95.81           N  
ATOM   1480  CA  VAL A 190       3.541   2.646 -21.234  1.00 95.81           C  
ATOM   1481  C   VAL A 190       4.613   2.982 -20.203  1.00 95.81           C  
ATOM   1482  CB  VAL A 190       4.148   2.652 -22.656  1.00 95.81           C  
ATOM   1483  O   VAL A 190       5.043   4.133 -20.094  1.00 95.81           O  
ATOM   1484  CG1 VAL A 190       5.453   1.854 -22.688  1.00 95.81           C  
ATOM   1485  CG2 VAL A 190       3.152   2.090 -23.672  1.00 95.81           C  
ATOM   1486  N   LEU A 191       4.922   1.946 -19.391  1.00 96.06           N  
ATOM   1487  CA  LEU A 191       5.988   2.080 -18.406  1.00 96.06           C  
ATOM   1488  C   LEU A 191       7.332   1.682 -19.000  1.00 96.06           C  
ATOM   1489  CB  LEU A 191       5.688   1.223 -17.172  1.00 96.06           C  
ATOM   1490  O   LEU A 191       7.496   0.556 -19.484  1.00 96.06           O  
ATOM   1491  CG  LEU A 191       6.777   1.166 -16.109  1.00 96.06           C  
ATOM   1492  CD1 LEU A 191       6.965   2.537 -15.461  1.00 96.06           C  
ATOM   1493  CD2 LEU A 191       6.441   0.118 -15.047  1.00 96.06           C  
ATOM   1494  N   VAL A 192       8.305   2.600 -18.969  1.00 96.38           N  
ATOM   1495  CA  VAL A 192       9.648   2.357 -19.484  1.00 96.38           C  
ATOM   1496  C   VAL A 192      10.664   2.463 -18.344  1.00 96.38           C  
ATOM   1497  CB  VAL A 192      10.008   3.346 -20.609  1.00 96.38           C  
ATOM   1498  O   VAL A 192      10.719   3.480 -17.641  1.00 96.38           O  
ATOM   1499  CG1 VAL A 192      11.398   3.045 -21.172  1.00 96.38           C  
ATOM   1500  CG2 VAL A 192       8.961   3.293 -21.719  1.00 96.38           C  
ATOM   1501  N   ILE A 193      11.414   1.389 -18.172  1.00 96.56           N  
ATOM   1502  CA  ILE A 193      12.430   1.354 -17.125  1.00 96.56           C  
ATOM   1503  C   ILE A 193      13.820   1.428 -17.750  1.00 96.56           C  
ATOM   1504  CB  ILE A 193      12.297   0.085 -16.250  1.00 96.56           C  
ATOM   1505  O   ILE A 193      14.094   0.769 -18.750  1.00 96.56           O  
ATOM   1506  CG1 ILE A 193      10.883  -0.023 -15.680  1.00 96.56           C  
ATOM   1507  CG2 ILE A 193      13.344   0.084 -15.141  1.00 96.56           C  
ATOM   1508  CD1 ILE A 193      10.602  -1.342 -14.977  1.00 96.56           C  
ATOM   1509  N   TRP A 194      14.758   2.162 -17.109  1.00 96.56           N  
ATOM   1510  CA  TRP A 194      16.125   2.307 -17.609  1.00 96.56           C  
ATOM   1511  C   TRP A 194      17.078   2.604 -16.469  1.00 96.56           C  
ATOM   1512  CB  TRP A 194      16.203   3.416 -18.656  1.00 96.56           C  
ATOM   1513  O   TRP A 194      16.656   2.771 -15.312  1.00 96.56           O  
ATOM   1514  CG  TRP A 194      15.711   4.746 -18.172  1.00 96.56           C  
ATOM   1515  CD1 TRP A 194      14.422   5.195 -18.172  1.00 96.56           C  
ATOM   1516  CD2 TRP A 194      16.500   5.805 -17.641  1.00 96.56           C  
ATOM   1517  CE2 TRP A 194      15.633   6.867 -17.312  1.00 96.56           C  
ATOM   1518  CE3 TRP A 194      17.875   5.961 -17.391  1.00 96.56           C  
ATOM   1519  NE1 TRP A 194      14.367   6.473 -17.656  1.00 96.56           N  
ATOM   1520  CH2 TRP A 194      17.422   8.195 -16.531  1.00 96.56           C  
ATOM   1521  CZ2 TRP A 194      16.078   8.070 -16.766  1.00 96.56           C  
ATOM   1522  CZ3 TRP A 194      18.328   7.156 -16.828  1.00 96.56           C  
ATOM   1523  N   GLY A 195      18.375   2.689 -16.797  1.00 96.56           N  
ATOM   1524  CA  GLY A 195      19.312   2.895 -15.711  1.00 96.56           C  
ATOM   1525  C   GLY A 195      20.609   3.555 -16.156  1.00 96.56           C  
ATOM   1526  O   GLY A 195      20.844   3.746 -17.344  1.00 96.56           O  
ATOM   1527  N   VAL A 196      21.469   3.881 -15.148  1.00 97.06           N  
ATOM   1528  CA  VAL A 196      22.766   4.484 -15.367  1.00 97.06           C  
ATOM   1529  C   VAL A 196      23.844   3.697 -14.617  1.00 97.06           C  
ATOM   1530  CB  VAL A 196      22.797   5.969 -14.930  1.00 97.06           C  
ATOM   1531  O   VAL A 196      23.734   3.486 -13.406  1.00 97.06           O  
ATOM   1532  CG1 VAL A 196      24.172   6.582 -15.180  1.00 97.06           C  
ATOM   1533  CG2 VAL A 196      21.719   6.758 -15.664  1.00 97.06           C  
ATOM   1534  N   HIS A 197      24.781   3.271 -15.359  1.00 96.56           N  
ATOM   1535  CA  HIS A 197      25.875   2.531 -14.750  1.00 96.56           C  
ATOM   1536  C   HIS A 197      26.953   3.475 -14.234  1.00 96.56           C  
ATOM   1537  CB  HIS A 197      26.469   1.541 -15.750  1.00 96.56           C  
ATOM   1538  O   HIS A 197      27.406   4.363 -14.953  1.00 96.56           O  
ATOM   1539  CG  HIS A 197      27.594   0.721 -15.188  1.00 96.56           C  
ATOM   1540  CD2 HIS A 197      27.656  -0.034 -14.062  1.00 96.56           C  
ATOM   1541  ND1 HIS A 197      28.828   0.619 -15.797  1.00 96.56           N  
ATOM   1542  CE1 HIS A 197      29.609  -0.167 -15.070  1.00 96.56           C  
ATOM   1543  NE2 HIS A 197      28.922  -0.576 -14.016  1.00 96.56           N  
ATOM   1544  N   HIS A 198      27.375   3.250 -12.992  1.00 96.06           N  
ATOM   1545  CA  HIS A 198      28.438   4.016 -12.352  1.00 96.06           C  
ATOM   1546  C   HIS A 198      29.656   3.148 -12.086  1.00 96.06           C  
ATOM   1547  CB  HIS A 198      27.938   4.621 -11.039  1.00 96.06           C  
ATOM   1548  O   HIS A 198      29.719   2.422 -11.094  1.00 96.06           O  
ATOM   1549  CG  HIS A 198      26.703   5.465 -11.195  1.00 96.06           C  
ATOM   1550  CD2 HIS A 198      25.391   5.148 -11.086  1.00 96.06           C  
ATOM   1551  ND1 HIS A 198      26.766   6.805 -11.508  1.00 96.06           N  
ATOM   1552  CE1 HIS A 198      25.531   7.281 -11.586  1.00 96.06           C  
ATOM   1553  NE2 HIS A 198      24.688   6.297 -11.328  1.00 96.06           N  
ATOM   1554  N   PRO A 199      30.656   3.248 -12.969  1.00 94.94           N  
ATOM   1555  CA  PRO A 199      31.844   2.410 -12.820  1.00 94.94           C  
ATOM   1556  C   PRO A 199      32.719   2.805 -11.625  1.00 94.94           C  
ATOM   1557  CB  PRO A 199      32.594   2.641 -14.133  1.00 94.94           C  
ATOM   1558  O   PRO A 199      32.719   3.971 -11.227  1.00 94.94           O  
ATOM   1559  CG  PRO A 199      31.562   3.143 -15.086  1.00 94.94           C  
ATOM   1560  CD  PRO A 199      30.531   3.908 -14.312  1.00 94.94           C  
ATOM   1561  N   PRO A 200      33.531   1.866 -11.172  1.00 94.56           N  
ATOM   1562  CA  PRO A 200      34.344   2.102  -9.969  1.00 94.56           C  
ATOM   1563  C   PRO A 200      35.594   2.896 -10.258  1.00 94.56           C  
ATOM   1564  CB  PRO A 200      34.656   0.687  -9.484  1.00 94.56           C  
ATOM   1565  O   PRO A 200      36.156   3.553  -9.359  1.00 94.56           O  
ATOM   1566  CG  PRO A 200      34.594  -0.160 -10.719  1.00 94.56           C  
ATOM   1567  CD  PRO A 200      33.531   0.386 -11.617  1.00 94.56           C  
ATOM   1568  N   THR A 201      36.156   2.820 -11.531  1.00 95.06           N  
ATOM   1569  CA  THR A 201      37.375   3.516 -11.891  1.00 95.06           C  
ATOM   1570  C   THR A 201      37.281   4.098 -13.297  1.00 95.06           C  
ATOM   1571  CB  THR A 201      38.594   2.578 -11.805  1.00 95.06           C  
ATOM   1572  O   THR A 201      36.469   3.654 -14.102  1.00 95.06           O  
ATOM   1573  CG2 THR A 201      38.656   1.895 -10.445  1.00 95.06           C  
ATOM   1574  OG1 THR A 201      38.500   1.576 -12.828  1.00 95.06           O  
ATOM   1575  N   ASP A 202      38.125   5.035 -13.578  1.00 94.44           N  
ATOM   1576  CA  ASP A 202      38.219   5.625 -14.914  1.00 94.44           C  
ATOM   1577  C   ASP A 202      38.625   4.582 -15.945  1.00 94.44           C  
ATOM   1578  CB  ASP A 202      39.188   6.793 -14.922  1.00 94.44           C  
ATOM   1579  O   ASP A 202      38.188   4.629 -17.094  1.00 94.44           O  
ATOM   1580  CG  ASP A 202      38.656   8.023 -14.195  1.00 94.44           C  
ATOM   1581  OD1 ASP A 202      37.531   8.438 -14.461  1.00 94.44           O  
ATOM   1582  OD2 ASP A 202      39.406   8.578 -13.359  1.00 94.44           O  
ATOM   1583  N   SER A 203      39.469   3.646 -15.531  1.00 94.62           N  
ATOM   1584  CA  SER A 203      39.906   2.559 -16.406  1.00 94.62           C  
ATOM   1585  C   SER A 203      38.719   1.688 -16.828  1.00 94.62           C  
ATOM   1586  CB  SER A 203      40.969   1.697 -15.703  1.00 94.62           C  
ATOM   1587  O   SER A 203      38.625   1.309 -17.984  1.00 94.62           O  
ATOM   1588  OG  SER A 203      41.344   0.609 -16.531  1.00 94.62           O  
ATOM   1589  N   ASP A 204      37.875   1.289 -15.891  1.00 93.44           N  
ATOM   1590  CA  ASP A 204      36.688   0.503 -16.172  1.00 93.44           C  
ATOM   1591  C   ASP A 204      35.750   1.249 -17.109  1.00 93.44           C  
ATOM   1592  CB  ASP A 204      35.969   0.160 -14.867  1.00 93.44           C  
ATOM   1593  O   ASP A 204      35.156   0.648 -18.016  1.00 93.44           O  
ATOM   1594  CG  ASP A 204      36.688  -0.878 -14.039  1.00 93.44           C  
ATOM   1595  OD1 ASP A 204      37.438  -1.712 -14.609  1.00 93.44           O  
ATOM   1596  OD2 ASP A 204      36.531  -0.864 -12.797  1.00 93.44           O  
ATOM   1597  N   GLN A 205      35.594   2.541 -16.906  1.00 94.25           N  
ATOM   1598  CA  GLN A 205      34.781   3.393 -17.781  1.00 94.25           C  
ATOM   1599  C   GLN A 205      35.281   3.371 -19.203  1.00 94.25           C  
ATOM   1600  CB  GLN A 205      34.750   4.828 -17.250  1.00 94.25           C  
ATOM   1601  O   GLN A 205      34.531   3.199 -20.156  1.00 94.25           O  
ATOM   1602  CG  GLN A 205      34.000   5.805 -18.156  1.00 94.25           C  
ATOM   1603  CD  GLN A 205      32.500   5.832 -17.891  1.00 94.25           C  
ATOM   1604  NE2 GLN A 205      31.766   6.488 -18.781  1.00 94.25           N  
ATOM   1605  OE1 GLN A 205      32.031   5.273 -16.906  1.00 94.25           O  
ATOM   1606  N   GLN A 206      36.594   3.578 -19.359  1.00 94.25           N  
ATOM   1607  CA  GLN A 206      37.250   3.592 -20.672  1.00 94.25           C  
ATOM   1608  C   GLN A 206      37.156   2.229 -21.344  1.00 94.25           C  
ATOM   1609  CB  GLN A 206      38.719   4.004 -20.547  1.00 94.25           C  
ATOM   1610  O   GLN A 206      36.938   2.146 -22.562  1.00 94.25           O  
ATOM   1611  CG  GLN A 206      39.438   4.191 -21.875  1.00 94.25           C  
ATOM   1612  CD  GLN A 206      38.906   5.387 -22.656  1.00 94.25           C  
ATOM   1613  NE2 GLN A 206      38.875   5.266 -23.969  1.00 94.25           N  
ATOM   1614  OE1 GLN A 206      38.531   6.406 -22.062  1.00 94.25           O  
ATOM   1615  N   THR A 207      37.281   1.209 -20.609  1.00 93.94           N  
ATOM   1616  CA  THR A 207      37.250  -0.154 -21.125  1.00 93.94           C  
ATOM   1617  C   THR A 207      35.844  -0.506 -21.625  1.00 93.94           C  
ATOM   1618  CB  THR A 207      37.688  -1.171 -20.062  1.00 93.94           C  
ATOM   1619  O   THR A 207      35.688  -1.169 -22.656  1.00 93.94           O  
ATOM   1620  CG2 THR A 207      37.625  -2.596 -20.594  1.00 93.94           C  
ATOM   1621  OG1 THR A 207      39.031  -0.879 -19.656  1.00 93.94           O  
ATOM   1622  N   LEU A 208      34.875  -0.039 -20.938  1.00 94.00           N  
ATOM   1623  CA  LEU A 208      33.500  -0.402 -21.234  1.00 94.00           C  
ATOM   1624  C   LEU A 208      32.906   0.535 -22.297  1.00 94.00           C  
ATOM   1625  CB  LEU A 208      32.625  -0.370 -19.984  1.00 94.00           C  
ATOM   1626  O   LEU A 208      32.188   0.094 -23.188  1.00 94.00           O  
ATOM   1627  CG  LEU A 208      32.875  -1.489 -18.969  1.00 94.00           C  
ATOM   1628  CD1 LEU A 208      32.188  -1.176 -17.656  1.00 94.00           C  
ATOM   1629  CD2 LEU A 208      32.406  -2.828 -19.516  1.00 94.00           C  
ATOM   1630  N   TYR A 209      33.312   1.845 -22.297  1.00 94.62           N  
ATOM   1631  CA  TYR A 209      32.594   2.807 -23.109  1.00 94.62           C  
ATOM   1632  C   TYR A 209      33.531   3.607 -24.000  1.00 94.62           C  
ATOM   1633  CB  TYR A 209      31.766   3.756 -22.219  1.00 94.62           C  
ATOM   1634  O   TYR A 209      33.094   4.422 -24.812  1.00 94.62           O  
ATOM   1635  CG  TYR A 209      30.828   3.047 -21.266  1.00 94.62           C  
ATOM   1636  CD1 TYR A 209      29.812   2.230 -21.750  1.00 94.62           C  
ATOM   1637  CD2 TYR A 209      30.984   3.191 -19.891  1.00 94.62           C  
ATOM   1638  CE1 TYR A 209      28.953   1.577 -20.875  1.00 94.62           C  
ATOM   1639  CE2 TYR A 209      30.125   2.543 -19.016  1.00 94.62           C  
ATOM   1640  OH  TYR A 209      28.266   1.094 -18.641  1.00 94.62           O  
ATOM   1641  CZ  TYR A 209      29.109   1.738 -19.516  1.00 94.62           C  
ATOM   1642  N   GLN A 210      34.906   3.467 -23.844  1.00 93.38           N  
ATOM   1643  CA  GLN A 210      35.938   4.070 -24.656  1.00 93.38           C  
ATOM   1644  C   GLN A 210      36.000   5.582 -24.469  1.00 93.38           C  
ATOM   1645  CB  GLN A 210      35.750   3.732 -26.141  1.00 93.38           C  
ATOM   1646  O   GLN A 210      36.656   6.289 -25.219  1.00 93.38           O  
ATOM   1647  CG  GLN A 210      35.875   2.250 -26.453  1.00 93.38           C  
ATOM   1648  CD  GLN A 210      37.281   1.725 -26.172  1.00 93.38           C  
ATOM   1649  NE2 GLN A 210      37.375   0.579 -25.500  1.00 93.38           N  
ATOM   1650  OE1 GLN A 210      38.281   2.342 -26.547  1.00 93.38           O  
ATOM   1651  N   ASN A 211      35.062   6.090 -23.578  1.00 88.94           N  
ATOM   1652  CA  ASN A 211      35.000   7.512 -23.266  1.00 88.94           C  
ATOM   1653  C   ASN A 211      35.188   7.770 -21.781  1.00 88.94           C  
ATOM   1654  CB  ASN A 211      33.656   8.094 -23.734  1.00 88.94           C  
ATOM   1655  O   ASN A 211      34.531   7.145 -20.938  1.00 88.94           O  
ATOM   1656  CG  ASN A 211      33.688   9.602 -23.875  1.00 88.94           C  
ATOM   1657  ND2 ASN A 211      32.812  10.133 -24.734  1.00 88.94           N  
ATOM   1658  OD1 ASN A 211      34.469  10.281 -23.219  1.00 88.94           O  
ATOM   1659  N   ASN A 212      36.094   8.719 -21.422  1.00 85.75           N  
ATOM   1660  CA  ASN A 212      36.406   9.047 -20.031  1.00 85.75           C  
ATOM   1661  C   ASN A 212      35.344   9.969 -19.438  1.00 85.75           C  
ATOM   1662  CB  ASN A 212      37.781   9.680 -19.906  1.00 85.75           C  
ATOM   1663  O   ASN A 212      35.094   9.930 -18.234  1.00 85.75           O  
ATOM   1664  CG  ASN A 212      38.906   8.656 -19.969  1.00 85.75           C  
ATOM   1665  ND2 ASN A 212      40.156   9.125 -20.125  1.00 85.75           N  
ATOM   1666  OD1 ASN A 212      38.656   7.445 -19.891  1.00 85.75           O  
ATOM   1667  N   HIS A 213      34.688  10.734 -20.297  1.00 89.44           N  
ATOM   1668  CA  HIS A 213      33.625  11.633 -19.875  1.00 89.44           C  
ATOM   1669  C   HIS A 213      32.312  11.328 -20.609  1.00 89.44           C  
ATOM   1670  CB  HIS A 213      34.000  13.094 -20.125  1.00 89.44           C  
ATOM   1671  O   HIS A 213      32.125  11.766 -21.750  1.00 89.44           O  
ATOM   1672  CG  HIS A 213      35.219  13.516 -19.344  1.00 89.44           C  
ATOM   1673  CD2 HIS A 213      35.344  13.992 -18.094  1.00 89.44           C  
ATOM   1674  ND1 HIS A 213      36.500  13.469 -19.875  1.00 89.44           N  
ATOM   1675  CE1 HIS A 213      37.344  13.906 -18.969  1.00 89.44           C  
ATOM   1676  NE2 HIS A 213      36.688  14.227 -17.875  1.00 89.44           N  
ATOM   1677  N   THR A 214      31.438  10.594 -19.969  1.00 94.12           N  
ATOM   1678  CA  THR A 214      30.219  10.148 -20.609  1.00 94.12           C  
ATOM   1679  C   THR A 214      29.000  10.859 -20.016  1.00 94.12           C  
ATOM   1680  CB  THR A 214      30.031   8.625 -20.469  1.00 94.12           C  
ATOM   1681  O   THR A 214      29.062  11.375 -18.891  1.00 94.12           O  
ATOM   1682  CG2 THR A 214      31.219   7.879 -21.078  1.00 94.12           C  
ATOM   1683  OG1 THR A 214      29.922   8.289 -19.078  1.00 94.12           O  
ATOM   1684  N   TYR A 215      28.000  10.898 -20.797  1.00 95.56           N  
ATOM   1685  CA  TYR A 215      26.734  11.445 -20.312  1.00 95.56           C  
ATOM   1686  C   TYR A 215      25.547  10.672 -20.875  1.00 95.56           C  
ATOM   1687  CB  TYR A 215      26.609  12.930 -20.672  1.00 95.56           C  
ATOM   1688  O   TYR A 215      25.672  10.016 -21.922  1.00 95.56           O  
ATOM   1689  CG  TYR A 215      26.375  13.180 -22.141  1.00 95.56           C  
ATOM   1690  CD1 TYR A 215      27.438  13.398 -23.000  1.00 95.56           C  
ATOM   1691  CD2 TYR A 215      25.078  13.195 -22.656  1.00 95.56           C  
ATOM   1692  CE1 TYR A 215      27.234  13.633 -24.359  1.00 95.56           C  
ATOM   1693  CE2 TYR A 215      24.859  13.430 -24.016  1.00 95.56           C  
ATOM   1694  OH  TYR A 215      25.719  13.875 -26.188  1.00 95.56           O  
ATOM   1695  CZ  TYR A 215      25.938  13.648 -24.859  1.00 95.56           C  
ATOM   1696  N   ILE A 216      24.469  10.859 -20.125  1.00 96.44           N  
ATOM   1697  CA  ILE A 216      23.203  10.305 -20.562  1.00 96.44           C  
ATOM   1698  C   ILE A 216      22.109  11.375 -20.500  1.00 96.44           C  
ATOM   1699  CB  ILE A 216      22.797   9.086 -19.703  1.00 96.44           C  
ATOM   1700  O   ILE A 216      21.984  12.078 -19.500  1.00 96.44           O  
ATOM   1701  CG1 ILE A 216      23.891   8.008 -19.750  1.00 96.44           C  
ATOM   1702  CG2 ILE A 216      21.453   8.516 -20.172  1.00 96.44           C  
ATOM   1703  CD1 ILE A 216      24.688   7.887 -18.453  1.00 96.44           C  
ATOM   1704  N   SER A 217      21.406  11.469 -21.641  1.00 96.00           N  
ATOM   1705  CA  SER A 217      20.266  12.383 -21.656  1.00 96.00           C  
ATOM   1706  C   SER A 217      18.969  11.656 -22.016  1.00 96.00           C  
ATOM   1707  CB  SER A 217      20.516  13.531 -22.641  1.00 96.00           C  
ATOM   1708  O   SER A 217      18.938  10.898 -22.984  1.00 96.00           O  
ATOM   1709  OG  SER A 217      20.625  13.047 -23.969  1.00 96.00           O  
ATOM   1710  N   VAL A 218      17.984  11.836 -21.188  1.00 95.75           N  
ATOM   1711  CA  VAL A 218      16.672  11.250 -21.422  1.00 95.75           C  
ATOM   1712  C   VAL A 218      15.625  12.359 -21.500  1.00 95.75           C  
ATOM   1713  CB  VAL A 218      16.297  10.234 -20.328  1.00 95.75           C  
ATOM   1714  O   VAL A 218      15.570  13.234 -20.625  1.00 95.75           O  
ATOM   1715  CG1 VAL A 218      14.984   9.539 -20.656  1.00 95.75           C  
ATOM   1716  CG2 VAL A 218      17.422   9.203 -20.141  1.00 95.75           C  
ATOM   1717  N   GLY A 219      14.883  12.320 -22.562  1.00 93.19           N  
ATOM   1718  CA  GLY A 219      13.883  13.359 -22.719  1.00 93.19           C  
ATOM   1719  C   GLY A 219      12.539  12.836 -23.188  1.00 93.19           C  
ATOM   1720  O   GLY A 219      12.484  11.945 -24.031  1.00 93.19           O  
ATOM   1721  N   SER A 220      11.445  13.328 -22.531  1.00 92.19           N  
ATOM   1722  CA  SER A 220      10.055  13.156 -22.938  1.00 92.19           C  
ATOM   1723  C   SER A 220       9.289  14.477 -22.875  1.00 92.19           C  
ATOM   1724  CB  SER A 220       9.359  12.109 -22.062  1.00 92.19           C  
ATOM   1725  O   SER A 220       9.875  15.523 -22.578  1.00 92.19           O  
ATOM   1726  OG  SER A 220       9.078  12.633 -20.781  1.00 92.19           O  
ATOM   1727  N   SER A 221       8.078  14.461 -23.234  1.00 85.62           N  
ATOM   1728  CA  SER A 221       7.266  15.672 -23.188  1.00 85.62           C  
ATOM   1729  C   SER A 221       7.211  16.250 -21.781  1.00 85.62           C  
ATOM   1730  CB  SER A 221       5.852  15.391 -23.688  1.00 85.62           C  
ATOM   1731  O   SER A 221       7.121  17.469 -21.609  1.00 85.62           O  
ATOM   1732  OG  SER A 221       5.234  14.383 -22.906  1.00 85.62           O  
ATOM   1733  N   LYS A 222       7.422  15.438 -20.781  1.00 81.00           N  
ATOM   1734  CA  LYS A 222       7.203  15.844 -19.391  1.00 81.00           C  
ATOM   1735  C   LYS A 222       8.500  15.750 -18.594  1.00 81.00           C  
ATOM   1736  CB  LYS A 222       6.117  14.984 -18.750  1.00 81.00           C  
ATOM   1737  O   LYS A 222       8.547  16.188 -17.438  1.00 81.00           O  
ATOM   1738  CG  LYS A 222       4.746  15.141 -19.391  1.00 81.00           C  
ATOM   1739  CD  LYS A 222       3.713  14.242 -18.719  1.00 81.00           C  
ATOM   1740  CE  LYS A 222       2.352  14.352 -19.391  1.00 81.00           C  
ATOM   1741  NZ  LYS A 222       1.354  13.422 -18.781  1.00 81.00           N  
ATOM   1742  N   TYR A 223       9.555  15.289 -19.250  1.00 85.19           N  
ATOM   1743  CA  TYR A 223      10.742  14.977 -18.453  1.00 85.19           C  
ATOM   1744  C   TYR A 223      12.008  15.141 -19.281  1.00 85.19           C  
ATOM   1745  CB  TYR A 223      10.656  13.547 -17.906  1.00 85.19           C  
ATOM   1746  O   TYR A 223      12.062  14.734 -20.438  1.00 85.19           O  
ATOM   1747  CG  TYR A 223      11.867  13.125 -17.109  1.00 85.19           C  
ATOM   1748  CD1 TYR A 223      12.891  12.391 -17.703  1.00 85.19           C  
ATOM   1749  CD2 TYR A 223      11.984  13.461 -15.766  1.00 85.19           C  
ATOM   1750  CE1 TYR A 223      14.008  12.000 -16.969  1.00 85.19           C  
ATOM   1751  CE2 TYR A 223      13.094  13.078 -15.023  1.00 85.19           C  
ATOM   1752  OH  TYR A 223      15.203  11.961 -14.898  1.00 85.19           O  
ATOM   1753  CZ  TYR A 223      14.102  12.344 -15.633  1.00 85.19           C  
ATOM   1754  N   TYR A 224      12.883  15.961 -18.812  1.00 91.75           N  
ATOM   1755  CA  TYR A 224      14.227  16.031 -19.391  1.00 91.75           C  
ATOM   1756  C   TYR A 224      15.281  16.031 -18.297  1.00 91.75           C  
ATOM   1757  CB  TYR A 224      14.375  17.281 -20.250  1.00 91.75           C  
ATOM   1758  O   TYR A 224      15.242  16.859 -17.375  1.00 91.75           O  
ATOM   1759  CG  TYR A 224      15.773  17.469 -20.812  1.00 91.75           C  
ATOM   1760  CD1 TYR A 224      16.703  18.250 -20.141  1.00 91.75           C  
ATOM   1761  CD2 TYR A 224      16.156  16.875 -22.000  1.00 91.75           C  
ATOM   1762  CE1 TYR A 224      17.984  18.438 -20.641  1.00 91.75           C  
ATOM   1763  CE2 TYR A 224      17.438  17.031 -22.516  1.00 91.75           C  
ATOM   1764  OH  TYR A 224      19.609  18.000 -22.328  1.00 91.75           O  
ATOM   1765  CZ  TYR A 224      18.344  17.828 -21.828  1.00 91.75           C  
ATOM   1766  N   GLN A 225      16.172  15.141 -18.375  1.00 93.31           N  
ATOM   1767  CA  GLN A 225      17.266  15.086 -17.406  1.00 93.31           C  
ATOM   1768  C   GLN A 225      18.547  14.594 -18.047  1.00 93.31           C  
ATOM   1769  CB  GLN A 225      16.875  14.188 -16.234  1.00 93.31           C  
ATOM   1770  O   GLN A 225      18.516  13.727 -18.922  1.00 93.31           O  
ATOM   1771  CG  GLN A 225      17.797  14.336 -15.023  1.00 93.31           C  
ATOM   1772  CD  GLN A 225      17.172  13.812 -13.742  1.00 93.31           C  
ATOM   1773  NE2 GLN A 225      17.922  13.898 -12.641  1.00 93.31           N  
ATOM   1774  OE1 GLN A 225      16.031  13.344 -13.734  1.00 93.31           O  
ATOM   1775  N   ARG A 226      19.594  15.188 -17.656  1.00 94.62           N  
ATOM   1776  CA  ARG A 226      20.922  14.758 -18.062  1.00 94.62           C  
ATOM   1777  C   ARG A 226      21.688  14.172 -16.891  1.00 94.62           C  
ATOM   1778  CB  ARG A 226      21.703  15.922 -18.672  1.00 94.62           C  
ATOM   1779  O   ARG A 226      21.703  14.750 -15.797  1.00 94.62           O  
ATOM   1780  CG  ARG A 226      22.969  15.508 -19.391  1.00 94.62           C  
ATOM   1781  CD  ARG A 226      23.609  16.672 -20.125  1.00 94.62           C  
ATOM   1782  NE  ARG A 226      24.875  16.297 -20.750  1.00 94.62           N  
ATOM   1783  NH1 ARG A 226      25.062  18.203 -22.031  1.00 94.62           N  
ATOM   1784  NH2 ARG A 226      26.688  16.578 -22.141  1.00 94.62           N  
ATOM   1785  CZ  ARG A 226      25.531  17.031 -21.641  1.00 94.62           C  
ATOM   1786  N   PHE A 227      22.359  13.055 -17.094  1.00 95.38           N  
ATOM   1787  CA  PHE A 227      23.062  12.344 -16.031  1.00 95.38           C  
ATOM   1788  C   PHE A 227      24.547  12.219 -16.359  1.00 95.38           C  
ATOM   1789  CB  PHE A 227      22.453  10.953 -15.820  1.00 95.38           C  
ATOM   1790  O   PHE A 227      24.922  11.922 -17.500  1.00 95.38           O  
ATOM   1791  CG  PHE A 227      21.000  10.984 -15.430  1.00 95.38           C  
ATOM   1792  CD1 PHE A 227      20.625  11.016 -14.086  1.00 95.38           C  
ATOM   1793  CD2 PHE A 227      20.000  10.984 -16.391  1.00 95.38           C  
ATOM   1794  CE1 PHE A 227      19.281  11.039 -13.727  1.00 95.38           C  
ATOM   1795  CE2 PHE A 227      18.656  11.016 -16.047  1.00 95.38           C  
ATOM   1796  CZ  PHE A 227      18.297  11.039 -14.703  1.00 95.38           C  
ATOM   1797  N   THR A 228      25.297  12.484 -15.344  1.00 95.31           N  
ATOM   1798  CA  THR A 228      26.734  12.227 -15.406  1.00 95.31           C  
ATOM   1799  C   THR A 228      27.125  11.125 -14.422  1.00 95.31           C  
ATOM   1800  CB  THR A 228      27.547  13.492 -15.102  1.00 95.31           C  
ATOM   1801  O   THR A 228      26.812  11.203 -13.234  1.00 95.31           O  
ATOM   1802  CG2 THR A 228      29.047  13.258 -15.312  1.00 95.31           C  
ATOM   1803  OG1 THR A 228      27.125  14.547 -15.977  1.00 95.31           O  
ATOM   1804  N   PRO A 229      27.766  10.016 -14.953  1.00 94.56           N  
ATOM   1805  CA  PRO A 229      28.109   8.906 -14.062  1.00 94.56           C  
ATOM   1806  C   PRO A 229      29.109   9.312 -12.977  1.00 94.56           C  
ATOM   1807  CB  PRO A 229      28.734   7.867 -15.008  1.00 94.56           C  
ATOM   1808  O   PRO A 229      29.953  10.180 -13.203  1.00 94.56           O  
ATOM   1809  CG  PRO A 229      29.219   8.664 -16.172  1.00 94.56           C  
ATOM   1810  CD  PRO A 229      28.344   9.867 -16.344  1.00 94.56           C  
ATOM   1811  N   GLU A 230      28.953   8.742 -11.828  1.00 94.19           N  
ATOM   1812  CA  GLU A 230      29.859   8.938 -10.703  1.00 94.19           C  
ATOM   1813  C   GLU A 230      30.938   7.848 -10.664  1.00 94.19           C  
ATOM   1814  CB  GLU A 230      29.094   8.977  -9.383  1.00 94.19           C  
ATOM   1815  O   GLU A 230      30.625   6.680 -10.406  1.00 94.19           O  
ATOM   1816  CG  GLU A 230      28.125  10.141  -9.273  1.00 94.19           C  
ATOM   1817  CD  GLU A 230      27.312  10.133  -7.980  1.00 94.19           C  
ATOM   1818  OE1 GLU A 230      26.453  11.008  -7.801  1.00 94.19           O  
ATOM   1819  OE2 GLU A 230      27.562   9.234  -7.141  1.00 94.19           O  
ATOM   1820  N   ILE A 231      32.125   8.273 -10.930  1.00 93.75           N  
ATOM   1821  CA  ILE A 231      33.219   7.320 -10.914  1.00 93.75           C  
ATOM   1822  C   ILE A 231      33.969   7.402  -9.578  1.00 93.75           C  
ATOM   1823  CB  ILE A 231      34.219   7.578 -12.078  1.00 93.75           C  
ATOM   1824  O   ILE A 231      34.781   8.305  -9.359  1.00 93.75           O  
ATOM   1825  CG1 ILE A 231      33.469   7.582 -13.414  1.00 93.75           C  
ATOM   1826  CG2 ILE A 231      35.344   6.539 -12.078  1.00 93.75           C  
ATOM   1827  CD1 ILE A 231      34.312   7.984 -14.602  1.00 93.75           C  
ATOM   1828  N   VAL A 232      33.625   6.422  -8.812  1.00 93.50           N  
ATOM   1829  CA  VAL A 232      34.188   6.418  -7.465  1.00 93.50           C  
ATOM   1830  C   VAL A 232      34.406   4.980  -6.996  1.00 93.50           C  
ATOM   1831  CB  VAL A 232      33.281   7.180  -6.473  1.00 93.50           C  
ATOM   1832  O   VAL A 232      33.562   4.113  -7.250  1.00 93.50           O  
ATOM   1833  CG1 VAL A 232      33.844   7.098  -5.055  1.00 93.50           C  
ATOM   1834  CG2 VAL A 232      33.125   8.633  -6.906  1.00 93.50           C  
ATOM   1835  N   ALA A 233      35.531   4.801  -6.344  1.00 92.81           N  
ATOM   1836  CA  ALA A 233      35.781   3.490  -5.750  1.00 92.81           C  
ATOM   1837  C   ALA A 233      34.844   3.219  -4.590  1.00 92.81           C  
ATOM   1838  CB  ALA A 233      37.250   3.393  -5.285  1.00 92.81           C  
ATOM   1839  O   ALA A 233      34.688   4.062  -3.703  1.00 92.81           O  
ATOM   1840  N   ARG A 234      34.250   2.027  -4.645  1.00 92.25           N  
ATOM   1841  CA  ARG A 234      33.281   1.622  -3.635  1.00 92.25           C  
ATOM   1842  C   ARG A 234      33.531   0.200  -3.154  1.00 92.25           C  
ATOM   1843  CB  ARG A 234      31.844   1.729  -4.188  1.00 92.25           C  
ATOM   1844  O   ARG A 234      34.125  -0.603  -3.877  1.00 92.25           O  
ATOM   1845  CG  ARG A 234      31.469   3.129  -4.645  1.00 92.25           C  
ATOM   1846  CD  ARG A 234      30.109   3.146  -5.336  1.00 92.25           C  
ATOM   1847  NE  ARG A 234      29.781   4.477  -5.840  1.00 92.25           N  
ATOM   1848  NH1 ARG A 234      30.797   4.184  -7.895  1.00 92.25           N  
ATOM   1849  NH2 ARG A 234      29.750   6.168  -7.395  1.00 92.25           N  
ATOM   1850  CZ  ARG A 234      30.109   4.941  -7.039  1.00 92.25           C  
ATOM   1851  N   PRO A 235      33.031  -0.131  -1.968  1.00 92.38           N  
ATOM   1852  CA  PRO A 235      33.125  -1.528  -1.536  1.00 92.38           C  
ATOM   1853  C   PRO A 235      32.312  -2.471  -2.422  1.00 92.38           C  
ATOM   1854  CB  PRO A 235      32.562  -1.493  -0.114  1.00 92.38           C  
ATOM   1855  O   PRO A 235      31.266  -2.080  -2.951  1.00 92.38           O  
ATOM   1856  CG  PRO A 235      32.656  -0.058   0.295  1.00 92.38           C  
ATOM   1857  CD  PRO A 235      32.562   0.795  -0.939  1.00 92.38           C  
ATOM   1858  N   LYS A 236      32.781  -3.592  -2.561  1.00 91.75           N  
ATOM   1859  CA  LYS A 236      32.094  -4.582  -3.379  1.00 91.75           C  
ATOM   1860  C   LYS A 236      30.844  -5.113  -2.664  1.00 91.75           C  
ATOM   1861  CB  LYS A 236      33.031  -5.738  -3.734  1.00 91.75           C  
ATOM   1862  O   LYS A 236      30.906  -5.488  -1.492  1.00 91.75           O  
ATOM   1863  CG  LYS A 236      34.125  -5.359  -4.707  1.00 91.75           C  
ATOM   1864  CD  LYS A 236      34.969  -6.574  -5.105  1.00 91.75           C  
ATOM   1865  CE  LYS A 236      36.062  -6.195  -6.074  1.00 91.75           C  
ATOM   1866  NZ  LYS A 236      36.906  -7.379  -6.457  1.00 91.75           N  
ATOM   1867  N   ILE A 237      29.828  -5.008  -3.322  1.00 89.81           N  
ATOM   1868  CA  ILE A 237      28.562  -5.598  -2.898  1.00 89.81           C  
ATOM   1869  C   ILE A 237      28.094  -6.629  -3.928  1.00 89.81           C  
ATOM   1870  CB  ILE A 237      27.469  -4.520  -2.697  1.00 89.81           C  
ATOM   1871  O   ILE A 237      27.969  -6.312  -5.113  1.00 89.81           O  
ATOM   1872  CG1 ILE A 237      27.938  -3.480  -1.670  1.00 89.81           C  
ATOM   1873  CG2 ILE A 237      26.141  -5.160  -2.271  1.00 89.81           C  
ATOM   1874  CD1 ILE A 237      27.016  -2.275  -1.551  1.00 89.81           C  
ATOM   1875  N   ARG A 238      27.984  -7.871  -3.467  1.00 88.31           N  
ATOM   1876  CA  ARG A 238      27.656  -8.969  -4.367  1.00 88.31           C  
ATOM   1877  C   ARG A 238      28.672  -9.078  -5.500  1.00 88.31           C  
ATOM   1878  CB  ARG A 238      26.250  -8.781  -4.938  1.00 88.31           C  
ATOM   1879  O   ARG A 238      28.297  -9.281  -6.656  1.00 88.31           O  
ATOM   1880  CG  ARG A 238      25.141  -8.852  -3.895  1.00 88.31           C  
ATOM   1881  CD  ARG A 238      23.766  -8.695  -4.523  1.00 88.31           C  
ATOM   1882  NE  ARG A 238      22.719  -8.633  -3.510  1.00 88.31           N  
ATOM   1883  NH1 ARG A 238      20.984  -8.430  -5.020  1.00 88.31           N  
ATOM   1884  NH2 ARG A 238      20.547  -8.461  -2.770  1.00 88.31           N  
ATOM   1885  CZ  ARG A 238      21.406  -8.508  -3.770  1.00 88.31           C  
ATOM   1886  N   GLU A 239      29.953  -8.766  -5.184  1.00 90.12           N  
ATOM   1887  CA  GLU A 239      31.125  -8.906  -6.031  1.00 90.12           C  
ATOM   1888  C   GLU A 239      31.172  -7.828  -7.109  1.00 90.12           C  
ATOM   1889  CB  GLU A 239      31.156 -10.297  -6.676  1.00 90.12           C  
ATOM   1890  O   GLU A 239      31.797  -8.016  -8.156  1.00 90.12           O  
ATOM   1891  CG  GLU A 239      31.219 -11.438  -5.672  1.00 90.12           C  
ATOM   1892  CD  GLU A 239      32.500 -11.461  -4.863  1.00 90.12           C  
ATOM   1893  OE1 GLU A 239      32.531 -12.102  -3.787  1.00 90.12           O  
ATOM   1894  OE2 GLU A 239      33.500 -10.836  -5.309  1.00 90.12           O  
ATOM   1895  N   GLN A 240      30.328  -6.770  -6.871  1.00 91.00           N  
ATOM   1896  CA  GLN A 240      30.312  -5.652  -7.812  1.00 91.00           C  
ATOM   1897  C   GLN A 240      30.875  -4.387  -7.180  1.00 91.00           C  
ATOM   1898  CB  GLN A 240      28.875  -5.398  -8.312  1.00 91.00           C  
ATOM   1899  O   GLN A 240      30.406  -3.943  -6.129  1.00 91.00           O  
ATOM   1900  CG  GLN A 240      28.297  -6.555  -9.102  1.00 91.00           C  
ATOM   1901  CD  GLN A 240      29.016  -6.797 -10.414  1.00 91.00           C  
ATOM   1902  NE2 GLN A 240      29.016  -8.047 -10.867  1.00 91.00           N  
ATOM   1903  OE1 GLN A 240      29.578  -5.871 -11.016  1.00 91.00           O  
ATOM   1904  N   ALA A 241      31.812  -3.834  -7.867  1.00 92.50           N  
ATOM   1905  CA  ALA A 241      32.438  -2.607  -7.379  1.00 92.50           C  
ATOM   1906  C   ALA A 241      31.750  -1.375  -7.969  1.00 92.50           C  
ATOM   1907  CB  ALA A 241      33.938  -2.596  -7.715  1.00 92.50           C  
ATOM   1908  O   ALA A 241      31.859  -0.279  -7.410  1.00 92.50           O  
ATOM   1909  N   GLY A 242      31.016  -1.532  -9.047  1.00 93.56           N  
ATOM   1910  CA  GLY A 242      30.234  -0.475  -9.648  1.00 93.56           C  
ATOM   1911  C   GLY A 242      28.828  -0.378  -9.078  1.00 93.56           C  
ATOM   1912  O   GLY A 242      28.406  -1.235  -8.297  1.00 93.56           O  
ATOM   1913  N   ARG A 243      28.109   0.777  -9.430  1.00 95.06           N  
ATOM   1914  CA  ARG A 243      26.719   0.960  -9.070  1.00 95.06           C  
ATOM   1915  C   ARG A 243      25.859   1.191 -10.312  1.00 95.06           C  
ATOM   1916  CB  ARG A 243      26.562   2.131  -8.102  1.00 95.06           C  
ATOM   1917  O   ARG A 243      26.328   1.734 -11.305  1.00 95.06           O  
ATOM   1918  CG  ARG A 243      27.328   1.960  -6.797  1.00 95.06           C  
ATOM   1919  CD  ARG A 243      26.750   0.842  -5.941  1.00 95.06           C  
ATOM   1920  NE  ARG A 243      27.438   0.730  -4.660  1.00 95.06           N  
ATOM   1921  NH1 ARG A 243      29.125  -0.642  -5.457  1.00 95.06           N  
ATOM   1922  NH2 ARG A 243      29.094  -0.006  -3.254  1.00 95.06           N  
ATOM   1923  CZ  ARG A 243      28.547   0.028  -4.461  1.00 95.06           C  
ATOM   1924  N   MET A 244      24.562   0.686 -10.156  1.00 95.75           N  
ATOM   1925  CA  MET A 244      23.578   0.996 -11.188  1.00 95.75           C  
ATOM   1926  C   MET A 244      22.344   1.645 -10.570  1.00 95.75           C  
ATOM   1927  CB  MET A 244      23.188  -0.267 -11.953  1.00 95.75           C  
ATOM   1928  O   MET A 244      21.719   1.073  -9.680  1.00 95.75           O  
ATOM   1929  CG  MET A 244      24.281  -0.803 -12.859  1.00 95.75           C  
ATOM   1930  SD  MET A 244      23.719  -2.240 -13.859  1.00 95.75           S  
ATOM   1931  CE  MET A 244      24.969  -2.215 -15.180  1.00 95.75           C  
ATOM   1932  N   ASN A 245      22.125   2.814 -11.047  1.00 96.56           N  
ATOM   1933  CA  ASN A 245      20.891   3.477 -10.625  1.00 96.56           C  
ATOM   1934  C   ASN A 245      19.766   3.264 -11.641  1.00 96.56           C  
ATOM   1935  CB  ASN A 245      21.141   4.973 -10.414  1.00 96.56           C  
ATOM   1936  O   ASN A 245      20.000   3.297 -12.852  1.00 96.56           O  
ATOM   1937  CG  ASN A 245      22.047   5.254  -9.234  1.00 96.56           C  
ATOM   1938  ND2 ASN A 245      22.578   6.473  -9.172  1.00 96.56           N  
ATOM   1939  OD1 ASN A 245      22.297   4.379  -8.398  1.00 96.56           O  
ATOM   1940  N   TYR A 246      18.578   3.098 -11.164  1.00 96.94           N  
ATOM   1941  CA  TYR A 246      17.438   2.777 -12.016  1.00 96.94           C  
ATOM   1942  C   TYR A 246      16.391   3.891 -11.984  1.00 96.94           C  
ATOM   1943  CB  TYR A 246      16.797   1.453 -11.586  1.00 96.94           C  
ATOM   1944  O   TYR A 246      16.141   4.477 -10.930  1.00 96.94           O  
ATOM   1945  CG  TYR A 246      17.781   0.319 -11.453  1.00 96.94           C  
ATOM   1946  CD1 TYR A 246      18.234  -0.373 -12.570  1.00 96.94           C  
ATOM   1947  CD2 TYR A 246      18.266  -0.062 -10.203  1.00 96.94           C  
ATOM   1948  CE1 TYR A 246      19.141  -1.420 -12.453  1.00 96.94           C  
ATOM   1949  CE2 TYR A 246      19.172  -1.107 -10.070  1.00 96.94           C  
ATOM   1950  OH  TYR A 246      20.500  -2.814 -11.070  1.00 96.94           O  
ATOM   1951  CZ  TYR A 246      19.609  -1.779 -11.195  1.00 96.94           C  
ATOM   1952  N   TYR A 247      15.805   4.062 -13.180  1.00 96.19           N  
ATOM   1953  CA  TYR A 247      14.805   5.105 -13.359  1.00 96.19           C  
ATOM   1954  C   TYR A 247      13.609   4.582 -14.148  1.00 96.19           C  
ATOM   1955  CB  TYR A 247      15.406   6.320 -14.070  1.00 96.19           C  
ATOM   1956  O   TYR A 247      13.711   3.561 -14.828  1.00 96.19           O  
ATOM   1957  CG  TYR A 247      16.609   6.895 -13.367  1.00 96.19           C  
ATOM   1958  CD1 TYR A 247      16.484   7.938 -12.453  1.00 96.19           C  
ATOM   1959  CD2 TYR A 247      17.891   6.398 -13.617  1.00 96.19           C  
ATOM   1960  CE1 TYR A 247      17.594   8.469 -11.805  1.00 96.19           C  
ATOM   1961  CE2 TYR A 247      19.000   6.926 -12.977  1.00 96.19           C  
ATOM   1962  OH  TYR A 247      19.953   8.484 -11.438  1.00 96.19           O  
ATOM   1963  CZ  TYR A 247      18.844   7.961 -12.070  1.00 96.19           C  
ATOM   1964  N   TRP A 248      12.484   5.277 -14.094  1.00 95.25           N  
ATOM   1965  CA  TRP A 248      11.305   4.887 -14.852  1.00 95.25           C  
ATOM   1966  C   TRP A 248      10.562   6.109 -15.391  1.00 95.25           C  
ATOM   1967  CB  TRP A 248      10.359   4.047 -13.984  1.00 95.25           C  
ATOM   1968  O   TRP A 248      10.680   7.203 -14.828  1.00 95.25           O  
ATOM   1969  CG  TRP A 248       9.844   4.766 -12.773  1.00 95.25           C  
ATOM   1970  CD1 TRP A 248      10.445   4.848 -11.547  1.00 95.25           C  
ATOM   1971  CD2 TRP A 248       8.625   5.504 -12.680  1.00 95.25           C  
ATOM   1972  CE2 TRP A 248       8.539   6.008 -11.359  1.00 95.25           C  
ATOM   1973  CE3 TRP A 248       7.586   5.789 -13.578  1.00 95.25           C  
ATOM   1974  NE1 TRP A 248       9.664   5.594 -10.695  1.00 95.25           N  
ATOM   1975  CH2 TRP A 248       6.465   7.043 -11.820  1.00 95.25           C  
ATOM   1976  CZ2 TRP A 248       7.465   6.781 -10.922  1.00 95.25           C  
ATOM   1977  CZ3 TRP A 248       6.516   6.559 -13.133  1.00 95.25           C  
ATOM   1978  N   THR A 249       9.930   5.906 -16.500  1.00 94.31           N  
ATOM   1979  CA  THR A 249       9.125   6.961 -17.109  1.00 94.31           C  
ATOM   1980  C   THR A 249       7.789   6.406 -17.594  1.00 94.31           C  
ATOM   1981  CB  THR A 249       9.867   7.633 -18.266  1.00 94.31           C  
ATOM   1982  O   THR A 249       7.746   5.348 -18.219  1.00 94.31           O  
ATOM   1983  CG2 THR A 249       9.070   8.797 -18.828  1.00 94.31           C  
ATOM   1984  OG1 THR A 249      11.133   8.117 -17.797  1.00 94.31           O  
ATOM   1985  N   LEU A 250       6.695   7.125 -17.250  1.00 93.75           N  
ATOM   1986  CA  LEU A 250       5.383   6.770 -17.781  1.00 93.75           C  
ATOM   1987  C   LEU A 250       5.059   7.582 -19.031  1.00 93.75           C  
ATOM   1988  CB  LEU A 250       4.301   6.996 -16.719  1.00 93.75           C  
ATOM   1989  O   LEU A 250       5.043   8.812 -18.984  1.00 93.75           O  
ATOM   1990  CG  LEU A 250       4.207   5.945 -15.609  1.00 93.75           C  
ATOM   1991  CD1 LEU A 250       3.277   6.430 -14.500  1.00 93.75           C  
ATOM   1992  CD2 LEU A 250       3.729   4.613 -16.172  1.00 93.75           C  
ATOM   1993  N   LEU A 251       4.824   6.930 -20.141  1.00 94.69           N  
ATOM   1994  CA  LEU A 251       4.551   7.590 -21.422  1.00 94.69           C  
ATOM   1995  C   LEU A 251       3.061   7.574 -21.719  1.00 94.69           C  
ATOM   1996  CB  LEU A 251       5.328   6.910 -22.547  1.00 94.69           C  
ATOM   1997  O   LEU A 251       2.441   6.508 -21.766  1.00 94.69           O  
ATOM   1998  CG  LEU A 251       6.855   7.008 -22.469  1.00 94.69           C  
ATOM   1999  CD1 LEU A 251       7.488   6.262 -23.641  1.00 94.69           C  
ATOM   2000  CD2 LEU A 251       7.297   8.469 -22.469  1.00 94.69           C  
ATOM   2001  N   ASP A 252       2.504   8.750 -21.875  1.00 93.75           N  
ATOM   2002  CA  ASP A 252       1.116   8.844 -22.312  1.00 93.75           C  
ATOM   2003  C   ASP A 252       0.992   8.516 -23.812  1.00 93.75           C  
ATOM   2004  CB  ASP A 252       0.555  10.234 -22.031  1.00 93.75           C  
ATOM   2005  O   ASP A 252       1.988   8.523 -24.531  1.00 93.75           O  
ATOM   2006  CG  ASP A 252       0.482  10.555 -20.547  1.00 93.75           C  
ATOM   2007  OD1 ASP A 252       0.160   9.656 -19.750  1.00 93.75           O  
ATOM   2008  OD2 ASP A 252       0.745  11.727 -20.188  1.00 93.75           O  
ATOM   2009  N   GLN A 253      -0.254   8.328 -24.188  1.00 92.44           N  
ATOM   2010  CA  GLN A 253      -0.503   8.039 -25.594  1.00 92.44           C  
ATOM   2011  C   GLN A 253       0.012   9.164 -26.484  1.00 92.44           C  
ATOM   2012  CB  GLN A 253      -1.995   7.816 -25.844  1.00 92.44           C  
ATOM   2013  O   GLN A 253      -0.312  10.336 -26.266  1.00 92.44           O  
ATOM   2014  CG  GLN A 253      -2.338   7.488 -27.281  1.00 92.44           C  
ATOM   2015  CD  GLN A 253      -2.053   6.039 -27.641  1.00 92.44           C  
ATOM   2016  NE2 GLN A 253      -1.807   5.781 -28.922  1.00 92.44           N  
ATOM   2017  OE1 GLN A 253      -2.053   5.160 -26.766  1.00 92.44           O  
ATOM   2018  N   GLY A 254       0.942   8.812 -27.453  1.00 92.88           N  
ATOM   2019  CA  GLY A 254       1.439   9.797 -28.406  1.00 92.88           C  
ATOM   2020  C   GLY A 254       2.703  10.492 -27.922  1.00 92.88           C  
ATOM   2021  O   GLY A 254       3.301  11.281 -28.672  1.00 92.88           O  
ATOM   2022  N   ASP A 255       3.100  10.242 -26.625  1.00 94.88           N  
ATOM   2023  CA  ASP A 255       4.324  10.797 -26.047  1.00 94.88           C  
ATOM   2024  C   ASP A 255       5.551  10.016 -26.516  1.00 94.88           C  
ATOM   2025  CB  ASP A 255       4.250  10.797 -24.531  1.00 94.88           C  
ATOM   2026  O   ASP A 255       5.473   8.797 -26.734  1.00 94.88           O  
ATOM   2027  CG  ASP A 255       5.207  11.789 -23.891  1.00 94.88           C  
ATOM   2028  OD1 ASP A 255       5.762  12.648 -24.609  1.00 94.88           O  
ATOM   2029  OD2 ASP A 255       5.406  11.711 -22.656  1.00 94.88           O  
ATOM   2030  N   THR A 256       6.738  10.688 -26.688  1.00 95.81           N  
ATOM   2031  CA  THR A 256       7.973  10.070 -27.156  1.00 95.81           C  
ATOM   2032  C   THR A 256       9.070  10.180 -26.109  1.00 95.81           C  
ATOM   2033  CB  THR A 256       8.445  10.727 -28.484  1.00 95.81           C  
ATOM   2034  O   THR A 256       9.219  11.227 -25.469  1.00 95.81           O  
ATOM   2035  CG2 THR A 256       9.719  10.062 -28.984  1.00 95.81           C  
ATOM   2036  OG1 THR A 256       7.418  10.586 -29.469  1.00 95.81           O  
ATOM   2037  N   ILE A 257       9.758   9.164 -25.891  1.00 96.31           N  
ATOM   2038  CA  ILE A 257      10.938   9.188 -25.031  1.00 96.31           C  
ATOM   2039  C   ILE A 257      12.195   8.992 -25.859  1.00 96.31           C  
ATOM   2040  CB  ILE A 257      10.852   8.102 -23.922  1.00 96.31           C  
ATOM   2041  O   ILE A 257      12.234   8.141 -26.750  1.00 96.31           O  
ATOM   2042  CG1 ILE A 257      12.023   8.250 -22.938  1.00 96.31           C  
ATOM   2043  CG2 ILE A 257      10.836   6.703 -24.547  1.00 96.31           C  
ATOM   2044  CD1 ILE A 257      11.883   7.406 -21.688  1.00 96.31           C  
ATOM   2045  N   THR A 258      13.172   9.859 -25.594  1.00 97.06           N  
ATOM   2046  CA  THR A 258      14.406   9.844 -26.375  1.00 97.06           C  
ATOM   2047  C   THR A 258      15.617   9.641 -25.453  1.00 97.06           C  
ATOM   2048  CB  THR A 258      14.586  11.148 -27.172  1.00 97.06           C  
ATOM   2049  O   THR A 258      15.742  10.312 -24.438  1.00 97.06           O  
ATOM   2050  CG2 THR A 258      15.820  11.078 -28.062  1.00 97.06           C  
ATOM   2051  OG1 THR A 258      13.430  11.352 -28.000  1.00 97.06           O  
ATOM   2052  N   PHE A 259      16.469   8.711 -25.844  1.00 96.88           N  
ATOM   2053  CA  PHE A 259      17.703   8.445 -25.125  1.00 96.88           C  
ATOM   2054  C   PHE A 259      18.922   8.875 -25.938  1.00 96.88           C  
ATOM   2055  CB  PHE A 259      17.812   6.965 -24.766  1.00 96.88           C  
ATOM   2056  O   PHE A 259      19.016   8.555 -27.125  1.00 96.88           O  
ATOM   2057  CG  PHE A 259      16.734   6.480 -23.844  1.00 96.88           C  
ATOM   2058  CD1 PHE A 259      16.906   6.516 -22.453  1.00 96.88           C  
ATOM   2059  CD2 PHE A 259      15.531   5.996 -24.344  1.00 96.88           C  
ATOM   2060  CE1 PHE A 259      15.898   6.070 -21.609  1.00 96.88           C  
ATOM   2061  CE2 PHE A 259      14.523   5.547 -23.500  1.00 96.88           C  
ATOM   2062  CZ  PHE A 259      14.711   5.586 -22.125  1.00 96.88           C  
ATOM   2063  N   GLU A 260      19.734   9.609 -25.359  1.00 96.50           N  
ATOM   2064  CA  GLU A 260      21.031   9.984 -25.922  1.00 96.50           C  
ATOM   2065  C   GLU A 260      22.172   9.711 -24.938  1.00 96.50           C  
ATOM   2066  CB  GLU A 260      21.031  11.461 -26.328  1.00 96.50           C  
ATOM   2067  O   GLU A 260      22.109  10.156 -23.781  1.00 96.50           O  
ATOM   2068  CG  GLU A 260      22.312  11.914 -27.031  1.00 96.50           C  
ATOM   2069  CD  GLU A 260      22.297  13.383 -27.422  1.00 96.50           C  
ATOM   2070  OE1 GLU A 260      23.000  14.188 -26.766  1.00 96.50           O  
ATOM   2071  OE2 GLU A 260      21.562  13.734 -28.375  1.00 96.50           O  
ATOM   2072  N   ALA A 261      23.188   8.961 -25.422  1.00 96.38           N  
ATOM   2073  CA  ALA A 261      24.234   8.594 -24.469  1.00 96.38           C  
ATOM   2074  C   ALA A 261      25.578   8.391 -25.172  1.00 96.38           C  
ATOM   2075  CB  ALA A 261      23.828   7.332 -23.703  1.00 96.38           C  
ATOM   2076  O   ALA A 261      25.625   7.887 -26.297  1.00 96.38           O  
ATOM   2077  N   THR A 262      26.641   8.820 -24.547  1.00 95.31           N  
ATOM   2078  CA  THR A 262      28.000   8.570 -25.016  1.00 95.31           C  
ATOM   2079  C   THR A 262      28.672   7.480 -24.188  1.00 95.31           C  
ATOM   2080  CB  THR A 262      28.859   9.859 -24.953  1.00 95.31           C  
ATOM   2081  O   THR A 262      29.859   7.188 -24.359  1.00 95.31           O  
ATOM   2082  CG2 THR A 262      28.297  10.930 -25.891  1.00 95.31           C  
ATOM   2083  OG1 THR A 262      28.875  10.352 -23.609  1.00 95.31           O  
ATOM   2084  N   GLY A 263      27.812   6.777 -23.266  1.00 94.56           N  
ATOM   2085  CA  GLY A 263      28.219   5.660 -22.422  1.00 94.56           C  
ATOM   2086  C   GLY A 263      27.375   5.543 -21.172  1.00 94.56           C  
ATOM   2087  O   GLY A 263      26.578   6.422 -20.859  1.00 94.56           O  
ATOM   2088  N   ASN A 264      27.344   4.418 -20.469  1.00 95.94           N  
ATOM   2089  CA  ASN A 264      26.844   4.156 -19.125  1.00 95.94           C  
ATOM   2090  C   ASN A 264      25.312   4.027 -19.125  1.00 95.94           C  
ATOM   2091  CB  ASN A 264      27.281   5.258 -18.172  1.00 95.94           C  
ATOM   2092  O   ASN A 264      24.688   4.035 -18.062  1.00 95.94           O  
ATOM   2093  CG  ASN A 264      28.781   5.285 -17.969  1.00 95.94           C  
ATOM   2094  ND2 ASN A 264      29.266   4.543 -16.969  1.00 95.94           N  
ATOM   2095  OD1 ASN A 264      29.516   5.965 -18.688  1.00 95.94           O  
ATOM   2096  N   LEU A 265      24.641   3.967 -20.312  1.00 96.44           N  
ATOM   2097  CA  LEU A 265      23.203   3.785 -20.391  1.00 96.44           C  
ATOM   2098  C   LEU A 265      22.828   2.318 -20.203  1.00 96.44           C  
ATOM   2099  CB  LEU A 265      22.672   4.297 -21.719  1.00 96.44           C  
ATOM   2100  O   LEU A 265      23.391   1.442 -20.859  1.00 96.44           O  
ATOM   2101  CG  LEU A 265      21.188   4.027 -22.016  1.00 96.44           C  
ATOM   2102  CD1 LEU A 265      20.312   4.816 -21.062  1.00 96.44           C  
ATOM   2103  CD2 LEU A 265      20.859   4.367 -23.469  1.00 96.44           C  
ATOM   2104  N   ILE A 266      22.062   2.021 -19.250  1.00 96.75           N  
ATOM   2105  CA  ILE A 266      21.312   0.767 -19.188  1.00 96.75           C  
ATOM   2106  C   ILE A 266      19.969   0.926 -19.891  1.00 96.75           C  
ATOM   2107  CB  ILE A 266      21.109   0.310 -17.734  1.00 96.75           C  
ATOM   2108  O   ILE A 266      19.047   1.555 -19.359  1.00 96.75           O  
ATOM   2109  CG1 ILE A 266      22.438   0.307 -16.969  1.00 96.75           C  
ATOM   2110  CG2 ILE A 266      20.453  -1.073 -17.688  1.00 96.75           C  
ATOM   2111  CD1 ILE A 266      23.516  -0.561 -17.609  1.00 96.75           C  
ATOM   2112  N   ALA A 267      19.953   0.383 -21.125  1.00 96.12           N  
ATOM   2113  CA  ALA A 267      18.859   0.686 -22.047  1.00 96.12           C  
ATOM   2114  C   ALA A 267      17.672  -0.239 -21.812  1.00 96.12           C  
ATOM   2115  CB  ALA A 267      19.359   0.572 -23.484  1.00 96.12           C  
ATOM   2116  O   ALA A 267      17.844  -1.401 -21.438  1.00 96.12           O  
ATOM   2117  N   PRO A 268      16.516   0.285 -22.031  1.00 96.50           N  
ATOM   2118  CA  PRO A 268      15.328  -0.565 -21.969  1.00 96.50           C  
ATOM   2119  C   PRO A 268      15.250  -1.567 -23.109  1.00 96.50           C  
ATOM   2120  CB  PRO A 268      14.172   0.438 -22.031  1.00 96.50           C  
ATOM   2121  O   PRO A 268      15.414  -1.191 -24.281  1.00 96.50           O  
ATOM   2122  CG  PRO A 268      14.742   1.626 -22.734  1.00 96.50           C  
ATOM   2123  CD  PRO A 268      16.219   1.670 -22.484  1.00 96.50           C  
ATOM   2124  N   TRP A 269      15.078  -2.820 -22.750  1.00 95.69           N  
ATOM   2125  CA  TRP A 269      14.828  -3.854 -23.750  1.00 95.69           C  
ATOM   2126  C   TRP A 269      13.328  -4.105 -23.906  1.00 95.69           C  
ATOM   2127  CB  TRP A 269      15.539  -5.152 -23.375  1.00 95.69           C  
ATOM   2128  O   TRP A 269      12.812  -4.133 -25.031  1.00 95.69           O  
ATOM   2129  CG  TRP A 269      15.445  -6.227 -24.406  1.00 95.69           C  
ATOM   2130  CD1 TRP A 269      15.203  -6.059 -25.750  1.00 95.69           C  
ATOM   2131  CD2 TRP A 269      15.602  -7.633 -24.203  1.00 95.69           C  
ATOM   2132  CE2 TRP A 269      15.430  -8.258 -25.453  1.00 95.69           C  
ATOM   2133  CE3 TRP A 269      15.867  -8.430 -23.078  1.00 95.69           C  
ATOM   2134  NE1 TRP A 269      15.188  -7.277 -26.375  1.00 95.69           N  
ATOM   2135  CH2 TRP A 269      15.781 -10.398 -24.500  1.00 95.69           C  
ATOM   2136  CZ2 TRP A 269      15.523  -9.648 -25.625  1.00 95.69           C  
ATOM   2137  CZ3 TRP A 269      15.953  -9.805 -23.234  1.00 95.69           C  
ATOM   2138  N   HIS A 270      12.625  -4.203 -22.828  1.00 95.56           N  
ATOM   2139  CA  HIS A 270      11.172  -4.367 -22.797  1.00 95.56           C  
ATOM   2140  C   HIS A 270      10.508  -3.201 -22.078  1.00 95.56           C  
ATOM   2141  CB  HIS A 270      10.805  -5.688 -22.109  1.00 95.56           C  
ATOM   2142  O   HIS A 270      11.109  -2.576 -21.203  1.00 95.56           O  
ATOM   2143  CG  HIS A 270      11.141  -6.895 -22.922  1.00 95.56           C  
ATOM   2144  CD2 HIS A 270      10.375  -7.680 -23.719  1.00 95.56           C  
ATOM   2145  ND1 HIS A 270      12.414  -7.426 -22.969  1.00 95.56           N  
ATOM   2146  CE1 HIS A 270      12.414  -8.484 -23.766  1.00 95.56           C  
ATOM   2147  NE2 HIS A 270      11.188  -8.664 -24.234  1.00 95.56           N  
ATOM   2148  N   ALA A 271       9.250  -2.924 -22.484  1.00 95.75           N  
ATOM   2149  CA  ALA A 271       8.383  -1.952 -21.828  1.00 95.75           C  
ATOM   2150  C   ALA A 271       7.008  -2.557 -21.531  1.00 95.75           C  
ATOM   2151  CB  ALA A 271       8.227  -0.701 -22.688  1.00 95.75           C  
ATOM   2152  O   ALA A 271       6.699  -3.658 -21.984  1.00 95.75           O  
ATOM   2153  N   PHE A 272       6.207  -1.787 -20.672  1.00 95.19           N  
ATOM   2154  CA  PHE A 272       4.957  -2.383 -20.219  1.00 95.19           C  
ATOM   2155  C   PHE A 272       3.779  -1.467 -20.531  1.00 95.19           C  
ATOM   2156  CB  PHE A 272       5.016  -2.684 -18.719  1.00 95.19           C  
ATOM   2157  O   PHE A 272       3.738  -0.325 -20.062  1.00 95.19           O  
ATOM   2158  CG  PHE A 272       6.207  -3.506 -18.312  1.00 95.19           C  
ATOM   2159  CD1 PHE A 272       6.172  -4.895 -18.391  1.00 95.19           C  
ATOM   2160  CD2 PHE A 272       7.363  -2.891 -17.859  1.00 95.19           C  
ATOM   2161  CE1 PHE A 272       7.273  -5.656 -18.016  1.00 95.19           C  
ATOM   2162  CE2 PHE A 272       8.469  -3.648 -17.469  1.00 95.19           C  
ATOM   2163  CZ  PHE A 272       8.422  -5.031 -17.547  1.00 95.19           C  
ATOM   2164  N   ALA A 273       2.916  -1.970 -21.375  1.00 94.69           N  
ATOM   2165  CA  ALA A 273       1.650  -1.271 -21.578  1.00 94.69           C  
ATOM   2166  C   ALA A 273       0.655  -1.599 -20.469  1.00 94.69           C  
ATOM   2167  CB  ALA A 273       1.062  -1.630 -22.938  1.00 94.69           C  
ATOM   2168  O   ALA A 273       0.229  -2.748 -20.328  1.00 94.69           O  
ATOM   2169  N   LEU A 274       0.242  -0.563 -19.688  1.00 93.19           N  
ATOM   2170  CA  LEU A 274      -0.459  -0.779 -18.422  1.00 93.19           C  
ATOM   2171  C   LEU A 274      -1.969  -0.697 -18.625  1.00 93.19           C  
ATOM   2172  CB  LEU A 274      -0.012   0.248 -17.375  1.00 93.19           C  
ATOM   2173  O   LEU A 274      -2.463   0.204 -19.312  1.00 93.19           O  
ATOM   2174  CG  LEU A 274       1.495   0.374 -17.156  1.00 93.19           C  
ATOM   2175  CD1 LEU A 274       1.792   1.497 -16.172  1.00 93.19           C  
ATOM   2176  CD2 LEU A 274       2.074  -0.947 -16.656  1.00 93.19           C  
ATOM   2177  N   ASN A 275      -2.629  -1.634 -18.047  1.00 90.38           N  
ATOM   2178  CA  ASN A 275      -4.082  -1.581 -17.922  1.00 90.38           C  
ATOM   2179  C   ASN A 275      -4.500  -1.311 -16.484  1.00 90.38           C  
ATOM   2180  CB  ASN A 275      -4.715  -2.881 -18.422  1.00 90.38           C  
ATOM   2181  O   ASN A 275      -4.301  -2.152 -15.602  1.00 90.38           O  
ATOM   2182  CG  ASN A 275      -4.566  -3.059 -19.922  1.00 90.38           C  
ATOM   2183  ND2 ASN A 275      -4.230  -4.273 -20.344  1.00 90.38           N  
ATOM   2184  OD1 ASN A 275      -4.754  -2.115 -20.688  1.00 90.38           O  
ATOM   2185  N   LYS A 276      -4.988  -0.064 -16.328  1.00 83.19           N  
ATOM   2186  CA  LYS A 276      -5.359   0.321 -14.969  1.00 83.19           C  
ATOM   2187  C   LYS A 276      -6.738  -0.224 -14.594  1.00 83.19           C  
ATOM   2188  CB  LYS A 276      -5.340   1.843 -14.812  1.00 83.19           C  
ATOM   2189  O   LYS A 276      -7.656  -0.207 -15.414  1.00 83.19           O  
ATOM   2190  CG  LYS A 276      -3.957   2.461 -14.953  1.00 83.19           C  
ATOM   2191  CD  LYS A 276      -3.980   3.955 -14.656  1.00 83.19           C  
ATOM   2192  CE  LYS A 276      -2.592   4.570 -14.773  1.00 83.19           C  
ATOM   2193  NZ  LYS A 276      -2.609   6.035 -14.477  1.00 83.19           N  
ATOM   2194  N   GLY A 277      -6.812  -0.963 -13.555  1.00 70.19           N  
ATOM   2195  CA  GLY A 277      -8.070  -1.469 -13.016  1.00 70.19           C  
ATOM   2196  C   GLY A 277      -8.461  -0.823 -11.703  1.00 70.19           C  
ATOM   2197  O   GLY A 277      -7.648  -0.148 -11.070  1.00 70.19           O  
ATOM   2198  N   SER A 278      -9.805  -0.703 -11.383  1.00 64.44           N  
ATOM   2199  CA  SER A 278     -10.484   0.001 -10.297  1.00 64.44           C  
ATOM   2200  C   SER A 278     -10.383  -0.773  -8.984  1.00 64.44           C  
ATOM   2201  CB  SER A 278     -11.953   0.235 -10.648  1.00 64.44           C  
ATOM   2202  O   SER A 278     -10.469  -0.188  -7.906  1.00 64.44           O  
ATOM   2203  OG  SER A 278     -12.602  -0.989 -10.961  1.00 64.44           O  
ATOM   2204  N   SER A 279      -9.273  -1.782  -8.828  1.00 63.69           N  
ATOM   2205  CA  SER A 279      -9.359  -2.438  -7.527  1.00 63.69           C  
ATOM   2206  C   SER A 279      -8.156  -3.355  -7.297  1.00 63.69           C  
ATOM   2207  CB  SER A 279     -10.656  -3.238  -7.410  1.00 63.69           C  
ATOM   2208  O   SER A 279      -8.266  -4.348  -6.570  1.00 63.69           O  
ATOM   2209  OG  SER A 279     -10.805  -4.113  -8.516  1.00 63.69           O  
ATOM   2210  N   SER A 280      -6.949  -3.021  -7.988  1.00 77.06           N  
ATOM   2211  CA  SER A 280      -5.777  -3.836  -7.691  1.00 77.06           C  
ATOM   2212  C   SER A 280      -4.898  -3.176  -6.633  1.00 77.06           C  
ATOM   2213  CB  SER A 280      -4.961  -4.086  -8.961  1.00 77.06           C  
ATOM   2214  O   SER A 280      -5.090  -2.006  -6.301  1.00 77.06           O  
ATOM   2215  OG  SER A 280      -3.885  -4.969  -8.703  1.00 77.06           O  
ATOM   2216  N   GLY A 281      -4.133  -3.824  -5.887  1.00 86.75           N  
ATOM   2217  CA  GLY A 281      -3.230  -3.326  -4.859  1.00 86.75           C  
ATOM   2218  C   GLY A 281      -2.084  -4.273  -4.562  1.00 86.75           C  
ATOM   2219  O   GLY A 281      -2.014  -5.367  -5.129  1.00 86.75           O  
ATOM   2220  N   ILE A 282      -1.093  -3.770  -3.822  1.00 89.38           N  
ATOM   2221  CA  ILE A 282       0.036  -4.586  -3.395  1.00 89.38           C  
ATOM   2222  C   ILE A 282      -0.083  -4.895  -1.904  1.00 89.38           C  
ATOM   2223  CB  ILE A 282       1.384  -3.893  -3.693  1.00 89.38           C  
ATOM   2224  O   ILE A 282      -0.238  -3.982  -1.087  1.00 89.38           O  
ATOM   2225  CG1 ILE A 282       1.508  -3.590  -5.191  1.00 89.38           C  
ATOM   2226  CG2 ILE A 282       2.555  -4.754  -3.211  1.00 89.38           C  
ATOM   2227  CD1 ILE A 282       2.723  -2.746  -5.555  1.00 89.38           C  
ATOM   2228  N   ILE A 283      -0.090  -6.188  -1.521  1.00 90.50           N  
ATOM   2229  CA  ILE A 283      -0.143  -6.586  -0.119  1.00 90.50           C  
ATOM   2230  C   ILE A 283       1.150  -7.301   0.264  1.00 90.50           C  
ATOM   2231  CB  ILE A 283      -1.362  -7.488   0.168  1.00 90.50           C  
ATOM   2232  O   ILE A 283       1.666  -8.117  -0.504  1.00 90.50           O  
ATOM   2233  CG1 ILE A 283      -2.664  -6.699   0.007  1.00 90.50           C  
ATOM   2234  CG2 ILE A 283      -1.263  -8.102   1.567  1.00 90.50           C  
ATOM   2235  CD1 ILE A 283      -3.922  -7.555   0.061  1.00 90.50           C  
ATOM   2236  N   MET A 284       1.592  -6.965   1.378  1.00 90.25           N  
ATOM   2237  CA  MET A 284       2.717  -7.695   1.952  1.00 90.25           C  
ATOM   2238  C   MET A 284       2.230  -8.805   2.881  1.00 90.25           C  
ATOM   2239  CB  MET A 284       3.645  -6.746   2.711  1.00 90.25           C  
ATOM   2240  O   MET A 284       1.609  -8.523   3.908  1.00 90.25           O  
ATOM   2241  CG  MET A 284       4.344  -5.727   1.822  1.00 90.25           C  
ATOM   2242  SD  MET A 284       5.617  -4.766   2.723  1.00 90.25           S  
ATOM   2243  CE  MET A 284       6.875  -6.051   2.969  1.00 90.25           C  
ATOM   2244  N   SER A 285       2.473 -10.016   2.475  1.00 89.81           N  
ATOM   2245  CA  SER A 285       1.984 -11.141   3.268  1.00 89.81           C  
ATOM   2246  C   SER A 285       2.787 -12.406   2.982  1.00 89.81           C  
ATOM   2247  CB  SER A 285       0.502 -11.398   2.986  1.00 89.81           C  
ATOM   2248  O   SER A 285       3.141 -12.680   1.833  1.00 89.81           O  
ATOM   2249  OG  SER A 285       0.025 -12.492   3.750  1.00 89.81           O  
ATOM   2250  N   ASP A 286       3.010 -13.141   4.027  1.00 87.44           N  
ATOM   2251  CA  ASP A 286       3.713 -14.406   3.893  1.00 87.44           C  
ATOM   2252  C   ASP A 286       2.732 -15.578   3.854  1.00 87.44           C  
ATOM   2253  CB  ASP A 286       4.711 -14.594   5.035  1.00 87.44           C  
ATOM   2254  O   ASP A 286       3.143 -16.734   3.814  1.00 87.44           O  
ATOM   2255  CG  ASP A 286       5.852 -13.594   5.000  1.00 87.44           C  
ATOM   2256  OD1 ASP A 286       6.371 -13.297   3.904  1.00 87.44           O  
ATOM   2257  OD2 ASP A 286       6.230 -13.094   6.082  1.00 87.44           O  
ATOM   2258  N   ALA A 287       1.529 -15.266   3.857  1.00 87.12           N  
ATOM   2259  CA  ALA A 287       0.476 -16.281   3.852  1.00 87.12           C  
ATOM   2260  C   ALA A 287       0.345 -16.922   2.477  1.00 87.12           C  
ATOM   2261  CB  ALA A 287      -0.855 -15.656   4.273  1.00 87.12           C  
ATOM   2262  O   ALA A 287       0.689 -16.312   1.461  1.00 87.12           O  
ATOM   2263  N   HIS A 288      -0.151 -18.172   2.412  1.00 85.94           N  
ATOM   2264  CA  HIS A 288      -0.307 -18.906   1.160  1.00 85.94           C  
ATOM   2265  C   HIS A 288      -1.646 -18.594   0.501  1.00 85.94           C  
ATOM   2266  CB  HIS A 288      -0.181 -20.422   1.402  1.00 85.94           C  
ATOM   2267  O   HIS A 288      -2.633 -18.328   1.189  1.00 85.94           O  
ATOM   2268  CG  HIS A 288       1.167 -20.828   1.896  1.00 85.94           C  
ATOM   2269  CD2 HIS A 288       2.152 -21.547   1.301  1.00 85.94           C  
ATOM   2270  ND1 HIS A 288       1.629 -20.516   3.156  1.00 85.94           N  
ATOM   2271  CE1 HIS A 288       2.844 -21.016   3.312  1.00 85.94           C  
ATOM   2272  NE2 HIS A 288       3.184 -21.641   2.201  1.00 85.94           N  
ATOM   2273  N   VAL A 289      -1.524 -18.641  -0.903  1.00 89.50           N  
ATOM   2274  CA  VAL A 289      -2.742 -18.422  -1.677  1.00 89.50           C  
ATOM   2275  C   VAL A 289      -3.570 -19.703  -1.706  1.00 89.50           C  
ATOM   2276  CB  VAL A 289      -2.426 -17.953  -3.117  1.00 89.50           C  
ATOM   2277  O   VAL A 289      -3.055 -20.781  -2.033  1.00 89.50           O  
ATOM   2278  CG1 VAL A 289      -3.713 -17.766  -3.916  1.00 89.50           C  
ATOM   2279  CG2 VAL A 289      -1.606 -16.672  -3.094  1.00 89.50           C  
ATOM   2280  N   HIS A 290      -4.812 -19.641  -1.330  1.00 91.50           N  
ATOM   2281  CA  HIS A 290      -5.715 -20.797  -1.308  1.00 91.50           C  
ATOM   2282  C   HIS A 290      -6.777 -20.688  -2.396  1.00 91.50           C  
ATOM   2283  CB  HIS A 290      -6.379 -20.922   0.063  1.00 91.50           C  
ATOM   2284  O   HIS A 290      -6.984 -19.609  -2.957  1.00 91.50           O  
ATOM   2285  CG  HIS A 290      -5.422 -21.250   1.165  1.00 91.50           C  
ATOM   2286  CD2 HIS A 290      -4.617 -20.469   1.908  1.00 91.50           C  
ATOM   2287  ND1 HIS A 290      -5.215 -22.547   1.609  1.00 91.50           N  
ATOM   2288  CE1 HIS A 290      -4.320 -22.531   2.584  1.00 91.50           C  
ATOM   2289  NE2 HIS A 290      -3.941 -21.281   2.783  1.00 91.50           N  
ATOM   2290  N   ASN A 291      -7.344 -21.875  -2.791  1.00 90.25           N  
ATOM   2291  CA  ASN A 291      -8.414 -21.906  -3.779  1.00 90.25           C  
ATOM   2292  C   ASN A 291      -9.727 -21.391  -3.199  1.00 90.25           C  
ATOM   2293  CB  ASN A 291      -8.594 -23.328  -4.324  1.00 90.25           C  
ATOM   2294  O   ASN A 291     -10.516 -22.172  -2.645  1.00 90.25           O  
ATOM   2295  CG  ASN A 291      -9.531 -23.375  -5.512  1.00 90.25           C  
ATOM   2296  ND2 ASN A 291      -9.828 -24.594  -5.980  1.00 90.25           N  
ATOM   2297  OD1 ASN A 291      -9.992 -22.344  -6.004  1.00 90.25           O  
ATOM   2298  N   CYS A 292      -9.883 -20.109  -2.998  1.00 92.50           N  
ATOM   2299  CA  CYS A 292     -11.070 -19.438  -2.479  1.00 92.50           C  
ATOM   2300  C   CYS A 292     -11.266 -18.094  -3.148  1.00 92.50           C  
ATOM   2301  CB  CYS A 292     -10.961 -19.266  -0.965  1.00 92.50           C  
ATOM   2302  O   CYS A 292     -10.328 -17.547  -3.742  1.00 92.50           O  
ATOM   2303  SG  CYS A 292      -9.555 -18.250  -0.447  1.00 92.50           S  
ATOM   2304  N   THR A 293     -12.484 -17.625  -3.180  1.00 92.50           N  
ATOM   2305  CA  THR A 293     -12.828 -16.344  -3.758  1.00 92.50           C  
ATOM   2306  C   THR A 293     -13.438 -15.414  -2.703  1.00 92.50           C  
ATOM   2307  CB  THR A 293     -13.812 -16.500  -4.934  1.00 92.50           C  
ATOM   2308  O   THR A 293     -14.211 -15.867  -1.853  1.00 92.50           O  
ATOM   2309  CG2 THR A 293     -14.047 -15.164  -5.633  1.00 92.50           C  
ATOM   2310  OG1 THR A 293     -13.273 -17.438  -5.875  1.00 92.50           O  
ATOM   2311  N   THR A 294     -13.031 -14.102  -2.801  1.00 92.44           N  
ATOM   2312  CA  THR A 294     -13.539 -13.148  -1.819  1.00 92.44           C  
ATOM   2313  C   THR A 294     -13.742 -11.773  -2.453  1.00 92.44           C  
ATOM   2314  CB  THR A 294     -12.586 -13.023  -0.615  1.00 92.44           C  
ATOM   2315  O   THR A 294     -13.172 -11.484  -3.508  1.00 92.44           O  
ATOM   2316  CG2 THR A 294     -11.250 -12.414  -1.029  1.00 92.44           C  
ATOM   2317  OG1 THR A 294     -13.188 -12.195   0.384  1.00 92.44           O  
ATOM   2318  N   LYS A 295     -14.555 -10.969  -1.773  1.00 91.44           N  
ATOM   2319  CA  LYS A 295     -14.789  -9.602  -2.232  1.00 91.44           C  
ATOM   2320  C   LYS A 295     -13.898  -8.617  -1.490  1.00 91.44           C  
ATOM   2321  CB  LYS A 295     -16.266  -9.219  -2.051  1.00 91.44           C  
ATOM   2322  O   LYS A 295     -13.727  -7.473  -1.928  1.00 91.44           O  
ATOM   2323  CG  LYS A 295     -17.219  -9.992  -2.949  1.00 91.44           C  
ATOM   2324  CD  LYS A 295     -18.656  -9.508  -2.789  1.00 91.44           C  
ATOM   2325  CE  LYS A 295     -19.609 -10.273  -3.691  1.00 91.44           C  
ATOM   2326  NZ  LYS A 295     -21.016  -9.805  -3.525  1.00 91.44           N  
ATOM   2327  N   CYS A 296     -13.367  -9.109  -0.379  1.00 91.62           N  
ATOM   2328  CA  CYS A 296     -12.508  -8.281   0.459  1.00 91.62           C  
ATOM   2329  C   CYS A 296     -11.289  -9.062   0.943  1.00 91.62           C  
ATOM   2330  CB  CYS A 296     -13.289  -7.738   1.656  1.00 91.62           C  
ATOM   2331  O   CYS A 296     -11.438 -10.086   1.607  1.00 91.62           O  
ATOM   2332  SG  CYS A 296     -12.305  -6.691   2.754  1.00 91.62           S  
ATOM   2333  N   GLN A 297     -10.133  -8.430   0.688  1.00 92.75           N  
ATOM   2334  CA  GLN A 297      -8.883  -9.102   1.034  1.00 92.75           C  
ATOM   2335  C   GLN A 297      -7.977  -8.188   1.856  1.00 92.75           C  
ATOM   2336  CB  GLN A 297      -8.156  -9.562  -0.227  1.00 92.75           C  
ATOM   2337  O   GLN A 297      -7.805  -7.012   1.522  1.00 92.75           O  
ATOM   2338  CG  GLN A 297      -6.887 -10.359   0.053  1.00 92.75           C  
ATOM   2339  CD  GLN A 297      -7.168 -11.719   0.660  1.00 92.75           C  
ATOM   2340  NE2 GLN A 297      -6.438 -12.062   1.717  1.00 92.75           N  
ATOM   2341  OE1 GLN A 297      -8.031 -12.461   0.183  1.00 92.75           O  
ATOM   2342  N   THR A 298      -7.363  -8.812   2.951  1.00 92.31           N  
ATOM   2343  CA  THR A 298      -6.348  -8.148   3.760  1.00 92.31           C  
ATOM   2344  C   THR A 298      -5.074  -8.984   3.828  1.00 92.31           C  
ATOM   2345  CB  THR A 298      -6.863  -7.875   5.184  1.00 92.31           C  
ATOM   2346  O   THR A 298      -5.074 -10.156   3.443  1.00 92.31           O  
ATOM   2347  CG2 THR A 298      -8.250  -7.254   5.160  1.00 92.31           C  
ATOM   2348  OG1 THR A 298      -6.918  -9.109   5.914  1.00 92.31           O  
ATOM   2349  N   PRO A 299      -3.990  -8.281   4.281  1.00 90.75           N  
ATOM   2350  CA  PRO A 299      -2.758  -9.062   4.418  1.00 90.75           C  
ATOM   2351  C   PRO A 299      -2.908 -10.242   5.375  1.00 90.75           C  
ATOM   2352  CB  PRO A 299      -1.751  -8.039   4.957  1.00 90.75           C  
ATOM   2353  O   PRO A 299      -2.174 -11.227   5.270  1.00 90.75           O  
ATOM   2354  CG  PRO A 299      -2.238  -6.723   4.457  1.00 90.75           C  
ATOM   2355  CD  PRO A 299      -3.740  -6.727   4.477  1.00 90.75           C  
ATOM   2356  N   HIS A 300      -3.818 -10.141   6.309  1.00 90.69           N  
ATOM   2357  CA  HIS A 300      -4.016 -11.172   7.320  1.00 90.69           C  
ATOM   2358  C   HIS A 300      -4.992 -12.234   6.840  1.00 90.69           C  
ATOM   2359  CB  HIS A 300      -4.523 -10.547   8.625  1.00 90.69           C  
ATOM   2360  O   HIS A 300      -5.039 -13.336   7.391  1.00 90.69           O  
ATOM   2361  CG  HIS A 300      -3.504  -9.703   9.320  1.00 90.69           C  
ATOM   2362  CD2 HIS A 300      -3.555  -8.422   9.750  1.00 90.69           C  
ATOM   2363  ND1 HIS A 300      -2.248 -10.172   9.648  1.00 90.69           N  
ATOM   2364  CE1 HIS A 300      -1.571  -9.211  10.250  1.00 90.69           C  
ATOM   2365  NE2 HIS A 300      -2.340  -8.141  10.328  1.00 90.69           N  
ATOM   2366  N   GLY A 301      -5.754 -11.953   5.781  1.00 91.56           N  
ATOM   2367  CA  GLY A 301      -6.703 -12.906   5.234  1.00 91.56           C  
ATOM   2368  C   GLY A 301      -7.984 -12.258   4.742  1.00 91.56           C  
ATOM   2369  O   GLY A 301      -8.203 -11.062   4.949  1.00 91.56           O  
ATOM   2370  N   ALA A 302      -8.836 -13.102   4.059  1.00 92.12           N  
ATOM   2371  CA  ALA A 302     -10.078 -12.602   3.479  1.00 92.12           C  
ATOM   2372  C   ALA A 302     -11.125 -12.344   4.559  1.00 92.12           C  
ATOM   2373  CB  ALA A 302     -10.617 -13.586   2.447  1.00 92.12           C  
ATOM   2374  O   ALA A 302     -11.219 -13.094   5.531  1.00 92.12           O  
ATOM   2375  N   LEU A 303     -11.820 -11.211   4.355  1.00 91.19           N  
ATOM   2376  CA  LEU A 303     -12.883 -10.828   5.277  1.00 91.19           C  
ATOM   2377  C   LEU A 303     -14.258 -11.094   4.664  1.00 91.19           C  
ATOM   2378  CB  LEU A 303     -12.758  -9.352   5.664  1.00 91.19           C  
ATOM   2379  O   LEU A 303     -14.508 -10.727   3.516  1.00 91.19           O  
ATOM   2380  CG  LEU A 303     -11.484  -8.953   6.402  1.00 91.19           C  
ATOM   2381  CD1 LEU A 303     -11.328  -7.438   6.410  1.00 91.19           C  
ATOM   2382  CD2 LEU A 303     -11.492  -9.500   7.824  1.00 91.19           C  
ATOM   2383  N   LYS A 304     -15.086 -11.852   5.371  1.00 88.25           N  
ATOM   2384  CA  LYS A 304     -16.484 -12.023   4.969  1.00 88.25           C  
ATOM   2385  C   LYS A 304     -17.422 -11.336   5.953  1.00 88.25           C  
ATOM   2386  CB  LYS A 304     -16.828 -13.516   4.863  1.00 88.25           C  
ATOM   2387  O   LYS A 304     -17.594 -11.797   7.086  1.00 88.25           O  
ATOM   2388  CG  LYS A 304     -18.188 -13.789   4.219  1.00 88.25           C  
ATOM   2389  CD  LYS A 304     -18.438 -15.281   4.070  1.00 88.25           C  
ATOM   2390  CE  LYS A 304     -19.797 -15.555   3.451  1.00 88.25           C  
ATOM   2391  NZ  LYS A 304     -20.047 -17.016   3.287  1.00 88.25           N  
ATOM   2392  N   SER A 305     -17.781 -10.102   5.598  1.00 84.25           N  
ATOM   2393  CA  SER A 305     -18.641  -9.422   6.566  1.00 84.25           C  
ATOM   2394  C   SER A 305     -19.594  -8.445   5.875  1.00 84.25           C  
ATOM   2395  CB  SER A 305     -17.812  -8.688   7.609  1.00 84.25           C  
ATOM   2396  O   SER A 305     -19.234  -7.863   4.844  1.00 84.25           O  
ATOM   2397  OG  SER A 305     -18.641  -7.984   8.516  1.00 84.25           O  
ATOM   2398  N   ASN A 306     -20.797  -8.336   6.367  1.00 83.38           N  
ATOM   2399  CA  ASN A 306     -21.750  -7.332   5.910  1.00 83.38           C  
ATOM   2400  C   ASN A 306     -21.750  -6.105   6.820  1.00 83.38           C  
ATOM   2401  CB  ASN A 306     -23.156  -7.934   5.820  1.00 83.38           C  
ATOM   2402  O   ASN A 306     -22.641  -5.254   6.715  1.00 83.38           O  
ATOM   2403  CG  ASN A 306     -23.266  -8.992   4.746  1.00 83.38           C  
ATOM   2404  ND2 ASN A 306     -24.188  -9.938   4.941  1.00 83.38           N  
ATOM   2405  OD1 ASN A 306     -22.547  -8.969   3.748  1.00 83.38           O  
ATOM   2406  N   LEU A 307     -20.812  -6.098   7.730  1.00 88.50           N  
ATOM   2407  CA  LEU A 307     -20.703  -4.988   8.664  1.00 88.50           C  
ATOM   2408  C   LEU A 307     -20.000  -3.797   8.016  1.00 88.50           C  
ATOM   2409  CB  LEU A 307     -19.938  -5.418   9.922  1.00 88.50           C  
ATOM   2410  O   LEU A 307     -19.250  -3.963   7.059  1.00 88.50           O  
ATOM   2411  CG  LEU A 307     -20.578  -6.520  10.766  1.00 88.50           C  
ATOM   2412  CD1 LEU A 307     -19.625  -6.973  11.867  1.00 88.50           C  
ATOM   2413  CD2 LEU A 307     -21.906  -6.035  11.352  1.00 88.50           C  
ATOM   2414  N   PRO A 308     -20.250  -2.654   8.555  1.00 83.94           N  
ATOM   2415  CA  PRO A 308     -19.766  -1.419   7.945  1.00 83.94           C  
ATOM   2416  C   PRO A 308     -18.297  -1.137   8.281  1.00 83.94           C  
ATOM   2417  CB  PRO A 308     -20.672  -0.344   8.539  1.00 83.94           C  
ATOM   2418  O   PRO A 308     -17.609  -0.436   7.531  1.00 83.94           O  
ATOM   2419  CG  PRO A 308     -21.156  -0.923   9.828  1.00 83.94           C  
ATOM   2420  CD  PRO A 308     -21.234  -2.416   9.688  1.00 83.94           C  
ATOM   2421  N   PHE A 309     -17.828  -1.758   9.453  1.00 91.25           N  
ATOM   2422  CA  PHE A 309     -16.453  -1.466   9.867  1.00 91.25           C  
ATOM   2423  C   PHE A 309     -15.680  -2.752  10.117  1.00 91.25           C  
ATOM   2424  CB  PHE A 309     -16.438  -0.591  11.125  1.00 91.25           C  
ATOM   2425  O   PHE A 309     -16.266  -3.795  10.406  1.00 91.25           O  
ATOM   2426  CG  PHE A 309     -17.219   0.692  10.977  1.00 91.25           C  
ATOM   2427  CD1 PHE A 309     -16.703   1.745  10.227  1.00 91.25           C  
ATOM   2428  CD2 PHE A 309     -18.453   0.846  11.586  1.00 91.25           C  
ATOM   2429  CE1 PHE A 309     -17.422   2.934  10.086  1.00 91.25           C  
ATOM   2430  CE2 PHE A 309     -19.172   2.031  11.453  1.00 91.25           C  
ATOM   2431  CZ  PHE A 309     -18.656   3.074  10.703  1.00 91.25           C  
ATOM   2432  N   GLN A 310     -14.336  -2.680  10.000  1.00 93.00           N  
ATOM   2433  CA  GLN A 310     -13.430  -3.764  10.344  1.00 93.00           C  
ATOM   2434  C   GLN A 310     -12.203  -3.234  11.086  1.00 93.00           C  
ATOM   2435  CB  GLN A 310     -12.992  -4.527   9.094  1.00 93.00           C  
ATOM   2436  O   GLN A 310     -11.836  -2.068  10.938  1.00 93.00           O  
ATOM   2437  CG  GLN A 310     -12.156  -3.699   8.133  1.00 93.00           C  
ATOM   2438  CD  GLN A 310     -10.664  -3.783   8.430  1.00 93.00           C  
ATOM   2439  NE2 GLN A 310      -9.914  -2.783   7.977  1.00 93.00           N  
ATOM   2440  OE1 GLN A 310     -10.203  -4.738   9.055  1.00 93.00           O  
ATOM   2441  N   ASN A 311     -11.664  -4.102  11.969  1.00 91.81           N  
ATOM   2442  CA  ASN A 311     -10.469  -3.746  12.719  1.00 91.81           C  
ATOM   2443  C   ASN A 311      -9.344  -4.750  12.484  1.00 91.81           C  
ATOM   2444  CB  ASN A 311     -10.781  -3.637  14.211  1.00 91.81           C  
ATOM   2445  O   ASN A 311      -8.492  -4.945  13.352  1.00 91.81           O  
ATOM   2446  CG  ASN A 311      -9.570  -3.262  15.039  1.00 91.81           C  
ATOM   2447  ND2 ASN A 311      -9.789  -2.969  16.312  1.00 91.81           N  
ATOM   2448  OD1 ASN A 311      -8.445  -3.232  14.531  1.00 91.81           O  
ATOM   2449  N   VAL A 312      -9.328  -5.387  11.352  1.00 90.31           N  
ATOM   2450  CA  VAL A 312      -8.375  -6.434  11.008  1.00 90.31           C  
ATOM   2451  C   VAL A 312      -7.094  -5.805  10.461  1.00 90.31           C  
ATOM   2452  CB  VAL A 312      -8.961  -7.426   9.984  1.00 90.31           C  
ATOM   2453  O   VAL A 312      -6.000  -6.062  10.961  1.00 90.31           O  
ATOM   2454  CG1 VAL A 312      -7.914  -8.453   9.562  1.00 90.31           C  
ATOM   2455  CG2 VAL A 312     -10.188  -8.125  10.570  1.00 90.31           C  
ATOM   2456  N   HIS A 313      -7.191  -5.004   9.383  1.00 89.75           N  
ATOM   2457  CA  HIS A 313      -6.020  -4.340   8.820  1.00 89.75           C  
ATOM   2458  C   HIS A 313      -6.414  -3.076   8.070  1.00 89.75           C  
ATOM   2459  CB  HIS A 313      -5.258  -5.289   7.895  1.00 89.75           C  
ATOM   2460  O   HIS A 313      -7.430  -3.057   7.367  1.00 89.75           O  
ATOM   2461  CG  HIS A 313      -3.859  -4.852   7.602  1.00 89.75           C  
ATOM   2462  CD2 HIS A 313      -2.672  -5.277   8.094  1.00 89.75           C  
ATOM   2463  ND1 HIS A 313      -3.566  -3.848   6.703  1.00 89.75           N  
ATOM   2464  CE1 HIS A 313      -2.256  -3.678   6.656  1.00 89.75           C  
ATOM   2465  NE2 HIS A 313      -1.690  -4.531   7.488  1.00 89.75           N  
ATOM   2466  N   PRO A 314      -5.617  -2.010   8.172  1.00 86.00           N  
ATOM   2467  CA  PRO A 314      -5.918  -0.746   7.496  1.00 86.00           C  
ATOM   2468  C   PRO A 314      -5.762  -0.835   5.980  1.00 86.00           C  
ATOM   2469  CB  PRO A 314      -4.898   0.225   8.094  1.00 86.00           C  
ATOM   2470  O   PRO A 314      -6.379  -0.061   5.246  1.00 86.00           O  
ATOM   2471  CG  PRO A 314      -3.832  -0.648   8.672  1.00 86.00           C  
ATOM   2472  CD  PRO A 314      -4.449  -1.959   9.062  1.00 86.00           C  
ATOM   2473  N   ILE A 315      -4.871  -1.735   5.531  1.00 86.00           N  
ATOM   2474  CA  ILE A 315      -4.684  -1.922   4.098  1.00 86.00           C  
ATOM   2475  C   ILE A 315      -5.594  -3.045   3.602  1.00 86.00           C  
ATOM   2476  CB  ILE A 315      -3.213  -2.234   3.752  1.00 86.00           C  
ATOM   2477  O   ILE A 315      -5.422  -4.207   3.979  1.00 86.00           O  
ATOM   2478  CG1 ILE A 315      -2.299  -1.099   4.227  1.00 86.00           C  
ATOM   2479  CG2 ILE A 315      -3.049  -2.477   2.248  1.00 86.00           C  
ATOM   2480  CD1 ILE A 315      -0.814  -1.381   4.047  1.00 86.00           C  
ATOM   2481  N   THR A 316      -6.609  -2.662   2.766  1.00 88.25           N  
ATOM   2482  CA  THR A 316      -7.578  -3.633   2.264  1.00 88.25           C  
ATOM   2483  C   THR A 316      -7.730  -3.510   0.750  1.00 88.25           C  
ATOM   2484  CB  THR A 316      -8.953  -3.453   2.938  1.00 88.25           C  
ATOM   2485  O   THR A 316      -7.531  -2.430   0.187  1.00 88.25           O  
ATOM   2486  CG2 THR A 316      -8.844  -3.615   4.449  1.00 88.25           C  
ATOM   2487  OG1 THR A 316      -9.453  -2.143   2.645  1.00 88.25           O  
ATOM   2488  N   ILE A 317      -8.000  -4.594   0.049  1.00 87.62           N  
ATOM   2489  CA  ILE A 317      -8.227  -4.605  -1.393  1.00 87.62           C  
ATOM   2490  C   ILE A 317      -9.594  -5.207  -1.701  1.00 87.62           C  
ATOM   2491  CB  ILE A 317      -7.117  -5.395  -2.127  1.00 87.62           C  
ATOM   2492  O   ILE A 317      -9.945  -6.273  -1.184  1.00 87.62           O  
ATOM   2493  CG1 ILE A 317      -5.738  -4.809  -1.801  1.00 87.62           C  
ATOM   2494  CG2 ILE A 317      -7.367  -5.395  -3.639  1.00 87.62           C  
ATOM   2495  CD1 ILE A 317      -4.574  -5.652  -2.297  1.00 87.62           C  
ATOM   2496  N   GLY A 318     -10.406  -4.535  -2.531  1.00 86.88           N  
ATOM   2497  CA  GLY A 318     -11.750  -5.000  -2.865  1.00 86.88           C  
ATOM   2498  C   GLY A 318     -12.836  -4.285  -2.090  1.00 86.88           C  
ATOM   2499  O   GLY A 318     -12.641  -3.162  -1.622  1.00 86.88           O  
ATOM   2500  N   GLU A 319     -13.969  -4.875  -1.952  1.00 88.19           N  
ATOM   2501  CA  GLU A 319     -15.102  -4.324  -1.217  1.00 88.19           C  
ATOM   2502  C   GLU A 319     -15.039  -4.703   0.260  1.00 88.19           C  
ATOM   2503  CB  GLU A 319     -16.422  -4.805  -1.826  1.00 88.19           C  
ATOM   2504  O   GLU A 319     -15.641  -5.691   0.680  1.00 88.19           O  
ATOM   2505  CG  GLU A 319     -16.641  -4.352  -3.264  1.00 88.19           C  
ATOM   2506  CD  GLU A 319     -17.953  -4.840  -3.857  1.00 88.19           C  
ATOM   2507  OE1 GLU A 319     -18.203  -4.598  -5.059  1.00 88.19           O  
ATOM   2508  OE2 GLU A 319     -18.734  -5.473  -3.113  1.00 88.19           O  
ATOM   2509  N   CYS A 320     -14.203  -3.941   1.025  1.00 89.25           N  
ATOM   2510  CA  CYS A 320     -13.984  -4.246   2.436  1.00 89.25           C  
ATOM   2511  C   CYS A 320     -14.648  -3.209   3.328  1.00 89.25           C  
ATOM   2512  CB  CYS A 320     -12.492  -4.316   2.744  1.00 89.25           C  
ATOM   2513  O   CYS A 320     -14.742  -2.035   2.963  1.00 89.25           O  
ATOM   2514  SG  CYS A 320     -11.594  -5.523   1.742  1.00 89.25           S  
ATOM   2515  N   PRO A 321     -15.250  -3.762   4.496  1.00 88.56           N  
ATOM   2516  CA  PRO A 321     -15.680  -2.781   5.496  1.00 88.56           C  
ATOM   2517  C   PRO A 321     -14.570  -1.808   5.887  1.00 88.56           C  
ATOM   2518  CB  PRO A 321     -16.078  -3.650   6.688  1.00 88.56           C  
ATOM   2519  O   PRO A 321     -13.383  -2.139   5.777  1.00 88.56           O  
ATOM   2520  CG  PRO A 321     -16.312  -5.012   6.113  1.00 88.56           C  
ATOM   2521  CD  PRO A 321     -15.414  -5.176   4.918  1.00 88.56           C  
ATOM   2522  N   LYS A 322     -14.922  -0.675   6.332  1.00 86.81           N  
ATOM   2523  CA  LYS A 322     -13.945   0.381   6.594  1.00 86.81           C  
ATOM   2524  C   LYS A 322     -13.180   0.112   7.883  1.00 86.81           C  
ATOM   2525  CB  LYS A 322     -14.633   1.743   6.668  1.00 86.81           C  
ATOM   2526  O   LYS A 322     -13.766  -0.282   8.891  1.00 86.81           O  
ATOM   2527  CG  LYS A 322     -15.320   2.162   5.379  1.00 86.81           C  
ATOM   2528  CD  LYS A 322     -14.312   2.363   4.250  1.00 86.81           C  
ATOM   2529  CE  LYS A 322     -15.000   2.787   2.959  1.00 86.81           C  
ATOM   2530  NZ  LYS A 322     -14.039   2.844   1.816  1.00 86.81           N  
ATOM   2531  N   TYR A 323     -11.906   0.417   7.785  1.00 88.75           N  
ATOM   2532  CA  TYR A 323     -11.039   0.146   8.930  1.00 88.75           C  
ATOM   2533  C   TYR A 323     -11.211   1.205  10.008  1.00 88.75           C  
ATOM   2534  CB  TYR A 323      -9.570   0.086   8.484  1.00 88.75           C  
ATOM   2535  O   TYR A 323     -11.242   2.402   9.719  1.00 88.75           O  
ATOM   2536  CG  TYR A 323      -8.602  -0.132   9.617  1.00 88.75           C  
ATOM   2537  CD1 TYR A 323      -7.941   0.940  10.211  1.00 88.75           C  
ATOM   2538  CD2 TYR A 323      -8.344  -1.411  10.102  1.00 88.75           C  
ATOM   2539  CE1 TYR A 323      -7.047   0.744  11.258  1.00 88.75           C  
ATOM   2540  CE2 TYR A 323      -7.453  -1.620  11.148  1.00 88.75           C  
ATOM   2541  OH  TYR A 323      -5.922  -0.739  12.750  1.00 88.75           O  
ATOM   2542  CZ  TYR A 323      -6.809  -0.538  11.719  1.00 88.75           C  
ATOM   2543  N   VAL A 324     -11.305   0.827  11.266  1.00 88.81           N  
ATOM   2544  CA  VAL A 324     -11.352   1.691  12.445  1.00 88.81           C  
ATOM   2545  C   VAL A 324     -10.430   1.134  13.531  1.00 88.81           C  
ATOM   2546  CB  VAL A 324     -12.789   1.840  12.984  1.00 88.81           C  
ATOM   2547  O   VAL A 324     -10.445  -0.067  13.805  1.00 88.81           O  
ATOM   2548  CG1 VAL A 324     -12.812   2.762  14.203  1.00 88.81           C  
ATOM   2549  CG2 VAL A 324     -13.719   2.367  11.891  1.00 88.81           C  
ATOM   2550  N   LYS A 325      -9.617   2.002  14.008  1.00 87.38           N  
ATOM   2551  CA  LYS A 325      -8.664   1.608  15.047  1.00 87.38           C  
ATOM   2552  C   LYS A 325      -9.336   1.558  16.422  1.00 87.38           C  
ATOM   2553  CB  LYS A 325      -7.480   2.572  15.078  1.00 87.38           C  
ATOM   2554  O   LYS A 325      -9.062   2.391  17.281  1.00 87.38           O  
ATOM   2555  CG  LYS A 325      -6.293   2.066  15.891  1.00 87.38           C  
ATOM   2556  CD  LYS A 325      -5.105   3.014  15.789  1.00 87.38           C  
ATOM   2557  CE  LYS A 325      -3.895   2.473  16.531  1.00 87.38           C  
ATOM   2558  NZ  LYS A 325      -2.730   3.406  16.453  1.00 87.38           N  
ATOM   2559  N   SER A 326     -10.406   0.802  16.578  1.00 86.38           N  
ATOM   2560  CA  SER A 326     -11.180   0.588  17.797  1.00 86.38           C  
ATOM   2561  C   SER A 326     -11.367  -0.899  18.078  1.00 86.38           C  
ATOM   2562  CB  SER A 326     -12.547   1.270  17.703  1.00 86.38           C  
ATOM   2563  O   SER A 326     -11.328  -1.721  17.172  1.00 86.38           O  
ATOM   2564  OG  SER A 326     -13.227   1.221  18.938  1.00 86.38           O  
ATOM   2565  N   THR A 327     -11.445  -1.175  19.359  1.00 84.12           N  
ATOM   2566  CA  THR A 327     -11.586  -2.568  19.781  1.00 84.12           C  
ATOM   2567  C   THR A 327     -13.047  -2.994  19.766  1.00 84.12           C  
ATOM   2568  CB  THR A 327     -10.984  -2.797  21.172  1.00 84.12           C  
ATOM   2569  O   THR A 327     -13.359  -4.172  19.578  1.00 84.12           O  
ATOM   2570  CG2 THR A 327      -9.477  -2.594  21.172  1.00 84.12           C  
ATOM   2571  OG1 THR A 327     -11.578  -1.874  22.094  1.00 84.12           O  
ATOM   2572  N   GLN A 328     -13.875  -1.978  19.891  1.00 85.00           N  
ATOM   2573  CA  GLN A 328     -15.312  -2.250  19.875  1.00 85.00           C  
ATOM   2574  C   GLN A 328     -16.094  -1.019  19.453  1.00 85.00           C  
ATOM   2575  CB  GLN A 328     -15.773  -2.717  21.266  1.00 85.00           C  
ATOM   2576  O   GLN A 328     -15.766   0.105  19.828  1.00 85.00           O  
ATOM   2577  CG  GLN A 328     -15.539  -1.696  22.359  1.00 85.00           C  
ATOM   2578  CD  GLN A 328     -15.891  -2.232  23.734  1.00 85.00           C  
ATOM   2579  NE2 GLN A 328     -15.477  -1.513  24.781  1.00 85.00           N  
ATOM   2580  OE1 GLN A 328     -16.531  -3.283  23.875  1.00 85.00           O  
ATOM   2581  N   LEU A 329     -17.094  -1.246  18.578  1.00 87.44           N  
ATOM   2582  CA  LEU A 329     -18.062  -0.246  18.172  1.00 87.44           C  
ATOM   2583  C   LEU A 329     -19.484  -0.796  18.297  1.00 87.44           C  
ATOM   2584  CB  LEU A 329     -17.812   0.209  16.734  1.00 87.44           C  
ATOM   2585  O   LEU A 329     -20.000  -1.400  17.359  1.00 87.44           O  
ATOM   2586  CG  LEU A 329     -16.531   1.026  16.500  1.00 87.44           C  
ATOM   2587  CD1 LEU A 329     -16.312   1.252  15.008  1.00 87.44           C  
ATOM   2588  CD2 LEU A 329     -16.609   2.357  17.250  1.00 87.44           C  
ATOM   2589  N   ARG A 330     -20.062  -0.563  19.516  1.00 88.94           N  
ATOM   2590  CA  ARG A 330     -21.359  -1.172  19.812  1.00 88.94           C  
ATOM   2591  C   ARG A 330     -22.500  -0.190  19.547  1.00 88.94           C  
ATOM   2592  CB  ARG A 330     -21.406  -1.660  21.250  1.00 88.94           C  
ATOM   2593  O   ARG A 330     -22.438   0.965  19.969  1.00 88.94           O  
ATOM   2594  CG  ARG A 330     -20.531  -2.877  21.531  1.00 88.94           C  
ATOM   2595  CD  ARG A 330     -20.844  -3.508  22.875  1.00 88.94           C  
ATOM   2596  NE  ARG A 330     -20.094  -4.746  23.078  1.00 88.94           N  
ATOM   2597  NH1 ARG A 330     -21.578  -5.625  24.625  1.00 88.94           N  
ATOM   2598  NH2 ARG A 330     -19.703  -6.809  24.016  1.00 88.94           N  
ATOM   2599  CZ  ARG A 330     -20.453  -5.723  23.906  1.00 88.94           C  
ATOM   2600  N   MET A 331     -23.453  -0.722  18.891  1.00 84.19           N  
ATOM   2601  CA  MET A 331     -24.656   0.062  18.625  1.00 84.19           C  
ATOM   2602  C   MET A 331     -25.844  -0.515  19.375  1.00 84.19           C  
ATOM   2603  CB  MET A 331     -24.953   0.113  17.125  1.00 84.19           C  
ATOM   2604  O   MET A 331     -26.078  -1.728  19.359  1.00 84.19           O  
ATOM   2605  CG  MET A 331     -26.141   0.986  16.766  1.00 84.19           C  
ATOM   2606  SD  MET A 331     -26.531   0.935  14.977  1.00 84.19           S  
ATOM   2607  CE  MET A 331     -25.234   2.023  14.328  1.00 84.19           C  
ATOM   2608  N   ALA A 332     -26.484   0.413  20.047  1.00 78.75           N  
ATOM   2609  CA  ALA A 332     -27.656  -0.013  20.812  1.00 78.75           C  
ATOM   2610  C   ALA A 332     -28.812  -0.347  19.891  1.00 78.75           C  
ATOM   2611  CB  ALA A 332     -28.062   1.070  21.812  1.00 78.75           C  
ATOM   2612  O   ALA A 332     -29.172   0.441  19.000  1.00 78.75           O  
ATOM   2613  N   THR A 333     -29.328  -1.546  19.938  1.00 71.06           N  
ATOM   2614  CA  THR A 333     -30.500  -1.967  19.172  1.00 71.06           C  
ATOM   2615  C   THR A 333     -31.703  -2.189  20.078  1.00 71.06           C  
ATOM   2616  CB  THR A 333     -30.203  -3.254  18.375  1.00 71.06           C  
ATOM   2617  O   THR A 333     -32.812  -2.434  19.594  1.00 71.06           O  
ATOM   2618  CG2 THR A 333     -29.109  -3.023  17.344  1.00 71.06           C  
ATOM   2619  OG1 THR A 333     -29.781  -4.281  19.281  1.00 71.06           O  
ATOM   2620  N   GLY A 334     -31.406  -2.020  21.281  1.00 65.44           N  
ATOM   2621  CA  GLY A 334     -32.406  -2.182  22.312  1.00 65.44           C  
ATOM   2622  C   GLY A 334     -32.531  -0.983  23.234  1.00 65.44           C  
ATOM   2623  O   GLY A 334     -32.000   0.089  22.938  1.00 65.44           O  
ATOM   2624  N   LEU A 335     -33.312  -1.065  24.312  1.00 66.50           N  
ATOM   2625  CA  LEU A 335     -33.562   0.028  25.234  1.00 66.50           C  
ATOM   2626  C   LEU A 335     -32.531   0.055  26.344  1.00 66.50           C  
ATOM   2627  CB  LEU A 335     -34.969  -0.101  25.844  1.00 66.50           C  
ATOM   2628  O   LEU A 335     -31.766  -0.904  26.516  1.00 66.50           O  
ATOM   2629  CG  LEU A 335     -36.125  -0.174  24.859  1.00 66.50           C  
ATOM   2630  CD1 LEU A 335     -37.406  -0.618  25.562  1.00 66.50           C  
ATOM   2631  CD2 LEU A 335     -36.344   1.174  24.172  1.00 66.50           C  
ATOM   2632  N   ARG A 336     -32.406   1.094  26.938  1.00 68.56           N  
ATOM   2633  CA  ARG A 336     -31.578   1.197  28.125  1.00 68.56           C  
ATOM   2634  C   ARG A 336     -31.969   0.159  29.156  1.00 68.56           C  
ATOM   2635  CB  ARG A 336     -31.656   2.604  28.719  1.00 68.56           C  
ATOM   2636  O   ARG A 336     -33.156  -0.045  29.438  1.00 68.56           O  
ATOM   2637  CG  ARG A 336     -30.500   2.951  29.641  1.00 68.56           C  
ATOM   2638  CD  ARG A 336     -30.500   4.422  30.031  1.00 68.56           C  
ATOM   2639  NE  ARG A 336     -29.422   4.746  30.953  1.00 68.56           N  
ATOM   2640  NH1 ARG A 336     -29.750   7.031  30.859  1.00 68.56           N  
ATOM   2641  NH2 ARG A 336     -28.078   6.152  32.156  1.00 68.56           N  
ATOM   2642  CZ  ARG A 336     -29.094   5.977  31.328  1.00 68.56           C  
ATOM   2643  N   ASN A 337     -30.891  -0.750  29.625  1.00 64.44           N  
ATOM   2644  CA  ASN A 337     -31.094  -1.824  30.594  1.00 64.44           C  
ATOM   2645  C   ASN A 337     -30.719  -1.389  32.000  1.00 64.44           C  
ATOM   2646  CB  ASN A 337     -30.297  -3.068  30.188  1.00 64.44           C  
ATOM   2647  O   ASN A 337     -29.594  -0.942  32.250  1.00 64.44           O  
ATOM   2648  CG  ASN A 337     -30.688  -4.293  31.000  1.00 64.44           C  
ATOM   2649  ND2 ASN A 337     -29.859  -5.328  30.938  1.00 64.44           N  
ATOM   2650  OD1 ASN A 337     -31.719  -4.312  31.672  1.00 64.44           O  
ATOM   2651  N   ILE A 338     -31.484  -1.200  32.812  1.00 54.06           N  
ATOM   2652  CA  ILE A 338     -31.188  -0.885  34.188  1.00 54.06           C  
ATOM   2653  C   ILE A 338     -31.297  -2.148  35.031  1.00 54.06           C  
ATOM   2654  CB  ILE A 338     -32.125   0.217  34.750  1.00 54.06           C  
ATOM   2655  O   ILE A 338     -32.375  -2.715  35.188  1.00 54.06           O  
ATOM   2656  CG1 ILE A 338     -32.031   1.468  33.844  1.00 54.06           C  
ATOM   2657  CG2 ILE A 338     -31.766   0.551  36.188  1.00 54.06           C  
ATOM   2658  CD1 ILE A 338     -33.156   2.463  34.094  1.00 54.06           C  
ATOM   2659  N   PRO A 339     -30.156  -2.941  35.375  1.00 42.06           N  
ATOM   2660  CA  PRO A 339     -30.172  -4.152  36.188  1.00 42.06           C  
ATOM   2661  C   PRO A 339     -30.891  -3.951  37.531  1.00 42.06           C  
ATOM   2662  CB  PRO A 339     -28.688  -4.441  36.406  1.00 42.06           C  
ATOM   2663  O   PRO A 339     -30.922  -2.838  38.062  1.00 42.06           O  
ATOM   2664  CG  PRO A 339     -27.984  -3.215  35.938  1.00 42.06           C  
ATOM   2665  CD  PRO A 339     -28.984  -2.312  35.281  1.00 42.06           C  
ATOM   2666  N   SER A 340     -32.000  -4.773  37.938  1.00 35.88           N  
ATOM   2667  CA  SER A 340     -32.656  -5.016  39.219  1.00 35.88           C  
ATOM   2668  C   SER A 340     -31.656  -5.254  40.312  1.00 35.88           C  
ATOM   2669  CB  SER A 340     -33.625  -6.211  39.094  1.00 35.88           C  
ATOM   2670  O   SER A 340     -30.766  -6.090  40.188  1.00 35.88           O  
ATOM   2671  OG  SER A 340     -32.906  -7.418  38.969  1.00 35.88           O  
ATOM   2672  N   ILE A 341     -30.750  -4.098  40.719  1.00 33.06           N  
ATOM   2673  CA  ILE A 341     -30.125  -4.355  42.031  1.00 33.06           C  
ATOM   2674  C   ILE A 341     -29.234  -3.178  42.406  1.00 33.06           C  
ATOM   2675  CB  ILE A 341     -29.312  -5.664  42.000  1.00 33.06           C  
ATOM   2676  O   ILE A 341     -28.391  -2.740  41.625  1.00 33.06           O  
ATOM   2677  CG1 ILE A 341     -30.203  -6.855  41.656  1.00 33.06           C  
ATOM   2678  CG2 ILE A 341     -28.609  -5.883  43.344  1.00 33.06           C  
ATOM   2679  CD1 ILE A 341     -29.453  -8.141  41.375  1.00 33.06           C  
ATOM   2680  N   GLN A 342     -29.672  -2.018  43.438  1.00 30.08           N  
ATOM   2681  CA  GLN A 342     -29.109  -1.581  44.719  1.00 30.08           C  
ATOM   2682  C   GLN A 342     -29.594  -0.175  45.062  1.00 30.08           C  
ATOM   2683  CB  GLN A 342     -27.594  -1.626  44.656  1.00 30.08           C  
ATOM   2684  O   GLN A 342     -29.547   0.729  44.219  1.00 30.08           O  
ATOM   2685  CG  GLN A 342     -26.984  -2.789  45.438  1.00 30.08           C  
ATOM   2686  CD  GLN A 342     -25.469  -2.812  45.375  1.00 30.08           C  
ATOM   2687  NE2 GLN A 342     -24.875  -3.932  45.781  1.00 30.08           N  
ATOM   2688  OE1 GLN A 342     -24.828  -1.831  44.969  1.00 30.08           O  
ATOM   2689  N   SER A 343     -30.656   0.117  45.906  1.00 30.12           N  
ATOM   2690  CA  SER A 343     -31.031   1.240  46.781  1.00 30.12           C  
ATOM   2691  C   SER A 343     -29.859   2.160  47.031  1.00 30.12           C  
ATOM   2692  CB  SER A 343     -31.609   0.740  48.094  1.00 30.12           C  
ATOM   2693  O   SER A 343     -28.781   1.705  47.438  1.00 30.12           O  
ATOM   2694  OG  SER A 343     -30.609   0.087  48.844  1.00 30.12           O  
ATOM   2695  N   ARG A 344     -29.484   3.176  46.062  1.00 30.41           N  
ATOM   2696  CA  ARG A 344     -28.469   4.152  46.438  1.00 30.41           C  
ATOM   2697  C   ARG A 344     -28.969   5.027  47.594  1.00 30.41           C  
ATOM   2698  CB  ARG A 344     -28.078   5.027  45.250  1.00 30.41           C  
ATOM   2699  O   ARG A 344     -30.031   5.652  47.500  1.00 30.41           O  
ATOM   2700  CG  ARG A 344     -27.250   4.309  44.219  1.00 30.41           C  
ATOM   2701  CD  ARG A 344     -26.531   5.285  43.281  1.00 30.41           C  
ATOM   2702  NE  ARG A 344     -25.422   4.645  42.594  1.00 30.41           N  
ATOM   2703  NH1 ARG A 344     -25.406   6.148  40.812  1.00 30.41           N  
ATOM   2704  NH2 ARG A 344     -23.922   4.410  40.875  1.00 30.41           N  
ATOM   2705  CZ  ARG A 344     -24.922   5.070  41.438  1.00 30.41           C  
ATOM   2706  N   GLY A 345     -29.266   4.449  48.750  1.00 37.47           N  
ATOM   2707  CA  GLY A 345     -29.203   5.020  50.062  1.00 37.47           C  
ATOM   2708  C   GLY A 345     -28.703   6.449  50.094  1.00 37.47           C  
ATOM   2709  O   GLY A 345     -28.500   7.051  49.031  1.00 37.47           O  
ATOM   2710  N   LEU A 346     -28.875   7.324  50.969  1.00 34.25           N  
ATOM   2711  CA  LEU A 346     -28.594   8.594  51.625  1.00 34.25           C  
ATOM   2712  C   LEU A 346     -27.406   9.289  50.938  1.00 34.25           C  
ATOM   2713  CB  LEU A 346     -28.297   8.367  53.094  1.00 34.25           C  
ATOM   2714  O   LEU A 346     -27.406  10.516  50.812  1.00 34.25           O  
ATOM   2715  CG  LEU A 346     -28.141   9.625  53.969  1.00 34.25           C  
ATOM   2716  CD1 LEU A 346     -29.500  10.289  54.156  1.00 34.25           C  
ATOM   2717  CD2 LEU A 346     -27.484   9.289  55.281  1.00 34.25           C  
ATOM   2718  N   PHE A 347     -26.578   8.641  50.000  1.00 29.67           N  
ATOM   2719  CA  PHE A 347     -25.406   9.266  49.406  1.00 29.67           C  
ATOM   2720  C   PHE A 347     -25.672   9.609  47.938  1.00 29.67           C  
ATOM   2721  CB  PHE A 347     -24.188   8.352  49.500  1.00 29.67           C  
ATOM   2722  O   PHE A 347     -25.156  10.602  47.406  1.00 29.67           O  
ATOM   2723  CG  PHE A 347     -23.531   8.391  50.844  1.00 29.67           C  
ATOM   2724  CD1 PHE A 347     -22.672   9.430  51.219  1.00 29.67           C  
ATOM   2725  CD2 PHE A 347     -23.750   7.379  51.781  1.00 29.67           C  
ATOM   2726  CE1 PHE A 347     -22.062   9.469  52.469  1.00 29.67           C  
ATOM   2727  CE2 PHE A 347     -23.141   7.406  53.031  1.00 29.67           C  
ATOM   2728  CZ  PHE A 347     -22.297   8.453  53.375  1.00 29.67           C  
ATOM   2729  N   GLY A 348     -26.766   9.211  47.344  1.00 35.28           N  
ATOM   2730  CA  GLY A 348     -27.406   9.531  46.062  1.00 35.28           C  
ATOM   2731  C   GLY A 348     -28.344  10.719  46.156  1.00 35.28           C  
ATOM   2732  O   GLY A 348     -28.438  11.508  45.219  1.00 35.28           O  
ATOM   2733  N   ALA A 349     -28.812  11.109  47.281  1.00 32.44           N  
ATOM   2734  CA  ALA A 349     -29.625  12.266  47.656  1.00 32.44           C  
ATOM   2735  C   ALA A 349     -28.750  13.492  47.906  1.00 32.44           C  
ATOM   2736  CB  ALA A 349     -30.469  11.953  48.906  1.00 32.44           C  
ATOM   2737  O   ALA A 349     -29.125  14.609  47.562  1.00 32.44           O  
ATOM   2738  N   ILE A 350     -27.484  13.250  48.094  1.00 34.38           N  
ATOM   2739  CA  ILE A 350     -26.562  14.336  48.406  1.00 34.38           C  
ATOM   2740  C   ILE A 350     -25.844  14.781  47.125  1.00 34.38           C  
ATOM   2741  CB  ILE A 350     -25.531  13.914  49.469  1.00 34.38           C  
ATOM   2742  O   ILE A 350     -25.672  15.977  46.875  1.00 34.38           O  
ATOM   2743  CG1 ILE A 350     -26.250  13.617  50.812  1.00 34.38           C  
ATOM   2744  CG2 ILE A 350     -24.469  14.992  49.656  1.00 34.38           C  
ATOM   2745  CD1 ILE A 350     -25.328  13.047  51.875  1.00 34.38           C  
ATOM   2746  N   ALA A 351     -25.703  13.914  46.156  1.00 33.03           N  
ATOM   2747  CA  ALA A 351     -25.094  14.203  44.875  1.00 33.03           C  
ATOM   2748  C   ALA A 351     -26.141  14.727  43.875  1.00 33.03           C  
ATOM   2749  CB  ALA A 351     -24.422  12.961  44.312  1.00 33.03           C  
ATOM   2750  O   ALA A 351     -25.859  15.617  43.094  1.00 33.03           O  
ATOM   2751  N   GLY A 352     -27.344  14.508  44.000  1.00 35.44           N  
ATOM   2752  CA  GLY A 352     -28.531  14.953  43.281  1.00 35.44           C  
ATOM   2753  C   GLY A 352     -29.031  16.312  43.750  1.00 35.44           C  
ATOM   2754  O   GLY A 352     -29.531  17.109  42.938  1.00 35.44           O  
ATOM   2755  N   PHE A 353     -28.688  16.703  44.938  1.00 31.33           N  
ATOM   2756  CA  PHE A 353     -28.969  18.016  45.500  1.00 31.33           C  
ATOM   2757  C   PHE A 353     -27.906  19.031  45.062  1.00 31.33           C  
ATOM   2758  CB  PHE A 353     -29.016  17.938  47.031  1.00 31.33           C  
ATOM   2759  O   PHE A 353     -28.234  20.172  44.781  1.00 31.33           O  
ATOM   2760  CG  PHE A 353     -29.469  19.219  47.688  1.00 31.33           C  
ATOM   2761  CD1 PHE A 353     -28.547  20.078  48.281  1.00 31.33           C  
ATOM   2762  CD2 PHE A 353     -30.812  19.562  47.719  1.00 31.33           C  
ATOM   2763  CE1 PHE A 353     -28.969  21.266  48.875  1.00 31.33           C  
ATOM   2764  CE2 PHE A 353     -31.234  20.734  48.312  1.00 31.33           C  
ATOM   2765  CZ  PHE A 353     -30.312  21.594  48.906  1.00 31.33           C  
ATOM   2766  N   ILE A 354     -26.750  18.531  44.656  1.00 36.41           N  
ATOM   2767  CA  ILE A 354     -25.641  19.391  44.250  1.00 36.41           C  
ATOM   2768  C   ILE A 354     -25.688  19.641  42.750  1.00 36.41           C  
ATOM   2769  CB  ILE A 354     -24.281  18.766  44.656  1.00 36.41           C  
ATOM   2770  O   ILE A 354     -25.391  20.734  42.281  1.00 36.41           O  
ATOM   2771  CG1 ILE A 354     -24.188  18.641  46.188  1.00 36.41           C  
ATOM   2772  CG2 ILE A 354     -23.125  19.609  44.094  1.00 36.41           C  
ATOM   2773  CD1 ILE A 354     -22.906  17.969  46.688  1.00 36.41           C  
ATOM   2774  N   GLU A 355     -26.422  18.828  42.031  1.00 35.09           N  
ATOM   2775  CA  GLU A 355     -26.422  18.859  40.562  1.00 35.09           C  
ATOM   2776  C   GLU A 355     -27.797  19.266  40.031  1.00 35.09           C  
ATOM   2777  CB  GLU A 355     -26.016  17.500  40.000  1.00 35.09           C  
ATOM   2778  O   GLU A 355     -27.906  19.922  39.000  1.00 35.09           O  
ATOM   2779  CG  GLU A 355     -24.516  17.281  39.938  1.00 35.09           C  
ATOM   2780  CD  GLU A 355     -24.125  15.875  39.500  1.00 35.09           C  
ATOM   2781  OE1 GLU A 355     -22.922  15.547  39.500  1.00 35.09           O  
ATOM   2782  OE2 GLU A 355     -25.047  15.109  39.125  1.00 35.09           O  
ATOM   2783  N   GLY A 356     -28.812  19.531  40.938  1.00 33.25           N  
ATOM   2784  CA  GLY A 356     -30.078  19.875  40.312  1.00 33.25           C  
ATOM   2785  C   GLY A 356     -31.156  20.266  41.312  1.00 33.25           C  
ATOM   2786  O   GLY A 356     -32.312  20.406  40.938  1.00 33.25           O  
ATOM   2787  N   GLY A 357     -30.688  20.797  42.625  1.00 33.34           N  
ATOM   2788  CA  GLY A 357     -31.594  21.266  43.656  1.00 33.34           C  
ATOM   2789  C   GLY A 357     -32.656  20.234  44.031  1.00 33.34           C  
ATOM   2790  O   GLY A 357     -32.406  19.031  43.906  1.00 33.34           O  
ATOM   2791  N   TRP A 358     -33.969  20.500  44.625  1.00 36.19           N  
ATOM   2792  CA  TRP A 358     -35.031  19.703  45.188  1.00 36.19           C  
ATOM   2793  C   TRP A 358     -35.500  18.609  44.250  1.00 36.19           C  
ATOM   2794  CB  TRP A 358     -36.219  20.594  45.594  1.00 36.19           C  
ATOM   2795  O   TRP A 358     -35.781  17.484  44.656  1.00 36.19           O  
ATOM   2796  CG  TRP A 358     -36.281  20.938  47.062  1.00 36.19           C  
ATOM   2797  CD1 TRP A 358     -35.906  22.125  47.625  1.00 36.19           C  
ATOM   2798  CD2 TRP A 358     -36.719  20.094  48.125  1.00 36.19           C  
ATOM   2799  CE2 TRP A 358     -36.594  20.812  49.312  1.00 36.19           C  
ATOM   2800  CE3 TRP A 358     -37.188  18.766  48.156  1.00 36.19           C  
ATOM   2801  NE1 TRP A 358     -36.094  22.062  49.000  1.00 36.19           N  
ATOM   2802  CH2 TRP A 358     -37.375  18.984  50.594  1.00 36.19           C  
ATOM   2803  CZ2 TRP A 358     -36.906  20.281  50.562  1.00 36.19           C  
ATOM   2804  CZ3 TRP A 358     -37.531  18.234  49.406  1.00 36.19           C  
ATOM   2805  N   THR A 359     -35.281  18.797  42.938  1.00 35.12           N  
ATOM   2806  CA  THR A 359     -35.562  17.844  41.844  1.00 35.12           C  
ATOM   2807  C   THR A 359     -34.375  16.891  41.656  1.00 35.12           C  
ATOM   2808  CB  THR A 359     -35.844  18.578  40.531  1.00 35.12           C  
ATOM   2809  O   THR A 359     -34.562  15.711  41.375  1.00 35.12           O  
ATOM   2810  CG2 THR A 359     -37.250  19.219  40.531  1.00 35.12           C  
ATOM   2811  OG1 THR A 359     -34.875  19.594  40.312  1.00 35.12           O  
ATOM   2812  N   GLY A 360     -33.156  17.266  42.031  1.00 35.50           N  
ATOM   2813  CA  GLY A 360     -31.906  16.547  42.062  1.00 35.50           C  
ATOM   2814  C   GLY A 360     -31.750  15.672  43.312  1.00 35.50           C  
ATOM   2815  O   GLY A 360     -31.156  14.602  43.250  1.00 35.50           O  
ATOM   2816  N   MET A 361     -32.562  16.016  44.469  1.00 36.84           N  
ATOM   2817  CA  MET A 361     -32.625  15.328  45.750  1.00 36.84           C  
ATOM   2818  C   MET A 361     -33.656  14.188  45.688  1.00 36.84           C  
ATOM   2819  CB  MET A 361     -33.000  16.297  46.844  1.00 36.84           C  
ATOM   2820  O   MET A 361     -33.406  13.102  46.188  1.00 36.84           O  
ATOM   2821  CG  MET A 361     -32.969  15.680  48.250  1.00 36.84           C  
ATOM   2822  SD  MET A 361     -33.594  16.828  49.531  1.00 36.84           S  
ATOM   2823  CE  MET A 361     -35.375  16.734  49.219  1.00 36.84           C  
ATOM   2824  N   ILE A 362     -34.656  14.281  44.906  1.00 37.06           N  
ATOM   2825  CA  ILE A 362     -35.719  13.320  44.688  1.00 37.06           C  
ATOM   2826  C   ILE A 362     -35.312  12.312  43.625  1.00 37.06           C  
ATOM   2827  CB  ILE A 362     -37.031  14.023  44.281  1.00 37.06           C  
ATOM   2828  O   ILE A 362     -35.531  11.109  43.750  1.00 37.06           O  
ATOM   2829  CG1 ILE A 362     -37.594  14.859  45.438  1.00 37.06           C  
ATOM   2830  CG2 ILE A 362     -38.062  13.000  43.812  1.00 37.06           C  
ATOM   2831  CD1 ILE A 362     -39.000  14.484  45.875  1.00 37.06           C  
ATOM   2832  N   ASP A 363     -34.500  12.797  42.656  1.00 37.69           N  
ATOM   2833  CA  ASP A 363     -33.875  12.023  41.594  1.00 37.69           C  
ATOM   2834  C   ASP A 363     -32.688  11.219  42.094  1.00 37.69           C  
ATOM   2835  CB  ASP A 363     -33.438  12.953  40.469  1.00 37.69           C  
ATOM   2836  O   ASP A 363     -32.469  10.094  41.656  1.00 37.69           O  
ATOM   2837  CG  ASP A 363     -34.562  13.445  39.594  1.00 37.69           C  
ATOM   2838  OD1 ASP A 363     -35.688  12.867  39.656  1.00 37.69           O  
ATOM   2839  OD2 ASP A 363     -34.375  14.414  38.812  1.00 37.69           O  
ATOM   2840  N   GLY A 364     -32.094  11.695  43.125  1.00 31.98           N  
ATOM   2841  CA  GLY A 364     -31.000  11.125  43.875  1.00 31.98           C  
ATOM   2842  C   GLY A 364     -31.438  10.195  45.000  1.00 31.98           C  
ATOM   2843  O   GLY A 364     -30.781   9.203  45.281  1.00 31.98           O  
ATOM   2844  N   TRP A 365     -32.719  10.406  45.562  1.00 31.48           N  
ATOM   2845  CA  TRP A 365     -33.344   9.648  46.625  1.00 31.48           C  
ATOM   2846  C   TRP A 365     -34.219   8.531  46.062  1.00 31.48           C  
ATOM   2847  CB  TRP A 365     -34.188  10.578  47.500  1.00 31.48           C  
ATOM   2848  O   TRP A 365     -34.219   7.418  46.594  1.00 31.48           O  
ATOM   2849  CG  TRP A 365     -34.531   9.992  48.844  1.00 31.48           C  
ATOM   2850  CD1 TRP A 365     -35.469   9.016  49.094  1.00 31.48           C  
ATOM   2851  CD2 TRP A 365     -33.969  10.352  50.125  1.00 31.48           C  
ATOM   2852  CE2 TRP A 365     -34.625   9.555  51.094  1.00 31.48           C  
ATOM   2853  CE3 TRP A 365     -33.000  11.273  50.500  1.00 31.48           C  
ATOM   2854  NE1 TRP A 365     -35.500   8.742  50.438  1.00 31.48           N  
ATOM   2855  CH2 TRP A 365     -33.344  10.555  52.812  1.00 31.48           C  
ATOM   2856  CZ2 TRP A 365     -34.281   9.648  52.438  1.00 31.48           C  
ATOM   2857  CZ3 TRP A 365     -32.688  11.367  51.875  1.00 31.48           C  
ATOM   2858  N   TYR A 366     -34.719   8.625  44.844  1.00 31.66           N  
ATOM   2859  CA  TYR A 366     -35.656   7.680  44.219  1.00 31.66           C  
ATOM   2860  C   TYR A 366     -35.062   7.070  42.969  1.00 31.66           C  
ATOM   2861  CB  TYR A 366     -36.969   8.359  43.875  1.00 31.66           C  
ATOM   2862  O   TYR A 366     -35.656   6.223  42.312  1.00 31.66           O  
ATOM   2863  CG  TYR A 366     -37.781   8.727  45.094  1.00 31.66           C  
ATOM   2864  CD1 TYR A 366     -38.469   7.750  45.844  1.00 31.66           C  
ATOM   2865  CD2 TYR A 366     -37.906  10.047  45.500  1.00 31.66           C  
ATOM   2866  CE1 TYR A 366     -39.219   8.078  46.969  1.00 31.66           C  
ATOM   2867  CE2 TYR A 366     -38.656  10.391  46.625  1.00 31.66           C  
ATOM   2868  OH  TYR A 366     -40.062   9.734  48.469  1.00 31.66           O  
ATOM   2869  CZ  TYR A 366     -39.312   9.406  47.344  1.00 31.66           C  
ATOM   2870  N   GLY A 367     -33.719   7.227  42.750  1.00 27.31           N  
ATOM   2871  CA  GLY A 367     -33.000   6.469  41.750  1.00 27.31           C  
ATOM   2872  C   GLY A 367     -33.906   5.637  40.844  1.00 27.31           C  
ATOM   2873  O   GLY A 367     -34.844   5.027  41.312  1.00 27.31           O  
ATOM   2874  N   TYR A 368     -34.688   6.223  39.750  1.00 29.16           N  
ATOM   2875  CA  TYR A 368     -35.375   5.414  38.750  1.00 29.16           C  
ATOM   2876  C   TYR A 368     -35.000   3.941  38.906  1.00 29.16           C  
ATOM   2877  CB  TYR A 368     -35.062   5.902  37.344  1.00 29.16           C  
ATOM   2878  O   TYR A 368     -33.844   3.588  38.875  1.00 29.16           O  
ATOM   2879  CG  TYR A 368     -35.656   7.246  37.000  1.00 29.16           C  
ATOM   2880  CD1 TYR A 368     -37.000   7.359  36.656  1.00 29.16           C  
ATOM   2881  CD2 TYR A 368     -34.906   8.406  37.062  1.00 29.16           C  
ATOM   2882  CE1 TYR A 368     -37.562   8.594  36.344  1.00 29.16           C  
ATOM   2883  CE2 TYR A 368     -35.469   9.648  36.750  1.00 29.16           C  
ATOM   2884  OH  TYR A 368     -37.344  10.953  36.094  1.00 29.16           O  
ATOM   2885  CZ  TYR A 368     -36.781   9.734  36.406  1.00 29.16           C  
ATOM   2886  N   HIS A 369     -35.750   3.055  39.844  1.00 32.59           N  
ATOM   2887  CA  HIS A 369     -35.594   1.609  39.750  1.00 32.59           C  
ATOM   2888  C   HIS A 369     -36.938   0.911  39.719  1.00 32.59           C  
ATOM   2889  CB  HIS A 369     -34.750   1.065  40.906  1.00 32.59           C  
ATOM   2890  O   HIS A 369     -37.844   1.267  40.469  1.00 32.59           O  
ATOM   2891  CG  HIS A 369     -33.281   1.348  40.750  1.00 32.59           C  
ATOM   2892  CD2 HIS A 369     -32.219   0.782  41.375  1.00 32.59           C  
ATOM   2893  ND1 HIS A 369     -32.781   2.324  39.938  1.00 32.59           N  
ATOM   2894  CE1 HIS A 369     -31.469   2.346  40.000  1.00 32.59           C  
ATOM   2895  NE2 HIS A 369     -31.094   1.420  40.875  1.00 32.59           N  
ATOM   2896  N   HIS A 370     -37.312   0.034  38.594  1.00 33.78           N  
ATOM   2897  CA  HIS A 370     -38.469  -0.844  38.375  1.00 33.78           C  
ATOM   2898  C   HIS A 370     -38.125  -2.281  38.781  1.00 33.78           C  
ATOM   2899  CB  HIS A 370     -38.938  -0.784  36.938  1.00 33.78           C  
ATOM   2900  O   HIS A 370     -37.000  -2.732  38.594  1.00 33.78           O  
ATOM   2901  CG  HIS A 370     -37.875  -1.201  35.938  1.00 33.78           C  
ATOM   2902  CD2 HIS A 370     -37.719  -2.348  35.250  1.00 33.78           C  
ATOM   2903  ND1 HIS A 370     -36.812  -0.388  35.594  1.00 33.78           N  
ATOM   2904  CE1 HIS A 370     -36.031  -1.020  34.719  1.00 33.78           C  
ATOM   2905  NE2 HIS A 370     -36.562  -2.211  34.500  1.00 33.78           N  
ATOM   2906  N   GLN A 371     -39.000  -3.086  39.750  1.00 27.72           N  
ATOM   2907  CA  GLN A 371     -39.312  -4.434  40.219  1.00 27.72           C  
ATOM   2908  C   GLN A 371     -40.438  -5.047  39.375  1.00 27.72           C  
ATOM   2909  CB  GLN A 371     -39.688  -4.426  41.688  1.00 27.72           C  
ATOM   2910  O   GLN A 371     -41.469  -4.414  39.156  1.00 27.72           O  
ATOM   2911  CG  GLN A 371     -38.656  -5.066  42.625  1.00 27.72           C  
ATOM   2912  CD  GLN A 371     -39.062  -5.027  44.062  1.00 27.72           C  
ATOM   2913  NE2 GLN A 371     -38.281  -5.652  44.938  1.00 27.72           N  
ATOM   2914  OE1 GLN A 371     -40.094  -4.441  44.438  1.00 27.72           O  
ATOM   2915  N   ASN A 372     -40.344  -6.352  38.719  1.00 35.41           N  
ATOM   2916  CA  ASN A 372     -40.500  -7.723  38.250  1.00 35.41           C  
ATOM   2917  C   ASN A 372     -41.969  -8.125  38.156  1.00 35.41           C  
ATOM   2918  CB  ASN A 372     -39.719  -8.695  39.156  1.00 35.41           C  
ATOM   2919  O   ASN A 372     -42.750  -7.711  39.000  1.00 35.41           O  
ATOM   2920  CG  ASN A 372     -38.250  -8.336  39.281  1.00 35.41           C  
ATOM   2921  ND2 ASN A 372     -37.594  -8.859  40.312  1.00 35.41           N  
ATOM   2922  OD1 ASN A 372     -37.719  -7.598  38.469  1.00 35.41           O  
ATOM   2923  N   GLU A 373     -42.406  -8.742  37.031  1.00 26.94           N  
ATOM   2924  CA  GLU A 373     -43.031 -10.039  36.812  1.00 26.94           C  
ATOM   2925  C   GLU A 373     -44.219  -9.922  35.844  1.00 26.94           C  
ATOM   2926  CB  GLU A 373     -43.500 -10.641  38.125  1.00 26.94           C  
ATOM   2927  O   GLU A 373     -45.094  -9.086  36.031  1.00 26.94           O  
ATOM   2928  CG  GLU A 373     -42.375 -11.211  38.969  1.00 26.94           C  
ATOM   2929  CD  GLU A 373     -42.844 -11.969  40.188  1.00 26.94           C  
ATOM   2930  OE1 GLU A 373     -42.031 -12.531  40.938  1.00 26.94           O  
ATOM   2931  OE2 GLU A 373     -44.094 -12.000  40.406  1.00 26.94           O  
ATOM   2932  N   GLN A 374     -43.938  -9.703  34.531  1.00 25.77           N  
ATOM   2933  CA  GLN A 374     -44.781 -10.242  33.500  1.00 25.77           C  
ATOM   2934  C   GLN A 374     -45.000  -9.211  32.375  1.00 25.77           C  
ATOM   2935  CB  GLN A 374     -46.125 -10.688  34.062  1.00 25.77           C  
ATOM   2936  O   GLN A 374     -45.531  -8.125  32.625  1.00 25.77           O  
ATOM   2937  CG  GLN A 374     -46.062 -11.969  34.875  1.00 25.77           C  
ATOM   2938  CD  GLN A 374     -47.406 -12.445  35.344  1.00 25.77           C  
ATOM   2939  NE2 GLN A 374     -47.469 -13.672  35.844  1.00 25.77           N  
ATOM   2940  OE1 GLN A 374     -48.406 -11.719  35.250  1.00 25.77           O  
ATOM   2941  N   GLY A 375     -43.875  -9.109  31.375  1.00 30.75           N  
ATOM   2942  CA  GLY A 375     -44.406  -8.625  30.109  1.00 30.75           C  
ATOM   2943  C   GLY A 375     -43.312  -8.273  29.109  1.00 30.75           C  
ATOM   2944  O   GLY A 375     -42.219  -7.875  29.484  1.00 30.75           O  
ATOM   2945  N   SER A 376     -43.000  -8.930  27.922  1.00 27.62           N  
ATOM   2946  CA  SER A 376     -42.094  -9.031  26.766  1.00 27.62           C  
ATOM   2947  C   SER A 376     -42.156  -7.773  25.906  1.00 27.62           C  
ATOM   2948  CB  SER A 376     -42.469 -10.258  25.922  1.00 27.62           C  
ATOM   2949  O   SER A 376     -43.250  -7.289  25.594  1.00 27.62           O  
ATOM   2950  OG  SER A 376     -43.719 -10.078  25.281  1.00 27.62           O  
ATOM   2951  N   GLY A 377     -41.219  -6.699  26.094  1.00 32.78           N  
ATOM   2952  CA  GLY A 377     -41.000  -5.598  25.172  1.00 32.78           C  
ATOM   2953  C   GLY A 377     -40.188  -6.000  23.953  1.00 32.78           C  
ATOM   2954  O   GLY A 377     -39.281  -6.824  24.031  1.00 32.78           O  
ATOM   2955  N   TYR A 378     -40.812  -6.184  22.750  1.00 31.03           N  
ATOM   2956  CA  TYR A 378     -40.375  -6.629  21.438  1.00 31.03           C  
ATOM   2957  C   TYR A 378     -39.219  -5.770  20.922  1.00 31.03           C  
ATOM   2958  CB  TYR A 378     -41.531  -6.586  20.438  1.00 31.03           C  
ATOM   2959  O   TYR A 378     -39.281  -4.539  20.984  1.00 31.03           O  
ATOM   2960  CG  TYR A 378     -42.531  -7.719  20.594  1.00 31.03           C  
ATOM   2961  CD1 TYR A 378     -42.312  -8.953  19.984  1.00 31.03           C  
ATOM   2962  CD2 TYR A 378     -43.656  -7.566  21.375  1.00 31.03           C  
ATOM   2963  CE1 TYR A 378     -43.219 -10.000  20.125  1.00 31.03           C  
ATOM   2964  CE2 TYR A 378     -44.594  -8.609  21.531  1.00 31.03           C  
ATOM   2965  OH  TYR A 378     -45.250 -10.852  21.047  1.00 31.03           O  
ATOM   2966  CZ  TYR A 378     -44.344  -9.820  20.906  1.00 31.03           C  
ATOM   2967  N   ALA A 379     -37.875  -6.184  21.047  1.00 36.12           N  
ATOM   2968  CA  ALA A 379     -36.688  -5.855  20.281  1.00 36.12           C  
ATOM   2969  C   ALA A 379     -37.031  -5.398  18.875  1.00 36.12           C  
ATOM   2970  CB  ALA A 379     -35.750  -7.059  20.234  1.00 36.12           C  
ATOM   2971  O   ALA A 379     -38.094  -5.762  18.344  1.00 36.12           O  
ATOM   2972  N   ALA A 380     -36.562  -4.117  18.391  1.00 37.44           N  
ATOM   2973  CA  ALA A 380     -36.594  -3.742  16.984  1.00 37.44           C  
ATOM   2974  C   ALA A 380     -36.406  -4.969  16.094  1.00 37.44           C  
ATOM   2975  CB  ALA A 380     -35.500  -2.719  16.688  1.00 37.44           C  
ATOM   2976  O   ALA A 380     -35.688  -5.891  16.422  1.00 37.44           O  
ATOM   2977  N   ASP A 381     -37.438  -5.367  15.328  1.00 39.69           N  
ATOM   2978  CA  ASP A 381     -37.438  -6.438  14.336  1.00 39.69           C  
ATOM   2979  C   ASP A 381     -36.188  -6.387  13.477  1.00 39.69           C  
ATOM   2980  CB  ASP A 381     -38.688  -6.348  13.461  1.00 39.69           C  
ATOM   2981  O   ASP A 381     -35.531  -5.344  13.375  1.00 39.69           O  
ATOM   2982  CG  ASP A 381     -38.656  -5.172  12.500  1.00 39.69           C  
ATOM   2983  OD1 ASP A 381     -37.969  -4.168  12.789  1.00 39.69           O  
ATOM   2984  OD2 ASP A 381     -39.312  -5.242  11.453  1.00 39.69           O  
ATOM   2985  N   GLN A 382     -35.344  -7.492  13.305  1.00 47.59           N  
ATOM   2986  CA  GLN A 382     -34.156  -7.750  12.508  1.00 47.59           C  
ATOM   2987  C   GLN A 382     -34.094  -6.828  11.297  1.00 47.59           C  
ATOM   2988  CB  GLN A 382     -34.094  -9.211  12.062  1.00 47.59           C  
ATOM   2989  O   GLN A 382     -33.000  -6.316  10.953  1.00 47.59           O  
ATOM   2990  CG  GLN A 382     -32.781  -9.617  11.414  1.00 47.59           C  
ATOM   2991  CD  GLN A 382     -32.781 -11.070  10.969  1.00 47.59           C  
ATOM   2992  NE2 GLN A 382     -31.625 -11.539  10.508  1.00 47.59           N  
ATOM   2993  OE1 GLN A 382     -33.781 -11.766  11.039  1.00 47.59           O  
ATOM   2994  N   LYS A 383     -35.188  -6.461  10.680  1.00 49.38           N  
ATOM   2995  CA  LYS A 383     -35.250  -5.625   9.484  1.00 49.38           C  
ATOM   2996  C   LYS A 383     -35.000  -4.160   9.820  1.00 49.38           C  
ATOM   2997  CB  LYS A 383     -36.625  -5.770   8.820  1.00 49.38           C  
ATOM   2998  O   LYS A 383     -34.281  -3.477   9.086  1.00 49.38           O  
ATOM   2999  CG  LYS A 383     -36.719  -5.164   7.430  1.00 49.38           C  
ATOM   3000  CD  LYS A 383     -38.062  -5.418   6.789  1.00 49.38           C  
ATOM   3001  CE  LYS A 383     -38.156  -4.770   5.414  1.00 49.38           C  
ATOM   3002  NZ  LYS A 383     -39.500  -5.012   4.781  1.00 49.38           N  
ATOM   3003  N   SER A 384     -35.469  -3.645  10.891  1.00 48.28           N  
ATOM   3004  CA  SER A 384     -35.281  -2.273  11.352  1.00 48.28           C  
ATOM   3005  C   SER A 384     -33.875  -2.037  11.828  1.00 48.28           C  
ATOM   3006  CB  SER A 384     -36.281  -1.949  12.484  1.00 48.28           C  
ATOM   3007  O   SER A 384     -33.281  -0.971  11.586  1.00 48.28           O  
ATOM   3008  OG  SER A 384     -37.625  -2.002  12.023  1.00 48.28           O  
ATOM   3009  N   THR A 385     -33.312  -3.027  12.422  1.00 49.00           N  
ATOM   3010  CA  THR A 385     -31.906  -3.020  12.836  1.00 49.00           C  
ATOM   3011  C   THR A 385     -30.969  -2.992  11.625  1.00 49.00           C  
ATOM   3012  CB  THR A 385     -31.578  -4.242  13.711  1.00 49.00           C  
ATOM   3013  O   THR A 385     -30.000  -2.244  11.602  1.00 49.00           O  
ATOM   3014  CG2 THR A 385     -30.141  -4.176  14.234  1.00 49.00           C  
ATOM   3015  OG1 THR A 385     -32.469  -4.285  14.828  1.00 49.00           O  
ATOM   3016  N   GLN A 386     -31.250  -3.668  10.672  1.00 51.69           N  
ATOM   3017  CA  GLN A 386     -30.484  -3.693   9.430  1.00 51.69           C  
ATOM   3018  C   GLN A 386     -30.609  -2.371   8.680  1.00 51.69           C  
ATOM   3019  CB  GLN A 386     -30.938  -4.852   8.539  1.00 51.69           C  
ATOM   3020  O   GLN A 386     -29.641  -1.901   8.070  1.00 51.69           O  
ATOM   3021  CG  GLN A 386     -30.000  -5.133   7.371  1.00 51.69           C  
ATOM   3022  CD  GLN A 386     -28.594  -5.496   7.820  1.00 51.69           C  
ATOM   3023  NE2 GLN A 386     -27.594  -4.824   7.250  1.00 51.69           N  
ATOM   3024  OE1 GLN A 386     -28.406  -6.371   8.672  1.00 51.69           O  
ATOM   3025  N   ILE A 387     -31.750  -1.723   8.727  1.00 61.03           N  
ATOM   3026  CA  ILE A 387     -32.000  -0.431   8.094  1.00 61.03           C  
ATOM   3027  C   ILE A 387     -31.156   0.646   8.773  1.00 61.03           C  
ATOM   3028  CB  ILE A 387     -33.500  -0.052   8.156  1.00 61.03           C  
ATOM   3029  O   ILE A 387     -30.594   1.510   8.102  1.00 61.03           O  
ATOM   3030  CG1 ILE A 387     -34.312  -0.979   7.254  1.00 61.03           C  
ATOM   3031  CG2 ILE A 387     -33.719   1.414   7.766  1.00 61.03           C  
ATOM   3032  CD1 ILE A 387     -35.844  -0.809   7.398  1.00 61.03           C  
ATOM   3033  N   ALA A 388     -31.109   0.586  10.055  1.00 53.75           N  
ATOM   3034  CA  ALA A 388     -30.281   1.504  10.836  1.00 53.75           C  
ATOM   3035  C   ALA A 388     -28.797   1.282  10.547  1.00 53.75           C  
ATOM   3036  CB  ALA A 388     -30.562   1.340  12.320  1.00 53.75           C  
ATOM   3037  O   ALA A 388     -28.047   2.242  10.391  1.00 53.75           O  
ATOM   3038  N   ILE A 389     -28.422   0.022  10.445  1.00 59.38           N  
ATOM   3039  CA  ILE A 389     -27.047  -0.336  10.117  1.00 59.38           C  
ATOM   3040  C   ILE A 389     -26.719   0.132   8.695  1.00 59.38           C  
ATOM   3041  CB  ILE A 389     -26.812  -1.857  10.242  1.00 59.38           C  
ATOM   3042  O   ILE A 389     -25.656   0.694   8.453  1.00 59.38           O  
ATOM   3043  CG1 ILE A 389     -26.906  -2.287  11.711  1.00 59.38           C  
ATOM   3044  CG2 ILE A 389     -25.469  -2.250   9.633  1.00 59.38           C  
ATOM   3045  CD1 ILE A 389     -26.812  -3.793  11.922  1.00 59.38           C  
ATOM   3046  N   ASP A 390     -27.609  -0.104   7.793  1.00 63.78           N  
ATOM   3047  CA  ASP A 390     -27.453   0.349   6.414  1.00 63.78           C  
ATOM   3048  C   ASP A 390     -27.359   1.871   6.344  1.00 63.78           C  
ATOM   3049  CB  ASP A 390     -28.625  -0.139   5.555  1.00 63.78           C  
ATOM   3050  O   ASP A 390     -26.609   2.412   5.520  1.00 63.78           O  
ATOM   3051  CG  ASP A 390     -28.562  -1.628   5.262  1.00 63.78           C  
ATOM   3052  OD1 ASP A 390     -27.500  -2.248   5.477  1.00 63.78           O  
ATOM   3053  OD2 ASP A 390     -29.594  -2.184   4.812  1.00 63.78           O  
ATOM   3054  N   GLY A 391     -28.219   2.619   7.141  1.00 62.25           N  
ATOM   3055  CA  GLY A 391     -28.141   4.066   7.234  1.00 62.25           C  
ATOM   3056  C   GLY A 391     -26.766   4.566   7.648  1.00 62.25           C  
ATOM   3057  O   GLY A 391     -26.281   5.566   7.121  1.00 62.25           O  
ATOM   3058  N   ILE A 392     -26.141   3.879   8.570  1.00 58.81           N  
ATOM   3059  CA  ILE A 392     -24.797   4.172   9.055  1.00 58.81           C  
ATOM   3060  C   ILE A 392     -23.781   3.924   7.938  1.00 58.81           C  
ATOM   3061  CB  ILE A 392     -24.453   3.328  10.297  1.00 58.81           C  
ATOM   3062  O   ILE A 392     -22.891   4.742   7.715  1.00 58.81           O  
ATOM   3063  CG1 ILE A 392     -25.328   3.734  11.484  1.00 58.81           C  
ATOM   3064  CG2 ILE A 392     -22.969   3.467  10.641  1.00 58.81           C  
ATOM   3065  CD1 ILE A 392     -25.203   2.818  12.695  1.00 58.81           C  
ATOM   3066  N   SER A 393     -23.922   2.787   7.266  1.00 58.62           N  
ATOM   3067  CA  SER A 393     -23.062   2.439   6.141  1.00 58.62           C  
ATOM   3068  C   SER A 393     -23.125   3.502   5.047  1.00 58.62           C  
ATOM   3069  CB  SER A 393     -23.453   1.079   5.566  1.00 58.62           C  
ATOM   3070  O   SER A 393     -22.094   3.906   4.508  1.00 58.62           O  
ATOM   3071  OG  SER A 393     -22.500   0.643   4.609  1.00 58.62           O  
ATOM   3072  N   ASN A 394     -24.312   3.963   4.711  1.00 65.56           N  
ATOM   3073  CA  ASN A 394     -24.531   4.980   3.689  1.00 65.56           C  
ATOM   3074  C   ASN A 394     -23.938   6.324   4.109  1.00 65.56           C  
ATOM   3075  CB  ASN A 394     -26.016   5.129   3.377  1.00 65.56           C  
ATOM   3076  O   ASN A 394     -23.328   7.023   3.293  1.00 65.56           O  
ATOM   3077  CG  ASN A 394     -26.578   3.951   2.596  1.00 65.56           C  
ATOM   3078  ND2 ASN A 394     -27.891   3.771   2.643  1.00 65.56           N  
ATOM   3079  OD1 ASN A 394     -25.828   3.211   1.954  1.00 65.56           O  
ATOM   3080  N   LYS A 395     -24.172   6.738   5.352  1.00 63.19           N  
ATOM   3081  CA  LYS A 395     -23.656   7.977   5.910  1.00 63.19           C  
ATOM   3082  C   LYS A 395     -22.125   7.938   5.988  1.00 63.19           C  
ATOM   3083  CB  LYS A 395     -24.234   8.242   7.293  1.00 63.19           C  
ATOM   3084  O   LYS A 395     -21.453   8.930   5.688  1.00 63.19           O  
ATOM   3085  CG  LYS A 395     -24.094   9.680   7.766  1.00 63.19           C  
ATOM   3086  CD  LYS A 395     -25.078  10.000   8.883  1.00 63.19           C  
ATOM   3087  CE  LYS A 395     -25.016  11.469   9.281  1.00 63.19           C  
ATOM   3088  NZ  LYS A 395     -25.797  11.742  10.523  1.00 63.19           N  
ATOM   3089  N   VAL A 396     -21.625   6.793   6.309  1.00 57.91           N  
ATOM   3090  CA  VAL A 396     -20.188   6.551   6.387  1.00 57.91           C  
ATOM   3091  C   VAL A 396     -19.562   6.645   4.992  1.00 57.91           C  
ATOM   3092  CB  VAL A 396     -19.875   5.176   7.020  1.00 57.91           C  
ATOM   3093  O   VAL A 396     -18.516   7.266   4.812  1.00 57.91           O  
ATOM   3094  CG1 VAL A 396     -18.391   4.832   6.863  1.00 57.91           C  
ATOM   3095  CG2 VAL A 396     -20.266   5.160   8.492  1.00 57.91           C  
ATOM   3096  N   ASN A 397     -20.203   5.996   4.059  1.00 61.59           N  
ATOM   3097  CA  ASN A 397     -19.734   6.020   2.680  1.00 61.59           C  
ATOM   3098  C   ASN A 397     -19.719   7.438   2.113  1.00 61.59           C  
ATOM   3099  CB  ASN A 397     -20.594   5.102   1.804  1.00 61.59           C  
ATOM   3100  O   ASN A 397     -18.812   7.812   1.374  1.00 61.59           O  
ATOM   3101  CG  ASN A 397     -20.297   3.633   2.039  1.00 61.59           C  
ATOM   3102  ND2 ASN A 397     -21.250   2.777   1.715  1.00 61.59           N  
ATOM   3103  OD1 ASN A 397     -19.219   3.271   2.510  1.00 61.59           O  
ATOM   3104  N   SER A 398     -20.719   8.273   2.449  1.00 61.31           N  
ATOM   3105  CA  SER A 398     -20.828   9.656   2.004  1.00 61.31           C  
ATOM   3106  C   SER A 398     -19.734  10.531   2.637  1.00 61.31           C  
ATOM   3107  CB  SER A 398     -22.203  10.227   2.336  1.00 61.31           C  
ATOM   3108  O   SER A 398     -19.141  11.375   1.966  1.00 61.31           O  
ATOM   3109  OG  SER A 398     -22.344  10.430   3.732  1.00 61.31           O  
ATOM   3110  N   ILE A 399     -19.500  10.406   3.889  1.00 55.75           N  
ATOM   3111  CA  ILE A 399     -18.500  11.164   4.633  1.00 55.75           C  
ATOM   3112  C   ILE A 399     -17.094  10.781   4.148  1.00 55.75           C  
ATOM   3113  CB  ILE A 399     -18.625  10.922   6.152  1.00 55.75           C  
ATOM   3114  O   ILE A 399     -16.234  11.648   3.990  1.00 55.75           O  
ATOM   3115  CG1 ILE A 399     -19.938  11.508   6.680  1.00 55.75           C  
ATOM   3116  CG2 ILE A 399     -17.422  11.523   6.895  1.00 55.75           C  
ATOM   3117  CD1 ILE A 399     -20.234  11.156   8.133  1.00 55.75           C  
ATOM   3118  N   ILE A 400     -16.844   9.672   3.803  1.00 55.44           N  
ATOM   3119  CA  ILE A 400     -15.562   9.133   3.348  1.00 55.44           C  
ATOM   3120  C   ILE A 400     -15.258   9.633   1.938  1.00 55.44           C  
ATOM   3121  CB  ILE A 400     -15.570   7.586   3.371  1.00 55.44           C  
ATOM   3122  O   ILE A 400     -14.117   9.984   1.630  1.00 55.44           O  
ATOM   3123  CG1 ILE A 400     -15.555   7.074   4.816  1.00 55.44           C  
ATOM   3124  CG2 ILE A 400     -14.383   7.027   2.584  1.00 55.44           C  
ATOM   3125  CD1 ILE A 400     -15.719   5.562   4.941  1.00 55.44           C  
ATOM   3126  N   GLU A 401     -16.250   9.445   1.104  1.00 55.28           N  
ATOM   3127  CA  GLU A 401     -16.078   9.969  -0.249  1.00 55.28           C  
ATOM   3128  C   GLU A 401     -15.609  11.422  -0.226  1.00 55.28           C  
ATOM   3129  CB  GLU A 401     -17.391   9.852  -1.036  1.00 55.28           C  
ATOM   3130  O   GLU A 401     -14.742  11.812  -1.013  1.00 55.28           O  
ATOM   3131  CG  GLU A 401     -17.594   8.492  -1.692  1.00 55.28           C  
ATOM   3132  CD  GLU A 401     -18.844   8.422  -2.541  1.00 55.28           C  
ATOM   3133  OE1 GLU A 401     -19.125   7.348  -3.125  1.00 55.28           O  
ATOM   3134  OE2 GLU A 401     -19.562   9.445  -2.625  1.00 55.28           O  
ATOM   3135  N   LYS A 402     -16.094  12.102   0.680  1.00 55.38           N  
ATOM   3136  CA  LYS A 402     -15.750  13.516   0.825  1.00 55.38           C  
ATOM   3137  C   LYS A 402     -14.367  13.688   1.452  1.00 55.38           C  
ATOM   3138  CB  LYS A 402     -16.797  14.242   1.669  1.00 55.38           C  
ATOM   3139  O   LYS A 402     -13.602  14.570   1.049  1.00 55.38           O  
ATOM   3140  CG  LYS A 402     -18.047  14.648   0.892  1.00 55.38           C  
ATOM   3141  CD  LYS A 402     -19.031  15.391   1.776  1.00 55.38           C  
ATOM   3142  CE  LYS A 402     -20.344  15.664   1.043  1.00 55.38           C  
ATOM   3143  NZ  LYS A 402     -21.234  16.578   1.823  1.00 55.38           N  
ATOM   3144  N   MET A 403     -14.016  12.805   2.350  1.00 53.19           N  
ATOM   3145  CA  MET A 403     -12.727  12.820   3.029  1.00 53.19           C  
ATOM   3146  C   MET A 403     -11.625  12.266   2.125  1.00 53.19           C  
ATOM   3147  CB  MET A 403     -12.789  12.008   4.328  1.00 53.19           C  
ATOM   3148  O   MET A 403     -10.500  12.758   2.131  1.00 53.19           O  
ATOM   3149  CG  MET A 403     -13.398  12.773   5.492  1.00 53.19           C  
ATOM   3150  SD  MET A 403     -13.141  11.922   7.098  1.00 53.19           S  
ATOM   3151  CE  MET A 403     -13.695  10.250   6.672  1.00 53.19           C  
ATOM   3152  N   ASN A 404     -11.852  11.180   1.344  1.00 53.25           N  
ATOM   3153  CA  ASN A 404     -10.938  10.547   0.400  1.00 53.25           C  
ATOM   3154  C   ASN A 404     -10.523  11.508  -0.710  1.00 53.25           C  
ATOM   3155  CB  ASN A 404     -11.562   9.289  -0.197  1.00 53.25           C  
ATOM   3156  O   ASN A 404      -9.367  11.508  -1.145  1.00 53.25           O  
ATOM   3157  CG  ASN A 404     -11.484   8.094   0.737  1.00 53.25           C  
ATOM   3158  ND2 ASN A 404     -12.297   7.082   0.478  1.00 53.25           N  
ATOM   3159  OD1 ASN A 404     -10.688   8.086   1.684  1.00 53.25           O  
ATOM   3160  N   THR A 405     -11.438  12.336  -1.263  1.00 56.69           N  
ATOM   3161  CA  THR A 405     -11.125  13.328  -2.279  1.00 56.69           C  
ATOM   3162  C   THR A 405     -10.117  14.352  -1.749  1.00 56.69           C  
ATOM   3163  CB  THR A 405     -12.391  14.062  -2.756  1.00 56.69           C  
ATOM   3164  O   THR A 405      -9.172  14.719  -2.447  1.00 56.69           O  
ATOM   3165  CG2 THR A 405     -12.125  14.867  -4.023  1.00 56.69           C  
ATOM   3166  OG1 THR A 405     -13.414  13.094  -3.023  1.00 56.69           O  
ATOM   3167  N   GLN A 406     -10.227  14.750  -0.613  1.00 49.38           N  
ATOM   3168  CA  GLN A 406      -9.375  15.750   0.011  1.00 49.38           C  
ATOM   3169  C   GLN A 406      -8.047  15.141   0.458  1.00 49.38           C  
ATOM   3170  CB  GLN A 406     -10.086  16.391   1.203  1.00 49.38           C  
ATOM   3171  O   GLN A 406      -6.992  15.773   0.323  1.00 49.38           O  
ATOM   3172  CG  GLN A 406     -11.305  17.219   0.819  1.00 49.38           C  
ATOM   3173  CD  GLN A 406     -10.953  18.531   0.145  1.00 49.38           C  
ATOM   3174  NE2 GLN A 406     -11.875  19.047  -0.654  1.00 49.38           N  
ATOM   3175  OE1 GLN A 406      -9.859  19.062   0.342  1.00 49.38           O  
ATOM   3176  N   PHE A 407      -8.102  13.844   0.753  1.00 52.12           N  
ATOM   3177  CA  PHE A 407      -6.953  13.125   1.287  1.00 52.12           C  
ATOM   3178  C   PHE A 407      -6.082  12.586   0.159  1.00 52.12           C  
ATOM   3179  CB  PHE A 407      -7.414  11.969   2.189  1.00 52.12           C  
ATOM   3180  O   PHE A 407      -4.852  12.555   0.275  1.00 52.12           O  
ATOM   3181  CG  PHE A 407      -7.941  12.422   3.525  1.00 52.12           C  
ATOM   3182  CD1 PHE A 407      -7.141  13.164   4.391  1.00 52.12           C  
ATOM   3183  CD2 PHE A 407      -9.234  12.109   3.916  1.00 52.12           C  
ATOM   3184  CE1 PHE A 407      -7.625  13.578   5.625  1.00 52.12           C  
ATOM   3185  CE2 PHE A 407      -9.727  12.523   5.152  1.00 52.12           C  
ATOM   3186  CZ  PHE A 407      -8.922  13.258   6.004  1.00 52.12           C  
ATOM   3187  N   ALA A 408      -6.750  12.047  -0.885  1.00 50.97           N  
ATOM   3188  CA  ALA A 408      -6.066  11.633  -2.107  1.00 50.97           C  
ATOM   3189  C   ALA A 408      -5.277  12.797  -2.713  1.00 50.97           C  
ATOM   3190  CB  ALA A 408      -7.070  11.094  -3.123  1.00 50.97           C  
ATOM   3191  O   ALA A 408      -4.176  12.602  -3.232  1.00 50.97           O  
ATOM   3192  N   SER A 409      -5.723  13.922  -2.582  1.00 49.97           N  
ATOM   3193  CA  SER A 409      -5.074  15.156  -3.033  1.00 49.97           C  
ATOM   3194  C   SER A 409      -3.871  15.492  -2.162  1.00 49.97           C  
ATOM   3195  CB  SER A 409      -6.066  16.312  -3.025  1.00 49.97           C  
ATOM   3196  O   SER A 409      -2.824  15.898  -2.672  1.00 49.97           O  
ATOM   3197  OG  SER A 409      -5.434  17.516  -3.418  1.00 49.97           O  
ATOM   3198  N   VAL A 410      -3.926  15.227  -0.894  1.00 50.78           N  
ATOM   3199  CA  VAL A 410      -2.871  15.492   0.081  1.00 50.78           C  
ATOM   3200  C   VAL A 410      -1.810  14.398  -0.004  1.00 50.78           C  
ATOM   3201  CB  VAL A 410      -3.436  15.578   1.517  1.00 50.78           C  
ATOM   3202  O   VAL A 410      -0.611  14.680   0.065  1.00 50.78           O  
ATOM   3203  CG1 VAL A 410      -2.303  15.688   2.535  1.00 50.78           C  
ATOM   3204  CG2 VAL A 410      -4.395  16.750   1.644  1.00 50.78           C  
ATOM   3205  N   GLY A 411      -2.295  13.078  -0.087  1.00 50.28           N  
ATOM   3206  CA  GLY A 411      -1.393  11.961  -0.305  1.00 50.28           C  
ATOM   3207  C   GLY A 411      -0.576  12.094  -1.577  1.00 50.28           C  
ATOM   3208  O   GLY A 411       0.614  11.773  -1.592  1.00 50.28           O  
ATOM   3209  N   LYS A 412      -1.157  12.594  -2.725  1.00 51.94           N  
ATOM   3210  CA  LYS A 412      -0.509  12.844  -4.008  1.00 51.94           C  
ATOM   3211  C   LYS A 412       0.546  13.938  -3.889  1.00 51.94           C  
ATOM   3212  CB  LYS A 412      -1.544  13.227  -5.066  1.00 51.94           C  
ATOM   3213  O   LYS A 412       1.623  13.836  -4.480  1.00 51.94           O  
ATOM   3214  CG  LYS A 412      -1.008  13.211  -6.492  1.00 51.94           C  
ATOM   3215  CD  LYS A 412      -2.086  13.594  -7.500  1.00 51.94           C  
ATOM   3216  CE  LYS A 412      -1.530  13.656  -8.914  1.00 51.94           C  
ATOM   3217  NZ  LYS A 412      -2.584  14.031  -9.906  1.00 51.94           N  
ATOM   3218  N   GLU A 413       0.369  14.883  -3.082  1.00 53.25           N  
ATOM   3219  CA  GLU A 413       1.271  16.016  -2.855  1.00 53.25           C  
ATOM   3220  C   GLU A 413       2.463  15.602  -1.998  1.00 53.25           C  
ATOM   3221  CB  GLU A 413       0.524  17.172  -2.195  1.00 53.25           C  
ATOM   3222  O   GLU A 413       3.590  16.031  -2.244  1.00 53.25           O  
ATOM   3223  CG  GLU A 413      -0.361  17.953  -3.150  1.00 53.25           C  
ATOM   3224  CD  GLU A 413      -0.786  19.312  -2.602  1.00 53.25           C  
ATOM   3225  OE1 GLU A 413      -1.442  20.078  -3.334  1.00 53.25           O  
ATOM   3226  OE2 GLU A 413      -0.457  19.594  -1.430  1.00 53.25           O  
ATOM   3227  N   PHE A 414       2.311  14.711  -1.121  1.00 54.44           N  
ATOM   3228  CA  PHE A 414       3.330  14.250  -0.184  1.00 54.44           C  
ATOM   3229  C   PHE A 414       4.211  13.188  -0.824  1.00 54.44           C  
ATOM   3230  CB  PHE A 414       2.680  13.703   1.090  1.00 54.44           C  
ATOM   3231  O   PHE A 414       5.398  13.078  -0.508  1.00 54.44           O  
ATOM   3232  CG  PHE A 414       2.160  14.766   2.016  1.00 54.44           C  
ATOM   3233  CD1 PHE A 414       3.035  15.609   2.693  1.00 54.44           C  
ATOM   3234  CD2 PHE A 414       0.793  14.930   2.207  1.00 54.44           C  
ATOM   3235  CE1 PHE A 414       2.555  16.594   3.551  1.00 54.44           C  
ATOM   3236  CE2 PHE A 414       0.307  15.914   3.061  1.00 54.44           C  
ATOM   3237  CZ  PHE A 414       1.188  16.750   3.732  1.00 54.44           C  
ATOM   3238  N   ASN A 415       3.676  12.297  -1.720  1.00 47.88           N  
ATOM   3239  CA  ASN A 415       4.406  11.328  -2.539  1.00 47.88           C  
ATOM   3240  C   ASN A 415       5.367  12.023  -3.498  1.00 47.88           C  
ATOM   3241  CB  ASN A 415       3.432  10.438  -3.314  1.00 47.88           C  
ATOM   3242  O   ASN A 415       6.418  11.477  -3.830  1.00 47.88           O  
ATOM   3243  CG  ASN A 415       4.055   9.125  -3.732  1.00 47.88           C  
ATOM   3244  ND2 ASN A 415       3.357   8.383  -4.586  1.00 47.88           N  
ATOM   3245  OD1 ASN A 415       5.148   8.773  -3.289  1.00 47.88           O  
ATOM   3246  N   ASP A 416       5.180  13.250  -3.914  1.00 51.84           N  
ATOM   3247  CA  ASP A 416       6.016  14.078  -4.777  1.00 51.84           C  
ATOM   3248  C   ASP A 416       7.223  14.617  -4.020  1.00 51.84           C  
ATOM   3249  CB  ASP A 416       5.199  15.234  -5.367  1.00 51.84           C  
ATOM   3250  O   ASP A 416       8.289  14.820  -4.602  1.00 51.84           O  
ATOM   3251  CG  ASP A 416       5.910  15.938  -6.512  1.00 51.84           C  
ATOM   3252  OD1 ASP A 416       6.398  15.250  -7.434  1.00 51.84           O  
ATOM   3253  OD2 ASP A 416       5.980  17.188  -6.484  1.00 51.84           O  
ATOM   3254  N   LEU A 417       7.402  14.406  -2.633  1.00 53.06           N  
ATOM   3255  CA  LEU A 417       8.531  14.922  -1.860  1.00 53.06           C  
ATOM   3256  C   LEU A 417       9.211  13.805  -1.080  1.00 53.06           C  
ATOM   3257  CB  LEU A 417       8.062  16.016  -0.900  1.00 53.06           C  
ATOM   3258  O   LEU A 417       8.867  13.547   0.075  1.00 53.06           O  
ATOM   3259  CG  LEU A 417       7.879  17.422  -1.500  1.00 53.06           C  
ATOM   3260  CD1 LEU A 417       6.672  18.109  -0.879  1.00 53.06           C  
ATOM   3261  CD2 LEU A 417       9.141  18.250  -1.302  1.00 53.06           C  
ATOM   3262  N   GLU A 418       9.914  12.672  -1.514  1.00 49.19           N  
ATOM   3263  CA  GLU A 418      10.312  11.289  -1.236  1.00 49.19           C  
ATOM   3264  C   GLU A 418      11.516  11.242  -0.297  1.00 49.19           C  
ATOM   3265  CB  GLU A 418      10.633  10.547  -2.537  1.00 49.19           C  
ATOM   3266  O   GLU A 418      11.570  10.398   0.602  1.00 49.19           O  
ATOM   3267  CG  GLU A 418      10.727   9.039  -2.377  1.00 49.19           C  
ATOM   3268  CD  GLU A 418      10.953   8.312  -3.691  1.00 49.19           C  
ATOM   3269  OE1 GLU A 418      11.070   7.062  -3.680  1.00 49.19           O  
ATOM   3270  OE2 GLU A 418      11.016   8.992  -4.738  1.00 49.19           O  
ATOM   3271  N   LYS A 419      12.289  12.328   0.323  1.00 48.91           N  
ATOM   3272  CA  LYS A 419      13.391  12.039   1.232  1.00 48.91           C  
ATOM   3273  C   LYS A 419      13.086  12.523   2.645  1.00 48.91           C  
ATOM   3274  CB  LYS A 419      14.688  12.688   0.727  1.00 48.91           C  
ATOM   3275  O   LYS A 419      13.438  11.875   3.625  1.00 48.91           O  
ATOM   3276  CG  LYS A 419      15.570  11.750  -0.078  1.00 48.91           C  
ATOM   3277  CD  LYS A 419      16.875  12.422  -0.470  1.00 48.91           C  
ATOM   3278  CE  LYS A 419      17.734  11.508  -1.338  1.00 48.91           C  
ATOM   3279  NZ  LYS A 419      19.016  12.164  -1.735  1.00 48.91           N  
ATOM   3280  N   ARG A 420      12.062  13.203   2.963  1.00 47.91           N  
ATOM   3281  CA  ARG A 420      11.445  13.656   4.207  1.00 47.91           C  
ATOM   3282  C   ARG A 420      10.086  13.008   4.410  1.00 47.91           C  
ATOM   3283  CB  ARG A 420      11.305  15.180   4.211  1.00 47.91           C  
ATOM   3284  O   ARG A 420       9.531  13.047   5.512  1.00 47.91           O  
ATOM   3285  CG  ARG A 420      12.570  15.914   4.641  1.00 47.91           C  
ATOM   3286  CD  ARG A 420      12.430  17.422   4.480  1.00 47.91           C  
ATOM   3287  NE  ARG A 420      11.836  18.031   5.664  1.00 47.91           N  
ATOM   3288  NH1 ARG A 420      11.516  20.109   4.688  1.00 47.91           N  
ATOM   3289  NH2 ARG A 420      10.891  19.750   6.867  1.00 47.91           N  
ATOM   3290  CZ  ARG A 420      11.414  19.297   5.738  1.00 47.91           C  
ATOM   3291  N   ILE A 421       9.625  11.945   3.668  1.00 48.97           N  
ATOM   3292  CA  ILE A 421       8.250  11.617   3.305  1.00 48.97           C  
ATOM   3293  C   ILE A 421       7.941  10.172   3.689  1.00 48.97           C  
ATOM   3294  CB  ILE A 421       7.996  11.836   1.796  1.00 48.97           C  
ATOM   3295  O   ILE A 421       6.805   9.844   4.031  1.00 48.97           O  
ATOM   3296  CG1 ILE A 421       7.992  13.336   1.466  1.00 48.97           C  
ATOM   3297  CG2 ILE A 421       6.680  11.180   1.368  1.00 48.97           C  
ATOM   3298  CD1 ILE A 421       7.867  13.641  -0.021  1.00 48.97           C  
ATOM   3299  N   GLU A 422       9.023   9.273   3.891  1.00 51.28           N  
ATOM   3300  CA  GLU A 422       8.594   7.934   4.285  1.00 51.28           C  
ATOM   3301  C   GLU A 422       8.039   7.926   5.711  1.00 51.28           C  
ATOM   3302  CB  GLU A 422       9.750   6.938   4.164  1.00 51.28           C  
ATOM   3303  O   GLU A 422       7.008   7.309   5.980  1.00 51.28           O  
ATOM   3304  CG  GLU A 422       9.977   6.434   2.748  1.00 51.28           C  
ATOM   3305  CD  GLU A 422      11.148   5.461   2.639  1.00 51.28           C  
ATOM   3306  OE1 GLU A 422      11.438   4.992   1.518  1.00 51.28           O  
ATOM   3307  OE2 GLU A 422      11.766   5.168   3.686  1.00 51.28           O  
ATOM   3308  N   ASN A 423       8.680   8.758   6.645  1.00 51.06           N  
ATOM   3309  CA  ASN A 423       8.234   8.914   8.023  1.00 51.06           C  
ATOM   3310  C   ASN A 423       7.000   9.805   8.109  1.00 51.06           C  
ATOM   3311  CB  ASN A 423       9.359   9.477   8.891  1.00 51.06           C  
ATOM   3312  O   ASN A 423       6.094   9.539   8.906  1.00 51.06           O  
ATOM   3313  CG  ASN A 423       9.125   9.250  10.375  1.00 51.06           C  
ATOM   3314  ND2 ASN A 423       9.961   9.859  11.203  1.00 51.06           N  
ATOM   3315  OD1 ASN A 423       8.195   8.539  10.766  1.00 51.06           O  
ATOM   3316  N   LEU A 424       6.930  10.781   7.270  1.00 48.31           N  
ATOM   3317  CA  LEU A 424       5.820  11.727   7.195  1.00 48.31           C  
ATOM   3318  C   LEU A 424       4.594  11.078   6.562  1.00 48.31           C  
ATOM   3319  CB  LEU A 424       6.223  12.969   6.395  1.00 48.31           C  
ATOM   3320  O   LEU A 424       3.463  11.336   6.988  1.00 48.31           O  
ATOM   3321  CG  LEU A 424       5.270  14.164   6.465  1.00 48.31           C  
ATOM   3322  CD1 LEU A 424       5.176  14.680   7.895  1.00 48.31           C  
ATOM   3323  CD2 LEU A 424       5.723  15.266   5.516  1.00 48.31           C  
ATOM   3324  N   ASN A 425       4.762  10.273   5.559  1.00 51.66           N  
ATOM   3325  CA  ASN A 425       3.703   9.484   4.945  1.00 51.66           C  
ATOM   3326  C   ASN A 425       3.055   8.531   5.949  1.00 51.66           C  
ATOM   3327  CB  ASN A 425       4.242   8.695   3.748  1.00 51.66           C  
ATOM   3328  O   ASN A 425       1.832   8.383   5.969  1.00 51.66           O  
ATOM   3329  CG  ASN A 425       3.145   8.047   2.932  1.00 51.66           C  
ATOM   3330  ND2 ASN A 425       3.529   7.145   2.033  1.00 51.66           N  
ATOM   3331  OD1 ASN A 425       1.962   8.344   3.107  1.00 51.66           O  
ATOM   3332  N   LYS A 426       3.879   7.875   6.785  1.00 57.28           N  
ATOM   3333  CA  LYS A 426       3.383   6.996   7.840  1.00 57.28           C  
ATOM   3334  C   LYS A 426       2.613   7.781   8.898  1.00 57.28           C  
ATOM   3335  CB  LYS A 426       4.539   6.234   8.492  1.00 57.28           C  
ATOM   3336  O   LYS A 426       1.571   7.332   9.375  1.00 57.28           O  
ATOM   3337  CG  LYS A 426       5.086   5.094   7.645  1.00 57.28           C  
ATOM   3338  CD  LYS A 426       6.156   4.309   8.391  1.00 57.28           C  
ATOM   3339  CE  LYS A 426       6.766   3.221   7.520  1.00 57.28           C  
ATOM   3340  NZ  LYS A 426       7.871   2.502   8.219  1.00 57.28           N  
ATOM   3341  N   LYS A 427       3.123   8.953   9.273  1.00 55.22           N  
ATOM   3342  CA  LYS A 427       2.494   9.836  10.250  1.00 55.22           C  
ATOM   3343  C   LYS A 427       1.193  10.422   9.711  1.00 55.22           C  
ATOM   3344  CB  LYS A 427       3.449  10.969  10.648  1.00 55.22           C  
ATOM   3345  O   LYS A 427       0.206  10.539  10.438  1.00 55.22           O  
ATOM   3346  CG  LYS A 427       4.492  10.555  11.680  1.00 55.22           C  
ATOM   3347  CD  LYS A 427       5.359  11.742  12.094  1.00 55.22           C  
ATOM   3348  CE  LYS A 427       6.496  11.305  13.008  1.00 55.22           C  
ATOM   3349  NZ  LYS A 427       7.422  12.438  13.320  1.00 55.22           N  
ATOM   3350  N   VAL A 428       1.176  10.828   8.500  1.00 64.12           N  
ATOM   3351  CA  VAL A 428      -0.008  11.359   7.828  1.00 64.12           C  
ATOM   3352  C   VAL A 428      -1.059  10.258   7.691  1.00 64.12           C  
ATOM   3353  CB  VAL A 428       0.338  11.938   6.438  1.00 64.12           C  
ATOM   3354  O   VAL A 428      -2.240  10.484   7.965  1.00 64.12           O  
ATOM   3355  CG1 VAL A 428      -0.934  12.250   5.652  1.00 64.12           C  
ATOM   3356  CG2 VAL A 428       1.203  13.188   6.582  1.00 64.12           C  
ATOM   3357  N   ASP A 429      -0.640   9.039   7.262  1.00 64.56           N  
ATOM   3358  CA  ASP A 429      -1.538   7.895   7.172  1.00 64.56           C  
ATOM   3359  C   ASP A 429      -2.129   7.551   8.539  1.00 64.56           C  
ATOM   3360  CB  ASP A 429      -0.805   6.684   6.594  1.00 64.56           C  
ATOM   3361  O   ASP A 429      -3.322   7.270   8.648  1.00 64.56           O  
ATOM   3362  CG  ASP A 429      -0.603   6.773   5.090  1.00 64.56           C  
ATOM   3363  OD1 ASP A 429      -1.252   7.617   4.438  1.00 64.56           O  
ATOM   3364  OD2 ASP A 429       0.212   5.988   4.555  1.00 64.56           O  
ATOM   3365  N   ASP A 430      -1.265   7.625   9.500  1.00 68.38           N  
ATOM   3366  CA  ASP A 430      -1.687   7.367  10.875  1.00 68.38           C  
ATOM   3367  C   ASP A 430      -2.645   8.445  11.367  1.00 68.38           C  
ATOM   3368  CB  ASP A 430      -0.472   7.281  11.805  1.00 68.38           C  
ATOM   3369  O   ASP A 430      -3.639   8.148  12.031  1.00 68.38           O  
ATOM   3370  CG  ASP A 430      -0.786   6.613  13.133  1.00 68.38           C  
ATOM   3371  OD1 ASP A 430      -1.668   5.730  13.180  1.00 68.38           O  
ATOM   3372  OD2 ASP A 430      -0.148   6.980  14.141  1.00 68.38           O  
ATOM   3373  N   GLY A 431      -2.311   9.711  11.133  1.00 70.88           N  
ATOM   3374  CA  GLY A 431      -3.189  10.820  11.469  1.00 70.88           C  
ATOM   3375  C   GLY A 431      -4.551  10.727  10.812  1.00 70.88           C  
ATOM   3376  O   GLY A 431      -5.578  10.977  11.445  1.00 70.88           O  
ATOM   3377  N   PHE A 432      -4.535  10.328   9.617  1.00 73.75           N  
ATOM   3378  CA  PHE A 432      -5.770  10.148   8.859  1.00 73.75           C  
ATOM   3379  C   PHE A 432      -6.629   9.047   9.469  1.00 73.75           C  
ATOM   3380  CB  PHE A 432      -5.457   9.828   7.395  1.00 73.75           C  
ATOM   3381  O   PHE A 432      -7.844   9.203   9.594  1.00 73.75           O  
ATOM   3382  CG  PHE A 432      -4.930  10.992   6.613  1.00 73.75           C  
ATOM   3383  CD1 PHE A 432      -5.598  12.211   6.617  1.00 73.75           C  
ATOM   3384  CD2 PHE A 432      -3.760  10.875   5.871  1.00 73.75           C  
ATOM   3385  CE1 PHE A 432      -5.109  13.297   5.891  1.00 73.75           C  
ATOM   3386  CE2 PHE A 432      -3.266  11.961   5.145  1.00 73.75           C  
ATOM   3387  CZ  PHE A 432      -3.941  13.164   5.156  1.00 73.75           C  
ATOM   3388  N   LEU A 433      -6.051   8.000   9.711  1.00 80.12           N  
ATOM   3389  CA  LEU A 433      -6.746   6.867  10.305  1.00 80.12           C  
ATOM   3390  C   LEU A 433      -7.324   7.234  11.664  1.00 80.12           C  
ATOM   3391  CB  LEU A 433      -5.797   5.672  10.445  1.00 80.12           C  
ATOM   3392  O   LEU A 433      -8.445   6.832  12.000  1.00 80.12           O  
ATOM   3393  CG  LEU A 433      -6.438   4.340  10.844  1.00 80.12           C  
ATOM   3394  CD1 LEU A 433      -7.047   3.662   9.617  1.00 80.12           C  
ATOM   3395  CD2 LEU A 433      -5.410   3.430  11.508  1.00 80.12           C  
ATOM   3396  N   ASP A 434      -6.633   8.008  12.414  1.00 78.81           N  
ATOM   3397  CA  ASP A 434      -7.086   8.461  13.727  1.00 78.81           C  
ATOM   3398  C   ASP A 434      -8.312   9.359  13.602  1.00 78.81           C  
ATOM   3399  CB  ASP A 434      -5.965   9.203  14.453  1.00 78.81           C  
ATOM   3400  O   ASP A 434      -9.273   9.219  14.367  1.00 78.81           O  
ATOM   3401  CG  ASP A 434      -4.891   8.273  15.000  1.00 78.81           C  
ATOM   3402  OD1 ASP A 434      -5.141   7.055  15.109  1.00 78.81           O  
ATOM   3403  OD2 ASP A 434      -3.789   8.766  15.320  1.00 78.81           O  
ATOM   3404  N   VAL A 435      -8.234  10.266  12.734  1.00 73.12           N  
ATOM   3405  CA  VAL A 435      -9.352  11.180  12.516  1.00 73.12           C  
ATOM   3406  C   VAL A 435     -10.578  10.391  12.070  1.00 73.12           C  
ATOM   3407  CB  VAL A 435      -9.000  12.258  11.469  1.00 73.12           C  
ATOM   3408  O   VAL A 435     -11.688  10.617  12.570  1.00 73.12           O  
ATOM   3409  CG1 VAL A 435     -10.242  13.070  11.094  1.00 73.12           C  
ATOM   3410  CG2 VAL A 435      -7.902  13.172  11.992  1.00 73.12           C  
ATOM   3411  N   TRP A 436     -10.312   9.531  11.117  1.00 79.62           N  
ATOM   3412  CA  TRP A 436     -11.398   8.680  10.641  1.00 79.62           C  
ATOM   3413  C   TRP A 436     -11.984   7.855  11.781  1.00 79.62           C  
ATOM   3414  CB  TRP A 436     -10.898   7.754   9.523  1.00 79.62           C  
ATOM   3415  O   TRP A 436     -13.211   7.754  11.906  1.00 79.62           O  
ATOM   3416  CG  TRP A 436     -11.859   6.664   9.164  1.00 79.62           C  
ATOM   3417  CD1 TRP A 436     -11.742   5.328   9.430  1.00 79.62           C  
ATOM   3418  CD2 TRP A 436     -13.094   6.820   8.453  1.00 79.62           C  
ATOM   3419  CE2 TRP A 436     -13.672   5.535   8.328  1.00 79.62           C  
ATOM   3420  CE3 TRP A 436     -13.773   7.922   7.914  1.00 79.62           C  
ATOM   3421  NE1 TRP A 436     -12.820   4.645   8.938  1.00 79.62           N  
ATOM   3422  CH2 TRP A 436     -15.531   6.418   7.168  1.00 79.62           C  
ATOM   3423  CZ2 TRP A 436     -14.891   5.324   7.688  1.00 79.62           C  
ATOM   3424  CZ3 TRP A 436     -14.992   7.707   7.273  1.00 79.62           C  
ATOM   3425  N   THR A 437     -11.141   7.230  12.461  1.00 82.50           N  
ATOM   3426  CA  THR A 437     -11.562   6.418  13.594  1.00 82.50           C  
ATOM   3427  C   THR A 437     -12.391   7.242  14.578  1.00 82.50           C  
ATOM   3428  CB  THR A 437     -10.352   5.812  14.336  1.00 82.50           C  
ATOM   3429  O   THR A 437     -13.438   6.785  15.047  1.00 82.50           O  
ATOM   3430  CG2 THR A 437     -10.797   4.961  15.516  1.00 82.50           C  
ATOM   3431  OG1 THR A 437      -9.602   4.996  13.422  1.00 82.50           O  
ATOM   3432  N   TYR A 438     -12.047   8.406  14.891  1.00 78.12           N  
ATOM   3433  CA  TYR A 438     -12.773   9.305  15.773  1.00 78.12           C  
ATOM   3434  C   TYR A 438     -14.148   9.641  15.203  1.00 78.12           C  
ATOM   3435  CB  TYR A 438     -11.977  10.594  16.016  1.00 78.12           C  
ATOM   3436  O   TYR A 438     -15.141   9.648  15.930  1.00 78.12           O  
ATOM   3437  CG  TYR A 438     -10.883  10.445  17.031  1.00 78.12           C  
ATOM   3438  CD1 TYR A 438     -11.172  10.102  18.359  1.00 78.12           C  
ATOM   3439  CD2 TYR A 438      -9.547  10.656  16.688  1.00 78.12           C  
ATOM   3440  CE1 TYR A 438     -10.156   9.969  19.297  1.00 78.12           C  
ATOM   3441  CE2 TYR A 438      -8.531  10.531  17.625  1.00 78.12           C  
ATOM   3442  OH  TYR A 438      -7.840  10.047  19.859  1.00 78.12           O  
ATOM   3443  CZ  TYR A 438      -8.844  10.180  18.922  1.00 78.12           C  
ATOM   3444  N   ASN A 439     -14.180   9.984  13.992  1.00 75.56           N  
ATOM   3445  CA  ASN A 439     -15.438  10.320  13.336  1.00 75.56           C  
ATOM   3446  C   ASN A 439     -16.406   9.141  13.352  1.00 75.56           C  
ATOM   3447  CB  ASN A 439     -15.195  10.781  11.898  1.00 75.56           C  
ATOM   3448  O   ASN A 439     -17.609   9.320  13.570  1.00 75.56           O  
ATOM   3449  CG  ASN A 439     -14.625  12.188  11.828  1.00 75.56           C  
ATOM   3450  ND2 ASN A 439     -14.000  12.516  10.703  1.00 75.56           N  
ATOM   3451  OD1 ASN A 439     -14.742  12.969  12.773  1.00 75.56           O  
ATOM   3452  N   ALA A 440     -15.859   8.047  13.031  1.00 78.31           N  
ATOM   3453  CA  ALA A 440     -16.672   6.836  13.055  1.00 78.31           C  
ATOM   3454  C   ALA A 440     -17.234   6.582  14.453  1.00 78.31           C  
ATOM   3455  CB  ALA A 440     -15.859   5.633  12.586  1.00 78.31           C  
ATOM   3456  O   ALA A 440     -18.422   6.270  14.609  1.00 78.31           O  
ATOM   3457  N   GLU A 441     -16.391   6.695  15.484  1.00 81.50           N  
ATOM   3458  CA  GLU A 441     -16.828   6.520  16.875  1.00 81.50           C  
ATOM   3459  C   GLU A 441     -17.875   7.551  17.266  1.00 81.50           C  
ATOM   3460  CB  GLU A 441     -15.625   6.609  17.812  1.00 81.50           C  
ATOM   3461  O   GLU A 441     -18.859   7.227  17.938  1.00 81.50           O  
ATOM   3462  CG  GLU A 441     -14.711   5.391  17.781  1.00 81.50           C  
ATOM   3463  CD  GLU A 441     -13.523   5.500  18.719  1.00 81.50           C  
ATOM   3464  OE1 GLU A 441     -12.734   4.535  18.812  1.00 81.50           O  
ATOM   3465  OE2 GLU A 441     -13.383   6.555  19.375  1.00 81.50           O  
ATOM   3466  N   LEU A 442     -17.656   8.742  16.906  1.00 76.00           N  
ATOM   3467  CA  LEU A 442     -18.594   9.820  17.172  1.00 76.00           C  
ATOM   3468  C   LEU A 442     -19.969   9.523  16.562  1.00 76.00           C  
ATOM   3469  CB  LEU A 442     -18.062  11.156  16.656  1.00 76.00           C  
ATOM   3470  O   LEU A 442     -21.000   9.750  17.188  1.00 76.00           O  
ATOM   3471  CG  LEU A 442     -18.953  12.375  16.875  1.00 76.00           C  
ATOM   3472  CD1 LEU A 442     -19.203  12.586  18.359  1.00 76.00           C  
ATOM   3473  CD2 LEU A 442     -18.328  13.617  16.250  1.00 76.00           C  
ATOM   3474  N   LEU A 443     -19.984   9.195  15.328  1.00 72.12           N  
ATOM   3475  CA  LEU A 443     -21.219   8.852  14.641  1.00 72.12           C  
ATOM   3476  C   LEU A 443     -22.000   7.801  15.414  1.00 72.12           C  
ATOM   3477  CB  LEU A 443     -20.922   8.336  13.227  1.00 72.12           C  
ATOM   3478  O   LEU A 443     -23.219   7.934  15.602  1.00 72.12           O  
ATOM   3479  CG  LEU A 443     -22.125   8.008  12.352  1.00 72.12           C  
ATOM   3480  CD1 LEU A 443     -22.875   9.289  11.984  1.00 72.12           C  
ATOM   3481  CD2 LEU A 443     -21.703   7.254  11.102  1.00 72.12           C  
ATOM   3482  N   ILE A 444     -21.328   6.801  15.805  1.00 75.69           N  
ATOM   3483  CA  ILE A 444     -21.969   5.719  16.547  1.00 75.69           C  
ATOM   3484  C   ILE A 444     -22.484   6.246  17.891  1.00 75.69           C  
ATOM   3485  CB  ILE A 444     -20.984   4.543  16.781  1.00 75.69           C  
ATOM   3486  O   ILE A 444     -23.594   5.910  18.297  1.00 75.69           O  
ATOM   3487  CG1 ILE A 444     -20.578   3.918  15.445  1.00 75.69           C  
ATOM   3488  CG2 ILE A 444     -21.609   3.498  17.703  1.00 75.69           C  
ATOM   3489  CD1 ILE A 444     -21.750   3.383  14.625  1.00 75.69           C  
ATOM   3490  N   LEU A 445     -21.703   7.035  18.594  1.00 75.88           N  
ATOM   3491  CA  LEU A 445     -22.109   7.648  19.844  1.00 75.88           C  
ATOM   3492  C   LEU A 445     -23.406   8.445  19.672  1.00 75.88           C  
ATOM   3493  CB  LEU A 445     -21.000   8.555  20.391  1.00 75.88           C  
ATOM   3494  O   LEU A 445     -24.312   8.359  20.500  1.00 75.88           O  
ATOM   3495  CG  LEU A 445     -19.734   7.863  20.875  1.00 75.88           C  
ATOM   3496  CD1 LEU A 445     -18.672   8.898  21.234  1.00 75.88           C  
ATOM   3497  CD2 LEU A 445     -20.031   6.949  22.047  1.00 75.88           C  
ATOM   3498  N   LEU A 446     -23.484   9.242  18.656  1.00 68.50           N  
ATOM   3499  CA  LEU A 446     -24.656  10.055  18.375  1.00 68.50           C  
ATOM   3500  C   LEU A 446     -25.875   9.180  18.094  1.00 68.50           C  
ATOM   3501  CB  LEU A 446     -24.391  10.977  17.172  1.00 68.50           C  
ATOM   3502  O   LEU A 446     -26.984   9.484  18.547  1.00 68.50           O  
ATOM   3503  CG  LEU A 446     -23.453  12.164  17.422  1.00 68.50           C  
ATOM   3504  CD1 LEU A 446     -23.094  12.844  16.109  1.00 68.50           C  
ATOM   3505  CD2 LEU A 446     -24.094  13.156  18.391  1.00 68.50           C  
ATOM   3506  N   GLU A 447     -25.656   8.133  17.297  1.00 71.81           N  
ATOM   3507  CA  GLU A 447     -26.734   7.203  16.984  1.00 71.81           C  
ATOM   3508  C   GLU A 447     -27.250   6.512  18.234  1.00 71.81           C  
ATOM   3509  CB  GLU A 447     -26.266   6.160  15.961  1.00 71.81           C  
ATOM   3510  O   GLU A 447     -28.469   6.316  18.391  1.00 71.81           O  
ATOM   3511  CG  GLU A 447     -27.391   5.293  15.406  1.00 71.81           C  
ATOM   3512  CD  GLU A 447     -28.453   6.090  14.664  1.00 71.81           C  
ATOM   3513  OE1 GLU A 447     -29.594   5.605  14.531  1.00 71.81           O  
ATOM   3514  OE2 GLU A 447     -28.141   7.211  14.203  1.00 71.81           O  
ATOM   3515  N   ASN A 448     -26.391   6.086  19.062  1.00 74.81           N  
ATOM   3516  CA  ASN A 448     -26.766   5.469  20.328  1.00 74.81           C  
ATOM   3517  C   ASN A 448     -27.594   6.422  21.188  1.00 74.81           C  
ATOM   3518  CB  ASN A 448     -25.531   4.996  21.078  1.00 74.81           C  
ATOM   3519  O   ASN A 448     -28.578   6.016  21.797  1.00 74.81           O  
ATOM   3520  CG  ASN A 448     -24.969   3.695  20.547  1.00 74.81           C  
ATOM   3521  ND2 ASN A 448     -23.719   3.406  20.859  1.00 74.81           N  
ATOM   3522  OD1 ASN A 448     -25.672   2.953  19.844  1.00 74.81           O  
ATOM   3523  N   GLU A 449     -27.125   7.715  21.234  1.00 69.00           N  
ATOM   3524  CA  GLU A 449     -27.859   8.719  22.000  1.00 69.00           C  
ATOM   3525  C   GLU A 449     -29.281   8.898  21.438  1.00 69.00           C  
ATOM   3526  CB  GLU A 449     -27.125  10.055  21.984  1.00 69.00           C  
ATOM   3527  O   GLU A 449     -30.250   8.953  22.203  1.00 69.00           O  
ATOM   3528  CG  GLU A 449     -27.766  11.117  22.875  1.00 69.00           C  
ATOM   3529  CD  GLU A 449     -27.484  10.914  24.359  1.00 69.00           C  
ATOM   3530  OE1 GLU A 449     -28.188  11.539  25.188  1.00 69.00           O  
ATOM   3531  OE2 GLU A 449     -26.578  10.125  24.672  1.00 69.00           O  
ATOM   3532  N   ARG A 450     -29.297   9.086  20.219  1.00 64.88           N  
ATOM   3533  CA  ARG A 450     -30.578   9.273  19.547  1.00 64.88           C  
ATOM   3534  C   ARG A 450     -31.516   8.102  19.797  1.00 64.88           C  
ATOM   3535  CB  ARG A 450     -30.359   9.453  18.031  1.00 64.88           C  
ATOM   3536  O   ARG A 450     -32.688   8.297  20.094  1.00 64.88           O  
ATOM   3537  CG  ARG A 450     -31.641   9.688  17.266  1.00 64.88           C  
ATOM   3538  CD  ARG A 450     -31.391   9.805  15.766  1.00 64.88           C  
ATOM   3539  NE  ARG A 450     -32.625   9.898  15.008  1.00 64.88           N  
ATOM   3540  NH1 ARG A 450     -31.625  10.539  13.031  1.00 64.88           N  
ATOM   3541  NH2 ARG A 450     -33.906  10.305  13.133  1.00 64.88           N  
ATOM   3542  CZ  ARG A 450     -32.719  10.250  13.727  1.00 64.88           C  
ATOM   3543  N   THR A 451     -31.094   6.883  19.578  1.00 64.19           N  
ATOM   3544  CA  THR A 451     -31.875   5.660  19.766  1.00 64.19           C  
ATOM   3545  C   THR A 451     -32.375   5.543  21.188  1.00 64.19           C  
ATOM   3546  CB  THR A 451     -31.031   4.414  19.406  1.00 64.19           C  
ATOM   3547  O   THR A 451     -33.531   5.246  21.422  1.00 64.19           O  
ATOM   3548  CG2 THR A 451     -31.859   3.143  19.547  1.00 64.19           C  
ATOM   3549  OG1 THR A 451     -30.578   4.523  18.047  1.00 64.19           O  
ATOM   3550  N   LEU A 452     -31.516   5.785  22.078  1.00 66.44           N  
ATOM   3551  CA  LEU A 452     -31.875   5.660  23.484  1.00 66.44           C  
ATOM   3552  C   LEU A 452     -32.812   6.785  23.906  1.00 66.44           C  
ATOM   3553  CB  LEU A 452     -30.625   5.676  24.375  1.00 66.44           C  
ATOM   3554  O   LEU A 452     -33.781   6.555  24.641  1.00 66.44           O  
ATOM   3555  CG  LEU A 452     -29.703   4.465  24.250  1.00 66.44           C  
ATOM   3556  CD1 LEU A 452     -28.469   4.656  25.125  1.00 66.44           C  
ATOM   3557  CD2 LEU A 452     -30.438   3.188  24.641  1.00 66.44           C  
ATOM   3558  N   ASP A 453     -32.594   8.047  23.500  1.00 63.88           N  
ATOM   3559  CA  ASP A 453     -33.438   9.203  23.812  1.00 63.88           C  
ATOM   3560  C   ASP A 453     -34.812   9.062  23.203  1.00 63.88           C  
ATOM   3561  CB  ASP A 453     -32.781  10.500  23.344  1.00 63.88           C  
ATOM   3562  O   ASP A 453     -35.812   9.453  23.797  1.00 63.88           O  
ATOM   3563  CG  ASP A 453     -31.625  10.945  24.234  1.00 63.88           C  
ATOM   3564  OD1 ASP A 453     -31.484  10.398  25.344  1.00 63.88           O  
ATOM   3565  OD2 ASP A 453     -30.875  11.859  23.828  1.00 63.88           O  
ATOM   3566  N   PHE A 454     -34.875   8.672  22.000  1.00 61.66           N  
ATOM   3567  CA  PHE A 454     -36.156   8.461  21.312  1.00 61.66           C  
ATOM   3568  C   PHE A 454     -37.031   7.465  22.062  1.00 61.66           C  
ATOM   3569  CB  PHE A 454     -35.906   7.965  19.875  1.00 61.66           C  
ATOM   3570  O   PHE A 454     -38.219   7.688  22.250  1.00 61.66           O  
ATOM   3571  CG  PHE A 454     -37.188   7.777  19.078  1.00 61.66           C  
ATOM   3572  CD1 PHE A 454     -37.719   6.512  18.875  1.00 61.66           C  
ATOM   3573  CD2 PHE A 454     -37.812   8.875  18.531  1.00 61.66           C  
ATOM   3574  CE1 PHE A 454     -38.875   6.336  18.141  1.00 61.66           C  
ATOM   3575  CE2 PHE A 454     -39.000   8.703  17.781  1.00 61.66           C  
ATOM   3576  CZ  PHE A 454     -39.500   7.438  17.594  1.00 61.66           C  
ATOM   3577  N   HIS A 455     -36.406   6.398  22.453  1.00 62.56           N  
ATOM   3578  CA  HIS A 455     -37.125   5.379  23.203  1.00 62.56           C  
ATOM   3579  C   HIS A 455     -37.625   5.914  24.547  1.00 62.56           C  
ATOM   3580  CB  HIS A 455     -36.250   4.145  23.422  1.00 62.56           C  
ATOM   3581  O   HIS A 455     -38.750   5.637  24.969  1.00 62.56           O  
ATOM   3582  CG  HIS A 455     -36.094   3.307  22.188  1.00 62.56           C  
ATOM   3583  CD2 HIS A 455     -35.000   3.029  21.453  1.00 62.56           C  
ATOM   3584  ND1 HIS A 455     -37.125   2.643  21.594  1.00 62.56           N  
ATOM   3585  CE1 HIS A 455     -36.688   1.991  20.531  1.00 62.56           C  
ATOM   3586  NE2 HIS A 455     -35.406   2.209  20.422  1.00 62.56           N  
ATOM   3587  N   ASP A 456     -36.812   6.660  25.234  1.00 62.12           N  
ATOM   3588  CA  ASP A 456     -37.156   7.281  26.500  1.00 62.12           C  
ATOM   3589  C   ASP A 456     -38.312   8.266  26.344  1.00 62.12           C  
ATOM   3590  CB  ASP A 456     -35.938   7.988  27.109  1.00 62.12           C  
ATOM   3591  O   ASP A 456     -39.188   8.336  27.188  1.00 62.12           O  
ATOM   3592  CG  ASP A 456     -34.938   7.027  27.719  1.00 62.12           C  
ATOM   3593  OD1 ASP A 456     -35.250   5.836  27.891  1.00 62.12           O  
ATOM   3594  OD2 ASP A 456     -33.812   7.469  28.031  1.00 62.12           O  
ATOM   3595  N   PHE A 457     -38.281   9.008  25.281  1.00 57.88           N  
ATOM   3596  CA  PHE A 457     -39.312   9.969  24.984  1.00 57.88           C  
ATOM   3597  C   PHE A 457     -40.656   9.266  24.734  1.00 57.88           C  
ATOM   3598  CB  PHE A 457     -38.938  10.812  23.750  1.00 57.88           C  
ATOM   3599  O   PHE A 457     -41.688   9.711  25.219  1.00 57.88           O  
ATOM   3600  CG  PHE A 457     -39.969  11.844  23.391  1.00 57.88           C  
ATOM   3601  CD1 PHE A 457     -40.875  11.609  22.359  1.00 57.88           C  
ATOM   3602  CD2 PHE A 457     -40.031  13.055  24.078  1.00 57.88           C  
ATOM   3603  CE1 PHE A 457     -41.844  12.562  22.031  1.00 57.88           C  
ATOM   3604  CE2 PHE A 457     -41.000  14.016  23.734  1.00 57.88           C  
ATOM   3605  CZ  PHE A 457     -41.906  13.766  22.719  1.00 57.88           C  
ATOM   3606  N   ASN A 458     -40.656   8.180  23.969  1.00 63.31           N  
ATOM   3607  CA  ASN A 458     -41.844   7.391  23.703  1.00 63.31           C  
ATOM   3608  C   ASN A 458     -42.438   6.816  24.984  1.00 63.31           C  
ATOM   3609  CB  ASN A 458     -41.531   6.266  22.703  1.00 63.31           C  
ATOM   3610  O   ASN A 458     -43.656   6.793  25.141  1.00 63.31           O  
ATOM   3611  CG  ASN A 458     -41.344   6.773  21.297  1.00 63.31           C  
ATOM   3612  ND2 ASN A 458     -40.625   6.012  20.484  1.00 63.31           N  
ATOM   3613  OD1 ASN A 458     -41.844   7.840  20.922  1.00 63.31           O  
ATOM   3614  N   VAL A 459     -41.594   6.320  25.812  1.00 62.94           N  
ATOM   3615  CA  VAL A 459     -42.031   5.770  27.094  1.00 62.94           C  
ATOM   3616  C   VAL A 459     -42.656   6.875  27.938  1.00 62.94           C  
ATOM   3617  CB  VAL A 459     -40.875   5.098  27.844  1.00 62.94           C  
ATOM   3618  O   VAL A 459     -43.688   6.672  28.578  1.00 62.94           O  
ATOM   3619  CG1 VAL A 459     -41.312   4.684  29.250  1.00 62.94           C  
ATOM   3620  CG2 VAL A 459     -40.344   3.893  27.062  1.00 62.94           C  
ATOM   3621  N   LYS A 460     -42.031   8.016  27.953  1.00 61.94           N  
ATOM   3622  CA  LYS A 460     -42.531   9.180  28.672  1.00 61.94           C  
ATOM   3623  C   LYS A 460     -43.906   9.594  28.141  1.00 61.94           C  
ATOM   3624  CB  LYS A 460     -41.562  10.352  28.578  1.00 61.94           C  
ATOM   3625  O   LYS A 460     -44.812   9.906  28.906  1.00 61.94           O  
ATOM   3626  CG  LYS A 460     -41.969  11.562  29.406  1.00 61.94           C  
ATOM   3627  CD  LYS A 460     -40.906  12.656  29.344  1.00 61.94           C  
ATOM   3628  CE  LYS A 460     -41.312  13.883  30.156  1.00 61.94           C  
ATOM   3629  NZ  LYS A 460     -40.281  14.961  30.109  1.00 61.94           N  
ATOM   3630  N   ASN A 461     -44.031   9.664  26.844  1.00 66.44           N  
ATOM   3631  CA  ASN A 461     -45.312   9.977  26.203  1.00 66.44           C  
ATOM   3632  C   ASN A 461     -46.406   8.984  26.594  1.00 66.44           C  
ATOM   3633  CB  ASN A 461     -45.156  10.008  24.672  1.00 66.44           C  
ATOM   3634  O   ASN A 461     -47.531   9.383  26.859  1.00 66.44           O  
ATOM   3635  CG  ASN A 461     -46.312  10.680  23.984  1.00 66.44           C  
ATOM   3636  ND2 ASN A 461     -46.531  10.312  22.719  1.00 66.44           N  
ATOM   3637  OD1 ASN A 461     -47.000  11.508  24.562  1.00 66.44           O  
ATOM   3638  N   LEU A 462     -46.031   7.777  26.578  1.00 69.19           N  
ATOM   3639  CA  LEU A 462     -46.969   6.715  26.984  1.00 69.19           C  
ATOM   3640  C   LEU A 462     -47.344   6.871  28.453  1.00 69.19           C  
ATOM   3641  CB  LEU A 462     -46.312   5.344  26.766  1.00 69.19           C  
ATOM   3642  O   LEU A 462     -48.531   6.684  28.797  1.00 69.19           O  
ATOM   3643  CG  LEU A 462     -47.219   4.129  27.000  1.00 69.19           C  
ATOM   3644  CD1 LEU A 462     -48.406   4.180  26.062  1.00 69.19           C  
ATOM   3645  CD2 LEU A 462     -46.438   2.836  26.797  1.00 69.19           C  
ATOM   3646  N   TYR A 463     -46.375   7.090  29.234  1.00 67.50           N  
ATOM   3647  CA  TYR A 463     -46.625   7.340  30.656  1.00 67.50           C  
ATOM   3648  C   TYR A 463     -47.625   8.477  30.844  1.00 67.50           C  
ATOM   3649  CB  TYR A 463     -45.312   7.676  31.375  1.00 67.50           C  
ATOM   3650  O   TYR A 463     -48.562   8.352  31.625  1.00 67.50           O  
ATOM   3651  CG  TYR A 463     -45.500   8.109  32.812  1.00 67.50           C  
ATOM   3652  CD1 TYR A 463     -45.531   9.461  33.125  1.00 67.50           C  
ATOM   3653  CD2 TYR A 463     -45.594   7.176  33.812  1.00 67.50           C  
ATOM   3654  CE1 TYR A 463     -45.719   9.875  34.469  1.00 67.50           C  
ATOM   3655  CE2 TYR A 463     -45.781   7.574  35.156  1.00 67.50           C  
ATOM   3656  OH  TYR A 463     -46.000   9.320  36.750  1.00 67.50           O  
ATOM   3657  CZ  TYR A 463     -45.812   8.922  35.438  1.00 67.50           C  
ATOM   3658  N   GLU A 464     -47.406   9.594  30.188  1.00 73.44           N  
ATOM   3659  CA  GLU A 464     -48.281  10.758  30.266  1.00 73.44           C  
ATOM   3660  C   GLU A 464     -49.688  10.438  29.766  1.00 73.44           C  
ATOM   3661  CB  GLU A 464     -47.688  11.930  29.469  1.00 73.44           C  
ATOM   3662  O   GLU A 464     -50.656  10.922  30.312  1.00 73.44           O  
ATOM   3663  CG  GLU A 464     -46.438  12.539  30.109  1.00 73.44           C  
ATOM   3664  CD  GLU A 464     -46.719  13.102  31.500  1.00 73.44           C  
ATOM   3665  OE1 GLU A 464     -45.750  13.195  32.312  1.00 73.44           O  
ATOM   3666  OE2 GLU A 464     -47.875  13.461  31.781  1.00 73.44           O  
ATOM   3667  N   LYS A 465     -49.812   9.695  28.734  1.00 79.12           N  
ATOM   3668  CA  LYS A 465     -51.062   9.250  28.172  1.00 79.12           C  
ATOM   3669  C   LYS A 465     -51.844   8.391  29.172  1.00 79.12           C  
ATOM   3670  CB  LYS A 465     -50.844   8.469  26.875  1.00 79.12           C  
ATOM   3671  O   LYS A 465     -53.062   8.578  29.359  1.00 79.12           O  
ATOM   3672  CG  LYS A 465     -52.125   8.148  26.125  1.00 79.12           C  
ATOM   3673  CD  LYS A 465     -51.844   7.469  24.797  1.00 79.12           C  
ATOM   3674  CE  LYS A 465     -53.125   7.125  24.031  1.00 79.12           C  
ATOM   3675  NZ  LYS A 465     -52.812   6.516  22.703  1.00 79.12           N  
ATOM   3676  N   VAL A 466     -51.125   7.410  29.750  1.00 77.12           N  
ATOM   3677  CA  VAL A 466     -51.719   6.512  30.734  1.00 77.12           C  
ATOM   3678  C   VAL A 466     -52.156   7.309  31.969  1.00 77.12           C  
ATOM   3679  CB  VAL A 466     -50.750   5.391  31.141  1.00 77.12           C  
ATOM   3680  O   VAL A 466     -53.219   7.090  32.500  1.00 77.12           O  
ATOM   3681  CG1 VAL A 466     -51.281   4.602  32.344  1.00 77.12           C  
ATOM   3682  CG2 VAL A 466     -50.469   4.461  29.969  1.00 77.12           C  
ATOM   3683  N   LYS A 467     -51.281   8.180  32.375  1.00 79.56           N  
ATOM   3684  CA  LYS A 467     -51.594   9.062  33.500  1.00 79.56           C  
ATOM   3685  C   LYS A 467     -52.844   9.891  33.250  1.00 79.56           C  
ATOM   3686  CB  LYS A 467     -50.406   9.977  33.812  1.00 79.56           C  
ATOM   3687  O   LYS A 467     -53.688  10.039  34.094  1.00 79.56           O  
ATOM   3688  CG  LYS A 467     -50.594  10.867  35.031  1.00 79.56           C  
ATOM   3689  CD  LYS A 467     -49.375  11.719  35.312  1.00 79.56           C  
ATOM   3690  CE  LYS A 467     -49.562  12.633  36.500  1.00 79.56           C  
ATOM   3691  NZ  LYS A 467     -48.344  13.445  36.812  1.00 79.56           N  
ATOM   3692  N   SER A 468     -52.969  10.406  32.062  1.00 85.06           N  
ATOM   3693  CA  SER A 468     -54.094  11.227  31.656  1.00 85.06           C  
ATOM   3694  C   SER A 468     -55.375  10.406  31.594  1.00 85.06           C  
ATOM   3695  CB  SER A 468     -53.812  11.867  30.297  1.00 85.06           C  
ATOM   3696  O   SER A 468     -56.438  10.891  31.953  1.00 85.06           O  
ATOM   3697  OG  SER A 468     -54.938  12.570  29.828  1.00 85.06           O  
ATOM   3698  N   GLN A 469     -55.312   9.172  31.125  1.00 85.69           N  
ATOM   3699  CA  GLN A 469     -56.469   8.258  31.000  1.00 85.69           C  
ATOM   3700  C   GLN A 469     -56.969   7.840  32.375  1.00 85.69           C  
ATOM   3701  CB  GLN A 469     -56.062   7.027  30.188  1.00 85.69           C  
ATOM   3702  O   GLN A 469     -58.188   7.785  32.594  1.00 85.69           O  
ATOM   3703  CG  GLN A 469     -55.938   7.297  28.703  1.00 85.69           C  
ATOM   3704  CD  GLN A 469     -55.688   6.035  27.891  1.00 85.69           C  
ATOM   3705  NE2 GLN A 469     -56.312   5.945  26.734  1.00 85.69           N  
ATOM   3706  OE1 GLN A 469     -54.938   5.148  28.312  1.00 85.69           O  
ATOM   3707  N   LEU A 470     -56.031   7.500  33.312  1.00 84.81           N  
ATOM   3708  CA  LEU A 470     -56.344   6.914  34.625  1.00 84.81           C  
ATOM   3709  C   LEU A 470     -56.719   7.996  35.625  1.00 84.81           C  
ATOM   3710  CB  LEU A 470     -55.156   6.105  35.125  1.00 84.81           C  
ATOM   3711  O   LEU A 470     -57.500   7.750  36.531  1.00 84.81           O  
ATOM   3712  CG  LEU A 470     -54.781   4.844  34.344  1.00 84.81           C  
ATOM   3713  CD1 LEU A 470     -53.500   4.215  34.906  1.00 84.81           C  
ATOM   3714  CD2 LEU A 470     -55.938   3.848  34.375  1.00 84.81           C  
ATOM   3715  N   ARG A 471     -56.344   9.164  35.469  1.00 87.06           N  
ATOM   3716  CA  ARG A 471     -56.656  10.305  36.344  1.00 87.06           C  
ATOM   3717  C   ARG A 471     -56.719   9.883  37.812  1.00 87.06           C  
ATOM   3718  CB  ARG A 471     -57.969  10.969  35.938  1.00 87.06           C  
ATOM   3719  O   ARG A 471     -55.781   9.312  38.344  1.00 87.06           O  
ATOM   3720  CG  ARG A 471     -57.938  11.570  34.531  1.00 87.06           C  
ATOM   3721  CD  ARG A 471     -59.250  12.211  34.156  1.00 87.06           C  
ATOM   3722  NE  ARG A 471     -59.219  12.758  32.812  1.00 87.06           N  
ATOM   3723  NH1 ARG A 471     -61.406  13.547  32.844  1.00 87.06           N  
ATOM   3724  NH2 ARG A 471     -60.125  13.828  30.969  1.00 87.06           N  
ATOM   3725  CZ  ARG A 471     -60.250  13.375  32.219  1.00 87.06           C  
ATOM   3726  N   ASN A 472     -57.812  10.125  38.469  1.00 86.50           N  
ATOM   3727  CA  ASN A 472     -57.938   9.844  39.906  1.00 86.50           C  
ATOM   3728  C   ASN A 472     -58.406   8.430  40.156  1.00 86.50           C  
ATOM   3729  CB  ASN A 472     -58.844  10.859  40.562  1.00 86.50           C  
ATOM   3730  O   ASN A 472     -58.781   8.078  41.281  1.00 86.50           O  
ATOM   3731  CG  ASN A 472     -60.188  11.000  39.844  1.00 86.50           C  
ATOM   3732  ND2 ASN A 472     -61.125  11.688  40.469  1.00 86.50           N  
ATOM   3733  OD1 ASN A 472     -60.344  10.484  38.750  1.00 86.50           O  
ATOM   3734  N   ASN A 473     -58.531   7.613  39.094  1.00 85.62           N  
ATOM   3735  CA  ASN A 473     -58.938   6.215  39.188  1.00 85.62           C  
ATOM   3736  C   ASN A 473     -57.750   5.316  39.562  1.00 85.62           C  
ATOM   3737  CB  ASN A 473     -59.562   5.746  37.875  1.00 85.62           C  
ATOM   3738  O   ASN A 473     -57.938   4.133  39.844  1.00 85.62           O  
ATOM   3739  CG  ASN A 473     -60.969   6.258  37.688  1.00 85.62           C  
ATOM   3740  ND2 ASN A 473     -61.469   6.191  36.469  1.00 85.62           N  
ATOM   3741  OD1 ASN A 473     -61.625   6.711  38.625  1.00 85.62           O  
ATOM   3742  N   ALA A 474     -56.531   5.914  39.625  1.00 85.19           N  
ATOM   3743  CA  ALA A 474     -55.312   5.180  39.969  1.00 85.19           C  
ATOM   3744  C   ALA A 474     -54.344   6.059  40.750  1.00 85.19           C  
ATOM   3745  CB  ALA A 474     -54.625   4.637  38.719  1.00 85.19           C  
ATOM   3746  O   ALA A 474     -54.375   7.289  40.625  1.00 85.19           O  
ATOM   3747  N   LYS A 475     -53.594   5.520  41.656  1.00 82.19           N  
ATOM   3748  CA  LYS A 475     -52.562   6.199  42.406  1.00 82.19           C  
ATOM   3749  C   LYS A 475     -51.156   5.898  41.844  1.00 82.19           C  
ATOM   3750  CB  LYS A 475     -52.625   5.789  43.906  1.00 82.19           C  
ATOM   3751  O   LYS A 475     -50.875   4.750  41.500  1.00 82.19           O  
ATOM   3752  CG  LYS A 475     -51.500   6.391  44.750  1.00 82.19           C  
ATOM   3753  CD  LYS A 475     -51.531   5.848  46.156  1.00 82.19           C  
ATOM   3754  CE  LYS A 475     -50.438   6.441  47.031  1.00 82.19           C  
ATOM   3755  NZ  LYS A 475     -50.438   5.863  48.406  1.00 82.19           N  
ATOM   3756  N   GLU A 476     -50.469   6.988  41.781  1.00 78.94           N  
ATOM   3757  CA  GLU A 476     -49.094   6.820  41.312  1.00 78.94           C  
ATOM   3758  C   GLU A 476     -48.188   6.266  42.406  1.00 78.94           C  
ATOM   3759  CB  GLU A 476     -48.531   8.148  40.812  1.00 78.94           C  
ATOM   3760  O   GLU A 476     -48.094   6.848  43.500  1.00 78.94           O  
ATOM   3761  CG  GLU A 476     -49.188   8.633  39.500  1.00 78.94           C  
ATOM   3762  CD  GLU A 476     -48.594   9.914  38.969  1.00 78.94           C  
ATOM   3763  OE1 GLU A 476     -49.188  10.523  38.062  1.00 78.94           O  
ATOM   3764  OE2 GLU A 476     -47.531  10.312  39.469  1.00 78.94           O  
ATOM   3765  N   ILE A 477     -47.719   5.074  42.156  1.00 72.38           N  
ATOM   3766  CA  ILE A 477     -46.938   4.352  43.156  1.00 72.38           C  
ATOM   3767  C   ILE A 477     -45.438   4.551  42.906  1.00 72.38           C  
ATOM   3768  CB  ILE A 477     -47.281   2.848  43.156  1.00 72.38           C  
ATOM   3769  O   ILE A 477     -44.625   4.227  43.781  1.00 72.38           O  
ATOM   3770  CG1 ILE A 477     -48.812   2.648  43.188  1.00 72.38           C  
ATOM   3771  CG2 ILE A 477     -46.625   2.139  44.344  1.00 72.38           C  
ATOM   3772  CD1 ILE A 477     -49.250   1.219  42.938  1.00 72.38           C  
ATOM   3773  N   GLY A 478     -45.219   5.477  41.781  1.00 60.06           N  
ATOM   3774  CA  GLY A 478     -43.812   5.703  41.500  1.00 60.06           C  
ATOM   3775  C   GLY A 478     -43.188   4.633  40.594  1.00 60.06           C  
ATOM   3776  O   GLY A 478     -43.812   3.580  40.375  1.00 60.06           O  
ATOM   3777  N   ASN A 479     -42.156   4.977  39.750  1.00 55.72           N  
ATOM   3778  CA  ASN A 479     -41.438   4.051  38.875  1.00 55.72           C  
ATOM   3779  C   ASN A 479     -42.250   3.723  37.625  1.00 55.72           C  
ATOM   3780  CB  ASN A 479     -41.094   2.770  39.625  1.00 55.72           C  
ATOM   3781  O   ASN A 479     -42.219   2.594  37.125  1.00 55.72           O  
ATOM   3782  CG  ASN A 479     -40.125   3.016  40.781  1.00 55.72           C  
ATOM   3783  ND2 ASN A 479     -40.188   2.154  41.812  1.00 55.72           N  
ATOM   3784  OD1 ASN A 479     -39.344   3.973  40.781  1.00 55.72           O  
ATOM   3785  N   GLY A 480     -43.156   4.723  37.250  1.00 61.25           N  
ATOM   3786  CA  GLY A 480     -43.906   4.527  36.031  1.00 61.25           C  
ATOM   3787  C   GLY A 480     -45.062   3.557  36.156  1.00 61.25           C  
ATOM   3788  O   GLY A 480     -45.594   3.062  35.188  1.00 61.25           O  
ATOM   3789  N   CYS A 481     -45.438   3.244  37.500  1.00 68.19           N  
ATOM   3790  CA  CYS A 481     -46.531   2.305  37.812  1.00 68.19           C  
ATOM   3791  C   CYS A 481     -47.719   3.025  38.406  1.00 68.19           C  
ATOM   3792  CB  CYS A 481     -46.031   1.222  38.750  1.00 68.19           C  
ATOM   3793  O   CYS A 481     -47.562   4.020  39.125  1.00 68.19           O  
ATOM   3794  SG  CYS A 481     -44.688   0.202  38.062  1.00 68.19           S  
ATOM   3795  N   PHE A 482     -48.906   2.459  38.062  1.00 74.56           N  
ATOM   3796  CA  PHE A 482     -50.156   2.959  38.594  1.00 74.56           C  
ATOM   3797  C   PHE A 482     -50.938   1.854  39.312  1.00 74.56           C  
ATOM   3798  CB  PHE A 482     -51.000   3.543  37.469  1.00 74.56           C  
ATOM   3799  O   PHE A 482     -51.000   0.723  38.812  1.00 74.56           O  
ATOM   3800  CG  PHE A 482     -50.344   4.680  36.719  1.00 74.56           C  
ATOM   3801  CD1 PHE A 482     -50.500   5.988  37.156  1.00 74.56           C  
ATOM   3802  CD2 PHE A 482     -49.562   4.434  35.594  1.00 74.56           C  
ATOM   3803  CE1 PHE A 482     -49.906   7.043  36.469  1.00 74.56           C  
ATOM   3804  CE2 PHE A 482     -48.969   5.484  34.938  1.00 74.56           C  
ATOM   3805  CZ  PHE A 482     -49.125   6.785  35.375  1.00 74.56           C  
ATOM   3806  N   GLU A 483     -51.250   2.217  40.531  1.00 81.44           N  
ATOM   3807  CA  GLU A 483     -52.125   1.301  41.281  1.00 81.44           C  
ATOM   3808  C   GLU A 483     -53.562   1.715  41.156  1.00 81.44           C  
ATOM   3809  CB  GLU A 483     -51.719   1.233  42.750  1.00 81.44           C  
ATOM   3810  O   GLU A 483     -53.938   2.844  41.500  1.00 81.44           O  
ATOM   3811  CG  GLU A 483     -52.469   0.173  43.531  1.00 81.44           C  
ATOM   3812  CD  GLU A 483     -52.031   0.104  45.000  1.00 81.44           C  
ATOM   3813  OE1 GLU A 483     -52.281  -0.938  45.656  1.00 81.44           O  
ATOM   3814  OE2 GLU A 483     -51.469   1.101  45.500  1.00 81.44           O  
ATOM   3815  N   PHE A 484     -54.406   0.702  40.531  1.00 83.38           N  
ATOM   3816  CA  PHE A 484     -55.812   1.014  40.281  1.00 83.38           C  
ATOM   3817  C   PHE A 484     -56.625   1.023  41.594  1.00 83.38           C  
ATOM   3818  CB  PHE A 484     -56.438   0.006  39.312  1.00 83.38           C  
ATOM   3819  O   PHE A 484     -56.406   0.170  42.469  1.00 83.38           O  
ATOM   3820  CG  PHE A 484     -55.875   0.099  37.938  1.00 83.38           C  
ATOM   3821  CD1 PHE A 484     -56.469   0.946  37.000  1.00 83.38           C  
ATOM   3822  CD2 PHE A 484     -54.781  -0.662  37.562  1.00 83.38           C  
ATOM   3823  CE1 PHE A 484     -55.938   1.034  35.688  1.00 83.38           C  
ATOM   3824  CE2 PHE A 484     -54.250  -0.579  36.250  1.00 83.38           C  
ATOM   3825  CZ  PHE A 484     -54.844   0.269  35.344  1.00 83.38           C  
ATOM   3826  N   TYR A 485     -57.500   1.956  41.812  1.00 81.88           N  
ATOM   3827  CA  TYR A 485     -58.406   2.033  42.969  1.00 81.88           C  
ATOM   3828  C   TYR A 485     -59.656   1.212  42.719  1.00 81.88           C  
ATOM   3829  CB  TYR A 485     -58.781   3.490  43.250  1.00 81.88           C  
ATOM   3830  O   TYR A 485     -60.469   1.036  43.625  1.00 81.88           O  
ATOM   3831  CG  TYR A 485     -57.625   4.301  43.844  1.00 81.88           C  
ATOM   3832  CD1 TYR A 485     -57.125   4.008  45.125  1.00 81.88           C  
ATOM   3833  CD2 TYR A 485     -57.094   5.359  43.156  1.00 81.88           C  
ATOM   3834  CE1 TYR A 485     -56.094   4.750  45.656  1.00 81.88           C  
ATOM   3835  CE2 TYR A 485     -56.031   6.109  43.688  1.00 81.88           C  
ATOM   3836  OH  TYR A 485     -54.531   6.539  45.469  1.00 81.88           O  
ATOM   3837  CZ  TYR A 485     -55.562   5.797  44.938  1.00 81.88           C  
ATOM   3838  N   HIS A 486     -59.844   0.686  41.469  1.00 82.56           N  
ATOM   3839  CA  HIS A 486     -60.938  -0.172  41.094  1.00 82.56           C  
ATOM   3840  C   HIS A 486     -60.438  -1.510  40.531  1.00 82.56           C  
ATOM   3841  CB  HIS A 486     -61.812   0.523  40.031  1.00 82.56           C  
ATOM   3842  O   HIS A 486     -59.281  -1.642  40.188  1.00 82.56           O  
ATOM   3843  CG  HIS A 486     -61.094   0.800  38.750  1.00 82.56           C  
ATOM   3844  CD2 HIS A 486     -60.500   1.926  38.281  1.00 82.56           C  
ATOM   3845  ND1 HIS A 486     -60.938  -0.154  37.781  1.00 82.56           N  
ATOM   3846  CE1 HIS A 486     -60.250   0.375  36.750  1.00 82.56           C  
ATOM   3847  NE2 HIS A 486     -60.000   1.636  37.031  1.00 82.56           N  
ATOM   3848  N   LYS A 487     -61.281  -2.535  40.625  1.00 82.00           N  
ATOM   3849  CA  LYS A 487     -60.938  -3.803  39.969  1.00 82.00           C  
ATOM   3850  C   LYS A 487     -60.875  -3.652  38.469  1.00 82.00           C  
ATOM   3851  CB  LYS A 487     -61.969  -4.879  40.344  1.00 82.00           C  
ATOM   3852  O   LYS A 487     -61.781  -3.072  37.844  1.00 82.00           O  
ATOM   3853  CG  LYS A 487     -61.875  -5.344  41.812  1.00 82.00           C  
ATOM   3854  CD  LYS A 487     -62.875  -6.469  42.094  1.00 82.00           C  
ATOM   3855  CE  LYS A 487     -62.844  -6.863  43.562  1.00 82.00           C  
ATOM   3856  NZ  LYS A 487     -63.844  -7.941  43.844  1.00 82.00           N  
ATOM   3857  N   CYS A 488     -59.688  -3.963  37.969  1.00 80.81           N  
ATOM   3858  CA  CYS A 488     -59.500  -3.846  36.531  1.00 80.81           C  
ATOM   3859  C   CYS A 488     -59.312  -5.219  35.906  1.00 80.81           C  
ATOM   3860  CB  CYS A 488     -58.281  -2.969  36.250  1.00 80.81           C  
ATOM   3861  O   CYS A 488     -58.281  -5.871  36.094  1.00 80.81           O  
ATOM   3862  SG  CYS A 488     -58.125  -2.498  34.500  1.00 80.81           S  
ATOM   3863  N   ASP A 489     -60.312  -5.742  35.188  1.00 78.12           N  
ATOM   3864  CA  ASP A 489     -60.250  -7.031  34.500  1.00 78.12           C  
ATOM   3865  C   ASP A 489     -59.500  -6.918  33.188  1.00 78.12           C  
ATOM   3866  CB  ASP A 489     -61.656  -7.570  34.250  1.00 78.12           C  
ATOM   3867  O   ASP A 489     -59.000  -5.844  32.844  1.00 78.12           O  
ATOM   3868  CG  ASP A 489     -62.500  -6.652  33.406  1.00 78.12           C  
ATOM   3869  OD1 ASP A 489     -62.000  -5.637  32.875  1.00 78.12           O  
ATOM   3870  OD2 ASP A 489     -63.719  -6.941  33.219  1.00 78.12           O  
ATOM   3871  N   ASN A 490     -59.188  -7.988  32.438  1.00 74.25           N  
ATOM   3872  CA  ASN A 490     -58.438  -8.062  31.172  1.00 74.25           C  
ATOM   3873  C   ASN A 490     -59.000  -7.086  30.141  1.00 74.25           C  
ATOM   3874  CB  ASN A 490     -58.469  -9.484  30.625  1.00 74.25           C  
ATOM   3875  O   ASN A 490     -58.219  -6.488  29.375  1.00 74.25           O  
ATOM   3876  CG  ASN A 490     -57.500 -10.414  31.359  1.00 74.25           C  
ATOM   3877  ND2 ASN A 490     -57.625 -11.711  31.109  1.00 74.25           N  
ATOM   3878  OD1 ASN A 490     -56.656  -9.961  32.125  1.00 74.25           O  
ATOM   3879  N   GLU A 491     -60.281  -6.875  30.156  1.00 77.50           N  
ATOM   3880  CA  GLU A 491     -60.969  -5.938  29.266  1.00 77.50           C  
ATOM   3881  C   GLU A 491     -60.625  -4.496  29.625  1.00 77.50           C  
ATOM   3882  CB  GLU A 491     -62.469  -6.145  29.328  1.00 77.50           C  
ATOM   3883  O   GLU A 491     -60.406  -3.666  28.734  1.00 77.50           O  
ATOM   3884  CG  GLU A 491     -63.250  -5.379  28.250  1.00 77.50           C  
ATOM   3885  CD  GLU A 491     -64.750  -5.605  28.312  1.00 77.50           C  
ATOM   3886  OE1 GLU A 491     -65.500  -4.953  27.547  1.00 77.50           O  
ATOM   3887  OE2 GLU A 491     -65.188  -6.441  29.125  1.00 77.50           O  
ATOM   3888  N   CYS A 492     -60.594  -4.141  30.875  1.00 80.25           N  
ATOM   3889  CA  CYS A 492     -60.188  -2.844  31.406  1.00 80.25           C  
ATOM   3890  C   CYS A 492     -58.719  -2.566  31.094  1.00 80.25           C  
ATOM   3891  CB  CYS A 492     -60.438  -2.781  32.906  1.00 80.25           C  
ATOM   3892  O   CYS A 492     -58.375  -1.475  30.641  1.00 80.25           O  
ATOM   3893  SG  CYS A 492     -59.781  -1.284  33.688  1.00 80.25           S  
ATOM   3894  N   MET A 493     -57.875  -3.547  31.281  1.00 76.00           N  
ATOM   3895  CA  MET A 493     -56.438  -3.439  30.984  1.00 76.00           C  
ATOM   3896  C   MET A 493     -56.188  -3.225  29.500  1.00 76.00           C  
ATOM   3897  CB  MET A 493     -55.688  -4.691  31.453  1.00 76.00           C  
ATOM   3898  O   MET A 493     -55.312  -2.447  29.109  1.00 76.00           O  
ATOM   3899  CG  MET A 493     -55.625  -4.836  32.969  1.00 76.00           C  
ATOM   3900  SD  MET A 493     -54.750  -3.434  33.781  1.00 76.00           S  
ATOM   3901  CE  MET A 493     -53.031  -3.941  33.500  1.00 76.00           C  
ATOM   3902  N   GLU A 494     -56.938  -3.842  28.672  1.00 75.88           N  
ATOM   3903  CA  GLU A 494     -56.875  -3.713  27.219  1.00 75.88           C  
ATOM   3904  C   GLU A 494     -57.375  -2.338  26.766  1.00 75.88           C  
ATOM   3905  CB  GLU A 494     -57.719  -4.809  26.547  1.00 75.88           C  
ATOM   3906  O   GLU A 494     -56.844  -1.777  25.797  1.00 75.88           O  
ATOM   3907  CG  GLU A 494     -57.031  -6.160  26.484  1.00 75.88           C  
ATOM   3908  CD  GLU A 494     -55.781  -6.145  25.609  1.00 75.88           C  
ATOM   3909  OE1 GLU A 494     -54.812  -6.863  25.938  1.00 75.88           O  
ATOM   3910  OE2 GLU A 494     -55.781  -5.414  24.594  1.00 75.88           O  
ATOM   3911  N   SER A 495     -58.281  -1.785  27.469  1.00 81.06           N  
ATOM   3912  CA  SER A 495     -58.781  -0.454  27.188  1.00 81.06           C  
ATOM   3913  C   SER A 495     -57.781   0.628  27.516  1.00 81.06           C  
ATOM   3914  CB  SER A 495     -60.094  -0.210  27.984  1.00 81.06           C  
ATOM   3915  O   SER A 495     -57.688   1.651  26.828  1.00 81.06           O  
ATOM   3916  OG  SER A 495     -59.812  -0.092  29.359  1.00 81.06           O  
ATOM   3917  N   VAL A 496     -56.969   0.463  28.531  1.00 79.44           N  
ATOM   3918  CA  VAL A 496     -55.875   1.343  28.891  1.00 79.44           C  
ATOM   3919  C   VAL A 496     -54.750   1.222  27.875  1.00 79.44           C  
ATOM   3920  CB  VAL A 496     -55.344   1.022  30.312  1.00 79.44           C  
ATOM   3921  O   VAL A 496     -54.188   2.229  27.422  1.00 79.44           O  
ATOM   3922  CG1 VAL A 496     -54.125   1.888  30.641  1.00 79.44           C  
ATOM   3923  CG2 VAL A 496     -56.438   1.222  31.359  1.00 79.44           C  
ATOM   3924  N   LYS A 497     -54.531  -0.024  27.391  1.00 72.75           N  
ATOM   3925  CA  LYS A 497     -53.500  -0.309  26.359  1.00 72.75           C  
ATOM   3926  C   LYS A 497     -53.906   0.309  25.031  1.00 72.75           C  
ATOM   3927  CB  LYS A 497     -53.312  -1.818  26.203  1.00 72.75           C  
ATOM   3928  O   LYS A 497     -53.062   0.836  24.312  1.00 72.75           O  
ATOM   3929  CG  LYS A 497     -52.188  -2.203  25.266  1.00 72.75           C  
ATOM   3930  CD  LYS A 497     -52.062  -3.717  25.141  1.00 72.75           C  
ATOM   3931  CE  LYS A 497     -51.031  -4.102  24.078  1.00 72.75           C  
ATOM   3932  NZ  LYS A 497     -50.938  -5.586  23.922  1.00 72.75           N  
ATOM   3933  N   ASN A 498     -55.188   0.321  24.609  1.00 77.50           N  
ATOM   3934  CA  ASN A 498     -55.719   0.766  23.328  1.00 77.50           C  
ATOM   3935  C   ASN A 498     -56.125   2.230  23.359  1.00 77.50           C  
ATOM   3936  CB  ASN A 498     -56.875  -0.115  22.875  1.00 77.50           C  
ATOM   3937  O   ASN A 498     -56.594   2.773  22.359  1.00 77.50           O  
ATOM   3938  CG  ASN A 498     -56.438  -1.514  22.484  1.00 77.50           C  
ATOM   3939  ND2 ASN A 498     -57.375  -2.457  22.516  1.00 77.50           N  
ATOM   3940  OD1 ASN A 498     -55.281  -1.744  22.172  1.00 77.50           O  
ATOM   3941  N   GLY A 499     -55.906   2.854  24.594  1.00 82.56           N  
ATOM   3942  CA  GLY A 499     -56.250   4.266  24.750  1.00 82.56           C  
ATOM   3943  C   GLY A 499     -57.719   4.535  24.812  1.00 82.56           C  
ATOM   3944  O   GLY A 499     -58.188   5.645  24.500  1.00 82.56           O  
ATOM   3945  N   THR A 500     -58.625   3.568  24.984  1.00 87.00           N  
ATOM   3946  CA  THR A 500     -60.094   3.666  25.016  1.00 87.00           C  
ATOM   3947  C   THR A 500     -60.594   3.496  26.438  1.00 87.00           C  
ATOM   3948  CB  THR A 500     -60.719   2.615  24.094  1.00 87.00           C  
ATOM   3949  O   THR A 500     -61.750   3.107  26.641  1.00 87.00           O  
ATOM   3950  CG2 THR A 500     -60.375   2.873  22.641  1.00 87.00           C  
ATOM   3951  OG1 THR A 500     -60.281   1.312  24.469  1.00 87.00           O  
ATOM   3952  N   TYR A 501     -59.812   3.789  27.422  1.00 84.56           N  
ATOM   3953  CA  TYR A 501     -60.156   3.668  28.828  1.00 84.56           C  
ATOM   3954  C   TYR A 501     -61.312   4.598  29.188  1.00 84.56           C  
ATOM   3955  CB  TYR A 501     -58.969   3.979  29.719  1.00 84.56           C  
ATOM   3956  O   TYR A 501     -61.281   5.793  28.891  1.00 84.56           O  
ATOM   3957  CG  TYR A 501     -59.250   3.854  31.203  1.00 84.56           C  
ATOM   3958  CD1 TYR A 501     -59.438   4.984  32.000  1.00 84.56           C  
ATOM   3959  CD2 TYR A 501     -59.312   2.605  31.812  1.00 84.56           C  
ATOM   3960  CE1 TYR A 501     -59.688   4.875  33.344  1.00 84.56           C  
ATOM   3961  CE2 TYR A 501     -59.594   2.482  33.156  1.00 84.56           C  
ATOM   3962  OH  TYR A 501     -60.031   3.506  35.281  1.00 84.56           O  
ATOM   3963  CZ  TYR A 501     -59.781   3.621  33.938  1.00 84.56           C  
ATOM   3964  N   ASN A 502     -62.469   4.004  29.656  1.00 87.12           N  
ATOM   3965  CA  ASN A 502     -63.688   4.746  30.047  1.00 87.12           C  
ATOM   3966  C   ASN A 502     -63.625   5.203  31.500  1.00 87.12           C  
ATOM   3967  CB  ASN A 502     -64.938   3.898  29.797  1.00 87.12           C  
ATOM   3968  O   ASN A 502     -63.938   4.438  32.406  1.00 87.12           O  
ATOM   3969  CG  ASN A 502     -66.188   4.699  29.953  1.00 87.12           C  
ATOM   3970  ND2 ASN A 502     -67.312   4.148  29.453  1.00 87.12           N  
ATOM   3971  OD1 ASN A 502     -66.188   5.801  30.500  1.00 87.12           O  
ATOM   3972  N   TYR A 503     -63.156   6.445  31.656  1.00 84.94           N  
ATOM   3973  CA  TYR A 503     -62.875   7.016  32.969  1.00 84.94           C  
ATOM   3974  C   TYR A 503     -64.125   7.020  33.844  1.00 84.94           C  
ATOM   3975  CB  TYR A 503     -62.312   8.438  32.812  1.00 84.94           C  
ATOM   3976  O   TYR A 503     -64.062   6.574  35.000  1.00 84.94           O  
ATOM   3977  CG  TYR A 503     -62.312   9.219  34.125  1.00 84.94           C  
ATOM   3978  CD1 TYR A 503     -63.312  10.125  34.406  1.00 84.94           C  
ATOM   3979  CD2 TYR A 503     -61.281   9.047  35.062  1.00 84.94           C  
ATOM   3980  CE1 TYR A 503     -63.312  10.844  35.594  1.00 84.94           C  
ATOM   3981  CE2 TYR A 503     -61.281   9.758  36.250  1.00 84.94           C  
ATOM   3982  OH  TYR A 503     -62.281  11.367  37.688  1.00 84.94           O  
ATOM   3983  CZ  TYR A 503     -62.281  10.656  36.500  1.00 84.94           C  
ATOM   3984  N   PRO A 504     -65.312   7.402  33.312  1.00 86.38           N  
ATOM   3985  CA  PRO A 504     -66.500   7.520  34.125  1.00 86.38           C  
ATOM   3986  C   PRO A 504     -67.062   6.168  34.625  1.00 86.38           C  
ATOM   3987  CB  PRO A 504     -67.562   8.172  33.188  1.00 86.38           C  
ATOM   3988  O   PRO A 504     -67.688   6.090  35.656  1.00 86.38           O  
ATOM   3989  CG  PRO A 504     -66.688   8.867  32.156  1.00 86.38           C  
ATOM   3990  CD  PRO A 504     -65.438   8.102  31.984  1.00 86.38           C  
ATOM   3991  N   LYS A 505     -66.750   5.199  33.938  1.00 86.56           N  
ATOM   3992  CA  LYS A 505     -67.188   3.846  34.250  1.00 86.56           C  
ATOM   3993  C   LYS A 505     -66.625   3.359  35.562  1.00 86.56           C  
ATOM   3994  CB  LYS A 505     -66.875   2.883  33.125  1.00 86.56           C  
ATOM   3995  O   LYS A 505     -67.312   2.691  36.344  1.00 86.56           O  
ATOM   3996  CG  LYS A 505     -67.375   1.460  33.344  1.00 86.56           C  
ATOM   3997  CD  LYS A 505     -66.938   0.550  32.188  1.00 86.56           C  
ATOM   3998  CE  LYS A 505     -67.375  -0.889  32.438  1.00 86.56           C  
ATOM   3999  NZ  LYS A 505     -67.000  -1.784  31.297  1.00 86.56           N  
ATOM   4000  N   TYR A 506     -65.375   3.781  35.938  1.00 84.25           N  
ATOM   4001  CA  TYR A 506     -64.625   3.229  37.062  1.00 84.25           C  
ATOM   4002  C   TYR A 506     -64.438   4.273  38.156  1.00 84.25           C  
ATOM   4003  CB  TYR A 506     -63.250   2.703  36.625  1.00 84.25           C  
ATOM   4004  O   TYR A 506     -63.781   4.012  39.188  1.00 84.25           O  
ATOM   4005  CG  TYR A 506     -63.344   1.634  35.562  1.00 84.25           C  
ATOM   4006  CD1 TYR A 506     -63.750   0.340  35.875  1.00 84.25           C  
ATOM   4007  CD2 TYR A 506     -63.000   1.913  34.219  1.00 84.25           C  
ATOM   4008  CE1 TYR A 506     -63.812  -0.650  34.906  1.00 84.25           C  
ATOM   4009  CE2 TYR A 506     -63.094   0.931  33.250  1.00 84.25           C  
ATOM   4010  OH  TYR A 506     -63.562  -1.321  32.625  1.00 84.25           O  
ATOM   4011  CZ  TYR A 506     -63.500  -0.345  33.594  1.00 84.25           C  
ATOM   4012  N   SER A 507     -65.000   5.430  38.000  1.00 82.25           N  
ATOM   4013  CA  SER A 507     -64.812   6.586  38.844  1.00 82.25           C  
ATOM   4014  C   SER A 507     -65.500   6.398  40.188  1.00 82.25           C  
ATOM   4015  CB  SER A 507     -65.312   7.855  38.156  1.00 82.25           C  
ATOM   4016  O   SER A 507     -65.000   6.797  41.250  1.00 82.25           O  
ATOM   4017  OG  SER A 507     -65.125   8.977  39.031  1.00 82.25           O  
ATOM   4018  N   GLU A 508     -66.688   5.711  40.156  1.00 80.56           N  
ATOM   4019  CA  GLU A 508     -67.500   5.508  41.344  1.00 80.56           C  
ATOM   4020  C   GLU A 508     -66.875   4.504  42.312  1.00 80.56           C  
ATOM   4021  CB  GLU A 508     -68.938   5.039  40.938  1.00 80.56           C  
ATOM   4022  O   GLU A 508     -66.812   4.738  43.500  1.00 80.56           O  
ATOM   4023  CG  GLU A 508     -69.812   6.148  40.406  1.00 80.56           C  
ATOM   4024  CD  GLU A 508     -71.250   5.734  40.281  1.00 80.56           C  
ATOM   4025  OE1 GLU A 508     -72.125   6.605  40.000  1.00 80.56           O  
ATOM   4026  OE2 GLU A 508     -71.562   4.535  40.500  1.00 80.56           O  
ATOM   4027  N   GLU A 509     -66.375   3.383  41.719  1.00 81.19           N  
ATOM   4028  CA  GLU A 509     -65.688   2.344  42.438  1.00 81.19           C  
ATOM   4029  C   GLU A 509     -64.312   2.859  43.000  1.00 81.19           C  
ATOM   4030  CB  GLU A 509     -65.438   1.114  41.562  1.00 81.19           C  
ATOM   4031  O   GLU A 509     -63.938   2.518  44.125  1.00 81.19           O  
ATOM   4032  CG  GLU A 509     -64.875  -0.090  42.312  1.00 81.19           C  
ATOM   4033  CD  GLU A 509     -64.688  -1.303  41.438  1.00 81.19           C  
ATOM   4034  OE1 GLU A 509     -64.188  -2.352  41.938  1.00 81.19           O  
ATOM   4035  OE2 GLU A 509     -64.938  -1.202  40.219  1.00 81.19           O  
ATOM   4036  N   SER A 510     -63.594   3.670  42.250  1.00 80.44           N  
ATOM   4037  CA  SER A 510     -62.344   4.273  42.594  1.00 80.44           C  
ATOM   4038  C   SER A 510     -62.500   5.312  43.688  1.00 80.44           C  
ATOM   4039  CB  SER A 510     -61.688   4.926  41.375  1.00 80.44           C  
ATOM   4040  O   SER A 510     -61.625   5.438  44.562  1.00 80.44           O  
ATOM   4041  OG  SER A 510     -61.438   3.957  40.375  1.00 80.44           O  
ATOM   4042  N   LYS A 511     -63.594   6.160  43.656  1.00 81.00           N  
ATOM   4043  CA  LYS A 511     -63.938   7.156  44.688  1.00 81.00           C  
ATOM   4044  C   LYS A 511     -64.188   6.504  46.031  1.00 81.00           C  
ATOM   4045  CB  LYS A 511     -65.188   7.961  44.250  1.00 81.00           C  
ATOM   4046  O   LYS A 511     -63.750   7.023  47.062  1.00 81.00           O  
ATOM   4047  CG  LYS A 511     -65.375   9.234  45.062  1.00 81.00           C  
ATOM   4048  CD  LYS A 511     -66.562  10.039  44.531  1.00 81.00           C  
ATOM   4049  CE  LYS A 511     -66.812  11.281  45.375  1.00 81.00           C  
ATOM   4050  NZ  LYS A 511     -68.000  12.078  44.875  1.00 81.00           N  
ATOM   4051  N   LEU A 512     -64.875   5.344  46.094  1.00 76.56           N  
ATOM   4052  CA  LEU A 512     -65.250   4.586  47.281  1.00 76.56           C  
ATOM   4053  C   LEU A 512     -64.000   3.955  47.906  1.00 76.56           C  
ATOM   4054  CB  LEU A 512     -66.250   3.498  46.969  1.00 76.56           C  
ATOM   4055  O   LEU A 512     -63.812   3.959  49.125  1.00 76.56           O  
ATOM   4056  CG  LEU A 512     -67.750   3.939  46.906  1.00 76.56           C  
ATOM   4057  CD1 LEU A 512     -68.500   3.131  45.875  1.00 76.56           C  
ATOM   4058  CD2 LEU A 512     -68.375   3.799  48.281  1.00 76.56           C  
ATOM   4059  N   ASN A 513     -63.062   3.514  47.156  1.00 74.00           N  
ATOM   4060  CA  ASN A 513     -61.812   2.855  47.562  1.00 74.00           C  
ATOM   4061  C   ASN A 513     -60.750   3.869  47.969  1.00 74.00           C  
ATOM   4062  CB  ASN A 513     -61.281   1.945  46.438  1.00 74.00           C  
ATOM   4063  O   ASN A 513     -59.875   3.572  48.781  1.00 74.00           O  
ATOM   4064  CG  ASN A 513     -62.125   0.680  46.281  1.00 74.00           C  
ATOM   4065  ND2 ASN A 513     -62.188   0.169  45.062  1.00 74.00           N  
ATOM   4066  OD1 ASN A 513     -62.688   0.167  47.281  1.00 74.00           O  
ATOM   4067  N   ARG A 514     -60.781   5.121  47.344  1.00 71.25           N  
ATOM   4068  CA  ARG A 514     -59.906   6.230  47.719  1.00 71.25           C  
ATOM   4069  C   ARG A 514     -60.250   6.727  49.125  1.00 71.25           C  
ATOM   4070  CB  ARG A 514     -60.062   7.383  46.719  1.00 71.25           C  
ATOM   4071  O   ARG A 514     -59.344   7.152  49.844  1.00 71.25           O  
ATOM   4072  CG  ARG A 514     -59.250   7.180  45.438  1.00 71.25           C  
ATOM   4073  CD  ARG A 514     -59.500   8.289  44.406  1.00 71.25           C  
ATOM   4074  NE  ARG A 514     -59.062   9.586  44.938  1.00 71.25           N  
ATOM   4075  NH1 ARG A 514     -60.031  10.812  43.219  1.00 71.25           N  
ATOM   4076  NH2 ARG A 514     -58.875  11.875  44.875  1.00 71.25           N  
ATOM   4077  CZ  ARG A 514     -59.344  10.758  44.344  1.00 71.25           C  
ATOM   4078  N   GLU A 515     -61.594   6.703  49.406  1.00 64.88           N  
ATOM   4079  CA  GLU A 515     -62.125   7.230  50.656  1.00 64.88           C  
ATOM   4080  C   GLU A 515     -62.062   6.176  51.750  1.00 64.88           C  
ATOM   4081  CB  GLU A 515     -63.562   7.730  50.469  1.00 64.88           C  
ATOM   4082  O   GLU A 515     -62.344   6.473  52.906  1.00 64.88           O  
ATOM   4083  CG  GLU A 515     -63.656   9.008  49.656  1.00 64.88           C  
ATOM   4084  CD  GLU A 515     -65.062   9.516  49.500  1.00 64.88           C  
ATOM   4085  OE1 GLU A 515     -65.312  10.594  48.906  1.00 64.88           O  
ATOM   4086  OE2 GLU A 515     -66.000   8.836  50.000  1.00 64.88           O  
ATOM   4087  N   LYS A 516     -61.719   4.887  51.312  1.00 59.28           N  
ATOM   4088  CA  LYS A 516     -61.531   3.797  52.250  1.00 59.28           C  
ATOM   4089  C   LYS A 516     -60.250   3.982  53.062  1.00 59.28           C  
ATOM   4090  CB  LYS A 516     -61.500   2.449  51.531  1.00 59.28           C  
ATOM   4091  O   LYS A 516     -59.188   4.234  52.469  1.00 59.28           O  
ATOM   4092  CG  LYS A 516     -61.969   1.279  52.406  1.00 59.28           C  
ATOM   4093  CD  LYS A 516     -62.062  -0.004  51.594  1.00 59.28           C  
ATOM   4094  CE  LYS A 516     -62.500  -1.182  52.438  1.00 59.28           C  
ATOM   4095  NZ  LYS A 516     -62.719  -2.412  51.625  1.00 59.28           N  
ATOM   4096  N   ILE A 517     -60.281   4.586  54.219  1.00 45.12           N  
ATOM   4097  CA  ILE A 517     -59.188   4.633  55.219  1.00 45.12           C  
ATOM   4098  C   ILE A 517     -58.844   3.215  55.656  1.00 45.12           C  
ATOM   4099  CB  ILE A 517     -59.594   5.488  56.438  1.00 45.12           C  
ATOM   4100  O   ILE A 517     -59.688   2.473  56.156  1.00 45.12           O  
ATOM   4101  CG1 ILE A 517     -59.969   6.902  56.000  1.00 45.12           C  
ATOM   4102  CG2 ILE A 517     -58.438   5.527  57.469  1.00 45.12           C  
ATOM   4103  CD1 ILE A 517     -60.500   7.781  57.125  1.00 45.12           C  
ATOM   4104  N   ASP A 518     -57.906   2.549  54.938  1.00 44.91           N  
ATOM   4105  CA  ASP A 518     -57.406   1.277  55.469  1.00 44.91           C  
ATOM   4106  C   ASP A 518     -56.969   1.409  56.906  1.00 44.91           C  
ATOM   4107  CB  ASP A 518     -56.250   0.771  54.594  1.00 44.91           C  
ATOM   4108  O   ASP A 518     -56.219   2.322  57.250  1.00 44.91           O  
ATOM   4109  CG  ASP A 518     -56.688  -0.072  53.438  1.00 44.91           C  
ATOM   4110  OD1 ASP A 518     -57.812  -0.631  53.469  1.00 44.91           O  
ATOM   4111  OD2 ASP A 518     -55.906  -0.182  52.438  1.00 44.91           O  
ATOM   4112  N   GLY A 519     -57.844   1.258  57.906  1.00 33.56           N  
ATOM   4113  CA  GLY A 519     -57.438   0.994  59.281  1.00 33.56           C  
ATOM   4114  C   GLY A 519     -56.094   0.301  59.406  1.00 33.56           C  
ATOM   4115  O   GLY A 519     -55.719  -0.480  58.531  1.00 33.56           O  
ATOM   4116  N   VAL A 520     -54.938   0.988  59.656  1.00 31.91           N  
ATOM   4117  CA  VAL A 520     -53.656   0.368  59.969  1.00 31.91           C  
ATOM   4118  C   VAL A 520     -53.844  -1.098  60.344  1.00 31.91           C  
ATOM   4119  CB  VAL A 520     -52.906   1.110  61.094  1.00 31.91           C  
ATOM   4120  O   VAL A 520     -54.625  -1.407  61.250  1.00 31.91           O  
ATOM   4121  CG1 VAL A 520     -51.594   0.436  61.406  1.00 31.91           C  
ATOM   4122  CG2 VAL A 520     -52.719   2.578  60.719  1.00 31.91           C  
ATOM   4123  N   LYS A 521     -53.938  -2.094  59.469  1.00 33.66           N  
ATOM   4124  CA  LYS A 521     -53.750  -3.527  59.688  1.00 33.66           C  
ATOM   4125  C   LYS A 521     -52.438  -3.814  60.375  1.00 33.66           C  
ATOM   4126  CB  LYS A 521     -53.812  -4.277  58.344  1.00 33.66           C  
ATOM   4127  O   LYS A 521     -51.375  -3.424  59.875  1.00 33.66           O  
ATOM   4128  CG  LYS A 521     -54.906  -5.348  58.281  1.00 33.66           C  
ATOM   4129  CD  LYS A 521     -54.906  -6.094  56.969  1.00 33.66           C  
ATOM   4130  CE  LYS A 521     -56.000  -7.148  56.906  1.00 33.66           C  
ATOM   4131  NZ  LYS A 521     -56.000  -7.855  55.594  1.00 33.66           N  
ATOM   4132  N   LEU A 522     -52.344  -3.658  61.656  1.00 32.00           N  
ATOM   4133  CA  LEU A 522     -51.250  -4.098  62.531  1.00 32.00           C  
ATOM   4134  C   LEU A 522     -50.875  -5.539  62.219  1.00 32.00           C  
ATOM   4135  CB  LEU A 522     -51.656  -3.961  64.000  1.00 32.00           C  
ATOM   4136  O   LEU A 522     -51.688  -6.449  62.375  1.00 32.00           O  
ATOM   4137  CG  LEU A 522     -51.344  -2.615  64.688  1.00 32.00           C  
ATOM   4138  CD1 LEU A 522     -52.531  -2.141  65.500  1.00 32.00           C  
ATOM   4139  CD2 LEU A 522     -50.094  -2.723  65.562  1.00 32.00           C  
ATOM   4140  N   GLU A 523     -50.219  -5.805  61.062  1.00 36.22           N  
ATOM   4141  CA  GLU A 523     -49.531  -7.055  60.781  1.00 36.22           C  
ATOM   4142  C   GLU A 523     -48.688  -7.492  62.000  1.00 36.22           C  
ATOM   4143  CB  GLU A 523     -48.656  -6.906  59.562  1.00 36.22           C  
ATOM   4144  O   GLU A 523     -47.938  -6.688  62.562  1.00 36.22           O  
ATOM   4145  CG  GLU A 523     -49.344  -7.309  58.250  1.00 36.22           C  
ATOM   4146  CD  GLU A 523     -48.406  -7.273  57.062  1.00 36.22           C  
ATOM   4147  OE1 GLU A 523     -48.844  -7.637  55.938  1.00 36.22           O  
ATOM   4148  OE2 GLU A 523     -47.219  -6.883  57.219  1.00 36.22           O  
ATOM   4149  N   SER A 524     -49.188  -8.281  62.969  1.00 35.22           N  
ATOM   4150  CA  SER A 524     -48.688  -9.367  63.812  1.00 35.22           C  
ATOM   4151  C   SER A 524     -47.250  -9.727  63.406  1.00 35.22           C  
ATOM   4152  CB  SER A 524     -49.594 -10.602  63.688  1.00 35.22           C  
ATOM   4153  O   SER A 524     -47.000 -10.219  62.312  1.00 35.22           O  
ATOM   4154  OG  SER A 524     -49.188 -11.391  62.562  1.00 35.22           O  
ATOM   4155  N   MET A 525     -46.219  -8.812  63.688  1.00 35.50           N  
ATOM   4156  CA  MET A 525     -44.875  -9.367  63.844  1.00 35.50           C  
ATOM   4157  C   MET A 525     -44.031  -8.492  64.812  1.00 35.50           C  
ATOM   4158  CB  MET A 525     -44.188  -9.492  62.500  1.00 35.50           C  
ATOM   4159  O   MET A 525     -43.969  -7.277  64.625  1.00 35.50           O  
ATOM   4160  CG  MET A 525     -44.438 -10.828  61.812  1.00 35.50           C  
ATOM   4161  SD  MET A 525     -43.312 -11.102  60.375  1.00 35.50           S  
ATOM   4162  CE  MET A 525     -43.781  -9.703  59.344  1.00 35.50           C  
ATOM   4163  N   GLY A 526     -44.250  -8.461  66.188  1.00 52.31           N  
ATOM   4164  CA  GLY A 526     -43.312  -8.406  67.250  1.00 52.31           C  
ATOM   4165  C   GLY A 526     -42.500  -7.125  67.250  1.00 52.31           C  
ATOM   4166  O   GLY A 526     -42.125  -6.621  68.312  1.00 52.31           O  
ATOM   4167  N   VAL A 527     -42.625  -6.188  66.312  1.00 50.09           N  
ATOM   4168  CA  VAL A 527     -41.781  -5.004  66.250  1.00 50.09           C  
ATOM   4169  C   VAL A 527     -42.625  -3.746  66.375  1.00 50.09           C  
ATOM   4170  CB  VAL A 527     -41.000  -4.965  64.938  1.00 50.09           C  
ATOM   4171  O   VAL A 527     -42.219  -2.779  67.062  1.00 50.09           O  
ATOM   4172  CG1 VAL A 527     -40.156  -3.689  64.812  1.00 50.09           C  
ATOM   4173  CG2 VAL A 527     -40.094  -6.199  64.750  1.00 50.09           C  
ATOM   4174  N   HIS A 528     -43.875  -3.709  66.125  1.00 49.78           N  
ATOM   4175  CA  HIS A 528     -44.781  -2.578  66.312  1.00 49.78           C  
ATOM   4176  C   HIS A 528     -45.375  -2.562  67.688  1.00 49.78           C  
ATOM   4177  CB  HIS A 528     -45.875  -2.613  65.250  1.00 49.78           C  
ATOM   4178  O   HIS A 528     -45.625  -1.495  68.250  1.00 49.78           O  
ATOM   4179  CG  HIS A 528     -45.406  -2.248  63.844  1.00 49.78           C  
ATOM   4180  CD2 HIS A 528     -45.719  -2.775  62.656  1.00 49.78           C  
ATOM   4181  ND1 HIS A 528     -44.531  -1.220  63.625  1.00 49.78           N  
ATOM   4182  CE1 HIS A 528     -44.281  -1.131  62.312  1.00 49.78           C  
ATOM   4183  NE2 HIS A 528     -45.000  -2.062  61.719  1.00 49.78           N  
ATOM   4184  N   GLN A 529     -45.656  -3.744  68.375  1.00 55.19           N  
ATOM   4185  CA  GLN A 529     -46.031  -3.871  69.812  1.00 55.19           C  
ATOM   4186  C   GLN A 529     -44.875  -3.480  70.688  1.00 55.19           C  
ATOM   4187  CB  GLN A 529     -46.469  -5.301  70.062  1.00 55.19           C  
ATOM   4188  O   GLN A 529     -45.094  -2.865  71.750  1.00 55.19           O  
ATOM   4189  CG  GLN A 529     -48.000  -5.488  70.062  1.00 55.19           C  
ATOM   4190  CD  GLN A 529     -48.406  -6.930  70.250  1.00 55.19           C  
ATOM   4191  NE2 GLN A 529     -49.656  -7.137  70.625  1.00 55.19           N  
ATOM   4192  OE1 GLN A 529     -47.594  -7.855  70.062  1.00 55.19           O  
ATOM   4193  N   ILE A 530     -43.656  -3.732  70.188  1.00 62.12           N  
ATOM   4194  CA  ILE A 530     -42.438  -3.367  70.812  1.00 62.12           C  
ATOM   4195  C   ILE A 530     -42.156  -1.879  70.625  1.00 62.12           C  
ATOM   4196  CB  ILE A 530     -41.219  -4.207  70.312  1.00 62.12           C  
ATOM   4197  O   ILE A 530     -41.719  -1.188  71.562  1.00 62.12           O  
ATOM   4198  CG1 ILE A 530     -41.438  -5.688  70.688  1.00 62.12           C  
ATOM   4199  CG2 ILE A 530     -39.906  -3.691  70.938  1.00 62.12           C  
ATOM   4200  CD1 ILE A 530     -40.438  -6.621  70.000  1.00 62.12           C  
ATOM   4201  N   LEU A 531     -42.438  -1.305  69.500  1.00 64.38           N  
ATOM   4202  CA  LEU A 531     -42.250   0.115  69.188  1.00 64.38           C  
ATOM   4203  C   LEU A 531     -43.375   0.933  69.812  1.00 64.38           C  
ATOM   4204  CB  LEU A 531     -42.219   0.351  67.688  1.00 64.38           C  
ATOM   4205  O   LEU A 531     -43.156   2.047  70.312  1.00 64.38           O  
ATOM   4206  CG  LEU A 531     -40.812   0.413  67.062  1.00 64.38           C  
ATOM   4207  CD1 LEU A 531     -40.812  -0.299  65.688  1.00 64.38           C  
ATOM   4208  CD2 LEU A 531     -40.375   1.860  66.938  1.00 64.38           C  
ATOM   4209  N   ALA A 532     -44.625   0.418  69.938  1.00 65.31           N  
ATOM   4210  CA  ALA A 532     -45.781   1.066  70.562  1.00 65.31           C  
ATOM   4211  C   ALA A 532     -45.625   1.051  72.062  1.00 65.31           C  
ATOM   4212  CB  ALA A 532     -47.062   0.385  70.125  1.00 65.31           C  
ATOM   4213  O   ALA A 532     -45.938   2.033  72.750  1.00 65.31           O  
ATOM   4214  N   ILE A 533     -45.062  -0.036  72.750  1.00 72.00           N  
ATOM   4215  CA  ILE A 533     -44.750  -0.145  74.125  1.00 72.00           C  
ATOM   4216  C   ILE A 533     -43.562   0.769  74.500  1.00 72.00           C  
ATOM   4217  CB  ILE A 533     -44.406  -1.604  74.562  1.00 72.00           C  
ATOM   4218  O   ILE A 533     -43.562   1.451  75.500  1.00 72.00           O  
ATOM   4219  CG1 ILE A 533     -45.656  -2.488  74.375  1.00 72.00           C  
ATOM   4220  CG2 ILE A 533     -43.875  -1.666  76.000  1.00 72.00           C  
ATOM   4221  CD1 ILE A 533     -45.375  -3.975  74.562  1.00 72.00           C  
ATOM   4222  N   TYR A 534     -42.531   0.826  73.500  1.00 71.75           N  
ATOM   4223  CA  TYR A 534     -41.375   1.720  73.688  1.00 71.75           C  
ATOM   4224  C   TYR A 534     -41.812   3.176  73.500  1.00 71.75           C  
ATOM   4225  CB  TYR A 534     -40.281   1.369  72.688  1.00 71.75           C  
ATOM   4226  O   TYR A 534     -41.344   4.051  74.250  1.00 71.75           O  
ATOM   4227  CG  TYR A 534     -38.938   1.151  73.312  1.00 71.75           C  
ATOM   4228  CD1 TYR A 534     -38.062   2.217  73.500  1.00 71.75           C  
ATOM   4229  CD2 TYR A 534     -38.531  -0.120  73.688  1.00 71.75           C  
ATOM   4230  CE1 TYR A 534     -36.812   2.021  74.062  1.00 71.75           C  
ATOM   4231  CE2 TYR A 534     -37.281  -0.328  74.250  1.00 71.75           C  
ATOM   4232  OH  TYR A 534     -35.188   0.547  75.000  1.00 71.75           O  
ATOM   4233  CZ  TYR A 534     -36.438   0.747  74.438  1.00 71.75           C  
ATOM   4234  N   SER A 535     -42.688   3.533  72.562  1.00 69.94           N  
ATOM   4235  CA  SER A 535     -43.188   4.879  72.375  1.00 69.94           C  
ATOM   4236  C   SER A 535     -44.094   5.316  73.500  1.00 69.94           C  
ATOM   4237  CB  SER A 535     -43.938   4.945  71.062  1.00 69.94           C  
ATOM   4238  O   SER A 535     -44.062   6.469  73.938  1.00 69.94           O  
ATOM   4239  OG  SER A 535     -44.688   6.145  70.938  1.00 69.94           O  
ATOM   4240  N   THR A 536     -44.969   4.367  74.062  1.00 75.12           N  
ATOM   4241  CA  THR A 536     -45.812   4.641  75.188  1.00 75.12           C  
ATOM   4242  C   THR A 536     -45.000   4.805  76.438  1.00 75.12           C  
ATOM   4243  CB  THR A 536     -46.875   3.520  75.375  1.00 75.12           C  
ATOM   4244  O   THR A 536     -45.312   5.680  77.250  1.00 75.12           O  
ATOM   4245  CG2 THR A 536     -47.938   3.572  74.312  1.00 75.12           C  
ATOM   4246  OG1 THR A 536     -46.219   2.250  75.312  1.00 75.12           O  
ATOM   4247  N   VAL A 537     -43.938   4.000  76.625  1.00 76.44           N  
ATOM   4248  CA  VAL A 537     -43.062   4.090  77.750  1.00 76.44           C  
ATOM   4249  C   VAL A 537     -42.219   5.363  77.688  1.00 76.44           C  
ATOM   4250  CB  VAL A 537     -42.125   2.854  77.875  1.00 76.44           C  
ATOM   4251  O   VAL A 537     -42.000   6.059  78.688  1.00 76.44           O  
ATOM   4252  CG1 VAL A 537     -41.094   3.031  79.000  1.00 76.44           C  
ATOM   4253  CG2 VAL A 537     -42.938   1.588  78.125  1.00 76.44           C  
ATOM   4254  N   ALA A 538     -41.750   5.699  76.500  1.00 73.56           N  
ATOM   4255  CA  ALA A 538     -40.969   6.902  76.250  1.00 73.56           C  
ATOM   4256  C   ALA A 538     -41.812   8.156  76.438  1.00 73.56           C  
ATOM   4257  CB  ALA A 538     -40.344   6.855  74.875  1.00 73.56           C  
ATOM   4258  O   ALA A 538     -41.375   9.156  77.000  1.00 73.56           O  
ATOM   4259  N   SER A 539     -43.094   8.109  75.875  1.00 74.38           N  
ATOM   4260  CA  SER A 539     -44.000   9.242  76.000  1.00 74.38           C  
ATOM   4261  C   SER A 539     -44.469   9.414  77.438  1.00 74.38           C  
ATOM   4262  CB  SER A 539     -45.219   9.055  75.125  1.00 74.38           C  
ATOM   4263  O   SER A 539     -44.562  10.547  77.938  1.00 74.38           O  
ATOM   4264  OG  SER A 539     -46.219  10.000  75.438  1.00 74.38           O  
ATOM   4265  N   SER A 540     -44.688   8.281  78.188  1.00 77.00           N  
ATOM   4266  CA  SER A 540     -45.031   8.328  79.625  1.00 77.00           C  
ATOM   4267  C   SER A 540     -43.875   8.820  80.438  1.00 77.00           C  
ATOM   4268  CB  SER A 540     -45.500   6.949  80.125  1.00 77.00           C  
ATOM   4269  O   SER A 540     -44.062   9.562  81.438  1.00 77.00           O  
ATOM   4270  OG  SER A 540     -44.531   5.965  79.812  1.00 77.00           O  
ATOM   4271  N   LEU A 541     -42.594   8.508  80.125  1.00 76.19           N  
ATOM   4272  CA  LEU A 541     -41.375   8.945  80.812  1.00 76.19           C  
ATOM   4273  C   LEU A 541     -41.156  10.430  80.562  1.00 76.19           C  
ATOM   4274  CB  LEU A 541     -40.188   8.133  80.375  1.00 76.19           C  
ATOM   4275  O   LEU A 541     -40.750  11.148  81.500  1.00 76.19           O  
ATOM   4276  CG  LEU A 541     -39.219   7.629  81.438  1.00 76.19           C  
ATOM   4277  CD1 LEU A 541     -39.312   6.113  81.562  1.00 76.19           C  
ATOM   4278  CD2 LEU A 541     -37.812   8.070  81.125  1.00 76.19           C  
ATOM   4279  N   VAL A 542     -41.375  10.859  79.375  1.00 78.00           N  
ATOM   4280  CA  VAL A 542     -41.250  12.273  79.000  1.00 78.00           C  
ATOM   4281  C   VAL A 542     -42.281  13.102  79.750  1.00 78.00           C  
ATOM   4282  CB  VAL A 542     -41.375  12.516  77.500  1.00 78.00           C  
ATOM   4283  O   VAL A 542     -41.969  14.180  80.250  1.00 78.00           O  
ATOM   4284  CG1 VAL A 542     -41.438  14.008  77.188  1.00 78.00           C  
ATOM   4285  CG2 VAL A 542     -40.188  11.859  76.750  1.00 78.00           C  
ATOM   4286  N   LEU A 543     -43.500  12.586  79.812  1.00 78.12           N  
ATOM   4287  CA  LEU A 543     -44.562  13.258  80.562  1.00 78.12           C  
ATOM   4288  C   LEU A 543     -44.219  13.289  82.062  1.00 78.12           C  
ATOM   4289  CB  LEU A 543     -45.906  12.562  80.375  1.00 78.12           C  
ATOM   4290  O   LEU A 543     -44.469  14.297  82.750  1.00 78.12           O  
ATOM   4291  CG  LEU A 543     -46.719  13.062  79.188  1.00 78.12           C  
ATOM   4292  CD1 LEU A 543     -47.844  12.070  78.812  1.00 78.12           C  
ATOM   4293  CD2 LEU A 543     -47.312  14.438  79.438  1.00 78.12           C  
ATOM   4294  N   LEU A 544     -43.688  12.234  82.688  1.00 80.31           N  
ATOM   4295  CA  LEU A 544     -43.312  12.172  84.125  1.00 80.31           C  
ATOM   4296  C   LEU A 544     -42.156  13.117  84.375  1.00 80.31           C  
ATOM   4297  CB  LEU A 544     -42.938  10.742  84.500  1.00 80.31           C  
ATOM   4298  O   LEU A 544     -42.156  13.797  85.438  1.00 80.31           O  
ATOM   4299  CG  LEU A 544     -44.094   9.797  84.812  1.00 80.31           C  
ATOM   4300  CD1 LEU A 544     -43.594   8.367  85.000  1.00 80.31           C  
ATOM   4301  CD2 LEU A 544     -44.875  10.258  86.062  1.00 80.31           C  
ATOM   4302  N   VAL A 545     -41.156  13.125  83.500  1.00 79.75           N  
ATOM   4303  CA  VAL A 545     -40.000  14.008  83.625  1.00 79.75           C  
ATOM   4304  C   VAL A 545     -40.438  15.461  83.500  1.00 79.75           C  
ATOM   4305  CB  VAL A 545     -38.906  13.695  82.562  1.00 79.75           C  
ATOM   4306  O   VAL A 545     -40.000  16.328  84.250  1.00 79.75           O  
ATOM   4307  CG1 VAL A 545     -37.812  14.750  82.625  1.00 79.75           C  
ATOM   4308  CG2 VAL A 545     -38.344  12.305  82.812  1.00 79.75           C  
ATOM   4309  N   SER A 546     -41.344  15.688  82.562  1.00 78.44           N  
ATOM   4310  CA  SER A 546     -41.875  17.047  82.375  1.00 78.44           C  
ATOM   4311  C   SER A 546     -42.719  17.484  83.562  1.00 78.44           C  
ATOM   4312  CB  SER A 546     -42.719  17.125  81.125  1.00 78.44           C  
ATOM   4313  O   SER A 546     -42.594  18.609  84.062  1.00 78.44           O  
ATOM   4314  OG  SER A 546     -43.250  15.852  80.750  1.00 78.44           O  
ATOM   4315  N   LEU A 547     -43.531  16.578  84.062  1.00 82.19           N  
ATOM   4316  CA  LEU A 547     -44.344  16.875  85.250  1.00 82.19           C  
ATOM   4317  C   LEU A 547     -43.438  17.047  86.500  1.00 82.19           C  
ATOM   4318  CB  LEU A 547     -45.344  15.758  85.500  1.00 82.19           C  
ATOM   4319  O   LEU A 547     -43.719  17.922  87.312  1.00 82.19           O  
ATOM   4320  CG  LEU A 547     -46.625  15.805  84.688  1.00 82.19           C  
ATOM   4321  CD1 LEU A 547     -47.344  14.461  84.750  1.00 82.19           C  
ATOM   4322  CD2 LEU A 547     -47.531  16.938  85.188  1.00 82.19           C  
ATOM   4323  N   GLY A 548     -42.375  16.188  86.625  1.00 82.38           N  
ATOM   4324  CA  GLY A 548     -41.406  16.375  87.688  1.00 82.38           C  
ATOM   4325  C   GLY A 548     -40.656  17.703  87.562  1.00 82.38           C  
ATOM   4326  O   GLY A 548     -40.406  18.359  88.562  1.00 82.38           O  
ATOM   4327  N   ALA A 549     -40.250  18.109  86.375  1.00 77.69           N  
ATOM   4328  CA  ALA A 549     -39.562  19.359  86.125  1.00 77.69           C  
ATOM   4329  C   ALA A 549     -40.469  20.562  86.438  1.00 77.69           C  
ATOM   4330  CB  ALA A 549     -39.062  19.422  84.688  1.00 77.69           C  
ATOM   4331  O   ALA A 549     -40.000  21.547  87.000  1.00 77.69           O  
ATOM   4332  N   ILE A 550     -41.688  20.422  86.062  1.00 80.00           N  
ATOM   4333  CA  ILE A 550     -42.688  21.469  86.312  1.00 80.00           C  
ATOM   4334  C   ILE A 550     -42.969  21.547  87.812  1.00 80.00           C  
ATOM   4335  CB  ILE A 550     -44.000  21.219  85.562  1.00 80.00           C  
ATOM   4336  O   ILE A 550     -43.094  22.641  88.375  1.00 80.00           O  
ATOM   4337  CG1 ILE A 550     -43.750  21.375  84.062  1.00 80.00           C  
ATOM   4338  CG2 ILE A 550     -45.094  22.156  86.000  1.00 80.00           C  
ATOM   4339  CD1 ILE A 550     -44.938  20.938  83.188  1.00 80.00           C  
ATOM   4340  N   SER A 551     -43.125  20.375  88.438  1.00 76.50           N  
ATOM   4341  CA  SER A 551     -43.344  20.312  89.875  1.00 76.50           C  
ATOM   4342  C   SER A 551     -42.125  20.859  90.625  1.00 76.50           C  
ATOM   4343  CB  SER A 551     -43.625  18.875  90.312  1.00 76.50           C  
ATOM   4344  O   SER A 551     -42.312  21.594  91.625  1.00 76.50           O  
ATOM   4345  OG  SER A 551     -44.719  18.328  89.625  1.00 76.50           O  
ATOM   4346  N   PHE A 552     -40.875  20.547  90.188  1.00 75.69           N  
ATOM   4347  CA  PHE A 552     -39.625  21.078  90.750  1.00 75.69           C  
ATOM   4348  C   PHE A 552     -39.500  22.578  90.500  1.00 75.69           C  
ATOM   4349  CB  PHE A 552     -38.406  20.359  90.188  1.00 75.69           C  
ATOM   4350  O   PHE A 552     -39.062  23.328  91.375  1.00 75.69           O  
ATOM   4351  CG  PHE A 552     -37.625  19.578  91.250  1.00 75.69           C  
ATOM   4352  CD1 PHE A 552     -36.688  20.203  92.000  1.00 75.69           C  
ATOM   4353  CD2 PHE A 552     -37.844  18.219  91.438  1.00 75.69           C  
ATOM   4354  CE1 PHE A 552     -35.969  19.484  93.000  1.00 75.69           C  
ATOM   4355  CE2 PHE A 552     -37.156  17.500  92.375  1.00 75.69           C  
ATOM   4356  CZ  PHE A 552     -36.188  18.141  93.125  1.00 75.69           C  
ATOM   4357  N   TRP A 553     -39.875  22.984  89.312  1.00 75.56           N  
ATOM   4358  CA  TRP A 553     -39.906  24.391  88.938  1.00 75.56           C  
ATOM   4359  C   TRP A 553     -40.938  25.156  89.750  1.00 75.56           C  
ATOM   4360  CB  TRP A 553     -40.188  24.531  87.438  1.00 75.56           C  
ATOM   4361  O   TRP A 553     -40.688  26.266  90.188  1.00 75.56           O  
ATOM   4362  CG  TRP A 553     -40.094  25.938  86.938  1.00 75.56           C  
ATOM   4363  CD1 TRP A 553     -38.938  26.641  86.688  1.00 75.56           C  
ATOM   4364  CD2 TRP A 553     -41.188  26.828  86.625  1.00 75.56           C  
ATOM   4365  CE2 TRP A 553     -40.625  28.047  86.188  1.00 75.56           C  
ATOM   4366  CE3 TRP A 553     -42.562  26.703  86.688  1.00 75.56           C  
ATOM   4367  NE1 TRP A 553     -39.250  27.906  86.188  1.00 75.56           N  
ATOM   4368  CH2 TRP A 553     -42.750  28.984  85.875  1.00 75.56           C  
ATOM   4369  CZ2 TRP A 553     -41.406  29.125  85.812  1.00 75.56           C  
ATOM   4370  CZ3 TRP A 553     -43.344  27.797  86.312  1.00 75.56           C  
ATOM   4371  N   MET A 554     -42.094  24.562  89.938  1.00 76.38           N  
ATOM   4372  CA  MET A 554     -43.188  25.156  90.750  1.00 76.38           C  
ATOM   4373  C   MET A 554     -42.844  25.141  92.250  1.00 76.38           C  
ATOM   4374  CB  MET A 554     -44.500  24.406  90.500  1.00 76.38           C  
ATOM   4375  O   MET A 554     -43.250  26.047  92.938  1.00 76.38           O  
ATOM   4376  CG  MET A 554     -45.125  24.719  89.125  1.00 76.38           C  
ATOM   4377  SD  MET A 554     -46.875  24.203  89.062  1.00 76.38           S  
ATOM   4378  CE  MET A 554     -47.344  24.906  87.438  1.00 76.38           C  
ATOM   4379  N   CYS A 555     -42.000  24.141  92.750  1.00 72.06           N  
ATOM   4380  CA  CYS A 555     -41.500  24.062  94.125  1.00 72.06           C  
ATOM   4381  C   CYS A 555     -40.375  25.062  94.375  1.00 72.06           C  
ATOM   4382  CB  CYS A 555     -41.000  22.641  94.438  1.00 72.06           C  
ATOM   4383  O   CYS A 555     -40.250  25.625  95.438  1.00 72.06           O  
ATOM   4384  SG  CYS A 555     -42.344  21.484  94.875  1.00 72.06           S  
ATOM   4385  N   SER A 556     -39.531  25.453  93.312  1.00 68.25           N  
ATOM   4386  CA  SER A 556     -38.406  26.391  93.375  1.00 68.25           C  
ATOM   4387  C   SER A 556     -38.906  27.828  93.250  1.00 68.25           C  
ATOM   4388  CB  SER A 556     -37.406  26.078  92.312  1.00 68.25           C  
ATOM   4389  O   SER A 556     -38.281  28.750  93.750  1.00 68.25           O  
ATOM   4390  OG  SER A 556     -37.094  27.250  91.562  1.00 68.25           O  
ATOM   4391  N   ASN A 557     -40.125  28.062  92.625  1.00 67.00           N  
ATOM   4392  CA  ASN A 557     -40.719  29.359  92.375  1.00 67.00           C  
ATOM   4393  C   ASN A 557     -41.844  29.688  93.312  1.00 67.00           C  
ATOM   4394  CB  ASN A 557     -41.250  29.422  90.938  1.00 67.00           C  
ATOM   4395  O   ASN A 557     -42.438  30.766  93.250  1.00 67.00           O  
ATOM   4396  CG  ASN A 557     -40.188  29.859  89.938  1.00 67.00           C  
ATOM   4397  ND2 ASN A 557     -40.469  29.750  88.625  1.00 67.00           N  
ATOM   4398  OD1 ASN A 557     -39.094  30.312  90.312  1.00 67.00           O  
ATOM   4399  N   GLY A 558     -41.969  28.781  94.500  1.00 65.62           N  
ATOM   4400  CA  GLY A 558     -42.812  29.125  95.625  1.00 65.62           C  
ATOM   4401  C   GLY A 558     -44.281  28.984  95.312  1.00 65.62           C  
ATOM   4402  O   GLY A 558     -45.125  29.438  96.062  1.00 65.62           O  
ATOM   4403  N   SER A 559     -44.781  28.328  94.188  1.00 62.31           N  
ATOM   4404  CA  SER A 559     -46.156  28.188  93.688  1.00 62.31           C  
ATOM   4405  C   SER A 559     -46.719  26.797  93.938  1.00 62.31           C  
ATOM   4406  CB  SER A 559     -46.188  28.453  92.188  1.00 62.31           C  
ATOM   4407  O   SER A 559     -47.938  26.594  93.875  1.00 62.31           O  
ATOM   4408  OG  SER A 559     -45.719  27.328  91.438  1.00 62.31           O  
ATOM   4409  N   LEU A 560     -45.938  25.828  94.562  1.00 58.12           N  
ATOM   4410  CA  LEU A 560     -46.375  24.484  95.000  1.00 58.12           C  
ATOM   4411  C   LEU A 560     -45.750  24.125  96.312  1.00 58.12           C  
ATOM   4412  CB  LEU A 560     -45.969  23.453  93.938  1.00 58.12           C  
ATOM   4413  O   LEU A 560     -44.562  24.328  96.562  1.00 58.12           O  
ATOM   4414  CG  LEU A 560     -47.094  22.609  93.375  1.00 58.12           C  
ATOM   4415  CD1 LEU A 560     -47.094  22.672  91.812  1.00 58.12           C  
ATOM   4416  CD2 LEU A 560     -46.969  21.156  93.812  1.00 58.12           C  
ATOM   4417  N   GLN A 561     -46.438  24.156  97.500  1.00 56.44           N  
ATOM   4418  CA  GLN A 561     -46.125  23.750  98.875  1.00 56.44           C  
ATOM   4419  C   GLN A 561     -45.812  22.250  98.938  1.00 56.44           C  
ATOM   4420  CB  GLN A 561     -47.250  24.109  99.812  1.00 56.44           C  
ATOM   4421  O   GLN A 561     -46.656  21.438  98.562  1.00 56.44           O  
ATOM   4422  CG  GLN A 561     -46.969  25.344 100.625  1.00 56.44           C  
ATOM   4423  CD  GLN A 561     -48.156  25.734 101.500  1.00 56.44           C  
ATOM   4424  NE2 GLN A 561     -47.938  26.609 102.500  1.00 56.44           N  
ATOM   4425  OE1 GLN A 561     -49.281  25.250 101.312  1.00 56.44           O  
ATOM   4426  N   CYS A 562     -44.562  21.781  98.562  1.00 56.91           N  
ATOM   4427  CA  CYS A 562     -44.156  20.375  98.688  1.00 56.91           C  
ATOM   4428  C   CYS A 562     -43.875  20.016 100.125  1.00 56.91           C  
ATOM   4429  CB  CYS A 562     -42.875  20.125  97.812  1.00 56.91           C  
ATOM   4430  O   CYS A 562     -43.094  20.672 100.812  1.00 56.91           O  
ATOM   4431  SG  CYS A 562     -43.219  19.688  96.125  1.00 56.91           S  
ATOM   4432  N   ARG A 563     -44.812  19.484 100.875  1.00 52.84           N  
ATOM   4433  CA  ARG A 563     -44.688  18.891 102.188  1.00 52.84           C  
ATOM   4434  C   ARG A 563     -44.250  17.438 102.125  1.00 52.84           C  
ATOM   4435  CB  ARG A 563     -46.000  18.984 103.000  1.00 52.84           C  
ATOM   4436  O   ARG A 563     -45.000  16.578 101.688  1.00 52.84           O  
ATOM   4437  CG  ARG A 563     -46.031  20.141 104.000  1.00 52.84           C  
ATOM   4438  CD  ARG A 563     -47.344  20.188 104.750  1.00 52.84           C  
ATOM   4439  NE  ARG A 563     -47.438  21.375 105.625  1.00 52.84           N  
ATOM   4440  NH1 ARG A 563     -48.812  20.391 107.188  1.00 52.84           N  
ATOM   4441  NH2 ARG A 563     -48.156  22.578 107.438  1.00 52.84           N  
ATOM   4442  CZ  ARG A 563     -48.125  21.438 106.750  1.00 52.84           C  
ATOM   4443  N   ILE A 564     -43.094  17.156 101.500  1.00 52.34           N  
ATOM   4444  CA  ILE A 564     -42.625  15.789 101.625  1.00 52.34           C  
ATOM   4445  C   ILE A 564     -41.438  15.750 102.562  1.00 52.34           C  
ATOM   4446  CB  ILE A 564     -42.281  15.164 100.250  1.00 52.34           C  
ATOM   4447  O   ILE A 564     -40.469  16.516 102.375  1.00 52.34           O  
ATOM   4448  CG1 ILE A 564     -43.531  15.109  99.375  1.00 52.34           C  
ATOM   4449  CG2 ILE A 564     -41.656  13.773 100.438  1.00 52.34           C  
ATOM   4450  CD1 ILE A 564     -43.219  14.859  97.875  1.00 52.34           C  
ATOM   4451  N   CYS A 565     -41.562  15.531 103.875  1.00 40.78           N  
ATOM   4452  CA  CYS A 565     -40.688  15.094 105.000  1.00 40.78           C  
ATOM   4453  C   CYS A 565     -39.875  13.867 104.562  1.00 40.78           C  
ATOM   4454  CB  CYS A 565     -41.500  14.766 106.250  1.00 40.78           C  
ATOM   4455  O   CYS A 565     -40.438  12.875 104.125  1.00 40.78           O  
ATOM   4456  SG  CYS A 565     -42.062  16.234 107.125  1.00 40.78           S  
ATOM   4457  N   ILE A 566     -38.594  13.906 104.062  1.00 38.25           N  
ATOM   4458  CA  ILE A 566     -37.688  12.766 104.312  1.00 38.25           C  
ATOM   4459  C   ILE A 566     -37.406  12.602 105.812  1.00 38.25           C  
ATOM   4460  CB  ILE A 566     -36.375  12.930 103.500  1.00 38.25           C  
ATOM   4461  O   ILE A 566     -37.219  13.586 106.500  1.00 38.25           O  
ATOM   4462  CG1 ILE A 566     -36.656  13.141 102.062  1.00 38.25           C  
ATOM   4463  CG2 ILE A 566     -35.469  11.711 103.750  1.00 38.25           C  
ATOM   4464  CD1 ILE A 566     -35.406  13.508 101.250  1.00 38.25           C  
TER    4465      ILE A 566                                                      
ENDMDL                                                                          
END                                                                             
