# Supplementary material for: Future Sequon Finder - A novel approach for predicting future N-linked glycosylation sequon locations on viral surface proteins
Source: PLoS One. 2025 Aug 14;20(8):e0328174. doi: 10.1371/journal.pone.0328174 (PMC12352829; doi:10.1371/journal.pone.0328174)
Supplement: S3 File — (ZIP) [file pone.0328174.s004.zip › S3_File/S3_File/Swine H1N1/AswineColumbia102011_3d2cc_unrelaxed_rank_001_alphafold2_ptm_model_1_seed_000.pdb]

MODEL     1                                                                     
ATOM      1  N   MET A   1     -82.250 -30.594  68.688  1.00 38.31           N  
ATOM      2  CA  MET A   1     -82.062 -29.141  68.562  1.00 38.31           C  
ATOM      3  C   MET A   1     -80.875 -28.797  67.688  1.00 38.31           C  
ATOM      4  CB  MET A   1     -82.000 -28.484  69.938  1.00 38.31           C  
ATOM      5  O   MET A   1     -79.750 -29.125  68.062  1.00 38.31           O  
ATOM      6  CG  MET A   1     -83.312 -28.281  70.625  1.00 38.31           C  
ATOM      7  SD  MET A   1     -83.188 -27.141  72.062  1.00 38.31           S  
ATOM      8  CE  MET A   1     -82.438 -28.219  73.250  1.00 38.31           C  
ATOM      9  N   LYS A   2     -80.875 -29.078  66.438  1.00 30.05           N  
ATOM     10  CA  LYS A   2     -80.188 -28.828  65.125  1.00 30.05           C  
ATOM     11  C   LYS A   2     -80.125 -27.328  64.812  1.00 30.05           C  
ATOM     12  CB  LYS A   2     -81.000 -29.516  64.000  1.00 30.05           C  
ATOM     13  O   LYS A   2     -81.125 -26.656  64.688  1.00 30.05           O  
ATOM     14  CG  LYS A   2     -80.625 -30.969  63.781  1.00 30.05           C  
ATOM     15  CD  LYS A   2     -81.375 -31.578  62.594  1.00 30.05           C  
ATOM     16  CE  LYS A   2     -81.000 -33.031  62.406  1.00 30.05           C  
ATOM     17  NZ  LYS A   2     -81.812 -33.656  61.281  1.00 30.05           N  
ATOM     18  N   ALA A   3     -79.000 -26.578  65.312  1.00 37.75           N  
ATOM     19  CA  ALA A   3     -78.688 -25.188  65.062  1.00 37.75           C  
ATOM     20  C   ALA A   3     -77.438 -25.094  64.125  1.00 37.75           C  
ATOM     21  CB  ALA A   3     -78.438 -24.438  66.375  1.00 37.75           C  
ATOM     22  O   ALA A   3     -76.438 -25.734  64.375  1.00 37.75           O  
ATOM     23  N   ILE A   4     -77.562 -25.062  62.781  1.00 32.94           N  
ATOM     24  CA  ILE A   4     -77.062 -24.422  61.562  1.00 32.94           C  
ATOM     25  C   ILE A   4     -76.000 -23.438  61.938  1.00 32.94           C  
ATOM     26  CB  ILE A   4     -78.188 -23.703  60.812  1.00 32.94           C  
ATOM     27  O   ILE A   4     -76.188 -22.484  62.688  1.00 32.94           O  
ATOM     28  CG1 ILE A   4     -79.250 -24.719  60.344  1.00 32.94           C  
ATOM     29  CG2 ILE A   4     -77.625 -22.922  59.625  1.00 32.94           C  
ATOM     30  CD1 ILE A   4     -80.500 -24.078  59.719  1.00 32.94           C  
ATOM     31  N   LEU A   5     -74.625 -23.797  61.969  1.00 33.28           N  
ATOM     32  CA  LEU A   5     -73.500 -22.906  61.938  1.00 33.28           C  
ATOM     33  C   LEU A   5     -73.000 -22.750  60.500  1.00 33.28           C  
ATOM     34  CB  LEU A   5     -72.375 -23.422  62.844  1.00 33.28           C  
ATOM     35  O   LEU A   5     -72.688 -23.734  59.844  1.00 33.28           O  
ATOM     36  CG  LEU A   5     -71.938 -22.500  63.969  1.00 33.28           C  
ATOM     37  CD1 LEU A   5     -72.125 -23.188  65.312  1.00 33.28           C  
ATOM     38  CD2 LEU A   5     -70.500 -22.062  63.781  1.00 33.28           C  
ATOM     39  N   VAL A   6     -73.500 -21.781  59.719  1.00 31.20           N  
ATOM     40  CA  VAL A   6     -73.000 -20.938  58.594  1.00 31.20           C  
ATOM     41  C   VAL A   6     -71.562 -20.641  58.750  1.00 31.20           C  
ATOM     42  CB  VAL A   6     -73.812 -19.625  58.531  1.00 31.20           C  
ATOM     43  O   VAL A   6     -71.125 -20.078  59.750  1.00 31.20           O  
ATOM     44  CG1 VAL A   6     -73.312 -18.734  57.406  1.00 31.20           C  
ATOM     45  CG2 VAL A   6     -75.312 -19.922  58.312  1.00 31.20           C  
ATOM     46  N   VAL A   7     -70.562 -21.500  58.281  1.00 34.09           N  
ATOM     47  CA  VAL A   7     -69.188 -21.328  58.000  1.00 34.09           C  
ATOM     48  C   VAL A   7     -69.000 -20.453  56.750  1.00 34.09           C  
ATOM     49  CB  VAL A   7     -68.500 -22.688  57.781  1.00 34.09           C  
ATOM     50  O   VAL A   7     -69.562 -20.750  55.688  1.00 34.09           O  
ATOM     51  CG1 VAL A   7     -67.000 -22.484  57.406  1.00 34.09           C  
ATOM     52  CG2 VAL A   7     -68.562 -23.547  59.031  1.00 34.09           C  
ATOM     53  N   LEU A   8     -69.125 -19.062  56.875  1.00 29.47           N  
ATOM     54  CA  LEU A   8     -68.562 -18.016  56.000  1.00 29.47           C  
ATOM     55  C   LEU A   8     -67.125 -18.281  55.625  1.00 29.47           C  
ATOM     56  CB  LEU A   8     -68.688 -16.641  56.656  1.00 29.47           C  
ATOM     57  O   LEU A   8     -66.250 -18.375  56.500  1.00 29.47           O  
ATOM     58  CG  LEU A   8     -69.562 -15.609  55.969  1.00 29.47           C  
ATOM     59  CD1 LEU A   8     -70.625 -15.062  56.906  1.00 29.47           C  
ATOM     60  CD2 LEU A   8     -68.750 -14.477  55.406  1.00 29.47           C  
ATOM     61  N   LEU A   9     -66.812 -19.266  54.750  1.00 27.30           N  
ATOM     62  CA  LEU A   9     -65.625 -19.469  53.938  1.00 27.30           C  
ATOM     63  C   LEU A   9     -65.250 -18.188  53.219  1.00 27.30           C  
ATOM     64  CB  LEU A   9     -65.875 -20.594  52.906  1.00 27.30           C  
ATOM     65  O   LEU A   9     -66.000 -17.672  52.375  1.00 27.30           O  
ATOM     66  CG  LEU A   9     -65.500 -22.000  53.344  1.00 27.30           C  
ATOM     67  CD1 LEU A   9     -66.438 -23.016  52.719  1.00 27.30           C  
ATOM     68  CD2 LEU A   9     -64.062 -22.312  52.969  1.00 27.30           C  
ATOM     69  N   TYR A  10     -64.750 -17.125  53.938  1.00 26.98           N  
ATOM     70  CA  TYR A  10     -64.062 -15.992  53.344  1.00 26.98           C  
ATOM     71  C   TYR A  10     -62.719 -16.422  52.719  1.00 26.98           C  
ATOM     72  CB  TYR A  10     -63.812 -14.906  54.406  1.00 26.98           C  
ATOM     73  O   TYR A  10     -61.875 -17.031  53.406  1.00 26.98           O  
ATOM     74  CG  TYR A  10     -64.750 -13.750  54.312  1.00 26.98           C  
ATOM     75  CD1 TYR A  10     -64.562 -12.688  53.438  1.00 26.98           C  
ATOM     76  CD2 TYR A  10     -65.938 -13.711  55.094  1.00 26.98           C  
ATOM     77  CE1 TYR A  10     -65.438 -11.617  53.344  1.00 26.98           C  
ATOM     78  CE2 TYR A  10     -66.812 -12.648  55.000  1.00 26.98           C  
ATOM     79  OH  TYR A  10     -67.438 -10.555  54.062  1.00 26.98           O  
ATOM     80  CZ  TYR A  10     -66.562 -11.609  54.156  1.00 26.98           C  
ATOM     81  N   THR A  11     -62.656 -17.156  51.594  1.00 27.17           N  
ATOM     82  CA  THR A  11     -61.562 -17.219  50.594  1.00 27.17           C  
ATOM     83  C   THR A  11     -60.719 -15.953  50.656  1.00 27.17           C  
ATOM     84  CB  THR A  11     -62.125 -17.438  49.188  1.00 27.17           C  
ATOM     85  O   THR A  11     -61.250 -14.844  50.625  1.00 27.17           O  
ATOM     86  CG2 THR A  11     -62.750 -18.812  49.031  1.00 27.17           C  
ATOM     87  OG1 THR A  11     -63.094 -16.438  48.906  1.00 27.17           O  
ATOM     88  N   PHE A  12     -59.812 -15.695  51.656  1.00 28.42           N  
ATOM     89  CA  PHE A  12     -58.688 -14.781  51.656  1.00 28.42           C  
ATOM     90  C   PHE A  12     -58.094 -14.680  50.250  1.00 28.42           C  
ATOM     91  CB  PHE A  12     -57.594 -15.250  52.625  1.00 28.42           C  
ATOM     92  O   PHE A  12     -57.625 -15.680  49.688  1.00 28.42           O  
ATOM     93  CG  PHE A  12     -57.969 -15.008  54.062  1.00 28.42           C  
ATOM     94  CD1 PHE A  12     -57.812 -13.742  54.625  1.00 28.42           C  
ATOM     95  CD2 PHE A  12     -58.406 -16.047  54.875  1.00 28.42           C  
ATOM     96  CE1 PHE A  12     -58.156 -13.516  55.969  1.00 28.42           C  
ATOM     97  CE2 PHE A  12     -58.750 -15.828  56.188  1.00 28.42           C  
ATOM     98  CZ  PHE A  12     -58.625 -14.562  56.750  1.00 28.42           C  
ATOM     99  N   ALA A  13     -58.844 -14.141  49.250  1.00 28.22           N  
ATOM    100  CA  ALA A  13     -58.312 -13.625  47.969  1.00 28.22           C  
ATOM    101  C   ALA A  13     -57.062 -12.766  48.188  1.00 28.22           C  
ATOM    102  CB  ALA A  13     -59.375 -12.828  47.250  1.00 28.22           C  
ATOM    103  O   ALA A  13     -57.094 -11.859  49.031  1.00 28.22           O  
ATOM    104  N   THR A  14     -55.844 -13.281  48.688  1.00 32.03           N  
ATOM    105  CA  THR A  14     -54.625 -12.484  48.500  1.00 32.03           C  
ATOM    106  C   THR A  14     -54.906 -11.281  47.625  1.00 32.03           C  
ATOM    107  CB  THR A  14     -53.500 -13.328  47.906  1.00 32.03           C  
ATOM    108  O   THR A  14     -55.531 -11.414  46.562  1.00 32.03           O  
ATOM    109  CG2 THR A  14     -53.094 -14.445  48.875  1.00 32.03           C  
ATOM    110  OG1 THR A  14     -53.938 -13.906  46.688  1.00 32.03           O  
ATOM    111  N   ALA A  15     -55.625 -10.258  48.031  1.00 35.41           N  
ATOM    112  CA  ALA A  15     -55.781  -8.930  47.438  1.00 35.41           C  
ATOM    113  C   ALA A  15     -54.625  -8.641  46.469  1.00 35.41           C  
ATOM    114  CB  ALA A  15     -55.812  -7.863  48.531  1.00 35.41           C  
ATOM    115  O   ALA A  15     -53.469  -8.680  46.844  1.00 35.41           O  
ATOM    116  N   ASN A  16     -54.438  -9.297  45.312  1.00 48.28           N  
ATOM    117  CA  ASN A  16     -53.594  -8.938  44.156  1.00 48.28           C  
ATOM    118  C   ASN A  16     -53.406  -7.426  44.062  1.00 48.28           C  
ATOM    119  CB  ASN A  16     -54.188  -9.492  42.875  1.00 48.28           C  
ATOM    120  O   ASN A  16     -54.375  -6.699  43.812  1.00 48.28           O  
ATOM    121  CG  ASN A  16     -54.062 -11.000  42.781  1.00 48.28           C  
ATOM    122  ND2 ASN A  16     -54.906 -11.609  41.938  1.00 48.28           N  
ATOM    123  OD1 ASN A  16     -53.188 -11.609  43.406  1.00 48.28           O  
ATOM    124  N   ALA A  17     -52.656  -6.754  45.000  1.00 58.22           N  
ATOM    125  CA  ALA A  17     -52.312  -5.336  44.906  1.00 58.22           C  
ATOM    126  C   ALA A  17     -51.719  -5.000  43.562  1.00 58.22           C  
ATOM    127  CB  ALA A  17     -51.344  -4.945  46.031  1.00 58.22           C  
ATOM    128  O   ALA A  17     -50.969  -5.812  42.969  1.00 58.22           O  
ATOM    129  N   ASP A  18     -52.312  -4.055  42.844  1.00 76.50           N  
ATOM    130  CA  ASP A  18     -51.875  -3.527  41.562  1.00 76.50           C  
ATOM    131  C   ASP A  18     -50.500  -2.898  41.625  1.00 76.50           C  
ATOM    132  CB  ASP A  18     -52.906  -2.500  41.031  1.00 76.50           C  
ATOM    133  O   ASP A  18     -50.219  -2.141  42.562  1.00 76.50           O  
ATOM    134  CG  ASP A  18     -54.281  -3.098  40.781  1.00 76.50           C  
ATOM    135  OD1 ASP A  18     -54.344  -4.262  40.312  1.00 76.50           O  
ATOM    136  OD2 ASP A  18     -55.281  -2.396  41.000  1.00 76.50           O  
ATOM    137  N   THR A  19     -49.500  -3.396  40.812  1.00 75.25           N  
ATOM    138  CA  THR A  19     -48.094  -2.957  40.844  1.00 75.25           C  
ATOM    139  C   THR A  19     -47.750  -2.229  39.531  1.00 75.25           C  
ATOM    140  CB  THR A  19     -47.156  -4.145  41.031  1.00 75.25           C  
ATOM    141  O   THR A  19     -48.219  -2.574  38.469  1.00 75.25           O  
ATOM    142  CG2 THR A  19     -47.406  -4.816  42.375  1.00 75.25           C  
ATOM    143  OG1 THR A  19     -47.344  -5.105  40.000  1.00 75.25           O  
ATOM    144  N   LEU A  20     -47.031  -1.159  39.781  1.00 75.31           N  
ATOM    145  CA  LEU A  20     -46.469  -0.389  38.656  1.00 75.31           C  
ATOM    146  C   LEU A  20     -44.969  -0.281  38.812  1.00 75.31           C  
ATOM    147  CB  LEU A  20     -47.094   1.010  38.625  1.00 75.31           C  
ATOM    148  O   LEU A  20     -44.438   0.188  39.812  1.00 75.31           O  
ATOM    149  CG  LEU A  20     -46.531   1.967  37.562  1.00 75.31           C  
ATOM    150  CD1 LEU A  20     -46.938   1.525  36.156  1.00 75.31           C  
ATOM    151  CD2 LEU A  20     -47.000   3.395  37.844  1.00 75.31           C  
ATOM    152  N   CYS A  21     -44.281  -0.733  37.812  1.00 69.25           N  
ATOM    153  CA  CYS A  21     -42.844  -0.662  37.812  1.00 69.25           C  
ATOM    154  C   CYS A  21     -42.344   0.198  36.656  1.00 69.25           C  
ATOM    155  CB  CYS A  21     -42.219  -2.062  37.719  1.00 69.25           C  
ATOM    156  O   CYS A  21     -42.812   0.065  35.531  1.00 69.25           O  
ATOM    157  SG  CYS A  21     -42.719  -3.156  39.062  1.00 69.25           S  
ATOM    158  N   ILE A  22     -41.438   1.071  37.094  1.00 67.06           N  
ATOM    159  CA  ILE A  22     -40.781   1.954  36.125  1.00 67.06           C  
ATOM    160  C   ILE A  22     -39.344   1.507  35.906  1.00 67.06           C  
ATOM    161  CB  ILE A  22     -40.844   3.428  36.594  1.00 67.06           C  
ATOM    162  O   ILE A  22     -38.594   1.352  36.844  1.00 67.06           O  
ATOM    163  CG1 ILE A  22     -42.281   3.865  36.844  1.00 67.06           C  
ATOM    164  CG2 ILE A  22     -40.156   4.340  35.562  1.00 67.06           C  
ATOM    165  CD1 ILE A  22     -42.406   5.215  37.531  1.00 67.06           C  
ATOM    166  N   GLY A  23     -39.156   0.982  34.938  1.00 60.19           N  
ATOM    167  CA  GLY A  23     -37.781   0.481  34.781  1.00 60.19           C  
ATOM    168  C   GLY A  23     -37.469   0.035  33.344  1.00 60.19           C  
ATOM    169  O   GLY A  23     -38.219   0.347  32.406  1.00 60.19           O  
ATOM    170  N   TYR A  24     -36.188  -0.438  33.250  1.00 54.91           N  
ATOM    171  CA  TYR A  24     -35.594  -0.971  32.031  1.00 54.91           C  
ATOM    172  C   TYR A  24     -36.312  -2.227  31.562  1.00 54.91           C  
ATOM    173  CB  TYR A  24     -34.094  -1.280  32.219  1.00 54.91           C  
ATOM    174  O   TYR A  24     -36.812  -3.002  32.375  1.00 54.91           O  
ATOM    175  CG  TYR A  24     -33.281  -0.070  32.594  1.00 54.91           C  
ATOM    176  CD1 TYR A  24     -32.781   0.769  31.609  1.00 54.91           C  
ATOM    177  CD2 TYR A  24     -33.000   0.236  33.938  1.00 54.91           C  
ATOM    178  CE1 TYR A  24     -32.000   1.884  31.938  1.00 54.91           C  
ATOM    179  CE2 TYR A  24     -32.250   1.349  34.250  1.00 54.91           C  
ATOM    180  OH  TYR A  24     -31.000   3.268  33.594  1.00 54.91           O  
ATOM    181  CZ  TYR A  24     -31.750   2.166  33.250  1.00 54.91           C  
ATOM    182  N   HIS A  25     -36.969  -2.316  30.344  1.00 52.09           N  
ATOM    183  CA  HIS A  25     -37.406  -3.602  29.828  1.00 52.09           C  
ATOM    184  C   HIS A  25     -36.344  -4.668  29.953  1.00 52.09           C  
ATOM    185  CB  HIS A  25     -37.844  -3.467  28.375  1.00 52.09           C  
ATOM    186  O   HIS A  25     -35.188  -4.426  29.625  1.00 52.09           O  
ATOM    187  CG  HIS A  25     -39.250  -2.945  28.203  1.00 52.09           C  
ATOM    188  CD2 HIS A  25     -39.688  -1.714  27.875  1.00 52.09           C  
ATOM    189  ND1 HIS A  25     -40.375  -3.729  28.391  1.00 52.09           N  
ATOM    190  CE1 HIS A  25     -41.438  -3.002  28.188  1.00 52.09           C  
ATOM    191  NE2 HIS A  25     -41.062  -1.775  27.859  1.00 52.09           N  
ATOM    192  N   ALA A  26     -36.469  -5.668  30.906  1.00 52.47           N  
ATOM    193  CA  ALA A  26     -35.625  -6.852  31.141  1.00 52.47           C  
ATOM    194  C   ALA A  26     -35.688  -7.805  29.953  1.00 52.47           C  
ATOM    195  CB  ALA A  26     -36.094  -7.566  32.406  1.00 52.47           C  
ATOM    196  O   ALA A  26     -36.750  -8.039  29.375  1.00 52.47           O  
ATOM    197  N   ASN A  27     -34.562  -7.871  29.219  1.00 53.84           N  
ATOM    198  CA  ASN A  27     -34.344  -8.828  28.141  1.00 53.84           C  
ATOM    199  C   ASN A  27     -33.281  -9.867  28.516  1.00 53.84           C  
ATOM    200  CB  ASN A  27     -33.938  -8.102  26.859  1.00 53.84           C  
ATOM    201  O   ASN A  27     -32.594  -9.711  29.516  1.00 53.84           O  
ATOM    202  CG  ASN A  27     -32.531  -7.547  26.922  1.00 53.84           C  
ATOM    203  ND2 ASN A  27     -32.125  -6.781  25.906  1.00 53.84           N  
ATOM    204  OD1 ASN A  27     -31.781  -7.805  27.875  1.00 53.84           O  
ATOM    205  N   ASN A  28     -33.438 -11.141  28.156  1.00 59.75           N  
ATOM    206  CA  ASN A  28     -32.469 -12.219  28.375  1.00 59.75           C  
ATOM    207  C   ASN A  28     -31.188 -12.000  27.562  1.00 59.75           C  
ATOM    208  CB  ASN A  28     -33.094 -13.570  28.031  1.00 59.75           C  
ATOM    209  O   ASN A  28     -30.469 -12.953  27.281  1.00 59.75           O  
ATOM    210  CG  ASN A  28     -33.938 -14.117  29.156  1.00 59.75           C  
ATOM    211  ND2 ASN A  28     -34.750 -15.125  28.844  1.00 59.75           N  
ATOM    212  OD1 ASN A  28     -33.875 -13.641  30.281  1.00 59.75           O  
ATOM    213  N   SER A  29     -30.938 -10.719  27.203  1.00 64.88           N  
ATOM    214  CA  SER A  29     -29.766 -10.445  26.375  1.00 64.88           C  
ATOM    215  C   SER A  29     -28.484 -10.586  27.172  1.00 64.88           C  
ATOM    216  CB  SER A  29     -29.859  -9.047  25.766  1.00 64.88           C  
ATOM    217  O   SER A  29     -28.438 -10.227  28.359  1.00 64.88           O  
ATOM    218  OG  SER A  29     -28.672  -8.727  25.062  1.00 64.88           O  
ATOM    219  N   THR A  30     -27.484 -11.242  26.641  1.00 76.50           N  
ATOM    220  CA  THR A  30     -26.141 -11.391  27.203  1.00 76.50           C  
ATOM    221  C   THR A  30     -25.172 -10.391  26.594  1.00 76.50           C  
ATOM    222  CB  THR A  30     -25.609 -12.820  26.984  1.00 76.50           C  
ATOM    223  O   THR A  30     -23.969 -10.500  26.766  1.00 76.50           O  
ATOM    224  CG2 THR A  30     -26.484 -13.852  27.703  1.00 76.50           C  
ATOM    225  OG1 THR A  30     -25.594 -13.117  25.594  1.00 76.50           O  
ATOM    226  N   ASP A  31     -25.797  -9.438  25.859  1.00 81.31           N  
ATOM    227  CA  ASP A  31     -24.938  -8.492  25.156  1.00 81.31           C  
ATOM    228  C   ASP A  31     -24.281  -7.512  26.125  1.00 81.31           C  
ATOM    229  CB  ASP A  31     -25.734  -7.727  24.109  1.00 81.31           C  
ATOM    230  O   ASP A  31     -24.922  -7.035  27.062  1.00 81.31           O  
ATOM    231  CG  ASP A  31     -26.016  -8.547  22.859  1.00 81.31           C  
ATOM    232  OD1 ASP A  31     -25.594  -9.727  22.797  1.00 81.31           O  
ATOM    233  OD2 ASP A  31     -26.641  -8.016  21.922  1.00 81.31           O  
ATOM    234  N   THR A  32     -23.000  -7.207  25.922  1.00 86.25           N  
ATOM    235  CA  THR A  32     -22.266  -6.258  26.766  1.00 86.25           C  
ATOM    236  C   THR A  32     -21.547  -5.223  25.906  1.00 86.25           C  
ATOM    237  CB  THR A  32     -21.250  -6.977  27.672  1.00 86.25           C  
ATOM    238  O   THR A  32     -21.141  -5.520  24.781  1.00 86.25           O  
ATOM    239  CG2 THR A  32     -21.938  -7.992  28.578  1.00 86.25           C  
ATOM    240  OG1 THR A  32     -20.297  -7.660  26.859  1.00 86.25           O  
ATOM    241  N   VAL A  33     -21.562  -4.012  26.500  1.00 87.00           N  
ATOM    242  CA  VAL A  33     -20.797  -2.955  25.844  1.00 87.00           C  
ATOM    243  C   VAL A  33     -19.859  -2.285  26.844  1.00 87.00           C  
ATOM    244  CB  VAL A  33     -21.734  -1.906  25.188  1.00 87.00           C  
ATOM    245  O   VAL A  33     -20.094  -2.352  28.047  1.00 87.00           O  
ATOM    246  CG1 VAL A  33     -22.625  -2.553  24.141  1.00 87.00           C  
ATOM    247  CG2 VAL A  33     -22.578  -1.216  26.266  1.00 87.00           C  
ATOM    248  N   ASP A  34     -18.766  -1.612  26.281  1.00 87.12           N  
ATOM    249  CA  ASP A  34     -17.875  -0.820  27.109  1.00 87.12           C  
ATOM    250  C   ASP A  34     -18.234   0.663  27.062  1.00 87.12           C  
ATOM    251  CB  ASP A  34     -16.422  -1.027  26.688  1.00 87.12           C  
ATOM    252  O   ASP A  34     -18.625   1.168  26.000  1.00 87.12           O  
ATOM    253  CG  ASP A  34     -15.922  -2.441  26.922  1.00 87.12           C  
ATOM    254  OD1 ASP A  34     -16.484  -3.146  27.781  1.00 87.12           O  
ATOM    255  OD2 ASP A  34     -14.953  -2.854  26.250  1.00 87.12           O  
ATOM    256  N   THR A  35     -18.203   1.302  28.188  1.00 84.94           N  
ATOM    257  CA  THR A  35     -18.312   2.754  28.266  1.00 84.94           C  
ATOM    258  C   THR A  35     -17.000   3.375  28.734  1.00 84.94           C  
ATOM    259  CB  THR A  35     -19.453   3.174  29.219  1.00 84.94           C  
ATOM    260  O   THR A  35     -16.047   2.660  29.062  1.00 84.94           O  
ATOM    261  CG2 THR A  35     -20.734   2.393  28.938  1.00 84.94           C  
ATOM    262  OG1 THR A  35     -19.047   2.928  30.578  1.00 84.94           O  
ATOM    263  N   VAL A  36     -16.953   4.691  28.750  1.00 82.00           N  
ATOM    264  CA  VAL A  36     -15.758   5.402  29.188  1.00 82.00           C  
ATOM    265  C   VAL A  36     -15.438   5.035  30.641  1.00 82.00           C  
ATOM    266  CB  VAL A  36     -15.922   6.934  29.047  1.00 82.00           C  
ATOM    267  O   VAL A  36     -14.266   4.887  31.000  1.00 82.00           O  
ATOM    268  CG1 VAL A  36     -14.703   7.660  29.609  1.00 82.00           C  
ATOM    269  CG2 VAL A  36     -16.156   7.312  27.594  1.00 82.00           C  
ATOM    270  N   LEU A  37     -16.484   4.742  31.438  1.00 81.44           N  
ATOM    271  CA  LEU A  37     -16.375   4.613  32.875  1.00 81.44           C  
ATOM    272  C   LEU A  37     -16.469   3.154  33.312  1.00 81.44           C  
ATOM    273  CB  LEU A  37     -17.453   5.434  33.594  1.00 81.44           C  
ATOM    274  O   LEU A  37     -15.898   2.766  34.344  1.00 81.44           O  
ATOM    275  CG  LEU A  37     -17.406   6.949  33.375  1.00 81.44           C  
ATOM    276  CD1 LEU A  37     -18.641   7.609  33.969  1.00 81.44           C  
ATOM    277  CD2 LEU A  37     -16.141   7.527  34.000  1.00 81.44           C  
ATOM    278  N   GLU A  38     -17.203   2.326  32.531  1.00 82.81           N  
ATOM    279  CA  GLU A  38     -17.469   0.954  32.969  1.00 82.81           C  
ATOM    280  C   GLU A  38     -17.234  -0.026  31.812  1.00 82.81           C  
ATOM    281  CB  GLU A  38     -18.906   0.822  33.469  1.00 82.81           C  
ATOM    282  O   GLU A  38     -17.625   0.246  30.672  1.00 82.81           O  
ATOM    283  CG  GLU A  38     -19.172   1.636  34.750  1.00 82.81           C  
ATOM    284  CD  GLU A  38     -20.625   1.558  35.219  1.00 82.81           C  
ATOM    285  OE1 GLU A  38     -21.062   2.449  35.969  1.00 82.81           O  
ATOM    286  OE2 GLU A  38     -21.312   0.597  34.812  1.00 82.81           O  
ATOM    287  N   LYS A  39     -16.578  -1.144  32.125  1.00 86.69           N  
ATOM    288  CA  LYS A  39     -16.391  -2.215  31.156  1.00 86.69           C  
ATOM    289  C   LYS A  39     -17.453  -3.295  31.312  1.00 86.69           C  
ATOM    290  CB  LYS A  39     -15.000  -2.828  31.281  1.00 86.69           C  
ATOM    291  O   LYS A  39     -17.938  -3.527  32.438  1.00 86.69           O  
ATOM    292  CG  LYS A  39     -13.875  -1.904  30.828  1.00 86.69           C  
ATOM    293  CD  LYS A  39     -12.547  -2.646  30.734  1.00 86.69           C  
ATOM    294  CE  LYS A  39     -11.438  -1.740  30.219  1.00 86.69           C  
ATOM    295  NZ  LYS A  39     -10.141  -2.471  30.094  1.00 86.69           N  
ATOM    296  N   ASN A  40     -18.016  -3.928  30.234  1.00 85.81           N  
ATOM    297  CA  ASN A  40     -18.906  -5.074  30.203  1.00 85.81           C  
ATOM    298  C   ASN A  40     -20.281  -4.738  30.797  1.00 85.81           C  
ATOM    299  CB  ASN A  40     -18.297  -6.270  30.938  1.00 85.81           C  
ATOM    300  O   ASN A  40     -20.781  -5.473  31.641  1.00 85.81           O  
ATOM    301  CG  ASN A  40     -17.047  -6.801  30.234  1.00 85.81           C  
ATOM    302  ND2 ASN A  40     -16.062  -7.211  31.016  1.00 85.81           N  
ATOM    303  OD1 ASN A  40     -16.984  -6.848  29.000  1.00 85.81           O  
ATOM    304  N   VAL A  41     -20.766  -3.645  30.422  1.00 83.94           N  
ATOM    305  CA  VAL A  41     -22.109  -3.225  30.828  1.00 83.94           C  
ATOM    306  C   VAL A  41     -23.156  -4.012  30.047  1.00 83.94           C  
ATOM    307  CB  VAL A  41     -22.312  -1.708  30.625  1.00 83.94           C  
ATOM    308  O   VAL A  41     -23.125  -4.043  28.812  1.00 83.94           O  
ATOM    309  CG1 VAL A  41     -23.719  -1.289  31.047  1.00 83.94           C  
ATOM    310  CG2 VAL A  41     -21.250  -0.916  31.391  1.00 83.94           C  
ATOM    311  N   THR A  42     -23.984  -4.754  30.734  1.00 82.00           N  
ATOM    312  CA  THR A  42     -25.047  -5.531  30.078  1.00 82.00           C  
ATOM    313  C   THR A  42     -26.109  -4.613  29.516  1.00 82.00           C  
ATOM    314  CB  THR A  42     -25.688  -6.527  31.062  1.00 82.00           C  
ATOM    315  O   THR A  42     -26.641  -3.746  30.219  1.00 82.00           O  
ATOM    316  CG2 THR A  42     -24.672  -7.586  31.516  1.00 82.00           C  
ATOM    317  OG1 THR A  42     -26.156  -5.820  32.219  1.00 82.00           O  
ATOM    318  N   VAL A  43     -26.406  -4.836  28.266  1.00 75.44           N  
ATOM    319  CA  VAL A  43     -27.391  -4.000  27.594  1.00 75.44           C  
ATOM    320  C   VAL A  43     -28.438  -4.879  26.922  1.00 75.44           C  
ATOM    321  CB  VAL A  43     -26.719  -3.062  26.562  1.00 75.44           C  
ATOM    322  O   VAL A  43     -28.219  -6.074  26.703  1.00 75.44           O  
ATOM    323  CG1 VAL A  43     -25.766  -2.090  27.234  1.00 75.44           C  
ATOM    324  CG2 VAL A  43     -26.000  -3.877  25.484  1.00 75.44           C  
ATOM    325  N   THR A  44     -29.531  -4.379  26.656  1.00 67.88           N  
ATOM    326  CA  THR A  44     -30.656  -5.090  26.062  1.00 67.88           C  
ATOM    327  C   THR A  44     -30.391  -5.406  24.594  1.00 67.88           C  
ATOM    328  CB  THR A  44     -31.953  -4.273  26.188  1.00 67.88           C  
ATOM    329  O   THR A  44     -30.859  -6.418  24.078  1.00 67.88           O  
ATOM    330  CG2 THR A  44     -32.375  -4.129  27.641  1.00 67.88           C  
ATOM    331  OG1 THR A  44     -31.750  -2.969  25.625  1.00 67.88           O  
ATOM    332  N   HIS A  45     -29.594  -4.543  23.953  1.00 69.81           N  
ATOM    333  CA  HIS A  45     -29.203  -4.754  22.562  1.00 69.81           C  
ATOM    334  C   HIS A  45     -27.922  -4.016  22.219  1.00 69.81           C  
ATOM    335  CB  HIS A  45     -30.328  -4.305  21.625  1.00 69.81           C  
ATOM    336  O   HIS A  45     -27.672  -2.918  22.734  1.00 69.81           O  
ATOM    337  CG  HIS A  45     -30.062  -4.609  20.188  1.00 69.81           C  
ATOM    338  CD2 HIS A  45     -29.719  -3.801  19.156  1.00 69.81           C  
ATOM    339  ND1 HIS A  45     -30.141  -5.883  19.656  1.00 69.81           N  
ATOM    340  CE1 HIS A  45     -29.859  -5.844  18.375  1.00 69.81           C  
ATOM    341  NE2 HIS A  45     -29.594  -4.594  18.031  1.00 69.81           N  
ATOM    342  N   SER A  46     -27.125  -4.555  21.406  1.00 81.31           N  
ATOM    343  CA  SER A  46     -25.906  -3.922  20.906  1.00 81.31           C  
ATOM    344  C   SER A  46     -25.609  -4.355  19.484  1.00 81.31           C  
ATOM    345  CB  SER A  46     -24.719  -4.254  21.812  1.00 81.31           C  
ATOM    346  O   SER A  46     -26.078  -5.406  19.031  1.00 81.31           O  
ATOM    347  OG  SER A  46     -24.391  -5.629  21.719  1.00 81.31           O  
ATOM    348  N   VAL A  47     -25.031  -3.490  18.766  1.00 83.44           N  
ATOM    349  CA  VAL A  47     -24.609  -3.814  17.406  1.00 83.44           C  
ATOM    350  C   VAL A  47     -23.094  -3.672  17.297  1.00 83.44           C  
ATOM    351  CB  VAL A  47     -25.312  -2.918  16.375  1.00 83.44           C  
ATOM    352  O   VAL A  47     -22.500  -2.764  17.875  1.00 83.44           O  
ATOM    353  CG1 VAL A  47     -26.812  -3.203  16.344  1.00 83.44           C  
ATOM    354  CG2 VAL A  47     -25.062  -1.443  16.672  1.00 83.44           C  
ATOM    355  N   ASN A  48     -22.547  -4.676  16.625  1.00 89.00           N  
ATOM    356  CA  ASN A  48     -21.125  -4.570  16.344  1.00 89.00           C  
ATOM    357  C   ASN A  48     -20.844  -3.676  15.141  1.00 89.00           C  
ATOM    358  CB  ASN A  48     -20.516  -5.957  16.125  1.00 89.00           C  
ATOM    359  O   ASN A  48     -21.453  -3.844  14.086  1.00 89.00           O  
ATOM    360  CG  ASN A  48     -19.000  -5.953  16.203  1.00 89.00           C  
ATOM    361  ND2 ASN A  48     -18.375  -7.086  15.898  1.00 89.00           N  
ATOM    362  OD1 ASN A  48     -18.391  -4.938  16.562  1.00 89.00           O  
ATOM    363  N   LEU A  49     -19.969  -2.709  15.328  1.00 86.69           N  
ATOM    364  CA  LEU A  49     -19.688  -1.728  14.281  1.00 86.69           C  
ATOM    365  C   LEU A  49     -18.500  -2.172  13.430  1.00 86.69           C  
ATOM    366  CB  LEU A  49     -19.391  -0.358  14.906  1.00 86.69           C  
ATOM    367  O   LEU A  49     -18.094  -1.459  12.508  1.00 86.69           O  
ATOM    368  CG  LEU A  49     -20.547   0.288  15.688  1.00 86.69           C  
ATOM    369  CD1 LEU A  49     -20.094   1.611  16.297  1.00 86.69           C  
ATOM    370  CD2 LEU A  49     -21.750   0.495  14.789  1.00 86.69           C  
ATOM    371  N   LEU A  50     -17.984  -3.363  13.758  1.00 90.50           N  
ATOM    372  CA  LEU A  50     -16.797  -3.844  13.078  1.00 90.50           C  
ATOM    373  C   LEU A  50     -17.125  -4.980  12.117  1.00 90.50           C  
ATOM    374  CB  LEU A  50     -15.750  -4.316  14.094  1.00 90.50           C  
ATOM    375  O   LEU A  50     -17.812  -5.938  12.492  1.00 90.50           O  
ATOM    376  CG  LEU A  50     -14.977  -3.219  14.828  1.00 90.50           C  
ATOM    377  CD1 LEU A  50     -14.172  -3.816  15.977  1.00 90.50           C  
ATOM    378  CD2 LEU A  50     -14.055  -2.475  13.859  1.00 90.50           C  
ATOM    379  N   GLU A  51     -16.734  -4.863  10.836  1.00 92.19           N  
ATOM    380  CA  GLU A  51     -16.812  -5.941   9.859  1.00 92.19           C  
ATOM    381  C   GLU A  51     -15.586  -6.840   9.922  1.00 92.19           C  
ATOM    382  CB  GLU A  51     -16.984  -5.375   8.445  1.00 92.19           C  
ATOM    383  O   GLU A  51     -14.453  -6.352   9.883  1.00 92.19           O  
ATOM    384  CG  GLU A  51     -17.047  -6.441   7.359  1.00 92.19           C  
ATOM    385  CD  GLU A  51     -18.219  -7.398   7.531  1.00 92.19           C  
ATOM    386  OE1 GLU A  51     -17.984  -8.602   7.805  1.00 92.19           O  
ATOM    387  OE2 GLU A  51     -19.375  -6.945   7.395  1.00 92.19           O  
ATOM    388  N   ASP A  52     -15.898  -8.109  10.031  1.00 91.00           N  
ATOM    389  CA  ASP A  52     -14.750  -9.016  10.109  1.00 91.00           C  
ATOM    390  C   ASP A  52     -14.836 -10.109   9.047  1.00 91.00           C  
ATOM    391  CB  ASP A  52     -14.656  -9.641  11.508  1.00 91.00           C  
ATOM    392  O   ASP A  52     -14.023 -11.039   9.039  1.00 91.00           O  
ATOM    393  CG  ASP A  52     -15.883 -10.461  11.867  1.00 91.00           C  
ATOM    394  OD1 ASP A  52     -16.844 -10.508  11.070  1.00 91.00           O  
ATOM    395  OD2 ASP A  52     -15.883 -11.070  12.961  1.00 91.00           O  
ATOM    396  N   LYS A  53     -15.852  -9.977   8.203  1.00 92.25           N  
ATOM    397  CA  LYS A  53     -16.062 -10.961   7.148  1.00 92.25           C  
ATOM    398  C   LYS A  53     -15.555 -10.445   5.801  1.00 92.25           C  
ATOM    399  CB  LYS A  53     -17.547 -11.328   7.043  1.00 92.25           C  
ATOM    400  O   LYS A  53     -15.641  -9.250   5.520  1.00 92.25           O  
ATOM    401  CG  LYS A  53     -18.094 -12.031   8.281  1.00 92.25           C  
ATOM    402  CD  LYS A  53     -19.531 -12.492   8.062  1.00 92.25           C  
ATOM    403  CE  LYS A  53     -20.078 -13.188   9.297  1.00 92.25           C  
ATOM    404  NZ  LYS A  53     -21.500 -13.609   9.109  1.00 92.25           N  
ATOM    405  N   HIS A  54     -15.055 -11.336   5.012  1.00 92.75           N  
ATOM    406  CA  HIS A  54     -14.602 -11.070   3.652  1.00 92.75           C  
ATOM    407  C   HIS A  54     -14.875 -12.258   2.736  1.00 92.75           C  
ATOM    408  CB  HIS A  54     -13.117 -10.719   3.639  1.00 92.75           C  
ATOM    409  O   HIS A  54     -15.070 -13.383   3.211  1.00 92.75           O  
ATOM    410  CG  HIS A  54     -12.234 -11.836   4.105  1.00 92.75           C  
ATOM    411  CD2 HIS A  54     -11.695 -12.086   5.320  1.00 92.75           C  
ATOM    412  ND1 HIS A  54     -11.812 -12.844   3.273  1.00 92.75           N  
ATOM    413  CE1 HIS A  54     -11.047 -13.680   3.959  1.00 92.75           C  
ATOM    414  NE2 HIS A  54     -10.961 -13.242   5.203  1.00 92.75           N  
ATOM    415  N   ASN A  55     -14.844 -12.031   1.469  1.00 91.56           N  
ATOM    416  CA  ASN A  55     -15.258 -13.070   0.535  1.00 91.56           C  
ATOM    417  C   ASN A  55     -14.055 -13.844  -0.011  1.00 91.56           C  
ATOM    418  CB  ASN A  55     -16.078 -12.469  -0.614  1.00 91.56           C  
ATOM    419  O   ASN A  55     -14.219 -14.766  -0.808  1.00 91.56           O  
ATOM    420  CG  ASN A  55     -15.258 -11.523  -1.474  1.00 91.56           C  
ATOM    421  ND2 ASN A  55     -15.914 -10.867  -2.416  1.00 91.56           N  
ATOM    422  OD1 ASN A  55     -14.047 -11.391  -1.294  1.00 91.56           O  
ATOM    423  N   GLY A  56     -12.852 -13.422   0.426  1.00 92.50           N  
ATOM    424  CA  GLY A  56     -11.633 -14.133   0.063  1.00 92.50           C  
ATOM    425  C   GLY A  56     -11.320 -14.055  -1.419  1.00 92.50           C  
ATOM    426  O   GLY A  56     -10.539 -14.859  -1.934  1.00 92.50           O  
ATOM    427  N   LYS A  57     -11.977 -13.219  -2.135  1.00 93.50           N  
ATOM    428  CA  LYS A  57     -11.805 -13.102  -3.580  1.00 93.50           C  
ATOM    429  C   LYS A  57     -11.320 -11.703  -3.959  1.00 93.50           C  
ATOM    430  CB  LYS A  57     -13.117 -13.414  -4.301  1.00 93.50           C  
ATOM    431  O   LYS A  57     -11.789 -10.703  -3.400  1.00 93.50           O  
ATOM    432  CG  LYS A  57     -13.680 -14.797  -3.992  1.00 93.50           C  
ATOM    433  CD  LYS A  57     -15.047 -15.000  -4.625  1.00 93.50           C  
ATOM    434  CE  LYS A  57     -15.633 -16.359  -4.273  1.00 93.50           C  
ATOM    435  NZ  LYS A  57     -17.000 -16.547  -4.855  1.00 93.50           N  
ATOM    436  N   LEU A  58     -10.367 -11.648  -4.938  1.00 94.38           N  
ATOM    437  CA  LEU A  58     -10.031 -10.383  -5.566  1.00 94.38           C  
ATOM    438  C   LEU A  58     -11.023 -10.039  -6.680  1.00 94.38           C  
ATOM    439  CB  LEU A  58      -8.609 -10.422  -6.129  1.00 94.38           C  
ATOM    440  O   LEU A  58     -11.188 -10.820  -7.625  1.00 94.38           O  
ATOM    441  CG  LEU A  58      -7.488 -10.672  -5.117  1.00 94.38           C  
ATOM    442  CD1 LEU A  58      -6.141 -10.742  -5.828  1.00 94.38           C  
ATOM    443  CD2 LEU A  58      -7.480  -9.594  -4.047  1.00 94.38           C  
ATOM    444  N   CYS A  59     -11.711  -8.898  -6.535  1.00 93.94           N  
ATOM    445  CA  CYS A  59     -12.820  -8.562  -7.422  1.00 93.94           C  
ATOM    446  C   CYS A  59     -12.516  -7.312  -8.234  1.00 93.94           C  
ATOM    447  CB  CYS A  59     -14.102  -8.367  -6.621  1.00 93.94           C  
ATOM    448  O   CYS A  59     -11.570  -6.586  -7.930  1.00 93.94           O  
ATOM    449  SG  CYS A  59     -14.586  -9.812  -5.652  1.00 93.94           S  
ATOM    450  N   ARG A  60     -13.312  -7.098  -9.266  1.00 93.25           N  
ATOM    451  CA  ARG A  60     -13.281  -5.844 -10.008  1.00 93.25           C  
ATOM    452  C   ARG A  60     -13.719  -4.676  -9.125  1.00 93.25           C  
ATOM    453  CB  ARG A  60     -14.180  -5.930 -11.242  1.00 93.25           C  
ATOM    454  O   ARG A  60     -14.641  -4.816  -8.312  1.00 93.25           O  
ATOM    455  CG  ARG A  60     -13.773  -7.012 -12.227  1.00 93.25           C  
ATOM    456  CD  ARG A  60     -14.742  -7.109 -13.398  1.00 93.25           C  
ATOM    457  NE  ARG A  60     -14.305  -8.094 -14.383  1.00 93.25           N  
ATOM    458  NH1 ARG A  60     -16.422  -8.891 -14.836  1.00 93.25           N  
ATOM    459  NH2 ARG A  60     -14.602  -9.766 -15.922  1.00 93.25           N  
ATOM    460  CZ  ARG A  60     -15.109  -8.914 -15.047  1.00 93.25           C  
ATOM    461  N   LEU A  61     -12.977  -3.652  -9.188  1.00 90.44           N  
ATOM    462  CA  LEU A  61     -13.344  -2.436  -8.469  1.00 90.44           C  
ATOM    463  C   LEU A  61     -14.031  -1.445  -9.406  1.00 90.44           C  
ATOM    464  CB  LEU A  61     -12.102  -1.786  -7.852  1.00 90.44           C  
ATOM    465  O   LEU A  61     -13.453  -1.012 -10.398  1.00 90.44           O  
ATOM    466  CG  LEU A  61     -12.359  -0.753  -6.750  1.00 90.44           C  
ATOM    467  CD1 LEU A  61     -12.938  -1.430  -5.512  1.00 90.44           C  
ATOM    468  CD2 LEU A  61     -11.070  -0.008  -6.410  1.00 90.44           C  
ATOM    469  N   ARG A  62     -15.312  -1.174  -9.203  1.00 85.19           N  
ATOM    470  CA  ARG A  62     -16.141  -0.289 -10.023  1.00 85.19           C  
ATOM    471  C   ARG A  62     -16.203  -0.781 -11.461  1.00 85.19           C  
ATOM    472  CB  ARG A  62     -15.594   1.141  -9.977  1.00 85.19           C  
ATOM    473  O   ARG A  62     -16.109   0.014 -12.398  1.00 85.19           O  
ATOM    474  CG  ARG A  62     -15.633   1.774  -8.594  1.00 85.19           C  
ATOM    475  CD  ARG A  62     -15.094   3.199  -8.609  1.00 85.19           C  
ATOM    476  NE  ARG A  62     -15.094   3.789  -7.277  1.00 85.19           N  
ATOM    477  NH1 ARG A  62     -13.891   5.668  -7.887  1.00 85.19           N  
ATOM    478  NH2 ARG A  62     -14.578   5.391  -5.715  1.00 85.19           N  
ATOM    479  CZ  ARG A  62     -14.523   4.949  -6.961  1.00 85.19           C  
ATOM    480  N   GLY A  63     -16.156  -2.047 -11.656  1.00 86.75           N  
ATOM    481  CA  GLY A  63     -16.375  -2.631 -12.969  1.00 86.75           C  
ATOM    482  C   GLY A  63     -15.094  -2.811 -13.758  1.00 86.75           C  
ATOM    483  O   GLY A  63     -15.117  -3.289 -14.898  1.00 86.75           O  
ATOM    484  N   VAL A  64     -13.922  -2.426 -13.180  1.00 89.56           N  
ATOM    485  CA  VAL A  64     -12.617  -2.551 -13.820  1.00 89.56           C  
ATOM    486  C   VAL A  64     -11.820  -3.666 -13.148  1.00 89.56           C  
ATOM    487  CB  VAL A  64     -11.836  -1.222 -13.766  1.00 89.56           C  
ATOM    488  O   VAL A  64     -11.703  -3.705 -11.922  1.00 89.56           O  
ATOM    489  CG1 VAL A  64     -10.484  -1.365 -14.461  1.00 89.56           C  
ATOM    490  CG2 VAL A  64     -12.648  -0.093 -14.391  1.00 89.56           C  
ATOM    491  N   ALA A  65     -11.242  -4.578 -13.898  1.00 91.44           N  
ATOM    492  CA  ALA A  65     -10.500  -5.730 -13.398  1.00 91.44           C  
ATOM    493  C   ALA A  65      -9.133  -5.312 -12.875  1.00 91.44           C  
ATOM    494  CB  ALA A  65     -10.352  -6.785 -14.492  1.00 91.44           C  
ATOM    495  O   ALA A  65      -8.516  -4.379 -13.398  1.00 91.44           O  
ATOM    496  N   PRO A  66      -8.664  -6.016 -11.844  1.00 93.19           N  
ATOM    497  CA  PRO A  66      -7.305  -5.750 -11.367  1.00 93.19           C  
ATOM    498  C   PRO A  66      -6.234  -6.281 -12.328  1.00 93.19           C  
ATOM    499  CB  PRO A  66      -7.246  -6.480 -10.023  1.00 93.19           C  
ATOM    500  O   PRO A  66      -6.500  -7.207 -13.094  1.00 93.19           O  
ATOM    501  CG  PRO A  66      -8.219  -7.605 -10.164  1.00 93.19           C  
ATOM    502  CD  PRO A  66      -9.359  -7.152 -11.031  1.00 93.19           C  
ATOM    503  N   LEU A  67      -5.016  -5.664 -12.242  1.00 92.81           N  
ATOM    504  CA  LEU A  67      -3.848  -6.195 -12.945  1.00 92.81           C  
ATOM    505  C   LEU A  67      -3.084  -7.176 -12.062  1.00 92.81           C  
ATOM    506  CB  LEU A  67      -2.922  -5.055 -13.383  1.00 92.81           C  
ATOM    507  O   LEU A  67      -2.406  -6.770 -11.117  1.00 92.81           O  
ATOM    508  CG  LEU A  67      -1.630  -5.469 -14.086  1.00 92.81           C  
ATOM    509  CD1 LEU A  67      -1.948  -6.180 -15.398  1.00 92.81           C  
ATOM    510  CD2 LEU A  67      -0.746  -4.250 -14.336  1.00 92.81           C  
ATOM    511  N   HIS A  68      -3.260  -8.398 -12.352  1.00 92.50           N  
ATOM    512  CA  HIS A  68      -2.576  -9.453 -11.609  1.00 92.50           C  
ATOM    513  C   HIS A  68      -1.234  -9.797 -12.250  1.00 92.50           C  
ATOM    514  CB  HIS A  68      -3.451 -10.703 -11.531  1.00 92.50           C  
ATOM    515  O   HIS A  68      -1.188 -10.273 -13.391  1.00 92.50           O  
ATOM    516  CG  HIS A  68      -3.014 -11.680 -10.477  1.00 92.50           C  
ATOM    517  CD2 HIS A  68      -3.578 -12.023  -9.297  1.00 92.50           C  
ATOM    518  ND1 HIS A  68      -1.854 -12.414 -10.586  1.00 92.50           N  
ATOM    519  CE1 HIS A  68      -1.728 -13.180  -9.516  1.00 92.50           C  
ATOM    520  NE2 HIS A  68      -2.760 -12.961  -8.719  1.00 92.50           N  
ATOM    521  N   LEU A  69      -0.168  -9.664 -11.445  1.00 92.06           N  
ATOM    522  CA  LEU A  69       1.173  -9.742 -12.016  1.00 92.06           C  
ATOM    523  C   LEU A  69       1.686 -11.180 -12.008  1.00 92.06           C  
ATOM    524  CB  LEU A  69       2.137  -8.836 -11.242  1.00 92.06           C  
ATOM    525  O   LEU A  69       2.738 -11.469 -12.578  1.00 92.06           O  
ATOM    526  CG  LEU A  69       1.864  -7.332 -11.320  1.00 92.06           C  
ATOM    527  CD1 LEU A  69       2.912  -6.566 -10.516  1.00 92.06           C  
ATOM    528  CD2 LEU A  69       1.844  -6.867 -12.766  1.00 92.06           C  
ATOM    529  N   GLY A  70       0.866 -12.141 -11.438  1.00 89.81           N  
ATOM    530  CA  GLY A  70       1.297 -13.523 -11.391  1.00 89.81           C  
ATOM    531  C   GLY A  70       2.633 -13.711 -10.703  1.00 89.81           C  
ATOM    532  O   GLY A  70       2.822 -13.258  -9.570  1.00 89.81           O  
ATOM    533  N   LYS A  71       3.602 -14.336 -11.414  1.00 90.12           N  
ATOM    534  CA  LYS A  71       4.926 -14.602 -10.867  1.00 90.12           C  
ATOM    535  C   LYS A  71       5.855 -13.406 -11.078  1.00 90.12           C  
ATOM    536  CB  LYS A  71       5.531 -15.852 -11.508  1.00 90.12           C  
ATOM    537  O   LYS A  71       7.035 -13.461 -10.719  1.00 90.12           O  
ATOM    538  CG  LYS A  71       4.824 -17.141 -11.125  1.00 90.12           C  
ATOM    539  CD  LYS A  71       5.586 -18.359 -11.617  1.00 90.12           C  
ATOM    540  CE  LYS A  71       4.891 -19.656 -11.211  1.00 90.12           C  
ATOM    541  NZ  LYS A  71       5.629 -20.859 -11.703  1.00 90.12           N  
ATOM    542  N   CYS A  72       5.324 -12.352 -11.703  1.00 92.00           N  
ATOM    543  CA  CYS A  72       6.117 -11.156 -11.969  1.00 92.00           C  
ATOM    544  C   CYS A  72       5.898 -10.109 -10.883  1.00 92.00           C  
ATOM    545  CB  CYS A  72       5.766 -10.570 -13.336  1.00 92.00           C  
ATOM    546  O   CYS A  72       4.820 -10.031 -10.297  1.00 92.00           O  
ATOM    547  SG  CYS A  72       6.125 -11.672 -14.719  1.00 92.00           S  
ATOM    548  N   ASN A  73       6.973  -9.336 -10.617  1.00 92.00           N  
ATOM    549  CA  ASN A  73       6.801  -8.141  -9.797  1.00 92.00           C  
ATOM    550  C   ASN A  73       6.793  -6.871 -10.648  1.00 92.00           C  
ATOM    551  CB  ASN A  73       7.898  -8.055  -8.734  1.00 92.00           C  
ATOM    552  O   ASN A  73       6.887  -6.945 -11.875  1.00 92.00           O  
ATOM    553  CG  ASN A  73       9.281  -7.902  -9.336  1.00 92.00           C  
ATOM    554  ND2 ASN A  73      10.305  -8.172  -8.531  1.00 92.00           N  
ATOM    555  OD1 ASN A  73       9.430  -7.547 -10.508  1.00 92.00           O  
ATOM    556  N   ILE A  74       6.512  -5.773 -10.055  1.00 92.19           N  
ATOM    557  CA  ILE A  74       6.344  -4.512 -10.766  1.00 92.19           C  
ATOM    558  C   ILE A  74       7.582  -4.230 -11.617  1.00 92.19           C  
ATOM    559  CB  ILE A  74       6.078  -3.340  -9.797  1.00 92.19           C  
ATOM    560  O   ILE A  74       7.473  -3.795 -12.766  1.00 92.19           O  
ATOM    561  CG1 ILE A  74       4.688  -3.471  -9.164  1.00 92.19           C  
ATOM    562  CG2 ILE A  74       6.230  -1.998 -10.516  1.00 92.19           C  
ATOM    563  CD1 ILE A  74       4.398  -2.441  -8.086  1.00 92.19           C  
ATOM    564  N   ALA A  75       8.750  -4.473 -11.102  1.00 93.25           N  
ATOM    565  CA  ALA A  75      10.000  -4.270 -11.836  1.00 93.25           C  
ATOM    566  C   ALA A  75      10.047  -5.141 -13.086  1.00 93.25           C  
ATOM    567  CB  ALA A  75      11.195  -4.566 -10.930  1.00 93.25           C  
ATOM    568  O   ALA A  75      10.391  -4.660 -14.164  1.00 93.25           O  
ATOM    569  N   GLY A  76       9.758  -6.398 -12.922  1.00 93.31           N  
ATOM    570  CA  GLY A  76       9.719  -7.312 -14.055  1.00 93.31           C  
ATOM    571  C   GLY A  76       8.719  -6.895 -15.125  1.00 93.31           C  
ATOM    572  O   GLY A  76       9.008  -6.992 -16.312  1.00 93.31           O  
ATOM    573  N   TRP A  77       7.574  -6.465 -14.680  1.00 92.88           N  
ATOM    574  CA  TRP A  77       6.508  -6.020 -15.570  1.00 92.88           C  
ATOM    575  C   TRP A  77       6.930  -4.773 -16.344  1.00 92.88           C  
ATOM    576  CB  TRP A  77       5.230  -5.734 -14.773  1.00 92.88           C  
ATOM    577  O   TRP A  77       6.832  -4.734 -17.578  1.00 92.88           O  
ATOM    578  CG  TRP A  77       4.152  -5.066 -15.578  1.00 92.88           C  
ATOM    579  CD1 TRP A  77       3.740  -5.391 -16.844  1.00 92.88           C  
ATOM    580  CD2 TRP A  77       3.350  -3.953 -15.172  1.00 92.88           C  
ATOM    581  CE2 TRP A  77       2.471  -3.658 -16.234  1.00 92.88           C  
ATOM    582  CE3 TRP A  77       3.285  -3.178 -14.000  1.00 92.88           C  
ATOM    583  NE1 TRP A  77       2.730  -4.551 -17.234  1.00 92.88           N  
ATOM    584  CH2 TRP A  77       1.500  -1.874 -15.016  1.00 92.88           C  
ATOM    585  CZ2 TRP A  77       1.541  -2.617 -16.172  1.00 92.88           C  
ATOM    586  CZ3 TRP A  77       2.359  -2.143 -13.938  1.00 92.88           C  
ATOM    587  N   ILE A  78       7.465  -3.766 -15.695  1.00 93.38           N  
ATOM    588  CA  ILE A  78       7.727  -2.477 -16.328  1.00 93.38           C  
ATOM    589  C   ILE A  78       9.000  -2.561 -17.172  1.00 93.38           C  
ATOM    590  CB  ILE A  78       7.848  -1.348 -15.281  1.00 93.38           C  
ATOM    591  O   ILE A  78       9.125  -1.883 -18.188  1.00 93.38           O  
ATOM    592  CG1 ILE A  78       8.852  -1.737 -14.188  1.00 93.38           C  
ATOM    593  CG2 ILE A  78       6.480  -1.024 -14.672  1.00 93.38           C  
ATOM    594  CD1 ILE A  78       9.109  -0.642 -13.164  1.00 93.38           C  
ATOM    595  N   LEU A  79      10.008  -3.314 -16.766  1.00 94.69           N  
ATOM    596  CA  LEU A  79      11.250  -3.457 -17.516  1.00 94.69           C  
ATOM    597  C   LEU A  79      11.055  -4.367 -18.719  1.00 94.69           C  
ATOM    598  CB  LEU A  79      12.359  -4.012 -16.625  1.00 94.69           C  
ATOM    599  O   LEU A  79      11.797  -4.277 -19.703  1.00 94.69           O  
ATOM    600  CG  LEU A  79      12.914  -3.057 -15.562  1.00 94.69           C  
ATOM    601  CD1 LEU A  79      13.836  -3.807 -14.609  1.00 94.69           C  
ATOM    602  CD2 LEU A  79      13.656  -1.901 -16.234  1.00 94.69           C  
ATOM    603  N   GLY A  80       9.961  -5.176 -18.641  1.00 93.69           N  
ATOM    604  CA  GLY A  80       9.648  -6.074 -19.750  1.00 93.69           C  
ATOM    605  C   GLY A  80      10.406  -7.387 -19.688  1.00 93.69           C  
ATOM    606  O   GLY A  80      10.914  -7.867 -20.688  1.00 93.69           O  
ATOM    607  N   ASN A  81      10.492  -7.941 -18.484  1.00 93.75           N  
ATOM    608  CA  ASN A  81      11.055  -9.281 -18.344  1.00 93.75           C  
ATOM    609  C   ASN A  81      10.344 -10.273 -19.266  1.00 93.75           C  
ATOM    610  CB  ASN A  81      10.969  -9.758 -16.891  1.00 93.75           C  
ATOM    611  O   ASN A  81       9.117 -10.344 -19.297  1.00 93.75           O  
ATOM    612  CG  ASN A  81      11.734 -11.047 -16.656  1.00 93.75           C  
ATOM    613  ND2 ASN A  81      12.367 -11.156 -15.500  1.00 93.75           N  
ATOM    614  OD1 ASN A  81      11.750 -11.938 -17.516  1.00 93.75           O  
ATOM    615  N   PRO A  82      11.055 -10.953 -20.047  1.00 91.12           N  
ATOM    616  CA  PRO A  82      10.484 -11.844 -21.047  1.00 91.12           C  
ATOM    617  C   PRO A  82       9.531 -12.883 -20.453  1.00 91.12           C  
ATOM    618  CB  PRO A  82      11.719 -12.523 -21.656  1.00 91.12           C  
ATOM    619  O   PRO A  82       8.617 -13.344 -21.141  1.00 91.12           O  
ATOM    620  CG  PRO A  82      12.828 -11.547 -21.453  1.00 91.12           C  
ATOM    621  CD  PRO A  82      12.594 -10.820 -20.156  1.00 91.12           C  
ATOM    622  N   GLU A  83       9.680 -13.180 -19.203  1.00 89.19           N  
ATOM    623  CA  GLU A  83       8.812 -14.133 -18.516  1.00 89.19           C  
ATOM    624  C   GLU A  83       7.500 -13.477 -18.094  1.00 89.19           C  
ATOM    625  CB  GLU A  83       9.523 -14.711 -17.297  1.00 89.19           C  
ATOM    626  O   GLU A  83       6.559 -14.164 -17.688  1.00 89.19           O  
ATOM    627  CG  GLU A  83      10.727 -15.578 -17.641  1.00 89.19           C  
ATOM    628  CD  GLU A  83      10.352 -16.875 -18.344  1.00 89.19           C  
ATOM    629  OE1 GLU A  83      11.188 -17.406 -19.109  1.00 89.19           O  
ATOM    630  OE2 GLU A  83       9.219 -17.344 -18.125  1.00 89.19           O  
ATOM    631  N   CYS A  84       7.387 -12.125 -18.250  1.00 90.50           N  
ATOM    632  CA  CYS A  84       6.195 -11.375 -17.875  1.00 90.50           C  
ATOM    633  C   CYS A  84       5.488 -10.828 -19.109  1.00 90.50           C  
ATOM    634  CB  CYS A  84       6.555 -10.227 -16.938  1.00 90.50           C  
ATOM    635  O   CYS A  84       4.719  -9.867 -19.016  1.00 90.50           O  
ATOM    636  SG  CYS A  84       7.316 -10.773 -15.391  1.00 90.50           S  
ATOM    637  N   GLU A  85       5.637 -11.375 -20.203  1.00 82.75           N  
ATOM    638  CA  GLU A  85       5.172 -10.875 -21.484  1.00 82.75           C  
ATOM    639  C   GLU A  85       3.648 -10.820 -21.547  1.00 82.75           C  
ATOM    640  CB  GLU A  85       5.715 -11.734 -22.625  1.00 82.75           C  
ATOM    641  O   GLU A  85       3.074  -9.969 -22.219  1.00 82.75           O  
ATOM    642  CG  GLU A  85       5.445 -11.164 -24.016  1.00 82.75           C  
ATOM    643  CD  GLU A  85       6.121 -11.945 -25.125  1.00 82.75           C  
ATOM    644  OE1 GLU A  85       6.129 -11.461 -26.281  1.00 82.75           O  
ATOM    645  OE2 GLU A  85       6.645 -13.039 -24.844  1.00 82.75           O  
ATOM    646  N   SER A  86       3.043 -11.664 -20.875  1.00 82.69           N  
ATOM    647  CA  SER A  86       1.587 -11.750 -20.875  1.00 82.69           C  
ATOM    648  C   SER A  86       0.952 -10.484 -20.312  1.00 82.69           C  
ATOM    649  CB  SER A  86       1.120 -12.969 -20.078  1.00 82.69           C  
ATOM    650  O   SER A  86      -0.218 -10.203 -20.578  1.00 82.69           O  
ATOM    651  OG  SER A  86       1.570 -12.883 -18.734  1.00 82.69           O  
ATOM    652  N   LEU A  87       1.755  -9.641 -19.703  1.00 84.31           N  
ATOM    653  CA  LEU A  87       1.274  -8.453 -19.000  1.00 84.31           C  
ATOM    654  C   LEU A  87       1.449  -7.211 -19.875  1.00 84.31           C  
ATOM    655  CB  LEU A  87       2.016  -8.266 -17.688  1.00 84.31           C  
ATOM    656  O   LEU A  87       1.021  -6.117 -19.500  1.00 84.31           O  
ATOM    657  CG  LEU A  87       1.824  -9.359 -16.641  1.00 84.31           C  
ATOM    658  CD1 LEU A  87       2.775  -9.148 -15.461  1.00 84.31           C  
ATOM    659  CD2 LEU A  87       0.377  -9.398 -16.156  1.00 84.31           C  
ATOM    660  N   SER A  88       1.936  -7.336 -21.062  1.00 75.94           N  
ATOM    661  CA  SER A  88       2.281  -6.266 -22.000  1.00 75.94           C  
ATOM    662  C   SER A  88       1.040  -5.707 -22.688  1.00 75.94           C  
ATOM    663  CB  SER A  88       3.275  -6.762 -23.047  1.00 75.94           C  
ATOM    664  O   SER A  88       1.048  -4.574 -23.172  1.00 75.94           O  
ATOM    665  OG  SER A  88       2.711  -7.805 -23.812  1.00 75.94           O  
ATOM    666  N   THR A  89      -0.180  -6.375 -22.516  1.00 77.69           N  
ATOM    667  CA  THR A  89      -1.412  -5.961 -23.188  1.00 77.69           C  
ATOM    668  C   THR A  89      -2.320  -5.211 -22.203  1.00 77.69           C  
ATOM    669  CB  THR A  89      -2.166  -7.168 -23.766  1.00 77.69           C  
ATOM    670  O   THR A  89      -3.320  -4.617 -22.625  1.00 77.69           O  
ATOM    671  CG2 THR A  89      -1.367  -7.820 -24.891  1.00 77.69           C  
ATOM    672  OG1 THR A  89      -2.393  -8.133 -22.734  1.00 77.69           O  
ATOM    673  N   ALA A  90      -1.848  -5.141 -20.984  1.00 80.81           N  
ATOM    674  CA  ALA A  90      -2.678  -4.496 -19.969  1.00 80.81           C  
ATOM    675  C   ALA A  90      -2.686  -2.980 -20.141  1.00 80.81           C  
ATOM    676  CB  ALA A  90      -2.186  -4.859 -18.562  1.00 80.81           C  
ATOM    677  O   ALA A  90      -1.628  -2.344 -20.156  1.00 80.81           O  
ATOM    678  N   ARG A  91      -3.801  -2.373 -20.328  1.00 84.44           N  
ATOM    679  CA  ARG A  91      -3.908  -0.954 -20.641  1.00 84.44           C  
ATOM    680  C   ARG A  91      -4.590  -0.186 -19.516  1.00 84.44           C  
ATOM    681  CB  ARG A  91      -4.676  -0.758 -21.953  1.00 84.44           C  
ATOM    682  O   ARG A  91      -4.332   1.004 -19.328  1.00 84.44           O  
ATOM    683  CG  ARG A  91      -3.941  -1.266 -23.188  1.00 84.44           C  
ATOM    684  CD  ARG A  91      -4.648  -0.865 -24.469  1.00 84.44           C  
ATOM    685  NE  ARG A  91      -3.947  -1.363 -25.656  1.00 84.44           N  
ATOM    686  NH1 ARG A  91      -5.387  -0.394 -27.172  1.00 84.44           N  
ATOM    687  NH2 ARG A  91      -3.604  -1.631 -27.906  1.00 84.44           N  
ATOM    688  CZ  ARG A  91      -4.316  -1.128 -26.906  1.00 84.44           C  
ATOM    689  N   SER A  92      -5.387  -0.951 -18.797  1.00 89.88           N  
ATOM    690  CA  SER A  92      -6.102  -0.319 -17.688  1.00 89.88           C  
ATOM    691  C   SER A  92      -6.406  -1.323 -16.578  1.00 89.88           C  
ATOM    692  CB  SER A  92      -7.402   0.316 -18.188  1.00 89.88           C  
ATOM    693  O   SER A  92      -6.621  -2.506 -16.859  1.00 89.88           O  
ATOM    694  OG  SER A  92      -8.312  -0.678 -18.625  1.00 89.88           O  
ATOM    695  N   TRP A  93      -6.395  -0.757 -15.359  1.00 92.31           N  
ATOM    696  CA  TRP A  93      -6.648  -1.638 -14.227  1.00 92.31           C  
ATOM    697  C   TRP A  93      -7.242  -0.860 -13.055  1.00 92.31           C  
ATOM    698  CB  TRP A  93      -5.355  -2.332 -13.789  1.00 92.31           C  
ATOM    699  O   TRP A  93      -7.180   0.371 -13.023  1.00 92.31           O  
ATOM    700  CG  TRP A  93      -4.223  -1.392 -13.508  1.00 92.31           C  
ATOM    701  CD1 TRP A  93      -3.951  -0.758 -12.328  1.00 92.31           C  
ATOM    702  CD2 TRP A  93      -3.211  -0.973 -14.430  1.00 92.31           C  
ATOM    703  CE2 TRP A  93      -2.357  -0.086 -13.734  1.00 92.31           C  
ATOM    704  CE3 TRP A  93      -2.943  -1.264 -15.773  1.00 92.31           C  
ATOM    705  NE1 TRP A  93      -2.830   0.029 -12.461  1.00 92.31           N  
ATOM    706  CH2 TRP A  93      -1.014   0.213 -15.664  1.00 92.31           C  
ATOM    707  CZ2 TRP A  93      -1.253   0.514 -14.344  1.00 92.31           C  
ATOM    708  CZ3 TRP A  93      -1.845  -0.666 -16.375  1.00 92.31           C  
ATOM    709  N   SER A  94      -7.961  -1.625 -12.203  1.00 90.88           N  
ATOM    710  CA  SER A  94      -8.477  -1.020 -10.977  1.00 90.88           C  
ATOM    711  C   SER A  94      -7.398  -0.942  -9.898  1.00 90.88           C  
ATOM    712  CB  SER A  94      -9.680  -1.810 -10.453  1.00 90.88           C  
ATOM    713  O   SER A  94      -7.293   0.061  -9.195  1.00 90.88           O  
ATOM    714  OG  SER A  94      -9.328  -3.166 -10.227  1.00 90.88           O  
ATOM    715  N   TYR A  95      -6.609  -1.875  -9.680  1.00 92.31           N  
ATOM    716  CA  TYR A  95      -5.461  -1.943  -8.789  1.00 92.31           C  
ATOM    717  C   TYR A  95      -4.488  -3.031  -9.227  1.00 92.31           C  
ATOM    718  CB  TYR A  95      -5.914  -2.201  -7.348  1.00 92.31           C  
ATOM    719  O   TYR A  95      -4.840  -3.898 -10.031  1.00 92.31           O  
ATOM    720  CG  TYR A  95      -6.754  -3.447  -7.191  1.00 92.31           C  
ATOM    721  CD1 TYR A  95      -8.133  -3.404  -7.359  1.00 92.31           C  
ATOM    722  CD2 TYR A  95      -6.168  -4.668  -6.875  1.00 92.31           C  
ATOM    723  CE1 TYR A  95      -8.914  -4.547  -7.211  1.00 92.31           C  
ATOM    724  CE2 TYR A  95      -6.934  -5.816  -6.727  1.00 92.31           C  
ATOM    725  OH  TYR A  95      -9.070  -6.883  -6.754  1.00 92.31           O  
ATOM    726  CZ  TYR A  95      -8.305  -5.750  -6.898  1.00 92.31           C  
ATOM    727  N   ILE A  96      -3.230  -3.012  -8.781  1.00 92.94           N  
ATOM    728  CA  ILE A  96      -2.180  -3.951  -9.156  1.00 92.94           C  
ATOM    729  C   ILE A  96      -1.999  -4.988  -8.047  1.00 92.94           C  
ATOM    730  CB  ILE A  96      -0.844  -3.227  -9.430  1.00 92.94           C  
ATOM    731  O   ILE A  96      -1.914  -4.637  -6.867  1.00 92.94           O  
ATOM    732  CG1 ILE A  96      -1.016  -2.205 -10.562  1.00 92.94           C  
ATOM    733  CG2 ILE A  96       0.259  -4.234  -9.766  1.00 92.94           C  
ATOM    734  CD1 ILE A  96       0.157  -1.245 -10.711  1.00 92.94           C  
ATOM    735  N   VAL A  97      -1.980  -6.230  -8.469  1.00 93.38           N  
ATOM    736  CA  VAL A  97      -1.818  -7.312  -7.504  1.00 93.38           C  
ATOM    737  C   VAL A  97      -0.456  -7.973  -7.691  1.00 93.38           C  
ATOM    738  CB  VAL A  97      -2.943  -8.359  -7.633  1.00 93.38           C  
ATOM    739  O   VAL A  97      -0.153  -8.492  -8.766  1.00 93.38           O  
ATOM    740  CG1 VAL A  97      -2.775  -9.469  -6.590  1.00 93.38           C  
ATOM    741  CG2 VAL A  97      -4.312  -7.699  -7.496  1.00 93.38           C  
ATOM    742  N   GLU A  98       0.387  -7.906  -6.625  1.00 92.69           N  
ATOM    743  CA  GLU A  98       1.642  -8.648  -6.562  1.00 92.69           C  
ATOM    744  C   GLU A  98       1.525  -9.852  -5.633  1.00 92.69           C  
ATOM    745  CB  GLU A  98       2.783  -7.738  -6.102  1.00 92.69           C  
ATOM    746  O   GLU A  98       0.872  -9.781  -4.590  1.00 92.69           O  
ATOM    747  CG  GLU A  98       3.246  -6.750  -7.160  1.00 92.69           C  
ATOM    748  CD  GLU A  98       4.477  -5.961  -6.746  1.00 92.69           C  
ATOM    749  OE1 GLU A  98       5.578  -6.223  -7.285  1.00 92.69           O  
ATOM    750  OE2 GLU A  98       4.344  -5.070  -5.875  1.00 92.69           O  
ATOM    751  N   THR A  99       2.133 -10.898  -5.988  1.00 90.94           N  
ATOM    752  CA  THR A  99       2.117 -12.062  -5.109  1.00 90.94           C  
ATOM    753  C   THR A  99       3.316 -12.047  -4.168  1.00 90.94           C  
ATOM    754  CB  THR A  99       2.121 -13.375  -5.926  1.00 90.94           C  
ATOM    755  O   THR A  99       4.332 -11.414  -4.457  1.00 90.94           O  
ATOM    756  CG2 THR A  99       0.921 -13.438  -6.863  1.00 90.94           C  
ATOM    757  OG1 THR A  99       3.324 -13.445  -6.695  1.00 90.94           O  
ATOM    758  N   SER A 100       3.211 -12.609  -3.029  1.00 84.81           N  
ATOM    759  CA  SER A 100       4.262 -12.656  -2.016  1.00 84.81           C  
ATOM    760  C   SER A 100       5.477 -13.430  -2.518  1.00 84.81           C  
ATOM    761  CB  SER A 100       3.736 -13.297  -0.730  1.00 84.81           C  
ATOM    762  O   SER A 100       6.602 -13.188  -2.074  1.00 84.81           O  
ATOM    763  OG  SER A 100       3.219 -14.586  -0.985  1.00 84.81           O  
ATOM    764  N   SER A 101       5.316 -14.266  -3.549  1.00 80.12           N  
ATOM    765  CA  SER A 101       6.387 -15.109  -4.062  1.00 80.12           C  
ATOM    766  C   SER A 101       6.793 -14.695  -5.473  1.00 80.12           C  
ATOM    767  CB  SER A 101       5.965 -16.578  -4.055  1.00 80.12           C  
ATOM    768  O   SER A 101       7.281 -15.516  -6.250  1.00 80.12           O  
ATOM    769  OG  SER A 101       4.809 -16.766  -4.848  1.00 80.12           O  
ATOM    770  N   SER A 102       6.703 -13.430  -5.793  1.00 82.19           N  
ATOM    771  CA  SER A 102       7.062 -13.016  -7.141  1.00 82.19           C  
ATOM    772  C   SER A 102       8.555 -13.211  -7.402  1.00 82.19           C  
ATOM    773  CB  SER A 102       6.688 -11.547  -7.367  1.00 82.19           C  
ATOM    774  O   SER A 102       9.391 -12.766  -6.617  1.00 82.19           O  
ATOM    775  OG  SER A 102       7.367 -10.711  -6.449  1.00 82.19           O  
ATOM    776  N   ASP A 103       8.953 -14.070  -8.305  1.00 79.50           N  
ATOM    777  CA  ASP A 103      10.336 -14.469  -8.555  1.00 79.50           C  
ATOM    778  C   ASP A 103      10.883 -13.820  -9.828  1.00 79.50           C  
ATOM    779  CB  ASP A 103      10.453 -15.992  -8.648  1.00 79.50           C  
ATOM    780  O   ASP A 103      12.094 -13.719 -10.008  1.00 79.50           O  
ATOM    781  CG  ASP A 103      10.164 -16.688  -7.328  1.00 79.50           C  
ATOM    782  OD1 ASP A 103      10.312 -16.062  -6.258  1.00 79.50           O  
ATOM    783  OD2 ASP A 103       9.781 -17.875  -7.359  1.00 79.50           O  
ATOM    784  N   ASN A 104       9.891 -13.281 -10.586  1.00 83.31           N  
ATOM    785  CA  ASN A 104      10.305 -12.742 -11.875  1.00 83.31           C  
ATOM    786  C   ASN A 104      10.359 -11.219 -11.852  1.00 83.31           C  
ATOM    787  CB  ASN A 104       9.367 -13.219 -12.984  1.00 83.31           C  
ATOM    788  O   ASN A 104       9.422 -10.547 -12.297  1.00 83.31           O  
ATOM    789  CG  ASN A 104       9.453 -14.719 -13.219  1.00 83.31           C  
ATOM    790  ND2 ASN A 104       8.344 -15.320 -13.633  1.00 83.31           N  
ATOM    791  OD1 ASN A 104      10.508 -15.328 -13.031  1.00 83.31           O  
ATOM    792  N   GLY A 105      11.359 -10.633 -11.375  1.00 86.50           N  
ATOM    793  CA  GLY A 105      11.672  -9.211 -11.328  1.00 86.50           C  
ATOM    794  C   GLY A 105      12.750  -8.805 -12.305  1.00 86.50           C  
ATOM    795  O   GLY A 105      12.625  -9.047 -13.508  1.00 86.50           O  
ATOM    796  N   THR A 106      13.797  -8.273 -11.883  1.00 92.06           N  
ATOM    797  CA  THR A 106      14.938  -7.953 -12.727  1.00 92.06           C  
ATOM    798  C   THR A 106      15.734  -9.211 -13.055  1.00 92.06           C  
ATOM    799  CB  THR A 106      15.852  -6.914 -12.055  1.00 92.06           C  
ATOM    800  O   THR A 106      16.203  -9.914 -12.148  1.00 92.06           O  
ATOM    801  CG2 THR A 106      15.125  -5.594 -11.844  1.00 92.06           C  
ATOM    802  OG1 THR A 106      16.297  -7.422 -10.789  1.00 92.06           O  
ATOM    803  N   CYS A 107      15.781  -9.625 -14.375  1.00 92.12           N  
ATOM    804  CA  CYS A 107      16.453 -10.859 -14.773  1.00 92.12           C  
ATOM    805  C   CYS A 107      17.953 -10.672 -14.852  1.00 92.12           C  
ATOM    806  CB  CYS A 107      15.914 -11.344 -16.125  1.00 92.12           C  
ATOM    807  O   CYS A 107      18.719 -11.586 -14.547  1.00 92.12           O  
ATOM    808  SG  CYS A 107      16.156 -10.172 -17.469  1.00 92.12           S  
ATOM    809  N   TYR A 108      18.516  -9.500 -15.250  1.00 94.31           N  
ATOM    810  CA  TYR A 108      19.938  -9.180 -15.180  1.00 94.31           C  
ATOM    811  C   TYR A 108      20.297  -8.586 -13.820  1.00 94.31           C  
ATOM    812  CB  TYR A 108      20.328  -8.203 -16.297  1.00 94.31           C  
ATOM    813  O   TYR A 108      19.625  -7.656 -13.352  1.00 94.31           O  
ATOM    814  CG  TYR A 108      21.812  -8.164 -16.578  1.00 94.31           C  
ATOM    815  CD1 TYR A 108      22.672  -7.395 -15.789  1.00 94.31           C  
ATOM    816  CD2 TYR A 108      22.359  -8.898 -17.625  1.00 94.31           C  
ATOM    817  CE1 TYR A 108      24.031  -7.352 -16.047  1.00 94.31           C  
ATOM    818  CE2 TYR A 108      23.734  -8.859 -17.891  1.00 94.31           C  
ATOM    819  OH  TYR A 108      25.906  -8.047 -17.344  1.00 94.31           O  
ATOM    820  CZ  TYR A 108      24.562  -8.086 -17.094  1.00 94.31           C  
ATOM    821  N   PRO A 109      21.312  -9.078 -13.164  1.00 93.75           N  
ATOM    822  CA  PRO A 109      21.625  -8.625 -11.812  1.00 93.75           C  
ATOM    823  C   PRO A 109      21.969  -7.133 -11.758  1.00 93.75           C  
ATOM    824  CB  PRO A 109      22.844  -9.469 -11.422  1.00 93.75           C  
ATOM    825  O   PRO A 109      22.672  -6.621 -12.633  1.00 93.75           O  
ATOM    826  CG  PRO A 109      23.469  -9.867 -12.727  1.00 93.75           C  
ATOM    827  CD  PRO A 109      22.375  -9.961 -13.766  1.00 93.75           C  
ATOM    828  N   GLY A 110      21.375  -6.379 -10.773  1.00 92.50           N  
ATOM    829  CA  GLY A 110      21.609  -4.957 -10.562  1.00 92.50           C  
ATOM    830  C   GLY A 110      20.578  -4.316  -9.656  1.00 92.50           C  
ATOM    831  O   GLY A 110      19.625  -4.973  -9.227  1.00 92.50           O  
ATOM    832  N   ASP A 111      20.891  -3.039  -9.430  1.00 93.62           N  
ATOM    833  CA  ASP A 111      20.000  -2.291  -8.539  1.00 93.62           C  
ATOM    834  C   ASP A 111      18.953  -1.509  -9.336  1.00 93.62           C  
ATOM    835  CB  ASP A 111      20.812  -1.340  -7.652  1.00 93.62           C  
ATOM    836  O   ASP A 111      19.266  -0.939 -10.383  1.00 93.62           O  
ATOM    837  CG  ASP A 111      21.703  -2.066  -6.668  1.00 93.62           C  
ATOM    838  OD1 ASP A 111      21.359  -3.189  -6.242  1.00 93.62           O  
ATOM    839  OD2 ASP A 111      22.766  -1.510  -6.316  1.00 93.62           O  
ATOM    840  N   PHE A 112      17.750  -1.580  -8.891  1.00 94.81           N  
ATOM    841  CA  PHE A 112      16.719  -0.678  -9.383  1.00 94.81           C  
ATOM    842  C   PHE A 112      16.609   0.563  -8.500  1.00 94.81           C  
ATOM    843  CB  PHE A 112      15.359  -1.391  -9.438  1.00 94.81           C  
ATOM    844  O   PHE A 112      16.062   0.509  -7.402  1.00 94.81           O  
ATOM    845  CG  PHE A 112      14.391  -0.780 -10.414  1.00 94.81           C  
ATOM    846  CD1 PHE A 112      14.344   0.597 -10.594  1.00 94.81           C  
ATOM    847  CD2 PHE A 112      13.523  -1.583 -11.141  1.00 94.81           C  
ATOM    848  CE1 PHE A 112      13.445   1.165 -11.500  1.00 94.81           C  
ATOM    849  CE2 PHE A 112      12.625  -1.022 -12.047  1.00 94.81           C  
ATOM    850  CZ  PHE A 112      12.586   0.352 -12.227  1.00 94.81           C  
ATOM    851  N   ILE A 113      17.094   1.640  -9.031  1.00 93.81           N  
ATOM    852  CA  ILE A 113      17.281   2.855  -8.250  1.00 93.81           C  
ATOM    853  C   ILE A 113      15.930   3.527  -8.000  1.00 93.81           C  
ATOM    854  CB  ILE A 113      18.250   3.836  -8.953  1.00 93.81           C  
ATOM    855  O   ILE A 113      15.188   3.805  -8.945  1.00 93.81           O  
ATOM    856  CG1 ILE A 113      19.562   3.135  -9.289  1.00 93.81           C  
ATOM    857  CG2 ILE A 113      18.484   5.074  -8.086  1.00 93.81           C  
ATOM    858  CD1 ILE A 113      20.281   2.551  -8.078  1.00 93.81           C  
ATOM    859  N   ASN A 114      15.602   3.777  -6.645  1.00 91.00           N  
ATOM    860  CA  ASN A 114      14.383   4.449  -6.211  1.00 91.00           C  
ATOM    861  C   ASN A 114      13.133   3.652  -6.586  1.00 91.00           C  
ATOM    862  CB  ASN A 114      14.305   5.859  -6.797  1.00 91.00           C  
ATOM    863  O   ASN A 114      12.156   4.219  -7.078  1.00 91.00           O  
ATOM    864  CG  ASN A 114      15.398   6.770  -6.273  1.00 91.00           C  
ATOM    865  ND2 ASN A 114      15.891   7.664  -7.129  1.00 91.00           N  
ATOM    866  OD1 ASN A 114      15.812   6.668  -5.113  1.00 91.00           O  
ATOM    867  N   TYR A 115      13.156   2.312  -6.527  1.00 90.50           N  
ATOM    868  CA  TYR A 115      12.109   1.373  -6.895  1.00 90.50           C  
ATOM    869  C   TYR A 115      10.852   1.606  -6.059  1.00 90.50           C  
ATOM    870  CB  TYR A 115      12.586  -0.070  -6.719  1.00 90.50           C  
ATOM    871  O   TYR A 115       9.734   1.600  -6.586  1.00 90.50           O  
ATOM    872  CG  TYR A 115      11.531  -1.104  -7.020  1.00 90.50           C  
ATOM    873  CD1 TYR A 115      11.094  -1.990  -6.039  1.00 90.50           C  
ATOM    874  CD2 TYR A 115      10.969  -1.197  -8.289  1.00 90.50           C  
ATOM    875  CE1 TYR A 115      10.117  -2.945  -6.312  1.00 90.50           C  
ATOM    876  CE2 TYR A 115       9.992  -2.148  -8.578  1.00 90.50           C  
ATOM    877  OH  TYR A 115       8.609  -3.961  -7.859  1.00 90.50           O  
ATOM    878  CZ  TYR A 115       9.578  -3.018  -7.582  1.00 90.50           C  
ATOM    879  N   GLU A 116      10.953   1.812  -4.797  1.00 87.19           N  
ATOM    880  CA  GLU A 116       9.812   2.020  -3.912  1.00 87.19           C  
ATOM    881  C   GLU A 116       9.062   3.297  -4.273  1.00 87.19           C  
ATOM    882  CB  GLU A 116      10.266   2.072  -2.451  1.00 87.19           C  
ATOM    883  O   GLU A 116       7.832   3.340  -4.207  1.00 87.19           O  
ATOM    884  CG  GLU A 116      10.797   0.749  -1.924  1.00 87.19           C  
ATOM    885  CD  GLU A 116       9.781  -0.376  -1.980  1.00 87.19           C  
ATOM    886  OE1 GLU A 116      10.180  -1.559  -2.059  1.00 87.19           O  
ATOM    887  OE2 GLU A 116       8.562  -0.071  -1.945  1.00 87.19           O  
ATOM    888  N   GLU A 117       9.859   4.316  -4.621  1.00 88.12           N  
ATOM    889  CA  GLU A 117       9.242   5.555  -5.094  1.00 88.12           C  
ATOM    890  C   GLU A 117       8.430   5.320  -6.363  1.00 88.12           C  
ATOM    891  CB  GLU A 117      10.312   6.625  -5.340  1.00 88.12           C  
ATOM    892  O   GLU A 117       7.344   5.883  -6.523  1.00 88.12           O  
ATOM    893  CG  GLU A 117       9.742   8.000  -5.664  1.00 88.12           C  
ATOM    894  CD  GLU A 117      10.805   9.078  -5.781  1.00 88.12           C  
ATOM    895  OE1 GLU A 117      10.461  10.242  -6.094  1.00 88.12           O  
ATOM    896  OE2 GLU A 117      11.992   8.758  -5.559  1.00 88.12           O  
ATOM    897  N   LEU A 118       8.969   4.598  -7.211  1.00 90.94           N  
ATOM    898  CA  LEU A 118       8.242   4.250  -8.430  1.00 90.94           C  
ATOM    899  C   LEU A 118       6.953   3.506  -8.102  1.00 90.94           C  
ATOM    900  CB  LEU A 118       9.125   3.393  -9.344  1.00 90.94           C  
ATOM    901  O   LEU A 118       5.906   3.791  -8.688  1.00 90.94           O  
ATOM    902  CG  LEU A 118       8.461   2.863 -10.617  1.00 90.94           C  
ATOM    903  CD1 LEU A 118       8.070   4.020 -11.531  1.00 90.94           C  
ATOM    904  CD2 LEU A 118       9.391   1.894 -11.344  1.00 90.94           C  
ATOM    905  N   ARG A 119       7.074   2.547  -7.203  1.00 90.38           N  
ATOM    906  CA  ARG A 119       5.906   1.782  -6.773  1.00 90.38           C  
ATOM    907  C   ARG A 119       4.805   2.703  -6.262  1.00 90.38           C  
ATOM    908  CB  ARG A 119       6.293   0.773  -5.691  1.00 90.38           C  
ATOM    909  O   ARG A 119       3.629   2.508  -6.574  1.00 90.38           O  
ATOM    910  CG  ARG A 119       7.004  -0.460  -6.223  1.00 90.38           C  
ATOM    911  CD  ARG A 119       7.336  -1.444  -5.109  1.00 90.38           C  
ATOM    912  NE  ARG A 119       6.141  -2.105  -4.602  1.00 90.38           N  
ATOM    913  NH1 ARG A 119       7.270  -3.883  -3.654  1.00 90.38           N  
ATOM    914  NH2 ARG A 119       4.988  -3.764  -3.508  1.00 90.38           N  
ATOM    915  CZ  ARG A 119       6.137  -3.250  -3.922  1.00 90.38           C  
ATOM    916  N   GLU A 120       5.180   3.607  -5.516  1.00 86.62           N  
ATOM    917  CA  GLU A 120       4.238   4.594  -4.996  1.00 86.62           C  
ATOM    918  C   GLU A 120       3.584   5.383  -6.129  1.00 86.62           C  
ATOM    919  CB  GLU A 120       4.938   5.547  -4.027  1.00 86.62           C  
ATOM    920  O   GLU A 120       2.381   5.645  -6.098  1.00 86.62           O  
ATOM    921  CG  GLU A 120       3.996   6.520  -3.334  1.00 86.62           C  
ATOM    922  CD  GLU A 120       4.703   7.449  -2.359  1.00 86.62           C  
ATOM    923  OE1 GLU A 120       4.039   8.344  -1.780  1.00 86.62           O  
ATOM    924  OE2 GLU A 120       5.930   7.285  -2.172  1.00 86.62           O  
ATOM    925  N   GLN A 121       4.430   5.828  -7.066  1.00 88.50           N  
ATOM    926  CA  GLN A 121       3.896   6.547  -8.219  1.00 88.50           C  
ATOM    927  C   GLN A 121       2.877   5.699  -8.977  1.00 88.50           C  
ATOM    928  CB  GLN A 121       5.027   6.973  -9.156  1.00 88.50           C  
ATOM    929  O   GLN A 121       1.815   6.191  -9.359  1.00 88.50           O  
ATOM    930  CG  GLN A 121       5.949   8.031  -8.570  1.00 88.50           C  
ATOM    931  CD  GLN A 121       5.234   9.336  -8.266  1.00 88.50           C  
ATOM    932  NE2 GLN A 121       5.492   9.898  -7.094  1.00 88.50           N  
ATOM    933  OE1 GLN A 121       4.457   9.836  -9.086  1.00 88.50           O  
ATOM    934  N   LEU A 122       3.168   4.473  -9.078  1.00 89.94           N  
ATOM    935  CA  LEU A 122       2.332   3.570  -9.867  1.00 89.94           C  
ATOM    936  C   LEU A 122       1.041   3.242  -9.125  1.00 89.94           C  
ATOM    937  CB  LEU A 122       3.092   2.279 -10.188  1.00 89.94           C  
ATOM    938  O   LEU A 122       0.048   2.850  -9.742  1.00 89.94           O  
ATOM    939  CG  LEU A 122       4.191   2.385 -11.242  1.00 89.94           C  
ATOM    940  CD1 LEU A 122       4.926   1.056 -11.375  1.00 89.94           C  
ATOM    941  CD2 LEU A 122       3.602   2.814 -12.586  1.00 89.94           C  
ATOM    942  N   SER A 123       1.112   3.357  -7.805  1.00 86.88           N  
ATOM    943  CA  SER A 123      -0.065   3.072  -6.992  1.00 86.88           C  
ATOM    944  C   SER A 123      -1.200   4.043  -7.301  1.00 86.88           C  
ATOM    945  CB  SER A 123       0.282   3.141  -5.504  1.00 86.88           C  
ATOM    946  O   SER A 123      -2.365   3.756  -7.020  1.00 86.88           O  
ATOM    947  OG  SER A 123       0.563   4.473  -5.113  1.00 86.88           O  
ATOM    948  N   SER A 124      -0.907   5.086  -7.910  1.00 86.00           N  
ATOM    949  CA  SER A 124      -1.907   6.098  -8.227  1.00 86.00           C  
ATOM    950  C   SER A 124      -2.270   6.078  -9.711  1.00 86.00           C  
ATOM    951  CB  SER A 124      -1.402   7.488  -7.836  1.00 86.00           C  
ATOM    952  O   SER A 124      -3.076   6.887 -10.164  1.00 86.00           O  
ATOM    953  OG  SER A 124      -0.272   7.848  -8.609  1.00 86.00           O  
ATOM    954  N   VAL A 125      -1.758   5.094 -10.445  1.00 89.06           N  
ATOM    955  CA  VAL A 125      -1.947   5.004 -11.891  1.00 89.06           C  
ATOM    956  C   VAL A 125      -3.021   3.965 -12.211  1.00 89.06           C  
ATOM    957  CB  VAL A 125      -0.630   4.645 -12.617  1.00 89.06           C  
ATOM    958  O   VAL A 125      -3.000   2.855 -11.672  1.00 89.06           O  
ATOM    959  CG1 VAL A 125      -0.868   4.473 -14.117  1.00 89.06           C  
ATOM    960  CG2 VAL A 125       0.429   5.711 -12.359  1.00 89.06           C  
ATOM    961  N   SER A 126      -3.920   4.297 -13.078  1.00 87.38           N  
ATOM    962  CA  SER A 126      -5.043   3.418 -13.383  1.00 87.38           C  
ATOM    963  C   SER A 126      -4.973   2.910 -14.820  1.00 87.38           C  
ATOM    964  CB  SER A 126      -6.371   4.145 -13.156  1.00 87.38           C  
ATOM    965  O   SER A 126      -5.609   1.913 -15.164  1.00 87.38           O  
ATOM    966  OG  SER A 126      -6.434   5.332 -13.930  1.00 87.38           O  
ATOM    967  N   SER A 127      -4.105   3.514 -15.562  1.00 89.62           N  
ATOM    968  CA  SER A 127      -3.932   3.059 -16.938  1.00 89.62           C  
ATOM    969  C   SER A 127      -2.607   3.543 -17.516  1.00 89.62           C  
ATOM    970  CB  SER A 127      -5.086   3.545 -17.812  1.00 89.62           C  
ATOM    971  O   SER A 127      -2.104   4.602 -17.141  1.00 89.62           O  
ATOM    972  OG  SER A 127      -4.984   4.938 -18.062  1.00 89.62           O  
ATOM    973  N   PHE A 128      -2.064   2.604 -18.500  1.00 89.62           N  
ATOM    974  CA  PHE A 128      -0.875   2.980 -19.250  1.00 89.62           C  
ATOM    975  C   PHE A 128      -1.121   2.852 -20.750  1.00 89.62           C  
ATOM    976  CB  PHE A 128       0.322   2.119 -18.844  1.00 89.62           C  
ATOM    977  O   PHE A 128      -1.915   2.014 -21.188  1.00 89.62           O  
ATOM    978  CG  PHE A 128      -0.051   0.921 -18.016  1.00 89.62           C  
ATOM    979  CD1 PHE A 128      -1.363   0.723 -17.609  1.00 89.62           C  
ATOM    980  CD2 PHE A 128       0.913  -0.006 -17.641  1.00 89.62           C  
ATOM    981  CE1 PHE A 128      -1.711  -0.385 -16.828  1.00 89.62           C  
ATOM    982  CE2 PHE A 128       0.573  -1.115 -16.875  1.00 89.62           C  
ATOM    983  CZ  PHE A 128      -0.739  -1.303 -16.469  1.00 89.62           C  
ATOM    984  N   GLU A 129      -0.588   3.791 -21.438  1.00 91.75           N  
ATOM    985  CA  GLU A 129      -0.412   3.596 -22.875  1.00 91.75           C  
ATOM    986  C   GLU A 129       1.052   3.334 -23.219  1.00 91.75           C  
ATOM    987  CB  GLU A 129      -0.928   4.809 -23.641  1.00 91.75           C  
ATOM    988  O   GLU A 129       1.904   4.203 -23.031  1.00 91.75           O  
ATOM    989  CG  GLU A 129      -0.838   4.656 -25.156  1.00 91.75           C  
ATOM    990  CD  GLU A 129      -1.179   5.934 -25.906  1.00 91.75           C  
ATOM    991  OE1 GLU A 129      -1.004   5.973 -27.141  1.00 91.75           O  
ATOM    992  OE2 GLU A 129      -1.623   6.902 -25.250  1.00 91.75           O  
ATOM    993  N   ARG A 130       1.293   2.123 -23.609  1.00 93.19           N  
ATOM    994  CA  ARG A 130       2.645   1.721 -23.984  1.00 93.19           C  
ATOM    995  C   ARG A 130       2.949   2.105 -25.422  1.00 93.19           C  
ATOM    996  CB  ARG A 130       2.830   0.214 -23.797  1.00 93.19           C  
ATOM    997  O   ARG A 130       2.188   1.776 -26.344  1.00 93.19           O  
ATOM    998  CG  ARG A 130       4.246  -0.272 -24.062  1.00 93.19           C  
ATOM    999  CD  ARG A 130       4.379  -1.772 -23.844  1.00 93.19           C  
ATOM   1000  NE  ARG A 130       5.637  -2.287 -24.375  1.00 93.19           N  
ATOM   1001  NH1 ARG A 130       4.656  -3.475 -26.094  1.00 93.19           N  
ATOM   1002  NH2 ARG A 130       6.934  -3.492 -25.844  1.00 93.19           N  
ATOM   1003  CZ  ARG A 130       5.738  -3.084 -25.438  1.00 93.19           C  
ATOM   1004  N   PHE A 131       4.066   2.812 -25.719  1.00 93.62           N  
ATOM   1005  CA  PHE A 131       4.422   3.223 -27.078  1.00 93.62           C  
ATOM   1006  C   PHE A 131       5.934   3.232 -27.266  1.00 93.62           C  
ATOM   1007  CB  PHE A 131       3.844   4.609 -27.375  1.00 93.62           C  
ATOM   1008  O   PHE A 131       6.684   3.352 -26.281  1.00 93.62           O  
ATOM   1009  CG  PHE A 131       4.391   5.703 -26.500  1.00 93.62           C  
ATOM   1010  CD1 PHE A 131       3.824   5.965 -25.266  1.00 93.62           C  
ATOM   1011  CD2 PHE A 131       5.469   6.473 -26.922  1.00 93.62           C  
ATOM   1012  CE1 PHE A 131       4.328   6.977 -24.453  1.00 93.62           C  
ATOM   1013  CE2 PHE A 131       5.977   7.484 -26.109  1.00 93.62           C  
ATOM   1014  CZ  PHE A 131       5.402   7.734 -24.875  1.00 93.62           C  
ATOM   1015  N   GLU A 132       6.305   3.090 -28.438  1.00 93.94           N  
ATOM   1016  CA  GLU A 132       7.730   3.033 -28.750  1.00 93.94           C  
ATOM   1017  C   GLU A 132       8.336   4.430 -28.812  1.00 93.94           C  
ATOM   1018  CB  GLU A 132       7.965   2.303 -30.078  1.00 93.94           C  
ATOM   1019  O   GLU A 132       7.914   5.266 -29.609  1.00 93.94           O  
ATOM   1020  CG  GLU A 132       9.391   1.791 -30.250  1.00 93.94           C  
ATOM   1021  CD  GLU A 132       9.562   0.910 -31.484  1.00 93.94           C  
ATOM   1022  OE1 GLU A 132      10.656   0.328 -31.656  1.00 93.94           O  
ATOM   1023  OE2 GLU A 132       8.594   0.802 -32.250  1.00 93.94           O  
ATOM   1024  N   ILE A 133       9.320   4.668 -27.938  1.00 94.44           N  
ATOM   1025  CA  ILE A 133       9.961   5.980 -27.875  1.00 94.44           C  
ATOM   1026  C   ILE A 133      11.180   6.000 -28.781  1.00 94.44           C  
ATOM   1027  CB  ILE A 133      10.359   6.348 -26.422  1.00 94.44           C  
ATOM   1028  O   ILE A 133      11.398   6.965 -29.516  1.00 94.44           O  
ATOM   1029  CG1 ILE A 133      10.742   7.828 -26.344  1.00 94.44           C  
ATOM   1030  CG2 ILE A 133      11.516   5.453 -25.953  1.00 94.44           C  
ATOM   1031  CD1 ILE A 133      11.023   8.312 -24.922  1.00 94.44           C  
ATOM   1032  N   PHE A 134      11.961   4.992 -28.781  1.00 94.44           N  
ATOM   1033  CA  PHE A 134      13.109   4.816 -29.656  1.00 94.44           C  
ATOM   1034  C   PHE A 134      13.078   3.445 -30.328  1.00 94.44           C  
ATOM   1035  CB  PHE A 134      14.414   4.988 -28.875  1.00 94.44           C  
ATOM   1036  O   PHE A 134      13.453   2.441 -29.719  1.00 94.44           O  
ATOM   1037  CG  PHE A 134      14.562   6.340 -28.234  1.00 94.44           C  
ATOM   1038  CD1 PHE A 134      14.500   7.500 -29.000  1.00 94.44           C  
ATOM   1039  CD2 PHE A 134      14.766   6.453 -26.859  1.00 94.44           C  
ATOM   1040  CE1 PHE A 134      14.633   8.750 -28.406  1.00 94.44           C  
ATOM   1041  CE2 PHE A 134      14.906   7.699 -26.266  1.00 94.44           C  
ATOM   1042  CZ  PHE A 134      14.836   8.852 -27.031  1.00 94.44           C  
ATOM   1043  N   PRO A 135      12.672   3.398 -31.625  1.00 92.44           N  
ATOM   1044  CA  PRO A 135      12.625   2.117 -32.344  1.00 92.44           C  
ATOM   1045  C   PRO A 135      14.000   1.479 -32.500  1.00 92.44           C  
ATOM   1046  CB  PRO A 135      12.023   2.488 -33.688  1.00 92.44           C  
ATOM   1047  O   PRO A 135      14.992   2.184 -32.719  1.00 92.44           O  
ATOM   1048  CG  PRO A 135      11.312   3.783 -33.469  1.00 92.44           C  
ATOM   1049  CD  PRO A 135      12.055   4.543 -32.406  1.00 92.44           C  
ATOM   1050  N   LYS A 136      14.086   0.162 -32.375  1.00 87.38           N  
ATOM   1051  CA  LYS A 136      15.312  -0.627 -32.344  1.00 87.38           C  
ATOM   1052  C   LYS A 136      16.109  -0.466 -33.656  1.00 87.38           C  
ATOM   1053  CB  LYS A 136      14.992  -2.104 -32.125  1.00 87.38           C  
ATOM   1054  O   LYS A 136      17.312  -0.236 -33.625  1.00 87.38           O  
ATOM   1055  CG  LYS A 136      16.219  -2.973 -31.891  1.00 87.38           C  
ATOM   1056  CD  LYS A 136      15.844  -4.402 -31.531  1.00 87.38           C  
ATOM   1057  CE  LYS A 136      17.062  -5.273 -31.297  1.00 87.38           C  
ATOM   1058  NZ  LYS A 136      16.703  -6.660 -30.891  1.00 87.38           N  
ATOM   1059  N   THR A 137      15.602  -0.403 -34.844  1.00 81.50           N  
ATOM   1060  CA  THR A 137      16.266  -0.446 -36.125  1.00 81.50           C  
ATOM   1061  C   THR A 137      16.547   0.964 -36.656  1.00 81.50           C  
ATOM   1062  CB  THR A 137      15.438  -1.225 -37.156  1.00 81.50           C  
ATOM   1063  O   THR A 137      17.594   1.227 -37.219  1.00 81.50           O  
ATOM   1064  CG2 THR A 137      15.406  -2.713 -36.844  1.00 81.50           C  
ATOM   1065  OG1 THR A 137      14.102  -0.718 -37.188  1.00 81.50           O  
ATOM   1066  N   SER A 138      15.766   1.917 -36.281  1.00 88.50           N  
ATOM   1067  CA  SER A 138      15.883   3.240 -36.875  1.00 88.50           C  
ATOM   1068  C   SER A 138      16.625   4.207 -35.969  1.00 88.50           C  
ATOM   1069  CB  SER A 138      14.500   3.801 -37.219  1.00 88.50           C  
ATOM   1070  O   SER A 138      17.266   5.148 -36.438  1.00 88.50           O  
ATOM   1071  OG  SER A 138      13.703   3.902 -36.031  1.00 88.50           O  
ATOM   1072  N   SER A 139      16.641   3.938 -34.719  1.00 91.56           N  
ATOM   1073  CA  SER A 139      17.094   4.906 -33.750  1.00 91.56           C  
ATOM   1074  C   SER A 139      18.594   4.758 -33.469  1.00 91.56           C  
ATOM   1075  CB  SER A 139      16.328   4.742 -32.438  1.00 91.56           C  
ATOM   1076  O   SER A 139      19.250   5.707 -33.031  1.00 91.56           O  
ATOM   1077  OG  SER A 139      14.961   5.059 -32.594  1.00 91.56           O  
ATOM   1078  N   TRP A 140      19.141   3.576 -33.875  1.00 92.38           N  
ATOM   1079  CA  TRP A 140      20.547   3.359 -33.562  1.00 92.38           C  
ATOM   1080  C   TRP A 140      21.297   2.727 -34.719  1.00 92.38           C  
ATOM   1081  CB  TRP A 140      20.672   2.473 -32.312  1.00 92.38           C  
ATOM   1082  O   TRP A 140      21.797   1.606 -34.625  1.00 92.38           O  
ATOM   1083  CG  TRP A 140      19.750   2.852 -31.203  1.00 92.38           C  
ATOM   1084  CD1 TRP A 140      18.625   2.180 -30.797  1.00 92.38           C  
ATOM   1085  CD2 TRP A 140      19.859   3.996 -30.344  1.00 92.38           C  
ATOM   1086  CE2 TRP A 140      18.781   3.953 -29.453  1.00 92.38           C  
ATOM   1087  CE3 TRP A 140      20.781   5.055 -30.266  1.00 92.38           C  
ATOM   1088  NE1 TRP A 140      18.047   2.838 -29.734  1.00 92.38           N  
ATOM   1089  CH2 TRP A 140      19.484   5.953 -28.406  1.00 92.38           C  
ATOM   1090  CZ2 TRP A 140      18.578   4.930 -28.469  1.00 92.38           C  
ATOM   1091  CZ3 TRP A 140      20.578   6.023 -29.281  1.00 92.38           C  
ATOM   1092  N   PRO A 141      21.500   3.330 -35.844  1.00 90.44           N  
ATOM   1093  CA  PRO A 141      22.109   2.766 -37.062  1.00 90.44           C  
ATOM   1094  C   PRO A 141      23.609   2.531 -36.906  1.00 90.44           C  
ATOM   1095  CB  PRO A 141      21.828   3.828 -38.125  1.00 90.44           C  
ATOM   1096  O   PRO A 141      24.172   1.667 -37.562  1.00 90.44           O  
ATOM   1097  CG  PRO A 141      21.594   5.090 -37.344  1.00 90.44           C  
ATOM   1098  CD  PRO A 141      20.969   4.734 -36.031  1.00 90.44           C  
ATOM   1099  N   ASN A 142      24.219   3.219 -35.938  1.00 92.56           N  
ATOM   1100  CA  ASN A 142      25.656   3.119 -35.750  1.00 92.56           C  
ATOM   1101  C   ASN A 142      26.016   2.266 -34.562  1.00 92.56           C  
ATOM   1102  CB  ASN A 142      26.281   4.512 -35.625  1.00 92.56           C  
ATOM   1103  O   ASN A 142      27.172   2.258 -34.125  1.00 92.56           O  
ATOM   1104  CG  ASN A 142      26.109   5.352 -36.875  1.00 92.56           C  
ATOM   1105  ND2 ASN A 142      25.812   6.633 -36.688  1.00 92.56           N  
ATOM   1106  OD1 ASN A 142      26.219   4.848 -38.000  1.00 92.56           O  
ATOM   1107  N   HIS A 143      25.047   1.683 -33.969  1.00 94.19           N  
ATOM   1108  CA  HIS A 143      25.203   0.782 -32.812  1.00 94.19           C  
ATOM   1109  C   HIS A 143      24.516  -0.551 -33.094  1.00 94.19           C  
ATOM   1110  CB  HIS A 143      24.656   1.427 -31.547  1.00 94.19           C  
ATOM   1111  O   HIS A 143      23.547  -0.620 -33.844  1.00 94.19           O  
ATOM   1112  CG  HIS A 143      25.312   2.732 -31.219  1.00 94.19           C  
ATOM   1113  CD2 HIS A 143      26.250   3.045 -30.297  1.00 94.19           C  
ATOM   1114  ND1 HIS A 143      24.984   3.908 -31.859  1.00 94.19           N  
ATOM   1115  CE1 HIS A 143      25.719   4.891 -31.344  1.00 94.19           C  
ATOM   1116  NE2 HIS A 143      26.484   4.395 -30.406  1.00 94.19           N  
ATOM   1117  N   ASP A 144      25.047  -1.621 -32.438  1.00 93.12           N  
ATOM   1118  CA  ASP A 144      24.406  -2.930 -32.562  1.00 93.12           C  
ATOM   1119  C   ASP A 144      23.312  -3.086 -31.500  1.00 93.12           C  
ATOM   1120  CB  ASP A 144      25.438  -4.047 -32.406  1.00 93.12           C  
ATOM   1121  O   ASP A 144      23.594  -3.158 -30.297  1.00 93.12           O  
ATOM   1122  CG  ASP A 144      24.891  -5.410 -32.812  1.00 93.12           C  
ATOM   1123  OD1 ASP A 144      23.719  -5.711 -32.500  1.00 93.12           O  
ATOM   1124  OD2 ASP A 144      25.656  -6.191 -33.406  1.00 93.12           O  
ATOM   1125  N   SER A 145      22.141  -3.205 -31.922  1.00 90.88           N  
ATOM   1126  CA  SER A 145      20.984  -3.279 -31.031  1.00 90.88           C  
ATOM   1127  C   SER A 145      20.469  -4.711 -30.906  1.00 90.88           C  
ATOM   1128  CB  SER A 145      19.859  -2.365 -31.531  1.00 90.88           C  
ATOM   1129  O   SER A 145      19.609  -5.000 -30.078  1.00 90.88           O  
ATOM   1130  OG  SER A 145      19.438  -2.746 -32.812  1.00 90.88           O  
ATOM   1131  N   SER A 146      21.094  -5.707 -31.578  1.00 88.06           N  
ATOM   1132  CA  SER A 146      20.656  -7.098 -31.594  1.00 88.06           C  
ATOM   1133  C   SER A 146      21.562  -7.973 -30.734  1.00 88.06           C  
ATOM   1134  CB  SER A 146      20.609  -7.633 -33.031  1.00 88.06           C  
ATOM   1135  O   SER A 146      21.141  -9.016 -30.234  1.00 88.06           O  
ATOM   1136  OG  SER A 146      21.906  -7.582 -33.625  1.00 88.06           O  
ATOM   1137  N   LYS A 147      22.750  -7.609 -30.500  1.00 89.12           N  
ATOM   1138  CA  LYS A 147      23.766  -8.422 -29.828  1.00 89.12           C  
ATOM   1139  C   LYS A 147      23.703  -8.227 -28.312  1.00 89.12           C  
ATOM   1140  CB  LYS A 147      25.172  -8.070 -30.344  1.00 89.12           C  
ATOM   1141  O   LYS A 147      24.234  -9.039 -27.562  1.00 89.12           O  
ATOM   1142  CG  LYS A 147      25.469  -8.602 -31.734  1.00 89.12           C  
ATOM   1143  CD  LYS A 147      26.938  -8.438 -32.094  1.00 89.12           C  
ATOM   1144  CE  LYS A 147      27.250  -9.008 -33.469  1.00 89.12           C  
ATOM   1145  NZ  LYS A 147      28.672  -8.805 -33.844  1.00 89.12           N  
ATOM   1146  N   GLY A 148      23.016  -7.254 -27.875  1.00 87.12           N  
ATOM   1147  CA  GLY A 148      22.844  -7.020 -26.453  1.00 87.12           C  
ATOM   1148  C   GLY A 148      21.828  -7.953 -25.812  1.00 87.12           C  
ATOM   1149  O   GLY A 148      20.734  -7.527 -25.422  1.00 87.12           O  
ATOM   1150  N   VAL A 149      22.094  -9.211 -25.781  1.00 91.19           N  
ATOM   1151  CA  VAL A 149      21.219 -10.219 -25.172  1.00 91.19           C  
ATOM   1152  C   VAL A 149      21.984 -10.953 -24.062  1.00 91.19           C  
ATOM   1153  CB  VAL A 149      20.703 -11.219 -26.234  1.00 91.19           C  
ATOM   1154  O   VAL A 149      23.203 -10.922 -24.016  1.00 91.19           O  
ATOM   1155  CG1 VAL A 149      19.844 -10.516 -27.266  1.00 91.19           C  
ATOM   1156  CG2 VAL A 149      21.875 -11.938 -26.906  1.00 91.19           C  
ATOM   1157  N   THR A 150      21.219 -11.594 -23.141  1.00 91.94           N  
ATOM   1158  CA  THR A 150      21.844 -12.250 -22.000  1.00 91.94           C  
ATOM   1159  C   THR A 150      21.109 -13.555 -21.672  1.00 91.94           C  
ATOM   1160  CB  THR A 150      21.844 -11.336 -20.766  1.00 91.94           C  
ATOM   1161  O   THR A 150      19.906 -13.672 -21.875  1.00 91.94           O  
ATOM   1162  CG2 THR A 150      20.438 -10.859 -20.422  1.00 91.94           C  
ATOM   1163  OG1 THR A 150      22.375 -12.062 -19.656  1.00 91.94           O  
ATOM   1164  N   ALA A 151      21.844 -14.508 -21.172  1.00 91.69           N  
ATOM   1165  CA  ALA A 151      21.281 -15.773 -20.719  1.00 91.69           C  
ATOM   1166  C   ALA A 151      20.500 -15.586 -19.422  1.00 91.69           C  
ATOM   1167  CB  ALA A 151      22.375 -16.812 -20.516  1.00 91.69           C  
ATOM   1168  O   ALA A 151      19.672 -16.438 -19.047  1.00 91.69           O  
ATOM   1169  N   ALA A 152      20.766 -14.461 -18.781  1.00 91.25           N  
ATOM   1170  CA  ALA A 152      20.125 -14.133 -17.500  1.00 91.25           C  
ATOM   1171  C   ALA A 152      18.672 -13.727 -17.719  1.00 91.25           C  
ATOM   1172  CB  ALA A 152      20.891 -13.023 -16.781  1.00 91.25           C  
ATOM   1173  O   ALA A 152      17.859 -13.805 -16.781  1.00 91.25           O  
ATOM   1174  N   CYS A 153      18.359 -13.383 -18.938  1.00 91.94           N  
ATOM   1175  CA  CYS A 153      16.984 -13.023 -19.297  1.00 91.94           C  
ATOM   1176  C   CYS A 153      16.484 -13.867 -20.469  1.00 91.94           C  
ATOM   1177  CB  CYS A 153      16.906 -11.539 -19.672  1.00 91.94           C  
ATOM   1178  O   CYS A 153      16.297 -13.359 -21.578  1.00 91.94           O  
ATOM   1179  SG  CYS A 153      17.344 -10.430 -18.312  1.00 91.94           S  
ATOM   1180  N   PRO A 154      16.266 -15.086 -20.250  1.00 90.62           N  
ATOM   1181  CA  PRO A 154      15.898 -15.961 -21.359  1.00 90.62           C  
ATOM   1182  C   PRO A 154      14.430 -15.820 -21.766  1.00 90.62           C  
ATOM   1183  CB  PRO A 154      16.172 -17.359 -20.828  1.00 90.62           C  
ATOM   1184  O   PRO A 154      13.578 -15.516 -20.938  1.00 90.62           O  
ATOM   1185  CG  PRO A 154      15.945 -17.250 -19.344  1.00 90.62           C  
ATOM   1186  CD  PRO A 154      16.359 -15.883 -18.906  1.00 90.62           C  
ATOM   1187  N   HIS A 155      14.188 -15.961 -23.000  1.00 89.12           N  
ATOM   1188  CA  HIS A 155      12.836 -16.094 -23.531  1.00 89.12           C  
ATOM   1189  C   HIS A 155      12.680 -17.406 -24.297  1.00 89.12           C  
ATOM   1190  CB  HIS A 155      12.500 -14.914 -24.438  1.00 89.12           C  
ATOM   1191  O   HIS A 155      13.352 -17.625 -25.297  1.00 89.12           O  
ATOM   1192  CG  HIS A 155      11.094 -14.938 -24.953  1.00 89.12           C  
ATOM   1193  CD2 HIS A 155      10.609 -15.141 -26.188  1.00 89.12           C  
ATOM   1194  ND1 HIS A 155      10.000 -14.727 -24.141  1.00 89.12           N  
ATOM   1195  CE1 HIS A 155       8.898 -14.805 -24.859  1.00 89.12           C  
ATOM   1196  NE2 HIS A 155       9.242 -15.055 -26.109  1.00 89.12           N  
ATOM   1197  N   ALA A 156      11.945 -18.312 -23.750  1.00 86.56           N  
ATOM   1198  CA  ALA A 156      11.703 -19.625 -24.344  1.00 86.56           C  
ATOM   1199  C   ALA A 156      13.016 -20.391 -24.531  1.00 86.56           C  
ATOM   1200  CB  ALA A 156      10.969 -19.500 -25.672  1.00 86.56           C  
ATOM   1201  O   ALA A 156      13.219 -21.031 -25.562  1.00 86.56           O  
ATOM   1202  N   GLY A 157      13.953 -20.234 -23.609  1.00 83.44           N  
ATOM   1203  CA  GLY A 157      15.141 -21.078 -23.609  1.00 83.44           C  
ATOM   1204  C   GLY A 157      16.281 -20.484 -24.406  1.00 83.44           C  
ATOM   1205  O   GLY A 157      17.391 -21.016 -24.406  1.00 83.44           O  
ATOM   1206  N   ALA A 158      16.047 -19.281 -25.047  1.00 91.00           N  
ATOM   1207  CA  ALA A 158      17.078 -18.547 -25.797  1.00 91.00           C  
ATOM   1208  C   ALA A 158      17.453 -17.250 -25.094  1.00 91.00           C  
ATOM   1209  CB  ALA A 158      16.578 -18.266 -27.203  1.00 91.00           C  
ATOM   1210  O   ALA A 158      16.641 -16.672 -24.359  1.00 91.00           O  
ATOM   1211  N   LYS A 159      18.766 -16.891 -25.312  1.00 92.50           N  
ATOM   1212  CA  LYS A 159      19.219 -15.617 -24.750  1.00 92.50           C  
ATOM   1213  C   LYS A 159      18.359 -14.461 -25.250  1.00 92.50           C  
ATOM   1214  CB  LYS A 159      20.688 -15.375 -25.078  1.00 92.50           C  
ATOM   1215  O   LYS A 159      18.125 -14.336 -26.453  1.00 92.50           O  
ATOM   1216  CG  LYS A 159      21.641 -16.406 -24.484  1.00 92.50           C  
ATOM   1217  CD  LYS A 159      23.078 -16.125 -24.875  1.00 92.50           C  
ATOM   1218  CE  LYS A 159      24.031 -17.188 -24.328  1.00 92.50           C  
ATOM   1219  NZ  LYS A 159      25.438 -16.922 -24.734  1.00 92.50           N  
ATOM   1220  N   SER A 160      17.875 -13.727 -24.375  1.00 93.56           N  
ATOM   1221  CA  SER A 160      17.062 -12.547 -24.672  1.00 93.56           C  
ATOM   1222  C   SER A 160      17.422 -11.398 -23.734  1.00 93.56           C  
ATOM   1223  CB  SER A 160      15.578 -12.875 -24.547  1.00 93.56           C  
ATOM   1224  O   SER A 160      18.422 -11.445 -23.016  1.00 93.56           O  
ATOM   1225  OG  SER A 160      14.789 -11.797 -25.000  1.00 93.56           O  
ATOM   1226  N   PHE A 161      16.547 -10.352 -23.891  1.00 94.38           N  
ATOM   1227  CA  PHE A 161      16.703  -9.180 -23.047  1.00 94.38           C  
ATOM   1228  C   PHE A 161      15.352  -8.555 -22.734  1.00 94.38           C  
ATOM   1229  CB  PHE A 161      17.625  -8.148 -23.703  1.00 94.38           C  
ATOM   1230  O   PHE A 161      14.312  -9.039 -23.203  1.00 94.38           O  
ATOM   1231  CG  PHE A 161      18.156  -7.109 -22.766  1.00 94.38           C  
ATOM   1232  CD1 PHE A 161      17.891  -5.762 -22.969  1.00 94.38           C  
ATOM   1233  CD2 PHE A 161      18.922  -7.480 -21.656  1.00 94.38           C  
ATOM   1234  CE1 PHE A 161      18.391  -4.797 -22.094  1.00 94.38           C  
ATOM   1235  CE2 PHE A 161      19.406  -6.523 -20.781  1.00 94.38           C  
ATOM   1236  CZ  PHE A 161      19.141  -5.180 -21.000  1.00 94.38           C  
ATOM   1237  N   TYR A 162      15.336  -7.566 -21.875  1.00 94.62           N  
ATOM   1238  CA  TYR A 162      14.102  -6.871 -21.531  1.00 94.62           C  
ATOM   1239  C   TYR A 162      13.398  -6.363 -22.781  1.00 94.62           C  
ATOM   1240  CB  TYR A 162      14.391  -5.699 -20.578  1.00 94.62           C  
ATOM   1241  O   TYR A 162      14.031  -5.820 -23.688  1.00 94.62           O  
ATOM   1242  CG  TYR A 162      14.930  -6.125 -19.234  1.00 94.62           C  
ATOM   1243  CD1 TYR A 162      14.117  -6.805 -18.328  1.00 94.62           C  
ATOM   1244  CD2 TYR A 162      16.234  -5.848 -18.875  1.00 94.62           C  
ATOM   1245  CE1 TYR A 162      14.602  -7.199 -17.094  1.00 94.62           C  
ATOM   1246  CE2 TYR A 162      16.734  -6.234 -17.625  1.00 94.62           C  
ATOM   1247  OH  TYR A 162      16.406  -7.293 -15.516  1.00 94.62           O  
ATOM   1248  CZ  TYR A 162      15.914  -6.910 -16.750  1.00 94.62           C  
ATOM   1249  N   LYS A 163      12.078  -6.363 -22.859  1.00 92.88           N  
ATOM   1250  CA  LYS A 163      11.281  -5.996 -24.031  1.00 92.88           C  
ATOM   1251  C   LYS A 163      11.156  -4.480 -24.156  1.00 92.88           C  
ATOM   1252  CB  LYS A 163       9.898  -6.633 -23.953  1.00 92.88           C  
ATOM   1253  O   LYS A 163      10.961  -3.959 -25.250  1.00 92.88           O  
ATOM   1254  CG  LYS A 163       9.891  -8.141 -24.156  1.00 92.88           C  
ATOM   1255  CD  LYS A 163      10.359  -8.516 -25.562  1.00 92.88           C  
ATOM   1256  CE  LYS A 163      10.336 -10.023 -25.766  1.00 92.88           C  
ATOM   1257  NZ  LYS A 163      10.898 -10.406 -27.094  1.00 92.88           N  
ATOM   1258  N   ASN A 164      11.250  -3.824 -22.938  1.00 94.62           N  
ATOM   1259  CA  ASN A 164      11.070  -2.377 -22.953  1.00 94.62           C  
ATOM   1260  C   ASN A 164      12.406  -1.644 -23.031  1.00 94.62           C  
ATOM   1261  CB  ASN A 164      10.281  -1.925 -21.734  1.00 94.62           C  
ATOM   1262  O   ASN A 164      12.438  -0.414 -23.094  1.00 94.62           O  
ATOM   1263  CG  ASN A 164       8.844  -2.406 -21.750  1.00 94.62           C  
ATOM   1264  ND2 ASN A 164       8.305  -2.711 -20.562  1.00 94.62           N  
ATOM   1265  OD1 ASN A 164       8.219  -2.506 -22.812  1.00 94.62           O  
ATOM   1266  N   LEU A 165      13.508  -2.373 -23.016  1.00 96.06           N  
ATOM   1267  CA  LEU A 165      14.836  -1.767 -23.047  1.00 96.06           C  
ATOM   1268  C   LEU A 165      15.688  -2.357 -24.156  1.00 96.06           C  
ATOM   1269  CB  LEU A 165      15.539  -1.965 -21.703  1.00 96.06           C  
ATOM   1270  O   LEU A 165      15.438  -3.477 -24.609  1.00 96.06           O  
ATOM   1271  CG  LEU A 165      14.844  -1.367 -20.469  1.00 96.06           C  
ATOM   1272  CD1 LEU A 165      15.539  -1.810 -19.188  1.00 96.06           C  
ATOM   1273  CD2 LEU A 165      14.805   0.154 -20.562  1.00 96.06           C  
ATOM   1274  N   ILE A 166      16.672  -1.637 -24.516  1.00 95.75           N  
ATOM   1275  CA  ILE A 166      17.656  -2.090 -25.516  1.00 95.75           C  
ATOM   1276  C   ILE A 166      19.062  -1.949 -24.953  1.00 95.75           C  
ATOM   1277  CB  ILE A 166      17.516  -1.302 -26.828  1.00 95.75           C  
ATOM   1278  O   ILE A 166      19.438  -0.885 -24.453  1.00 95.75           O  
ATOM   1279  CG1 ILE A 166      16.094  -1.415 -27.375  1.00 95.75           C  
ATOM   1280  CG2 ILE A 166      18.547  -1.796 -27.859  1.00 95.75           C  
ATOM   1281  CD1 ILE A 166      15.797  -0.462 -28.531  1.00 95.75           C  
ATOM   1282  N   TRP A 167      19.750  -3.057 -25.078  1.00 95.44           N  
ATOM   1283  CA  TRP A 167      21.156  -3.035 -24.688  1.00 95.44           C  
ATOM   1284  C   TRP A 167      22.062  -2.752 -25.875  1.00 95.44           C  
ATOM   1285  CB  TRP A 167      21.562  -4.367 -24.031  1.00 95.44           C  
ATOM   1286  O   TRP A 167      22.312  -3.639 -26.703  1.00 95.44           O  
ATOM   1287  CG  TRP A 167      22.922  -4.363 -23.422  1.00 95.44           C  
ATOM   1288  CD1 TRP A 167      23.781  -3.301 -23.328  1.00 95.44           C  
ATOM   1289  CD2 TRP A 167      23.594  -5.473 -22.828  1.00 95.44           C  
ATOM   1290  CE2 TRP A 167      24.859  -5.016 -22.391  1.00 95.44           C  
ATOM   1291  CE3 TRP A 167      23.250  -6.816 -22.625  1.00 95.44           C  
ATOM   1292  NE1 TRP A 167      24.953  -3.686 -22.719  1.00 95.44           N  
ATOM   1293  CH2 TRP A 167      25.422  -7.160 -21.578  1.00 95.44           C  
ATOM   1294  CZ2 TRP A 167      25.781  -5.852 -21.766  1.00 95.44           C  
ATOM   1295  CZ3 TRP A 167      24.172  -7.648 -21.984  1.00 95.44           C  
ATOM   1296  N   LEU A 168      22.578  -1.510 -25.938  1.00 94.44           N  
ATOM   1297  CA  LEU A 168      23.391  -1.104 -27.094  1.00 94.44           C  
ATOM   1298  C   LEU A 168      24.844  -1.512 -26.891  1.00 94.44           C  
ATOM   1299  CB  LEU A 168      23.297   0.409 -27.297  1.00 94.44           C  
ATOM   1300  O   LEU A 168      25.438  -1.262 -25.844  1.00 94.44           O  
ATOM   1301  CG  LEU A 168      21.922   0.953 -27.703  1.00 94.44           C  
ATOM   1302  CD1 LEU A 168      21.953   2.475 -27.766  1.00 94.44           C  
ATOM   1303  CD2 LEU A 168      21.484   0.357 -29.031  1.00 94.44           C  
ATOM   1304  N   VAL A 169      25.406  -2.129 -27.922  1.00 94.31           N  
ATOM   1305  CA  VAL A 169      26.828  -2.475 -27.906  1.00 94.31           C  
ATOM   1306  C   VAL A 169      27.484  -1.997 -29.188  1.00 94.31           C  
ATOM   1307  CB  VAL A 169      27.031  -3.996 -27.719  1.00 94.31           C  
ATOM   1308  O   VAL A 169      26.812  -1.501 -30.094  1.00 94.31           O  
ATOM   1309  CG1 VAL A 169      26.484  -4.465 -26.375  1.00 94.31           C  
ATOM   1310  CG2 VAL A 169      26.391  -4.762 -28.875  1.00 94.31           C  
ATOM   1311  N   LYS A 170      28.734  -2.189 -29.250  1.00 94.62           N  
ATOM   1312  CA  LYS A 170      29.516  -1.706 -30.391  1.00 94.62           C  
ATOM   1313  C   LYS A 170      29.062  -2.367 -31.688  1.00 94.62           C  
ATOM   1314  CB  LYS A 170      31.000  -1.962 -30.172  1.00 94.62           C  
ATOM   1315  O   LYS A 170      28.609  -3.516 -31.688  1.00 94.62           O  
ATOM   1316  CG  LYS A 170      31.391  -3.432 -30.234  1.00 94.62           C  
ATOM   1317  CD  LYS A 170      32.906  -3.613 -30.078  1.00 94.62           C  
ATOM   1318  CE  LYS A 170      33.312  -5.082 -30.172  1.00 94.62           C  
ATOM   1319  NZ  LYS A 170      34.781  -5.266 -30.031  1.00 94.62           N  
ATOM   1320  N   LYS A 171      28.969  -1.718 -32.781  1.00 93.62           N  
ATOM   1321  CA  LYS A 171      28.797  -2.215 -34.125  1.00 93.62           C  
ATOM   1322  C   LYS A 171      30.141  -2.254 -34.875  1.00 93.62           C  
ATOM   1323  CB  LYS A 171      27.812  -1.350 -34.906  1.00 93.62           C  
ATOM   1324  O   LYS A 171      30.766  -1.213 -35.094  1.00 93.62           O  
ATOM   1325  CG  LYS A 171      27.406  -1.927 -36.250  1.00 93.62           C  
ATOM   1326  CD  LYS A 171      26.328  -1.080 -36.906  1.00 93.62           C  
ATOM   1327  CE  LYS A 171      25.875  -1.689 -38.250  1.00 93.62           C  
ATOM   1328  NZ  LYS A 171      24.766  -0.905 -38.875  1.00 93.62           N  
ATOM   1329  N   GLY A 172      30.578  -3.428 -35.219  1.00 91.44           N  
ATOM   1330  CA  GLY A 172      31.938  -3.551 -35.719  1.00 91.44           C  
ATOM   1331  C   GLY A 172      33.000  -3.188 -34.688  1.00 91.44           C  
ATOM   1332  O   GLY A 172      33.000  -3.721 -33.594  1.00 91.44           O  
ATOM   1333  N   ASN A 173      33.812  -2.246 -34.938  1.00 91.25           N  
ATOM   1334  CA  ASN A 173      34.875  -1.841 -34.031  1.00 91.25           C  
ATOM   1335  C   ASN A 173      34.656  -0.406 -33.531  1.00 91.25           C  
ATOM   1336  CB  ASN A 173      36.219  -2.002 -34.688  1.00 91.25           C  
ATOM   1337  O   ASN A 173      35.625   0.252 -33.125  1.00 91.25           O  
ATOM   1338  CG  ASN A 173      36.625  -3.453 -34.844  1.00 91.25           C  
ATOM   1339  ND2 ASN A 173      37.406  -3.732 -35.906  1.00 91.25           N  
ATOM   1340  OD1 ASN A 173      36.250  -4.316 -34.062  1.00 91.25           O  
ATOM   1341  N   SER A 174      33.406   0.052 -33.688  1.00 93.31           N  
ATOM   1342  CA  SER A 174      33.188   1.444 -33.312  1.00 93.31           C  
ATOM   1343  C   SER A 174      31.953   1.579 -32.438  1.00 93.31           C  
ATOM   1344  CB  SER A 174      33.000   2.305 -34.562  1.00 93.31           C  
ATOM   1345  O   SER A 174      31.000   0.805 -32.562  1.00 93.31           O  
ATOM   1346  OG  SER A 174      31.812   1.959 -35.281  1.00 93.31           O  
ATOM   1347  N   TYR A 175      31.984   2.539 -31.500  1.00 93.94           N  
ATOM   1348  CA  TYR A 175      30.875   2.982 -30.656  1.00 93.94           C  
ATOM   1349  C   TYR A 175      30.828   4.504 -30.562  1.00 93.94           C  
ATOM   1350  CB  TYR A 175      30.969   2.375 -29.266  1.00 93.94           C  
ATOM   1351  O   TYR A 175      31.406   5.090 -29.641  1.00 93.94           O  
ATOM   1352  CG  TYR A 175      29.703   2.469 -28.469  1.00 93.94           C  
ATOM   1353  CD1 TYR A 175      29.328   3.662 -27.844  1.00 93.94           C  
ATOM   1354  CD2 TYR A 175      28.859   1.367 -28.328  1.00 93.94           C  
ATOM   1355  CE1 TYR A 175      28.141   3.752 -27.109  1.00 93.94           C  
ATOM   1356  CE2 TYR A 175      27.688   1.447 -27.594  1.00 93.94           C  
ATOM   1357  OH  TYR A 175      26.172   2.727 -26.266  1.00 93.94           O  
ATOM   1358  CZ  TYR A 175      27.328   2.643 -26.984  1.00 93.94           C  
ATOM   1359  N   PRO A 176      30.297   5.125 -31.562  1.00 94.75           N  
ATOM   1360  CA  PRO A 176      30.266   6.590 -31.547  1.00 94.75           C  
ATOM   1361  C   PRO A 176      29.375   7.137 -30.422  1.00 94.75           C  
ATOM   1362  CB  PRO A 176      29.703   6.953 -32.906  1.00 94.75           C  
ATOM   1363  O   PRO A 176      28.469   6.438 -29.953  1.00 94.75           O  
ATOM   1364  CG  PRO A 176      28.906   5.758 -33.344  1.00 94.75           C  
ATOM   1365  CD  PRO A 176      29.531   4.535 -32.719  1.00 94.75           C  
ATOM   1366  N   LYS A 177      29.719   8.344 -30.031  1.00 94.88           N  
ATOM   1367  CA  LYS A 177      28.875   9.023 -29.047  1.00 94.88           C  
ATOM   1368  C   LYS A 177      27.438   9.102 -29.516  1.00 94.88           C  
ATOM   1369  CB  LYS A 177      29.422  10.430 -28.766  1.00 94.88           C  
ATOM   1370  O   LYS A 177      27.172   9.414 -30.688  1.00 94.88           O  
ATOM   1371  CG  LYS A 177      28.609  11.211 -27.734  1.00 94.88           C  
ATOM   1372  CD  LYS A 177      29.156  12.617 -27.547  1.00 94.88           C  
ATOM   1373  CE  LYS A 177      28.281  13.438 -26.609  1.00 94.88           C  
ATOM   1374  NZ  LYS A 177      28.812  14.820 -26.438  1.00 94.88           N  
ATOM   1375  N   LEU A 178      26.562   8.719 -28.594  1.00 93.81           N  
ATOM   1376  CA  LEU A 178      25.141   8.781 -28.953  1.00 93.81           C  
ATOM   1377  C   LEU A 178      24.453   9.930 -28.219  1.00 93.81           C  
ATOM   1378  CB  LEU A 178      24.453   7.457 -28.625  1.00 93.81           C  
ATOM   1379  O   LEU A 178      24.859  10.305 -27.125  1.00 93.81           O  
ATOM   1380  CG  LEU A 178      24.422   7.066 -27.141  1.00 93.81           C  
ATOM   1381  CD1 LEU A 178      23.219   7.719 -26.453  1.00 93.81           C  
ATOM   1382  CD2 LEU A 178      24.359   5.551 -26.984  1.00 93.81           C  
ATOM   1383  N   SER A 179      23.547  10.555 -28.953  1.00 94.94           N  
ATOM   1384  CA  SER A 179      22.719  11.625 -28.438  1.00 94.94           C  
ATOM   1385  C   SER A 179      21.312  11.570 -29.016  1.00 94.94           C  
ATOM   1386  CB  SER A 179      23.344  12.992 -28.734  1.00 94.94           C  
ATOM   1387  O   SER A 179      21.125  11.711 -30.234  1.00 94.94           O  
ATOM   1388  OG  SER A 179      22.547  14.039 -28.188  1.00 94.94           O  
ATOM   1389  N   LYS A 180      20.391  11.336 -28.109  1.00 95.12           N  
ATOM   1390  CA  LYS A 180      19.000  11.219 -28.531  1.00 95.12           C  
ATOM   1391  C   LYS A 180      18.047  11.828 -27.500  1.00 95.12           C  
ATOM   1392  CB  LYS A 180      18.641   9.750 -28.766  1.00 95.12           C  
ATOM   1393  O   LYS A 180      18.297  11.742 -26.297  1.00 95.12           O  
ATOM   1394  CG  LYS A 180      17.391   9.555 -29.641  1.00 95.12           C  
ATOM   1395  CD  LYS A 180      17.734   9.680 -31.109  1.00 95.12           C  
ATOM   1396  CE  LYS A 180      16.516   9.375 -31.984  1.00 95.12           C  
ATOM   1397  NZ  LYS A 180      16.844   9.453 -33.438  1.00 95.12           N  
ATOM   1398  N   SER A 181      16.938  12.422 -28.078  1.00 95.75           N  
ATOM   1399  CA  SER A 181      15.992  13.062 -27.156  1.00 95.75           C  
ATOM   1400  C   SER A 181      14.555  12.727 -27.547  1.00 95.75           C  
ATOM   1401  CB  SER A 181      16.188  14.578 -27.156  1.00 95.75           C  
ATOM   1402  O   SER A 181      14.281  12.367 -28.688  1.00 95.75           O  
ATOM   1403  OG  SER A 181      15.930  15.125 -28.438  1.00 95.75           O  
ATOM   1404  N   TYR A 182      13.750  12.844 -26.562  1.00 95.94           N  
ATOM   1405  CA  TYR A 182      12.312  12.664 -26.750  1.00 95.94           C  
ATOM   1406  C   TYR A 182      11.539  13.805 -26.094  1.00 95.94           C  
ATOM   1407  CB  TYR A 182      11.859  11.320 -26.156  1.00 95.94           C  
ATOM   1408  O   TYR A 182      11.773  14.133 -24.922  1.00 95.94           O  
ATOM   1409  CG  TYR A 182      10.359  11.148 -26.141  1.00 95.94           C  
ATOM   1410  CD1 TYR A 182       9.641  11.344 -24.953  1.00 95.94           C  
ATOM   1411  CD2 TYR A 182       9.664  10.781 -27.281  1.00 95.94           C  
ATOM   1412  CE1 TYR A 182       8.258  11.180 -24.922  1.00 95.94           C  
ATOM   1413  CE2 TYR A 182       8.289  10.609 -27.266  1.00 95.94           C  
ATOM   1414  OH  TYR A 182       6.227  10.648 -26.062  1.00 95.94           O  
ATOM   1415  CZ  TYR A 182       7.594  10.812 -26.078  1.00 95.94           C  
ATOM   1416  N   ILE A 183      10.602  14.344 -26.922  1.00 96.50           N  
ATOM   1417  CA  ILE A 183       9.711  15.375 -26.391  1.00 96.50           C  
ATOM   1418  C   ILE A 183       8.336  14.773 -26.109  1.00 96.50           C  
ATOM   1419  CB  ILE A 183       9.586  16.562 -27.391  1.00 96.50           C  
ATOM   1420  O   ILE A 183       7.723  14.172 -27.000  1.00 96.50           O  
ATOM   1421  CG1 ILE A 183      10.961  17.188 -27.656  1.00 96.50           C  
ATOM   1422  CG2 ILE A 183       8.602  17.609 -26.844  1.00 96.50           C  
ATOM   1423  CD1 ILE A 183      10.961  18.219 -28.766  1.00 96.50           C  
ATOM   1424  N   ASN A 184       7.918  14.945 -24.781  1.00 96.25           N  
ATOM   1425  CA  ASN A 184       6.629  14.398 -24.375  1.00 96.25           C  
ATOM   1426  C   ASN A 184       5.469  15.195 -24.969  1.00 96.25           C  
ATOM   1427  CB  ASN A 184       6.520  14.367 -22.844  1.00 96.25           C  
ATOM   1428  O   ASN A 184       5.133  16.281 -24.484  1.00 96.25           O  
ATOM   1429  CG  ASN A 184       5.207  13.789 -22.359  1.00 96.25           C  
ATOM   1430  ND2 ASN A 184       5.000  13.797 -21.047  1.00 96.25           N  
ATOM   1431  OD1 ASN A 184       4.383  13.336 -23.172  1.00 96.25           O  
ATOM   1432  N   ASP A 185       4.758  14.562 -25.969  1.00 94.81           N  
ATOM   1433  CA  ASP A 185       3.660  15.219 -26.672  1.00 94.81           C  
ATOM   1434  C   ASP A 185       2.338  14.500 -26.422  1.00 94.81           C  
ATOM   1435  CB  ASP A 185       3.941  15.281 -28.172  1.00 94.81           C  
ATOM   1436  O   ASP A 185       1.374  14.672 -27.172  1.00 94.81           O  
ATOM   1437  CG  ASP A 185       4.129  13.914 -28.812  1.00 94.81           C  
ATOM   1438  OD1 ASP A 185       4.152  12.906 -28.062  1.00 94.81           O  
ATOM   1439  OD2 ASP A 185       4.258  13.844 -30.047  1.00 94.81           O  
ATOM   1440  N   LYS A 186       2.229  13.703 -25.375  1.00 93.38           N  
ATOM   1441  CA  LYS A 186       1.093  12.828 -25.094  1.00 93.38           C  
ATOM   1442  C   LYS A 186       0.054  13.531 -24.219  1.00 93.38           C  
ATOM   1443  CB  LYS A 186       1.562  11.539 -24.406  1.00 93.38           C  
ATOM   1444  O   LYS A 186      -1.059  13.031 -24.047  1.00 93.38           O  
ATOM   1445  CG  LYS A 186       2.422  10.648 -25.281  1.00 93.38           C  
ATOM   1446  CD  LYS A 186       1.623  10.070 -26.438  1.00 93.38           C  
ATOM   1447  CE  LYS A 186       2.453   9.086 -27.266  1.00 93.38           C  
ATOM   1448  NZ  LYS A 186       1.693   8.562 -28.438  1.00 93.38           N  
ATOM   1449  N   GLY A 187       0.360  14.828 -23.797  1.00 92.19           N  
ATOM   1450  CA  GLY A 187      -0.574  15.578 -22.984  1.00 92.19           C  
ATOM   1451  C   GLY A 187      -0.711  15.031 -21.578  1.00 92.19           C  
ATOM   1452  O   GLY A 187      -1.556  15.484 -20.797  1.00 92.19           O  
ATOM   1453  N   LYS A 188      -0.005  13.961 -21.188  1.00 93.88           N  
ATOM   1454  CA  LYS A 188       0.075  13.344 -19.859  1.00 93.88           C  
ATOM   1455  C   LYS A 188       1.515  12.977 -19.516  1.00 93.88           C  
ATOM   1456  CB  LYS A 188      -0.815  12.102 -19.797  1.00 93.88           C  
ATOM   1457  O   LYS A 188       2.400  13.031 -20.375  1.00 93.88           O  
ATOM   1458  CG  LYS A 188      -0.505  11.055 -20.859  1.00 93.88           C  
ATOM   1459  CD  LYS A 188      -1.548   9.945 -20.875  1.00 93.88           C  
ATOM   1460  CE  LYS A 188      -1.533   9.188 -22.188  1.00 93.88           C  
ATOM   1461  NZ  LYS A 188      -2.629   8.172 -22.266  1.00 93.88           N  
ATOM   1462  N   GLU A 189       1.736  12.617 -18.172  1.00 94.56           N  
ATOM   1463  CA  GLU A 189       3.076  12.234 -17.734  1.00 94.56           C  
ATOM   1464  C   GLU A 189       3.518  10.922 -18.391  1.00 94.56           C  
ATOM   1465  CB  GLU A 189       3.127  12.109 -16.219  1.00 94.56           C  
ATOM   1466  O   GLU A 189       2.717  10.000 -18.531  1.00 94.56           O  
ATOM   1467  CG  GLU A 189       2.951  13.430 -15.484  1.00 94.56           C  
ATOM   1468  CD  GLU A 189       2.920  13.281 -13.969  1.00 94.56           C  
ATOM   1469  OE1 GLU A 189       3.734  13.938 -13.281  1.00 94.56           O  
ATOM   1470  OE2 GLU A 189       2.076  12.508 -13.477  1.00 94.56           O  
ATOM   1471  N   VAL A 190       4.738  10.867 -18.844  1.00 96.31           N  
ATOM   1472  CA  VAL A 190       5.289   9.688 -19.484  1.00 96.31           C  
ATOM   1473  C   VAL A 190       6.410   9.102 -18.625  1.00 96.31           C  
ATOM   1474  CB  VAL A 190       5.812  10.008 -20.906  1.00 96.31           C  
ATOM   1475  O   VAL A 190       7.316   9.820 -18.203  1.00 96.31           O  
ATOM   1476  CG1 VAL A 190       6.594   8.820 -21.469  1.00 96.31           C  
ATOM   1477  CG2 VAL A 190       4.652  10.375 -21.828  1.00 96.31           C  
ATOM   1478  N   LEU A 191       6.238   7.801 -18.312  1.00 96.50           N  
ATOM   1479  CA  LEU A 191       7.270   7.070 -17.578  1.00 96.50           C  
ATOM   1480  C   LEU A 191       8.297   6.480 -18.531  1.00 96.50           C  
ATOM   1481  CB  LEU A 191       6.641   5.953 -16.734  1.00 96.50           C  
ATOM   1482  O   LEU A 191       7.957   5.695 -19.422  1.00 96.50           O  
ATOM   1483  CG  LEU A 191       7.613   5.035 -16.000  1.00 96.50           C  
ATOM   1484  CD1 LEU A 191       8.375   5.812 -14.930  1.00 96.50           C  
ATOM   1485  CD2 LEU A 191       6.871   3.855 -15.383  1.00 96.50           C  
ATOM   1486  N   VAL A 192       9.586   6.840 -18.375  1.00 96.75           N  
ATOM   1487  CA  VAL A 192      10.680   6.355 -19.219  1.00 96.75           C  
ATOM   1488  C   VAL A 192      11.688   5.590 -18.359  1.00 96.75           C  
ATOM   1489  CB  VAL A 192      11.383   7.516 -19.953  1.00 96.75           C  
ATOM   1490  O   VAL A 192      12.211   6.121 -17.375  1.00 96.75           O  
ATOM   1491  CG1 VAL A 192      12.516   6.988 -20.844  1.00 96.75           C  
ATOM   1492  CG2 VAL A 192      10.375   8.305 -20.797  1.00 96.75           C  
ATOM   1493  N   LEU A 193      11.906   4.324 -18.781  1.00 97.00           N  
ATOM   1494  CA  LEU A 193      12.859   3.480 -18.062  1.00 97.00           C  
ATOM   1495  C   LEU A 193      14.180   3.400 -18.812  1.00 97.00           C  
ATOM   1496  CB  LEU A 193      12.281   2.074 -17.859  1.00 97.00           C  
ATOM   1497  O   LEU A 193      14.203   3.314 -20.047  1.00 97.00           O  
ATOM   1498  CG  LEU A 193      10.969   1.982 -17.094  1.00 97.00           C  
ATOM   1499  CD1 LEU A 193      10.305   0.631 -17.328  1.00 97.00           C  
ATOM   1500  CD2 LEU A 193      11.219   2.207 -15.602  1.00 97.00           C  
ATOM   1501  N   TRP A 194      15.289   3.348 -18.078  1.00 96.94           N  
ATOM   1502  CA  TRP A 194      16.609   3.217 -18.688  1.00 96.94           C  
ATOM   1503  C   TRP A 194      17.609   2.615 -17.688  1.00 96.94           C  
ATOM   1504  CB  TRP A 194      17.125   4.578 -19.172  1.00 96.94           C  
ATOM   1505  O   TRP A 194      17.281   2.414 -16.516  1.00 96.94           O  
ATOM   1506  CG  TRP A 194      17.141   5.633 -18.109  1.00 96.94           C  
ATOM   1507  CD1 TRP A 194      16.094   6.398 -17.688  1.00 96.94           C  
ATOM   1508  CD2 TRP A 194      18.281   6.047 -17.328  1.00 96.94           C  
ATOM   1509  CE2 TRP A 194      17.828   7.066 -16.453  1.00 96.94           C  
ATOM   1510  CE3 TRP A 194      19.625   5.656 -17.297  1.00 96.94           C  
ATOM   1511  NE1 TRP A 194      16.500   7.262 -16.688  1.00 96.94           N  
ATOM   1512  CH2 TRP A 194      20.000   7.293 -15.539  1.00 96.94           C  
ATOM   1513  CZ2 TRP A 194      18.688   7.699 -15.555  1.00 96.94           C  
ATOM   1514  CZ3 TRP A 194      20.469   6.285 -16.406  1.00 96.94           C  
ATOM   1515  N   GLY A 195      18.812   2.330 -18.188  1.00 96.94           N  
ATOM   1516  CA  GLY A 195      19.750   1.670 -17.297  1.00 96.94           C  
ATOM   1517  C   GLY A 195      21.203   1.940 -17.656  1.00 96.94           C  
ATOM   1518  O   GLY A 195      21.500   2.496 -18.719  1.00 96.94           O  
ATOM   1519  N   ILE A 196      22.109   1.480 -16.766  1.00 97.25           N  
ATOM   1520  CA  ILE A 196      23.547   1.608 -16.969  1.00 97.25           C  
ATOM   1521  C   ILE A 196      24.219   0.264 -16.719  1.00 97.25           C  
ATOM   1522  CB  ILE A 196      24.141   2.695 -16.047  1.00 97.25           C  
ATOM   1523  O   ILE A 196      24.062  -0.327 -15.641  1.00 97.25           O  
ATOM   1524  CG1 ILE A 196      23.469   4.043 -16.297  1.00 97.25           C  
ATOM   1525  CG2 ILE A 196      25.656   2.801 -16.250  1.00 97.25           C  
ATOM   1526  CD1 ILE A 196      23.906   5.148 -15.344  1.00 97.25           C  
ATOM   1527  N   HIS A 197      24.906  -0.155 -17.703  1.00 96.88           N  
ATOM   1528  CA  HIS A 197      25.641  -1.410 -17.562  1.00 96.88           C  
ATOM   1529  C   HIS A 197      27.000  -1.189 -16.906  1.00 96.88           C  
ATOM   1530  CB  HIS A 197      25.828  -2.070 -18.938  1.00 96.88           C  
ATOM   1531  O   HIS A 197      27.750  -0.304 -17.312  1.00 96.88           O  
ATOM   1532  CG  HIS A 197      26.531  -3.387 -18.875  1.00 96.88           C  
ATOM   1533  CD2 HIS A 197      26.281  -4.496 -18.141  1.00 96.88           C  
ATOM   1534  ND1 HIS A 197      27.641  -3.670 -19.641  1.00 96.88           N  
ATOM   1535  CE1 HIS A 197      28.047  -4.902 -19.375  1.00 96.88           C  
ATOM   1536  NE2 HIS A 197      27.234  -5.422 -18.469  1.00 96.88           N  
ATOM   1537  N   HIS A 198      27.266  -1.996 -15.898  1.00 96.31           N  
ATOM   1538  CA  HIS A 198      28.547  -1.971 -15.180  1.00 96.31           C  
ATOM   1539  C   HIS A 198      29.344  -3.242 -15.445  1.00 96.31           C  
ATOM   1540  CB  HIS A 198      28.312  -1.794 -13.680  1.00 96.31           C  
ATOM   1541  O   HIS A 198      29.094  -4.277 -14.820  1.00 96.31           O  
ATOM   1542  CG  HIS A 198      27.500  -0.584 -13.336  1.00 96.31           C  
ATOM   1543  CD2 HIS A 198      26.188  -0.445 -13.070  1.00 96.31           C  
ATOM   1544  ND1 HIS A 198      28.047   0.677 -13.242  1.00 96.31           N  
ATOM   1545  CE1 HIS A 198      27.094   1.542 -12.930  1.00 96.31           C  
ATOM   1546  NE2 HIS A 198      25.953   0.887 -12.820  1.00 96.31           N  
ATOM   1547  N   PRO A 199      30.297  -3.160 -16.344  1.00 95.06           N  
ATOM   1548  CA  PRO A 199      31.078  -4.352 -16.688  1.00 95.06           C  
ATOM   1549  C   PRO A 199      31.984  -4.816 -15.555  1.00 95.06           C  
ATOM   1550  CB  PRO A 199      31.891  -3.895 -17.891  1.00 95.06           C  
ATOM   1551  O   PRO A 199      32.375  -4.012 -14.703  1.00 95.06           O  
ATOM   1552  CG  PRO A 199      31.156  -2.711 -18.438  1.00 95.06           C  
ATOM   1553  CD  PRO A 199      30.469  -2.020 -17.297  1.00 95.06           C  
ATOM   1554  N   SER A 200      32.438  -6.047 -15.633  1.00 94.62           N  
ATOM   1555  CA  SER A 200      33.219  -6.684 -14.578  1.00 94.62           C  
ATOM   1556  C   SER A 200      34.688  -6.383 -14.742  1.00 94.62           C  
ATOM   1557  CB  SER A 200      33.000  -8.195 -14.578  1.00 94.62           C  
ATOM   1558  O   SER A 200      35.438  -6.391 -13.766  1.00 94.62           O  
ATOM   1559  OG  SER A 200      33.344  -8.758 -15.828  1.00 94.62           O  
ATOM   1560  N   THR A 201      35.156  -6.121 -16.031  1.00 94.50           N  
ATOM   1561  CA  THR A 201      36.562  -5.848 -16.312  1.00 94.50           C  
ATOM   1562  C   THR A 201      36.688  -4.754 -17.359  1.00 94.50           C  
ATOM   1563  CB  THR A 201      37.281  -7.113 -16.781  1.00 94.50           C  
ATOM   1564  O   THR A 201      35.750  -4.492 -18.125  1.00 94.50           O  
ATOM   1565  CG2 THR A 201      37.094  -8.258 -15.781  1.00 94.50           C  
ATOM   1566  OG1 THR A 201      36.781  -7.516 -18.047  1.00 94.50           O  
ATOM   1567  N   SER A 202      37.844  -4.172 -17.406  1.00 93.75           N  
ATOM   1568  CA  SER A 202      38.156  -3.160 -18.422  1.00 93.75           C  
ATOM   1569  C   SER A 202      38.125  -3.754 -19.812  1.00 93.75           C  
ATOM   1570  CB  SER A 202      39.500  -2.531 -18.125  1.00 93.75           C  
ATOM   1571  O   SER A 202      37.781  -3.074 -20.781  1.00 93.75           O  
ATOM   1572  OG  SER A 202      40.562  -3.357 -18.609  1.00 93.75           O  
ATOM   1573  N   THR A 203      38.469  -5.023 -19.922  1.00 94.12           N  
ATOM   1574  CA  THR A 203      38.438  -5.738 -21.188  1.00 94.12           C  
ATOM   1575  C   THR A 203      37.000  -5.832 -21.703  1.00 94.12           C  
ATOM   1576  CB  THR A 203      39.031  -7.156 -21.062  1.00 94.12           C  
ATOM   1577  O   THR A 203      36.719  -5.598 -22.891  1.00 94.12           O  
ATOM   1578  CG2 THR A 203      38.969  -7.902 -22.391  1.00 94.12           C  
ATOM   1579  OG1 THR A 203      40.375  -7.059 -20.641  1.00 94.12           O  
ATOM   1580  N   ASP A 204      36.062  -6.227 -20.859  1.00 92.88           N  
ATOM   1581  CA  ASP A 204      34.656  -6.309 -21.188  1.00 92.88           C  
ATOM   1582  C   ASP A 204      34.094  -4.941 -21.594  1.00 92.88           C  
ATOM   1583  CB  ASP A 204      33.844  -6.863 -20.016  1.00 92.88           C  
ATOM   1584  O   ASP A 204      33.312  -4.836 -22.547  1.00 92.88           O  
ATOM   1585  CG  ASP A 204      34.031  -8.359 -19.828  1.00 92.88           C  
ATOM   1586  OD1 ASP A 204      34.594  -9.023 -20.734  1.00 92.88           O  
ATOM   1587  OD2 ASP A 204      33.594  -8.883 -18.781  1.00 92.88           O  
ATOM   1588  N   GLN A 205      34.562  -3.902 -20.922  1.00 94.75           N  
ATOM   1589  CA  GLN A 205      34.156  -2.529 -21.234  1.00 94.75           C  
ATOM   1590  C   GLN A 205      34.594  -2.143 -22.656  1.00 94.75           C  
ATOM   1591  CB  GLN A 205      34.781  -1.562 -20.219  1.00 94.75           C  
ATOM   1592  O   GLN A 205      33.812  -1.603 -23.422  1.00 94.75           O  
ATOM   1593  CG  GLN A 205      34.531  -0.094 -20.547  1.00 94.75           C  
ATOM   1594  CD  GLN A 205      33.125   0.352 -20.219  1.00 94.75           C  
ATOM   1595  NE2 GLN A 205      32.688   1.438 -20.844  1.00 94.75           N  
ATOM   1596  OE1 GLN A 205      32.438  -0.274 -19.406  1.00 94.75           O  
ATOM   1597  N   GLN A 206      35.875  -2.424 -22.969  1.00 94.44           N  
ATOM   1598  CA  GLN A 206      36.438  -2.092 -24.281  1.00 94.44           C  
ATOM   1599  C   GLN A 206      35.812  -2.941 -25.375  1.00 94.44           C  
ATOM   1600  CB  GLN A 206      37.938  -2.279 -24.266  1.00 94.44           C  
ATOM   1601  O   GLN A 206      35.562  -2.451 -26.484  1.00 94.44           O  
ATOM   1602  CG  GLN A 206      38.688  -1.172 -23.531  1.00 94.44           C  
ATOM   1603  CD  GLN A 206      40.219  -1.308 -23.641  1.00 94.44           C  
ATOM   1604  NE2 GLN A 206      40.906  -1.194 -22.516  1.00 94.44           N  
ATOM   1605  OE1 GLN A 206      40.750  -1.513 -24.734  1.00 94.44           O  
ATOM   1606  N   SER A 207      35.531  -4.141 -25.062  1.00 93.56           N  
ATOM   1607  CA  SER A 207      34.969  -5.062 -26.047  1.00 93.56           C  
ATOM   1608  C   SER A 207      33.531  -4.691 -26.406  1.00 93.56           C  
ATOM   1609  CB  SER A 207      35.000  -6.500 -25.531  1.00 93.56           C  
ATOM   1610  O   SER A 207      33.094  -4.836 -27.547  1.00 93.56           O  
ATOM   1611  OG  SER A 207      34.094  -6.684 -24.469  1.00 93.56           O  
ATOM   1612  N   LEU A 208      32.844  -4.227 -25.422  1.00 94.38           N  
ATOM   1613  CA  LEU A 208      31.422  -3.934 -25.625  1.00 94.38           C  
ATOM   1614  C   LEU A 208      31.219  -2.502 -26.109  1.00 94.38           C  
ATOM   1615  CB  LEU A 208      30.641  -4.152 -24.328  1.00 94.38           C  
ATOM   1616  O   LEU A 208      30.391  -2.250 -26.984  1.00 94.38           O  
ATOM   1617  CG  LEU A 208      30.438  -5.605 -23.891  1.00 94.38           C  
ATOM   1618  CD1 LEU A 208      29.938  -5.664 -22.453  1.00 94.38           C  
ATOM   1619  CD2 LEU A 208      29.484  -6.324 -24.828  1.00 94.38           C  
ATOM   1620  N   TYR A 209      32.062  -1.541 -25.672  1.00 95.19           N  
ATOM   1621  CA  TYR A 209      31.766  -0.137 -25.922  1.00 95.19           C  
ATOM   1622  C   TYR A 209      32.938   0.585 -26.562  1.00 95.19           C  
ATOM   1623  CB  TYR A 209      31.375   0.558 -24.609  1.00 95.19           C  
ATOM   1624  O   TYR A 209      32.844   1.756 -26.922  1.00 95.19           O  
ATOM   1625  CG  TYR A 209      30.250  -0.122 -23.875  1.00 95.19           C  
ATOM   1626  CD1 TYR A 209      28.969  -0.218 -24.438  1.00 95.19           C  
ATOM   1627  CD2 TYR A 209      30.438  -0.670 -22.609  1.00 95.19           C  
ATOM   1628  CE1 TYR A 209      27.922  -0.842 -23.766  1.00 95.19           C  
ATOM   1629  CE2 TYR A 209      29.406  -1.298 -21.922  1.00 95.19           C  
ATOM   1630  OH  TYR A 209      27.125  -1.998 -21.828  1.00 95.19           O  
ATOM   1631  CZ  TYR A 209      28.156  -1.379 -22.516  1.00 95.19           C  
ATOM   1632  N   GLN A 210      34.156  -0.015 -26.672  1.00 94.00           N  
ATOM   1633  CA  GLN A 210      35.344   0.474 -27.344  1.00 94.00           C  
ATOM   1634  C   GLN A 210      35.906   1.696 -26.641  1.00 94.00           C  
ATOM   1635  CB  GLN A 210      35.031   0.812 -28.812  1.00 94.00           C  
ATOM   1636  O   GLN A 210      36.750   2.400 -27.188  1.00 94.00           O  
ATOM   1637  CG  GLN A 210      34.625  -0.394 -29.656  1.00 94.00           C  
ATOM   1638  CD  GLN A 210      35.750  -1.426 -29.766  1.00 94.00           C  
ATOM   1639  NE2 GLN A 210      35.406  -2.688 -29.531  1.00 94.00           N  
ATOM   1640  OE1 GLN A 210      36.906  -1.090 -30.047  1.00 94.00           O  
ATOM   1641  N   ASN A 211      35.281   2.053 -25.500  1.00 90.06           N  
ATOM   1642  CA  ASN A 211      35.688   3.195 -24.703  1.00 90.06           C  
ATOM   1643  C   ASN A 211      36.031   2.785 -23.266  1.00 90.06           C  
ATOM   1644  CB  ASN A 211      34.625   4.293 -24.719  1.00 90.06           C  
ATOM   1645  O   ASN A 211      35.156   2.314 -22.547  1.00 90.06           O  
ATOM   1646  CG  ASN A 211      35.156   5.617 -24.188  1.00 90.06           C  
ATOM   1647  ND2 ASN A 211      34.500   6.703 -24.578  1.00 90.06           N  
ATOM   1648  OD1 ASN A 211      36.125   5.660 -23.453  1.00 90.06           O  
ATOM   1649  N   ALA A 212      37.312   3.035 -22.828  1.00 86.62           N  
ATOM   1650  CA  ALA A 212      37.750   2.654 -21.500  1.00 86.62           C  
ATOM   1651  C   ALA A 212      37.188   3.578 -20.422  1.00 86.62           C  
ATOM   1652  CB  ALA A 212      39.281   2.670 -21.438  1.00 86.62           C  
ATOM   1653  O   ALA A 212      36.906   3.143 -19.312  1.00 86.62           O  
ATOM   1654  N   ASP A 213      36.938   4.879 -20.844  1.00 89.06           N  
ATOM   1655  CA  ASP A 213      36.375   5.883 -19.938  1.00 89.06           C  
ATOM   1656  C   ASP A 213      35.031   6.391 -20.453  1.00 89.06           C  
ATOM   1657  CB  ASP A 213      37.344   7.055 -19.766  1.00 89.06           C  
ATOM   1658  O   ASP A 213      34.938   7.496 -21.000  1.00 89.06           O  
ATOM   1659  CG  ASP A 213      38.625   6.656 -19.062  1.00 89.06           C  
ATOM   1660  OD1 ASP A 213      38.594   5.746 -18.203  1.00 89.06           O  
ATOM   1661  OD2 ASP A 213      39.688   7.266 -19.359  1.00 89.06           O  
ATOM   1662  N   ALA A 214      33.969   5.621 -20.250  1.00 94.19           N  
ATOM   1663  CA  ALA A 214      32.625   5.934 -20.797  1.00 94.19           C  
ATOM   1664  C   ALA A 214      31.781   6.684 -19.781  1.00 94.19           C  
ATOM   1665  CB  ALA A 214      31.922   4.656 -21.234  1.00 94.19           C  
ATOM   1666  O   ALA A 214      32.031   6.578 -18.562  1.00 94.19           O  
ATOM   1667  N   TYR A 215      30.859   7.445 -20.312  1.00 95.94           N  
ATOM   1668  CA  TYR A 215      29.906   8.133 -19.453  1.00 95.94           C  
ATOM   1669  C   TYR A 215      28.500   8.086 -20.047  1.00 95.94           C  
ATOM   1670  CB  TYR A 215      30.328   9.586 -19.234  1.00 95.94           C  
ATOM   1671  O   TYR A 215      28.344   7.875 -21.250  1.00 95.94           O  
ATOM   1672  CG  TYR A 215      30.125  10.469 -20.438  1.00 95.94           C  
ATOM   1673  CD1 TYR A 215      31.156  10.664 -21.359  1.00 95.94           C  
ATOM   1674  CD2 TYR A 215      28.922  11.109 -20.656  1.00 95.94           C  
ATOM   1675  CE1 TYR A 215      30.984  11.477 -22.484  1.00 95.94           C  
ATOM   1676  CE2 TYR A 215      28.734  11.922 -21.766  1.00 95.94           C  
ATOM   1677  OH  TYR A 215      29.578  12.906 -23.781  1.00 95.94           O  
ATOM   1678  CZ  TYR A 215      29.766  12.102 -22.672  1.00 95.94           C  
ATOM   1679  N   VAL A 216      27.562   8.305 -19.109  1.00 97.06           N  
ATOM   1680  CA  VAL A 216      26.156   8.414 -19.516  1.00 97.06           C  
ATOM   1681  C   VAL A 216      25.547   9.680 -18.922  1.00 97.06           C  
ATOM   1682  CB  VAL A 216      25.344   7.176 -19.062  1.00 97.06           C  
ATOM   1683  O   VAL A 216      25.672   9.930 -17.719  1.00 97.06           O  
ATOM   1684  CG1 VAL A 216      23.875   7.344 -19.422  1.00 97.06           C  
ATOM   1685  CG2 VAL A 216      25.922   5.910 -19.703  1.00 97.06           C  
ATOM   1686  N   PHE A 217      24.969  10.422 -19.859  1.00 97.19           N  
ATOM   1687  CA  PHE A 217      24.266  11.625 -19.422  1.00 97.19           C  
ATOM   1688  C   PHE A 217      22.781  11.523 -19.719  1.00 97.19           C  
ATOM   1689  CB  PHE A 217      24.859  12.859 -20.125  1.00 97.19           C  
ATOM   1690  O   PHE A 217      22.375  11.156 -20.812  1.00 97.19           O  
ATOM   1691  CG  PHE A 217      24.078  14.125 -19.859  1.00 97.19           C  
ATOM   1692  CD1 PHE A 217      23.109  14.562 -20.750  1.00 97.19           C  
ATOM   1693  CD2 PHE A 217      24.328  14.883 -18.719  1.00 97.19           C  
ATOM   1694  CE1 PHE A 217      22.391  15.734 -20.516  1.00 97.19           C  
ATOM   1695  CE2 PHE A 217      23.609  16.062 -18.484  1.00 97.19           C  
ATOM   1696  CZ  PHE A 217      22.656  16.484 -19.375  1.00 97.19           C  
ATOM   1697  N   VAL A 218      21.969  11.836 -18.672  1.00 96.12           N  
ATOM   1698  CA  VAL A 218      20.516  11.922 -18.812  1.00 96.12           C  
ATOM   1699  C   VAL A 218      20.016  13.258 -18.281  1.00 96.12           C  
ATOM   1700  CB  VAL A 218      19.812  10.750 -18.094  1.00 96.12           C  
ATOM   1701  O   VAL A 218      20.375  13.664 -17.172  1.00 96.12           O  
ATOM   1702  CG1 VAL A 218      18.297  10.805 -18.328  1.00 96.12           C  
ATOM   1703  CG2 VAL A 218      20.375   9.414 -18.547  1.00 96.12           C  
ATOM   1704  N   GLY A 219      19.219  13.891 -19.094  1.00 93.81           N  
ATOM   1705  CA  GLY A 219      18.766  15.195 -18.625  1.00 93.81           C  
ATOM   1706  C   GLY A 219      17.359  15.547 -19.062  1.00 93.81           C  
ATOM   1707  O   GLY A 219      16.953  15.203 -20.172  1.00 93.81           O  
ATOM   1708  N   THR A 220      16.641  16.156 -18.094  1.00 93.69           N  
ATOM   1709  CA  THR A 220      15.359  16.828 -18.328  1.00 93.69           C  
ATOM   1710  C   THR A 220      15.406  18.281 -17.844  1.00 93.69           C  
ATOM   1711  CB  THR A 220      14.203  16.094 -17.641  1.00 93.69           C  
ATOM   1712  O   THR A 220      16.453  18.750 -17.375  1.00 93.69           O  
ATOM   1713  CG2 THR A 220      14.258  14.594 -17.922  1.00 93.69           C  
ATOM   1714  OG1 THR A 220      14.289  16.297 -16.219  1.00 93.69           O  
ATOM   1715  N   SER A 221      14.359  18.984 -17.984  1.00 89.75           N  
ATOM   1716  CA  SER A 221      14.312  20.359 -17.500  1.00 89.75           C  
ATOM   1717  C   SER A 221      14.570  20.422 -15.992  1.00 89.75           C  
ATOM   1718  CB  SER A 221      12.953  21.000 -17.812  1.00 89.75           C  
ATOM   1719  O   SER A 221      15.141  21.406 -15.500  1.00 89.75           O  
ATOM   1720  OG  SER A 221      11.898  20.250 -17.234  1.00 89.75           O  
ATOM   1721  N   ARG A 222      14.297  19.375 -15.258  1.00 85.81           N  
ATOM   1722  CA  ARG A 222      14.352  19.375 -13.797  1.00 85.81           C  
ATOM   1723  C   ARG A 222      15.445  18.438 -13.297  1.00 85.81           C  
ATOM   1724  CB  ARG A 222      13.000  18.953 -13.203  1.00 85.81           C  
ATOM   1725  O   ARG A 222      15.789  18.453 -12.109  1.00 85.81           O  
ATOM   1726  CG  ARG A 222      11.883  19.953 -13.484  1.00 85.81           C  
ATOM   1727  CD  ARG A 222      10.586  19.547 -12.789  1.00 85.81           C  
ATOM   1728  NE  ARG A 222       9.500  20.469 -13.102  1.00 85.81           N  
ATOM   1729  NH1 ARG A 222       7.961  19.453 -11.711  1.00 85.81           N  
ATOM   1730  NH2 ARG A 222       7.367  21.312 -12.930  1.00 85.81           N  
ATOM   1731  CZ  ARG A 222       8.281  20.406 -12.578  1.00 85.81           C  
ATOM   1732  N   TYR A 223      15.992  17.656 -14.164  1.00 87.06           N  
ATOM   1733  CA  TYR A 223      16.953  16.641 -13.766  1.00 87.06           C  
ATOM   1734  C   TYR A 223      18.094  16.547 -14.773  1.00 87.06           C  
ATOM   1735  CB  TYR A 223      16.266  15.281 -13.633  1.00 87.06           C  
ATOM   1736  O   TYR A 223      17.859  16.516 -15.984  1.00 87.06           O  
ATOM   1737  CG  TYR A 223      17.203  14.156 -13.273  1.00 87.06           C  
ATOM   1738  CD1 TYR A 223      17.734  13.328 -14.258  1.00 87.06           C  
ATOM   1739  CD2 TYR A 223      17.547  13.914 -11.953  1.00 87.06           C  
ATOM   1740  CE1 TYR A 223      18.609  12.289 -13.938  1.00 87.06           C  
ATOM   1741  CE2 TYR A 223      18.422  12.875 -11.617  1.00 87.06           C  
ATOM   1742  OH  TYR A 223      19.797  11.047 -12.281  1.00 87.06           O  
ATOM   1743  CZ  TYR A 223      18.938  12.070 -12.609  1.00 87.06           C  
ATOM   1744  N   SER A 224      19.266  16.672 -14.289  1.00 92.06           N  
ATOM   1745  CA  SER A 224      20.453  16.500 -15.117  1.00 92.06           C  
ATOM   1746  C   SER A 224      21.562  15.812 -14.344  1.00 92.06           C  
ATOM   1747  CB  SER A 224      20.938  17.859 -15.641  1.00 92.06           C  
ATOM   1748  O   SER A 224      22.047  16.328 -13.328  1.00 92.06           O  
ATOM   1749  OG  SER A 224      22.062  17.688 -16.484  1.00 92.06           O  
ATOM   1750  N   LYS A 225      21.938  14.633 -14.844  1.00 94.44           N  
ATOM   1751  CA  LYS A 225      22.953  13.875 -14.125  1.00 94.44           C  
ATOM   1752  C   LYS A 225      23.891  13.141 -15.094  1.00 94.44           C  
ATOM   1753  CB  LYS A 225      22.312  12.875 -13.164  1.00 94.44           C  
ATOM   1754  O   LYS A 225      23.438  12.648 -16.141  1.00 94.44           O  
ATOM   1755  CG  LYS A 225      23.281  12.289 -12.141  1.00 94.44           C  
ATOM   1756  CD  LYS A 225      22.531  11.500 -11.070  1.00 94.44           C  
ATOM   1757  CE  LYS A 225      23.484  10.961 -10.008  1.00 94.44           C  
ATOM   1758  NZ  LYS A 225      22.766  10.203  -8.945  1.00 94.44           N  
ATOM   1759  N   LYS A 226      25.125  13.156 -14.773  1.00 95.44           N  
ATOM   1760  CA  LYS A 226      26.141  12.383 -15.492  1.00 95.44           C  
ATOM   1761  C   LYS A 226      26.594  11.180 -14.672  1.00 95.44           C  
ATOM   1762  CB  LYS A 226      27.344  13.258 -15.844  1.00 95.44           C  
ATOM   1763  O   LYS A 226      26.891  11.305 -13.484  1.00 95.44           O  
ATOM   1764  CG  LYS A 226      28.328  12.602 -16.781  1.00 95.44           C  
ATOM   1765  CD  LYS A 226      29.453  13.555 -17.188  1.00 95.44           C  
ATOM   1766  CE  LYS A 226      30.453  12.898 -18.125  1.00 95.44           C  
ATOM   1767  NZ  LYS A 226      31.516  13.852 -18.562  1.00 95.44           N  
ATOM   1768  N   PHE A 227      26.672  10.023 -15.312  1.00 96.00           N  
ATOM   1769  CA  PHE A 227      27.016   8.781 -14.633  1.00 96.00           C  
ATOM   1770  C   PHE A 227      28.297   8.188 -15.211  1.00 96.00           C  
ATOM   1771  CB  PHE A 227      25.875   7.770 -14.742  1.00 96.00           C  
ATOM   1772  O   PHE A 227      28.500   8.195 -16.422  1.00 96.00           O  
ATOM   1773  CG  PHE A 227      24.578   8.258 -14.141  1.00 96.00           C  
ATOM   1774  CD1 PHE A 227      24.266   7.992 -12.812  1.00 96.00           C  
ATOM   1775  CD2 PHE A 227      23.672   8.977 -14.906  1.00 96.00           C  
ATOM   1776  CE1 PHE A 227      23.078   8.438 -12.258  1.00 96.00           C  
ATOM   1777  CE2 PHE A 227      22.469   9.422 -14.359  1.00 96.00           C  
ATOM   1778  CZ  PHE A 227      22.172   9.156 -13.031  1.00 96.00           C  
ATOM   1779  N   LYS A 228      29.031   7.645 -14.305  1.00 95.38           N  
ATOM   1780  CA  LYS A 228      30.203   6.863 -14.695  1.00 95.38           C  
ATOM   1781  C   LYS A 228      30.047   5.398 -14.289  1.00 95.38           C  
ATOM   1782  CB  LYS A 228      31.469   7.449 -14.070  1.00 95.38           C  
ATOM   1783  O   LYS A 228      29.719   5.102 -13.141  1.00 95.38           O  
ATOM   1784  CG  LYS A 228      31.906   8.773 -14.672  1.00 95.38           C  
ATOM   1785  CD  LYS A 228      33.250   9.219 -14.141  1.00 95.38           C  
ATOM   1786  CE  LYS A 228      33.688  10.547 -14.742  1.00 95.38           C  
ATOM   1787  NZ  LYS A 228      35.000  11.000 -14.203  1.00 95.38           N  
ATOM   1788  N   PRO A 229      30.281   4.480 -15.289  1.00 94.50           N  
ATOM   1789  CA  PRO A 229      30.125   3.066 -14.938  1.00 94.50           C  
ATOM   1790  C   PRO A 229      31.188   2.578 -13.961  1.00 94.50           C  
ATOM   1791  CB  PRO A 229      30.266   2.357 -16.297  1.00 94.50           C  
ATOM   1792  O   PRO A 229      32.312   3.086 -13.961  1.00 94.50           O  
ATOM   1793  CG  PRO A 229      31.047   3.303 -17.141  1.00 94.50           C  
ATOM   1794  CD  PRO A 229      30.750   4.707 -16.703  1.00 94.50           C  
ATOM   1795  N   GLU A 230      30.797   1.663 -13.117  1.00 94.25           N  
ATOM   1796  CA  GLU A 230      31.703   1.045 -12.156  1.00 94.25           C  
ATOM   1797  C   GLU A 230      32.250  -0.283 -12.688  1.00 94.25           C  
ATOM   1798  CB  GLU A 230      31.000   0.833 -10.812  1.00 94.25           C  
ATOM   1799  O   GLU A 230      31.500  -1.258 -12.805  1.00 94.25           O  
ATOM   1800  CG  GLU A 230      31.938   0.372  -9.703  1.00 94.25           C  
ATOM   1801  CD  GLU A 230      31.234   0.162  -8.375  1.00 94.25           C  
ATOM   1802  OE1 GLU A 230      31.875  -0.284  -7.402  1.00 94.25           O  
ATOM   1803  OE2 GLU A 230      30.016   0.446  -8.305  1.00 94.25           O  
ATOM   1804  N   ILE A 231      33.531  -0.266 -12.953  1.00 93.94           N  
ATOM   1805  CA  ILE A 231      34.188  -1.480 -13.430  1.00 93.94           C  
ATOM   1806  C   ILE A 231      34.844  -2.205 -12.250  1.00 93.94           C  
ATOM   1807  CB  ILE A 231      35.250  -1.169 -14.516  1.00 93.94           C  
ATOM   1808  O   ILE A 231      35.844  -1.726 -11.695  1.00 93.94           O  
ATOM   1809  CG1 ILE A 231      34.594  -0.383 -15.664  1.00 93.94           C  
ATOM   1810  CG2 ILE A 231      35.906  -2.459 -15.031  1.00 93.94           C  
ATOM   1811  CD1 ILE A 231      35.594   0.126 -16.703  1.00 93.94           C  
ATOM   1812  N   ALA A 232      34.219  -3.305 -11.961  1.00 93.44           N  
ATOM   1813  CA  ALA A 232      34.719  -4.039 -10.805  1.00 93.44           C  
ATOM   1814  C   ALA A 232      34.375  -5.523 -10.898  1.00 93.44           C  
ATOM   1815  CB  ALA A 232      34.156  -3.447  -9.516  1.00 93.44           C  
ATOM   1816  O   ALA A 232      33.344  -5.887 -11.469  1.00 93.44           O  
ATOM   1817  N   ILE A 233      35.312  -6.320 -10.367  1.00 92.19           N  
ATOM   1818  CA  ILE A 233      35.031  -7.758 -10.297  1.00 92.19           C  
ATOM   1819  C   ILE A 233      34.000  -8.047  -9.227  1.00 92.19           C  
ATOM   1820  CB  ILE A 233      36.344  -8.547 -10.016  1.00 92.19           C  
ATOM   1821  O   ILE A 233      34.125  -7.574  -8.094  1.00 92.19           O  
ATOM   1822  CG1 ILE A 233      37.375  -8.305 -11.125  1.00 92.19           C  
ATOM   1823  CG2 ILE A 233      36.031 -10.039  -9.859  1.00 92.19           C  
ATOM   1824  CD1 ILE A 233      38.750  -8.859 -10.820  1.00 92.19           C  
ATOM   1825  N   ARG A 234      33.000  -8.852  -9.625  1.00 92.19           N  
ATOM   1826  CA  ARG A 234      31.922  -9.211  -8.734  1.00 92.19           C  
ATOM   1827  C   ARG A 234      31.609 -10.711  -8.812  1.00 92.19           C  
ATOM   1828  CB  ARG A 234      30.656  -8.406  -9.078  1.00 92.19           C  
ATOM   1829  O   ARG A 234      31.922 -11.359  -9.812  1.00 92.19           O  
ATOM   1830  CG  ARG A 234      30.859  -6.902  -8.984  1.00 92.19           C  
ATOM   1831  CD  ARG A 234      29.609  -6.148  -9.438  1.00 92.19           C  
ATOM   1832  NE  ARG A 234      29.844  -4.707  -9.484  1.00 92.19           N  
ATOM   1833  NH1 ARG A 234      30.891  -4.734 -11.539  1.00 92.19           N  
ATOM   1834  NH2 ARG A 234      30.609  -2.754 -10.422  1.00 92.19           N  
ATOM   1835  CZ  ARG A 234      30.453  -4.066 -10.484  1.00 92.19           C  
ATOM   1836  N   PRO A 235      30.984 -11.203  -7.785  1.00 92.38           N  
ATOM   1837  CA  PRO A 235      30.531 -12.602  -7.867  1.00 92.38           C  
ATOM   1838  C   PRO A 235      29.484 -12.820  -8.961  1.00 92.38           C  
ATOM   1839  CB  PRO A 235      29.938 -12.867  -6.480  1.00 92.38           C  
ATOM   1840  O   PRO A 235      28.703 -11.922  -9.258  1.00 92.38           O  
ATOM   1841  CG  PRO A 235      30.531 -11.805  -5.605  1.00 92.38           C  
ATOM   1842  CD  PRO A 235      30.812 -10.594  -6.445  1.00 92.38           C  
ATOM   1843  N   LYS A 236      29.469 -13.953  -9.492  1.00 92.38           N  
ATOM   1844  CA  LYS A 236      28.516 -14.289 -10.531  1.00 92.38           C  
ATOM   1845  C   LYS A 236      27.109 -14.477  -9.953  1.00 92.38           C  
ATOM   1846  CB  LYS A 236      28.938 -15.555 -11.281  1.00 92.38           C  
ATOM   1847  O   LYS A 236      26.938 -15.195  -8.961  1.00 92.38           O  
ATOM   1848  CG  LYS A 236      30.141 -15.359 -12.195  1.00 92.38           C  
ATOM   1849  CD  LYS A 236      30.453 -16.625 -12.992  1.00 92.38           C  
ATOM   1850  CE  LYS A 236      31.688 -16.438 -13.875  1.00 92.38           C  
ATOM   1851  NZ  LYS A 236      32.000 -17.672 -14.633  1.00 92.38           N  
ATOM   1852  N   VAL A 237      26.281 -13.766 -10.469  1.00 90.38           N  
ATOM   1853  CA  VAL A 237      24.859 -13.906 -10.172  1.00 90.38           C  
ATOM   1854  C   VAL A 237      24.094 -14.219 -11.461  1.00 90.38           C  
ATOM   1855  CB  VAL A 237      24.297 -12.633  -9.508  1.00 90.38           C  
ATOM   1856  O   VAL A 237      24.172 -13.461 -12.430  1.00 90.38           O  
ATOM   1857  CG1 VAL A 237      22.812 -12.812  -9.195  1.00 90.38           C  
ATOM   1858  CG2 VAL A 237      25.078 -12.297  -8.242  1.00 90.38           C  
ATOM   1859  N   ARG A 238      23.469 -15.438 -11.500  1.00 89.25           N  
ATOM   1860  CA  ARG A 238      22.766 -15.898 -12.695  1.00 89.25           C  
ATOM   1861  C   ARG A 238      23.703 -15.930 -13.898  1.00 89.25           C  
ATOM   1862  CB  ARG A 238      21.562 -15.008 -12.984  1.00 89.25           C  
ATOM   1863  O   ARG A 238      23.312 -15.531 -15.000  1.00 89.25           O  
ATOM   1864  CG  ARG A 238      20.469 -15.094 -11.938  1.00 89.25           C  
ATOM   1865  CD  ARG A 238      19.234 -14.312 -12.352  1.00 89.25           C  
ATOM   1866  NE  ARG A 238      19.406 -12.875 -12.172  1.00 89.25           N  
ATOM   1867  NH1 ARG A 238      17.203 -12.445 -11.648  1.00 89.25           N  
ATOM   1868  NH2 ARG A 238      18.734 -10.727 -11.711  1.00 89.25           N  
ATOM   1869  CZ  ARG A 238      18.453 -12.016 -11.844  1.00 89.25           C  
ATOM   1870  N   ASP A 239      25.016 -16.219 -13.648  1.00 89.69           N  
ATOM   1871  CA  ASP A 239      26.094 -16.453 -14.609  1.00 89.69           C  
ATOM   1872  C   ASP A 239      26.562 -15.133 -15.227  1.00 89.69           C  
ATOM   1873  CB  ASP A 239      25.625 -17.406 -15.703  1.00 89.69           C  
ATOM   1874  O   ASP A 239      27.062 -15.117 -16.359  1.00 89.69           O  
ATOM   1875  CG  ASP A 239      25.406 -18.828 -15.195  1.00 89.69           C  
ATOM   1876  OD1 ASP A 239      26.141 -19.266 -14.297  1.00 89.69           O  
ATOM   1877  OD2 ASP A 239      24.484 -19.500 -15.703  1.00 89.69           O  
ATOM   1878  N   GLN A 240      26.219 -14.016 -14.523  1.00 92.38           N  
ATOM   1879  CA  GLN A 240      26.656 -12.703 -14.977  1.00 92.38           C  
ATOM   1880  C   GLN A 240      27.656 -12.094 -14.000  1.00 92.38           C  
ATOM   1881  CB  GLN A 240      25.469 -11.766 -15.172  1.00 92.38           C  
ATOM   1882  O   GLN A 240      27.406 -12.047 -12.789  1.00 92.38           O  
ATOM   1883  CG  GLN A 240      24.484 -12.227 -16.234  1.00 92.38           C  
ATOM   1884  CD  GLN A 240      25.094 -12.258 -17.625  1.00 92.38           C  
ATOM   1885  NE2 GLN A 240      24.656 -13.211 -18.438  1.00 92.38           N  
ATOM   1886  OE1 GLN A 240      25.938 -11.422 -17.969  1.00 92.38           O  
ATOM   1887  N   GLU A 241      28.688 -11.609 -14.531  1.00 92.50           N  
ATOM   1888  CA  GLU A 241      29.719 -10.969 -13.711  1.00 92.50           C  
ATOM   1889  C   GLU A 241      29.547  -9.453 -13.719  1.00 92.50           C  
ATOM   1890  CB  GLU A 241      31.109 -11.344 -14.203  1.00 92.50           C  
ATOM   1891  O   GLU A 241      30.031  -8.766 -12.812  1.00 92.50           O  
ATOM   1892  CG  GLU A 241      31.484 -12.797 -13.945  1.00 92.50           C  
ATOM   1893  CD  GLU A 241      32.875 -13.156 -14.445  1.00 92.50           C  
ATOM   1894  OE1 GLU A 241      33.406 -14.203 -14.016  1.00 92.50           O  
ATOM   1895  OE2 GLU A 241      33.438 -12.391 -15.266  1.00 92.50           O  
ATOM   1896  N   GLY A 242      28.844  -8.945 -14.680  1.00 93.88           N  
ATOM   1897  CA  GLY A 242      28.484  -7.535 -14.742  1.00 93.88           C  
ATOM   1898  C   GLY A 242      27.219  -7.211 -13.984  1.00 93.88           C  
ATOM   1899  O   GLY A 242      26.469  -8.109 -13.586  1.00 93.88           O  
ATOM   1900  N   ARG A 243      27.016  -5.844 -13.727  1.00 95.69           N  
ATOM   1901  CA  ARG A 243      25.781  -5.363 -13.117  1.00 95.69           C  
ATOM   1902  C   ARG A 243      25.125  -4.305 -13.984  1.00 95.69           C  
ATOM   1903  CB  ARG A 243      26.062  -4.793 -11.719  1.00 95.69           C  
ATOM   1904  O   ARG A 243      25.797  -3.578 -14.719  1.00 95.69           O  
ATOM   1905  CG  ARG A 243      26.641  -5.812 -10.742  1.00 95.69           C  
ATOM   1906  CD  ARG A 243      25.609  -6.871 -10.367  1.00 95.69           C  
ATOM   1907  NE  ARG A 243      26.125  -7.793  -9.359  1.00 95.69           N  
ATOM   1908  NH1 ARG A 243      27.172  -9.188 -10.875  1.00 95.69           N  
ATOM   1909  NH2 ARG A 243      27.281  -9.641  -8.633  1.00 95.69           N  
ATOM   1910  CZ  ARG A 243      26.859  -8.875  -9.625  1.00 95.69           C  
ATOM   1911  N   MET A 244      23.719  -4.324 -13.852  1.00 96.00           N  
ATOM   1912  CA  MET A 244      22.969  -3.264 -14.508  1.00 96.00           C  
ATOM   1913  C   MET A 244      22.078  -2.533 -13.508  1.00 96.00           C  
ATOM   1914  CB  MET A 244      22.109  -3.832 -15.641  1.00 96.00           C  
ATOM   1915  O   MET A 244      21.266  -3.160 -12.805  1.00 96.00           O  
ATOM   1916  CG  MET A 244      22.906  -4.191 -16.891  1.00 96.00           C  
ATOM   1917  SD  MET A 244      21.844  -4.797 -18.250  1.00 96.00           S  
ATOM   1918  CE  MET A 244      22.719  -4.070 -19.672  1.00 96.00           C  
ATOM   1919  N   ASN A 245      22.328  -1.260 -13.445  1.00 96.81           N  
ATOM   1920  CA  ASN A 245      21.422  -0.438 -12.648  1.00 96.81           C  
ATOM   1921  C   ASN A 245      20.281   0.136 -13.484  1.00 96.81           C  
ATOM   1922  CB  ASN A 245      22.203   0.689 -11.961  1.00 96.81           C  
ATOM   1923  O   ASN A 245      20.516   0.603 -14.602  1.00 96.81           O  
ATOM   1924  CG  ASN A 245      23.156   0.180 -10.891  1.00 96.81           C  
ATOM   1925  ND2 ASN A 245      24.094   1.021 -10.492  1.00 96.81           N  
ATOM   1926  OD1 ASN A 245      23.031  -0.959 -10.438  1.00 96.81           O  
ATOM   1927  N   TYR A 246      19.125   0.139 -12.953  1.00 97.31           N  
ATOM   1928  CA  TYR A 246      17.938   0.598 -13.664  1.00 97.31           C  
ATOM   1929  C   TYR A 246      17.391   1.877 -13.039  1.00 97.31           C  
ATOM   1930  CB  TYR A 246      16.859  -0.487 -13.656  1.00 97.31           C  
ATOM   1931  O   TYR A 246      17.312   1.998 -11.812  1.00 97.31           O  
ATOM   1932  CG  TYR A 246      17.344  -1.835 -14.125  1.00 97.31           C  
ATOM   1933  CD1 TYR A 246      17.453  -2.129 -15.484  1.00 97.31           C  
ATOM   1934  CD2 TYR A 246      17.703  -2.818 -13.211  1.00 97.31           C  
ATOM   1935  CE1 TYR A 246      17.906  -3.369 -15.922  1.00 97.31           C  
ATOM   1936  CE2 TYR A 246      18.156  -4.066 -13.633  1.00 97.31           C  
ATOM   1937  OH  TYR A 246      18.703  -5.562 -15.414  1.00 97.31           O  
ATOM   1938  CZ  TYR A 246      18.250  -4.328 -14.992  1.00 97.31           C  
ATOM   1939  N   TYR A 247      16.969   2.723 -13.961  1.00 96.75           N  
ATOM   1940  CA  TYR A 247      16.469   4.027 -13.547  1.00 96.75           C  
ATOM   1941  C   TYR A 247      15.133   4.332 -14.211  1.00 96.75           C  
ATOM   1942  CB  TYR A 247      17.484   5.125 -13.898  1.00 96.75           C  
ATOM   1943  O   TYR A 247      14.758   3.695 -15.195  1.00 96.75           O  
ATOM   1944  CG  TYR A 247      18.828   4.941 -13.242  1.00 96.75           C  
ATOM   1945  CD1 TYR A 247      19.156   5.613 -12.062  1.00 96.75           C  
ATOM   1946  CD2 TYR A 247      19.781   4.094 -13.797  1.00 96.75           C  
ATOM   1947  CE1 TYR A 247      20.391   5.449 -11.453  1.00 96.75           C  
ATOM   1948  CE2 TYR A 247      21.031   3.922 -13.195  1.00 96.75           C  
ATOM   1949  OH  TYR A 247      22.547   4.434 -11.430  1.00 96.75           O  
ATOM   1950  CZ  TYR A 247      21.328   4.602 -12.023  1.00 96.75           C  
ATOM   1951  N   TRP A 248      14.438   5.332 -13.664  1.00 95.69           N  
ATOM   1952  CA  TRP A 248      13.188   5.797 -14.258  1.00 95.69           C  
ATOM   1953  C   TRP A 248      13.070   7.316 -14.164  1.00 95.69           C  
ATOM   1954  CB  TRP A 248      11.984   5.141 -13.570  1.00 95.69           C  
ATOM   1955  O   TRP A 248      13.664   7.938 -13.281  1.00 95.69           O  
ATOM   1956  CG  TRP A 248      11.867   5.465 -12.109  1.00 95.69           C  
ATOM   1957  CD1 TRP A 248      12.445   4.789 -11.070  1.00 95.69           C  
ATOM   1958  CD2 TRP A 248      11.125   6.539 -11.523  1.00 95.69           C  
ATOM   1959  CE2 TRP A 248      11.297   6.457 -10.125  1.00 95.69           C  
ATOM   1960  CE3 TRP A 248      10.336   7.566 -12.055  1.00 95.69           C  
ATOM   1961  NE1 TRP A 248      12.109   5.383  -9.875  1.00 95.69           N  
ATOM   1962  CH2 TRP A 248       9.938   8.359  -9.789  1.00 95.69           C  
ATOM   1963  CZ2 TRP A 248      10.703   7.363  -9.250  1.00 95.69           C  
ATOM   1964  CZ3 TRP A 248       9.742   8.469 -11.180  1.00 95.69           C  
ATOM   1965  N   THR A 249      12.422   7.836 -15.156  1.00 95.12           N  
ATOM   1966  CA  THR A 249      12.188   9.273 -15.172  1.00 95.12           C  
ATOM   1967  C   THR A 249      10.758   9.586 -15.625  1.00 95.12           C  
ATOM   1968  CB  THR A 249      13.188  10.000 -16.078  1.00 95.12           C  
ATOM   1969  O   THR A 249      10.273   9.008 -16.594  1.00 95.12           O  
ATOM   1970  CG2 THR A 249      13.008  11.516 -16.016  1.00 95.12           C  
ATOM   1971  OG1 THR A 249      14.523   9.672 -15.680  1.00 95.12           O  
ATOM   1972  N   LEU A 250      10.078  10.438 -14.820  1.00 94.81           N  
ATOM   1973  CA  LEU A 250       8.781  10.938 -15.242  1.00 94.81           C  
ATOM   1974  C   LEU A 250       8.930  12.211 -16.062  1.00 94.81           C  
ATOM   1975  CB  LEU A 250       7.879  11.188 -14.031  1.00 94.81           C  
ATOM   1976  O   LEU A 250       9.484  13.203 -15.578  1.00 94.81           O  
ATOM   1977  CG  LEU A 250       7.430   9.953 -13.250  1.00 94.81           C  
ATOM   1978  CD1 LEU A 250       6.668  10.375 -11.992  1.00 94.81           C  
ATOM   1979  CD2 LEU A 250       6.570   9.055 -14.125  1.00 94.81           C  
ATOM   1980  N   VAL A 251       8.477  12.195 -17.297  1.00 95.38           N  
ATOM   1981  CA  VAL A 251       8.594  13.344 -18.203  1.00 95.38           C  
ATOM   1982  C   VAL A 251       7.250  14.055 -18.297  1.00 95.38           C  
ATOM   1983  CB  VAL A 251       9.078  12.922 -19.594  1.00 95.38           C  
ATOM   1984  O   VAL A 251       6.262  13.477 -18.766  1.00 95.38           O  
ATOM   1985  CG1 VAL A 251       9.305  14.141 -20.484  1.00 95.38           C  
ATOM   1986  CG2 VAL A 251      10.359  12.094 -19.500  1.00 95.38           C  
ATOM   1987  N   GLU A 252       7.188  15.281 -17.859  1.00 94.88           N  
ATOM   1988  CA  GLU A 252       5.961  16.078 -17.891  1.00 94.88           C  
ATOM   1989  C   GLU A 252       5.574  16.453 -19.312  1.00 94.88           C  
ATOM   1990  CB  GLU A 252       6.113  17.328 -17.031  1.00 94.88           C  
ATOM   1991  O   GLU A 252       6.434  16.516 -20.203  1.00 94.88           O  
ATOM   1992  CG  GLU A 252       6.289  17.047 -15.547  1.00 94.88           C  
ATOM   1993  CD  GLU A 252       6.422  18.312 -14.703  1.00 94.88           C  
ATOM   1994  OE1 GLU A 252       6.375  18.219 -13.461  1.00 94.88           O  
ATOM   1995  OE2 GLU A 252       6.570  19.406 -15.297  1.00 94.88           O  
ATOM   1996  N   PRO A 253       4.246  16.734 -19.391  1.00 95.06           N  
ATOM   1997  CA  PRO A 253       3.801  17.172 -20.719  1.00 95.06           C  
ATOM   1998  C   PRO A 253       4.547  18.391 -21.234  1.00 95.06           C  
ATOM   1999  CB  PRO A 253       2.314  17.469 -20.516  1.00 95.06           C  
ATOM   2000  O   PRO A 253       4.672  19.391 -20.516  1.00 95.06           O  
ATOM   2001  CG  PRO A 253       1.918  16.656 -19.328  1.00 95.06           C  
ATOM   2002  CD  PRO A 253       3.086  16.578 -18.391  1.00 95.06           C  
ATOM   2003  N   GLY A 254       5.188  18.312 -22.453  1.00 94.62           N  
ATOM   2004  CA  GLY A 254       5.895  19.438 -23.047  1.00 94.62           C  
ATOM   2005  C   GLY A 254       7.371  19.469 -22.703  1.00 94.62           C  
ATOM   2006  O   GLY A 254       8.125  20.281 -23.219  1.00 94.62           O  
ATOM   2007  N   ASP A 255       7.773  18.578 -21.750  1.00 95.81           N  
ATOM   2008  CA  ASP A 255       9.172  18.484 -21.328  1.00 95.81           C  
ATOM   2009  C   ASP A 255       9.938  17.516 -22.219  1.00 95.81           C  
ATOM   2010  CB  ASP A 255       9.266  18.062 -19.859  1.00 95.81           C  
ATOM   2011  O   ASP A 255       9.344  16.656 -22.875  1.00 95.81           O  
ATOM   2012  CG  ASP A 255      10.602  18.406 -19.234  1.00 95.81           C  
ATOM   2013  OD1 ASP A 255      11.414  19.125 -19.859  1.00 95.81           O  
ATOM   2014  OD2 ASP A 255      10.852  17.953 -18.094  1.00 95.81           O  
ATOM   2015  N   LYS A 256      11.289  17.594 -22.172  1.00 95.69           N  
ATOM   2016  CA  LYS A 256      12.164  16.797 -23.031  1.00 95.69           C  
ATOM   2017  C   LYS A 256      13.148  15.984 -22.203  1.00 95.69           C  
ATOM   2018  CB  LYS A 256      12.922  17.688 -24.016  1.00 95.69           C  
ATOM   2019  O   LYS A 256      13.695  16.484 -21.203  1.00 95.69           O  
ATOM   2020  CG  LYS A 256      13.867  16.938 -24.938  1.00 95.69           C  
ATOM   2021  CD  LYS A 256      14.531  17.875 -25.938  1.00 95.69           C  
ATOM   2022  CE  LYS A 256      15.500  18.828 -25.250  1.00 95.69           C  
ATOM   2023  NZ  LYS A 256      16.156  19.750 -26.234  1.00 95.69           N  
ATOM   2024  N   ILE A 257      13.336  14.750 -22.547  1.00 96.50           N  
ATOM   2025  CA  ILE A 257      14.391  13.945 -21.938  1.00 96.50           C  
ATOM   2026  C   ILE A 257      15.477  13.641 -22.969  1.00 96.50           C  
ATOM   2027  CB  ILE A 257      13.828  12.633 -21.344  1.00 96.50           C  
ATOM   2028  O   ILE A 257      15.172  13.273 -24.109  1.00 96.50           O  
ATOM   2029  CG1 ILE A 257      14.930  11.852 -20.625  1.00 96.50           C  
ATOM   2030  CG2 ILE A 257      13.188  11.773 -22.453  1.00 96.50           C  
ATOM   2031  CD1 ILE A 257      14.422  10.688 -19.781  1.00 96.50           C  
ATOM   2032  N   THR A 258      16.734  13.859 -22.500  1.00 97.12           N  
ATOM   2033  CA  THR A 258      17.875  13.703 -23.406  1.00 97.12           C  
ATOM   2034  C   THR A 258      18.859  12.672 -22.875  1.00 97.12           C  
ATOM   2035  CB  THR A 258      18.594  15.047 -23.609  1.00 97.12           C  
ATOM   2036  O   THR A 258      19.156  12.656 -21.672  1.00 97.12           O  
ATOM   2037  CG2 THR A 258      19.734  14.898 -24.625  1.00 97.12           C  
ATOM   2038  OG1 THR A 258      17.672  16.016 -24.109  1.00 97.12           O  
ATOM   2039  N   PHE A 259      19.312  11.820 -23.781  1.00 97.06           N  
ATOM   2040  CA  PHE A 259      20.328  10.820 -23.438  1.00 97.06           C  
ATOM   2041  C   PHE A 259      21.609  11.070 -24.234  1.00 97.06           C  
ATOM   2042  CB  PHE A 259      19.812   9.414 -23.719  1.00 97.06           C  
ATOM   2043  O   PHE A 259      21.562  11.273 -25.453  1.00 97.06           O  
ATOM   2044  CG  PHE A 259      18.594   9.039 -22.906  1.00 97.06           C  
ATOM   2045  CD1 PHE A 259      18.734   8.469 -21.656  1.00 97.06           C  
ATOM   2046  CD2 PHE A 259      17.312   9.266 -23.406  1.00 97.06           C  
ATOM   2047  CE1 PHE A 259      17.609   8.125 -20.891  1.00 97.06           C  
ATOM   2048  CE2 PHE A 259      16.188   8.930 -22.656  1.00 97.06           C  
ATOM   2049  CZ  PHE A 259      16.344   8.359 -21.406  1.00 97.06           C  
ATOM   2050  N   GLU A 260      22.688  11.094 -23.562  1.00 96.75           N  
ATOM   2051  CA  GLU A 260      24.016  11.172 -24.156  1.00 96.75           C  
ATOM   2052  C   GLU A 260      24.953  10.156 -23.531  1.00 96.75           C  
ATOM   2053  CB  GLU A 260      24.594  12.586 -24.000  1.00 96.75           C  
ATOM   2054  O   GLU A 260      25.047  10.055 -22.297  1.00 96.75           O  
ATOM   2055  CG  GLU A 260      23.875  13.633 -24.828  1.00 96.75           C  
ATOM   2056  CD  GLU A 260      24.469  15.023 -24.703  1.00 96.75           C  
ATOM   2057  OE1 GLU A 260      23.984  15.969 -25.359  1.00 96.75           O  
ATOM   2058  OE2 GLU A 260      25.438  15.172 -23.922  1.00 96.75           O  
ATOM   2059  N   ALA A 261      25.625   9.398 -24.438  1.00 96.88           N  
ATOM   2060  CA  ALA A 261      26.484   8.367 -23.844  1.00 96.88           C  
ATOM   2061  C   ALA A 261      27.609   7.984 -24.797  1.00 96.88           C  
ATOM   2062  CB  ALA A 261      25.641   7.133 -23.500  1.00 96.88           C  
ATOM   2063  O   ALA A 261      27.438   7.984 -26.016  1.00 96.88           O  
ATOM   2064  N   THR A 262      28.750   7.691 -24.234  1.00 95.69           N  
ATOM   2065  CA  THR A 262      29.891   7.188 -24.984  1.00 95.69           C  
ATOM   2066  C   THR A 262      30.078   5.688 -24.750  1.00 95.69           C  
ATOM   2067  CB  THR A 262      31.188   7.930 -24.609  1.00 95.69           C  
ATOM   2068  O   THR A 262      31.016   5.086 -25.266  1.00 95.69           O  
ATOM   2069  CG2 THR A 262      31.094   9.414 -24.969  1.00 95.69           C  
ATOM   2070  OG1 THR A 262      31.406   7.801 -23.203  1.00 95.69           O  
ATOM   2071  N   GLY A 263      29.047   5.051 -23.969  1.00 94.75           N  
ATOM   2072  CA  GLY A 263      28.969   3.623 -23.703  1.00 94.75           C  
ATOM   2073  C   GLY A 263      28.172   3.287 -22.469  1.00 94.75           C  
ATOM   2074  O   GLY A 263      27.750   4.184 -21.719  1.00 94.75           O  
ATOM   2075  N   ASN A 264      27.688   2.074 -22.234  1.00 95.94           N  
ATOM   2076  CA  ASN A 264      27.141   1.478 -21.016  1.00 95.94           C  
ATOM   2077  C   ASN A 264      25.688   1.874 -20.797  1.00 95.94           C  
ATOM   2078  CB  ASN A 264      27.984   1.872 -19.797  1.00 95.94           C  
ATOM   2079  O   ASN A 264      25.094   1.530 -19.781  1.00 95.94           O  
ATOM   2080  CG  ASN A 264      29.406   1.330 -19.859  1.00 95.94           C  
ATOM   2081  ND2 ASN A 264      29.625   0.188 -19.219  1.00 95.94           N  
ATOM   2082  OD1 ASN A 264      30.281   1.933 -20.484  1.00 95.94           O  
ATOM   2083  N   LEU A 265      25.094   2.688 -21.766  1.00 96.19           N  
ATOM   2084  CA  LEU A 265      23.688   3.084 -21.625  1.00 96.19           C  
ATOM   2085  C   LEU A 265      22.766   1.977 -22.109  1.00 96.19           C  
ATOM   2086  CB  LEU A 265      23.422   4.371 -22.406  1.00 96.19           C  
ATOM   2087  O   LEU A 265      22.953   1.443 -23.203  1.00 96.19           O  
ATOM   2088  CG  LEU A 265      21.984   4.875 -22.406  1.00 96.19           C  
ATOM   2089  CD1 LEU A 265      21.547   5.266 -21.000  1.00 96.19           C  
ATOM   2090  CD2 LEU A 265      21.828   6.051 -23.359  1.00 96.19           C  
ATOM   2091  N   VAL A 266      21.891   1.502 -21.297  1.00 96.81           N  
ATOM   2092  CA  VAL A 266      20.719   0.718 -21.703  1.00 96.81           C  
ATOM   2093  C   VAL A 266      19.547   1.650 -22.000  1.00 96.81           C  
ATOM   2094  CB  VAL A 266      20.328  -0.307 -20.609  1.00 96.81           C  
ATOM   2095  O   VAL A 266      19.016   2.285 -21.094  1.00 96.81           O  
ATOM   2096  CG1 VAL A 266      19.125  -1.129 -21.062  1.00 96.81           C  
ATOM   2097  CG2 VAL A 266      21.516  -1.220 -20.281  1.00 96.81           C  
ATOM   2098  N   VAL A 267      19.203   1.733 -23.297  1.00 96.19           N  
ATOM   2099  CA  VAL A 267      18.297   2.779 -23.766  1.00 96.19           C  
ATOM   2100  C   VAL A 267      16.859   2.277 -23.719  1.00 96.19           C  
ATOM   2101  CB  VAL A 267      18.656   3.244 -25.203  1.00 96.19           C  
ATOM   2102  O   VAL A 267      16.609   1.071 -23.797  1.00 96.19           O  
ATOM   2103  CG1 VAL A 267      20.016   3.941 -25.219  1.00 96.19           C  
ATOM   2104  CG2 VAL A 267      18.641   2.059 -26.156  1.00 96.19           C  
ATOM   2105  N   PRO A 268      15.961   3.262 -23.594  1.00 96.50           N  
ATOM   2106  CA  PRO A 268      14.539   2.891 -23.625  1.00 96.50           C  
ATOM   2107  C   PRO A 268      14.055   2.535 -25.031  1.00 96.50           C  
ATOM   2108  CB  PRO A 268      13.836   4.148 -23.109  1.00 96.50           C  
ATOM   2109  O   PRO A 268      14.398   3.217 -26.000  1.00 96.50           O  
ATOM   2110  CG  PRO A 268      14.773   5.270 -23.422  1.00 96.50           C  
ATOM   2111  CD  PRO A 268      16.172   4.730 -23.438  1.00 96.50           C  
ATOM   2112  N   ARG A 269      13.312   1.474 -25.141  1.00 95.19           N  
ATOM   2113  CA  ARG A 269      12.617   1.153 -26.391  1.00 95.19           C  
ATOM   2114  C   ARG A 269      11.164   1.625 -26.328  1.00 95.19           C  
ATOM   2115  CB  ARG A 269      12.664  -0.351 -26.656  1.00 95.19           C  
ATOM   2116  O   ARG A 269      10.680   2.264 -27.266  1.00 95.19           O  
ATOM   2117  CG  ARG A 269      11.945  -0.770 -27.938  1.00 95.19           C  
ATOM   2118  CD  ARG A 269      12.078  -2.264 -28.188  1.00 95.19           C  
ATOM   2119  NE  ARG A 269      11.359  -2.670 -29.391  1.00 95.19           N  
ATOM   2120  NH1 ARG A 269      12.109  -4.852 -29.359  1.00 95.19           N  
ATOM   2121  NH2 ARG A 269      10.695  -4.152 -31.016  1.00 95.19           N  
ATOM   2122  CZ  ARG A 269      11.391  -3.891 -29.922  1.00 95.19           C  
ATOM   2123  N   TYR A 270      10.508   1.302 -25.219  1.00 95.19           N  
ATOM   2124  CA  TYR A 270       9.125   1.697 -24.969  1.00 95.19           C  
ATOM   2125  C   TYR A 270       9.031   2.646 -23.781  1.00 95.19           C  
ATOM   2126  CB  TYR A 270       8.250   0.466 -24.734  1.00 95.19           C  
ATOM   2127  O   TYR A 270       9.891   2.623 -22.891  1.00 95.19           O  
ATOM   2128  CG  TYR A 270       8.016  -0.368 -25.969  1.00 95.19           C  
ATOM   2129  CD1 TYR A 270       6.934  -0.115 -26.812  1.00 95.19           C  
ATOM   2130  CD2 TYR A 270       8.875  -1.411 -26.297  1.00 95.19           C  
ATOM   2131  CE1 TYR A 270       6.715  -0.882 -27.938  1.00 95.19           C  
ATOM   2132  CE2 TYR A 270       8.664  -2.186 -27.422  1.00 95.19           C  
ATOM   2133  OH  TYR A 270       7.371  -2.676 -29.375  1.00 95.19           O  
ATOM   2134  CZ  TYR A 270       7.586  -1.913 -28.250  1.00 95.19           C  
ATOM   2135  N   ALA A 271       7.949   3.473 -23.797  1.00 95.50           N  
ATOM   2136  CA  ALA A 271       7.590   4.352 -22.688  1.00 95.50           C  
ATOM   2137  C   ALA A 271       6.105   4.250 -22.359  1.00 95.50           C  
ATOM   2138  CB  ALA A 271       7.965   5.797 -23.016  1.00 95.50           C  
ATOM   2139  O   ALA A 271       5.332   3.674 -23.141  1.00 95.50           O  
ATOM   2140  N   PHE A 272       5.738   4.824 -21.125  1.00 95.25           N  
ATOM   2141  CA  PHE A 272       4.363   4.617 -20.688  1.00 95.25           C  
ATOM   2142  C   PHE A 272       3.691   5.945 -20.359  1.00 95.25           C  
ATOM   2143  CB  PHE A 272       4.332   3.699 -19.453  1.00 95.25           C  
ATOM   2144  O   PHE A 272       4.125   6.664 -19.453  1.00 95.25           O  
ATOM   2145  CG  PHE A 272       5.051   2.393 -19.656  1.00 95.25           C  
ATOM   2146  CD1 PHE A 272       4.387   1.292 -20.188  1.00 95.25           C  
ATOM   2147  CD2 PHE A 272       6.391   2.264 -19.312  1.00 95.25           C  
ATOM   2148  CE1 PHE A 272       5.047   0.081 -20.375  1.00 95.25           C  
ATOM   2149  CE2 PHE A 272       7.059   1.057 -19.500  1.00 95.25           C  
ATOM   2150  CZ  PHE A 272       6.383  -0.034 -20.016  1.00 95.25           C  
ATOM   2151  N   ALA A 273       2.701   6.246 -21.219  1.00 95.00           N  
ATOM   2152  CA  ALA A 273       1.864   7.398 -20.891  1.00 95.00           C  
ATOM   2153  C   ALA A 273       0.833   7.043 -19.828  1.00 95.00           C  
ATOM   2154  CB  ALA A 273       1.170   7.922 -22.141  1.00 95.00           C  
ATOM   2155  O   ALA A 273       0.015   6.141 -20.016  1.00 95.00           O  
ATOM   2156  N   MET A 274       0.832   7.820 -18.672  1.00 93.44           N  
ATOM   2157  CA  MET A 274       0.097   7.367 -17.484  1.00 93.44           C  
ATOM   2158  C   MET A 274      -1.097   8.273 -17.219  1.00 93.44           C  
ATOM   2159  CB  MET A 274       1.015   7.320 -16.266  1.00 93.44           C  
ATOM   2160  O   MET A 274      -0.996   9.500 -17.344  1.00 93.44           O  
ATOM   2161  CG  MET A 274       2.240   6.441 -16.453  1.00 93.44           C  
ATOM   2162  SD  MET A 274       3.326   6.426 -14.977  1.00 93.44           S  
ATOM   2163  CE  MET A 274       3.902   8.148 -14.984  1.00 93.44           C  
ATOM   2164  N   GLU A 275      -2.164   7.645 -16.859  1.00 90.69           N  
ATOM   2165  CA  GLU A 275      -3.338   8.328 -16.328  1.00 90.69           C  
ATOM   2166  C   GLU A 275      -3.537   8.000 -14.852  1.00 90.69           C  
ATOM   2167  CB  GLU A 275      -4.590   7.945 -17.125  1.00 90.69           C  
ATOM   2168  O   GLU A 275      -3.572   6.832 -14.461  1.00 90.69           O  
ATOM   2169  CG  GLU A 275      -4.645   8.562 -18.516  1.00 90.69           C  
ATOM   2170  CD  GLU A 275      -5.973   8.336 -19.219  1.00 90.69           C  
ATOM   2171  OE1 GLU A 275      -6.129   8.781 -20.375  1.00 90.69           O  
ATOM   2172  OE2 GLU A 275      -6.867   7.715 -18.594  1.00 90.69           O  
ATOM   2173  N   ARG A 276      -3.625   9.070 -14.086  1.00 86.31           N  
ATOM   2174  CA  ARG A 276      -3.750   8.875 -12.641  1.00 86.31           C  
ATOM   2175  C   ARG A 276      -5.211   8.945 -12.211  1.00 86.31           C  
ATOM   2176  CB  ARG A 276      -2.928   9.914 -11.883  1.00 86.31           C  
ATOM   2177  O   ARG A 276      -5.988   9.742 -12.742  1.00 86.31           O  
ATOM   2178  CG  ARG A 276      -1.432   9.828 -12.141  1.00 86.31           C  
ATOM   2179  CD  ARG A 276      -0.658  10.867 -11.344  1.00 86.31           C  
ATOM   2180  NE  ARG A 276       0.779  10.766 -11.578  1.00 86.31           N  
ATOM   2181  NH1 ARG A 276       1.184   9.320  -9.828  1.00 86.31           N  
ATOM   2182  NH2 ARG A 276       2.910  10.023 -11.156  1.00 86.31           N  
ATOM   2183  CZ  ARG A 276       1.621  10.039 -10.852  1.00 86.31           C  
ATOM   2184  N   ASN A 277      -5.664   8.023 -11.375  1.00 73.00           N  
ATOM   2185  CA  ASN A 277      -6.996   8.016 -10.773  1.00 73.00           C  
ATOM   2186  C   ASN A 277      -6.934   7.742  -9.273  1.00 73.00           C  
ATOM   2187  CB  ASN A 277      -7.887   6.980 -11.461  1.00 73.00           C  
ATOM   2188  O   ASN A 277      -6.180   6.875  -8.828  1.00 73.00           O  
ATOM   2189  CG  ASN A 277      -9.344   7.117 -11.078  1.00 73.00           C  
ATOM   2190  ND2 ASN A 277     -10.211   6.363 -11.750  1.00 73.00           N  
ATOM   2191  OD1 ASN A 277      -9.695   7.895 -10.188  1.00 73.00           O  
ATOM   2192  N   ALA A 278      -7.582   8.711  -8.484  1.00 64.12           N  
ATOM   2193  CA  ALA A 278      -7.633   8.672  -7.023  1.00 64.12           C  
ATOM   2194  C   ALA A 278      -8.406   7.453  -6.531  1.00 64.12           C  
ATOM   2195  CB  ALA A 278      -8.266   9.953  -6.480  1.00 64.12           C  
ATOM   2196  O   ALA A 278      -9.500   7.160  -7.031  1.00 64.12           O  
ATOM   2197  N   GLY A 279      -7.766   6.191  -6.664  1.00 68.31           N  
ATOM   2198  CA  GLY A 279      -8.453   5.027  -6.125  1.00 68.31           C  
ATOM   2199  C   GLY A 279      -7.820   3.715  -6.551  1.00 68.31           C  
ATOM   2200  O   GLY A 279      -8.398   2.646  -6.344  1.00 68.31           O  
ATOM   2201  N   SER A 280      -6.598   3.822  -7.277  1.00 79.88           N  
ATOM   2202  CA  SER A 280      -5.809   2.643  -7.617  1.00 79.88           C  
ATOM   2203  C   SER A 280      -4.730   2.381  -6.570  1.00 79.88           C  
ATOM   2204  CB  SER A 280      -5.164   2.805  -8.992  1.00 79.88           C  
ATOM   2205  O   SER A 280      -4.445   3.242  -5.734  1.00 79.88           O  
ATOM   2206  OG  SER A 280      -4.492   1.617  -9.375  1.00 79.88           O  
ATOM   2207  N   GLY A 281      -4.266   1.257  -6.371  1.00 87.75           N  
ATOM   2208  CA  GLY A 281      -3.242   0.899  -5.402  1.00 87.75           C  
ATOM   2209  C   GLY A 281      -2.594  -0.443  -5.684  1.00 87.75           C  
ATOM   2210  O   GLY A 281      -2.936  -1.108  -6.664  1.00 87.75           O  
ATOM   2211  N   ILE A 282      -1.590  -0.724  -4.930  1.00 89.81           N  
ATOM   2212  CA  ILE A 282      -0.885  -1.995  -5.047  1.00 89.81           C  
ATOM   2213  C   ILE A 282      -1.165  -2.859  -3.820  1.00 89.81           C  
ATOM   2214  CB  ILE A 282       0.636  -1.785  -5.219  1.00 89.81           C  
ATOM   2215  O   ILE A 282      -1.021  -2.400  -2.686  1.00 89.81           O  
ATOM   2216  CG1 ILE A 282       0.920  -0.932  -6.461  1.00 89.81           C  
ATOM   2217  CG2 ILE A 282       1.361  -3.131  -5.305  1.00 89.81           C  
ATOM   2218  CD1 ILE A 282       2.367  -0.474  -6.582  1.00 89.81           C  
ATOM   2219  N   ILE A 283      -1.647  -4.113  -4.043  1.00 91.38           N  
ATOM   2220  CA  ILE A 283      -1.860  -5.027  -2.926  1.00 91.38           C  
ATOM   2221  C   ILE A 283      -0.990  -6.270  -3.105  1.00 91.38           C  
ATOM   2222  CB  ILE A 283      -3.348  -5.430  -2.799  1.00 91.38           C  
ATOM   2223  O   ILE A 283      -0.787  -6.738  -4.230  1.00 91.38           O  
ATOM   2224  CG1 ILE A 283      -4.246  -4.191  -2.904  1.00 91.38           C  
ATOM   2225  CG2 ILE A 283      -3.594  -6.176  -1.485  1.00 91.38           C  
ATOM   2226  CD1 ILE A 283      -5.734  -4.508  -2.939  1.00 91.38           C  
ATOM   2227  N   ILE A 284      -0.500  -6.715  -2.059  1.00 91.12           N  
ATOM   2228  CA  ILE A 284       0.212  -7.988  -2.041  1.00 91.12           C  
ATOM   2229  C   ILE A 284      -0.722  -9.094  -1.559  1.00 91.12           C  
ATOM   2230  CB  ILE A 284       1.471  -7.918  -1.148  1.00 91.12           C  
ATOM   2231  O   ILE A 284      -1.161  -9.086  -0.406  1.00 91.12           O  
ATOM   2232  CG1 ILE A 284       2.418  -6.816  -1.641  1.00 91.12           C  
ATOM   2233  CG2 ILE A 284       2.182  -9.273  -1.112  1.00 91.12           C  
ATOM   2234  CD1 ILE A 284       3.598  -6.555  -0.714  1.00 91.12           C  
ATOM   2235  N   SER A 285      -1.063  -9.984  -2.506  1.00 91.56           N  
ATOM   2236  CA  SER A 285      -2.029 -11.023  -2.158  1.00 91.56           C  
ATOM   2237  C   SER A 285      -1.845 -12.266  -3.027  1.00 91.56           C  
ATOM   2238  CB  SER A 285      -3.457 -10.500  -2.303  1.00 91.56           C  
ATOM   2239  O   SER A 285      -1.590 -12.156  -4.227  1.00 91.56           O  
ATOM   2240  OG  SER A 285      -4.398 -11.508  -1.993  1.00 91.56           O  
ATOM   2241  N   ASP A 286      -1.982 -13.422  -2.387  1.00 90.50           N  
ATOM   2242  CA  ASP A 286      -1.921 -14.688  -3.111  1.00 90.50           C  
ATOM   2243  C   ASP A 286      -3.320 -15.203  -3.443  1.00 90.50           C  
ATOM   2244  CB  ASP A 286      -1.157 -15.734  -2.299  1.00 90.50           C  
ATOM   2245  O   ASP A 286      -3.477 -16.297  -3.971  1.00 90.50           O  
ATOM   2246  CG  ASP A 286       0.313 -15.398  -2.129  1.00 90.50           C  
ATOM   2247  OD1 ASP A 286       0.957 -14.969  -3.111  1.00 90.50           O  
ATOM   2248  OD2 ASP A 286       0.834 -15.570  -1.006  1.00 90.50           O  
ATOM   2249  N   THR A 287      -4.238 -14.422  -3.164  1.00 90.38           N  
ATOM   2250  CA  THR A 287      -5.641 -14.750  -3.408  1.00 90.38           C  
ATOM   2251  C   THR A 287      -5.957 -14.688  -4.898  1.00 90.38           C  
ATOM   2252  CB  THR A 287      -6.578 -13.805  -2.639  1.00 90.38           C  
ATOM   2253  O   THR A 287      -5.512 -13.773  -5.598  1.00 90.38           O  
ATOM   2254  CG2 THR A 287      -8.031 -14.242  -2.777  1.00 90.38           C  
ATOM   2255  OG1 THR A 287      -6.219 -13.812  -1.252  1.00 90.38           O  
ATOM   2256  N   PRO A 288      -6.766 -15.617  -5.430  1.00 87.94           N  
ATOM   2257  CA  PRO A 288      -7.094 -15.617  -6.855  1.00 87.94           C  
ATOM   2258  C   PRO A 288      -8.094 -14.523  -7.227  1.00 87.94           C  
ATOM   2259  CB  PRO A 288      -7.688 -17.000  -7.090  1.00 87.94           C  
ATOM   2260  O   PRO A 288      -8.891 -14.094  -6.383  1.00 87.94           O  
ATOM   2261  CG  PRO A 288      -8.227 -17.422  -5.758  1.00 87.94           C  
ATOM   2262  CD  PRO A 288      -7.391 -16.781  -4.684  1.00 87.94           C  
ATOM   2263  N   VAL A 289      -7.977 -14.109  -8.531  1.00 90.94           N  
ATOM   2264  CA  VAL A 289      -8.891 -13.109  -9.078  1.00 90.94           C  
ATOM   2265  C   VAL A 289     -10.180 -13.781  -9.539  1.00 90.94           C  
ATOM   2266  CB  VAL A 289      -8.250 -12.328 -10.250  1.00 90.94           C  
ATOM   2267  O   VAL A 289     -10.148 -14.781 -10.258  1.00 90.94           O  
ATOM   2268  CG1 VAL A 289      -9.227 -11.305 -10.820  1.00 90.94           C  
ATOM   2269  CG2 VAL A 289      -6.961 -11.641  -9.789  1.00 90.94           C  
ATOM   2270  N   HIS A 290     -11.344 -13.297  -9.102  1.00 92.12           N  
ATOM   2271  CA  HIS A 290     -12.648 -13.836  -9.477  1.00 92.12           C  
ATOM   2272  C   HIS A 290     -13.500 -12.789 -10.180  1.00 92.12           C  
ATOM   2273  CB  HIS A 290     -13.375 -14.367  -8.234  1.00 92.12           C  
ATOM   2274  O   HIS A 290     -13.211 -11.594 -10.109  1.00 92.12           O  
ATOM   2275  CG  HIS A 290     -12.719 -15.562  -7.617  1.00 92.12           C  
ATOM   2276  CD2 HIS A 290     -11.727 -15.656  -6.703  1.00 92.12           C  
ATOM   2277  ND1 HIS A 290     -13.078 -16.859  -7.934  1.00 92.12           N  
ATOM   2278  CE1 HIS A 290     -12.336 -17.688  -7.234  1.00 92.12           C  
ATOM   2279  NE2 HIS A 290     -11.500 -17.000  -6.480  1.00 92.12           N  
ATOM   2280  N   ASP A 291     -14.453 -13.305 -10.992  1.00 90.81           N  
ATOM   2281  CA  ASP A 291     -15.383 -12.438 -11.703  1.00 90.81           C  
ATOM   2282  C   ASP A 291     -16.453 -11.883 -10.766  1.00 90.81           C  
ATOM   2283  CB  ASP A 291     -16.047 -13.188 -12.859  1.00 90.81           C  
ATOM   2284  O   ASP A 291     -17.516 -12.484 -10.586  1.00 90.81           O  
ATOM   2285  CG  ASP A 291     -16.859 -12.281 -13.773  1.00 90.81           C  
ATOM   2286  OD1 ASP A 291     -16.734 -11.047 -13.680  1.00 90.81           O  
ATOM   2287  OD2 ASP A 291     -17.641 -12.820 -14.586  1.00 90.81           O  
ATOM   2288  N   CYS A 292     -16.141 -10.953  -9.922  1.00 92.88           N  
ATOM   2289  CA  CYS A 292     -17.016 -10.273  -8.969  1.00 92.88           C  
ATOM   2290  C   CYS A 292     -16.703  -8.789  -8.906  1.00 92.88           C  
ATOM   2291  CB  CYS A 292     -16.891 -10.891  -7.582  1.00 92.88           C  
ATOM   2292  O   CYS A 292     -15.625  -8.359  -9.312  1.00 92.88           O  
ATOM   2293  SG  CYS A 292     -15.219 -10.789  -6.898  1.00 92.88           S  
ATOM   2294  N   ASN A 293     -17.703  -8.008  -8.531  1.00 92.62           N  
ATOM   2295  CA  ASN A 293     -17.578  -6.555  -8.422  1.00 92.62           C  
ATOM   2296  C   ASN A 293     -17.688  -6.090  -6.969  1.00 92.62           C  
ATOM   2297  CB  ASN A 293     -18.625  -5.859  -9.281  1.00 92.62           C  
ATOM   2298  O   ASN A 293     -18.516  -6.586  -6.215  1.00 92.62           O  
ATOM   2299  CG  ASN A 293     -18.266  -4.414  -9.586  1.00 92.62           C  
ATOM   2300  ND2 ASN A 293     -19.188  -3.701 -10.227  1.00 92.62           N  
ATOM   2301  OD1 ASN A 293     -17.188  -3.945  -9.242  1.00 92.62           O  
ATOM   2302  N   THR A 294     -16.797  -5.090  -6.645  1.00 92.19           N  
ATOM   2303  CA  THR A 294     -16.828  -4.586  -5.273  1.00 92.19           C  
ATOM   2304  C   THR A 294     -16.422  -3.115  -5.227  1.00 92.19           C  
ATOM   2305  CB  THR A 294     -15.891  -5.402  -4.359  1.00 92.19           C  
ATOM   2306  O   THR A 294     -15.812  -2.604  -6.168  1.00 92.19           O  
ATOM   2307  CG2 THR A 294     -14.430  -5.211  -4.750  1.00 92.19           C  
ATOM   2308  OG1 THR A 294     -16.078  -4.980  -3.002  1.00 92.19           O  
ATOM   2309  N   THR A 295     -16.828  -2.461  -4.141  1.00 91.12           N  
ATOM   2310  CA  THR A 295     -16.438  -1.067  -3.936  1.00 91.12           C  
ATOM   2311  C   THR A 295     -15.289  -0.959  -2.945  1.00 91.12           C  
ATOM   2312  CB  THR A 295     -17.641  -0.234  -3.430  1.00 91.12           C  
ATOM   2313  O   THR A 295     -14.680   0.105  -2.805  1.00 91.12           O  
ATOM   2314  CG2 THR A 295     -18.766  -0.208  -4.457  1.00 91.12           C  
ATOM   2315  OG1 THR A 295     -18.125  -0.806  -2.211  1.00 91.12           O  
ATOM   2316  N   CYS A 296     -15.023  -2.080  -2.277  1.00 92.06           N  
ATOM   2317  CA  CYS A 296     -13.953  -2.143  -1.282  1.00 92.06           C  
ATOM   2318  C   CYS A 296     -13.164  -3.439  -1.408  1.00 92.06           C  
ATOM   2319  CB  CYS A 296     -14.531  -2.020   0.128  1.00 92.06           C  
ATOM   2320  O   CYS A 296     -13.727  -4.527  -1.265  1.00 92.06           O  
ATOM   2321  SG  CYS A 296     -13.289  -2.117   1.434  1.00 92.06           S  
ATOM   2322  N   GLN A 297     -11.836  -3.227  -1.542  1.00 93.75           N  
ATOM   2323  CA  GLN A 297     -10.961  -4.383  -1.733  1.00 93.75           C  
ATOM   2324  C   GLN A 297      -9.805  -4.367  -0.744  1.00 93.75           C  
ATOM   2325  CB  GLN A 297     -10.430  -4.422  -3.166  1.00 93.75           C  
ATOM   2326  O   GLN A 297      -9.164  -3.334  -0.546  1.00 93.75           O  
ATOM   2327  CG  GLN A 297      -9.617  -5.672  -3.488  1.00 93.75           C  
ATOM   2328  CD  GLN A 297     -10.461  -6.934  -3.498  1.00 93.75           C  
ATOM   2329  NE2 GLN A 297      -9.961  -7.988  -2.869  1.00 93.75           N  
ATOM   2330  OE1 GLN A 297     -11.562  -6.957  -4.066  1.00 93.75           O  
ATOM   2331  N   THR A 298      -9.555  -5.609  -0.149  1.00 93.56           N  
ATOM   2332  CA  THR A 298      -8.391  -5.824   0.704  1.00 93.56           C  
ATOM   2333  C   THR A 298      -7.551  -6.988   0.189  1.00 93.56           C  
ATOM   2334  CB  THR A 298      -8.805  -6.090   2.162  1.00 93.56           C  
ATOM   2335  O   THR A 298      -7.992  -7.742  -0.679  1.00 93.56           O  
ATOM   2336  CG2 THR A 298      -9.852  -5.082   2.629  1.00 93.56           C  
ATOM   2337  OG1 THR A 298      -9.352  -7.410   2.262  1.00 93.56           O  
ATOM   2338  N   PRO A 299      -6.289  -7.051   0.711  1.00 92.19           N  
ATOM   2339  CA  PRO A 299      -5.465  -8.188   0.296  1.00 92.19           C  
ATOM   2340  C   PRO A 299      -6.098  -9.531   0.645  1.00 92.19           C  
ATOM   2341  CB  PRO A 299      -4.164  -7.980   1.070  1.00 92.19           C  
ATOM   2342  O   PRO A 299      -5.797 -10.547   0.006  1.00 92.19           O  
ATOM   2343  CG  PRO A 299      -4.078  -6.500   1.283  1.00 92.19           C  
ATOM   2344  CD  PRO A 299      -5.461  -5.973   1.529  1.00 92.19           C  
ATOM   2345  N   LYS A 300      -6.949  -9.539   1.613  1.00 92.75           N  
ATOM   2346  CA  LYS A 300      -7.578 -10.773   2.082  1.00 92.75           C  
ATOM   2347  C   LYS A 300      -8.875 -11.047   1.327  1.00 92.75           C  
ATOM   2348  CB  LYS A 300      -7.852 -10.695   3.584  1.00 92.75           C  
ATOM   2349  O   LYS A 300      -9.344 -12.188   1.284  1.00 92.75           O  
ATOM   2350  CG  LYS A 300      -6.594 -10.711   4.441  1.00 92.75           C  
ATOM   2351  CD  LYS A 300      -6.922 -10.977   5.906  1.00 92.75           C  
ATOM   2352  CE  LYS A 300      -5.656 -11.117   6.746  1.00 92.75           C  
ATOM   2353  NZ  LYS A 300      -5.969 -11.422   8.172  1.00 92.75           N  
ATOM   2354  N   GLY A 301      -9.453 -10.062   0.695  1.00 92.88           N  
ATOM   2355  CA  GLY A 301     -10.695 -10.219  -0.048  1.00 92.88           C  
ATOM   2356  C   GLY A 301     -11.586  -9.000   0.021  1.00 92.88           C  
ATOM   2357  O   GLY A 301     -11.320  -8.062   0.782  1.00 92.88           O  
ATOM   2358  N   ALA A 302     -12.672  -9.016  -0.823  1.00 93.06           N  
ATOM   2359  CA  ALA A 302     -13.586  -7.879  -0.911  1.00 93.06           C  
ATOM   2360  C   ALA A 302     -14.500  -7.816   0.306  1.00 93.06           C  
ATOM   2361  CB  ALA A 302     -14.406  -7.953  -2.193  1.00 93.06           C  
ATOM   2362  O   ALA A 302     -14.898  -8.852   0.846  1.00 93.06           O  
ATOM   2363  N   ILE A 303     -14.742  -6.578   0.771  1.00 92.75           N  
ATOM   2364  CA  ILE A 303     -15.633  -6.320   1.900  1.00 92.75           C  
ATOM   2365  C   ILE A 303     -16.922  -5.684   1.405  1.00 92.75           C  
ATOM   2366  CB  ILE A 303     -14.953  -5.410   2.949  1.00 92.75           C  
ATOM   2367  O   ILE A 303     -16.906  -4.672   0.698  1.00 92.75           O  
ATOM   2368  CG1 ILE A 303     -13.656  -6.047   3.451  1.00 92.75           C  
ATOM   2369  CG2 ILE A 303     -15.906  -5.125   4.113  1.00 92.75           C  
ATOM   2370  CD1 ILE A 303     -12.812  -5.129   4.324  1.00 92.75           C  
ATOM   2371  N   ASN A 304     -18.000  -6.320   1.657  1.00 89.62           N  
ATOM   2372  CA  ASN A 304     -19.312  -5.773   1.375  1.00 89.62           C  
ATOM   2373  C   ASN A 304     -20.109  -5.520   2.658  1.00 89.62           C  
ATOM   2374  CB  ASN A 304     -20.094  -6.703   0.447  1.00 89.62           C  
ATOM   2375  O   ASN A 304     -20.688  -6.445   3.227  1.00 89.62           O  
ATOM   2376  CG  ASN A 304     -21.328  -6.043  -0.138  1.00 89.62           C  
ATOM   2377  ND2 ASN A 304     -22.094  -6.801  -0.923  1.00 89.62           N  
ATOM   2378  OD1 ASN A 304     -21.609  -4.867   0.111  1.00 89.62           O  
ATOM   2379  N   THR A 305     -19.953  -4.250   3.115  1.00 87.50           N  
ATOM   2380  CA  THR A 305     -20.609  -3.969   4.391  1.00 87.50           C  
ATOM   2381  C   THR A 305     -21.031  -2.506   4.465  1.00 87.50           C  
ATOM   2382  CB  THR A 305     -19.688  -4.301   5.578  1.00 87.50           C  
ATOM   2383  O   THR A 305     -20.484  -1.655   3.768  1.00 87.50           O  
ATOM   2384  CG2 THR A 305     -18.422  -3.453   5.543  1.00 87.50           C  
ATOM   2385  OG1 THR A 305     -20.375  -4.047   6.801  1.00 87.50           O  
ATOM   2386  N   SER A 306     -22.094  -2.275   5.223  1.00 85.50           N  
ATOM   2387  CA  SER A 306     -22.516  -0.905   5.480  1.00 85.50           C  
ATOM   2388  C   SER A 306     -21.953  -0.379   6.793  1.00 85.50           C  
ATOM   2389  CB  SER A 306     -24.047  -0.824   5.508  1.00 85.50           C  
ATOM   2390  O   SER A 306     -22.266   0.740   7.207  1.00 85.50           O  
ATOM   2391  OG  SER A 306     -24.578  -1.645   6.539  1.00 85.50           O  
ATOM   2392  N   LEU A 307     -21.125  -1.256   7.430  1.00 88.62           N  
ATOM   2393  CA  LEU A 307     -20.547  -0.872   8.711  1.00 88.62           C  
ATOM   2394  C   LEU A 307     -19.406   0.127   8.508  1.00 88.62           C  
ATOM   2395  CB  LEU A 307     -20.031  -2.105   9.453  1.00 88.62           C  
ATOM   2396  O   LEU A 307     -18.734   0.106   7.477  1.00 88.62           O  
ATOM   2397  CG  LEU A 307     -21.078  -3.135   9.867  1.00 88.62           C  
ATOM   2398  CD1 LEU A 307     -20.406  -4.383  10.438  1.00 88.62           C  
ATOM   2399  CD2 LEU A 307     -22.047  -2.535  10.883  1.00 88.62           C  
ATOM   2400  N   PRO A 308     -19.219   0.917   9.461  1.00 84.25           N  
ATOM   2401  CA  PRO A 308     -18.281   2.031   9.336  1.00 84.25           C  
ATOM   2402  C   PRO A 308     -16.828   1.607   9.562  1.00 84.25           C  
ATOM   2403  CB  PRO A 308     -18.734   3.004  10.430  1.00 84.25           C  
ATOM   2404  O   PRO A 308     -15.906   2.277   9.094  1.00 84.25           O  
ATOM   2405  CG  PRO A 308     -19.438   2.146  11.430  1.00 84.25           C  
ATOM   2406  CD  PRO A 308     -20.094   1.004  10.711  1.00 84.25           C  
ATOM   2407  N   PHE A 309     -16.641   0.411  10.289  1.00 90.69           N  
ATOM   2408  CA  PHE A 309     -15.281  -0.024  10.594  1.00 90.69           C  
ATOM   2409  C   PHE A 309     -15.062  -1.464  10.148  1.00 90.69           C  
ATOM   2410  CB  PHE A 309     -15.000   0.109  12.094  1.00 90.69           C  
ATOM   2411  O   PHE A 309     -16.016  -2.236  10.031  1.00 90.69           O  
ATOM   2412  CG  PHE A 309     -15.203   1.500  12.633  1.00 90.69           C  
ATOM   2413  CD1 PHE A 309     -14.305   2.516  12.328  1.00 90.69           C  
ATOM   2414  CD2 PHE A 309     -16.297   1.793  13.438  1.00 90.69           C  
ATOM   2415  CE1 PHE A 309     -14.492   3.805  12.820  1.00 90.69           C  
ATOM   2416  CE2 PHE A 309     -16.484   3.078  13.938  1.00 90.69           C  
ATOM   2417  CZ  PHE A 309     -15.586   4.082  13.625  1.00 90.69           C  
ATOM   2418  N   GLN A 310     -13.789  -1.801   9.875  1.00 93.00           N  
ATOM   2419  CA  GLN A 310     -13.367  -3.164   9.570  1.00 93.00           C  
ATOM   2420  C   GLN A 310     -12.062  -3.506  10.273  1.00 93.00           C  
ATOM   2421  CB  GLN A 310     -13.219  -3.355   8.055  1.00 93.00           C  
ATOM   2422  O   GLN A 310     -11.281  -2.613  10.617  1.00 93.00           O  
ATOM   2423  CG  GLN A 310     -12.094  -2.539   7.441  1.00 93.00           C  
ATOM   2424  CD  GLN A 310     -10.758  -3.270   7.461  1.00 93.00           C  
ATOM   2425  NE2 GLN A 310      -9.672  -2.520   7.332  1.00 93.00           N  
ATOM   2426  OE1 GLN A 310     -10.711  -4.496   7.590  1.00 93.00           O  
ATOM   2427  N   ASN A 311     -11.914  -4.828  10.594  1.00 92.50           N  
ATOM   2428  CA  ASN A 311     -10.680  -5.301  11.211  1.00 92.50           C  
ATOM   2429  C   ASN A 311     -10.008  -6.375  10.367  1.00 92.50           C  
ATOM   2430  CB  ASN A 311     -10.953  -5.828  12.625  1.00 92.50           C  
ATOM   2431  O   ASN A 311      -9.312  -7.246  10.898  1.00 92.50           O  
ATOM   2432  CG  ASN A 311     -11.734  -7.125  12.617  1.00 92.50           C  
ATOM   2433  ND2 ASN A 311     -11.742  -7.816  13.758  1.00 92.50           N  
ATOM   2434  OD1 ASN A 311     -12.328  -7.504  11.609  1.00 92.50           O  
ATOM   2435  N   ILE A 312     -10.203  -6.383   9.117  1.00 91.19           N  
ATOM   2436  CA  ILE A 312      -9.711  -7.371   8.164  1.00 91.19           C  
ATOM   2437  C   ILE A 312      -8.281  -7.027   7.750  1.00 91.19           C  
ATOM   2438  CB  ILE A 312     -10.625  -7.449   6.918  1.00 91.19           C  
ATOM   2439  O   ILE A 312      -7.379  -7.855   7.883  1.00 91.19           O  
ATOM   2440  CG1 ILE A 312     -12.039  -7.883   7.320  1.00 91.19           C  
ATOM   2441  CG2 ILE A 312     -10.039  -8.406   5.875  1.00 91.19           C  
ATOM   2442  CD1 ILE A 312     -13.078  -7.711   6.223  1.00 91.19           C  
ATOM   2443  N   HIS A 313      -8.055  -5.820   7.152  1.00 90.31           N  
ATOM   2444  CA  HIS A 313      -6.707  -5.422   6.766  1.00 90.31           C  
ATOM   2445  C   HIS A 313      -6.566  -3.902   6.746  1.00 90.31           C  
ATOM   2446  CB  HIS A 313      -6.352  -6.000   5.395  1.00 90.31           C  
ATOM   2447  O   HIS A 313      -7.480  -3.195   6.312  1.00 90.31           O  
ATOM   2448  CG  HIS A 313      -4.883  -5.996   5.105  1.00 90.31           C  
ATOM   2449  CD2 HIS A 313      -3.967  -6.992   5.148  1.00 90.31           C  
ATOM   2450  ND1 HIS A 313      -4.203  -4.863   4.719  1.00 90.31           N  
ATOM   2451  CE1 HIS A 313      -2.928  -5.160   4.535  1.00 90.31           C  
ATOM   2452  NE2 HIS A 313      -2.758  -6.449   4.789  1.00 90.31           N  
ATOM   2453  N   PRO A 314      -5.430  -3.379   7.180  1.00 86.69           N  
ATOM   2454  CA  PRO A 314      -5.207  -1.931   7.211  1.00 86.69           C  
ATOM   2455  C   PRO A 314      -5.062  -1.325   5.816  1.00 86.69           C  
ATOM   2456  CB  PRO A 314      -3.902  -1.793   8.000  1.00 86.69           C  
ATOM   2457  O   PRO A 314      -5.316  -0.132   5.629  1.00 86.69           O  
ATOM   2458  CG  PRO A 314      -3.264  -3.143   7.922  1.00 86.69           C  
ATOM   2459  CD  PRO A 314      -4.344  -4.176   7.777  1.00 86.69           C  
ATOM   2460  N   ILE A 315      -4.586  -2.150   4.859  1.00 86.44           N  
ATOM   2461  CA  ILE A 315      -4.453  -1.675   3.486  1.00 86.44           C  
ATOM   2462  C   ILE A 315      -5.723  -1.990   2.703  1.00 86.44           C  
ATOM   2463  CB  ILE A 315      -3.223  -2.301   2.789  1.00 86.44           C  
ATOM   2464  O   ILE A 315      -6.082  -3.158   2.533  1.00 86.44           O  
ATOM   2465  CG1 ILE A 315      -1.940  -1.955   3.555  1.00 86.44           C  
ATOM   2466  CG2 ILE A 315      -3.133  -1.838   1.333  1.00 86.44           C  
ATOM   2467  CD1 ILE A 315      -0.696  -2.652   3.025  1.00 86.44           C  
ATOM   2468  N   THR A 316      -6.430  -0.911   2.273  1.00 88.88           N  
ATOM   2469  CA  THR A 316      -7.680  -1.082   1.544  1.00 88.88           C  
ATOM   2470  C   THR A 316      -7.695  -0.221   0.284  1.00 88.88           C  
ATOM   2471  CB  THR A 316      -8.891  -0.728   2.426  1.00 88.88           C  
ATOM   2472  O   THR A 316      -7.047   0.826   0.234  1.00 88.88           O  
ATOM   2473  CG2 THR A 316      -8.930  -1.590   3.684  1.00 88.88           C  
ATOM   2474  OG1 THR A 316      -8.812   0.651   2.807  1.00 88.88           O  
ATOM   2475  N   ILE A 317      -8.344  -0.642  -0.793  1.00 88.06           N  
ATOM   2476  CA  ILE A 317      -8.484   0.107  -2.037  1.00 88.06           C  
ATOM   2477  C   ILE A 317      -9.969   0.278  -2.367  1.00 88.06           C  
ATOM   2478  CB  ILE A 317      -7.750  -0.590  -3.205  1.00 88.06           C  
ATOM   2479  O   ILE A 317     -10.727  -0.693  -2.365  1.00 88.06           O  
ATOM   2480  CG1 ILE A 317      -6.266  -0.778  -2.867  1.00 88.06           C  
ATOM   2481  CG2 ILE A 317      -7.922   0.207  -4.500  1.00 88.06           C  
ATOM   2482  CD1 ILE A 317      -5.504  -1.611  -3.887  1.00 88.06           C  
ATOM   2483  N   GLY A 318     -10.414   1.514  -2.621  1.00 87.00           N  
ATOM   2484  CA  GLY A 318     -11.812   1.801  -2.902  1.00 87.00           C  
ATOM   2485  C   GLY A 318     -12.555   2.387  -1.714  1.00 87.00           C  
ATOM   2486  O   GLY A 318     -11.938   2.959  -0.813  1.00 87.00           O  
ATOM   2487  N   LYS A 319     -13.844   2.287  -1.679  1.00 88.19           N  
ATOM   2488  CA  LYS A 319     -14.680   2.779  -0.591  1.00 88.19           C  
ATOM   2489  C   LYS A 319     -14.828   1.730   0.508  1.00 88.19           C  
ATOM   2490  CB  LYS A 319     -16.062   3.184  -1.117  1.00 88.19           C  
ATOM   2491  O   LYS A 319     -15.773   0.939   0.496  1.00 88.19           O  
ATOM   2492  CG  LYS A 319     -16.031   4.375  -2.062  1.00 88.19           C  
ATOM   2493  CD  LYS A 319     -17.438   4.777  -2.488  1.00 88.19           C  
ATOM   2494  CE  LYS A 319     -17.422   5.949  -3.461  1.00 88.19           C  
ATOM   2495  NZ  LYS A 319     -18.797   6.312  -3.924  1.00 88.19           N  
ATOM   2496  N   CYS A 320     -13.797   1.677   1.410  1.00 89.69           N  
ATOM   2497  CA  CYS A 320     -13.766   0.650   2.447  1.00 89.69           C  
ATOM   2498  C   CYS A 320     -13.984   1.261   3.824  1.00 89.69           C  
ATOM   2499  CB  CYS A 320     -12.430  -0.098   2.418  1.00 89.69           C  
ATOM   2500  O   CYS A 320     -13.602   2.404   4.070  1.00 89.69           O  
ATOM   2501  SG  CYS A 320     -12.070  -0.882   0.832  1.00 89.69           S  
ATOM   2502  N   PRO A 321     -14.750   0.432   4.711  1.00 89.00           N  
ATOM   2503  CA  PRO A 321     -14.812   0.857   6.109  1.00 89.00           C  
ATOM   2504  C   PRO A 321     -13.430   1.040   6.730  1.00 89.00           C  
ATOM   2505  CB  PRO A 321     -15.570  -0.285   6.793  1.00 89.00           C  
ATOM   2506  O   PRO A 321     -12.461   0.412   6.285  1.00 89.00           O  
ATOM   2507  CG  PRO A 321     -16.250  -1.007   5.680  1.00 89.00           C  
ATOM   2508  CD  PRO A 321     -15.453  -0.821   4.426  1.00 89.00           C  
ATOM   2509  N   LYS A 322     -13.297   1.875   7.703  1.00 86.19           N  
ATOM   2510  CA  LYS A 322     -12.000   2.213   8.289  1.00 86.19           C  
ATOM   2511  C   LYS A 322     -11.477   1.070   9.156  1.00 86.19           C  
ATOM   2512  CB  LYS A 322     -12.109   3.492   9.117  1.00 86.19           C  
ATOM   2513  O   LYS A 322     -12.234   0.450   9.906  1.00 86.19           O  
ATOM   2514  CG  LYS A 322     -12.383   4.742   8.297  1.00 86.19           C  
ATOM   2515  CD  LYS A 322     -11.195   5.113   7.426  1.00 86.19           C  
ATOM   2516  CE  LYS A 322     -11.445   6.406   6.660  1.00 86.19           C  
ATOM   2517  NZ  LYS A 322     -10.305   6.742   5.754  1.00 86.19           N  
ATOM   2518  N   TYR A 323     -10.227   0.922   9.008  1.00 88.31           N  
ATOM   2519  CA  TYR A 323      -9.586  -0.161   9.742  1.00 88.31           C  
ATOM   2520  C   TYR A 323      -9.414   0.210  11.211  1.00 88.31           C  
ATOM   2521  CB  TYR A 323      -8.227  -0.505   9.125  1.00 88.31           C  
ATOM   2522  O   TYR A 323      -8.969   1.316  11.531  1.00 88.31           O  
ATOM   2523  CG  TYR A 323      -7.473  -1.578   9.875  1.00 88.31           C  
ATOM   2524  CD1 TYR A 323      -6.477  -1.248  10.789  1.00 88.31           C  
ATOM   2525  CD2 TYR A 323      -7.758  -2.924   9.672  1.00 88.31           C  
ATOM   2526  CE1 TYR A 323      -5.781  -2.232  11.484  1.00 88.31           C  
ATOM   2527  CE2 TYR A 323      -7.066  -3.918  10.359  1.00 88.31           C  
ATOM   2528  OH  TYR A 323      -5.395  -4.543  11.938  1.00 88.31           O  
ATOM   2529  CZ  TYR A 323      -6.082  -3.562  11.258  1.00 88.31           C  
ATOM   2530  N   VAL A 324      -9.766  -0.639  12.117  1.00 88.94           N  
ATOM   2531  CA  VAL A 324      -9.570  -0.511  13.555  1.00 88.94           C  
ATOM   2532  C   VAL A 324      -8.961  -1.796  14.117  1.00 88.94           C  
ATOM   2533  CB  VAL A 324     -10.898  -0.192  14.281  1.00 88.94           C  
ATOM   2534  O   VAL A 324      -9.461  -2.893  13.852  1.00 88.94           O  
ATOM   2535  CG1 VAL A 324     -10.680  -0.085  15.789  1.00 88.94           C  
ATOM   2536  CG2 VAL A 324     -11.508   1.098  13.734  1.00 88.94           C  
ATOM   2537  N   LYS A 325      -7.855  -1.624  14.742  1.00 86.94           N  
ATOM   2538  CA  LYS A 325      -7.152  -2.768  15.320  1.00 86.94           C  
ATOM   2539  C   LYS A 325      -7.832  -3.250  16.594  1.00 86.94           C  
ATOM   2540  CB  LYS A 325      -5.691  -2.408  15.609  1.00 86.94           C  
ATOM   2541  O   LYS A 325      -7.293  -3.092  17.688  1.00 86.94           O  
ATOM   2542  CG  LYS A 325      -4.805  -3.609  15.891  1.00 86.94           C  
ATOM   2543  CD  LYS A 325      -3.346  -3.199  16.047  1.00 86.94           C  
ATOM   2544  CE  LYS A 325      -2.445  -4.410  16.266  1.00 86.94           C  
ATOM   2545  NZ  LYS A 325      -1.017  -4.012  16.438  1.00 86.94           N  
ATOM   2546  N   SER A 326      -9.117  -3.561  16.547  1.00 86.19           N  
ATOM   2547  CA  SER A 326      -9.953  -4.070  17.625  1.00 86.19           C  
ATOM   2548  C   SER A 326     -10.734  -5.301  17.188  1.00 86.19           C  
ATOM   2549  CB  SER A 326     -10.922  -2.986  18.109  1.00 86.19           C  
ATOM   2550  O   SER A 326     -11.000  -5.484  15.992  1.00 86.19           O  
ATOM   2551  OG  SER A 326     -10.234  -1.983  18.828  1.00 86.19           O  
ATOM   2552  N   THR A 327     -10.953  -6.164  18.141  1.00 84.38           N  
ATOM   2553  CA  THR A 327     -11.664  -7.406  17.844  1.00 84.38           C  
ATOM   2554  C   THR A 327     -13.172  -7.207  17.938  1.00 84.38           C  
ATOM   2555  CB  THR A 327     -11.227  -8.539  18.781  1.00 84.38           C  
ATOM   2556  O   THR A 327     -13.945  -7.910  17.281  1.00 84.38           O  
ATOM   2557  CG2 THR A 327      -9.766  -8.922  18.547  1.00 84.38           C  
ATOM   2558  OG1 THR A 327     -11.375  -8.102  20.141  1.00 84.38           O  
ATOM   2559  N   LYS A 328     -13.492  -6.184  18.719  1.00 84.44           N  
ATOM   2560  CA  LYS A 328     -14.906  -5.871  18.891  1.00 84.44           C  
ATOM   2561  C   LYS A 328     -15.117  -4.383  19.156  1.00 84.44           C  
ATOM   2562  CB  LYS A 328     -15.508  -6.695  20.031  1.00 84.44           C  
ATOM   2563  O   LYS A 328     -14.344  -3.764  19.891  1.00 84.44           O  
ATOM   2564  CG  LYS A 328     -15.539  -8.195  19.766  1.00 84.44           C  
ATOM   2565  CD  LYS A 328     -16.172  -8.953  20.922  1.00 84.44           C  
ATOM   2566  CE  LYS A 328     -16.172 -10.453  20.672  1.00 84.44           C  
ATOM   2567  NZ  LYS A 328     -16.797 -11.203  21.797  1.00 84.44           N  
ATOM   2568  N   LEU A 329     -16.047  -3.838  18.469  1.00 87.31           N  
ATOM   2569  CA  LEU A 329     -16.500  -2.469  18.672  1.00 87.31           C  
ATOM   2570  C   LEU A 329     -18.031  -2.408  18.734  1.00 87.31           C  
ATOM   2571  CB  LEU A 329     -15.984  -1.555  17.562  1.00 87.31           C  
ATOM   2572  O   LEU A 329     -18.688  -2.270  17.703  1.00 87.31           O  
ATOM   2573  CG  LEU A 329     -15.961  -0.057  17.875  1.00 87.31           C  
ATOM   2574  CD1 LEU A 329     -14.953   0.241  18.969  1.00 87.31           C  
ATOM   2575  CD2 LEU A 329     -15.633   0.742  16.609  1.00 87.31           C  
ATOM   2576  N   ARG A 330     -18.531  -2.551  20.000  1.00 88.25           N  
ATOM   2577  CA  ARG A 330     -19.969  -2.684  20.188  1.00 88.25           C  
ATOM   2578  C   ARG A 330     -20.594  -1.352  20.578  1.00 88.25           C  
ATOM   2579  CB  ARG A 330     -20.281  -3.744  21.234  1.00 88.25           C  
ATOM   2580  O   ARG A 330     -20.109  -0.669  21.484  1.00 88.25           O  
ATOM   2581  CG  ARG A 330     -20.000  -5.168  20.781  1.00 88.25           C  
ATOM   2582  CD  ARG A 330     -20.766  -6.184  21.625  1.00 88.25           C  
ATOM   2583  NE  ARG A 330     -20.703  -7.520  21.047  1.00 88.25           N  
ATOM   2584  NH1 ARG A 330     -22.031  -8.508  22.656  1.00 88.25           N  
ATOM   2585  NH2 ARG A 330     -21.188  -9.766  20.938  1.00 88.25           N  
ATOM   2586  CZ  ARG A 330     -21.312  -8.594  21.547  1.00 88.25           C  
ATOM   2587  N   LEU A 331     -21.562  -1.049  19.906  1.00 83.31           N  
ATOM   2588  CA  LEU A 331     -22.344   0.153  20.188  1.00 83.31           C  
ATOM   2589  C   LEU A 331     -23.688  -0.206  20.812  1.00 83.31           C  
ATOM   2590  CB  LEU A 331     -22.562   0.966  18.922  1.00 83.31           C  
ATOM   2591  O   LEU A 331     -24.422  -1.041  20.281  1.00 83.31           O  
ATOM   2592  CG  LEU A 331     -23.328   2.273  19.062  1.00 83.31           C  
ATOM   2593  CD1 LEU A 331     -22.484   3.318  19.781  1.00 83.31           C  
ATOM   2594  CD2 LEU A 331     -23.797   2.785  17.703  1.00 83.31           C  
ATOM   2595  N   ALA A 332     -23.844   0.346  21.969  1.00 78.56           N  
ATOM   2596  CA  ALA A 332     -25.109   0.089  22.656  1.00 78.56           C  
ATOM   2597  C   ALA A 332     -26.266   0.748  21.922  1.00 78.56           C  
ATOM   2598  CB  ALA A 332     -25.031   0.586  24.094  1.00 78.56           C  
ATOM   2599  O   ALA A 332     -26.234   1.948  21.641  1.00 78.56           O  
ATOM   2600  N   THR A 333     -27.172  -0.062  21.469  1.00 68.38           N  
ATOM   2601  CA  THR A 333     -28.375   0.446  20.797  1.00 68.38           C  
ATOM   2602  C   THR A 333     -29.594   0.266  21.703  1.00 68.38           C  
ATOM   2603  CB  THR A 333     -28.609  -0.258  19.453  1.00 68.38           C  
ATOM   2604  O   THR A 333     -30.688   0.737  21.359  1.00 68.38           O  
ATOM   2605  CG2 THR A 333     -27.469   0.029  18.484  1.00 68.38           C  
ATOM   2606  OG1 THR A 333     -28.688  -1.673  19.672  1.00 68.38           O  
ATOM   2607  N   GLY A 334     -29.281  -0.382  22.797  1.00 60.50           N  
ATOM   2608  CA  GLY A 334     -30.297  -0.665  23.797  1.00 60.50           C  
ATOM   2609  C   GLY A 334     -29.906  -0.188  25.188  1.00 60.50           C  
ATOM   2610  O   GLY A 334     -28.875   0.469  25.359  1.00 60.50           O  
ATOM   2611  N   LEU A 335     -30.734  -0.358  26.234  1.00 63.72           N  
ATOM   2612  CA  LEU A 335     -30.531   0.152  27.578  1.00 63.72           C  
ATOM   2613  C   LEU A 335     -29.703  -0.822  28.406  1.00 63.72           C  
ATOM   2614  CB  LEU A 335     -31.875   0.407  28.281  1.00 63.72           C  
ATOM   2615  O   LEU A 335     -29.438  -1.948  27.984  1.00 63.72           O  
ATOM   2616  CG  LEU A 335     -32.844   1.351  27.547  1.00 63.72           C  
ATOM   2617  CD1 LEU A 335     -34.250   1.233  28.141  1.00 63.72           C  
ATOM   2618  CD2 LEU A 335     -32.344   2.789  27.625  1.00 63.72           C  
ATOM   2619  N   ARG A 336     -29.344  -0.303  29.500  1.00 68.00           N  
ATOM   2620  CA  ARG A 336     -28.688  -1.190  30.453  1.00 68.00           C  
ATOM   2621  C   ARG A 336     -29.625  -2.320  30.875  1.00 68.00           C  
ATOM   2622  CB  ARG A 336     -28.234  -0.406  31.688  1.00 68.00           C  
ATOM   2623  O   ARG A 336     -30.812  -2.090  31.125  1.00 68.00           O  
ATOM   2624  CG  ARG A 336     -26.969   0.410  31.469  1.00 68.00           C  
ATOM   2625  CD  ARG A 336     -26.484   1.072  32.750  1.00 68.00           C  
ATOM   2626  NE  ARG A 336     -25.281   1.848  32.531  1.00 68.00           N  
ATOM   2627  NH1 ARG A 336     -25.000   2.424  34.750  1.00 68.00           N  
ATOM   2628  NH2 ARG A 336     -23.500   3.148  33.188  1.00 68.00           N  
ATOM   2629  CZ  ARG A 336     -24.594   2.471  33.500  1.00 68.00           C  
ATOM   2630  N   ASN A 337     -29.156  -3.551  30.703  1.00 64.50           N  
ATOM   2631  CA  ASN A 337     -29.953  -4.742  30.969  1.00 64.50           C  
ATOM   2632  C   ASN A 337     -30.000  -5.070  32.469  1.00 64.50           C  
ATOM   2633  CB  ASN A 337     -29.422  -5.938  30.172  1.00 64.50           C  
ATOM   2634  O   ASN A 337     -28.953  -5.148  33.094  1.00 64.50           O  
ATOM   2635  CG  ASN A 337     -30.359  -7.129  30.219  1.00 64.50           C  
ATOM   2636  ND2 ASN A 337     -29.828  -8.305  29.891  1.00 64.50           N  
ATOM   2637  OD1 ASN A 337     -31.547  -6.996  30.531  1.00 64.50           O  
ATOM   2638  N   VAL A 338     -31.141  -5.156  33.094  1.00 57.44           N  
ATOM   2639  CA  VAL A 338     -31.359  -5.672  34.438  1.00 57.44           C  
ATOM   2640  C   VAL A 338     -32.125  -6.996  34.375  1.00 57.44           C  
ATOM   2641  CB  VAL A 338     -32.156  -4.664  35.312  1.00 57.44           C  
ATOM   2642  O   VAL A 338     -33.219  -7.066  33.781  1.00 57.44           O  
ATOM   2643  CG1 VAL A 338     -32.312  -5.203  36.750  1.00 57.44           C  
ATOM   2644  CG2 VAL A 338     -31.422  -3.316  35.344  1.00 57.44           C  
ATOM   2645  N   PRO A 339     -31.453  -8.141  34.625  1.00 47.53           N  
ATOM   2646  CA  PRO A 339     -32.062  -9.453  34.406  1.00 47.53           C  
ATOM   2647  C   PRO A 339     -33.469  -9.555  35.031  1.00 47.53           C  
ATOM   2648  CB  PRO A 339     -31.078 -10.414  35.094  1.00 47.53           C  
ATOM   2649  O   PRO A 339     -33.688  -9.062  36.156  1.00 47.53           O  
ATOM   2650  CG  PRO A 339     -30.000  -9.531  35.625  1.00 47.53           C  
ATOM   2651  CD  PRO A 339     -30.375  -8.102  35.375  1.00 47.53           C  
ATOM   2652  N   SER A 340     -34.625  -9.781  34.312  1.00 42.28           N  
ATOM   2653  CA  SER A 340     -36.000 -10.055  34.688  1.00 42.28           C  
ATOM   2654  C   SER A 340     -36.156 -11.508  35.125  1.00 42.28           C  
ATOM   2655  CB  SER A 340     -36.938  -9.719  33.562  1.00 42.28           C  
ATOM   2656  O   SER A 340     -35.531 -12.406  34.562  1.00 42.28           O  
ATOM   2657  OG  SER A 340     -36.969 -10.758  32.594  1.00 42.28           O  
ATOM   2658  N   ILE A 341     -36.719 -11.805  36.375  1.00 33.84           N  
ATOM   2659  CA  ILE A 341     -37.344 -13.047  36.844  1.00 33.84           C  
ATOM   2660  C   ILE A 341     -38.781 -13.117  36.375  1.00 33.84           C  
ATOM   2661  CB  ILE A 341     -37.250 -13.172  38.375  1.00 33.84           C  
ATOM   2662  O   ILE A 341     -39.562 -12.188  36.625  1.00 33.84           O  
ATOM   2663  CG1 ILE A 341     -35.844 -12.844  38.844  1.00 33.84           C  
ATOM   2664  CG2 ILE A 341     -37.656 -14.570  38.812  1.00 33.84           C  
ATOM   2665  CD1 ILE A 341     -35.719 -12.656  40.375  1.00 33.84           C  
ATOM   2666  N   GLN A 342     -39.156 -13.250  34.938  1.00 29.91           N  
ATOM   2667  CA  GLN A 342     -40.375 -13.914  34.469  1.00 29.91           C  
ATOM   2668  C   GLN A 342     -40.812 -13.383  33.125  1.00 29.91           C  
ATOM   2669  CB  GLN A 342     -41.500 -13.734  35.500  1.00 29.91           C  
ATOM   2670  O   GLN A 342     -40.625 -12.203  32.812  1.00 29.91           O  
ATOM   2671  CG  GLN A 342     -41.469 -14.758  36.625  1.00 29.91           C  
ATOM   2672  CD  GLN A 342     -42.656 -14.633  37.562  1.00 29.91           C  
ATOM   2673  NE2 GLN A 342     -42.656 -15.398  38.656  1.00 29.91           N  
ATOM   2674  OE1 GLN A 342     -43.594 -13.852  37.312  1.00 29.91           O  
ATOM   2675  N   SER A 343     -41.344 -14.250  32.062  1.00 28.97           N  
ATOM   2676  CA  SER A 343     -41.781 -14.547  30.703  1.00 28.97           C  
ATOM   2677  C   SER A 343     -42.875 -13.586  30.250  1.00 28.97           C  
ATOM   2678  CB  SER A 343     -42.281 -15.984  30.594  1.00 28.97           C  
ATOM   2679  O   SER A 343     -43.812 -13.297  31.000  1.00 28.97           O  
ATOM   2680  OG  SER A 343     -43.406 -16.188  31.422  1.00 28.97           O  
ATOM   2681  N   ARG A 344     -42.688 -12.812  29.281  1.00 27.11           N  
ATOM   2682  CA  ARG A 344     -43.000 -12.102  28.047  1.00 27.11           C  
ATOM   2683  C   ARG A 344     -44.469 -11.773  27.969  1.00 27.11           C  
ATOM   2684  CB  ARG A 344     -42.562 -12.914  26.828  1.00 27.11           C  
ATOM   2685  O   ARG A 344     -45.312 -12.617  28.281  1.00 27.11           O  
ATOM   2686  CG  ARG A 344     -41.062 -12.969  26.625  1.00 27.11           C  
ATOM   2687  CD  ARG A 344     -40.688 -13.523  25.250  1.00 27.11           C  
ATOM   2688  NE  ARG A 344     -39.344 -13.164  24.859  1.00 27.11           N  
ATOM   2689  NH1 ARG A 344     -39.062 -14.945  23.422  1.00 27.11           N  
ATOM   2690  NH2 ARG A 344     -37.375 -13.430  23.719  1.00 27.11           N  
ATOM   2691  CZ  ARG A 344     -38.594 -13.844  24.000  1.00 27.11           C  
ATOM   2692  N   GLY A 345     -44.844 -10.453  27.406  1.00 28.22           N  
ATOM   2693  CA  GLY A 345     -45.750 -10.133  26.328  1.00 28.22           C  
ATOM   2694  C   GLY A 345     -45.781  -8.664  25.969  1.00 28.22           C  
ATOM   2695  O   GLY A 345     -45.500  -7.805  26.797  1.00 28.22           O  
ATOM   2696  N   LEU A 346     -45.781  -8.109  24.500  1.00 30.61           N  
ATOM   2697  CA  LEU A 346     -46.062  -7.602  23.156  1.00 30.61           C  
ATOM   2698  C   LEU A 346     -47.000  -6.402  23.203  1.00 30.61           C  
ATOM   2699  CB  LEU A 346     -46.656  -8.703  22.281  1.00 30.61           C  
ATOM   2700  O   LEU A 346     -48.156  -6.527  23.625  1.00 30.61           O  
ATOM   2701  CG  LEU A 346     -46.594  -8.469  20.781  1.00 30.61           C  
ATOM   2702  CD1 LEU A 346     -45.219  -8.781  20.234  1.00 30.61           C  
ATOM   2703  CD2 LEU A 346     -47.656  -9.312  20.062  1.00 30.61           C  
ATOM   2704  N   PHE A 347     -46.469  -5.004  23.500  1.00 27.38           N  
ATOM   2705  CA  PHE A 347     -46.906  -3.824  22.766  1.00 27.38           C  
ATOM   2706  C   PHE A 347     -46.656  -2.557  23.578  1.00 27.38           C  
ATOM   2707  CB  PHE A 347     -48.406  -3.932  22.422  1.00 27.38           C  
ATOM   2708  O   PHE A 347     -46.969  -2.502  24.766  1.00 27.38           O  
ATOM   2709  CG  PHE A 347     -48.688  -4.867  21.281  1.00 27.38           C  
ATOM   2710  CD1 PHE A 347     -48.531  -4.449  19.969  1.00 27.38           C  
ATOM   2711  CD2 PHE A 347     -49.094  -6.168  21.531  1.00 27.38           C  
ATOM   2712  CE1 PHE A 347     -48.812  -5.312  18.906  1.00 27.38           C  
ATOM   2713  CE2 PHE A 347     -49.375  -7.039  20.469  1.00 27.38           C  
ATOM   2714  CZ  PHE A 347     -49.219  -6.609  19.172  1.00 27.38           C  
ATOM   2715  N   GLY A 348     -45.812  -1.492  23.078  1.00 31.73           N  
ATOM   2716  CA  GLY A 348     -46.344  -0.149  22.953  1.00 31.73           C  
ATOM   2717  C   GLY A 348     -45.281   0.929  22.984  1.00 31.73           C  
ATOM   2718  O   GLY A 348     -44.688   1.175  24.031  1.00 31.73           O  
ATOM   2719  N   ALA A 349     -44.688   1.569  21.656  1.00 33.69           N  
ATOM   2720  CA  ALA A 349     -44.094   2.908  21.594  1.00 33.69           C  
ATOM   2721  C   ALA A 349     -44.562   3.648  20.344  1.00 33.69           C  
ATOM   2722  CB  ALA A 349     -42.562   2.832  21.656  1.00 33.69           C  
ATOM   2723  O   ALA A 349     -43.719   4.199  19.609  1.00 33.69           O  
ATOM   2724  N   ILE A 350     -45.656   3.506  19.750  1.00 36.12           N  
ATOM   2725  CA  ILE A 350     -46.125   4.203  18.578  1.00 36.12           C  
ATOM   2726  C   ILE A 350     -46.906   5.453  18.984  1.00 36.12           C  
ATOM   2727  CB  ILE A 350     -47.031   3.289  17.703  1.00 36.12           C  
ATOM   2728  O   ILE A 350     -46.781   6.500  18.344  1.00 36.12           O  
ATOM   2729  CG1 ILE A 350     -46.219   2.066  17.219  1.00 36.12           C  
ATOM   2730  CG2 ILE A 350     -47.594   4.066  16.516  1.00 36.12           C  
ATOM   2731  CD1 ILE A 350     -47.062   1.047  16.469  1.00 36.12           C  
ATOM   2732  N   ALA A 351     -46.594   6.324  20.031  1.00 32.84           N  
ATOM   2733  CA  ALA A 351     -47.219   7.637  20.047  1.00 32.84           C  
ATOM   2734  C   ALA A 351     -46.281   8.695  20.625  1.00 32.84           C  
ATOM   2735  CB  ALA A 351     -48.531   7.582  20.844  1.00 32.84           C  
ATOM   2736  O   ALA A 351     -46.375   9.875  20.266  1.00 32.84           O  
ATOM   2737  N   GLY A 352     -45.062   8.469  20.922  1.00 33.28           N  
ATOM   2738  CA  GLY A 352     -44.156   9.414  21.516  1.00 33.28           C  
ATOM   2739  C   GLY A 352     -43.031   9.836  20.594  1.00 33.28           C  
ATOM   2740  O   GLY A 352     -42.562  10.969  20.672  1.00 33.28           O  
ATOM   2741  N   PHE A 353     -42.719   9.133  19.500  1.00 32.94           N  
ATOM   2742  CA  PHE A 353     -41.688   9.367  18.484  1.00 32.94           C  
ATOM   2743  C   PHE A 353     -42.219  10.242  17.359  1.00 32.94           C  
ATOM   2744  CB  PHE A 353     -41.156   8.047  17.922  1.00 32.94           C  
ATOM   2745  O   PHE A 353     -41.500  11.086  16.828  1.00 32.94           O  
ATOM   2746  CG  PHE A 353     -39.938   8.188  17.047  1.00 32.94           C  
ATOM   2747  CD1 PHE A 353     -40.062   8.172  15.664  1.00 32.94           C  
ATOM   2748  CD2 PHE A 353     -38.688   8.344  17.609  1.00 32.94           C  
ATOM   2749  CE1 PHE A 353     -38.938   8.305  14.852  1.00 32.94           C  
ATOM   2750  CE2 PHE A 353     -37.562   8.477  16.797  1.00 32.94           C  
ATOM   2751  CZ  PHE A 353     -37.688   8.453  15.422  1.00 32.94           C  
ATOM   2752  N   ILE A 354     -43.375  10.430  17.234  1.00 33.72           N  
ATOM   2753  CA  ILE A 354     -43.969  11.250  16.188  1.00 33.72           C  
ATOM   2754  C   ILE A 354     -44.156  12.672  16.688  1.00 33.72           C  
ATOM   2755  CB  ILE A 354     -45.281  10.664  15.680  1.00 33.72           C  
ATOM   2756  O   ILE A 354     -43.938  13.633  15.938  1.00 33.72           O  
ATOM   2757  CG1 ILE A 354     -45.062   9.258  15.094  1.00 33.72           C  
ATOM   2758  CG2 ILE A 354     -45.938  11.594  14.648  1.00 33.72           C  
ATOM   2759  CD1 ILE A 354     -46.344   8.586  14.625  1.00 33.72           C  
ATOM   2760  N   GLU A 355     -43.875  12.945  17.984  1.00 33.66           N  
ATOM   2761  CA  GLU A 355     -44.250  14.250  18.531  1.00 33.66           C  
ATOM   2762  C   GLU A 355     -43.062  14.875  19.281  1.00 33.66           C  
ATOM   2763  CB  GLU A 355     -45.438  14.141  19.453  1.00 33.66           C  
ATOM   2764  O   GLU A 355     -42.906  16.094  19.281  1.00 33.66           O  
ATOM   2765  CG  GLU A 355     -46.781  14.227  18.734  1.00 33.66           C  
ATOM   2766  CD  GLU A 355     -47.969  14.008  19.641  1.00 33.66           C  
ATOM   2767  OE1 GLU A 355     -49.125  13.969  19.141  1.00 33.66           O  
ATOM   2768  OE2 GLU A 355     -47.781  13.867  20.875  1.00 33.66           O  
ATOM   2769  N   GLY A 356     -41.656  14.164  19.203  1.00 33.38           N  
ATOM   2770  CA  GLY A 356     -40.688  14.797  20.109  1.00 33.38           C  
ATOM   2771  C   GLY A 356     -39.250  14.414  19.812  1.00 33.38           C  
ATOM   2772  O   GLY A 356     -38.344  14.789  20.547  1.00 33.38           O  
ATOM   2773  N   GLY A 357     -38.906  13.781  18.500  1.00 35.06           N  
ATOM   2774  CA  GLY A 357     -37.500  13.516  18.203  1.00 35.06           C  
ATOM   2775  C   GLY A 357     -36.844  12.633  19.250  1.00 35.06           C  
ATOM   2776  O   GLY A 357     -37.469  11.680  19.750  1.00 35.06           O  
ATOM   2777  N   TRP A 358     -35.344  12.555  19.562  1.00 33.78           N  
ATOM   2778  CA  TRP A 358     -34.469  11.867  20.500  1.00 33.78           C  
ATOM   2779  C   TRP A 358     -35.125  11.742  21.875  1.00 33.78           C  
ATOM   2780  CB  TRP A 358     -33.125  12.602  20.609  1.00 33.78           C  
ATOM   2781  O   TRP A 358     -34.969  10.719  22.547  1.00 33.78           O  
ATOM   2782  CG  TRP A 358     -32.062  12.070  19.703  1.00 33.78           C  
ATOM   2783  CD1 TRP A 358     -31.766  12.523  18.438  1.00 33.78           C  
ATOM   2784  CD2 TRP A 358     -31.172  10.992  19.969  1.00 33.78           C  
ATOM   2785  CE2 TRP A 358     -30.344  10.836  18.828  1.00 33.78           C  
ATOM   2786  CE3 TRP A 358     -30.984  10.125  21.047  1.00 33.78           C  
ATOM   2787  NE1 TRP A 358     -30.719  11.789  17.906  1.00 33.78           N  
ATOM   2788  CH2 TRP A 358     -29.188   9.039  19.828  1.00 33.78           C  
ATOM   2789  CZ2 TRP A 358     -29.344   9.867  18.750  1.00 33.78           C  
ATOM   2790  CZ3 TRP A 358     -29.984   9.156  20.969  1.00 33.78           C  
ATOM   2791  N   THR A 359     -36.000  12.609  22.266  1.00 35.84           N  
ATOM   2792  CA  THR A 359     -36.750  12.688  23.516  1.00 35.84           C  
ATOM   2793  C   THR A 359     -37.969  11.805  23.469  1.00 35.84           C  
ATOM   2794  CB  THR A 359     -37.156  14.141  23.828  1.00 35.84           C  
ATOM   2795  O   THR A 359     -38.344  11.188  24.469  1.00 35.84           O  
ATOM   2796  CG2 THR A 359     -35.969  14.961  24.328  1.00 35.84           C  
ATOM   2797  OG1 THR A 359     -37.656  14.750  22.625  1.00 35.84           O  
ATOM   2798  N   GLY A 360     -38.531  11.578  22.312  1.00 35.72           N  
ATOM   2799  CA  GLY A 360     -39.656  10.727  21.969  1.00 35.72           C  
ATOM   2800  C   GLY A 360     -39.281   9.258  21.859  1.00 35.72           C  
ATOM   2801  O   GLY A 360     -40.094   8.383  22.203  1.00 35.72           O  
ATOM   2802  N   MET A 361     -37.969   8.898  21.547  1.00 36.84           N  
ATOM   2803  CA  MET A 361     -37.219   7.652  21.500  1.00 36.84           C  
ATOM   2804  C   MET A 361     -36.781   7.219  22.891  1.00 36.84           C  
ATOM   2805  CB  MET A 361     -35.969   7.812  20.609  1.00 36.84           C  
ATOM   2806  O   MET A 361     -36.875   6.035  23.234  1.00 36.84           O  
ATOM   2807  CG  MET A 361     -35.188   6.523  20.406  1.00 36.84           C  
ATOM   2808  SD  MET A 361     -33.688   6.762  19.359  1.00 36.84           S  
ATOM   2809  CE  MET A 361     -32.656   7.699  20.516  1.00 36.84           C  
ATOM   2810  N   VAL A 362     -36.562   7.992  23.797  1.00 34.34           N  
ATOM   2811  CA  VAL A 362     -36.188   7.848  25.203  1.00 34.34           C  
ATOM   2812  C   VAL A 362     -37.469   7.613  26.031  1.00 34.34           C  
ATOM   2813  CB  VAL A 362     -35.438   9.086  25.734  1.00 34.34           C  
ATOM   2814  O   VAL A 362     -37.469   6.766  26.938  1.00 34.34           O  
ATOM   2815  CG1 VAL A 362     -35.156   8.961  27.234  1.00 34.34           C  
ATOM   2816  CG2 VAL A 362     -34.125   9.273  24.969  1.00 34.34           C  
ATOM   2817  N   ASP A 363     -38.594   8.023  25.641  1.00 34.69           N  
ATOM   2818  CA  ASP A 363     -39.938   7.867  26.250  1.00 34.69           C  
ATOM   2819  C   ASP A 363     -40.562   6.543  25.844  1.00 34.69           C  
ATOM   2820  CB  ASP A 363     -40.844   9.031  25.875  1.00 34.69           C  
ATOM   2821  O   ASP A 363     -41.344   5.961  26.609  1.00 34.69           O  
ATOM   2822  CG  ASP A 363     -40.562  10.289  26.672  1.00 34.69           C  
ATOM   2823  OD1 ASP A 363     -39.875  10.203  27.734  1.00 34.69           O  
ATOM   2824  OD2 ASP A 363     -41.000  11.375  26.266  1.00 34.69           O  
ATOM   2825  N   GLY A 364     -40.156   5.844  24.750  1.00 38.62           N  
ATOM   2826  CA  GLY A 364     -40.594   4.574  24.203  1.00 38.62           C  
ATOM   2827  C   GLY A 364     -39.750   3.395  24.656  1.00 38.62           C  
ATOM   2828  O   GLY A 364     -40.219   2.250  24.641  1.00 38.62           O  
ATOM   2829  N   TRP A 365     -38.469   3.488  25.312  1.00 40.25           N  
ATOM   2830  CA  TRP A 365     -37.469   2.547  25.812  1.00 40.25           C  
ATOM   2831  C   TRP A 365     -37.562   2.373  27.312  1.00 40.25           C  
ATOM   2832  CB  TRP A 365     -36.062   3.016  25.438  1.00 40.25           C  
ATOM   2833  O   TRP A 365     -37.062   1.404  27.875  1.00 40.25           O  
ATOM   2834  CG  TRP A 365     -35.688   2.756  24.000  1.00 40.25           C  
ATOM   2835  CD1 TRP A 365     -36.312   3.252  22.891  1.00 40.25           C  
ATOM   2836  CD2 TRP A 365     -34.625   1.931  23.531  1.00 40.25           C  
ATOM   2837  CE2 TRP A 365     -34.656   1.974  22.125  1.00 40.25           C  
ATOM   2838  CE3 TRP A 365     -33.656   1.159  24.172  1.00 40.25           C  
ATOM   2839  NE1 TRP A 365     -35.688   2.785  21.750  1.00 40.25           N  
ATOM   2840  CH2 TRP A 365     -32.781   0.526  21.984  1.00 40.25           C  
ATOM   2841  CZ2 TRP A 365     -33.750   1.273  21.328  1.00 40.25           C  
ATOM   2842  CZ3 TRP A 365     -32.719   0.463  23.375  1.00 40.25           C  
ATOM   2843  N   TYR A 366     -38.344   3.186  28.078  1.00 47.12           N  
ATOM   2844  CA  TYR A 366     -38.750   3.207  29.484  1.00 47.12           C  
ATOM   2845  C   TYR A 366     -40.281   3.266  29.609  1.00 47.12           C  
ATOM   2846  CB  TYR A 366     -38.125   4.398  30.203  1.00 47.12           C  
ATOM   2847  O   TYR A 366     -40.938   3.861  28.766  1.00 47.12           O  
ATOM   2848  CG  TYR A 366     -38.406   5.727  29.547  1.00 47.12           C  
ATOM   2849  CD1 TYR A 366     -37.594   6.219  28.531  1.00 47.12           C  
ATOM   2850  CD2 TYR A 366     -39.500   6.496  29.938  1.00 47.12           C  
ATOM   2851  CE1 TYR A 366     -37.844   7.445  27.938  1.00 47.12           C  
ATOM   2852  CE2 TYR A 366     -39.750   7.723  29.344  1.00 47.12           C  
ATOM   2853  OH  TYR A 366     -39.188   9.398  27.734  1.00 47.12           O  
ATOM   2854  CZ  TYR A 366     -38.938   8.188  28.344  1.00 47.12           C  
ATOM   2855  N   GLY A 367     -40.750   2.266  30.172  1.00 51.62           N  
ATOM   2856  CA  GLY A 367     -42.219   2.123  30.188  1.00 51.62           C  
ATOM   2857  C   GLY A 367     -42.750   1.535  31.484  1.00 51.62           C  
ATOM   2858  O   GLY A 367     -42.031   1.491  32.500  1.00 51.62           O  
ATOM   2859  N   TYR A 368     -43.969   1.672  31.609  1.00 55.19           N  
ATOM   2860  CA  TYR A 368     -44.719   1.188  32.750  1.00 55.19           C  
ATOM   2861  C   TYR A 368     -44.969  -0.315  32.656  1.00 55.19           C  
ATOM   2862  CB  TYR A 368     -46.062   1.919  32.844  1.00 55.19           C  
ATOM   2863  O   TYR A 368     -45.250  -0.835  31.578  1.00 55.19           O  
ATOM   2864  CG  TYR A 368     -45.938   3.414  33.000  1.00 55.19           C  
ATOM   2865  CD1 TYR A 368     -45.906   4.000  34.250  1.00 55.19           C  
ATOM   2866  CD2 TYR A 368     -45.844   4.242  31.891  1.00 55.19           C  
ATOM   2867  CE1 TYR A 368     -45.781   5.379  34.406  1.00 55.19           C  
ATOM   2868  CE2 TYR A 368     -45.719   5.621  32.031  1.00 55.19           C  
ATOM   2869  OH  TYR A 368     -45.562   7.543  33.438  1.00 55.19           O  
ATOM   2870  CZ  TYR A 368     -45.688   6.180  33.281  1.00 55.19           C  
ATOM   2871  N   HIS A 369     -44.375  -0.922  33.594  1.00 62.31           N  
ATOM   2872  CA  HIS A 369     -44.844  -2.293  33.781  1.00 62.31           C  
ATOM   2873  C   HIS A 369     -45.844  -2.385  34.906  1.00 62.31           C  
ATOM   2874  CB  HIS A 369     -43.656  -3.227  34.031  1.00 62.31           C  
ATOM   2875  O   HIS A 369     -45.594  -1.920  36.031  1.00 62.31           O  
ATOM   2876  CG  HIS A 369     -44.062  -4.625  34.375  1.00 62.31           C  
ATOM   2877  CD2 HIS A 369     -44.000  -5.305  35.562  1.00 62.31           C  
ATOM   2878  ND1 HIS A 369     -44.625  -5.488  33.469  1.00 62.31           N  
ATOM   2879  CE1 HIS A 369     -44.875  -6.645  34.062  1.00 62.31           C  
ATOM   2880  NE2 HIS A 369     -44.500  -6.562  35.312  1.00 62.31           N  
ATOM   2881  N   HIS A 370     -47.125  -2.762  34.406  1.00 57.69           N  
ATOM   2882  CA  HIS A 370     -48.062  -2.826  35.531  1.00 57.69           C  
ATOM   2883  C   HIS A 370     -48.812  -4.168  35.531  1.00 57.69           C  
ATOM   2884  CB  HIS A 370     -49.094  -1.682  35.438  1.00 57.69           C  
ATOM   2885  O   HIS A 370     -48.906  -4.828  34.500  1.00 57.69           O  
ATOM   2886  CG  HIS A 370     -49.938  -1.738  34.188  1.00 57.69           C  
ATOM   2887  CD2 HIS A 370     -49.812  -1.135  33.000  1.00 57.69           C  
ATOM   2888  ND1 HIS A 370     -51.094  -2.486  34.125  1.00 57.69           N  
ATOM   2889  CE1 HIS A 370     -51.625  -2.342  32.938  1.00 57.69           C  
ATOM   2890  NE2 HIS A 370     -50.875  -1.526  32.219  1.00 57.69           N  
ATOM   2891  N   GLN A 371     -49.031  -4.633  36.688  1.00 65.06           N  
ATOM   2892  CA  GLN A 371     -49.906  -5.773  36.938  1.00 65.06           C  
ATOM   2893  C   GLN A 371     -51.156  -5.352  37.688  1.00 65.06           C  
ATOM   2894  CB  GLN A 371     -49.156  -6.863  37.719  1.00 65.06           C  
ATOM   2895  O   GLN A 371     -51.062  -4.773  38.781  1.00 65.06           O  
ATOM   2896  CG  GLN A 371     -48.094  -7.578  36.875  1.00 65.06           C  
ATOM   2897  CD  GLN A 371     -47.312  -8.609  37.688  1.00 65.06           C  
ATOM   2898  NE2 GLN A 371     -46.438  -9.336  37.031  1.00 65.06           N  
ATOM   2899  OE1 GLN A 371     -47.531  -8.750  38.906  1.00 65.06           O  
ATOM   2900  N   ASN A 372     -52.438  -5.531  36.906  1.00 64.19           N  
ATOM   2901  CA  ASN A 372     -53.656  -5.172  37.594  1.00 64.19           C  
ATOM   2902  C   ASN A 372     -54.719  -6.289  37.500  1.00 64.19           C  
ATOM   2903  CB  ASN A 372     -54.250  -3.871  37.031  1.00 64.19           C  
ATOM   2904  O   ASN A 372     -54.406  -7.387  37.031  1.00 64.19           O  
ATOM   2905  CG  ASN A 372     -54.562  -3.969  35.562  1.00 64.19           C  
ATOM   2906  ND2 ASN A 372     -54.781  -2.824  34.906  1.00 64.19           N  
ATOM   2907  OD1 ASN A 372     -54.625  -5.066  35.000  1.00 64.19           O  
ATOM   2908  N   GLU A 373     -55.906  -6.156  38.094  1.00 61.66           N  
ATOM   2909  CA  GLU A 373     -57.000  -7.113  38.156  1.00 61.66           C  
ATOM   2910  C   GLU A 373     -57.500  -7.488  36.781  1.00 61.66           C  
ATOM   2911  CB  GLU A 373     -58.156  -6.551  39.000  1.00 61.66           C  
ATOM   2912  O   GLU A 373     -58.062  -8.570  36.562  1.00 61.66           O  
ATOM   2913  CG  GLU A 373     -57.844  -6.500  40.500  1.00 61.66           C  
ATOM   2914  CD  GLU A 373     -59.062  -6.094  41.344  1.00 61.66           C  
ATOM   2915  OE1 GLU A 373     -58.969  -6.113  42.594  1.00 61.66           O  
ATOM   2916  OE2 GLU A 373     -60.094  -5.754  40.750  1.00 61.66           O  
ATOM   2917  N   GLN A 374     -57.188  -6.688  35.625  1.00 50.16           N  
ATOM   2918  CA  GLN A 374     -57.656  -6.844  34.250  1.00 50.16           C  
ATOM   2919  C   GLN A 374     -56.562  -7.410  33.344  1.00 50.16           C  
ATOM   2920  CB  GLN A 374     -58.156  -5.504  33.688  1.00 50.16           C  
ATOM   2921  O   GLN A 374     -56.844  -7.762  32.188  1.00 50.16           O  
ATOM   2922  CG  GLN A 374     -59.406  -4.977  34.406  1.00 50.16           C  
ATOM   2923  CD  GLN A 374     -59.906  -3.660  33.812  1.00 50.16           C  
ATOM   2924  NE2 GLN A 374     -61.156  -3.334  34.062  1.00 50.16           N  
ATOM   2925  OE1 GLN A 374     -59.125  -2.945  33.156  1.00 50.16           O  
ATOM   2926  N   GLY A 375     -55.312  -7.660  33.875  1.00 53.69           N  
ATOM   2927  CA  GLY A 375     -54.250  -8.219  33.094  1.00 53.69           C  
ATOM   2928  C   GLY A 375     -52.938  -7.438  33.219  1.00 53.69           C  
ATOM   2929  O   GLY A 375     -52.812  -6.602  34.094  1.00 53.69           O  
ATOM   2930  N   SER A 376     -51.719  -7.914  32.625  1.00 53.16           N  
ATOM   2931  CA  SER A 376     -50.406  -7.285  32.594  1.00 53.16           C  
ATOM   2932  C   SER A 376     -50.188  -6.535  31.266  1.00 53.16           C  
ATOM   2933  CB  SER A 376     -49.281  -8.328  32.781  1.00 53.16           C  
ATOM   2934  O   SER A 376     -50.812  -6.879  30.266  1.00 53.16           O  
ATOM   2935  OG  SER A 376     -49.281  -9.242  31.688  1.00 53.16           O  
ATOM   2936  N   GLY A 377     -49.750  -5.195  31.297  1.00 49.44           N  
ATOM   2937  CA  GLY A 377     -49.469  -4.383  30.125  1.00 49.44           C  
ATOM   2938  C   GLY A 377     -48.031  -3.982  30.016  1.00 49.44           C  
ATOM   2939  O   GLY A 377     -47.344  -3.768  31.016  1.00 49.44           O  
ATOM   2940  N   TYR A 378     -47.281  -4.375  28.703  1.00 49.84           N  
ATOM   2941  CA  TYR A 378     -45.906  -4.055  28.422  1.00 49.84           C  
ATOM   2942  C   TYR A 378     -45.781  -3.064  27.266  1.00 49.84           C  
ATOM   2943  CB  TYR A 378     -45.094  -5.328  28.094  1.00 49.84           C  
ATOM   2944  O   TYR A 378     -46.594  -3.098  26.328  1.00 49.84           O  
ATOM   2945  CG  TYR A 378     -45.188  -6.383  29.172  1.00 49.84           C  
ATOM   2946  CD1 TYR A 378     -44.250  -6.414  30.203  1.00 49.84           C  
ATOM   2947  CD2 TYR A 378     -46.188  -7.352  29.156  1.00 49.84           C  
ATOM   2948  CE1 TYR A 378     -44.312  -7.383  31.188  1.00 49.84           C  
ATOM   2949  CE2 TYR A 378     -46.250  -8.328  30.141  1.00 49.84           C  
ATOM   2950  OH  TYR A 378     -45.375  -9.297  32.125  1.00 49.84           O  
ATOM   2951  CZ  TYR A 378     -45.312  -8.336  31.156  1.00 49.84           C  
ATOM   2952  N   ALA A 379     -44.688  -2.119  27.156  1.00 43.62           N  
ATOM   2953  CA  ALA A 379     -44.375  -1.258  26.016  1.00 43.62           C  
ATOM   2954  C   ALA A 379     -43.188  -1.778  25.234  1.00 43.62           C  
ATOM   2955  CB  ALA A 379     -44.125   0.174  26.484  1.00 43.62           C  
ATOM   2956  O   ALA A 379     -42.188  -2.232  25.828  1.00 43.62           O  
ATOM   2957  N   ALA A 380     -43.000  -2.004  23.656  1.00 46.50           N  
ATOM   2958  CA  ALA A 380     -42.688  -1.562  22.297  1.00 46.50           C  
ATOM   2959  C   ALA A 380     -42.000  -2.672  21.484  1.00 46.50           C  
ATOM   2960  CB  ALA A 380     -41.812  -0.316  22.312  1.00 46.50           C  
ATOM   2961  O   ALA A 380     -41.250  -3.467  22.047  1.00 46.50           O  
ATOM   2962  N   ASP A 381     -42.062  -2.475  19.750  1.00 37.00           N  
ATOM   2963  CA  ASP A 381     -42.094  -2.855  18.344  1.00 37.00           C  
ATOM   2964  C   ASP A 381     -40.719  -2.697  17.688  1.00 37.00           C  
ATOM   2965  CB  ASP A 381     -43.156  -2.020  17.594  1.00 37.00           C  
ATOM   2966  O   ASP A 381     -40.031  -1.702  17.922  1.00 37.00           O  
ATOM   2967  CG  ASP A 381     -42.844  -1.901  16.109  1.00 37.00           C  
ATOM   2968  OD1 ASP A 381     -42.438  -2.902  15.492  1.00 37.00           O  
ATOM   2969  OD2 ASP A 381     -43.031  -0.797  15.555  1.00 37.00           O  
ATOM   2970  N   LEU A 382     -39.969  -3.686  17.047  1.00 39.12           N  
ATOM   2971  CA  LEU A 382     -38.781  -4.164  16.328  1.00 39.12           C  
ATOM   2972  C   LEU A 382     -38.438  -3.244  15.164  1.00 39.12           C  
ATOM   2973  CB  LEU A 382     -39.000  -5.590  15.820  1.00 39.12           C  
ATOM   2974  O   LEU A 382     -37.281  -2.943  14.922  1.00 39.12           O  
ATOM   2975  CG  LEU A 382     -37.781  -6.324  15.281  1.00 39.12           C  
ATOM   2976  CD1 LEU A 382     -37.094  -7.094  16.406  1.00 39.12           C  
ATOM   2977  CD2 LEU A 382     -38.188  -7.262  14.141  1.00 39.12           C  
ATOM   2978  N   LYS A 383     -39.312  -2.395  14.516  1.00 42.94           N  
ATOM   2979  CA  LYS A 383     -39.125  -1.576  13.320  1.00 42.94           C  
ATOM   2980  C   LYS A 383     -38.656  -0.175  13.688  1.00 42.94           C  
ATOM   2981  CB  LYS A 383     -40.438  -1.491  12.516  1.00 42.94           C  
ATOM   2982  O   LYS A 383     -37.750   0.375  13.023  1.00 42.94           O  
ATOM   2983  CG  LYS A 383     -40.250  -1.019  11.086  1.00 42.94           C  
ATOM   2984  CD  LYS A 383     -41.531  -1.136  10.281  1.00 42.94           C  
ATOM   2985  CE  LYS A 383     -41.344  -0.642   8.852  1.00 42.94           C  
ATOM   2986  NZ  LYS A 383     -42.594  -0.766   8.062  1.00 42.94           N  
ATOM   2987  N   SER A 384     -38.812   0.407  14.812  1.00 41.84           N  
ATOM   2988  CA  SER A 384     -38.406   1.696  15.352  1.00 41.84           C  
ATOM   2989  C   SER A 384     -37.000   1.610  15.984  1.00 41.84           C  
ATOM   2990  CB  SER A 384     -39.406   2.191  16.391  1.00 41.84           C  
ATOM   2991  O   SER A 384     -36.219   2.545  15.883  1.00 41.84           O  
ATOM   2992  OG  SER A 384     -39.031   3.463  16.891  1.00 41.84           O  
ATOM   2993  N   THR A 385     -36.688   0.494  16.453  1.00 42.91           N  
ATOM   2994  CA  THR A 385     -35.375   0.106  16.938  1.00 42.91           C  
ATOM   2995  C   THR A 385     -34.375   0.002  15.781  1.00 42.91           C  
ATOM   2996  CB  THR A 385     -35.406  -1.234  17.688  1.00 42.91           C  
ATOM   2997  O   THR A 385     -33.219   0.455  15.891  1.00 42.91           O  
ATOM   2998  CG2 THR A 385     -34.062  -1.564  18.328  1.00 42.91           C  
ATOM   2999  OG1 THR A 385     -36.406  -1.155  18.719  1.00 42.91           O  
ATOM   3000  N   GLN A 386     -34.812  -0.365  14.641  1.00 42.31           N  
ATOM   3001  CA  GLN A 386     -34.000  -0.506  13.453  1.00 42.31           C  
ATOM   3002  C   GLN A 386     -33.781   0.838  12.758  1.00 42.31           C  
ATOM   3003  CB  GLN A 386     -34.594  -1.514  12.484  1.00 42.31           C  
ATOM   3004  O   GLN A 386     -32.719   1.119  12.242  1.00 42.31           O  
ATOM   3005  CG  GLN A 386     -33.656  -1.969  11.383  1.00 42.31           C  
ATOM   3006  CD  GLN A 386     -32.406  -2.645  11.930  1.00 42.31           C  
ATOM   3007  NE2 GLN A 386     -31.234  -2.203  11.469  1.00 42.31           N  
ATOM   3008  OE1 GLN A 386     -32.500  -3.553  12.766  1.00 42.31           O  
ATOM   3009  N   ASN A 387     -34.688   1.803  12.797  1.00 48.94           N  
ATOM   3010  CA  ASN A 387     -34.594   3.146  12.234  1.00 48.94           C  
ATOM   3011  C   ASN A 387     -33.719   4.055  13.086  1.00 48.94           C  
ATOM   3012  CB  ASN A 387     -36.000   3.758  12.086  1.00 48.94           C  
ATOM   3013  O   ASN A 387     -32.969   4.863  12.547  1.00 48.94           O  
ATOM   3014  CG  ASN A 387     -36.688   3.342  10.797  1.00 48.94           C  
ATOM   3015  ND2 ASN A 387     -37.969   3.629  10.695  1.00 48.94           N  
ATOM   3016  OD1 ASN A 387     -36.062   2.768   9.906  1.00 48.94           O  
ATOM   3017  N   ALA A 388     -33.688   3.926  14.398  1.00 44.03           N  
ATOM   3018  CA  ALA A 388     -32.781   4.559  15.359  1.00 44.03           C  
ATOM   3019  C   ALA A 388     -31.375   4.027  15.219  1.00 44.03           C  
ATOM   3020  CB  ALA A 388     -33.312   4.340  16.781  1.00 44.03           C  
ATOM   3021  O   ALA A 388     -30.406   4.789  15.312  1.00 44.03           O  
ATOM   3022  N   ILE A 389     -31.250   2.816  14.844  1.00 49.84           N  
ATOM   3023  CA  ILE A 389     -30.000   2.121  14.555  1.00 49.84           C  
ATOM   3024  C   ILE A 389     -29.359   2.701  13.289  1.00 49.84           C  
ATOM   3025  CB  ILE A 389     -30.219   0.601  14.398  1.00 49.84           C  
ATOM   3026  O   ILE A 389     -28.156   2.949  13.250  1.00 49.84           O  
ATOM   3027  CG1 ILE A 389     -30.656  -0.018  15.727  1.00 49.84           C  
ATOM   3028  CG2 ILE A 389     -28.953  -0.077  13.867  1.00 49.84           C  
ATOM   3029  CD1 ILE A 389     -31.094  -1.472  15.617  1.00 49.84           C  
ATOM   3030  N   ASP A 390     -30.094   3.057  12.359  1.00 52.44           N  
ATOM   3031  CA  ASP A 390     -29.656   3.596  11.078  1.00 52.44           C  
ATOM   3032  C   ASP A 390     -29.188   5.043  11.227  1.00 52.44           C  
ATOM   3033  CB  ASP A 390     -30.766   3.506  10.031  1.00 52.44           C  
ATOM   3034  O   ASP A 390     -28.234   5.465  10.562  1.00 52.44           O  
ATOM   3035  CG  ASP A 390     -31.000   2.092   9.531  1.00 52.44           C  
ATOM   3036  OD1 ASP A 390     -30.125   1.217   9.758  1.00 52.44           O  
ATOM   3037  OD2 ASP A 390     -32.062   1.850   8.914  1.00 52.44           O  
ATOM   3038  N   LYS A 391     -29.719   5.855  12.219  1.00 52.12           N  
ATOM   3039  CA  LYS A 391     -29.375   7.254  12.461  1.00 52.12           C  
ATOM   3040  C   LYS A 391     -28.062   7.379  13.219  1.00 52.12           C  
ATOM   3041  CB  LYS A 391     -30.500   7.953  13.234  1.00 52.12           C  
ATOM   3042  O   LYS A 391     -27.266   8.289  12.953  1.00 52.12           O  
ATOM   3043  CG  LYS A 391     -31.672   8.391  12.367  1.00 52.12           C  
ATOM   3044  CD  LYS A 391     -32.688   9.180  13.164  1.00 52.12           C  
ATOM   3045  CE  LYS A 391     -33.938   9.508  12.328  1.00 52.12           C  
ATOM   3046  NZ  LYS A 391     -34.969  10.250  13.125  1.00 52.12           N  
ATOM   3047  N   ILE A 392     -27.719   6.496  14.188  1.00 52.38           N  
ATOM   3048  CA  ILE A 392     -26.453   6.379  14.906  1.00 52.38           C  
ATOM   3049  C   ILE A 392     -25.344   5.980  13.938  1.00 52.38           C  
ATOM   3050  CB  ILE A 392     -26.547   5.359  16.062  1.00 52.38           C  
ATOM   3051  O   ILE A 392     -24.250   6.551  13.969  1.00 52.38           O  
ATOM   3052  CG1 ILE A 392     -27.531   5.855  17.125  1.00 52.38           C  
ATOM   3053  CG2 ILE A 392     -25.172   5.090  16.672  1.00 52.38           C  
ATOM   3054  CD1 ILE A 392     -27.844   4.824  18.203  1.00 52.38           C  
ATOM   3055  N   THR A 393     -25.641   5.043  13.109  1.00 52.47           N  
ATOM   3056  CA  THR A 393     -24.719   4.570  12.086  1.00 52.47           C  
ATOM   3057  C   THR A 393     -24.375   5.691  11.109  1.00 52.47           C  
ATOM   3058  CB  THR A 393     -25.297   3.373  11.312  1.00 52.47           C  
ATOM   3059  O   THR A 393     -23.203   5.875  10.758  1.00 52.47           O  
ATOM   3060  CG2 THR A 393     -24.297   2.846  10.289  1.00 52.47           C  
ATOM   3061  OG1 THR A 393     -25.609   2.324  12.234  1.00 52.47           O  
ATOM   3062  N   ASN A 394     -25.266   6.547  10.766  1.00 57.84           N  
ATOM   3063  CA  ASN A 394     -25.094   7.676   9.859  1.00 57.84           C  
ATOM   3064  C   ASN A 394     -24.281   8.789  10.508  1.00 57.84           C  
ATOM   3065  CB  ASN A 394     -26.438   8.211   9.383  1.00 57.84           C  
ATOM   3066  O   ASN A 394     -23.438   9.414   9.859  1.00 57.84           O  
ATOM   3067  CG  ASN A 394     -27.109   7.285   8.383  1.00 57.84           C  
ATOM   3068  ND2 ASN A 394     -28.422   7.418   8.250  1.00 57.84           N  
ATOM   3069  OD1 ASN A 394     -26.453   6.461   7.742  1.00 57.84           O  
ATOM   3070  N   LYS A 395     -24.438   9.102  11.797  1.00 59.47           N  
ATOM   3071  CA  LYS A 395     -23.688  10.094  12.562  1.00 59.47           C  
ATOM   3072  C   LYS A 395     -22.234   9.664  12.750  1.00 59.47           C  
ATOM   3073  CB  LYS A 395     -24.344  10.336  13.922  1.00 59.47           C  
ATOM   3074  O   LYS A 395     -21.328  10.477  12.633  1.00 59.47           O  
ATOM   3075  CG  LYS A 395     -23.859  11.586  14.641  1.00 59.47           C  
ATOM   3076  CD  LYS A 395     -24.797  12.000  15.750  1.00 59.47           C  
ATOM   3077  CE  LYS A 395     -24.344  13.281  16.422  1.00 59.47           C  
ATOM   3078  NZ  LYS A 395     -25.188  13.625  17.609  1.00 59.47           N  
ATOM   3079  N   VAL A 396     -22.031   8.438  13.039  1.00 57.38           N  
ATOM   3080  CA  VAL A 396     -20.703   7.859  13.156  1.00 57.38           C  
ATOM   3081  C   VAL A 396     -19.984   7.945  11.820  1.00 57.38           C  
ATOM   3082  CB  VAL A 396     -20.766   6.395  13.641  1.00 57.38           C  
ATOM   3083  O   VAL A 396     -18.797   8.320  11.758  1.00 57.38           O  
ATOM   3084  CG1 VAL A 396     -19.375   5.742  13.555  1.00 57.38           C  
ATOM   3085  CG2 VAL A 396     -21.312   6.320  15.062  1.00 57.38           C  
ATOM   3086  N   ASN A 397     -20.703   7.637  10.766  1.00 58.69           N  
ATOM   3087  CA  ASN A 397     -20.188   7.715   9.406  1.00 58.69           C  
ATOM   3088  C   ASN A 397     -19.797   9.148   9.039  1.00 58.69           C  
ATOM   3089  CB  ASN A 397     -21.203   7.168   8.398  1.00 58.69           C  
ATOM   3090  O   ASN A 397     -18.781   9.367   8.367  1.00 58.69           O  
ATOM   3091  CG  ASN A 397     -21.297   5.656   8.430  1.00 58.69           C  
ATOM   3092  ND2 ASN A 397     -22.406   5.121   7.965  1.00 58.69           N  
ATOM   3093  OD1 ASN A 397     -20.359   4.973   8.875  1.00 58.69           O  
ATOM   3094  N   SER A 398     -20.531  10.188   9.492  1.00 61.72           N  
ATOM   3095  CA  SER A 398     -20.281  11.602   9.234  1.00 61.72           C  
ATOM   3096  C   SER A 398     -19.047  12.094   9.992  1.00 61.72           C  
ATOM   3097  CB  SER A 398     -21.500  12.438   9.633  1.00 61.72           C  
ATOM   3098  O   SER A 398     -18.250  12.859   9.453  1.00 61.72           O  
ATOM   3099  OG  SER A 398     -21.625  12.508  11.039  1.00 61.72           O  
ATOM   3100  N   VAL A 399     -18.828  11.766  11.156  1.00 56.59           N  
ATOM   3101  CA  VAL A 399     -17.688  12.125  11.984  1.00 56.59           C  
ATOM   3102  C   VAL A 399     -16.422  11.469  11.438  1.00 56.59           C  
ATOM   3103  CB  VAL A 399     -17.891  11.727  13.461  1.00 56.59           C  
ATOM   3104  O   VAL A 399     -15.359  12.094  11.398  1.00 56.59           O  
ATOM   3105  CG1 VAL A 399     -16.609  11.922  14.266  1.00 56.59           C  
ATOM   3106  CG2 VAL A 399     -19.047  12.531  14.070  1.00 56.59           C  
ATOM   3107  N   ILE A 400     -16.500  10.320  10.914  1.00 58.97           N  
ATOM   3108  CA  ILE A 400     -15.406   9.562  10.305  1.00 58.97           C  
ATOM   3109  C   ILE A 400     -14.938  10.266   9.031  1.00 58.97           C  
ATOM   3110  CB  ILE A 400     -15.828   8.109   9.992  1.00 58.97           C  
ATOM   3111  O   ILE A 400     -13.734  10.375   8.781  1.00 58.97           O  
ATOM   3112  CG1 ILE A 400     -16.031   7.324  11.289  1.00 58.97           C  
ATOM   3113  CG2 ILE A 400     -14.797   7.430   9.094  1.00 58.97           C  
ATOM   3114  CD1 ILE A 400     -16.641   5.938  11.078  1.00 58.97           C  
ATOM   3115  N   GLU A 401     -15.906  10.648   8.281  1.00 56.84           N  
ATOM   3116  CA  GLU A 401     -15.617  11.344   7.035  1.00 56.84           C  
ATOM   3117  C   GLU A 401     -14.836  12.625   7.289  1.00 56.84           C  
ATOM   3118  CB  GLU A 401     -16.906  11.664   6.281  1.00 56.84           C  
ATOM   3119  O   GLU A 401     -13.914  12.953   6.543  1.00 56.84           O  
ATOM   3120  CG  GLU A 401     -17.422  10.508   5.422  1.00 56.84           C  
ATOM   3121  CD  GLU A 401     -18.625  10.883   4.578  1.00 56.84           C  
ATOM   3122  OE1 GLU A 401     -19.125  10.023   3.812  1.00 56.84           O  
ATOM   3123  OE2 GLU A 401     -19.094  12.039   4.684  1.00 56.84           O  
ATOM   3124  N   LYS A 402     -15.125  13.352   8.297  1.00 56.16           N  
ATOM   3125  CA  LYS A 402     -14.492  14.609   8.672  1.00 56.16           C  
ATOM   3126  C   LYS A 402     -13.094  14.367   9.234  1.00 56.16           C  
ATOM   3127  CB  LYS A 402     -15.344  15.359   9.695  1.00 56.16           C  
ATOM   3128  O   LYS A 402     -12.164  15.133   8.961  1.00 56.16           O  
ATOM   3129  CG  LYS A 402     -16.484  16.156   9.078  1.00 56.16           C  
ATOM   3130  CD  LYS A 402     -17.281  16.906  10.141  1.00 56.16           C  
ATOM   3131  CE  LYS A 402     -18.500  17.594   9.547  1.00 56.16           C  
ATOM   3132  NZ  LYS A 402     -19.250  18.391  10.570  1.00 56.16           N  
ATOM   3133  N   MET A 403     -12.859  13.375   9.875  1.00 52.59           N  
ATOM   3134  CA  MET A 403     -11.578  12.984  10.461  1.00 52.59           C  
ATOM   3135  C   MET A 403     -10.656  12.391   9.398  1.00 52.59           C  
ATOM   3136  CB  MET A 403     -11.789  11.977  11.594  1.00 52.59           C  
ATOM   3137  O   MET A 403      -9.438  12.578   9.453  1.00 52.59           O  
ATOM   3138  CG  MET A 403     -12.297  12.594  12.875  1.00 52.59           C  
ATOM   3139  SD  MET A 403     -12.391  11.391  14.258  1.00 52.59           S  
ATOM   3140  CE  MET A 403     -10.805  10.539  14.039  1.00 52.59           C  
ATOM   3141  N   ASN A 404     -11.094  11.773   8.305  1.00 50.94           N  
ATOM   3142  CA  ASN A 404     -10.445  11.141   7.160  1.00 50.94           C  
ATOM   3143  C   ASN A 404      -9.750  12.172   6.273  1.00 50.94           C  
ATOM   3144  CB  ASN A 404     -11.461  10.344   6.344  1.00 50.94           C  
ATOM   3145  O   ASN A 404      -8.664  11.914   5.754  1.00 50.94           O  
ATOM   3146  CG  ASN A 404     -10.805   9.305   5.449  1.00 50.94           C  
ATOM   3147  ND2 ASN A 404     -11.516   8.891   4.406  1.00 50.94           N  
ATOM   3148  OD1 ASN A 404      -9.672   8.883   5.695  1.00 50.94           O  
ATOM   3149  N   THR A 405     -10.250  13.242   6.094  1.00 56.25           N  
ATOM   3150  CA  THR A 405      -9.641  14.289   5.281  1.00 56.25           C  
ATOM   3151  C   THR A 405      -8.344  14.773   5.914  1.00 56.25           C  
ATOM   3152  CB  THR A 405     -10.602  15.484   5.098  1.00 56.25           C  
ATOM   3153  O   THR A 405      -7.348  14.984   5.215  1.00 56.25           O  
ATOM   3154  CG2 THR A 405     -10.062  16.469   4.066  1.00 56.25           C  
ATOM   3155  OG1 THR A 405     -11.875  15.000   4.656  1.00 56.25           O  
ATOM   3156  N   GLN A 406      -8.242  14.727   7.148  1.00 46.91           N  
ATOM   3157  CA  GLN A 406      -7.105  15.258   7.895  1.00 46.91           C  
ATOM   3158  C   GLN A 406      -6.000  14.211   8.039  1.00 46.91           C  
ATOM   3159  CB  GLN A 406      -7.547  15.750   9.273  1.00 46.91           C  
ATOM   3160  O   GLN A 406      -4.816  14.531   7.922  1.00 46.91           O  
ATOM   3161  CG  GLN A 406      -8.477  16.953   9.234  1.00 46.91           C  
ATOM   3162  CD  GLN A 406      -7.758  18.234   8.875  1.00 46.91           C  
ATOM   3163  NE2 GLN A 406      -8.500  19.219   8.375  1.00 46.91           N  
ATOM   3164  OE1 GLN A 406      -6.539  18.344   9.047  1.00 46.91           O  
ATOM   3165  N   PHE A 407      -6.305  12.859   8.070  1.00 50.28           N  
ATOM   3166  CA  PHE A 407      -5.371  11.758   8.273  1.00 50.28           C  
ATOM   3167  C   PHE A 407      -4.801  11.289   6.941  1.00 50.28           C  
ATOM   3168  CB  PHE A 407      -6.055  10.594   8.992  1.00 50.28           C  
ATOM   3169  O   PHE A 407      -3.623  10.938   6.852  1.00 50.28           O  
ATOM   3170  CG  PHE A 407      -6.129  10.766  10.484  1.00 50.28           C  
ATOM   3171  CD1 PHE A 407      -4.992  10.625  11.273  1.00 50.28           C  
ATOM   3172  CD2 PHE A 407      -7.336  11.062  11.102  1.00 50.28           C  
ATOM   3173  CE1 PHE A 407      -5.059  10.781  12.656  1.00 50.28           C  
ATOM   3174  CE2 PHE A 407      -7.410  11.227  12.484  1.00 50.28           C  
ATOM   3175  CZ  PHE A 407      -6.270  11.078  13.258  1.00 50.28           C  
ATOM   3176  N   THR A 408      -5.727  11.281   5.879  1.00 51.91           N  
ATOM   3177  CA  THR A 408      -5.309  10.984   4.516  1.00 51.91           C  
ATOM   3178  C   THR A 408      -4.336  12.047   4.008  1.00 51.91           C  
ATOM   3179  CB  THR A 408      -6.516  10.898   3.566  1.00 51.91           C  
ATOM   3180  O   THR A 408      -3.359  11.727   3.324  1.00 51.91           O  
ATOM   3181  CG2 THR A 408      -6.090  10.453   2.172  1.00 51.91           C  
ATOM   3182  OG1 THR A 408      -7.461   9.953   4.090  1.00 51.91           O  
ATOM   3183  N   ALA A 409      -4.516  13.258   4.340  1.00 49.50           N  
ATOM   3184  CA  ALA A 409      -3.641  14.383   4.016  1.00 49.50           C  
ATOM   3185  C   ALA A 409      -2.303  14.266   4.738  1.00 49.50           C  
ATOM   3186  CB  ALA A 409      -4.320  15.703   4.375  1.00 49.50           C  
ATOM   3187  O   ALA A 409      -1.248  14.516   4.152  1.00 49.50           O  
ATOM   3188  N   VAL A 410      -2.273  13.711   5.922  1.00 48.28           N  
ATOM   3189  CA  VAL A 410      -1.094  13.523   6.758  1.00 48.28           C  
ATOM   3190  C   VAL A 410      -0.346  12.266   6.320  1.00 48.28           C  
ATOM   3191  CB  VAL A 410      -1.469  13.430   8.258  1.00 48.28           C  
ATOM   3192  O   VAL A 410       0.886  12.258   6.273  1.00 48.28           O  
ATOM   3193  CG1 VAL A 410      -0.246  13.070   9.094  1.00 48.28           C  
ATOM   3194  CG2 VAL A 410      -2.084  14.742   8.734  1.00 48.28           C  
ATOM   3195  N   GLY A 411      -1.127  11.125   6.012  1.00 47.91           N  
ATOM   3196  CA  GLY A 411      -0.561   9.906   5.453  1.00 47.91           C  
ATOM   3197  C   GLY A 411       0.157  10.125   4.137  1.00 47.91           C  
ATOM   3198  O   GLY A 411       1.233   9.570   3.908  1.00 47.91           O  
ATOM   3199  N   LYS A 412      -0.417  10.977   3.154  1.00 49.41           N  
ATOM   3200  CA  LYS A 412       0.129  11.320   1.845  1.00 49.41           C  
ATOM   3201  C   LYS A 412       1.370  12.203   1.979  1.00 49.41           C  
ATOM   3202  CB  LYS A 412      -0.924  12.031   0.992  1.00 49.41           C  
ATOM   3203  O   LYS A 412       2.336  12.039   1.232  1.00 49.41           O  
ATOM   3204  CG  LYS A 412      -1.985  11.102   0.421  1.00 49.41           C  
ATOM   3205  CD  LYS A 412      -2.943  11.844  -0.500  1.00 49.41           C  
ATOM   3206  CE  LYS A 412      -4.051  10.938  -1.013  1.00 49.41           C  
ATOM   3207  NZ  LYS A 412      -5.016  11.672  -1.885  1.00 49.41           N  
ATOM   3208  N   GLU A 413       1.492  13.047   2.955  1.00 49.28           N  
ATOM   3209  CA  GLU A 413       2.609  13.945   3.246  1.00 49.28           C  
ATOM   3210  C   GLU A 413       3.768  13.188   3.891  1.00 49.28           C  
ATOM   3211  CB  GLU A 413       2.160  15.086   4.156  1.00 49.28           C  
ATOM   3212  O   GLU A 413       4.934  13.461   3.602  1.00 49.28           O  
ATOM   3213  CG  GLU A 413       1.290  16.125   3.459  1.00 49.28           C  
ATOM   3214  CD  GLU A 413       2.029  16.906   2.381  1.00 49.28           C  
ATOM   3215  OE1 GLU A 413       1.369  17.547   1.532  1.00 49.28           O  
ATOM   3216  OE2 GLU A 413       3.281  16.859   2.385  1.00 49.28           O  
ATOM   3217  N   PHE A 414       3.484  12.156   4.594  1.00 50.03           N  
ATOM   3218  CA  PHE A 414       4.469  11.336   5.285  1.00 50.03           C  
ATOM   3219  C   PHE A 414       5.039  10.273   4.352  1.00 50.03           C  
ATOM   3220  CB  PHE A 414       3.848  10.672   6.520  1.00 50.03           C  
ATOM   3221  O   PHE A 414       6.207   9.898   4.477  1.00 50.03           O  
ATOM   3222  CG  PHE A 414       3.773  11.578   7.719  1.00 50.03           C  
ATOM   3223  CD1 PHE A 414       4.918  11.891   8.445  1.00 50.03           C  
ATOM   3224  CD2 PHE A 414       2.557  12.109   8.125  1.00 50.03           C  
ATOM   3225  CE1 PHE A 414       4.852  12.727   9.555  1.00 50.03           C  
ATOM   3226  CE2 PHE A 414       2.482  12.945   9.242  1.00 50.03           C  
ATOM   3227  CZ  PHE A 414       3.631  13.250   9.953  1.00 50.03           C  
ATOM   3228  N   ASN A 415       4.160   9.781   3.389  1.00 45.53           N  
ATOM   3229  CA  ASN A 415       4.605   8.914   2.303  1.00 45.53           C  
ATOM   3230  C   ASN A 415       5.613   9.617   1.398  1.00 45.53           C  
ATOM   3231  CB  ASN A 415       3.406   8.422   1.485  1.00 45.53           C  
ATOM   3232  O   ASN A 415       6.559   8.992   0.916  1.00 45.53           O  
ATOM   3233  CG  ASN A 415       2.854   7.109   1.991  1.00 45.53           C  
ATOM   3234  ND2 ASN A 415       1.670   6.738   1.514  1.00 45.53           N  
ATOM   3235  OD1 ASN A 415       3.482   6.426   2.805  1.00 45.53           O  
ATOM   3236  N   HIS A 416       5.527  10.953   1.164  1.00 46.31           N  
ATOM   3237  CA  HIS A 416       6.445  11.812   0.422  1.00 46.31           C  
ATOM   3238  C   HIS A 416       7.730  12.055   1.207  1.00 46.31           C  
ATOM   3239  CB  HIS A 416       5.773  13.148   0.085  1.00 46.31           C  
ATOM   3240  O   HIS A 416       8.812  12.125   0.625  1.00 46.31           O  
ATOM   3241  CG  HIS A 416       6.574  14.000  -0.845  1.00 46.31           C  
ATOM   3242  CD2 HIS A 416       6.500  14.164  -2.188  1.00 46.31           C  
ATOM   3243  ND1 HIS A 416       7.598  14.820  -0.412  1.00 46.31           N  
ATOM   3244  CE1 HIS A 416       8.117  15.445  -1.451  1.00 46.31           C  
ATOM   3245  NE2 HIS A 416       7.473  15.070  -2.539  1.00 46.31           N  
ATOM   3246  N   LEU A 417       7.734  11.906   2.625  1.00 47.38           N  
ATOM   3247  CA  LEU A 417       8.859  12.117   3.531  1.00 47.38           C  
ATOM   3248  C   LEU A 417       9.477  10.781   3.938  1.00 47.38           C  
ATOM   3249  CB  LEU A 417       8.406  12.883   4.777  1.00 47.38           C  
ATOM   3250  O   LEU A 417      10.531  10.758   4.586  1.00 47.38           O  
ATOM   3251  CG  LEU A 417       8.266  14.398   4.621  1.00 47.38           C  
ATOM   3252  CD1 LEU A 417       7.324  14.953   5.688  1.00 47.38           C  
ATOM   3253  CD2 LEU A 417       9.625  15.078   4.703  1.00 47.38           C  
ATOM   3254  N   GLU A 418       8.953   9.516   3.605  1.00 41.78           N  
ATOM   3255  CA  GLU A 418       9.102   8.070   3.797  1.00 41.78           C  
ATOM   3256  C   GLU A 418      10.422   7.574   3.211  1.00 41.78           C  
ATOM   3257  CB  GLU A 418       7.930   7.320   3.164  1.00 41.78           C  
ATOM   3258  O   GLU A 418      10.992   6.594   3.691  1.00 41.78           O  
ATOM   3259  CG  GLU A 418       7.703   5.934   3.748  1.00 41.78           C  
ATOM   3260  CD  GLU A 418       6.453   5.254   3.215  1.00 41.78           C  
ATOM   3261  OE1 GLU A 418       6.137   4.125   3.660  1.00 41.78           O  
ATOM   3262  OE2 GLU A 418       5.785   5.852   2.344  1.00 41.78           O  
ATOM   3263  N   LYS A 419      11.445   8.469   2.611  1.00 46.81           N  
ATOM   3264  CA  LYS A 419      12.742   8.172   2.002  1.00 46.81           C  
ATOM   3265  C   LYS A 419      13.891   8.562   2.934  1.00 46.81           C  
ATOM   3266  CB  LYS A 419      12.891   8.906   0.666  1.00 46.81           C  
ATOM   3267  O   LYS A 419      14.977   7.980   2.859  1.00 46.81           O  
ATOM   3268  CG  LYS A 419      12.414   8.102  -0.534  1.00 46.81           C  
ATOM   3269  CD  LYS A 419      12.727   8.812  -1.845  1.00 46.81           C  
ATOM   3270  CE  LYS A 419      12.203   8.031  -3.043  1.00 46.81           C  
ATOM   3271  NZ  LYS A 419      12.508   8.727  -4.332  1.00 46.81           N  
ATOM   3272  N   ARG A 420      13.562   8.781   4.293  1.00 45.28           N  
ATOM   3273  CA  ARG A 420      14.672   8.984   5.219  1.00 45.28           C  
ATOM   3274  C   ARG A 420      14.578   8.023   6.402  1.00 45.28           C  
ATOM   3275  CB  ARG A 420      14.703  10.430   5.719  1.00 45.28           C  
ATOM   3276  O   ARG A 420      15.602   7.637   6.977  1.00 45.28           O  
ATOM   3277  CG  ARG A 420      15.539  11.359   4.852  1.00 45.28           C  
ATOM   3278  CD  ARG A 420      15.477  12.797   5.352  1.00 45.28           C  
ATOM   3279  NE  ARG A 420      16.469  13.047   6.391  1.00 45.28           N  
ATOM   3280  NH1 ARG A 420      15.820  15.234   6.773  1.00 45.28           N  
ATOM   3281  NH2 ARG A 420      17.547  14.320   7.969  1.00 45.28           N  
ATOM   3282  CZ  ARG A 420      16.609  14.203   7.039  1.00 45.28           C  
ATOM   3283  N   ILE A 421      13.758   6.820   6.340  1.00 44.81           N  
ATOM   3284  CA  ILE A 421      13.867   6.023   7.559  1.00 44.81           C  
ATOM   3285  C   ILE A 421      12.992   4.781   7.441  1.00 44.81           C  
ATOM   3286  CB  ILE A 421      13.477   6.844   8.805  1.00 44.81           C  
ATOM   3287  O   ILE A 421      11.766   4.867   7.559  1.00 44.81           O  
ATOM   3288  CG1 ILE A 421      14.461   8.000   9.023  1.00 44.81           C  
ATOM   3289  CG2 ILE A 421      13.414   5.945  10.047  1.00 44.81           C  
ATOM   3290  CD1 ILE A 421      14.055   8.969  10.125  1.00 44.81           C  
ATOM   3291  N   GLU A 422      13.047   3.795   6.504  1.00 46.31           N  
ATOM   3292  CA  GLU A 422      12.406   2.508   6.258  1.00 46.31           C  
ATOM   3293  C   GLU A 422      11.938   1.867   7.559  1.00 46.31           C  
ATOM   3294  CB  GLU A 422      13.359   1.562   5.523  1.00 46.31           C  
ATOM   3295  O   GLU A 422      10.836   1.310   7.625  1.00 46.31           O  
ATOM   3296  CG  GLU A 422      13.344   1.722   4.008  1.00 46.31           C  
ATOM   3297  CD  GLU A 422      14.281   0.769   3.293  1.00 46.31           C  
ATOM   3298  OE1 GLU A 422      14.344   0.798   2.043  1.00 46.31           O  
ATOM   3299  OE2 GLU A 422      14.969  -0.013   3.988  1.00 46.31           O  
ATOM   3300  N   ASN A 423      12.516   2.186   8.820  1.00 45.44           N  
ATOM   3301  CA  ASN A 423      12.102   1.717  10.141  1.00 45.44           C  
ATOM   3302  C   ASN A 423      11.117   2.680  10.797  1.00 45.44           C  
ATOM   3303  CB  ASN A 423      13.320   1.512  11.039  1.00 45.44           C  
ATOM   3304  O   ASN A 423      10.211   2.252  11.508  1.00 45.44           O  
ATOM   3305  CG  ASN A 423      13.125   0.393  12.047  1.00 45.44           C  
ATOM   3306  ND2 ASN A 423      14.109   0.189  12.906  1.00 45.44           N  
ATOM   3307  OD1 ASN A 423      12.094  -0.283  12.047  1.00 45.44           O  
ATOM   3308  N   LEU A 424      11.086   3.844  10.406  1.00 42.28           N  
ATOM   3309  CA  LEU A 424      10.219   4.914  10.891  1.00 42.28           C  
ATOM   3310  C   LEU A 424       8.867   4.879  10.188  1.00 42.28           C  
ATOM   3311  CB  LEU A 424      10.883   6.277  10.664  1.00 42.28           C  
ATOM   3312  O   LEU A 424       7.844   5.195  10.797  1.00 42.28           O  
ATOM   3313  CG  LEU A 424      10.688   7.316  11.773  1.00 42.28           C  
ATOM   3314  CD1 LEU A 424      11.703   7.094  12.891  1.00 42.28           C  
ATOM   3315  CD2 LEU A 424      10.805   8.727  11.211  1.00 42.28           C  
ATOM   3316  N   ASN A 425       8.805   4.359   9.023  1.00 41.03           N  
ATOM   3317  CA  ASN A 425       7.590   4.211   8.227  1.00 41.03           C  
ATOM   3318  C   ASN A 425       6.668   3.141   8.805  1.00 41.03           C  
ATOM   3319  CB  ASN A 425       7.941   3.881   6.777  1.00 41.03           C  
ATOM   3320  O   ASN A 425       5.453   3.328   8.867  1.00 41.03           O  
ATOM   3321  CG  ASN A 425       6.727   3.895   5.867  1.00 41.03           C  
ATOM   3322  ND2 ASN A 425       6.855   3.273   4.699  1.00 41.03           N  
ATOM   3323  OD1 ASN A 425       5.684   4.457   6.211  1.00 41.03           O  
ATOM   3324  N   LYS A 426       7.238   1.942   9.180  1.00 50.53           N  
ATOM   3325  CA  LYS A 426       6.445   0.896   9.820  1.00 50.53           C  
ATOM   3326  C   LYS A 426       5.945   1.346  11.188  1.00 50.53           C  
ATOM   3327  CB  LYS A 426       7.266  -0.388   9.953  1.00 50.53           C  
ATOM   3328  O   LYS A 426       4.797   1.075  11.555  1.00 50.53           O  
ATOM   3329  CG  LYS A 426       7.434  -1.158   8.656  1.00 50.53           C  
ATOM   3330  CD  LYS A 426       8.156  -2.480   8.875  1.00 50.53           C  
ATOM   3331  CE  LYS A 426       8.391  -3.217   7.566  1.00 50.53           C  
ATOM   3332  NZ  LYS A 426       9.148  -4.488   7.773  1.00 50.53           N  
ATOM   3333  N   LYS A 427       6.789   2.102  11.898  1.00 52.59           N  
ATOM   3334  CA  LYS A 427       6.473   2.623  13.227  1.00 52.59           C  
ATOM   3335  C   LYS A 427       5.484   3.785  13.141  1.00 52.59           C  
ATOM   3336  CB  LYS A 427       7.746   3.072  13.945  1.00 52.59           C  
ATOM   3337  O   LYS A 427       4.582   3.902  13.969  1.00 52.59           O  
ATOM   3338  CG  LYS A 427       8.531   1.934  14.586  1.00 52.59           C  
ATOM   3339  CD  LYS A 427       9.742   2.449  15.352  1.00 52.59           C  
ATOM   3340  CE  LYS A 427      10.602   1.307  15.867  1.00 52.59           C  
ATOM   3341  NZ  LYS A 427      11.852   1.808  16.531  1.00 52.59           N  
ATOM   3342  N   VAL A 428       5.590   4.641  12.195  1.00 57.16           N  
ATOM   3343  CA  VAL A 428       4.715   5.781  11.953  1.00 57.16           C  
ATOM   3344  C   VAL A 428       3.354   5.293  11.461  1.00 57.16           C  
ATOM   3345  CB  VAL A 428       5.328   6.762  10.930  1.00 57.16           C  
ATOM   3346  O   VAL A 428       2.314   5.770  11.922  1.00 57.16           O  
ATOM   3347  CG1 VAL A 428       4.312   7.824  10.523  1.00 57.16           C  
ATOM   3348  CG2 VAL A 428       6.590   7.410  11.500  1.00 57.16           C  
ATOM   3349  N   ASP A 429       3.332   4.297  10.445  1.00 60.53           N  
ATOM   3350  CA  ASP A 429       2.090   3.676   9.992  1.00 60.53           C  
ATOM   3351  C   ASP A 429       1.382   2.961  11.141  1.00 60.53           C  
ATOM   3352  CB  ASP A 429       2.365   2.693   8.852  1.00 60.53           C  
ATOM   3353  O   ASP A 429       0.161   3.062  11.281  1.00 60.53           O  
ATOM   3354  CG  ASP A 429       2.646   3.385   7.527  1.00 60.53           C  
ATOM   3355  OD1 ASP A 429       2.367   4.598   7.402  1.00 60.53           O  
ATOM   3356  OD2 ASP A 429       3.150   2.711   6.602  1.00 60.53           O  
ATOM   3357  N   ASP A 430       2.180   2.309  11.938  1.00 63.66           N  
ATOM   3358  CA  ASP A 430       1.664   1.614  13.109  1.00 63.66           C  
ATOM   3359  C   ASP A 430       1.156   2.605  14.156  1.00 63.66           C  
ATOM   3360  CB  ASP A 430       2.742   0.715  13.719  1.00 63.66           C  
ATOM   3361  O   ASP A 430       0.110   2.387  14.773  1.00 63.66           O  
ATOM   3362  CG  ASP A 430       2.898  -0.603  12.984  1.00 63.66           C  
ATOM   3363  OD1 ASP A 430       2.084  -0.900  12.078  1.00 63.66           O  
ATOM   3364  OD2 ASP A 430       3.846  -1.353  13.305  1.00 63.66           O  
ATOM   3365  N   GLY A 431       1.891   3.689  14.414  1.00 66.88           N  
ATOM   3366  CA  GLY A 431       1.480   4.746  15.320  1.00 66.88           C  
ATOM   3367  C   GLY A 431       0.195   5.434  14.898  1.00 66.88           C  
ATOM   3368  O   GLY A 431      -0.677   5.695  15.734  1.00 66.88           O  
ATOM   3369  N   PHE A 432       0.080   5.754  13.656  1.00 71.31           N  
ATOM   3370  CA  PHE A 432      -1.119   6.371  13.102  1.00 71.31           C  
ATOM   3371  C   PHE A 432      -2.322   5.445  13.250  1.00 71.31           C  
ATOM   3372  CB  PHE A 432      -0.908   6.723  11.625  1.00 71.31           C  
ATOM   3373  O   PHE A 432      -3.416   5.895  13.602  1.00 71.31           O  
ATOM   3374  CG  PHE A 432      -0.183   8.023  11.406  1.00 71.31           C  
ATOM   3375  CD1 PHE A 432      -0.806   9.234  11.680  1.00 71.31           C  
ATOM   3376  CD2 PHE A 432       1.124   8.031  10.938  1.00 71.31           C  
ATOM   3377  CE1 PHE A 432      -0.137  10.445  11.477  1.00 71.31           C  
ATOM   3378  CE2 PHE A 432       1.799   9.234  10.734  1.00 71.31           C  
ATOM   3379  CZ  PHE A 432       1.166  10.438  11.008  1.00 71.31           C  
ATOM   3380  N   LEU A 433      -2.117   4.211  12.914  1.00 77.50           N  
ATOM   3381  CA  LEU A 433      -3.168   3.209  13.031  1.00 77.50           C  
ATOM   3382  C   LEU A 433      -3.605   3.045  14.484  1.00 77.50           C  
ATOM   3383  CB  LEU A 433      -2.691   1.864  12.477  1.00 77.50           C  
ATOM   3384  O   LEU A 433      -4.797   2.912  14.766  1.00 77.50           O  
ATOM   3385  CG  LEU A 433      -3.738   0.752  12.398  1.00 77.50           C  
ATOM   3386  CD1 LEU A 433      -4.828   1.116  11.398  1.00 77.50           C  
ATOM   3387  CD2 LEU A 433      -3.084  -0.575  12.031  1.00 77.50           C  
ATOM   3388  N   ASP A 434      -2.693   3.045  15.367  1.00 75.00           N  
ATOM   3389  CA  ASP A 434      -2.979   2.943  16.797  1.00 75.00           C  
ATOM   3390  C   ASP A 434      -3.777   4.152  17.281  1.00 75.00           C  
ATOM   3391  CB  ASP A 434      -1.681   2.816  17.594  1.00 75.00           C  
ATOM   3392  O   ASP A 434      -4.727   4.004  18.047  1.00 75.00           O  
ATOM   3393  CG  ASP A 434      -1.050   1.438  17.484  1.00 75.00           C  
ATOM   3394  OD1 ASP A 434      -1.742   0.482  17.078  1.00 75.00           O  
ATOM   3395  OD2 ASP A 434       0.149   1.309  17.812  1.00 75.00           O  
ATOM   3396  N   ILE A 435      -3.363   5.258  16.891  1.00 71.62           N  
ATOM   3397  CA  ILE A 435      -4.047   6.484  17.281  1.00 71.62           C  
ATOM   3398  C   ILE A 435      -5.473   6.477  16.734  1.00 71.62           C  
ATOM   3399  CB  ILE A 435      -3.287   7.734  16.781  1.00 71.62           C  
ATOM   3400  O   ILE A 435      -6.418   6.824  17.438  1.00 71.62           O  
ATOM   3401  CG1 ILE A 435      -1.963   7.891  17.531  1.00 71.62           C  
ATOM   3402  CG2 ILE A 435      -4.152   8.992  16.922  1.00 71.62           C  
ATOM   3403  CD1 ILE A 435      -1.060   8.984  16.984  1.00 71.62           C  
ATOM   3404  N   TRP A 436      -5.516   6.137  15.469  1.00 78.38           N  
ATOM   3405  CA  TRP A 436      -6.832   6.035  14.852  1.00 78.38           C  
ATOM   3406  C   TRP A 436      -7.711   5.035  15.594  1.00 78.38           C  
ATOM   3407  CB  TRP A 436      -6.699   5.621  13.383  1.00 78.38           C  
ATOM   3408  O   TRP A 436      -8.883   5.312  15.867  1.00 78.38           O  
ATOM   3409  CG  TRP A 436      -8.000   5.258  12.734  1.00 78.38           C  
ATOM   3410  CD1 TRP A 436      -8.430   4.008  12.391  1.00 78.38           C  
ATOM   3411  CD2 TRP A 436      -9.047   6.160  12.344  1.00 78.38           C  
ATOM   3412  CE2 TRP A 436     -10.078   5.383  11.773  1.00 78.38           C  
ATOM   3413  CE3 TRP A 436      -9.211   7.547  12.430  1.00 78.38           C  
ATOM   3414  NE1 TRP A 436      -9.680   4.074  11.812  1.00 78.38           N  
ATOM   3415  CH2 TRP A 436     -11.391   7.312  11.383  1.00 78.38           C  
ATOM   3416  CZ2 TRP A 436     -11.258   5.949  11.289  1.00 78.38           C  
ATOM   3417  CZ3 TRP A 436     -10.383   8.109  11.945  1.00 78.38           C  
ATOM   3418  N   THR A 437      -7.168   3.900  15.773  1.00 82.12           N  
ATOM   3419  CA  THR A 437      -7.883   2.848  16.484  1.00 82.12           C  
ATOM   3420  C   THR A 437      -8.344   3.338  17.859  1.00 82.12           C  
ATOM   3421  CB  THR A 437      -7.004   1.594  16.656  1.00 82.12           C  
ATOM   3422  O   THR A 437      -9.492   3.104  18.250  1.00 82.12           O  
ATOM   3423  CG2 THR A 437      -7.758   0.490  17.391  1.00 82.12           C  
ATOM   3424  OG1 THR A 437      -6.609   1.112  15.367  1.00 82.12           O  
ATOM   3425  N   TYR A 438      -7.547   3.996  18.562  1.00 77.44           N  
ATOM   3426  CA  TYR A 438      -7.879   4.562  19.875  1.00 77.44           C  
ATOM   3427  C   TYR A 438      -9.016   5.578  19.750  1.00 77.44           C  
ATOM   3428  CB  TYR A 438      -6.652   5.227  20.500  1.00 77.44           C  
ATOM   3429  O   TYR A 438      -9.953   5.566  20.547  1.00 77.44           O  
ATOM   3430  CG  TYR A 438      -5.902   4.328  21.453  1.00 77.44           C  
ATOM   3431  CD1 TYR A 438      -6.324   4.180  22.781  1.00 77.44           C  
ATOM   3432  CD2 TYR A 438      -4.773   3.631  21.047  1.00 77.44           C  
ATOM   3433  CE1 TYR A 438      -5.637   3.357  23.656  1.00 77.44           C  
ATOM   3434  CE2 TYR A 438      -4.078   2.805  21.922  1.00 77.44           C  
ATOM   3435  OH  TYR A 438      -3.832   1.858  24.094  1.00 77.44           O  
ATOM   3436  CZ  TYR A 438      -4.516   2.674  23.219  1.00 77.44           C  
ATOM   3437  N   ASN A 439      -8.922   6.504  18.844  1.00 76.62           N  
ATOM   3438  CA  ASN A 439      -9.945   7.520  18.625  1.00 76.62           C  
ATOM   3439  C   ASN A 439     -11.289   6.898  18.281  1.00 76.62           C  
ATOM   3440  CB  ASN A 439      -9.508   8.492  17.531  1.00 76.62           C  
ATOM   3441  O   ASN A 439     -12.336   7.355  18.750  1.00 76.62           O  
ATOM   3442  CG  ASN A 439      -8.430   9.453  18.000  1.00 76.62           C  
ATOM   3443  ND2 ASN A 439      -7.746  10.078  17.047  1.00 76.62           N  
ATOM   3444  OD1 ASN A 439      -8.211   9.625  19.203  1.00 76.62           O  
ATOM   3445  N   ALA A 440     -11.203   5.984  17.406  1.00 79.56           N  
ATOM   3446  CA  ALA A 440     -12.414   5.273  17.031  1.00 79.56           C  
ATOM   3447  C   ALA A 440     -13.055   4.582  18.219  1.00 79.56           C  
ATOM   3448  CB  ALA A 440     -12.117   4.258  15.922  1.00 79.56           C  
ATOM   3449  O   ALA A 440     -14.266   4.664  18.422  1.00 79.56           O  
ATOM   3450  N   GLU A 441     -12.242   3.887  19.031  1.00 82.94           N  
ATOM   3451  CA  GLU A 441     -12.727   3.217  20.234  1.00 82.94           C  
ATOM   3452  C   GLU A 441     -13.305   4.219  21.234  1.00 82.94           C  
ATOM   3453  CB  GLU A 441     -11.602   2.410  20.891  1.00 82.94           C  
ATOM   3454  O   GLU A 441     -14.336   3.965  21.844  1.00 82.94           O  
ATOM   3455  CG  GLU A 441     -11.242   1.139  20.141  1.00 82.94           C  
ATOM   3456  CD  GLU A 441     -10.125   0.347  20.797  1.00 82.94           C  
ATOM   3457  OE1 GLU A 441      -9.766  -0.739  20.281  1.00 82.94           O  
ATOM   3458  OE2 GLU A 441      -9.609   0.815  21.844  1.00 82.94           O  
ATOM   3459  N   LEU A 442     -12.633   5.273  21.438  1.00 80.56           N  
ATOM   3460  CA  LEU A 442     -13.086   6.328  22.344  1.00 80.56           C  
ATOM   3461  C   LEU A 442     -14.438   6.879  21.906  1.00 80.56           C  
ATOM   3462  CB  LEU A 442     -12.055   7.461  22.406  1.00 80.56           C  
ATOM   3463  O   LEU A 442     -15.312   7.117  22.750  1.00 80.56           O  
ATOM   3464  CG  LEU A 442     -12.375   8.625  23.344  1.00 80.56           C  
ATOM   3465  CD1 LEU A 442     -12.523   8.117  24.781  1.00 80.56           C  
ATOM   3466  CD2 LEU A 442     -11.297   9.695  23.250  1.00 80.56           C  
ATOM   3467  N   LEU A 443     -14.539   7.211  20.688  1.00 75.69           N  
ATOM   3468  CA  LEU A 443     -15.805   7.703  20.141  1.00 75.69           C  
ATOM   3469  C   LEU A 443     -16.953   6.762  20.484  1.00 75.69           C  
ATOM   3470  CB  LEU A 443     -15.703   7.871  18.625  1.00 75.69           C  
ATOM   3471  O   LEU A 443     -18.016   7.203  20.922  1.00 75.69           O  
ATOM   3472  CG  LEU A 443     -16.938   8.445  17.922  1.00 75.69           C  
ATOM   3473  CD1 LEU A 443     -17.094   9.922  18.266  1.00 75.69           C  
ATOM   3474  CD2 LEU A 443     -16.828   8.258  16.406  1.00 75.69           C  
ATOM   3475  N   VAL A 444     -16.734   5.520  20.250  1.00 79.25           N  
ATOM   3476  CA  VAL A 444     -17.750   4.508  20.531  1.00 79.25           C  
ATOM   3477  C   VAL A 444     -18.047   4.469  22.016  1.00 79.25           C  
ATOM   3478  CB  VAL A 444     -17.312   3.113  20.031  1.00 79.25           C  
ATOM   3479  O   VAL A 444     -19.203   4.391  22.438  1.00 79.25           O  
ATOM   3480  CG1 VAL A 444     -18.281   2.037  20.500  1.00 79.25           C  
ATOM   3481  CG2 VAL A 444     -17.203   3.098  18.500  1.00 79.25           C  
ATOM   3482  N   LEU A 445     -17.016   4.516  22.844  1.00 81.38           N  
ATOM   3483  CA  LEU A 445     -17.172   4.527  24.297  1.00 81.38           C  
ATOM   3484  C   LEU A 445     -18.016   5.715  24.750  1.00 81.38           C  
ATOM   3485  CB  LEU A 445     -15.805   4.578  24.984  1.00 81.38           C  
ATOM   3486  O   LEU A 445     -18.906   5.566  25.594  1.00 81.38           O  
ATOM   3487  CG  LEU A 445     -14.945   3.316  24.875  1.00 81.38           C  
ATOM   3488  CD1 LEU A 445     -13.562   3.566  25.453  1.00 81.38           C  
ATOM   3489  CD2 LEU A 445     -15.625   2.143  25.562  1.00 81.38           C  
ATOM   3490  N   LEU A 446     -17.734   6.859  24.250  1.00 73.50           N  
ATOM   3491  CA  LEU A 446     -18.469   8.078  24.594  1.00 73.50           C  
ATOM   3492  C   LEU A 446     -19.938   7.965  24.188  1.00 73.50           C  
ATOM   3493  CB  LEU A 446     -17.828   9.297  23.922  1.00 73.50           C  
ATOM   3494  O   LEU A 446     -20.828   8.383  24.938  1.00 73.50           O  
ATOM   3495  CG  LEU A 446     -16.500   9.773  24.516  1.00 73.50           C  
ATOM   3496  CD1 LEU A 446     -15.867  10.820  23.609  1.00 73.50           C  
ATOM   3497  CD2 LEU A 446     -16.719  10.344  25.922  1.00 73.50           C  
ATOM   3498  N   GLU A 447     -20.125   7.484  22.984  1.00 75.00           N  
ATOM   3499  CA  GLU A 447     -21.500   7.297  22.516  1.00 75.00           C  
ATOM   3500  C   GLU A 447     -22.266   6.316  23.391  1.00 75.00           C  
ATOM   3501  CB  GLU A 447     -21.484   6.801  21.062  1.00 75.00           C  
ATOM   3502  O   GLU A 447     -23.453   6.512  23.656  1.00 75.00           O  
ATOM   3503  CG  GLU A 447     -22.859   6.812  20.406  1.00 75.00           C  
ATOM   3504  CD  GLU A 447     -23.484   8.195  20.328  1.00 75.00           C  
ATOM   3505  OE1 GLU A 447     -24.734   8.305  20.234  1.00 75.00           O  
ATOM   3506  OE2 GLU A 447     -22.719   9.188  20.375  1.00 75.00           O  
ATOM   3507  N   ASN A 448     -21.672   5.223  23.766  1.00 78.88           N  
ATOM   3508  CA  ASN A 448     -22.281   4.254  24.672  1.00 78.88           C  
ATOM   3509  C   ASN A 448     -22.641   4.895  26.000  1.00 78.88           C  
ATOM   3510  CB  ASN A 448     -21.344   3.061  24.891  1.00 78.88           C  
ATOM   3511  O   ASN A 448     -23.719   4.641  26.547  1.00 78.88           O  
ATOM   3512  CG  ASN A 448     -21.344   2.105  23.703  1.00 78.88           C  
ATOM   3513  ND2 ASN A 448     -20.297   1.280  23.625  1.00 78.88           N  
ATOM   3514  OD1 ASN A 448     -22.250   2.109  22.875  1.00 78.88           O  
ATOM   3515  N   GLU A 449     -21.672   5.730  26.531  1.00 74.50           N  
ATOM   3516  CA  GLU A 449     -21.938   6.434  27.781  1.00 74.50           C  
ATOM   3517  C   GLU A 449     -23.141   7.363  27.641  1.00 74.50           C  
ATOM   3518  CB  GLU A 449     -20.703   7.230  28.219  1.00 74.50           C  
ATOM   3519  O   GLU A 449     -24.000   7.395  28.531  1.00 74.50           O  
ATOM   3520  CG  GLU A 449     -20.844   7.863  29.594  1.00 74.50           C  
ATOM   3521  CD  GLU A 449     -20.641   6.875  30.734  1.00 74.50           C  
ATOM   3522  OE1 GLU A 449     -21.047   7.172  31.875  1.00 74.50           O  
ATOM   3523  OE2 GLU A 449     -20.062   5.793  30.469  1.00 74.50           O  
ATOM   3524  N   ARG A 450     -23.062   8.109  26.672  1.00 71.31           N  
ATOM   3525  CA  ARG A 450     -24.141   9.055  26.406  1.00 71.31           C  
ATOM   3526  C   ARG A 450     -25.484   8.336  26.297  1.00 71.31           C  
ATOM   3527  CB  ARG A 450     -23.859   9.852  25.141  1.00 71.31           C  
ATOM   3528  O   ARG A 450     -26.484   8.789  26.875  1.00 71.31           O  
ATOM   3529  CG  ARG A 450     -24.922  10.898  24.828  1.00 71.31           C  
ATOM   3530  CD  ARG A 450     -24.625  11.617  23.516  1.00 71.31           C  
ATOM   3531  NE  ARG A 450     -25.688  12.555  23.156  1.00 71.31           N  
ATOM   3532  NH1 ARG A 450     -24.562  13.492  21.375  1.00 71.31           N  
ATOM   3533  NH2 ARG A 450     -26.672  14.227  21.922  1.00 71.31           N  
ATOM   3534  CZ  ARG A 450     -25.641  13.422  22.156  1.00 71.31           C  
ATOM   3535  N   THR A 451     -25.594   7.328  25.484  1.00 66.38           N  
ATOM   3536  CA  THR A 451     -26.797   6.543  25.281  1.00 66.38           C  
ATOM   3537  C   THR A 451     -27.312   5.973  26.594  1.00 66.38           C  
ATOM   3538  CB  THR A 451     -26.562   5.395  24.281  1.00 66.38           C  
ATOM   3539  O   THR A 451     -28.516   6.059  26.891  1.00 66.38           O  
ATOM   3540  CG2 THR A 451     -27.828   4.590  24.047  1.00 66.38           C  
ATOM   3541  OG1 THR A 451     -26.109   5.941  23.031  1.00 66.38           O  
ATOM   3542  N   LEU A 452     -26.422   5.438  27.344  1.00 71.25           N  
ATOM   3543  CA  LEU A 452     -26.812   4.820  28.609  1.00 71.25           C  
ATOM   3544  C   LEU A 452     -27.188   5.879  29.641  1.00 71.25           C  
ATOM   3545  CB  LEU A 452     -25.656   3.953  29.141  1.00 71.25           C  
ATOM   3546  O   LEU A 452     -28.156   5.703  30.391  1.00 71.25           O  
ATOM   3547  CG  LEU A 452     -25.328   2.691  28.344  1.00 71.25           C  
ATOM   3548  CD1 LEU A 452     -24.141   1.978  28.953  1.00 71.25           C  
ATOM   3549  CD2 LEU A 452     -26.547   1.764  28.281  1.00 71.25           C  
ATOM   3550  N   ASP A 453     -26.438   7.008  29.781  1.00 69.62           N  
ATOM   3551  CA  ASP A 453     -26.688   8.094  30.719  1.00 69.62           C  
ATOM   3552  C   ASP A 453     -28.000   8.812  30.391  1.00 69.62           C  
ATOM   3553  CB  ASP A 453     -25.531   9.086  30.719  1.00 69.62           C  
ATOM   3554  O   ASP A 453     -28.734   9.203  31.297  1.00 69.62           O  
ATOM   3555  CG  ASP A 453     -24.312   8.578  31.469  1.00 69.62           C  
ATOM   3556  OD1 ASP A 453     -24.422   7.562  32.188  1.00 69.62           O  
ATOM   3557  OD2 ASP A 453     -23.234   9.203  31.359  1.00 69.62           O  
ATOM   3558  N   TYR A 454     -28.156   9.148  29.203  1.00 65.19           N  
ATOM   3559  CA  TYR A 454     -29.406   9.781  28.750  1.00 65.19           C  
ATOM   3560  C   TYR A 454     -30.609   8.922  29.109  1.00 65.19           C  
ATOM   3561  CB  TYR A 454     -29.359  10.031  27.250  1.00 65.19           C  
ATOM   3562  O   TYR A 454     -31.625   9.430  29.594  1.00 65.19           O  
ATOM   3563  CG  TYR A 454     -30.547  10.820  26.734  1.00 65.19           C  
ATOM   3564  CD1 TYR A 454     -31.609  10.180  26.094  1.00 65.19           C  
ATOM   3565  CD2 TYR A 454     -30.609  12.195  26.906  1.00 65.19           C  
ATOM   3566  CE1 TYR A 454     -32.688  10.898  25.609  1.00 65.19           C  
ATOM   3567  CE2 TYR A 454     -31.703  12.930  26.438  1.00 65.19           C  
ATOM   3568  OH  TYR A 454     -33.812  12.984  25.328  1.00 65.19           O  
ATOM   3569  CZ  TYR A 454     -32.750  12.273  25.797  1.00 65.19           C  
ATOM   3570  N   HIS A 455     -30.438   7.691  28.891  1.00 62.53           N  
ATOM   3571  CA  HIS A 455     -31.500   6.738  29.203  1.00 62.53           C  
ATOM   3572  C   HIS A 455     -31.750   6.664  30.703  1.00 62.53           C  
ATOM   3573  CB  HIS A 455     -31.141   5.352  28.656  1.00 62.53           C  
ATOM   3574  O   HIS A 455     -32.906   6.621  31.156  1.00 62.53           O  
ATOM   3575  CG  HIS A 455     -31.219   5.258  27.172  1.00 62.53           C  
ATOM   3576  CD2 HIS A 455     -30.250   5.066  26.250  1.00 62.53           C  
ATOM   3577  ND1 HIS A 455     -32.406   5.363  26.484  1.00 62.53           N  
ATOM   3578  CE1 HIS A 455     -32.156   5.242  25.188  1.00 62.53           C  
ATOM   3579  NE2 HIS A 455     -30.859   5.062  25.016  1.00 62.53           N  
ATOM   3580  N   ASP A 456     -30.812   6.586  31.469  1.00 64.38           N  
ATOM   3581  CA  ASP A 456     -30.891   6.551  32.906  1.00 64.38           C  
ATOM   3582  C   ASP A 456     -31.547   7.816  33.469  1.00 64.38           C  
ATOM   3583  CB  ASP A 456     -29.484   6.375  33.531  1.00 64.38           C  
ATOM   3584  O   ASP A 456     -32.344   7.750  34.406  1.00 64.38           O  
ATOM   3585  CG  ASP A 456     -29.000   4.941  33.469  1.00 64.38           C  
ATOM   3586  OD1 ASP A 456     -29.781   4.039  33.125  1.00 64.38           O  
ATOM   3587  OD2 ASP A 456     -27.812   4.711  33.781  1.00 64.38           O  
ATOM   3588  N   SER A 457     -31.203   8.945  32.938  1.00 65.44           N  
ATOM   3589  CA  SER A 457     -31.766  10.234  33.344  1.00 65.44           C  
ATOM   3590  C   SER A 457     -33.250  10.305  33.031  1.00 65.44           C  
ATOM   3591  CB  SER A 457     -31.031  11.383  32.656  1.00 65.44           C  
ATOM   3592  O   SER A 457     -34.031  10.828  33.844  1.00 65.44           O  
ATOM   3593  OG  SER A 457     -31.250  11.336  31.250  1.00 65.44           O  
ATOM   3594  N   ASN A 458     -33.656   9.875  31.969  1.00 63.50           N  
ATOM   3595  CA  ASN A 458     -35.062   9.844  31.547  1.00 63.50           C  
ATOM   3596  C   ASN A 458     -35.906   8.906  32.438  1.00 63.50           C  
ATOM   3597  CB  ASN A 458     -35.188   9.438  30.078  1.00 63.50           C  
ATOM   3598  O   ASN A 458     -37.031   9.219  32.781  1.00 63.50           O  
ATOM   3599  CG  ASN A 458     -34.781  10.555  29.125  1.00 63.50           C  
ATOM   3600  ND2 ASN A 458     -34.406  10.188  27.922  1.00 63.50           N  
ATOM   3601  OD1 ASN A 458     -34.844  11.734  29.484  1.00 63.50           O  
ATOM   3602  N   VAL A 459     -35.406   7.703  32.688  1.00 63.34           N  
ATOM   3603  CA  VAL A 459     -36.062   6.754  33.594  1.00 63.34           C  
ATOM   3604  C   VAL A 459     -36.188   7.371  34.969  1.00 63.34           C  
ATOM   3605  CB  VAL A 459     -35.281   5.426  33.656  1.00 63.34           C  
ATOM   3606  O   VAL A 459     -37.250   7.242  35.594  1.00 63.34           O  
ATOM   3607  CG1 VAL A 459     -35.875   4.512  34.750  1.00 63.34           C  
ATOM   3608  CG2 VAL A 459     -35.250   4.727  32.312  1.00 63.34           C  
ATOM   3609  N   LYS A 460     -35.188   7.992  35.438  1.00 67.25           N  
ATOM   3610  CA  LYS A 460     -35.188   8.672  36.750  1.00 67.25           C  
ATOM   3611  C   LYS A 460     -36.250   9.781  36.750  1.00 67.25           C  
ATOM   3612  CB  LYS A 460     -33.812   9.258  37.062  1.00 67.25           C  
ATOM   3613  O   LYS A 460     -36.969   9.930  37.750  1.00 67.25           O  
ATOM   3614  CG  LYS A 460     -33.688   9.859  38.438  1.00 67.25           C  
ATOM   3615  CD  LYS A 460     -32.281  10.359  38.719  1.00 67.25           C  
ATOM   3616  CE  LYS A 460     -32.188  10.992  40.094  1.00 67.25           C  
ATOM   3617  NZ  LYS A 460     -30.797  11.500  40.375  1.00 67.25           N  
ATOM   3618  N   ASN A 461     -36.312  10.586  35.750  1.00 69.75           N  
ATOM   3619  CA  ASN A 461     -37.281  11.648  35.625  1.00 69.75           C  
ATOM   3620  C   ASN A 461     -38.719  11.094  35.656  1.00 69.75           C  
ATOM   3621  CB  ASN A 461     -37.062  12.445  34.344  1.00 69.75           C  
ATOM   3622  O   ASN A 461     -39.594  11.664  36.281  1.00 69.75           O  
ATOM   3623  CG  ASN A 461     -37.844  13.742  34.312  1.00 69.75           C  
ATOM   3624  ND2 ASN A 461     -37.625  14.539  33.250  1.00 69.75           N  
ATOM   3625  OD1 ASN A 461     -38.625  14.031  35.219  1.00 69.75           O  
ATOM   3626  N   LEU A 462     -38.938  10.047  34.906  1.00 69.06           N  
ATOM   3627  CA  LEU A 462     -40.219   9.359  34.875  1.00 69.06           C  
ATOM   3628  C   LEU A 462     -40.562   8.797  36.250  1.00 69.06           C  
ATOM   3629  CB  LEU A 462     -40.188   8.234  33.844  1.00 69.06           C  
ATOM   3630  O   LEU A 462     -41.719   8.883  36.688  1.00 69.06           O  
ATOM   3631  CG  LEU A 462     -41.531   7.516  33.594  1.00 69.06           C  
ATOM   3632  CD1 LEU A 462     -42.594   8.508  33.125  1.00 69.06           C  
ATOM   3633  CD2 LEU A 462     -41.344   6.406  32.562  1.00 69.06           C  
ATOM   3634  N   TYR A 463     -39.625   8.148  36.844  1.00 69.06           N  
ATOM   3635  CA  TYR A 463     -39.781   7.633  38.188  1.00 69.06           C  
ATOM   3636  C   TYR A 463     -40.219   8.742  39.156  1.00 69.06           C  
ATOM   3637  CB  TYR A 463     -38.500   6.988  38.688  1.00 69.06           C  
ATOM   3638  O   TYR A 463     -41.156   8.570  39.938  1.00 69.06           O  
ATOM   3639  CG  TYR A 463     -38.562   6.523  40.125  1.00 69.06           C  
ATOM   3640  CD1 TYR A 463     -38.094   7.336  41.156  1.00 69.06           C  
ATOM   3641  CD2 TYR A 463     -39.062   5.270  40.438  1.00 69.06           C  
ATOM   3642  CE1 TYR A 463     -38.156   6.910  42.500  1.00 69.06           C  
ATOM   3643  CE2 TYR A 463     -39.125   4.836  41.781  1.00 69.06           C  
ATOM   3644  OH  TYR A 463     -38.719   5.238  44.094  1.00 69.06           O  
ATOM   3645  CZ  TYR A 463     -38.656   5.660  42.781  1.00 69.06           C  
ATOM   3646  N   GLU A 464     -39.531   9.859  39.125  1.00 78.00           N  
ATOM   3647  CA  GLU A 464     -39.781  11.000  40.000  1.00 78.00           C  
ATOM   3648  C   GLU A 464     -41.188  11.586  39.719  1.00 78.00           C  
ATOM   3649  CB  GLU A 464     -38.719  12.078  39.812  1.00 78.00           C  
ATOM   3650  O   GLU A 464     -41.875  11.992  40.625  1.00 78.00           O  
ATOM   3651  CG  GLU A 464     -37.375  11.688  40.406  1.00 78.00           C  
ATOM   3652  CD  GLU A 464     -37.406  11.391  41.906  1.00 78.00           C  
ATOM   3653  OE1 GLU A 464     -36.531  10.656  42.406  1.00 78.00           O  
ATOM   3654  OE2 GLU A 464     -38.344  11.883  42.562  1.00 78.00           O  
ATOM   3655  N   LYS A 465     -41.562  11.703  38.469  1.00 79.75           N  
ATOM   3656  CA  LYS A 465     -42.875  12.180  38.062  1.00 79.75           C  
ATOM   3657  C   LYS A 465     -44.000  11.289  38.594  1.00 79.75           C  
ATOM   3658  CB  LYS A 465     -42.969  12.242  36.531  1.00 79.75           C  
ATOM   3659  O   LYS A 465     -45.000  11.781  39.125  1.00 79.75           O  
ATOM   3660  CG  LYS A 465     -44.250  12.898  36.000  1.00 79.75           C  
ATOM   3661  CD  LYS A 465     -44.219  13.023  34.500  1.00 79.75           C  
ATOM   3662  CE  LYS A 465     -45.500  13.656  33.969  1.00 79.75           C  
ATOM   3663  NZ  LYS A 465     -45.469  13.828  32.500  1.00 79.75           N  
ATOM   3664  N   VAL A 466     -43.844   9.969  38.438  1.00 78.31           N  
ATOM   3665  CA  VAL A 466     -44.781   8.977  38.906  1.00 78.31           C  
ATOM   3666  C   VAL A 466     -44.844   9.008  40.438  1.00 78.31           C  
ATOM   3667  CB  VAL A 466     -44.438   7.555  38.406  1.00 78.31           C  
ATOM   3668  O   VAL A 466     -45.938   8.938  41.031  1.00 78.31           O  
ATOM   3669  CG1 VAL A 466     -45.312   6.512  39.094  1.00 78.31           C  
ATOM   3670  CG2 VAL A 466     -44.594   7.465  36.906  1.00 78.31           C  
ATOM   3671  N   ARG A 467     -43.688   9.086  41.062  1.00 81.62           N  
ATOM   3672  CA  ARG A 467     -43.594   9.203  42.500  1.00 81.62           C  
ATOM   3673  C   ARG A 467     -44.375  10.430  43.000  1.00 81.62           C  
ATOM   3674  CB  ARG A 467     -42.156   9.281  42.969  1.00 81.62           C  
ATOM   3675  O   ARG A 467     -45.094  10.352  44.000  1.00 81.62           O  
ATOM   3676  CG  ARG A 467     -41.969   9.328  44.469  1.00 81.62           C  
ATOM   3677  CD  ARG A 467     -40.500   9.414  44.844  1.00 81.62           C  
ATOM   3678  NE  ARG A 467     -40.312   9.500  46.312  1.00 81.62           N  
ATOM   3679  NH1 ARG A 467     -38.000   9.625  46.219  1.00 81.62           N  
ATOM   3680  NH2 ARG A 467     -39.094   9.664  48.250  1.00 81.62           N  
ATOM   3681  CZ  ARG A 467     -39.156   9.594  46.906  1.00 81.62           C  
ATOM   3682  N   SER A 468     -44.219  11.500  42.312  1.00 85.69           N  
ATOM   3683  CA  SER A 468     -44.906  12.758  42.688  1.00 85.69           C  
ATOM   3684  C   SER A 468     -46.406  12.656  42.500  1.00 85.69           C  
ATOM   3685  CB  SER A 468     -44.344  13.906  41.812  1.00 85.69           C  
ATOM   3686  O   SER A 468     -47.156  13.203  43.281  1.00 85.69           O  
ATOM   3687  OG  SER A 468     -45.031  15.117  42.125  1.00 85.69           O  
ATOM   3688  N   GLN A 469     -46.875  11.961  41.469  1.00 84.31           N  
ATOM   3689  CA  GLN A 469     -48.281  11.773  41.156  1.00 84.31           C  
ATOM   3690  C   GLN A 469     -48.969  10.867  42.156  1.00 84.31           C  
ATOM   3691  CB  GLN A 469     -48.438  11.195  39.750  1.00 84.31           C  
ATOM   3692  O   GLN A 469     -50.094  11.148  42.594  1.00 84.31           O  
ATOM   3693  CG  GLN A 469     -48.156  12.195  38.625  1.00 84.31           C  
ATOM   3694  CD  GLN A 469     -48.438  11.633  37.250  1.00 84.31           C  
ATOM   3695  NE2 GLN A 469     -47.750  12.164  36.250  1.00 84.31           N  
ATOM   3696  OE1 GLN A 469     -49.281  10.734  37.094  1.00 84.31           O  
ATOM   3697  N   LEU A 470     -48.312   9.734  42.531  1.00 84.75           N  
ATOM   3698  CA  LEU A 470     -48.844   8.672  43.375  1.00 84.75           C  
ATOM   3699  C   LEU A 470     -48.750   9.023  44.844  1.00 84.75           C  
ATOM   3700  CB  LEU A 470     -48.156   7.344  43.094  1.00 84.75           C  
ATOM   3701  O   LEU A 470     -49.562   8.594  45.656  1.00 84.75           O  
ATOM   3702  CG  LEU A 470     -48.344   6.754  41.688  1.00 84.75           C  
ATOM   3703  CD1 LEU A 470     -47.500   5.488  41.531  1.00 84.75           C  
ATOM   3704  CD2 LEU A 470     -49.812   6.465  41.438  1.00 84.75           C  
ATOM   3705  N   LYS A 471     -47.875   9.820  45.281  1.00 87.44           N  
ATOM   3706  CA  LYS A 471     -47.656  10.258  46.656  1.00 87.44           C  
ATOM   3707  C   LYS A 471     -47.969   9.125  47.625  1.00 87.44           C  
ATOM   3708  CB  LYS A 471     -48.531  11.469  46.969  1.00 87.44           C  
ATOM   3709  O   LYS A 471     -47.344   8.062  47.562  1.00 87.44           O  
ATOM   3710  CG  LYS A 471     -48.188  12.711  46.156  1.00 87.44           C  
ATOM   3711  CD  LYS A 471     -49.094  13.891  46.531  1.00 87.44           C  
ATOM   3712  CE  LYS A 471     -48.750  15.125  45.719  1.00 87.44           C  
ATOM   3713  NZ  LYS A 471     -49.625  16.281  46.094  1.00 87.44           N  
ATOM   3714  N   ASN A 472     -48.844   9.297  48.562  1.00 86.94           N  
ATOM   3715  CA  ASN A 472     -49.094   8.312  49.594  1.00 86.94           C  
ATOM   3716  C   ASN A 472     -50.156   7.297  49.156  1.00 86.94           C  
ATOM   3717  CB  ASN A 472     -49.531   9.008  50.906  1.00 86.94           C  
ATOM   3718  O   ASN A 472     -50.656   6.523  50.000  1.00 86.94           O  
ATOM   3719  CG  ASN A 472     -50.656   9.984  50.688  1.00 86.94           C  
ATOM   3720  ND2 ASN A 472     -51.250  10.469  51.781  1.00 86.94           N  
ATOM   3721  OD1 ASN A 472     -51.031  10.312  49.562  1.00 86.94           O  
ATOM   3722  N   ASN A 473     -50.562   7.332  47.875  1.00 85.31           N  
ATOM   3723  CA  ASN A 473     -51.500   6.383  47.312  1.00 85.31           C  
ATOM   3724  C   ASN A 473     -50.812   5.094  46.875  1.00 85.31           C  
ATOM   3725  CB  ASN A 473     -52.250   7.012  46.125  1.00 85.31           C  
ATOM   3726  O   ASN A 473     -51.500   4.113  46.531  1.00 85.31           O  
ATOM   3727  CG  ASN A 473     -53.344   7.988  46.594  1.00 85.31           C  
ATOM   3728  ND2 ASN A 473     -53.812   8.805  45.656  1.00 85.31           N  
ATOM   3729  OD1 ASN A 473     -53.719   8.008  47.750  1.00 85.31           O  
ATOM   3730  N   ALA A 474     -49.438   5.055  46.969  1.00 85.88           N  
ATOM   3731  CA  ALA A 474     -48.656   3.885  46.594  1.00 85.88           C  
ATOM   3732  C   ALA A 474     -47.406   3.768  47.438  1.00 85.88           C  
ATOM   3733  CB  ALA A 474     -48.281   3.947  45.094  1.00 85.88           C  
ATOM   3734  O   ALA A 474     -46.906   4.766  47.969  1.00 85.88           O  
ATOM   3735  N   LYS A 475     -46.938   2.592  47.719  1.00 84.44           N  
ATOM   3736  CA  LYS A 475     -45.688   2.324  48.469  1.00 84.44           C  
ATOM   3737  C   LYS A 475     -44.594   1.891  47.500  1.00 84.44           C  
ATOM   3738  CB  LYS A 475     -45.938   1.254  49.531  1.00 84.44           C  
ATOM   3739  O   LYS A 475     -44.812   1.116  46.594  1.00 84.44           O  
ATOM   3740  CG  LYS A 475     -45.406  -0.128  49.125  1.00 84.44           C  
ATOM   3741  CD  LYS A 475     -45.719  -1.161  50.219  1.00 84.44           C  
ATOM   3742  CE  LYS A 475     -45.281  -2.555  49.781  1.00 84.44           C  
ATOM   3743  NZ  LYS A 475     -45.719  -3.594  50.781  1.00 84.44           N  
ATOM   3744  N   GLU A 476     -43.438   2.408  47.844  1.00 82.38           N  
ATOM   3745  CA  GLU A 476     -42.281   2.049  47.031  1.00 82.38           C  
ATOM   3746  C   GLU A 476     -41.719   0.700  47.438  1.00 82.38           C  
ATOM   3747  CB  GLU A 476     -41.188   3.131  47.125  1.00 82.38           C  
ATOM   3748  O   GLU A 476     -41.375   0.496  48.625  1.00 82.38           O  
ATOM   3749  CG  GLU A 476     -41.594   4.457  46.469  1.00 82.38           C  
ATOM   3750  CD  GLU A 476     -40.500   5.508  46.531  1.00 82.38           C  
ATOM   3751  OE1 GLU A 476     -40.781   6.695  46.281  1.00 82.38           O  
ATOM   3752  OE2 GLU A 476     -39.344   5.137  46.875  1.00 82.38           O  
ATOM   3753  N   ILE A 477     -41.656  -0.250  46.531  1.00 77.44           N  
ATOM   3754  CA  ILE A 477     -41.281  -1.628  46.812  1.00 77.44           C  
ATOM   3755  C   ILE A 477     -39.844  -1.877  46.375  1.00 77.44           C  
ATOM   3756  CB  ILE A 477     -42.219  -2.635  46.156  1.00 77.44           C  
ATOM   3757  O   ILE A 477     -39.219  -2.887  46.719  1.00 77.44           O  
ATOM   3758  CG1 ILE A 477     -43.688  -2.246  46.406  1.00 77.44           C  
ATOM   3759  CG2 ILE A 477     -41.938  -4.059  46.625  1.00 77.44           C  
ATOM   3760  CD1 ILE A 477     -44.688  -3.014  45.562  1.00 77.44           C  
ATOM   3761  N   GLY A 478     -39.156  -0.701  45.750  1.00 65.38           N  
ATOM   3762  CA  GLY A 478     -37.781  -0.844  45.344  1.00 65.38           C  
ATOM   3763  C   GLY A 478     -37.625  -1.312  43.906  1.00 65.38           C  
ATOM   3764  O   GLY A 478     -38.562  -1.782  43.281  1.00 65.38           O  
ATOM   3765  N   ASN A 479     -36.438  -0.884  43.125  1.00 62.69           N  
ATOM   3766  CA  ASN A 479     -36.094  -1.251  41.750  1.00 62.69           C  
ATOM   3767  C   ASN A 479     -37.000  -0.571  40.750  1.00 62.69           C  
ATOM   3768  CB  ASN A 479     -36.125  -2.770  41.594  1.00 62.69           C  
ATOM   3769  O   ASN A 479     -37.344  -1.160  39.719  1.00 62.69           O  
ATOM   3770  CG  ASN A 479     -35.031  -3.482  42.344  1.00 62.69           C  
ATOM   3771  ND2 ASN A 479     -35.250  -4.766  42.625  1.00 62.69           N  
ATOM   3772  OD1 ASN A 479     -34.031  -2.883  42.719  1.00 62.69           O  
ATOM   3773  N   GLY A 480     -37.562   0.644  41.219  1.00 66.81           N  
ATOM   3774  CA  GLY A 480     -38.344   1.445  40.281  1.00 66.81           C  
ATOM   3775  C   GLY A 480     -39.812   1.018  40.219  1.00 66.81           C  
ATOM   3776  O   GLY A 480     -40.500   1.360  39.250  1.00 66.81           O  
ATOM   3777  N   CYS A 481     -40.312   0.229  41.312  1.00 74.06           N  
ATOM   3778  CA  CYS A 481     -41.688  -0.302  41.344  1.00 74.06           C  
ATOM   3779  C   CYS A 481     -42.500   0.344  42.438  1.00 74.06           C  
ATOM   3780  CB  CYS A 481     -41.656  -1.819  41.531  1.00 74.06           C  
ATOM   3781  O   CYS A 481     -42.000   0.691  43.500  1.00 74.06           O  
ATOM   3782  SG  CYS A 481     -40.844  -2.707  40.188  1.00 74.06           S  
ATOM   3783  N   PHE A 482     -43.875   0.498  42.156  1.00 79.69           N  
ATOM   3784  CA  PHE A 482     -44.844   1.038  43.062  1.00 79.69           C  
ATOM   3785  C   PHE A 482     -45.969   0.049  43.312  1.00 79.69           C  
ATOM   3786  CB  PHE A 482     -45.406   2.371  42.562  1.00 79.69           C  
ATOM   3787  O   PHE A 482     -46.438  -0.588  42.344  1.00 79.69           O  
ATOM   3788  CG  PHE A 482     -44.344   3.436  42.375  1.00 79.69           C  
ATOM   3789  CD1 PHE A 482     -44.000   4.285  43.438  1.00 79.69           C  
ATOM   3790  CD2 PHE A 482     -43.719   3.586  41.156  1.00 79.69           C  
ATOM   3791  CE1 PHE A 482     -43.031   5.273  43.250  1.00 79.69           C  
ATOM   3792  CE2 PHE A 482     -42.750   4.570  41.000  1.00 79.69           C  
ATOM   3793  CZ  PHE A 482     -42.406   5.414  42.031  1.00 79.69           C  
ATOM   3794  N   GLU A 483     -46.219  -0.108  44.594  1.00 82.88           N  
ATOM   3795  CA  GLU A 483     -47.406  -0.885  44.938  1.00 82.88           C  
ATOM   3796  C   GLU A 483     -48.562   0.022  45.375  1.00 82.88           C  
ATOM   3797  CB  GLU A 483     -47.094  -1.897  46.062  1.00 82.88           C  
ATOM   3798  O   GLU A 483     -48.406   0.795  46.344  1.00 82.88           O  
ATOM   3799  CG  GLU A 483     -48.219  -2.871  46.344  1.00 82.88           C  
ATOM   3800  CD  GLU A 483     -47.875  -3.893  47.406  1.00 82.88           C  
ATOM   3801  OE1 GLU A 483     -48.562  -4.938  47.500  1.00 82.88           O  
ATOM   3802  OE2 GLU A 483     -46.906  -3.645  48.188  1.00 82.88           O  
ATOM   3803  N   PHE A 484     -49.750  -0.115  44.562  1.00 83.88           N  
ATOM   3804  CA  PHE A 484     -50.875   0.767  44.844  1.00 83.88           C  
ATOM   3805  C   PHE A 484     -51.625   0.329  46.094  1.00 83.88           C  
ATOM   3806  CB  PHE A 484     -51.844   0.791  43.656  1.00 83.88           C  
ATOM   3807  O   PHE A 484     -51.781  -0.867  46.344  1.00 83.88           O  
ATOM   3808  CG  PHE A 484     -51.312   1.497  42.438  1.00 83.88           C  
ATOM   3809  CD1 PHE A 484     -51.562   2.848  42.219  1.00 83.88           C  
ATOM   3810  CD2 PHE A 484     -50.562   0.809  41.500  1.00 83.88           C  
ATOM   3811  CE1 PHE A 484     -51.062   3.504  41.094  1.00 83.88           C  
ATOM   3812  CE2 PHE A 484     -50.031   1.458  40.375  1.00 83.88           C  
ATOM   3813  CZ  PHE A 484     -50.312   2.805  40.188  1.00 83.88           C  
ATOM   3814  N   TYR A 485     -52.031   1.264  46.969  1.00 82.75           N  
ATOM   3815  CA  TYR A 485     -52.844   1.001  48.125  1.00 82.75           C  
ATOM   3816  C   TYR A 485     -54.344   0.980  47.781  1.00 82.75           C  
ATOM   3817  CB  TYR A 485     -52.594   2.055  49.219  1.00 82.75           C  
ATOM   3818  O   TYR A 485     -55.188   0.713  48.656  1.00 82.75           O  
ATOM   3819  CG  TYR A 485     -51.250   1.911  49.875  1.00 82.75           C  
ATOM   3820  CD1 TYR A 485     -50.938   0.797  50.656  1.00 82.75           C  
ATOM   3821  CD2 TYR A 485     -50.250   2.889  49.719  1.00 82.75           C  
ATOM   3822  CE1 TYR A 485     -49.688   0.662  51.281  1.00 82.75           C  
ATOM   3823  CE2 TYR A 485     -49.031   2.764  50.344  1.00 82.75           C  
ATOM   3824  OH  TYR A 485     -47.531   1.521  51.719  1.00 82.75           O  
ATOM   3825  CZ  TYR A 485     -48.750   1.649  51.125  1.00 82.75           C  
ATOM   3826  N   HIS A 486     -54.688   1.288  46.500  1.00 82.25           N  
ATOM   3827  CA  HIS A 486     -56.031   1.239  45.938  1.00 82.25           C  
ATOM   3828  C   HIS A 486     -56.094   0.406  44.688  1.00 82.25           C  
ATOM   3829  CB  HIS A 486     -56.562   2.652  45.688  1.00 82.25           C  
ATOM   3830  O   HIS A 486     -55.062   0.142  44.062  1.00 82.25           O  
ATOM   3831  CG  HIS A 486     -55.812   3.377  44.625  1.00 82.25           C  
ATOM   3832  CD2 HIS A 486     -54.781   4.262  44.719  1.00 82.25           C  
ATOM   3833  ND1 HIS A 486     -56.062   3.223  43.281  1.00 82.25           N  
ATOM   3834  CE1 HIS A 486     -55.219   3.986  42.594  1.00 82.25           C  
ATOM   3835  NE2 HIS A 486     -54.438   4.629  43.438  1.00 82.25           N  
ATOM   3836  N   LYS A 487     -57.281  -0.140  44.375  1.00 81.94           N  
ATOM   3837  CA  LYS A 487     -57.469  -0.828  43.094  1.00 81.94           C  
ATOM   3838  C   LYS A 487     -57.344   0.148  41.906  1.00 81.94           C  
ATOM   3839  CB  LYS A 487     -58.812  -1.550  43.031  1.00 81.94           C  
ATOM   3840  O   LYS A 487     -57.969   1.217  41.938  1.00 81.94           O  
ATOM   3841  CG  LYS A 487     -58.906  -2.758  43.969  1.00 81.94           C  
ATOM   3842  CD  LYS A 487     -60.219  -3.498  43.781  1.00 81.94           C  
ATOM   3843  CE  LYS A 487     -60.344  -4.664  44.750  1.00 81.94           C  
ATOM   3844  NZ  LYS A 487     -61.625  -5.383  44.594  1.00 81.94           N  
ATOM   3845  N   CYS A 488     -56.438  -0.188  41.062  1.00 79.88           N  
ATOM   3846  CA  CYS A 488     -56.219   0.673  39.906  1.00 79.88           C  
ATOM   3847  C   CYS A 488     -56.562  -0.054  38.594  1.00 79.88           C  
ATOM   3848  CB  CYS A 488     -54.781   1.151  39.875  1.00 79.88           C  
ATOM   3849  O   CYS A 488     -55.844  -0.977  38.219  1.00 79.88           O  
ATOM   3850  SG  CYS A 488     -54.469   2.463  38.656  1.00 79.88           S  
ATOM   3851  N   ASP A 489     -57.719   0.288  37.938  1.00 76.50           N  
ATOM   3852  CA  ASP A 489     -58.156  -0.312  36.688  1.00 76.50           C  
ATOM   3853  C   ASP A 489     -57.438   0.313  35.500  1.00 76.50           C  
ATOM   3854  CB  ASP A 489     -59.688  -0.162  36.531  1.00 76.50           C  
ATOM   3855  O   ASP A 489     -56.562   1.162  35.656  1.00 76.50           O  
ATOM   3856  CG  ASP A 489     -60.125   1.287  36.500  1.00 76.50           C  
ATOM   3857  OD1 ASP A 489     -59.250   2.193  36.469  1.00 76.50           O  
ATOM   3858  OD2 ASP A 489     -61.344   1.524  36.500  1.00 76.50           O  
ATOM   3859  N   ASN A 490     -57.688  -0.100  34.281  1.00 70.44           N  
ATOM   3860  CA  ASN A 490     -57.031   0.341  33.031  1.00 70.44           C  
ATOM   3861  C   ASN A 490     -57.125   1.852  32.844  1.00 70.44           C  
ATOM   3862  CB  ASN A 490     -57.625  -0.387  31.828  1.00 70.44           C  
ATOM   3863  O   ASN A 490     -56.219   2.492  32.375  1.00 70.44           O  
ATOM   3864  CG  ASN A 490     -57.156  -1.829  31.734  1.00 70.44           C  
ATOM   3865  ND2 ASN A 490     -57.844  -2.619  30.922  1.00 70.44           N  
ATOM   3866  OD1 ASN A 490     -56.188  -2.229  32.406  1.00 70.44           O  
ATOM   3867  N   THR A 491     -58.219   2.393  33.281  1.00 74.75           N  
ATOM   3868  CA  THR A 491     -58.500   3.826  33.219  1.00 74.75           C  
ATOM   3869  C   THR A 491     -57.562   4.582  34.188  1.00 74.75           C  
ATOM   3870  CB  THR A 491     -59.969   4.145  33.531  1.00 74.75           C  
ATOM   3871  O   THR A 491     -57.031   5.637  33.844  1.00 74.75           O  
ATOM   3872  CG2 THR A 491     -60.250   5.625  33.344  1.00 74.75           C  
ATOM   3873  OG1 THR A 491     -60.812   3.369  32.688  1.00 74.75           O  
ATOM   3874  N   CYS A 492     -57.406   4.094  35.406  1.00 78.88           N  
ATOM   3875  CA  CYS A 492     -56.500   4.621  36.406  1.00 78.88           C  
ATOM   3876  C   CYS A 492     -55.062   4.516  35.969  1.00 78.88           C  
ATOM   3877  CB  CYS A 492     -56.688   3.871  37.750  1.00 78.88           C  
ATOM   3878  O   CYS A 492     -54.281   5.477  36.094  1.00 78.88           O  
ATOM   3879  SG  CYS A 492     -55.469   4.301  39.000  1.00 78.88           S  
ATOM   3880  N   MET A 493     -54.656   3.447  35.406  1.00 74.44           N  
ATOM   3881  CA  MET A 493     -53.312   3.207  34.875  1.00 74.44           C  
ATOM   3882  C   MET A 493     -53.000   4.145  33.719  1.00 74.44           C  
ATOM   3883  CB  MET A 493     -53.156   1.752  34.438  1.00 74.44           C  
ATOM   3884  O   MET A 493     -51.875   4.648  33.594  1.00 74.44           O  
ATOM   3885  CG  MET A 493     -53.125   0.755  35.594  1.00 74.44           C  
ATOM   3886  SD  MET A 493     -51.781   1.104  36.781  1.00 74.44           S  
ATOM   3887  CE  MET A 493     -50.344   0.624  35.812  1.00 74.44           C  
ATOM   3888  N   GLU A 494     -53.969   4.398  32.906  1.00 72.31           N  
ATOM   3889  CA  GLU A 494     -53.875   5.328  31.781  1.00 72.31           C  
ATOM   3890  C   GLU A 494     -53.750   6.766  32.281  1.00 72.31           C  
ATOM   3891  CB  GLU A 494     -55.125   5.207  30.875  1.00 72.31           C  
ATOM   3892  O   GLU A 494     -53.000   7.559  31.656  1.00 72.31           O  
ATOM   3893  CG  GLU A 494     -55.031   4.078  29.859  1.00 72.31           C  
ATOM   3894  CD  GLU A 494     -56.219   4.020  28.922  1.00 72.31           C  
ATOM   3895  OE1 GLU A 494     -56.219   3.152  28.016  1.00 72.31           O  
ATOM   3896  OE2 GLU A 494     -57.125   4.848  29.094  1.00 72.31           O  
ATOM   3897  N   SER A 495     -54.344   7.070  33.375  1.00 76.81           N  
ATOM   3898  CA  SER A 495     -54.250   8.391  34.000  1.00 76.81           C  
ATOM   3899  C   SER A 495     -52.875   8.633  34.594  1.00 76.81           C  
ATOM   3900  CB  SER A 495     -55.312   8.539  35.062  1.00 76.81           C  
ATOM   3901  O   SER A 495     -52.375   9.766  34.562  1.00 76.81           O  
ATOM   3902  OG  SER A 495     -55.031   7.723  36.188  1.00 76.81           O  
ATOM   3903  N   VAL A 496     -52.219   7.641  35.125  1.00 76.38           N  
ATOM   3904  CA  VAL A 496     -50.844   7.676  35.625  1.00 76.38           C  
ATOM   3905  C   VAL A 496     -49.844   7.809  34.469  1.00 76.38           C  
ATOM   3906  CB  VAL A 496     -50.500   6.422  36.469  1.00 76.38           C  
ATOM   3907  O   VAL A 496     -48.938   8.617  34.500  1.00 76.38           O  
ATOM   3908  CG1 VAL A 496     -49.031   6.430  36.875  1.00 76.38           C  
ATOM   3909  CG2 VAL A 496     -51.406   6.336  37.688  1.00 76.38           C  
ATOM   3910  N   LYS A 497     -50.188   7.121  33.344  1.00 70.12           N  
ATOM   3911  CA  LYS A 497     -49.406   7.168  32.125  1.00 70.12           C  
ATOM   3912  C   LYS A 497     -49.500   8.547  31.469  1.00 70.12           C  
ATOM   3913  CB  LYS A 497     -49.875   6.098  31.141  1.00 70.12           C  
ATOM   3914  O   LYS A 497     -48.500   9.055  30.953  1.00 70.12           O  
ATOM   3915  CG  LYS A 497     -49.031   5.996  29.875  1.00 70.12           C  
ATOM   3916  CD  LYS A 497     -49.562   4.922  28.938  1.00 70.12           C  
ATOM   3917  CE  LYS A 497     -48.812   4.934  27.609  1.00 70.12           C  
ATOM   3918  NZ  LYS A 497     -49.344   3.896  26.672  1.00 70.12           N  
ATOM   3919  N   ASN A 498     -50.656   9.266  31.469  1.00 72.19           N  
ATOM   3920  CA  ASN A 498     -50.906  10.531  30.797  1.00 72.19           C  
ATOM   3921  C   ASN A 498     -50.688  11.719  31.734  1.00 72.19           C  
ATOM   3922  CB  ASN A 498     -52.344  10.562  30.281  1.00 72.19           C  
ATOM   3923  O   ASN A 498     -50.875  12.875  31.328  1.00 72.19           O  
ATOM   3924  CG  ASN A 498     -52.562   9.625  29.094  1.00 72.19           C  
ATOM   3925  ND2 ASN A 498     -53.812   9.234  28.859  1.00 72.19           N  
ATOM   3926  OD1 ASN A 498     -51.594   9.250  28.406  1.00 72.19           O  
ATOM   3927  N   GLY A 499     -50.156  11.352  32.969  1.00 78.75           N  
ATOM   3928  CA  GLY A 499     -49.875  12.422  33.906  1.00 78.75           C  
ATOM   3929  C   GLY A 499     -51.094  13.109  34.469  1.00 78.75           C  
ATOM   3930  O   GLY A 499     -51.031  14.258  34.906  1.00 78.75           O  
ATOM   3931  N   THR A 500     -52.312  12.586  34.312  1.00 85.19           N  
ATOM   3932  CA  THR A 500     -53.594  13.133  34.719  1.00 85.19           C  
ATOM   3933  C   THR A 500     -54.156  12.352  35.906  1.00 85.19           C  
ATOM   3934  CB  THR A 500     -54.625  13.133  33.562  1.00 85.19           C  
ATOM   3935  O   THR A 500     -55.375  12.352  36.125  1.00 85.19           O  
ATOM   3936  CG2 THR A 500     -54.188  14.055  32.438  1.00 85.19           C  
ATOM   3937  OG1 THR A 500     -54.750  11.797  33.062  1.00 85.19           O  
ATOM   3938  N   TYR A 501     -53.344  11.695  36.656  1.00 82.31           N  
ATOM   3939  CA  TYR A 501     -53.719  10.906  37.812  1.00 82.31           C  
ATOM   3940  C   TYR A 501     -54.406  11.781  38.875  1.00 82.31           C  
ATOM   3941  CB  TYR A 501     -52.531  10.195  38.438  1.00 82.31           C  
ATOM   3942  O   TYR A 501     -53.844  12.805  39.281  1.00 82.31           O  
ATOM   3943  CG  TYR A 501     -52.844   9.344  39.625  1.00 82.31           C  
ATOM   3944  CD1 TYR A 501     -52.562   9.773  40.938  1.00 82.31           C  
ATOM   3945  CD2 TYR A 501     -53.469   8.102  39.469  1.00 82.31           C  
ATOM   3946  CE1 TYR A 501     -52.875   8.984  42.031  1.00 82.31           C  
ATOM   3947  CE2 TYR A 501     -53.781   7.309  40.562  1.00 82.31           C  
ATOM   3948  OH  TYR A 501     -53.781   6.977  42.938  1.00 82.31           O  
ATOM   3949  CZ  TYR A 501     -53.469   7.758  41.844  1.00 82.31           C  
ATOM   3950  N   ASP A 502     -55.688  11.461  39.188  1.00 86.75           N  
ATOM   3951  CA  ASP A 502     -56.500  12.203  40.156  1.00 86.75           C  
ATOM   3952  C   ASP A 502     -56.250  11.711  41.594  1.00 86.75           C  
ATOM   3953  CB  ASP A 502     -57.969  12.094  39.812  1.00 86.75           C  
ATOM   3954  O   ASP A 502     -56.875  10.742  42.031  1.00 86.75           O  
ATOM   3955  CG  ASP A 502     -58.844  12.992  40.656  1.00 86.75           C  
ATOM   3956  OD1 ASP A 502     -58.312  13.672  41.562  1.00 86.75           O  
ATOM   3957  OD2 ASP A 502     -60.094  13.023  40.438  1.00 86.75           O  
ATOM   3958  N   TYR A 503     -55.281  12.359  42.219  1.00 85.88           N  
ATOM   3959  CA  TYR A 503     -54.781  11.945  43.531  1.00 85.88           C  
ATOM   3960  C   TYR A 503     -55.938  11.891  44.562  1.00 85.88           C  
ATOM   3961  CB  TYR A 503     -53.688  12.898  44.031  1.00 85.88           C  
ATOM   3962  O   TYR A 503     -56.094  10.891  45.250  1.00 85.88           O  
ATOM   3963  CG  TYR A 503     -53.312  12.695  45.469  1.00 85.88           C  
ATOM   3964  CD1 TYR A 503     -53.875  13.484  46.469  1.00 85.88           C  
ATOM   3965  CD2 TYR A 503     -52.406  11.711  45.844  1.00 85.88           C  
ATOM   3966  CE1 TYR A 503     -53.531  13.305  47.812  1.00 85.88           C  
ATOM   3967  CE2 TYR A 503     -52.062  11.523  47.188  1.00 85.88           C  
ATOM   3968  OH  TYR A 503     -52.281  12.133  49.469  1.00 85.88           O  
ATOM   3969  CZ  TYR A 503     -52.625  12.320  48.156  1.00 85.88           C  
ATOM   3970  N   PRO A 504     -56.844  12.922  44.594  1.00 86.31           N  
ATOM   3971  CA  PRO A 504     -57.906  12.961  45.625  1.00 86.31           C  
ATOM   3972  C   PRO A 504     -58.938  11.852  45.438  1.00 86.31           C  
ATOM   3973  CB  PRO A 504     -58.531  14.344  45.406  1.00 86.31           C  
ATOM   3974  O   PRO A 504     -59.562  11.398  46.406  1.00 86.31           O  
ATOM   3975  CG  PRO A 504     -57.469  15.148  44.750  1.00 86.31           C  
ATOM   3976  CD  PRO A 504     -56.625  14.227  43.906  1.00 86.31           C  
ATOM   3977  N   LYS A 505     -59.125  11.406  44.281  1.00 86.50           N  
ATOM   3978  CA  LYS A 505     -60.094  10.383  43.969  1.00 86.50           C  
ATOM   3979  C   LYS A 505     -59.750   9.055  44.625  1.00 86.50           C  
ATOM   3980  CB  LYS A 505     -60.188  10.195  42.438  1.00 86.50           C  
ATOM   3981  O   LYS A 505     -60.656   8.344  45.094  1.00 86.50           O  
ATOM   3982  CG  LYS A 505     -61.219   9.180  42.000  1.00 86.50           C  
ATOM   3983  CD  LYS A 505     -61.250   9.023  40.469  1.00 86.50           C  
ATOM   3984  CE  LYS A 505     -62.219   7.957  40.031  1.00 86.50           C  
ATOM   3985  NZ  LYS A 505     -62.250   7.801  38.562  1.00 86.50           N  
ATOM   3986  N   TYR A 506     -58.438   8.703  44.844  1.00 84.12           N  
ATOM   3987  CA  TYR A 506     -58.000   7.391  45.281  1.00 84.12           C  
ATOM   3988  C   TYR A 506     -57.406   7.469  46.688  1.00 84.12           C  
ATOM   3989  CB  TYR A 506     -56.969   6.801  44.312  1.00 84.12           C  
ATOM   3990  O   TYR A 506     -56.938   6.457  47.219  1.00 84.12           O  
ATOM   3991  CG  TYR A 506     -57.500   6.645  42.906  1.00 84.12           C  
ATOM   3992  CD1 TYR A 506     -58.406   5.645  42.594  1.00 84.12           C  
ATOM   3993  CD2 TYR A 506     -57.094   7.496  41.906  1.00 84.12           C  
ATOM   3994  CE1 TYR A 506     -58.906   5.496  41.281  1.00 84.12           C  
ATOM   3995  CE2 TYR A 506     -57.562   7.359  40.594  1.00 84.12           C  
ATOM   3996  OH  TYR A 506     -58.938   6.215  39.031  1.00 84.12           O  
ATOM   3997  CZ  TYR A 506     -58.469   6.355  40.312  1.00 84.12           C  
ATOM   3998  N   SER A 507     -57.406   8.617  47.312  1.00 82.25           N  
ATOM   3999  CA  SER A 507     -56.750   8.906  48.562  1.00 82.25           C  
ATOM   4000  C   SER A 507     -57.500   8.258  49.750  1.00 82.25           C  
ATOM   4001  CB  SER A 507     -56.688  10.422  48.812  1.00 82.25           C  
ATOM   4002  O   SER A 507     -56.875   7.770  50.688  1.00 82.25           O  
ATOM   4003  OG  SER A 507     -56.000  10.711  50.031  1.00 82.25           O  
ATOM   4004  N   GLU A 508     -58.844   8.195  49.594  1.00 80.38           N  
ATOM   4005  CA  GLU A 508     -59.688   7.652  50.656  1.00 80.38           C  
ATOM   4006  C   GLU A 508     -59.562   6.137  50.781  1.00 80.38           C  
ATOM   4007  CB  GLU A 508     -61.156   8.031  50.438  1.00 80.38           C  
ATOM   4008  O   GLU A 508     -59.406   5.594  51.875  1.00 80.38           O  
ATOM   4009  CG  GLU A 508     -61.500   9.469  50.781  1.00 80.38           C  
ATOM   4010  CD  GLU A 508     -62.969   9.773  50.750  1.00 80.38           C  
ATOM   4011  OE1 GLU A 508     -63.375  10.891  51.156  1.00 80.38           O  
ATOM   4012  OE2 GLU A 508     -63.750   8.875  50.344  1.00 80.38           O  
ATOM   4013  N   GLU A 509     -59.562   5.465  49.531  1.00 80.81           N  
ATOM   4014  CA  GLU A 509     -59.375   4.023  49.438  1.00 80.81           C  
ATOM   4015  C   GLU A 509     -57.938   3.633  49.844  1.00 80.81           C  
ATOM   4016  CB  GLU A 509     -59.656   3.535  48.000  1.00 80.81           C  
ATOM   4017  O   GLU A 509     -57.750   2.611  50.500  1.00 80.81           O  
ATOM   4018  CG  GLU A 509     -59.688   2.020  47.875  1.00 80.81           C  
ATOM   4019  CD  GLU A 509     -59.969   1.551  46.438  1.00 80.81           C  
ATOM   4020  OE1 GLU A 509     -60.000   0.322  46.219  1.00 80.81           O  
ATOM   4021  OE2 GLU A 509     -60.156   2.418  45.562  1.00 80.81           O  
ATOM   4022  N   ALA A 510     -56.969   4.414  49.500  1.00 80.88           N  
ATOM   4023  CA  ALA A 510     -55.562   4.227  49.812  1.00 80.88           C  
ATOM   4024  C   ALA A 510     -55.281   4.414  51.281  1.00 80.88           C  
ATOM   4025  CB  ALA A 510     -54.719   5.188  48.969  1.00 80.88           C  
ATOM   4026  O   ALA A 510     -54.469   3.699  51.875  1.00 80.88           O  
ATOM   4027  N   LYS A 511     -55.938   5.445  51.938  1.00 81.50           N  
ATOM   4028  CA  LYS A 511     -55.812   5.719  53.375  1.00 81.50           C  
ATOM   4029  C   LYS A 511     -56.312   4.543  54.188  1.00 81.50           C  
ATOM   4030  CB  LYS A 511     -56.562   6.988  53.719  1.00 81.50           C  
ATOM   4031  O   LYS A 511     -55.719   4.164  55.188  1.00 81.50           O  
ATOM   4032  CG  LYS A 511     -56.281   7.496  55.125  1.00 81.50           C  
ATOM   4033  CD  LYS A 511     -57.031   8.797  55.406  1.00 81.50           C  
ATOM   4034  CE  LYS A 511     -56.781   9.281  56.844  1.00 81.50           C  
ATOM   4035  NZ  LYS A 511     -57.500  10.562  57.125  1.00 81.50           N  
ATOM   4036  N   LEU A 512     -57.469   3.924  53.812  1.00 77.12           N  
ATOM   4037  CA  LEU A 512     -58.125   2.797  54.500  1.00 77.12           C  
ATOM   4038  C   LEU A 512     -57.281   1.539  54.375  1.00 77.12           C  
ATOM   4039  CB  LEU A 512     -59.500   2.541  53.875  1.00 77.12           C  
ATOM   4040  O   LEU A 512     -57.156   0.787  55.344  1.00 77.12           O  
ATOM   4041  CG  LEU A 512     -60.625   3.502  54.312  1.00 77.12           C  
ATOM   4042  CD1 LEU A 512     -61.781   3.449  53.312  1.00 77.12           C  
ATOM   4043  CD2 LEU A 512     -61.125   3.168  55.719  1.00 77.12           C  
ATOM   4044  N   ASN A 513     -56.594   1.283  53.281  1.00 74.81           N  
ATOM   4045  CA  ASN A 513     -55.750   0.126  53.031  1.00 74.81           C  
ATOM   4046  C   ASN A 513     -54.375   0.283  53.656  1.00 74.81           C  
ATOM   4047  CB  ASN A 513     -55.625  -0.105  51.500  1.00 74.81           C  
ATOM   4048  O   ASN A 513     -53.719  -0.708  54.000  1.00 74.81           O  
ATOM   4049  CG  ASN A 513     -56.906  -0.676  50.906  1.00 74.81           C  
ATOM   4050  ND2 ASN A 513     -57.125  -0.349  49.625  1.00 74.81           N  
ATOM   4051  OD1 ASN A 513     -57.656  -1.403  51.562  1.00 74.81           O  
ATOM   4052  N   ARG A 514     -53.938   1.587  53.750  1.00 72.62           N  
ATOM   4053  CA  ARG A 514     -52.688   1.897  54.469  1.00 72.62           C  
ATOM   4054  C   ARG A 514     -52.781   1.583  55.938  1.00 72.62           C  
ATOM   4055  CB  ARG A 514     -52.312   3.369  54.250  1.00 72.62           C  
ATOM   4056  O   ARG A 514     -51.812   1.176  56.562  1.00 72.62           O  
ATOM   4057  CG  ARG A 514     -51.688   3.666  52.906  1.00 72.62           C  
ATOM   4058  CD  ARG A 514     -51.375   5.148  52.750  1.00 72.62           C  
ATOM   4059  NE  ARG A 514     -50.500   5.648  53.812  1.00 72.62           N  
ATOM   4060  NH1 ARG A 514     -50.094   7.691  52.812  1.00 72.62           N  
ATOM   4061  NH2 ARG A 514     -49.188   7.195  54.844  1.00 72.62           N  
ATOM   4062  CZ  ARG A 514     -49.938   6.844  53.812  1.00 72.62           C  
ATOM   4063  N   GLU A 515     -54.031   1.885  56.438  1.00 67.31           N  
ATOM   4064  CA  GLU A 515     -54.312   1.755  57.844  1.00 67.31           C  
ATOM   4065  C   GLU A 515     -54.781   0.345  58.188  1.00 67.31           C  
ATOM   4066  CB  GLU A 515     -55.344   2.781  58.312  1.00 67.31           C  
ATOM   4067  O   GLU A 515     -54.969   0.016  59.375  1.00 67.31           O  
ATOM   4068  CG  GLU A 515     -54.844   4.219  58.281  1.00 67.31           C  
ATOM   4069  CD  GLU A 515     -55.875   5.223  58.750  1.00 67.31           C  
ATOM   4070  OE1 GLU A 515     -55.562   6.426  58.875  1.00 67.31           O  
ATOM   4071  OE2 GLU A 515     -57.031   4.805  59.031  1.00 67.31           O  
ATOM   4072  N   GLU A 516     -55.031  -0.527  57.062  1.00 60.53           N  
ATOM   4073  CA  GLU A 516     -55.375  -1.936  57.219  1.00 60.53           C  
ATOM   4074  C   GLU A 516     -54.188  -2.760  57.688  1.00 60.53           C  
ATOM   4075  CB  GLU A 516     -55.906  -2.494  55.875  1.00 60.53           C  
ATOM   4076  O   GLU A 516     -53.094  -2.648  57.125  1.00 60.53           O  
ATOM   4077  CG  GLU A 516     -56.625  -3.830  56.031  1.00 60.53           C  
ATOM   4078  CD  GLU A 516     -57.250  -4.320  54.719  1.00 60.53           C  
ATOM   4079  OE1 GLU A 516     -57.812  -5.434  54.719  1.00 60.53           O  
ATOM   4080  OE2 GLU A 516     -57.156  -3.586  53.719  1.00 60.53           O  
ATOM   4081  N   ILE A 517     -54.094  -3.127  58.969  1.00 46.16           N  
ATOM   4082  CA  ILE A 517     -53.156  -4.055  59.562  1.00 46.16           C  
ATOM   4083  C   ILE A 517     -53.438  -5.469  59.031  1.00 46.16           C  
ATOM   4084  CB  ILE A 517     -53.219  -4.020  61.094  1.00 46.16           C  
ATOM   4085  O   ILE A 517     -54.531  -6.000  59.219  1.00 46.16           O  
ATOM   4086  CG1 ILE A 517     -53.000  -2.594  61.625  1.00 46.16           C  
ATOM   4087  CG2 ILE A 517     -52.219  -4.988  61.719  1.00 46.16           C  
ATOM   4088  CD1 ILE A 517     -53.156  -2.443  63.125  1.00 46.16           C  
ATOM   4089  N   ASP A 518     -52.719  -5.934  57.938  1.00 45.41           N  
ATOM   4090  CA  ASP A 518     -52.781  -7.320  57.469  1.00 45.41           C  
ATOM   4091  C   ASP A 518     -52.375  -8.281  58.594  1.00 45.41           C  
ATOM   4092  CB  ASP A 518     -51.906  -7.531  56.250  1.00 45.41           C  
ATOM   4093  O   ASP A 518     -51.406  -8.031  59.312  1.00 45.41           O  
ATOM   4094  CG  ASP A 518     -52.594  -7.219  54.938  1.00 45.41           C  
ATOM   4095  OD1 ASP A 518     -53.844  -7.211  54.906  1.00 45.41           O  
ATOM   4096  OD2 ASP A 518     -51.906  -6.980  53.938  1.00 45.41           O  
ATOM   4097  N   GLY A 519     -53.281  -8.945  59.250  1.00 35.97           N  
ATOM   4098  CA  GLY A 519     -53.062 -10.117  60.062  1.00 35.97           C  
ATOM   4099  C   GLY A 519     -52.000 -11.047  59.531  1.00 35.97           C  
ATOM   4100  O   GLY A 519     -51.812 -11.125  58.312  1.00 35.97           O  
ATOM   4101  N   VAL A 520     -50.688 -11.164  59.938  1.00 32.50           N  
ATOM   4102  CA  VAL A 520     -49.625 -12.062  59.594  1.00 32.50           C  
ATOM   4103  C   VAL A 520     -50.188 -13.406  59.125  1.00 32.50           C  
ATOM   4104  CB  VAL A 520     -48.625 -12.258  60.750  1.00 32.50           C  
ATOM   4105  O   VAL A 520     -50.969 -14.031  59.844  1.00 32.50           O  
ATOM   4106  CG1 VAL A 520     -47.500 -13.203  60.344  1.00 32.50           C  
ATOM   4107  CG2 VAL A 520     -48.062 -10.914  61.219  1.00 32.50           C  
ATOM   4108  N   LYS A 521     -50.344 -13.766  57.781  1.00 35.75           N  
ATOM   4109  CA  LYS A 521     -50.531 -15.031  57.094  1.00 35.75           C  
ATOM   4110  C   LYS A 521     -49.344 -15.961  57.281  1.00 35.75           C  
ATOM   4111  CB  LYS A 521     -50.781 -14.797  55.594  1.00 35.75           C  
ATOM   4112  O   LYS A 521     -48.219 -15.578  57.000  1.00 35.75           O  
ATOM   4113  CG  LYS A 521     -51.969 -15.570  55.062  1.00 35.75           C  
ATOM   4114  CD  LYS A 521     -52.156 -15.336  53.562  1.00 35.75           C  
ATOM   4115  CE  LYS A 521     -53.344 -16.094  53.000  1.00 35.75           C  
ATOM   4116  NZ  LYS A 521     -53.531 -15.852  51.531  1.00 35.75           N  
ATOM   4117  N   LEU A 522     -49.375 -16.844  58.188  1.00 32.66           N  
ATOM   4118  CA  LEU A 522     -48.438 -17.859  58.656  1.00 32.66           C  
ATOM   4119  C   LEU A 522     -48.281 -18.969  57.594  1.00 32.66           C  
ATOM   4120  CB  LEU A 522     -48.906 -18.469  59.969  1.00 32.66           C  
ATOM   4121  O   LEU A 522     -49.250 -19.656  57.281  1.00 32.66           O  
ATOM   4122  CG  LEU A 522     -48.531 -17.703  61.250  1.00 32.66           C  
ATOM   4123  CD1 LEU A 522     -49.688 -17.719  62.250  1.00 32.66           C  
ATOM   4124  CD2 LEU A 522     -47.281 -18.297  61.875  1.00 32.66           C  
ATOM   4125  N   GLU A 523     -47.406 -18.828  56.594  1.00 35.22           N  
ATOM   4126  CA  GLU A 523     -47.125 -19.781  55.531  1.00 35.22           C  
ATOM   4127  C   GLU A 523     -45.969 -20.719  55.938  1.00 35.22           C  
ATOM   4128  CB  GLU A 523     -46.750 -19.031  54.250  1.00 35.22           C  
ATOM   4129  O   GLU A 523     -44.875 -20.266  56.250  1.00 35.22           O  
ATOM   4130  CG  GLU A 523     -47.906 -18.875  53.281  1.00 35.22           C  
ATOM   4131  CD  GLU A 523     -47.500 -18.203  51.969  1.00 35.22           C  
ATOM   4132  OE1 GLU A 523     -48.375 -18.062  51.094  1.00 35.22           O  
ATOM   4133  OE2 GLU A 523     -46.312 -17.828  51.844  1.00 35.22           O  
ATOM   4134  N   SER A 524     -46.281 -21.766  56.875  1.00 44.09           N  
ATOM   4135  CA  SER A 524     -45.656 -23.094  56.906  1.00 44.09           C  
ATOM   4136  C   SER A 524     -45.875 -23.766  58.281  1.00 44.09           C  
ATOM   4137  CB  SER A 524     -44.156 -23.000  56.625  1.00 44.09           C  
ATOM   4138  O   SER A 524     -45.625 -23.156  59.312  1.00 44.09           O  
ATOM   4139  OG  SER A 524     -43.406 -23.500  57.719  1.00 44.09           O  
ATOM   4140  N   THR A 525     -46.969 -24.531  58.500  1.00 47.16           N  
ATOM   4141  CA  THR A 525     -47.219 -25.359  59.656  1.00 47.16           C  
ATOM   4142  C   THR A 525     -45.938 -25.859  60.281  1.00 47.16           C  
ATOM   4143  CB  THR A 525     -48.125 -26.562  59.281  1.00 47.16           C  
ATOM   4144  O   THR A 525     -45.844 -26.016  61.500  1.00 47.16           O  
ATOM   4145  CG2 THR A 525     -49.594 -26.203  59.344  1.00 47.16           C  
ATOM   4146  OG1 THR A 525     -47.781 -27.000  57.969  1.00 47.16           O  
ATOM   4147  N   ARG A 526     -44.719 -25.719  59.656  1.00 49.56           N  
ATOM   4148  CA  ARG A 526     -43.406 -26.188  60.094  1.00 49.56           C  
ATOM   4149  C   ARG A 526     -42.562 -25.031  60.625  1.00 49.56           C  
ATOM   4150  CB  ARG A 526     -42.656 -26.906  58.969  1.00 49.56           C  
ATOM   4151  O   ARG A 526     -41.812 -25.188  61.594  1.00 49.56           O  
ATOM   4152  CG  ARG A 526     -42.094 -28.250  59.375  1.00 49.56           C  
ATOM   4153  CD  ARG A 526     -41.312 -28.891  58.219  1.00 49.56           C  
ATOM   4154  NE  ARG A 526     -41.062 -30.312  58.469  1.00 49.56           N  
ATOM   4155  NH1 ARG A 526     -39.562 -30.562  56.719  1.00 49.56           N  
ATOM   4156  NH2 ARG A 526     -40.094 -32.344  58.062  1.00 49.56           N  
ATOM   4157  CZ  ARG A 526     -40.250 -31.078  57.750  1.00 49.56           C  
ATOM   4158  N   ILE A 527     -42.719 -23.781  60.156  1.00 48.97           N  
ATOM   4159  CA  ILE A 527     -42.094 -22.531  60.531  1.00 48.97           C  
ATOM   4160  C   ILE A 527     -42.844 -21.906  61.719  1.00 48.97           C  
ATOM   4161  CB  ILE A 527     -42.031 -21.547  59.344  1.00 48.97           C  
ATOM   4162  O   ILE A 527     -42.219 -21.344  62.625  1.00 48.97           O  
ATOM   4163  CG1 ILE A 527     -41.125 -22.078  58.250  1.00 48.97           C  
ATOM   4164  CG2 ILE A 527     -41.594 -20.156  59.812  1.00 48.97           C  
ATOM   4165  CD1 ILE A 527     -41.156 -21.266  56.969  1.00 48.97           C  
ATOM   4166  N   TYR A 528     -44.125 -22.219  62.000  1.00 51.34           N  
ATOM   4167  CA  TYR A 528     -44.969 -21.875  63.125  1.00 51.34           C  
ATOM   4168  C   TYR A 528     -44.719 -22.828  64.312  1.00 51.34           C  
ATOM   4169  CB  TYR A 528     -46.438 -21.922  62.719  1.00 51.34           C  
ATOM   4170  O   TYR A 528     -44.781 -22.406  65.438  1.00 51.34           O  
ATOM   4171  CG  TYR A 528     -46.906 -20.703  61.938  1.00 51.34           C  
ATOM   4172  CD1 TYR A 528     -47.188 -19.500  62.562  1.00 51.34           C  
ATOM   4173  CD2 TYR A 528     -47.031 -20.766  60.562  1.00 51.34           C  
ATOM   4174  CE1 TYR A 528     -47.594 -18.391  61.844  1.00 51.34           C  
ATOM   4175  CE2 TYR A 528     -47.438 -19.656  59.812  1.00 51.34           C  
ATOM   4176  OH  TYR A 528     -48.125 -17.375  59.781  1.00 51.34           O  
ATOM   4177  CZ  TYR A 528     -47.719 -18.469  60.469  1.00 51.34           C  
ATOM   4178  N   GLN A 529     -44.375 -24.094  64.062  1.00 54.44           N  
ATOM   4179  CA  GLN A 529     -44.000 -25.047  65.062  1.00 54.44           C  
ATOM   4180  C   GLN A 529     -42.625 -24.750  65.625  1.00 54.44           C  
ATOM   4181  CB  GLN A 529     -44.062 -26.484  64.562  1.00 54.44           C  
ATOM   4182  O   GLN A 529     -42.375 -24.859  66.812  1.00 54.44           O  
ATOM   4183  CG  GLN A 529     -45.438 -27.109  64.562  1.00 54.44           C  
ATOM   4184  CD  GLN A 529     -45.469 -28.500  64.000  1.00 54.44           C  
ATOM   4185  NE2 GLN A 529     -46.500 -29.281  64.375  1.00 54.44           N  
ATOM   4186  OE1 GLN A 529     -44.625 -28.875  63.219  1.00 54.44           O  
ATOM   4187  N   ILE A 530     -41.812 -24.188  64.625  1.00 59.62           N  
ATOM   4188  CA  ILE A 530     -40.438 -23.812  64.938  1.00 59.62           C  
ATOM   4189  C   ILE A 530     -40.406 -22.422  65.562  1.00 59.62           C  
ATOM   4190  CB  ILE A 530     -39.531 -23.859  63.688  1.00 59.62           C  
ATOM   4191  O   ILE A 530     -39.688 -22.188  66.562  1.00 59.62           O  
ATOM   4192  CG1 ILE A 530     -39.375 -25.297  63.188  1.00 59.62           C  
ATOM   4193  CG2 ILE A 530     -38.156 -23.234  64.000  1.00 59.62           C  
ATOM   4194  CD1 ILE A 530     -38.719 -25.406  61.844  1.00 59.62           C  
ATOM   4195  N   LEU A 531     -41.188 -21.438  65.125  1.00 55.84           N  
ATOM   4196  CA  LEU A 531     -41.312 -20.109  65.688  1.00 55.84           C  
ATOM   4197  C   LEU A 531     -42.156 -20.125  67.000  1.00 55.84           C  
ATOM   4198  CB  LEU A 531     -41.938 -19.156  64.688  1.00 55.84           C  
ATOM   4199  O   LEU A 531     -41.844 -19.375  67.938  1.00 55.84           O  
ATOM   4200  CG  LEU A 531     -40.969 -18.328  63.812  1.00 55.84           C  
ATOM   4201  CD1 LEU A 531     -41.469 -18.281  62.375  1.00 55.84           C  
ATOM   4202  CD2 LEU A 531     -40.812 -16.922  64.375  1.00 55.84           C  
ATOM   4203  N   ALA A 532     -43.250 -21.016  67.125  1.00 59.25           N  
ATOM   4204  CA  ALA A 532     -44.031 -21.266  68.312  1.00 59.25           C  
ATOM   4205  C   ALA A 532     -43.219 -21.969  69.438  1.00 59.25           C  
ATOM   4206  CB  ALA A 532     -45.281 -22.078  68.000  1.00 59.25           C  
ATOM   4207  O   ALA A 532     -43.375 -21.672  70.625  1.00 59.25           O  
ATOM   4208  N   ILE A 533     -42.281 -22.891  69.062  1.00 65.06           N  
ATOM   4209  CA  ILE A 533     -41.312 -23.562  69.938  1.00 65.06           C  
ATOM   4210  C   ILE A 533     -40.250 -22.562  70.375  1.00 65.06           C  
ATOM   4211  CB  ILE A 533     -40.656 -24.781  69.250  1.00 65.06           C  
ATOM   4212  O   ILE A 533     -39.844 -22.547  71.500  1.00 65.06           O  
ATOM   4213  CG1 ILE A 533     -41.719 -25.859  68.938  1.00 65.06           C  
ATOM   4214  CG2 ILE A 533     -39.531 -25.344  70.062  1.00 65.06           C  
ATOM   4215  CD1 ILE A 533     -41.219 -27.016  68.125  1.00 65.06           C  
ATOM   4216  N   TYR A 534     -39.812 -21.641  69.375  1.00 62.00           N  
ATOM   4217  CA  TYR A 534     -38.812 -20.609  69.688  1.00 62.00           C  
ATOM   4218  C   TYR A 534     -39.406 -19.484  70.500  1.00 62.00           C  
ATOM   4219  CB  TYR A 534     -38.219 -20.062  68.375  1.00 62.00           C  
ATOM   4220  O   TYR A 534     -38.781 -18.953  71.375  1.00 62.00           O  
ATOM   4221  CG  TYR A 534     -36.875 -20.641  68.000  1.00 62.00           C  
ATOM   4222  CD1 TYR A 534     -35.719 -20.125  68.562  1.00 62.00           C  
ATOM   4223  CD2 TYR A 534     -36.750 -21.703  67.125  1.00 62.00           C  
ATOM   4224  CE1 TYR A 534     -34.469 -20.641  68.250  1.00 62.00           C  
ATOM   4225  CE2 TYR A 534     -35.500 -22.234  66.812  1.00 62.00           C  
ATOM   4226  OH  TYR A 534     -33.125 -22.234  67.062  1.00 62.00           O  
ATOM   4227  CZ  TYR A 534     -34.375 -21.703  67.375  1.00 62.00           C  
ATOM   4228  N   SER A 535     -40.594 -19.047  70.312  1.00 59.72           N  
ATOM   4229  CA  SER A 535     -41.344 -18.047  71.062  1.00 59.72           C  
ATOM   4230  C   SER A 535     -41.750 -18.562  72.438  1.00 59.72           C  
ATOM   4231  CB  SER A 535     -42.562 -17.625  70.250  1.00 59.72           C  
ATOM   4232  O   SER A 535     -41.688 -17.828  73.375  1.00 59.72           O  
ATOM   4233  OG  SER A 535     -43.469 -16.922  71.125  1.00 59.72           O  
ATOM   4234  N   THR A 536     -42.219 -19.859  72.562  1.00 68.25           N  
ATOM   4235  CA  THR A 536     -42.500 -20.531  73.812  1.00 68.25           C  
ATOM   4236  C   THR A 536     -41.219 -20.719  74.625  1.00 68.25           C  
ATOM   4237  CB  THR A 536     -43.188 -21.891  73.562  1.00 68.25           C  
ATOM   4238  O   THR A 536     -41.250 -20.562  75.875  1.00 68.25           O  
ATOM   4239  CG2 THR A 536     -44.625 -21.719  73.188  1.00 68.25           C  
ATOM   4240  OG1 THR A 536     -42.500 -22.594  72.562  1.00 68.25           O  
ATOM   4241  N   VAL A 537     -40.062 -21.031  74.000  1.00 69.31           N  
ATOM   4242  CA  VAL A 537     -38.781 -21.188  74.625  1.00 69.31           C  
ATOM   4243  C   VAL A 537     -38.250 -19.812  75.000  1.00 69.31           C  
ATOM   4244  CB  VAL A 537     -37.750 -21.891  73.688  1.00 69.31           C  
ATOM   4245  O   VAL A 537     -37.688 -19.656  76.125  1.00 69.31           O  
ATOM   4246  CG1 VAL A 537     -36.375 -21.906  74.312  1.00 69.31           C  
ATOM   4247  CG2 VAL A 537     -38.219 -23.312  73.375  1.00 69.31           C  
ATOM   4248  N   ALA A 538     -38.438 -18.797  74.188  1.00 65.31           N  
ATOM   4249  CA  ALA A 538     -38.000 -17.438  74.438  1.00 65.31           C  
ATOM   4250  C   ALA A 538     -38.875 -16.781  75.562  1.00 65.31           C  
ATOM   4251  CB  ALA A 538     -38.031 -16.594  73.188  1.00 65.31           C  
ATOM   4252  O   ALA A 538     -38.375 -16.078  76.438  1.00 65.31           O  
ATOM   4253  N   SER A 539     -40.219 -17.000  75.500  1.00 67.94           N  
ATOM   4254  CA  SER A 539     -41.156 -16.500  76.500  1.00 67.94           C  
ATOM   4255  C   SER A 539     -41.000 -17.250  77.812  1.00 67.94           C  
ATOM   4256  CB  SER A 539     -42.594 -16.656  76.000  1.00 67.94           C  
ATOM   4257  O   SER A 539     -41.094 -16.641  78.938  1.00 67.94           O  
ATOM   4258  OG  SER A 539     -43.125 -17.938  76.312  1.00 67.94           O  
ATOM   4259  N   SER A 540     -40.688 -18.594  77.812  1.00 72.50           N  
ATOM   4260  CA  SER A 540     -40.375 -19.391  79.000  1.00 72.50           C  
ATOM   4261  C   SER A 540     -39.031 -19.000  79.625  1.00 72.50           C  
ATOM   4262  CB  SER A 540     -40.375 -20.875  78.625  1.00 72.50           C  
ATOM   4263  O   SER A 540     -38.875 -19.016  80.812  1.00 72.50           O  
ATOM   4264  OG  SER A 540     -39.406 -21.172  77.688  1.00 72.50           O  
ATOM   4265  N   LEU A 541     -38.031 -18.594  78.875  1.00 70.06           N  
ATOM   4266  CA  LEU A 541     -36.719 -18.109  79.250  1.00 70.06           C  
ATOM   4267  C   LEU A 541     -36.812 -16.734  79.875  1.00 70.06           C  
ATOM   4268  CB  LEU A 541     -35.750 -18.078  78.125  1.00 70.06           C  
ATOM   4269  O   LEU A 541     -36.156 -16.438  80.875  1.00 70.06           O  
ATOM   4270  CG  LEU A 541     -34.281 -18.484  78.375  1.00 70.06           C  
ATOM   4271  CD1 LEU A 541     -34.062 -19.922  77.938  1.00 70.06           C  
ATOM   4272  CD2 LEU A 541     -33.312 -17.531  77.750  1.00 70.06           C  
ATOM   4273  N   VAL A 542     -37.656 -15.867  79.312  1.00 73.06           N  
ATOM   4274  CA  VAL A 542     -37.906 -14.531  79.875  1.00 73.06           C  
ATOM   4275  C   VAL A 542     -38.656 -14.648  81.188  1.00 73.06           C  
ATOM   4276  CB  VAL A 542     -38.688 -13.656  78.875  1.00 73.06           C  
ATOM   4277  O   VAL A 542     -38.375 -13.906  82.125  1.00 73.06           O  
ATOM   4278  CG1 VAL A 542     -39.094 -12.344  79.500  1.00 73.06           C  
ATOM   4279  CG2 VAL A 542     -37.875 -13.398  77.625  1.00 73.06           C  
ATOM   4280  N   LEU A 543     -39.625 -15.562  81.250  1.00 72.25           N  
ATOM   4281  CA  LEU A 543     -40.344 -15.812  82.500  1.00 72.25           C  
ATOM   4282  C   LEU A 543     -39.438 -16.406  83.562  1.00 72.25           C  
ATOM   4283  CB  LEU A 543     -41.531 -16.750  82.250  1.00 72.25           C  
ATOM   4284  O   LEU A 543     -39.531 -16.047  84.750  1.00 72.25           O  
ATOM   4285  CG  LEU A 543     -42.812 -16.109  81.750  1.00 72.25           C  
ATOM   4286  CD1 LEU A 543     -43.812 -17.172  81.250  1.00 72.25           C  
ATOM   4287  CD2 LEU A 543     -43.438 -15.219  82.812  1.00 72.25           C  
ATOM   4288  N   VAL A 544     -38.500 -17.312  83.312  1.00 74.69           N  
ATOM   4289  CA  VAL A 544     -37.531 -17.906  84.188  1.00 74.69           C  
ATOM   4290  C   VAL A 544     -36.531 -16.844  84.688  1.00 74.69           C  
ATOM   4291  CB  VAL A 544     -36.781 -19.094  83.562  1.00 74.69           C  
ATOM   4292  O   VAL A 544     -36.188 -16.797  85.875  1.00 74.69           O  
ATOM   4293  CG1 VAL A 544     -35.656 -19.578  84.438  1.00 74.69           C  
ATOM   4294  CG2 VAL A 544     -37.750 -20.234  83.250  1.00 74.69           C  
ATOM   4295  N   VAL A 545     -36.094 -16.031  83.688  1.00 74.88           N  
ATOM   4296  CA  VAL A 545     -35.188 -14.953  84.000  1.00 74.88           C  
ATOM   4297  C   VAL A 545     -35.875 -13.914  84.875  1.00 74.88           C  
ATOM   4298  CB  VAL A 545     -34.625 -14.289  82.750  1.00 74.88           C  
ATOM   4299  O   VAL A 545     -35.281 -13.406  85.875  1.00 74.88           O  
ATOM   4300  CG1 VAL A 545     -33.812 -13.047  83.062  1.00 74.88           C  
ATOM   4301  CG2 VAL A 545     -33.781 -15.281  81.938  1.00 74.88           C  
ATOM   4302  N   SER A 546     -37.125 -13.609  84.562  1.00 73.44           N  
ATOM   4303  CA  SER A 546     -37.906 -12.656  85.312  1.00 73.44           C  
ATOM   4304  C   SER A 546     -38.250 -13.219  86.688  1.00 73.44           C  
ATOM   4305  CB  SER A 546     -39.188 -12.273  84.562  1.00 73.44           C  
ATOM   4306  O   SER A 546     -38.188 -12.508  87.688  1.00 73.44           O  
ATOM   4307  OG  SER A 546     -39.594 -13.297  83.688  1.00 73.44           O  
ATOM   4308  N   LEU A 547     -38.594 -14.508  86.750  1.00 76.69           N  
ATOM   4309  CA  LEU A 547     -38.875 -15.172  88.062  1.00 76.69           C  
ATOM   4310  C   LEU A 547     -37.594 -15.312  88.875  1.00 76.69           C  
ATOM   4311  CB  LEU A 547     -39.500 -16.547  87.812  1.00 76.69           C  
ATOM   4312  O   LEU A 547     -37.625 -15.164  90.062  1.00 76.69           O  
ATOM   4313  CG  LEU A 547     -40.969 -16.562  87.438  1.00 76.69           C  
ATOM   4314  CD1 LEU A 547     -41.375 -17.938  86.938  1.00 76.69           C  
ATOM   4315  CD2 LEU A 547     -41.812 -16.188  88.688  1.00 76.69           C  
ATOM   4316  N   GLY A 548     -36.438 -15.633  88.188  1.00 77.06           N  
ATOM   4317  CA  GLY A 548     -35.125 -15.641  88.812  1.00 77.06           C  
ATOM   4318  C   GLY A 548     -34.719 -14.273  89.375  1.00 77.06           C  
ATOM   4319  O   GLY A 548     -34.156 -14.164  90.438  1.00 77.06           O  
ATOM   4320  N   ALA A 549     -35.000 -13.211  88.562  1.00 73.69           N  
ATOM   4321  CA  ALA A 549     -34.688 -11.836  88.938  1.00 73.69           C  
ATOM   4322  C   ALA A 549     -35.594 -11.383  90.125  1.00 73.69           C  
ATOM   4323  CB  ALA A 549     -34.844 -10.898  87.750  1.00 73.69           C  
ATOM   4324  O   ALA A 549     -35.125 -10.711  91.062  1.00 73.69           O  
ATOM   4325  N   ILE A 550     -36.844 -11.766  90.062  1.00 75.12           N  
ATOM   4326  CA  ILE A 550     -37.812 -11.453  91.125  1.00 75.12           C  
ATOM   4327  C   ILE A 550     -37.500 -12.258  92.375  1.00 75.12           C  
ATOM   4328  CB  ILE A 550     -39.250 -11.727  90.688  1.00 75.12           C  
ATOM   4329  O   ILE A 550     -37.594 -11.750  93.500  1.00 75.12           O  
ATOM   4330  CG1 ILE A 550     -39.656 -10.750  89.562  1.00 75.12           C  
ATOM   4331  CG2 ILE A 550     -40.219 -11.648  91.812  1.00 75.12           C  
ATOM   4332  CD1 ILE A 550     -41.000 -11.070  88.875  1.00 75.12           C  
ATOM   4333  N   SER A 551     -37.156 -13.555  92.188  1.00 70.12           N  
ATOM   4334  CA  SER A 551     -36.750 -14.422  93.312  1.00 70.12           C  
ATOM   4335  C   SER A 551     -35.438 -13.945  93.938  1.00 70.12           C  
ATOM   4336  CB  SER A 551     -36.594 -15.867  92.812  1.00 70.12           C  
ATOM   4337  O   SER A 551     -35.312 -13.961  95.125  1.00 70.12           O  
ATOM   4338  OG  SER A 551     -37.781 -16.328  92.188  1.00 70.12           O  
ATOM   4339  N   PHE A 552     -34.438 -13.477  93.125  1.00 69.50           N  
ATOM   4340  CA  PHE A 552     -33.188 -12.891  93.562  1.00 69.50           C  
ATOM   4341  C   PHE A 552     -33.438 -11.547  94.250  1.00 69.50           C  
ATOM   4342  CB  PHE A 552     -32.188 -12.727  92.375  1.00 69.50           C  
ATOM   4343  O   PHE A 552     -32.781 -11.227  95.250  1.00 69.50           O  
ATOM   4344  CG  PHE A 552     -30.750 -12.781  92.812  1.00 69.50           C  
ATOM   4345  CD1 PHE A 552     -30.047 -11.617  93.125  1.00 69.50           C  
ATOM   4346  CD2 PHE A 552     -30.094 -14.000  92.938  1.00 69.50           C  
ATOM   4347  CE1 PHE A 552     -28.703 -11.664  93.500  1.00 69.50           C  
ATOM   4348  CE2 PHE A 552     -28.750 -14.055  93.312  1.00 69.50           C  
ATOM   4349  CZ  PHE A 552     -28.062 -12.883  93.562  1.00 69.50           C  
ATOM   4350  N   TRP A 553     -34.312 -10.766  93.688  1.00 72.69           N  
ATOM   4351  CA  TRP A 553     -34.750  -9.484  94.250  1.00 72.69           C  
ATOM   4352  C   TRP A 553     -35.500  -9.695  95.562  1.00 72.69           C  
ATOM   4353  CB  TRP A 553     -35.625  -8.719  93.250  1.00 72.69           C  
ATOM   4354  O   TRP A 553     -35.281  -8.977  96.500  1.00 72.69           O  
ATOM   4355  CG  TRP A 553     -35.969  -7.328  93.688  1.00 72.69           C  
ATOM   4356  CD1 TRP A 553     -35.156  -6.230  93.625  1.00 72.69           C  
ATOM   4357  CD2 TRP A 553     -37.219  -6.891  94.188  1.00 72.69           C  
ATOM   4358  CE2 TRP A 553     -37.094  -5.508  94.500  1.00 72.69           C  
ATOM   4359  CE3 TRP A 553     -38.438  -7.527  94.500  1.00 72.69           C  
ATOM   4360  NE1 TRP A 553     -35.812  -5.133  94.125  1.00 72.69           N  
ATOM   4361  CH2 TRP A 553     -39.312  -5.406  95.250  1.00 72.69           C  
ATOM   4362  CZ2 TRP A 553     -38.156  -4.758  95.000  1.00 72.69           C  
ATOM   4363  CZ3 TRP A 553     -39.469  -6.777  95.000  1.00 72.69           C  
ATOM   4364  N   MET A 554     -36.375 -10.703  95.625  1.00 71.81           N  
ATOM   4365  CA  MET A 554     -37.156 -11.039  96.812  1.00 71.81           C  
ATOM   4366  C   MET A 554     -36.281 -11.711  97.875  1.00 71.81           C  
ATOM   4367  CB  MET A 554     -38.312 -11.953  96.438  1.00 71.81           C  
ATOM   4368  O   MET A 554     -36.531 -11.547  99.062  1.00 71.81           O  
ATOM   4369  CG  MET A 554     -39.469 -11.234  95.750  1.00 71.81           C  
ATOM   4370  SD  MET A 554     -41.031 -12.203  95.750  1.00 71.81           S  
ATOM   4371  CE  MET A 554     -42.156 -10.984  95.000  1.00 71.81           C  
ATOM   4372  N   CYS A 555     -35.062 -12.461  97.500  1.00 67.94           N  
ATOM   4373  CA  CYS A 555     -34.094 -13.062  98.375  1.00 67.94           C  
ATOM   4374  C   CYS A 555     -33.125 -12.000  98.938  1.00 67.94           C  
ATOM   4375  CB  CYS A 555     -33.281 -14.141  97.625  1.00 67.94           C  
ATOM   4376  O   CYS A 555     -32.688 -12.094 100.062  1.00 67.94           O  
ATOM   4377  SG  CYS A 555     -34.156 -15.727  97.562  1.00 67.94           S  
ATOM   4378  N   SER A 556     -32.875 -10.820  98.125  1.00 65.62           N  
ATOM   4379  CA  SER A 556     -31.984  -9.711  98.500  1.00 65.62           C  
ATOM   4380  C   SER A 556     -32.719  -8.695  99.375  1.00 65.62           C  
ATOM   4381  CB  SER A 556     -31.438  -9.016  97.250  1.00 65.62           C  
ATOM   4382  O   SER A 556     -32.125  -8.023 100.250  1.00 65.62           O  
ATOM   4383  OG  SER A 556     -31.703  -7.625  97.312  1.00 65.62           O  
ATOM   4384  N   ASN A 557     -34.156  -8.695  99.375  1.00 65.12           N  
ATOM   4385  CA  ASN A 557     -35.031  -7.766 100.062  1.00 65.12           C  
ATOM   4386  C   ASN A 557     -35.719  -8.445 101.250  1.00 65.12           C  
ATOM   4387  CB  ASN A 557     -36.062  -7.156  99.125  1.00 65.12           C  
ATOM   4388  O   ASN A 557     -36.469  -7.809 102.000  1.00 65.12           O  
ATOM   4389  CG  ASN A 557     -35.562  -5.883  98.438  1.00 65.12           C  
ATOM   4390  ND2 ASN A 557     -36.312  -5.375  97.500  1.00 65.12           N  
ATOM   4391  OD1 ASN A 557     -34.500  -5.363  98.812  1.00 65.12           O  
ATOM   4392  N   GLY A 558     -35.250  -9.812 101.562  1.00 64.38           N  
ATOM   4393  CA  GLY A 558     -35.625 -10.461 102.812  1.00 64.38           C  
ATOM   4394  C   GLY A 558     -37.062 -10.953 102.875  1.00 64.38           C  
ATOM   4395  O   GLY A 558     -37.594 -11.328 103.875  1.00 64.38           O  
ATOM   4396  N   SER A 559     -37.906 -11.047 101.688  1.00 61.12           N  
ATOM   4397  CA  SER A 559     -39.312 -11.383 101.562  1.00 61.12           C  
ATOM   4398  C   SER A 559     -39.500 -12.805 101.062  1.00 61.12           C  
ATOM   4399  CB  SER A 559     -40.000 -10.398 100.625  1.00 61.12           C  
ATOM   4400  O   SER A 559     -40.562 -13.383 101.188  1.00 61.12           O  
ATOM   4401  OG  SER A 559     -39.750 -10.750  99.250  1.00 61.12           O  
ATOM   4402  N   LEU A 560     -38.406 -13.609 100.750  1.00 56.03           N  
ATOM   4403  CA  LEU A 560     -38.438 -15.000 100.312  1.00 56.03           C  
ATOM   4404  C   LEU A 560     -37.312 -15.805 100.938  1.00 56.03           C  
ATOM   4405  CB  LEU A 560     -38.344 -15.102  98.750  1.00 56.03           C  
ATOM   4406  O   LEU A 560     -36.188 -15.359 101.000  1.00 56.03           O  
ATOM   4407  CG  LEU A 560     -39.406 -15.938  98.062  1.00 56.03           C  
ATOM   4408  CD1 LEU A 560     -40.156 -15.094  97.062  1.00 56.03           C  
ATOM   4409  CD2 LEU A 560     -38.781 -17.156  97.438  1.00 56.03           C  
ATOM   4410  N   GLN A 561     -37.469 -16.672 102.000  1.00 54.62           N  
ATOM   4411  CA  GLN A 561     -36.594 -17.625 102.688  1.00 54.62           C  
ATOM   4412  C   GLN A 561     -36.094 -18.688 101.688  1.00 54.62           C  
ATOM   4413  CB  GLN A 561     -37.344 -18.281 103.812  1.00 54.62           C  
ATOM   4414  O   GLN A 561     -36.875 -19.422 101.125  1.00 54.62           O  
ATOM   4415  CG  GLN A 561     -36.938 -17.719 105.188  1.00 54.62           C  
ATOM   4416  CD  GLN A 561     -37.719 -18.359 106.312  1.00 54.62           C  
ATOM   4417  NE2 GLN A 561     -37.250 -18.156 107.562  1.00 54.62           N  
ATOM   4418  OE1 GLN A 561     -38.750 -19.016 106.125  1.00 54.62           O  
ATOM   4419  N   CYS A 562     -35.031 -18.406 100.812  1.00 54.53           N  
ATOM   4420  CA  CYS A 562     -34.406 -19.344  99.875  1.00 54.53           C  
ATOM   4421  C   CYS A 562     -33.656 -20.438 100.625  1.00 54.53           C  
ATOM   4422  CB  CYS A 562     -33.469 -18.625  98.938  1.00 54.53           C  
ATOM   4423  O   CYS A 562     -32.781 -20.141 101.438  1.00 54.53           O  
ATOM   4424  SG  CYS A 562     -34.281 -17.969  97.438  1.00 54.53           S  
ATOM   4425  N   ARG A 563     -34.250 -21.562 101.062  1.00 55.41           N  
ATOM   4426  CA  ARG A 563     -33.656 -22.781 101.562  1.00 55.41           C  
ATOM   4427  C   ARG A 563     -33.062 -23.656 100.500  1.00 55.41           C  
ATOM   4428  CB  ARG A 563     -34.719 -23.578 102.375  1.00 55.41           C  
ATOM   4429  O   ARG A 563     -33.781 -24.297  99.750  1.00 55.41           O  
ATOM   4430  CG  ARG A 563     -34.688 -23.328 103.875  1.00 55.41           C  
ATOM   4431  CD  ARG A 563     -35.750 -24.156 104.625  1.00 55.41           C  
ATOM   4432  NE  ARG A 563     -35.781 -23.844 106.000  1.00 55.41           N  
ATOM   4433  NH1 ARG A 563     -36.250 -26.000 106.688  1.00 55.41           N  
ATOM   4434  NH2 ARG A 563     -36.031 -24.328 108.250  1.00 55.41           N  
ATOM   4435  CZ  ARG A 563     -36.031 -24.719 107.000  1.00 55.41           C  
ATOM   4436  N   ILE A 564     -32.438 -23.078  99.438  1.00 51.50           N  
ATOM   4437  CA  ILE A 564     -31.734 -23.953  98.500  1.00 51.50           C  
ATOM   4438  C   ILE A 564     -30.234 -23.812  98.688  1.00 51.50           C  
ATOM   4439  CB  ILE A 564     -32.125 -23.672  97.062  1.00 51.50           C  
ATOM   4440  O   ILE A 564     -29.703 -22.703  98.688  1.00 51.50           O  
ATOM   4441  CG1 ILE A 564     -33.625 -23.906  96.875  1.00 51.50           C  
ATOM   4442  CG2 ILE A 564     -31.312 -24.547  96.125  1.00 51.50           C  
ATOM   4443  CD1 ILE A 564     -34.156 -23.375  95.500  1.00 51.50           C  
ATOM   4444  N   CYS A 565     -29.531 -24.641  99.625  1.00 42.34           N  
ATOM   4445  CA  CYS A 565     -28.141 -24.953  99.812  1.00 42.34           C  
ATOM   4446  C   CYS A 565     -27.484 -25.453  98.562  1.00 42.34           C  
ATOM   4447  CB  CYS A 565     -27.984 -26.016 100.938  1.00 42.34           C  
ATOM   4448  O   CYS A 565     -28.016 -26.344  97.875  1.00 42.34           O  
ATOM   4449  SG  CYS A 565     -28.188 -25.359 102.625  1.00 42.34           S  
ATOM   4450  N   ILE A 566     -26.812 -24.625  97.625  1.00 38.59           N  
ATOM   4451  CA  ILE A 566     -25.891 -25.203  96.625  1.00 38.59           C  
ATOM   4452  C   ILE A 566     -24.984 -26.219  97.312  1.00 38.59           C  
ATOM   4453  CB  ILE A 566     -25.062 -24.109  95.938  1.00 38.59           C  
ATOM   4454  O   ILE A 566     -24.500 -25.984  98.438  1.00 38.59           O  
ATOM   4455  CG1 ILE A 566     -25.969 -23.062  95.312  1.00 38.59           C  
ATOM   4456  CG2 ILE A 566     -24.125 -24.734  94.875  1.00 38.59           C  
ATOM   4457  CD1 ILE A 566     -25.234 -21.844  94.750  1.00 38.59           C  
TER    4458      ILE A 566                                                      
ENDMDL                                                                          
END                                                                             
