# Supplementary material for: Future Sequon Finder - A novel approach for predicting future N-linked glycosylation sequon locations on viral surface proteins
Source: PLoS One. 2025 Aug 14;20(8):e0328174. doi: 10.1371/journal.pone.0328174 (PMC12352829; doi:10.1371/journal.pone.0328174)
Supplement: S3 File — (ZIP) [file pone.0328174.s004.zip › S3_File/S3_File/Swine H1N1/AswineHongKong15592008_0f510_unrelaxed_rank_001_alphafold2_ptm_model_1_seed_000.pdb]

MODEL     1                                                                     
ATOM      1  N   MET A   1      47.562  -5.160 -93.375  1.00 34.38           N  
ATOM      2  CA  MET A   1      48.594  -4.180 -93.125  1.00 34.38           C  
ATOM      3  C   MET A   1      48.312  -3.355 -91.875  1.00 34.38           C  
ATOM      4  CB  MET A   1      48.781  -3.260 -94.375  1.00 34.38           C  
ATOM      5  O   MET A   1      47.312  -2.629 -91.875  1.00 34.38           O  
ATOM      6  CG  MET A   1      49.969  -3.621 -95.250  1.00 34.38           C  
ATOM      7  SD  MET A   1      50.344  -2.311 -96.438  1.00 34.38           S  
ATOM      8  CE  MET A   1      49.031  -2.625 -97.688  1.00 34.38           C  
ATOM      9  N   GLU A   2      48.438  -3.912 -90.625  1.00 31.22           N  
ATOM     10  CA  GLU A   2      49.219  -3.852 -89.375  1.00 31.22           C  
ATOM     11  C   GLU A   2      50.000  -2.547 -89.250  1.00 31.22           C  
ATOM     12  CB  GLU A   2      50.156  -5.047 -89.250  1.00 31.22           C  
ATOM     13  O   GLU A   2      50.781  -2.232 -90.125  1.00 31.22           O  
ATOM     14  CG  GLU A   2      49.469  -6.348 -88.875  1.00 31.22           C  
ATOM     15  CD  GLU A   2      50.406  -7.320 -88.188  1.00 31.22           C  
ATOM     16  OE1 GLU A   2      49.906  -8.320 -87.562  1.00 31.22           O  
ATOM     17  OE2 GLU A   2      51.625  -7.082 -88.188  1.00 31.22           O  
ATOM     18  N   ALA A   3      49.500  -1.494 -88.500  1.00 34.44           N  
ATOM     19  CA  ALA A   3      50.531  -0.840 -87.688  1.00 34.44           C  
ATOM     20  C   ALA A   3      49.969  -0.234 -86.438  1.00 34.44           C  
ATOM     21  CB  ALA A   3      51.219   0.236 -88.562  1.00 34.44           C  
ATOM     22  O   ALA A   3      49.062   0.601 -86.500  1.00 34.44           O  
ATOM     23  N   LYS A   4      49.844  -1.051 -85.312  1.00 31.78           N  
ATOM     24  CA  LYS A   4      50.156  -1.109 -83.875  1.00 31.78           C  
ATOM     25  C   LYS A   4      51.031   0.057 -83.438  1.00 31.78           C  
ATOM     26  CB  LYS A   4      50.844  -2.436 -83.500  1.00 31.78           C  
ATOM     27  O   LYS A   4      52.188   0.175 -83.938  1.00 31.78           O  
ATOM     28  CG  LYS A   4      49.844  -3.582 -83.312  1.00 31.78           C  
ATOM     29  CD  LYS A   4      50.562  -4.824 -82.750  1.00 31.78           C  
ATOM     30  CE  LYS A   4      49.594  -5.977 -82.562  1.00 31.78           C  
ATOM     31  NZ  LYS A   4      50.312  -7.227 -82.125  1.00 31.78           N  
ATOM     32  N   LEU A   5      50.500   1.244 -83.125  1.00 31.91           N  
ATOM     33  CA  LEU A   5      51.031   2.365 -82.312  1.00 31.91           C  
ATOM     34  C   LEU A   5      51.125   2.012 -80.875  1.00 31.91           C  
ATOM     35  CB  LEU A   5      50.156   3.604 -82.500  1.00 31.91           C  
ATOM     36  O   LEU A   5      50.125   1.610 -80.250  1.00 31.91           O  
ATOM     37  CG  LEU A   5      50.844   4.957 -82.438  1.00 31.91           C  
ATOM     38  CD1 LEU A   5      51.406   5.367 -83.750  1.00 31.91           C  
ATOM     39  CD2 LEU A   5      49.875   6.020 -81.875  1.00 31.91           C  
ATOM     40  N   PHE A   6      52.250   1.428 -80.438  1.00 28.83           N  
ATOM     41  CA  PHE A   6      53.125   1.408 -79.250  1.00 28.83           C  
ATOM     42  C   PHE A   6      53.062   2.740 -78.500  1.00 28.83           C  
ATOM     43  CB  PHE A   6      54.562   1.097 -79.625  1.00 28.83           C  
ATOM     44  O   PHE A   6      53.531   3.762 -79.000  1.00 28.83           O  
ATOM     45  CG  PHE A   6      55.000  -0.291 -79.312  1.00 28.83           C  
ATOM     46  CD1 PHE A   6      55.531  -0.554 -78.000  1.00 28.83           C  
ATOM     47  CD2 PHE A   6      54.906  -1.333 -80.188  1.00 28.83           C  
ATOM     48  CE1 PHE A   6      55.938  -1.837 -77.688  1.00 28.83           C  
ATOM     49  CE2 PHE A   6      55.312  -2.617 -79.875  1.00 28.83           C  
ATOM     50  CZ  PHE A   6      55.844  -2.867 -78.625  1.00 28.83           C  
ATOM     51  N   VAL A   7      51.969   3.012 -77.688  1.00 31.77           N  
ATOM     52  CA  VAL A   7      51.969   4.059 -76.625  1.00 31.77           C  
ATOM     53  C   VAL A   7      52.281   3.453 -75.312  1.00 31.77           C  
ATOM     54  CB  VAL A   7      50.625   4.812 -76.625  1.00 31.77           C  
ATOM     55  O   VAL A   7      51.656   2.475 -74.875  1.00 31.77           O  
ATOM     56  CG1 VAL A   7      50.625   5.859 -75.500  1.00 31.77           C  
ATOM     57  CG2 VAL A   7      50.344   5.469 -77.938  1.00 31.77           C  
ATOM     58  N   LEU A   8      53.594   3.195 -74.938  1.00 28.28           N  
ATOM     59  CA  LEU A   8      54.344   3.176 -73.688  1.00 28.28           C  
ATOM     60  C   LEU A   8      53.500   3.730 -72.562  1.00 28.28           C  
ATOM     61  CB  LEU A   8      55.625   3.984 -73.875  1.00 28.28           C  
ATOM     62  O   LEU A   8      53.125   4.902 -72.562  1.00 28.28           O  
ATOM     63  CG  LEU A   8      56.906   3.279 -73.438  1.00 28.28           C  
ATOM     64  CD1 LEU A   8      57.844   3.125 -74.625  1.00 28.28           C  
ATOM     65  CD2 LEU A   8      57.594   4.047 -72.312  1.00 28.28           C  
ATOM     66  N   PHE A   9      52.438   2.998 -72.062  1.00 25.33           N  
ATOM     67  CA  PHE A   9      51.719   3.041 -70.812  1.00 25.33           C  
ATOM     68  C   PHE A   9      52.656   2.904 -69.625  1.00 25.33           C  
ATOM     69  CB  PHE A   9      50.656   1.934 -70.750  1.00 25.33           C  
ATOM     70  O   PHE A   9      53.344   1.885 -69.438  1.00 25.33           O  
ATOM     71  CG  PHE A   9      49.250   2.447 -70.688  1.00 25.33           C  
ATOM     72  CD1 PHE A   9      48.625   2.730 -69.500  1.00 25.33           C  
ATOM     73  CD2 PHE A   9      48.531   2.645 -71.875  1.00 25.33           C  
ATOM     74  CE1 PHE A   9      47.312   3.205 -69.438  1.00 25.33           C  
ATOM     75  CE2 PHE A   9      47.219   3.119 -71.812  1.00 25.33           C  
ATOM     76  CZ  PHE A   9      46.625   3.398 -70.625  1.00 25.33           C  
ATOM     77  N   CYS A  10      53.594   3.838 -69.438  1.00 26.61           N  
ATOM     78  CA  CYS A  10      54.188   3.955 -68.125  1.00 26.61           C  
ATOM     79  C   CYS A  10      53.094   4.242 -67.062  1.00 26.61           C  
ATOM     80  CB  CYS A  10      55.250   5.059 -68.062  1.00 26.61           C  
ATOM     81  O   CYS A  10      52.406   5.262 -67.125  1.00 26.61           O  
ATOM     82  SG  CYS A  10      56.844   4.547 -68.750  1.00 26.61           S  
ATOM     83  N   ALA A  11      52.125   3.314 -66.750  1.00 26.00           N  
ATOM     84  CA  ALA A  11      51.281   3.176 -65.625  1.00 26.00           C  
ATOM     85  C   ALA A  11      52.062   3.445 -64.312  1.00 26.00           C  
ATOM     86  CB  ALA A  11      50.656   1.784 -65.562  1.00 26.00           C  
ATOM     87  O   ALA A  11      53.094   2.797 -64.062  1.00 26.00           O  
ATOM     88  N   PHE A  12      52.656   4.648 -64.062  1.00 28.12           N  
ATOM     89  CA  PHE A  12      53.031   5.055 -62.719  1.00 28.12           C  
ATOM     90  C   PHE A  12      52.031   4.531 -61.688  1.00 28.12           C  
ATOM     91  CB  PHE A  12      53.125   6.578 -62.625  1.00 28.12           C  
ATOM     92  O   PHE A  12      50.844   4.766 -61.812  1.00 28.12           O  
ATOM     93  CG  PHE A  12      54.438   7.137 -63.125  1.00 28.12           C  
ATOM     94  CD1 PHE A  12      55.562   7.117 -62.344  1.00 28.12           C  
ATOM     95  CD2 PHE A  12      54.531   7.680 -64.438  1.00 28.12           C  
ATOM     96  CE1 PHE A  12      56.781   7.633 -62.812  1.00 28.12           C  
ATOM     97  CE2 PHE A  12      55.719   8.195 -64.875  1.00 28.12           C  
ATOM     98  CZ  PHE A  12      56.844   8.172 -64.062  1.00 28.12           C  
ATOM     99  N   THR A  13      51.938   3.229 -61.438  1.00 27.91           N  
ATOM    100  CA  THR A  13      51.344   2.621 -60.250  1.00 27.91           C  
ATOM    101  C   THR A  13      51.438   3.559 -59.062  1.00 27.91           C  
ATOM    102  CB  THR A  13      52.000   1.276 -59.906  1.00 27.91           C  
ATOM    103  O   THR A  13      52.531   4.043 -58.719  1.00 27.91           O  
ATOM    104  CG2 THR A  13      51.750   0.247 -61.000  1.00 27.91           C  
ATOM    105  OG1 THR A  13      53.406   1.475 -59.750  1.00 27.91           O  
ATOM    106  N   ALA A  14      50.875   4.812 -59.094  1.00 32.72           N  
ATOM    107  CA  ALA A  14      50.656   5.547 -57.844  1.00 32.72           C  
ATOM    108  C   ALA A  14      50.688   4.605 -56.625  1.00 32.72           C  
ATOM    109  CB  ALA A  14      49.312   6.297 -57.906  1.00 32.72           C  
ATOM    110  O   ALA A  14      50.000   3.586 -56.625  1.00 32.72           O  
ATOM    111  N   LEU A  15      51.812   4.031 -56.219  1.00 35.34           N  
ATOM    112  CA  LEU A  15      52.125   3.389 -54.969  1.00 35.34           C  
ATOM    113  C   LEU A  15      51.031   3.625 -53.938  1.00 35.34           C  
ATOM    114  CB  LEU A  15      53.469   3.906 -54.438  1.00 35.34           C  
ATOM    115  O   LEU A  15      50.719   4.773 -53.625  1.00 35.34           O  
ATOM    116  CG  LEU A  15      54.688   3.020 -54.688  1.00 35.34           C  
ATOM    117  CD1 LEU A  15      55.812   3.822 -55.375  1.00 35.34           C  
ATOM    118  CD2 LEU A  15      55.188   2.396 -53.406  1.00 35.34           C  
ATOM    119  N   LYS A  16      49.781   3.062 -54.000  1.00 48.16           N  
ATOM    120  CA  LYS A  16      48.781   2.957 -52.938  1.00 48.16           C  
ATOM    121  C   LYS A  16      49.438   2.914 -51.562  1.00 48.16           C  
ATOM    122  CB  LYS A  16      47.906   1.715 -53.125  1.00 48.16           C  
ATOM    123  O   LYS A  16      50.219   2.021 -51.281  1.00 48.16           O  
ATOM    124  CG  LYS A  16      46.719   1.944 -54.031  1.00 48.16           C  
ATOM    125  CD  LYS A  16      45.812   0.718 -54.094  1.00 48.16           C  
ATOM    126  CE  LYS A  16      44.625   0.928 -55.031  1.00 48.16           C  
ATOM    127  NZ  LYS A  16      43.812  -0.310 -55.188  1.00 48.16           N  
ATOM    128  N   ALA A  17      49.969   4.008 -51.031  1.00 57.44           N  
ATOM    129  CA  ALA A  17      50.531   4.121 -49.688  1.00 57.44           C  
ATOM    130  C   ALA A  17      49.625   3.438 -48.656  1.00 57.44           C  
ATOM    131  CB  ALA A  17      50.719   5.586 -49.312  1.00 57.44           C  
ATOM    132  O   ALA A  17      48.406   3.504 -48.781  1.00 57.44           O  
ATOM    133  N   ASP A  18      50.156   2.428 -47.969  1.00 72.19           N  
ATOM    134  CA  ASP A  18      49.500   1.680 -46.906  1.00 72.19           C  
ATOM    135  C   ASP A  18      49.156   2.588 -45.719  1.00 72.19           C  
ATOM    136  CB  ASP A  18      50.375   0.518 -46.438  1.00 72.19           C  
ATOM    137  O   ASP A  18      49.969   3.426 -45.312  1.00 72.19           O  
ATOM    138  CG  ASP A  18      50.594  -0.533 -47.531  1.00 72.19           C  
ATOM    139  OD1 ASP A  18      49.594  -0.884 -48.219  1.00 72.19           O  
ATOM    140  OD2 ASP A  18      51.719  -1.017 -47.656  1.00 72.19           O  
ATOM    141  N   THR A  19      47.844   2.674 -45.250  1.00 71.12           N  
ATOM    142  CA  THR A  19      47.344   3.527 -44.188  1.00 71.12           C  
ATOM    143  C   THR A  19      46.906   2.691 -42.969  1.00 71.12           C  
ATOM    144  CB  THR A  19      46.156   4.383 -44.656  1.00 71.12           C  
ATOM    145  O   THR A  19      46.406   1.569 -43.125  1.00 71.12           O  
ATOM    146  CG2 THR A  19      46.562   5.340 -45.781  1.00 71.12           C  
ATOM    147  OG1 THR A  19      45.125   3.523 -45.156  1.00 71.12           O  
ATOM    148  N   ILE A  20      47.344   3.182 -41.781  1.00 70.12           N  
ATOM    149  CA  ILE A  20      46.844   2.588 -40.562  1.00 70.12           C  
ATOM    150  C   ILE A  20      46.062   3.631 -39.750  1.00 70.12           C  
ATOM    151  CB  ILE A  20      48.000   2.016 -39.719  1.00 70.12           C  
ATOM    152  O   ILE A  20      46.500   4.773 -39.625  1.00 70.12           O  
ATOM    153  CG1 ILE A  20      47.469   1.286 -38.469  1.00 70.12           C  
ATOM    154  CG2 ILE A  20      48.969   3.127 -39.281  1.00 70.12           C  
ATOM    155  CD1 ILE A  20      48.469   0.404 -37.781  1.00 70.12           C  
ATOM    156  N   CYS A  21      44.844   3.230 -39.375  1.00 69.31           N  
ATOM    157  CA  CYS A  21      43.969   4.129 -38.594  1.00 69.31           C  
ATOM    158  C   CYS A  21      43.656   3.545 -37.219  1.00 69.31           C  
ATOM    159  CB  CYS A  21      42.688   4.406 -39.375  1.00 69.31           C  
ATOM    160  O   CYS A  21      43.375   2.350 -37.094  1.00 69.31           O  
ATOM    161  SG  CYS A  21      42.938   5.121 -41.000  1.00 69.31           S  
ATOM    162  N   VAL A  22      43.812   4.379 -36.250  1.00 67.25           N  
ATOM    163  CA  VAL A  22      43.500   4.020 -34.844  1.00 67.25           C  
ATOM    164  C   VAL A  22      42.219   4.699 -34.438  1.00 67.25           C  
ATOM    165  CB  VAL A  22      44.656   4.406 -33.906  1.00 67.25           C  
ATOM    166  O   VAL A  22      42.062   5.922 -34.531  1.00 67.25           O  
ATOM    167  CG1 VAL A  22      44.312   3.990 -32.469  1.00 67.25           C  
ATOM    168  CG2 VAL A  22      45.969   3.770 -34.344  1.00 67.25           C  
ATOM    169  N   GLY A  23      41.250   3.986 -34.312  1.00 63.16           N  
ATOM    170  CA  GLY A  23      39.969   4.527 -33.906  1.00 63.16           C  
ATOM    171  C   GLY A  23      38.906   3.461 -33.688  1.00 63.16           C  
ATOM    172  O   GLY A  23      39.219   2.285 -33.500  1.00 63.16           O  
ATOM    173  N   TYR A  24      37.688   3.877 -33.406  1.00 60.03           N  
ATOM    174  CA  TYR A  24      36.594   2.945 -33.219  1.00 60.03           C  
ATOM    175  C   TYR A  24      36.125   2.381 -34.531  1.00 60.03           C  
ATOM    176  CB  TYR A  24      35.438   3.631 -32.469  1.00 60.03           C  
ATOM    177  O   TYR A  24      36.125   3.082 -35.562  1.00 60.03           O  
ATOM    178  CG  TYR A  24      35.812   4.184 -31.125  1.00 60.03           C  
ATOM    179  CD1 TYR A  24      35.969   3.344 -30.031  1.00 60.03           C  
ATOM    180  CD2 TYR A  24      36.031   5.547 -30.953  1.00 60.03           C  
ATOM    181  CE1 TYR A  24      36.312   3.850 -28.781  1.00 60.03           C  
ATOM    182  CE2 TYR A  24      36.375   6.066 -29.703  1.00 60.03           C  
ATOM    183  OH  TYR A  24      36.875   5.715 -27.391  1.00 60.03           O  
ATOM    184  CZ  TYR A  24      36.531   5.211 -28.625  1.00 60.03           C  
ATOM    185  N   HIS A  25      35.906   1.086 -34.656  1.00 56.19           N  
ATOM    186  CA  HIS A  25      35.312   0.497 -35.844  1.00 56.19           C  
ATOM    187  C   HIS A  25      33.875   0.960 -36.031  1.00 56.19           C  
ATOM    188  CB  HIS A  25      35.344  -1.030 -35.781  1.00 56.19           C  
ATOM    189  O   HIS A  25      33.125   1.062 -35.031  1.00 56.19           O  
ATOM    190  CG  HIS A  25      35.344  -1.694 -37.125  1.00 56.19           C  
ATOM    191  CD2 HIS A  25      36.375  -2.100 -37.906  1.00 56.19           C  
ATOM    192  ND1 HIS A  25      34.188  -2.008 -37.781  1.00 56.19           N  
ATOM    193  CE1 HIS A  25      34.469  -2.582 -38.938  1.00 56.19           C  
ATOM    194  NE2 HIS A  25      35.812  -2.648 -39.031  1.00 56.19           N  
ATOM    195  N   ALA A  26      33.531   1.572 -37.219  1.00 59.09           N  
ATOM    196  CA  ALA A  26      32.156   1.928 -37.594  1.00 59.09           C  
ATOM    197  C   ALA A  26      31.266   0.693 -37.594  1.00 59.09           C  
ATOM    198  CB  ALA A  26      32.125   2.633 -38.938  1.00 59.09           C  
ATOM    199  O   ALA A  26      31.688  -0.375 -38.062  1.00 59.09           O  
ATOM    200  N   ASN A  27      30.281   0.749 -36.812  1.00 63.19           N  
ATOM    201  CA  ASN A  27      29.250  -0.283 -36.750  1.00 63.19           C  
ATOM    202  C   ASN A  27      27.891   0.255 -37.188  1.00 63.19           C  
ATOM    203  CB  ASN A  27      29.156  -0.866 -35.344  1.00 63.19           C  
ATOM    204  O   ASN A  27      27.703   1.469 -37.281  1.00 63.19           O  
ATOM    205  CG  ASN A  27      28.172  -2.014 -35.250  1.00 63.19           C  
ATOM    206  ND2 ASN A  27      28.047  -2.590 -34.062  1.00 63.19           N  
ATOM    207  OD1 ASN A  27      27.531  -2.381 -36.219  1.00 63.19           O  
ATOM    208  N   ASN A  28      27.000  -0.541 -37.781  1.00 65.69           N  
ATOM    209  CA  ASN A  28      25.672  -0.153 -38.281  1.00 65.69           C  
ATOM    210  C   ASN A  28      24.703   0.087 -37.094  1.00 65.69           C  
ATOM    211  CB  ASN A  28      25.109  -1.214 -39.219  1.00 65.69           C  
ATOM    212  O   ASN A  28      23.500   0.183 -37.312  1.00 65.69           O  
ATOM    213  CG  ASN A  28      24.016  -0.674 -40.125  1.00 65.69           C  
ATOM    214  ND2 ASN A  28      23.422  -1.549 -40.906  1.00 65.69           N  
ATOM    215  OD1 ASN A  28      23.703   0.518 -40.094  1.00 65.69           O  
ATOM    216  N   SER A  29      25.219   0.207 -35.875  1.00 67.62           N  
ATOM    217  CA  SER A  29      24.359   0.406 -34.719  1.00 67.62           C  
ATOM    218  C   SER A  29      23.812   1.827 -34.688  1.00 67.62           C  
ATOM    219  CB  SER A  29      25.125   0.112 -33.438  1.00 67.62           C  
ATOM    220  O   SER A  29      24.516   2.785 -34.969  1.00 67.62           O  
ATOM    221  OG  SER A  29      24.359   0.442 -32.281  1.00 67.62           O  
ATOM    222  N   THR A  30      22.531   2.010 -34.375  1.00 79.25           N  
ATOM    223  CA  THR A  30      21.844   3.293 -34.219  1.00 79.25           C  
ATOM    224  C   THR A  30      21.641   3.629 -32.750  1.00 79.25           C  
ATOM    225  CB  THR A  30      20.500   3.299 -34.969  1.00 79.25           C  
ATOM    226  O   THR A  30      20.891   4.559 -32.438  1.00 79.25           O  
ATOM    227  CG2 THR A  30      20.688   3.109 -36.469  1.00 79.25           C  
ATOM    228  OG1 THR A  30      19.688   2.234 -34.469  1.00 79.25           O  
ATOM    229  N   ASP A  31      22.312   2.852 -31.938  1.00 83.62           N  
ATOM    230  CA  ASP A  31      22.094   3.023 -30.500  1.00 83.62           C  
ATOM    231  C   ASP A  31      22.750   4.309 -30.000  1.00 83.62           C  
ATOM    232  CB  ASP A  31      22.641   1.819 -29.719  1.00 83.62           C  
ATOM    233  O   ASP A  31      23.875   4.629 -30.375  1.00 83.62           O  
ATOM    234  CG  ASP A  31      21.734   0.600 -29.828  1.00 83.62           C  
ATOM    235  OD1 ASP A  31      20.703   0.662 -30.516  1.00 83.62           O  
ATOM    236  OD2 ASP A  31      22.062  -0.433 -29.203  1.00 83.62           O  
ATOM    237  N   THR A  32      22.047   5.047 -29.141  1.00 87.81           N  
ATOM    238  CA  THR A  32      22.578   6.266 -28.547  1.00 87.81           C  
ATOM    239  C   THR A  32      22.391   6.254 -27.031  1.00 87.81           C  
ATOM    240  CB  THR A  32      21.906   7.520 -29.141  1.00 87.81           C  
ATOM    241  O   THR A  32      21.422   5.672 -26.531  1.00 87.81           O  
ATOM    242  CG2 THR A  32      22.109   7.586 -30.641  1.00 87.81           C  
ATOM    243  OG1 THR A  32      20.516   7.484 -28.859  1.00 87.81           O  
ATOM    244  N   VAL A  33      23.422   6.844 -26.406  1.00 86.94           N  
ATOM    245  CA  VAL A  33      23.312   6.996 -24.969  1.00 86.94           C  
ATOM    246  C   VAL A  33      23.609   8.438 -24.578  1.00 86.94           C  
ATOM    247  CB  VAL A  33      24.266   6.035 -24.219  1.00 86.94           C  
ATOM    248  O   VAL A  33      24.266   9.172 -25.328  1.00 86.94           O  
ATOM    249  CG1 VAL A  33      23.922   4.578 -24.547  1.00 86.94           C  
ATOM    250  CG2 VAL A  33      25.719   6.340 -24.562  1.00 86.94           C  
ATOM    251  N   ASP A  34      23.109   8.852 -23.359  1.00 86.81           N  
ATOM    252  CA  ASP A  34      23.422  10.164 -22.812  1.00 86.81           C  
ATOM    253  C   ASP A  34      24.547  10.078 -21.781  1.00 86.81           C  
ATOM    254  CB  ASP A  34      22.188  10.797 -22.203  1.00 86.81           C  
ATOM    255  O   ASP A  34      24.625   9.109 -21.031  1.00 86.81           O  
ATOM    256  CG  ASP A  34      21.109  11.125 -23.219  1.00 86.81           C  
ATOM    257  OD1 ASP A  34      21.438  11.273 -24.422  1.00 86.81           O  
ATOM    258  OD2 ASP A  34      19.922  11.242 -22.828  1.00 86.81           O  
ATOM    259  N   THR A  35      25.422  11.039 -21.844  1.00 83.88           N  
ATOM    260  CA  THR A  35      26.422  11.219 -20.797  1.00 83.88           C  
ATOM    261  C   THR A  35      26.188  12.523 -20.047  1.00 83.88           C  
ATOM    262  CB  THR A  35      27.844  11.219 -21.391  1.00 83.88           C  
ATOM    263  O   THR A  35      25.281  13.289 -20.375  1.00 83.88           O  
ATOM    264  CG2 THR A  35      28.047  10.055 -22.359  1.00 83.88           C  
ATOM    265  OG1 THR A  35      28.062  12.445 -22.109  1.00 83.88           O  
ATOM    266  N   ILE A  36      27.000  12.758 -19.000  1.00 77.44           N  
ATOM    267  CA  ILE A  36      26.875  13.969 -18.203  1.00 77.44           C  
ATOM    268  C   ILE A  36      27.125  15.195 -19.078  1.00 77.44           C  
ATOM    269  CB  ILE A  36      27.859  13.969 -17.016  1.00 77.44           C  
ATOM    270  O   ILE A  36      26.469  16.234 -18.906  1.00 77.44           O  
ATOM    271  CG1 ILE A  36      27.469  12.875 -16.000  1.00 77.44           C  
ATOM    272  CG2 ILE A  36      27.891  15.344 -16.344  1.00 77.44           C  
ATOM    273  CD1 ILE A  36      28.500  12.656 -14.906  1.00 77.44           C  
ATOM    274  N   LEU A  37      27.953  15.031 -20.109  1.00 77.94           N  
ATOM    275  CA  LEU A  37      28.469  16.156 -20.875  1.00 77.94           C  
ATOM    276  C   LEU A  37      27.844  16.219 -22.266  1.00 77.94           C  
ATOM    277  CB  LEU A  37      30.000  16.078 -21.000  1.00 77.94           C  
ATOM    278  O   LEU A  37      27.719  17.281 -22.859  1.00 77.94           O  
ATOM    279  CG  LEU A  37      30.797  16.188 -19.703  1.00 77.94           C  
ATOM    280  CD1 LEU A  37      32.281  15.891 -19.953  1.00 77.94           C  
ATOM    281  CD2 LEU A  37      30.609  17.562 -19.078  1.00 77.94           C  
ATOM    282  N   GLU A  38      27.438  15.039 -22.797  1.00 80.56           N  
ATOM    283  CA  GLU A  38      26.953  14.969 -24.172  1.00 80.56           C  
ATOM    284  C   GLU A  38      25.672  14.172 -24.281  1.00 80.56           C  
ATOM    285  CB  GLU A  38      28.031  14.359 -25.078  1.00 80.56           C  
ATOM    286  O   GLU A  38      25.531  13.117 -23.641  1.00 80.56           O  
ATOM    287  CG  GLU A  38      29.297  15.195 -25.188  1.00 80.56           C  
ATOM    288  CD  GLU A  38      30.375  14.547 -26.047  1.00 80.56           C  
ATOM    289  OE1 GLU A  38      31.562  14.930 -25.922  1.00 80.56           O  
ATOM    290  OE2 GLU A  38      30.031  13.641 -26.844  1.00 80.56           O  
ATOM    291  N   LYS A  39      24.734  14.695 -25.031  1.00 85.94           N  
ATOM    292  CA  LYS A  39      23.484  13.969 -25.312  1.00 85.94           C  
ATOM    293  C   LYS A  39      23.562  13.234 -26.641  1.00 85.94           C  
ATOM    294  CB  LYS A  39      22.297  14.922 -25.281  1.00 85.94           C  
ATOM    295  O   LYS A  39      24.219  13.703 -27.578  1.00 85.94           O  
ATOM    296  CG  LYS A  39      21.953  15.469 -23.906  1.00 85.94           C  
ATOM    297  CD  LYS A  39      20.625  16.188 -23.906  1.00 85.94           C  
ATOM    298  CE  LYS A  39      20.250  16.672 -22.516  1.00 85.94           C  
ATOM    299  NZ  LYS A  39      18.922  17.375 -22.500  1.00 85.94           N  
ATOM    300  N   ASN A  40      23.016  11.992 -26.797  1.00 86.06           N  
ATOM    301  CA  ASN A  40      22.844  11.211 -28.016  1.00 86.06           C  
ATOM    302  C   ASN A  40      24.172  10.766 -28.594  1.00 86.06           C  
ATOM    303  CB  ASN A  40      22.047  12.008 -29.062  1.00 86.06           C  
ATOM    304  O   ASN A  40      24.438  10.930 -29.781  1.00 86.06           O  
ATOM    305  CG  ASN A  40      20.609  12.242 -28.641  1.00 86.06           C  
ATOM    306  ND2 ASN A  40      20.062  13.375 -29.047  1.00 86.06           N  
ATOM    307  OD1 ASN A  40      20.000  11.414 -27.969  1.00 86.06           O  
ATOM    308  N   VAL A  41      24.984  10.273 -27.750  1.00 84.00           N  
ATOM    309  CA  VAL A  41      26.266   9.719 -28.156  1.00 84.00           C  
ATOM    310  C   VAL A  41      26.062   8.344 -28.797  1.00 84.00           C  
ATOM    311  CB  VAL A  41      27.250   9.602 -26.969  1.00 84.00           C  
ATOM    312  O   VAL A  41      25.422   7.469 -28.203  1.00 84.00           O  
ATOM    313  CG1 VAL A  41      28.578   9.000 -27.422  1.00 84.00           C  
ATOM    314  CG2 VAL A  41      27.469  10.969 -26.312  1.00 84.00           C  
ATOM    315  N   THR A  42      26.484   8.188 -30.016  1.00 83.62           N  
ATOM    316  CA  THR A  42      26.328   6.918 -30.734  1.00 83.62           C  
ATOM    317  C   THR A  42      27.297   5.871 -30.188  1.00 83.62           C  
ATOM    318  CB  THR A  42      26.578   7.094 -32.250  1.00 83.62           C  
ATOM    319  O   THR A  42      28.500   6.133 -30.047  1.00 83.62           O  
ATOM    320  CG2 THR A  42      25.516   7.996 -32.875  1.00 83.62           C  
ATOM    321  OG1 THR A  42      27.859   7.684 -32.469  1.00 83.62           O  
ATOM    322  N   VAL A  43      26.750   4.707 -29.906  1.00 78.88           N  
ATOM    323  CA  VAL A  43      27.562   3.629 -29.328  1.00 78.88           C  
ATOM    324  C   VAL A  43      27.312   2.336 -30.109  1.00 78.88           C  
ATOM    325  CB  VAL A  43      27.250   3.418 -27.828  1.00 78.88           C  
ATOM    326  O   VAL A  43      26.297   2.205 -30.797  1.00 78.88           O  
ATOM    327  CG1 VAL A  43      27.641   4.660 -27.031  1.00 78.88           C  
ATOM    328  CG2 VAL A  43      25.781   3.072 -27.625  1.00 78.88           C  
ATOM    329  N   THR A  44      28.203   1.449 -30.062  1.00 70.88           N  
ATOM    330  CA  THR A  44      28.141   0.185 -30.781  1.00 70.88           C  
ATOM    331  C   THR A  44      27.109  -0.741 -30.172  1.00 70.88           C  
ATOM    332  CB  THR A  44      29.516  -0.519 -30.797  1.00 70.88           C  
ATOM    333  O   THR A  44      26.453  -1.521 -30.875  1.00 70.88           O  
ATOM    334  CG2 THR A  44      30.531   0.280 -31.609  1.00 70.88           C  
ATOM    335  OG1 THR A  44      29.984  -0.658 -29.453  1.00 70.88           O  
ATOM    336  N   HIS A  45      26.906  -0.626 -28.828  1.00 74.69           N  
ATOM    337  CA  HIS A  45      25.906  -1.421 -28.125  1.00 74.69           C  
ATOM    338  C   HIS A  45      25.422  -0.696 -26.875  1.00 74.69           C  
ATOM    339  CB  HIS A  45      26.484  -2.785 -27.734  1.00 74.69           C  
ATOM    340  O   HIS A  45      26.188  -0.007 -26.203  1.00 74.69           O  
ATOM    341  CG  HIS A  45      25.469  -3.736 -27.203  1.00 74.69           C  
ATOM    342  CD2 HIS A  45      25.281  -4.219 -25.938  1.00 74.69           C  
ATOM    343  ND1 HIS A  45      24.484  -4.305 -27.984  1.00 74.69           N  
ATOM    344  CE1 HIS A  45      23.734  -5.098 -27.234  1.00 74.69           C  
ATOM    345  NE2 HIS A  45      24.203  -5.066 -25.984  1.00 74.69           N  
ATOM    346  N   SER A  46      24.188  -0.831 -26.547  1.00 82.69           N  
ATOM    347  CA  SER A  46      23.609  -0.290 -25.328  1.00 82.69           C  
ATOM    348  C   SER A  46      22.484  -1.182 -24.812  1.00 82.69           C  
ATOM    349  CB  SER A  46      23.078   1.125 -25.562  1.00 82.69           C  
ATOM    350  O   SER A  46      21.906  -1.968 -25.562  1.00 82.69           O  
ATOM    351  OG  SER A  46      21.938   1.101 -26.422  1.00 82.69           O  
ATOM    352  N   VAL A  47      22.297  -1.146 -23.578  1.00 82.50           N  
ATOM    353  CA  VAL A  47      21.203  -1.891 -22.969  1.00 82.50           C  
ATOM    354  C   VAL A  47      20.312  -0.938 -22.172  1.00 82.50           C  
ATOM    355  CB  VAL A  47      21.734  -3.014 -22.047  1.00 82.50           C  
ATOM    356  O   VAL A  47      20.797  -0.029 -21.500  1.00 82.50           O  
ATOM    357  CG1 VAL A  47      22.438  -4.094 -22.859  1.00 82.50           C  
ATOM    358  CG2 VAL A  47      22.656  -2.439 -20.984  1.00 82.50           C  
ATOM    359  N   ASN A  48      18.984  -1.172 -22.359  1.00 88.25           N  
ATOM    360  CA  ASN A  48      18.047  -0.393 -21.562  1.00 88.25           C  
ATOM    361  C   ASN A  48      17.828  -1.011 -20.188  1.00 88.25           C  
ATOM    362  CB  ASN A  48      16.719  -0.256 -22.297  1.00 88.25           C  
ATOM    363  O   ASN A  48      17.578  -2.211 -20.062  1.00 88.25           O  
ATOM    364  CG  ASN A  48      15.836   0.841 -21.719  1.00 88.25           C  
ATOM    365  ND2 ASN A  48      14.664   1.029 -22.297  1.00 88.25           N  
ATOM    366  OD1 ASN A  48      16.219   1.514 -20.750  1.00 88.25           O  
ATOM    367  N   LEU A  49      17.953  -0.192 -19.188  1.00 85.00           N  
ATOM    368  CA  LEU A  49      17.875  -0.683 -17.812  1.00 85.00           C  
ATOM    369  C   LEU A  49      16.469  -0.551 -17.266  1.00 85.00           C  
ATOM    370  CB  LEU A  49      18.859   0.078 -16.922  1.00 85.00           C  
ATOM    371  O   LEU A  49      16.234  -0.804 -16.078  1.00 85.00           O  
ATOM    372  CG  LEU A  49      20.344  -0.042 -17.281  1.00 85.00           C  
ATOM    373  CD1 LEU A  49      21.188   0.798 -16.328  1.00 85.00           C  
ATOM    374  CD2 LEU A  49      20.781  -1.501 -17.250  1.00 85.00           C  
ATOM    375  N   LEU A  50      15.539  -0.148 -18.125  1.00 89.12           N  
ATOM    376  CA  LEU A  50      14.156   0.066 -17.688  1.00 89.12           C  
ATOM    377  C   LEU A  50      13.242  -1.022 -18.250  1.00 89.12           C  
ATOM    378  CB  LEU A  50      13.664   1.442 -18.156  1.00 89.12           C  
ATOM    379  O   LEU A  50      13.281  -1.327 -19.438  1.00 89.12           O  
ATOM    380  CG  LEU A  50      14.211   2.646 -17.375  1.00 89.12           C  
ATOM    381  CD1 LEU A  50      13.812   3.943 -18.078  1.00 89.12           C  
ATOM    382  CD2 LEU A  50      13.703   2.631 -15.938  1.00 89.12           C  
ATOM    383  N   GLU A  51      12.461  -1.646 -17.328  1.00 89.81           N  
ATOM    384  CA  GLU A  51      11.398  -2.559 -17.734  1.00 89.81           C  
ATOM    385  C   GLU A  51      10.094  -1.810 -17.984  1.00 89.81           C  
ATOM    386  CB  GLU A  51      11.188  -3.639 -16.656  1.00 89.81           C  
ATOM    387  O   GLU A  51       9.617  -1.071 -17.109  1.00 89.81           O  
ATOM    388  CG  GLU A  51      10.055  -4.605 -16.984  1.00 89.81           C  
ATOM    389  CD  GLU A  51      10.258  -5.348 -18.297  1.00 89.81           C  
ATOM    390  OE1 GLU A  51       9.430  -5.188 -19.219  1.00 89.81           O  
ATOM    391  OE2 GLU A  51      11.250  -6.102 -18.406  1.00 89.81           O  
ATOM    392  N   ASN A  52       9.562  -2.020 -19.156  1.00 89.38           N  
ATOM    393  CA  ASN A  52       8.320  -1.314 -19.469  1.00 89.38           C  
ATOM    394  C   ASN A  52       7.211  -2.281 -19.875  1.00 89.38           C  
ATOM    395  CB  ASN A  52       8.555  -0.278 -20.562  1.00 89.38           C  
ATOM    396  O   ASN A  52       6.094  -1.857 -20.172  1.00 89.38           O  
ATOM    397  CG  ASN A  52       9.023  -0.902 -21.859  1.00 89.38           C  
ATOM    398  ND2 ASN A  52       9.359  -0.063 -22.828  1.00 89.38           N  
ATOM    399  OD1 ASN A  52       9.086  -2.127 -21.984  1.00 89.38           O  
ATOM    400  N   SER A  53       7.547  -3.576 -19.812  1.00 89.81           N  
ATOM    401  CA  SER A  53       6.586  -4.594 -20.234  1.00 89.81           C  
ATOM    402  C   SER A  53       5.844  -5.172 -19.031  1.00 89.81           C  
ATOM    403  CB  SER A  53       7.289  -5.715 -21.000  1.00 89.81           C  
ATOM    404  O   SER A  53       6.414  -5.297 -17.938  1.00 89.81           O  
ATOM    405  OG  SER A  53       8.148  -6.449 -20.141  1.00 89.81           O  
ATOM    406  N   HIS A  54       4.586  -5.500 -19.266  1.00 91.31           N  
ATOM    407  CA  HIS A  54       3.734  -6.145 -18.281  1.00 91.31           C  
ATOM    408  C   HIS A  54       2.725  -7.078 -18.938  1.00 91.31           C  
ATOM    409  CB  HIS A  54       3.006  -5.094 -17.438  1.00 91.31           C  
ATOM    410  O   HIS A  54       2.436  -6.941 -20.125  1.00 91.31           O  
ATOM    411  CG  HIS A  54       2.100  -4.211 -18.234  1.00 91.31           C  
ATOM    412  CD2 HIS A  54       2.299  -2.980 -18.766  1.00 91.31           C  
ATOM    413  ND1 HIS A  54       0.810  -4.570 -18.562  1.00 91.31           N  
ATOM    414  CE1 HIS A  54       0.253  -3.596 -19.266  1.00 91.31           C  
ATOM    415  NE2 HIS A  54       1.135  -2.621 -19.406  1.00 91.31           N  
ATOM    416  N   ASN A  55       2.160  -7.973 -18.203  1.00 89.69           N  
ATOM    417  CA  ASN A  55       1.315  -9.008 -18.781  1.00 89.69           C  
ATOM    418  C   ASN A  55      -0.165  -8.664 -18.656  1.00 89.69           C  
ATOM    419  CB  ASN A  55       1.603 -10.359 -18.125  1.00 89.69           C  
ATOM    420  O   ASN A  55      -1.024  -9.430 -19.094  1.00 89.69           O  
ATOM    421  CG  ASN A  55       1.238 -10.391 -16.656  1.00 89.69           C  
ATOM    422  ND2 ASN A  55       1.541 -11.500 -15.992  1.00 89.69           N  
ATOM    423  OD1 ASN A  55       0.688  -9.430 -16.125  1.00 89.69           O  
ATOM    424  N   GLY A  56      -0.445  -7.477 -18.031  1.00 90.25           N  
ATOM    425  CA  GLY A  56      -1.809  -6.980 -17.938  1.00 90.25           C  
ATOM    426  C   GLY A  56      -2.693  -7.824 -17.031  1.00 90.25           C  
ATOM    427  O   GLY A  56      -3.912  -7.648 -17.016  1.00 90.25           O  
ATOM    428  N   LYS A  57      -2.123  -8.812 -16.391  1.00 91.75           N  
ATOM    429  CA  LYS A  57      -2.873  -9.742 -15.539  1.00 91.75           C  
ATOM    430  C   LYS A  57      -2.512  -9.547 -14.070  1.00 91.75           C  
ATOM    431  CB  LYS A  57      -2.611 -11.188 -15.961  1.00 91.75           C  
ATOM    432  O   LYS A  57      -1.340  -9.367 -13.734  1.00 91.75           O  
ATOM    433  CG  LYS A  57      -2.967 -11.484 -17.406  1.00 91.75           C  
ATOM    434  CD  LYS A  57      -2.578 -12.898 -17.797  1.00 91.75           C  
ATOM    435  CE  LYS A  57      -2.893 -13.188 -19.266  1.00 91.75           C  
ATOM    436  NZ  LYS A  57      -2.459 -14.555 -19.672  1.00 91.75           N  
ATOM    437  N   LEU A  58      -3.529  -9.602 -13.219  1.00 92.88           N  
ATOM    438  CA  LEU A  58      -3.281  -9.688 -11.781  1.00 92.88           C  
ATOM    439  C   LEU A  58      -3.006 -11.125 -11.359  1.00 92.88           C  
ATOM    440  CB  LEU A  58      -4.473  -9.133 -11.000  1.00 92.88           C  
ATOM    441  O   LEU A  58      -3.805 -12.023 -11.641  1.00 92.88           O  
ATOM    442  CG  LEU A  58      -4.832  -7.664 -11.258  1.00 92.88           C  
ATOM    443  CD1 LEU A  58      -6.055  -7.270 -10.438  1.00 92.88           C  
ATOM    444  CD2 LEU A  58      -3.646  -6.762 -10.930  1.00 92.88           C  
ATOM    445  N   CYS A  59      -1.856 -11.320 -10.719  1.00 92.75           N  
ATOM    446  CA  CYS A  59      -1.396 -12.672 -10.422  1.00 92.75           C  
ATOM    447  C   CYS A  59      -1.216 -12.875  -8.922  1.00 92.75           C  
ATOM    448  CB  CYS A  59      -0.081 -12.961 -11.148  1.00 92.75           C  
ATOM    449  O   CYS A  59      -1.158 -11.906  -8.164  1.00 92.75           O  
ATOM    450  SG  CYS A  59      -0.182 -12.773 -12.945  1.00 92.75           S  
ATOM    451  N   SER A  60      -1.169 -14.117  -8.547  1.00 91.94           N  
ATOM    452  CA  SER A  60      -0.780 -14.469  -7.184  1.00 91.94           C  
ATOM    453  C   SER A  60       0.666 -14.070  -6.906  1.00 91.94           C  
ATOM    454  CB  SER A  60      -0.963 -15.961  -6.938  1.00 91.94           C  
ATOM    455  O   SER A  60       1.534 -14.219  -7.770  1.00 91.94           O  
ATOM    456  OG  SER A  60      -2.314 -16.344  -7.133  1.00 91.94           O  
ATOM    457  N   LEU A  61       0.849 -13.461  -5.746  1.00 90.12           N  
ATOM    458  CA  LEU A  61       2.195 -13.062  -5.348  1.00 90.12           C  
ATOM    459  C   LEU A  61       2.885 -14.180  -4.578  1.00 90.12           C  
ATOM    460  CB  LEU A  61       2.148 -11.789  -4.496  1.00 90.12           C  
ATOM    461  O   LEU A  61       2.418 -14.586  -3.508  1.00 90.12           O  
ATOM    462  CG  LEU A  61       3.479 -11.062  -4.289  1.00 90.12           C  
ATOM    463  CD1 LEU A  61       3.980 -10.492  -5.609  1.00 90.12           C  
ATOM    464  CD2 LEU A  61       3.330  -9.961  -3.244  1.00 90.12           C  
ATOM    465  N   ASN A  62       3.920 -14.734  -5.109  1.00 86.94           N  
ATOM    466  CA  ASN A  62       4.672 -15.844  -4.523  1.00 86.94           C  
ATOM    467  C   ASN A  62       3.768 -17.031  -4.191  1.00 86.94           C  
ATOM    468  CB  ASN A  62       5.426 -15.383  -3.275  1.00 86.94           C  
ATOM    469  O   ASN A  62       3.895 -17.625  -3.127  1.00 86.94           O  
ATOM    470  CG  ASN A  62       6.469 -14.320  -3.578  1.00 86.94           C  
ATOM    471  ND2 ASN A  62       6.641 -13.375  -2.660  1.00 86.94           N  
ATOM    472  OD1 ASN A  62       7.113 -14.352  -4.629  1.00 86.94           O  
ATOM    473  N   GLY A  63       2.734 -17.266  -5.016  1.00 85.88           N  
ATOM    474  CA  GLY A  63       1.903 -18.453  -4.883  1.00 85.88           C  
ATOM    475  C   GLY A  63       0.716 -18.234  -3.961  1.00 85.88           C  
ATOM    476  O   GLY A  63      -0.074 -19.156  -3.744  1.00 85.88           O  
ATOM    477  N   LYS A  64       0.578 -17.062  -3.361  1.00 88.00           N  
ATOM    478  CA  LYS A  64      -0.547 -16.688  -2.508  1.00 88.00           C  
ATOM    479  C   LYS A  64      -1.542 -15.820  -3.264  1.00 88.00           C  
ATOM    480  CB  LYS A  64      -0.054 -15.961  -1.257  1.00 88.00           C  
ATOM    481  O   LYS A  64      -1.155 -14.828  -3.891  1.00 88.00           O  
ATOM    482  CG  LYS A  64       0.687 -16.859  -0.272  1.00 88.00           C  
ATOM    483  CD  LYS A  64       0.988 -16.125   1.029  1.00 88.00           C  
ATOM    484  CE  LYS A  64       1.769 -17.000   1.997  1.00 88.00           C  
ATOM    485  NZ  LYS A  64       2.055 -16.297   3.281  1.00 88.00           N  
ATOM    486  N   ILE A  65      -2.820 -16.109  -3.199  1.00 90.06           N  
ATOM    487  CA  ILE A  65      -3.865 -15.477  -3.996  1.00 90.06           C  
ATOM    488  C   ILE A  65      -4.230 -14.125  -3.387  1.00 90.06           C  
ATOM    489  CB  ILE A  65      -5.121 -16.375  -4.098  1.00 90.06           C  
ATOM    490  O   ILE A  65      -4.301 -13.992  -2.164  1.00 90.06           O  
ATOM    491  CG1 ILE A  65      -4.770 -17.719  -4.766  1.00 90.06           C  
ATOM    492  CG2 ILE A  65      -6.234 -15.656  -4.863  1.00 90.06           C  
ATOM    493  CD1 ILE A  65      -5.852 -18.766  -4.633  1.00 90.06           C  
ATOM    494  N   PRO A  66      -4.453 -13.164  -4.270  1.00 91.94           N  
ATOM    495  CA  PRO A  66      -4.902 -11.867  -3.766  1.00 91.94           C  
ATOM    496  C   PRO A  66      -6.367 -11.875  -3.334  1.00 91.94           C  
ATOM    497  CB  PRO A  66      -4.691 -10.930  -4.957  1.00 91.94           C  
ATOM    498  O   PRO A  66      -7.145 -12.719  -3.797  1.00 91.94           O  
ATOM    499  CG  PRO A  66      -4.816 -11.805  -6.160  1.00 91.94           C  
ATOM    500  CD  PRO A  66      -4.281 -13.172  -5.812  1.00 91.94           C  
ATOM    501  N   LEU A  67      -6.715 -10.914  -2.441  1.00 91.75           N  
ATOM    502  CA  LEU A  67      -8.102 -10.719  -2.043  1.00 91.75           C  
ATOM    503  C   LEU A  67      -8.781  -9.680  -2.932  1.00 91.75           C  
ATOM    504  CB  LEU A  67      -8.188 -10.281  -0.577  1.00 91.75           C  
ATOM    505  O   LEU A  67      -8.422  -8.500  -2.902  1.00 91.75           O  
ATOM    506  CG  LEU A  67      -9.586 -10.008  -0.028  1.00 91.75           C  
ATOM    507  CD1 LEU A  67     -10.414 -11.289  -0.026  1.00 91.75           C  
ATOM    508  CD2 LEU A  67      -9.508  -9.414   1.374  1.00 91.75           C  
ATOM    509  N   GLN A  68      -9.719 -10.203  -3.699  1.00 91.31           N  
ATOM    510  CA  GLN A  68     -10.477  -9.320  -4.582  1.00 91.31           C  
ATOM    511  C   GLN A  68     -11.758  -8.844  -3.916  1.00 91.31           C  
ATOM    512  CB  GLN A  68     -10.797 -10.031  -5.898  1.00 91.31           C  
ATOM    513  O   GLN A  68     -12.641  -9.648  -3.602  1.00 91.31           O  
ATOM    514  CG  GLN A  68     -11.367  -9.109  -6.969  1.00 91.31           C  
ATOM    515  CD  GLN A  68     -11.531  -9.797  -8.312  1.00 91.31           C  
ATOM    516  NE2 GLN A  68     -12.016  -9.055  -9.305  1.00 91.31           N  
ATOM    517  OE1 GLN A  68     -11.211 -10.977  -8.461  1.00 91.31           O  
ATOM    518  N   LEU A  69     -11.844  -7.461  -3.793  1.00 91.62           N  
ATOM    519  CA  LEU A  69     -12.984  -6.910  -3.062  1.00 91.62           C  
ATOM    520  C   LEU A  69     -14.172  -6.699  -3.988  1.00 91.62           C  
ATOM    521  CB  LEU A  69     -12.602  -5.586  -2.396  1.00 91.62           C  
ATOM    522  O   LEU A  69     -15.305  -6.523  -3.525  1.00 91.62           O  
ATOM    523  CG  LEU A  69     -11.562  -5.664  -1.278  1.00 91.62           C  
ATOM    524  CD1 LEU A  69     -11.328  -4.285  -0.668  1.00 91.62           C  
ATOM    525  CD2 LEU A  69     -11.992  -6.660  -0.210  1.00 91.62           C  
ATOM    526  N   GLY A  70     -13.969  -6.836  -5.336  1.00 89.44           N  
ATOM    527  CA  GLY A  70     -15.047  -6.672  -6.297  1.00 89.44           C  
ATOM    528  C   GLY A  70     -15.734  -5.320  -6.203  1.00 89.44           C  
ATOM    529  O   GLY A  70     -15.078  -4.281  -6.273  1.00 89.44           O  
ATOM    530  N   ASN A  71     -17.062  -5.367  -6.008  1.00 91.25           N  
ATOM    531  CA  ASN A  71     -17.844  -4.145  -5.914  1.00 91.25           C  
ATOM    532  C   ASN A  71     -17.797  -3.547  -4.512  1.00 91.25           C  
ATOM    533  CB  ASN A  71     -19.297  -4.418  -6.320  1.00 91.25           C  
ATOM    534  O   ASN A  71     -18.484  -2.570  -4.223  1.00 91.25           O  
ATOM    535  CG  ASN A  71     -19.469  -4.582  -7.820  1.00 91.25           C  
ATOM    536  ND2 ASN A  71     -20.625  -5.090  -8.234  1.00 91.25           N  
ATOM    537  OD1 ASN A  71     -18.562  -4.258  -8.594  1.00 91.25           O  
ATOM    538  N   CYS A  72     -17.031  -4.145  -3.635  1.00 93.00           N  
ATOM    539  CA  CYS A  72     -16.875  -3.660  -2.266  1.00 93.00           C  
ATOM    540  C   CYS A  72     -15.562  -2.916  -2.100  1.00 93.00           C  
ATOM    541  CB  CYS A  72     -16.953  -4.824  -1.277  1.00 93.00           C  
ATOM    542  O   CYS A  72     -14.594  -3.197  -2.807  1.00 93.00           O  
ATOM    543  SG  CYS A  72     -18.516  -5.711  -1.306  1.00 93.00           S  
ATOM    544  N   ASN A  73     -15.562  -1.959  -1.161  1.00 92.56           N  
ATOM    545  CA  ASN A  73     -14.305  -1.329  -0.762  1.00 92.56           C  
ATOM    546  C   ASN A  73     -13.891  -1.758   0.641  1.00 92.56           C  
ATOM    547  CB  ASN A  73     -14.422   0.195  -0.839  1.00 92.56           C  
ATOM    548  O   ASN A  73     -14.547  -2.588   1.266  1.00 92.56           O  
ATOM    549  CG  ASN A  73     -15.477   0.749   0.100  1.00 92.56           C  
ATOM    550  ND2 ASN A  73     -15.938   1.962  -0.177  1.00 92.56           N  
ATOM    551  OD1 ASN A  73     -15.867   0.092   1.068  1.00 92.56           O  
ATOM    552  N   VAL A  74     -12.711  -1.363   1.029  1.00 92.19           N  
ATOM    553  CA  VAL A  74     -12.133  -1.798   2.299  1.00 92.19           C  
ATOM    554  C   VAL A  74     -13.117  -1.516   3.434  1.00 92.19           C  
ATOM    555  CB  VAL A  74     -10.781  -1.103   2.578  1.00 92.19           C  
ATOM    556  O   VAL A  74     -13.297  -2.348   4.328  1.00 92.19           O  
ATOM    557  CG1 VAL A  74     -10.305  -1.410   3.994  1.00 92.19           C  
ATOM    558  CG2 VAL A  74      -9.742  -1.533   1.548  1.00 92.19           C  
ATOM    559  N   ALA A  75     -13.766  -0.401   3.422  1.00 93.44           N  
ATOM    560  CA  ALA A  75     -14.750  -0.036   4.438  1.00 93.44           C  
ATOM    561  C   ALA A  75     -15.914  -1.021   4.453  1.00 93.44           C  
ATOM    562  CB  ALA A  75     -15.258   1.383   4.195  1.00 93.44           C  
ATOM    563  O   ALA A  75     -16.328  -1.484   5.516  1.00 93.44           O  
ATOM    564  N   GLY A  76     -16.453  -1.299   3.273  1.00 93.75           N  
ATOM    565  CA  GLY A  76     -17.531  -2.271   3.158  1.00 93.75           C  
ATOM    566  C   GLY A  76     -17.141  -3.646   3.668  1.00 93.75           C  
ATOM    567  O   GLY A  76     -17.953  -4.320   4.316  1.00 93.75           O  
ATOM    568  N   TRP A  77     -15.961  -4.039   3.365  1.00 93.06           N  
ATOM    569  CA  TRP A  77     -15.430  -5.336   3.775  1.00 93.06           C  
ATOM    570  C   TRP A  77     -15.281  -5.410   5.293  1.00 93.06           C  
ATOM    571  CB  TRP A  77     -14.078  -5.598   3.107  1.00 93.06           C  
ATOM    572  O   TRP A  77     -15.781  -6.344   5.926  1.00 93.06           O  
ATOM    573  CG  TRP A  77     -13.383  -6.832   3.604  1.00 93.06           C  
ATOM    574  CD1 TRP A  77     -13.945  -8.047   3.865  1.00 93.06           C  
ATOM    575  CD2 TRP A  77     -11.992  -6.961   3.904  1.00 93.06           C  
ATOM    576  CE2 TRP A  77     -11.781  -8.289   4.344  1.00 93.06           C  
ATOM    577  CE3 TRP A  77     -10.898  -6.086   3.846  1.00 93.06           C  
ATOM    578  NE1 TRP A  77     -12.992  -8.930   4.309  1.00 93.06           N  
ATOM    579  CH2 TRP A  77      -9.469  -7.883   4.652  1.00 93.06           C  
ATOM    580  CZ2 TRP A  77     -10.523  -8.758   4.719  1.00 93.06           C  
ATOM    581  CZ3 TRP A  77      -9.641  -6.559   4.223  1.00 93.06           C  
ATOM    582  N   ILE A  78     -14.688  -4.410   5.926  1.00 93.44           N  
ATOM    583  CA  ILE A  78     -14.367  -4.453   7.348  1.00 93.44           C  
ATOM    584  C   ILE A  78     -15.633  -4.215   8.172  1.00 93.44           C  
ATOM    585  CB  ILE A  78     -13.289  -3.414   7.715  1.00 93.44           C  
ATOM    586  O   ILE A  78     -15.797  -4.785   9.250  1.00 93.44           O  
ATOM    587  CG1 ILE A  78     -13.703  -2.018   7.242  1.00 93.44           C  
ATOM    588  CG2 ILE A  78     -11.930  -3.809   7.117  1.00 93.44           C  
ATOM    589  CD1 ILE A  78     -12.742  -0.910   7.652  1.00 93.44           C  
ATOM    590  N   LEU A  79     -16.531  -3.354   7.719  1.00 95.12           N  
ATOM    591  CA  LEU A  79     -17.766  -3.078   8.430  1.00 95.12           C  
ATOM    592  C   LEU A  79     -18.750  -4.238   8.281  1.00 95.12           C  
ATOM    593  CB  LEU A  79     -18.406  -1.786   7.914  1.00 95.12           C  
ATOM    594  O   LEU A  79     -19.625  -4.434   9.133  1.00 95.12           O  
ATOM    595  CG  LEU A  79     -17.703  -0.484   8.289  1.00 95.12           C  
ATOM    596  CD1 LEU A  79     -18.281   0.685   7.508  1.00 95.12           C  
ATOM    597  CD2 LEU A  79     -17.797  -0.232   9.789  1.00 95.12           C  
ATOM    598  N   GLY A  80     -18.500  -5.016   7.207  1.00 94.06           N  
ATOM    599  CA  GLY A  80     -19.359  -6.160   6.945  1.00 94.06           C  
ATOM    600  C   GLY A  80     -20.641  -5.789   6.207  1.00 94.06           C  
ATOM    601  O   GLY A  80     -21.719  -6.234   6.574  1.00 94.06           O  
ATOM    602  N   ASN A  81     -20.484  -4.957   5.203  1.00 94.69           N  
ATOM    603  CA  ASN A  81     -21.641  -4.688   4.340  1.00 94.69           C  
ATOM    604  C   ASN A  81     -22.266  -5.977   3.826  1.00 94.69           C  
ATOM    605  CB  ASN A  81     -21.219  -3.795   3.166  1.00 94.69           C  
ATOM    606  O   ASN A  81     -21.562  -6.867   3.342  1.00 94.69           O  
ATOM    607  CG  ASN A  81     -22.406  -3.299   2.365  1.00 94.69           C  
ATOM    608  ND2 ASN A  81     -22.391  -2.021   2.000  1.00 94.69           N  
ATOM    609  OD1 ASN A  81     -23.344  -4.055   2.076  1.00 94.69           O  
ATOM    610  N   PRO A  82     -23.500  -6.117   3.969  1.00 92.69           N  
ATOM    611  CA  PRO A  82     -24.188  -7.363   3.621  1.00 92.69           C  
ATOM    612  C   PRO A  82     -23.953  -7.785   2.172  1.00 92.69           C  
ATOM    613  CB  PRO A  82     -25.672  -7.027   3.857  1.00 92.69           C  
ATOM    614  O   PRO A  82     -23.969  -8.977   1.862  1.00 92.69           O  
ATOM    615  CG  PRO A  82     -25.656  -5.926   4.867  1.00 92.69           C  
ATOM    616  CD  PRO A  82     -24.406  -5.105   4.660  1.00 92.69           C  
ATOM    617  N   GLU A  83     -23.672  -6.840   1.310  1.00 91.44           N  
ATOM    618  CA  GLU A  83     -23.391  -7.133  -0.092  1.00 91.44           C  
ATOM    619  C   GLU A  83     -21.969  -7.652  -0.270  1.00 91.44           C  
ATOM    620  CB  GLU A  83     -23.609  -5.891  -0.957  1.00 91.44           C  
ATOM    621  O   GLU A  83     -21.625  -8.188  -1.325  1.00 91.44           O  
ATOM    622  CG  GLU A  83     -25.062  -5.477  -1.074  1.00 91.44           C  
ATOM    623  CD  GLU A  83     -25.922  -6.488  -1.819  1.00 91.44           C  
ATOM    624  OE1 GLU A  83     -27.156  -6.527  -1.594  1.00 91.44           O  
ATOM    625  OE2 GLU A  83     -25.359  -7.250  -2.637  1.00 91.44           O  
ATOM    626  N   CYS A  84     -21.141  -7.602   0.795  1.00 91.94           N  
ATOM    627  CA  CYS A  84     -19.750  -8.039   0.752  1.00 91.94           C  
ATOM    628  C   CYS A  84     -19.547  -9.289   1.598  1.00 91.94           C  
ATOM    629  CB  CYS A  84     -18.828  -6.922   1.238  1.00 91.94           C  
ATOM    630  O   CYS A  84     -18.422  -9.586   2.002  1.00 91.94           O  
ATOM    631  SG  CYS A  84     -18.938  -5.406   0.261  1.00 91.94           S  
ATOM    632  N   ASP A  85     -20.484 -10.047   1.871  1.00 85.62           N  
ATOM    633  CA  ASP A  85     -20.500 -11.172   2.799  1.00 85.62           C  
ATOM    634  C   ASP A  85     -19.484 -12.234   2.379  1.00 85.62           C  
ATOM    635  CB  ASP A  85     -21.891 -11.781   2.889  1.00 85.62           C  
ATOM    636  O   ASP A  85     -18.859 -12.867   3.227  1.00 85.62           O  
ATOM    637  CG  ASP A  85     -22.797 -11.055   3.871  1.00 85.62           C  
ATOM    638  OD1 ASP A  85     -22.344 -10.086   4.516  1.00 85.62           O  
ATOM    639  OD2 ASP A  85     -23.969 -11.453   4.004  1.00 85.62           O  
ATOM    640  N   LEU A  86     -19.328 -12.398   1.118  1.00 84.19           N  
ATOM    641  CA  LEU A  86     -18.469 -13.438   0.566  1.00 84.19           C  
ATOM    642  C   LEU A  86     -17.016 -13.203   0.943  1.00 84.19           C  
ATOM    643  CB  LEU A  86     -18.609 -13.500  -0.958  1.00 84.19           C  
ATOM    644  O   LEU A  86     -16.203 -14.141   0.956  1.00 84.19           O  
ATOM    645  CG  LEU A  86     -19.969 -13.961  -1.495  1.00 84.19           C  
ATOM    646  CD1 LEU A  86     -20.078 -13.641  -2.982  1.00 84.19           C  
ATOM    647  CD2 LEU A  86     -20.172 -15.445  -1.242  1.00 84.19           C  
ATOM    648  N   LEU A  87     -16.719 -11.984   1.337  1.00 84.88           N  
ATOM    649  CA  LEU A  87     -15.344 -11.570   1.623  1.00 84.88           C  
ATOM    650  C   LEU A  87     -14.992 -11.836   3.084  1.00 84.88           C  
ATOM    651  CB  LEU A  87     -15.148 -10.086   1.297  1.00 84.88           C  
ATOM    652  O   LEU A  87     -13.812 -11.789   3.459  1.00 84.88           O  
ATOM    653  CG  LEU A  87     -15.367  -9.680  -0.163  1.00 84.88           C  
ATOM    654  CD1 LEU A  87     -15.320  -8.164  -0.303  1.00 84.88           C  
ATOM    655  CD2 LEU A  87     -14.320 -10.336  -1.059  1.00 84.88           C  
ATOM    656  N   LEU A  88     -15.984 -12.203   3.869  1.00 80.62           N  
ATOM    657  CA  LEU A  88     -15.844 -12.383   5.312  1.00 80.62           C  
ATOM    658  C   LEU A  88     -15.188 -13.727   5.629  1.00 80.62           C  
ATOM    659  CB  LEU A  88     -17.219 -12.297   5.996  1.00 80.62           C  
ATOM    660  O   LEU A  88     -14.633 -13.906   6.715  1.00 80.62           O  
ATOM    661  CG  LEU A  88     -17.906 -10.938   5.949  1.00 80.62           C  
ATOM    662  CD1 LEU A  88     -19.297 -11.023   6.578  1.00 80.62           C  
ATOM    663  CD2 LEU A  88     -17.062  -9.875   6.652  1.00 80.62           C  
ATOM    664  N   THR A  89     -15.016 -14.648   4.578  1.00 80.69           N  
ATOM    665  CA  THR A  89     -14.438 -15.977   4.766  1.00 80.69           C  
ATOM    666  C   THR A  89     -12.961 -15.977   4.398  1.00 80.69           C  
ATOM    667  CB  THR A  89     -15.188 -17.031   3.928  1.00 80.69           C  
ATOM    668  O   THR A  89     -12.242 -16.938   4.699  1.00 80.69           O  
ATOM    669  CG2 THR A  89     -16.625 -17.172   4.387  1.00 80.69           C  
ATOM    670  OG1 THR A  89     -15.172 -16.641   2.551  1.00 80.69           O  
ATOM    671  N   ALA A  90     -12.516 -14.852   3.877  1.00 81.38           N  
ATOM    672  CA  ALA A  90     -11.117 -14.758   3.467  1.00 81.38           C  
ATOM    673  C   ALA A  90     -10.195 -14.609   4.676  1.00 81.38           C  
ATOM    674  CB  ALA A  90     -10.922 -13.586   2.510  1.00 81.38           C  
ATOM    675  O   ALA A  90     -10.391 -13.719   5.508  1.00 81.38           O  
ATOM    676  N   ASP A  91      -9.234 -15.453   4.840  1.00 81.62           N  
ATOM    677  CA  ASP A  91      -8.430 -15.469   6.055  1.00 81.62           C  
ATOM    678  C   ASP A  91      -6.969 -15.133   5.746  1.00 81.62           C  
ATOM    679  CB  ASP A  91      -8.523 -16.828   6.746  1.00 81.62           C  
ATOM    680  O   ASP A  91      -6.215 -14.742   6.641  1.00 81.62           O  
ATOM    681  CG  ASP A  91      -8.164 -17.984   5.832  1.00 81.62           C  
ATOM    682  OD1 ASP A  91      -7.914 -17.750   4.629  1.00 81.62           O  
ATOM    683  OD2 ASP A  91      -8.133 -19.141   6.316  1.00 81.62           O  
ATOM    684  N   SER A  92      -6.621 -15.195   4.461  1.00 88.19           N  
ATOM    685  CA  SER A  92      -5.258 -14.852   4.070  1.00 88.19           C  
ATOM    686  C   SER A  92      -5.195 -14.398   2.615  1.00 88.19           C  
ATOM    687  CB  SER A  92      -4.328 -16.047   4.277  1.00 88.19           C  
ATOM    688  O   SER A  92      -5.953 -14.883   1.773  1.00 88.19           O  
ATOM    689  OG  SER A  92      -4.625 -17.078   3.355  1.00 88.19           O  
ATOM    690  N   TRP A  93      -4.258 -13.453   2.412  1.00 90.94           N  
ATOM    691  CA  TRP A  93      -4.141 -12.922   1.061  1.00 90.94           C  
ATOM    692  C   TRP A  93      -2.736 -12.383   0.807  1.00 90.94           C  
ATOM    693  CB  TRP A  93      -5.176 -11.812   0.830  1.00 90.94           C  
ATOM    694  O   TRP A  93      -1.971 -12.156   1.748  1.00 90.94           O  
ATOM    695  CG  TRP A  93      -5.148 -10.734   1.866  1.00 90.94           C  
ATOM    696  CD1 TRP A  93      -4.367  -9.609   1.865  1.00 90.94           C  
ATOM    697  CD2 TRP A  93      -5.938 -10.672   3.059  1.00 90.94           C  
ATOM    698  CE2 TRP A  93      -5.582  -9.484   3.734  1.00 90.94           C  
ATOM    699  CE3 TRP A  93      -6.910 -11.508   3.621  1.00 90.94           C  
ATOM    700  NE1 TRP A  93      -4.625  -8.852   2.986  1.00 90.94           N  
ATOM    701  CH2 TRP A  93      -7.117  -9.945   5.477  1.00 90.94           C  
ATOM    702  CZ2 TRP A  93      -6.168  -9.109   4.945  1.00 90.94           C  
ATOM    703  CZ3 TRP A  93      -7.492 -11.133   4.828  1.00 90.94           C  
ATOM    704  N   SER A  94      -2.361 -12.359  -0.514  1.00 89.19           N  
ATOM    705  CA  SER A  94      -1.093 -11.742  -0.883  1.00 89.19           C  
ATOM    706  C   SER A  94      -1.208 -10.219  -0.916  1.00 89.19           C  
ATOM    707  CB  SER A  94      -0.622 -12.258  -2.244  1.00 89.19           C  
ATOM    708  O   SER A  94      -0.325  -9.516  -0.422  1.00 89.19           O  
ATOM    709  OG  SER A  94      -1.607 -12.023  -3.236  1.00 89.19           O  
ATOM    710  N   TYR A  95      -2.168  -9.633  -1.439  1.00 90.44           N  
ATOM    711  CA  TYR A  95      -2.512  -8.211  -1.455  1.00 90.44           C  
ATOM    712  C   TYR A  95      -4.004  -8.016  -1.698  1.00 90.44           C  
ATOM    713  CB  TYR A  95      -1.706  -7.477  -2.529  1.00 90.44           C  
ATOM    714  O   TYR A  95      -4.703  -8.945  -2.102  1.00 90.44           O  
ATOM    715  CG  TYR A  95      -1.899  -8.031  -3.920  1.00 90.44           C  
ATOM    716  CD1 TYR A  95      -1.129  -9.094  -4.379  1.00 90.44           C  
ATOM    717  CD2 TYR A  95      -2.852  -7.488  -4.777  1.00 90.44           C  
ATOM    718  CE1 TYR A  95      -1.303  -9.609  -5.660  1.00 90.44           C  
ATOM    719  CE2 TYR A  95      -3.033  -7.992  -6.059  1.00 90.44           C  
ATOM    720  OH  TYR A  95      -2.432  -9.555  -7.762  1.00 90.44           O  
ATOM    721  CZ  TYR A  95      -2.256  -9.047  -6.492  1.00 90.44           C  
ATOM    722  N   ILE A  96      -4.566  -6.848  -1.415  1.00 91.38           N  
ATOM    723  CA  ILE A  96      -5.988  -6.523  -1.521  1.00 91.38           C  
ATOM    724  C   ILE A  96      -6.234  -5.691  -2.777  1.00 91.38           C  
ATOM    725  CB  ILE A  96      -6.488  -5.770  -0.271  1.00 91.38           C  
ATOM    726  O   ILE A  96      -5.520  -4.719  -3.037  1.00 91.38           O  
ATOM    727  CG1 ILE A  96      -6.258  -6.609   0.990  1.00 91.38           C  
ATOM    728  CG2 ILE A  96      -7.969  -5.398  -0.421  1.00 91.38           C  
ATOM    729  CD1 ILE A  96      -6.426  -5.836   2.291  1.00 91.38           C  
ATOM    730  N   ILE A  97      -7.238  -6.117  -3.514  1.00 91.81           N  
ATOM    731  CA  ILE A  97      -7.566  -5.406  -4.746  1.00 91.81           C  
ATOM    732  C   ILE A  97      -8.898  -4.680  -4.582  1.00 91.81           C  
ATOM    733  CB  ILE A  97      -7.621  -6.363  -5.953  1.00 91.81           C  
ATOM    734  O   ILE A  97      -9.914  -5.301  -4.262  1.00 91.81           O  
ATOM    735  CG1 ILE A  97      -6.281  -7.090  -6.125  1.00 91.81           C  
ATOM    736  CG2 ILE A  97      -7.996  -5.602  -7.230  1.00 91.81           C  
ATOM    737  CD1 ILE A  97      -6.336  -8.273  -7.082  1.00 91.81           C  
ATOM    738  N   GLU A  98      -8.820  -3.365  -4.793  1.00 92.12           N  
ATOM    739  CA  GLU A  98     -10.031  -2.547  -4.844  1.00 92.12           C  
ATOM    740  C   GLU A  98     -10.297  -2.049  -6.262  1.00 92.12           C  
ATOM    741  CB  GLU A  98      -9.914  -1.360  -3.883  1.00 92.12           C  
ATOM    742  O   GLU A  98      -9.367  -1.710  -6.992  1.00 92.12           O  
ATOM    743  CG  GLU A  98     -11.227  -0.619  -3.664  1.00 92.12           C  
ATOM    744  CD  GLU A  98     -11.117   0.497  -2.637  1.00 92.12           C  
ATOM    745  OE1 GLU A  98     -11.914   1.464  -2.707  1.00 92.12           O  
ATOM    746  OE2 GLU A  98     -10.234   0.403  -1.755  1.00 92.12           O  
ATOM    747  N   THR A  99     -11.523  -1.969  -6.602  1.00 90.25           N  
ATOM    748  CA  THR A  99     -11.852  -1.421  -7.914  1.00 90.25           C  
ATOM    749  C   THR A  99     -12.062   0.089  -7.832  1.00 90.25           C  
ATOM    750  CB  THR A  99     -13.109  -2.086  -8.500  1.00 90.25           C  
ATOM    751  O   THR A  99     -12.367   0.621  -6.766  1.00 90.25           O  
ATOM    752  CG2 THR A  99     -12.906  -3.586  -8.680  1.00 90.25           C  
ATOM    753  OG1 THR A  99     -14.219  -1.865  -7.613  1.00 90.25           O  
ATOM    754  N   SER A 100     -11.805   0.833  -8.844  1.00 84.88           N  
ATOM    755  CA  SER A 100     -11.914   2.287  -8.914  1.00 84.88           C  
ATOM    756  C   SER A 100     -13.352   2.746  -8.719  1.00 84.88           C  
ATOM    757  CB  SER A 100     -11.383   2.801 -10.250  1.00 84.88           C  
ATOM    758  O   SER A 100     -13.594   3.836  -8.195  1.00 84.88           O  
ATOM    759  OG  SER A 100     -12.055   2.184 -11.328  1.00 84.88           O  
ATOM    760  N   ASN A 101     -14.344   1.822  -8.938  1.00 83.75           N  
ATOM    761  CA  ASN A 101     -15.750   2.184  -8.852  1.00 83.75           C  
ATOM    762  C   ASN A 101     -16.500   1.268  -7.891  1.00 83.75           C  
ATOM    763  CB  ASN A 101     -16.406   2.150 -10.234  1.00 83.75           C  
ATOM    764  O   ASN A 101     -17.531   0.681  -8.258  1.00 83.75           O  
ATOM    765  CG  ASN A 101     -15.977   3.312 -11.109  1.00 83.75           C  
ATOM    766  ND2 ASN A 101     -16.094   3.146 -12.422  1.00 83.75           N  
ATOM    767  OD1 ASN A 101     -15.539   4.352 -10.609  1.00 83.75           O  
ATOM    768  N   SER A 102     -15.938   1.105  -6.754  1.00 86.88           N  
ATOM    769  CA  SER A 102     -16.625   0.241  -5.805  1.00 86.88           C  
ATOM    770  C   SER A 102     -17.938   0.870  -5.332  1.00 86.88           C  
ATOM    771  CB  SER A 102     -15.734  -0.054  -4.598  1.00 86.88           C  
ATOM    772  O   SER A 102     -17.984   2.061  -5.020  1.00 86.88           O  
ATOM    773  OG  SER A 102     -15.406   1.141  -3.908  1.00 86.88           O  
ATOM    774  N   LYS A 103     -19.016   0.154  -5.328  1.00 85.88           N  
ATOM    775  CA  LYS A 103     -20.359   0.640  -5.051  1.00 85.88           C  
ATOM    776  C   LYS A 103     -20.766   0.347  -3.609  1.00 85.88           C  
ATOM    777  CB  LYS A 103     -21.375   0.012  -6.016  1.00 85.88           C  
ATOM    778  O   LYS A 103     -21.562   1.085  -3.020  1.00 85.88           O  
ATOM    779  CG  LYS A 103     -21.203   0.462  -7.461  1.00 85.88           C  
ATOM    780  CD  LYS A 103     -22.297  -0.116  -8.352  1.00 85.88           C  
ATOM    781  CE  LYS A 103     -22.109   0.305  -9.805  1.00 85.88           C  
ATOM    782  NZ  LYS A 103     -23.172  -0.269 -10.688  1.00 85.88           N  
ATOM    783  N   ASN A 104     -20.109  -0.670  -3.100  1.00 89.25           N  
ATOM    784  CA  ASN A 104     -20.547  -1.167  -1.805  1.00 89.25           C  
ATOM    785  C   ASN A 104     -19.531  -0.896  -0.710  1.00 89.25           C  
ATOM    786  CB  ASN A 104     -20.859  -2.662  -1.882  1.00 89.25           C  
ATOM    787  O   ASN A 104     -18.625  -1.702  -0.490  1.00 89.25           O  
ATOM    788  CG  ASN A 104     -21.984  -2.977  -2.852  1.00 89.25           C  
ATOM    789  ND2 ASN A 104     -21.812  -4.020  -3.652  1.00 89.25           N  
ATOM    790  OD1 ASN A 104     -23.016  -2.287  -2.881  1.00 89.25           O  
ATOM    791  N   GLY A 105     -19.594   0.185  -0.022  1.00 90.75           N  
ATOM    792  CA  GLY A 105     -18.844   0.623   1.146  1.00 90.75           C  
ATOM    793  C   GLY A 105     -19.688   0.682   2.406  1.00 90.75           C  
ATOM    794  O   GLY A 105     -20.406  -0.261   2.717  1.00 90.75           O  
ATOM    795  N   ALA A 106     -19.625   1.699   3.123  1.00 93.62           N  
ATOM    796  CA  ALA A 106     -20.516   1.884   4.262  1.00 93.62           C  
ATOM    797  C   ALA A 106     -21.953   2.102   3.801  1.00 93.62           C  
ATOM    798  CB  ALA A 106     -20.047   3.059   5.117  1.00 93.62           C  
ATOM    799  O   ALA A 106     -22.234   3.051   3.066  1.00 93.62           O  
ATOM    800  N   CYS A 107     -22.844   1.106   4.090  1.00 93.69           N  
ATOM    801  CA  CYS A 107     -24.219   1.146   3.582  1.00 93.69           C  
ATOM    802  C   CYS A 107     -25.047   2.172   4.340  1.00 93.69           C  
ATOM    803  CB  CYS A 107     -24.859  -0.233   3.688  1.00 93.69           C  
ATOM    804  O   CYS A 107     -25.938   2.797   3.764  1.00 93.69           O  
ATOM    805  SG  CYS A 107     -24.938  -0.873   5.375  1.00 93.69           S  
ATOM    806  N   TYR A 108     -24.828   2.451   5.633  1.00 95.19           N  
ATOM    807  CA  TYR A 108     -25.469   3.514   6.395  1.00 95.19           C  
ATOM    808  C   TYR A 108     -24.688   4.812   6.301  1.00 95.19           C  
ATOM    809  CB  TYR A 108     -25.625   3.104   7.859  1.00 95.19           C  
ATOM    810  O   TYR A 108     -23.469   4.820   6.496  1.00 95.19           O  
ATOM    811  CG  TYR A 108     -26.688   3.887   8.594  1.00 95.19           C  
ATOM    812  CD1 TYR A 108     -26.422   5.148   9.117  1.00 95.19           C  
ATOM    813  CD2 TYR A 108     -27.969   3.361   8.773  1.00 95.19           C  
ATOM    814  CE1 TYR A 108     -27.391   5.871   9.797  1.00 95.19           C  
ATOM    815  CE2 TYR A 108     -28.953   4.078   9.453  1.00 95.19           C  
ATOM    816  OH  TYR A 108     -29.625   6.039  10.633  1.00 95.19           O  
ATOM    817  CZ  TYR A 108     -28.656   5.328   9.961  1.00 95.19           C  
ATOM    818  N   PRO A 109     -25.312   5.926   6.000  1.00 94.56           N  
ATOM    819  CA  PRO A 109     -24.578   7.184   5.812  1.00 94.56           C  
ATOM    820  C   PRO A 109     -23.875   7.645   7.082  1.00 94.56           C  
ATOM    821  CB  PRO A 109     -25.688   8.172   5.414  1.00 94.56           C  
ATOM    822  O   PRO A 109     -24.406   7.500   8.180  1.00 94.56           O  
ATOM    823  CG  PRO A 109     -26.938   7.605   5.996  1.00 94.56           C  
ATOM    824  CD  PRO A 109     -26.828   6.109   6.012  1.00 94.56           C  
ATOM    825  N   GLY A 110     -22.609   8.125   6.930  1.00 93.19           N  
ATOM    826  CA  GLY A 110     -21.797   8.625   8.031  1.00 93.19           C  
ATOM    827  C   GLY A 110     -20.328   8.750   7.691  1.00 93.19           C  
ATOM    828  O   GLY A 110     -19.906   8.398   6.586  1.00 93.19           O  
ATOM    829  N   GLU A 111     -19.656   9.250   8.695  1.00 93.81           N  
ATOM    830  CA  GLU A 111     -18.219   9.461   8.516  1.00 93.81           C  
ATOM    831  C   GLU A 111     -17.422   8.297   9.102  1.00 93.81           C  
ATOM    832  CB  GLU A 111     -17.781  10.781   9.156  1.00 93.81           C  
ATOM    833  O   GLU A 111     -17.750   7.789  10.172  1.00 93.81           O  
ATOM    834  CG  GLU A 111     -16.344  11.172   8.828  1.00 93.81           C  
ATOM    835  CD  GLU A 111     -15.906  12.461   9.508  1.00 93.81           C  
ATOM    836  OE1 GLU A 111     -14.734  12.859   9.352  1.00 93.81           O  
ATOM    837  OE2 GLU A 111     -16.750  13.070  10.203  1.00 93.81           O  
ATOM    838  N   PHE A 112     -16.406   7.863   8.391  1.00 94.75           N  
ATOM    839  CA  PHE A 112     -15.453   6.879   8.883  1.00 94.75           C  
ATOM    840  C   PHE A 112     -14.156   7.555   9.320  1.00 94.75           C  
ATOM    841  CB  PHE A 112     -15.156   5.824   7.812  1.00 94.75           C  
ATOM    842  O   PHE A 112     -13.352   7.973   8.484  1.00 94.75           O  
ATOM    843  CG  PHE A 112     -14.633   4.527   8.367  1.00 94.75           C  
ATOM    844  CD1 PHE A 112     -13.828   4.512   9.500  1.00 94.75           C  
ATOM    845  CD2 PHE A 112     -14.945   3.320   7.754  1.00 94.75           C  
ATOM    846  CE1 PHE A 112     -13.344   3.312  10.016  1.00 94.75           C  
ATOM    847  CE2 PHE A 112     -14.469   2.117   8.266  1.00 94.75           C  
ATOM    848  CZ  PHE A 112     -13.664   2.115   9.391  1.00 94.75           C  
ATOM    849  N   ALA A 113     -14.008   7.637  10.586  1.00 92.81           N  
ATOM    850  CA  ALA A 113     -12.906   8.398  11.164  1.00 92.81           C  
ATOM    851  C   ALA A 113     -11.570   7.703  10.906  1.00 92.81           C  
ATOM    852  CB  ALA A 113     -13.117   8.586  12.664  1.00 92.81           C  
ATOM    853  O   ALA A 113     -11.414   6.508  11.172  1.00 92.81           O  
ATOM    854  N   ASP A 114     -10.578   8.531  10.305  1.00 89.75           N  
ATOM    855  CA  ASP A 114      -9.203   8.102  10.086  1.00 89.75           C  
ATOM    856  C   ASP A 114      -9.156   6.867   9.188  1.00 89.75           C  
ATOM    857  CB  ASP A 114      -8.516   7.809  11.422  1.00 89.75           C  
ATOM    858  O   ASP A 114      -8.422   5.918   9.469  1.00 89.75           O  
ATOM    859  CG  ASP A 114      -8.422   9.023  12.320  1.00 89.75           C  
ATOM    860  OD1 ASP A 114      -8.094  10.125  11.828  1.00 89.75           O  
ATOM    861  OD2 ASP A 114      -8.680   8.883  13.539  1.00 89.75           O  
ATOM    862  N   TYR A 115      -9.977   6.762   8.141  1.00 90.00           N  
ATOM    863  CA  TYR A 115     -10.125   5.648   7.215  1.00 90.00           C  
ATOM    864  C   TYR A 115      -8.828   5.398   6.457  1.00 90.00           C  
ATOM    865  CB  TYR A 115     -11.266   5.918   6.223  1.00 90.00           C  
ATOM    866  O   TYR A 115      -8.422   4.246   6.277  1.00 90.00           O  
ATOM    867  CG  TYR A 115     -11.430   4.844   5.180  1.00 90.00           C  
ATOM    868  CD1 TYR A 115     -11.289   5.133   3.824  1.00 90.00           C  
ATOM    869  CD2 TYR A 115     -11.727   3.535   5.543  1.00 90.00           C  
ATOM    870  CE1 TYR A 115     -11.438   4.145   2.857  1.00 90.00           C  
ATOM    871  CE2 TYR A 115     -11.883   2.537   4.586  1.00 90.00           C  
ATOM    872  OH  TYR A 115     -11.891   1.868   2.297  1.00 90.00           O  
ATOM    873  CZ  TYR A 115     -11.734   2.852   3.248  1.00 90.00           C  
ATOM    874  N   GLU A 116      -8.148   6.414   6.008  1.00 85.88           N  
ATOM    875  CA  GLU A 116      -6.906   6.266   5.250  1.00 85.88           C  
ATOM    876  C   GLU A 116      -5.812   5.629   6.102  1.00 85.88           C  
ATOM    877  CB  GLU A 116      -6.438   7.625   4.723  1.00 85.88           C  
ATOM    878  O   GLU A 116      -5.027   4.820   5.602  1.00 85.88           O  
ATOM    879  CG  GLU A 116      -7.344   8.219   3.652  1.00 85.88           C  
ATOM    880  CD  GLU A 116      -7.492   7.324   2.430  1.00 85.88           C  
ATOM    881  OE1 GLU A 116      -8.539   7.402   1.745  1.00 85.88           O  
ATOM    882  OE2 GLU A 116      -6.555   6.543   2.154  1.00 85.88           O  
ATOM    883  N   GLU A 117      -5.820   6.004   7.383  1.00 86.06           N  
ATOM    884  CA  GLU A 117      -4.887   5.391   8.320  1.00 86.06           C  
ATOM    885  C   GLU A 117      -5.168   3.896   8.477  1.00 86.06           C  
ATOM    886  CB  GLU A 117      -4.961   6.086   9.688  1.00 86.06           C  
ATOM    887  O   GLU A 117      -4.238   3.090   8.547  1.00 86.06           O  
ATOM    888  CG  GLU A 117      -3.906   5.609  10.672  1.00 86.06           C  
ATOM    889  CD  GLU A 117      -3.924   6.379  11.984  1.00 86.06           C  
ATOM    890  OE1 GLU A 117      -3.160   6.020  12.914  1.00 86.06           O  
ATOM    891  OE2 GLU A 117      -4.707   7.348  12.086  1.00 86.06           O  
ATOM    892  N   LEU A 118      -6.363   3.604   8.609  1.00 89.56           N  
ATOM    893  CA  LEU A 118      -6.742   2.197   8.695  1.00 89.56           C  
ATOM    894  C   LEU A 118      -6.320   1.440   7.441  1.00 89.56           C  
ATOM    895  CB  LEU A 118      -8.258   2.062   8.898  1.00 89.56           C  
ATOM    896  O   LEU A 118      -5.781   0.334   7.531  1.00 89.56           O  
ATOM    897  CG  LEU A 118      -8.812   0.638   8.914  1.00 89.56           C  
ATOM    898  CD1 LEU A 118      -8.227  -0.149  10.086  1.00 89.56           C  
ATOM    899  CD2 LEU A 118     -10.336   0.661   8.992  1.00 89.56           C  
ATOM    900  N   ARG A 119      -6.598   2.059   6.316  1.00 89.19           N  
ATOM    901  CA  ARG A 119      -6.223   1.468   5.035  1.00 89.19           C  
ATOM    902  C   ARG A 119      -4.727   1.181   4.984  1.00 89.19           C  
ATOM    903  CB  ARG A 119      -6.621   2.391   3.883  1.00 89.19           C  
ATOM    904  O   ARG A 119      -4.309   0.121   4.512  1.00 89.19           O  
ATOM    905  CG  ARG A 119      -6.652   1.703   2.527  1.00 89.19           C  
ATOM    906  CD  ARG A 119      -7.086   2.654   1.422  1.00 89.19           C  
ATOM    907  NE  ARG A 119      -6.715   2.154   0.101  1.00 89.19           N  
ATOM    908  NH1 ARG A 119      -6.930   4.195  -0.962  1.00 89.19           N  
ATOM    909  NH2 ARG A 119      -6.297   2.336  -2.150  1.00 89.19           N  
ATOM    910  CZ  ARG A 119      -6.648   2.896  -1.000  1.00 89.19           C  
ATOM    911  N   GLU A 120      -3.986   2.053   5.418  1.00 85.25           N  
ATOM    912  CA  GLU A 120      -2.535   1.893   5.480  1.00 85.25           C  
ATOM    913  C   GLU A 120      -2.148   0.734   6.395  1.00 85.25           C  
ATOM    914  CB  GLU A 120      -1.872   3.186   5.957  1.00 85.25           C  
ATOM    915  O   GLU A 120      -1.252  -0.047   6.066  1.00 85.25           O  
ATOM    916  CG  GLU A 120      -0.351   3.154   5.902  1.00 85.25           C  
ATOM    917  CD  GLU A 120       0.294   4.445   6.375  1.00 85.25           C  
ATOM    918  OE1 GLU A 120       1.543   4.516   6.434  1.00 85.25           O  
ATOM    919  OE2 GLU A 120      -0.455   5.398   6.688  1.00 85.25           O  
ATOM    920  N   GLN A 121      -2.791   0.709   7.555  1.00 85.88           N  
ATOM    921  CA  GLN A 121      -2.525  -0.390   8.477  1.00 85.88           C  
ATOM    922  C   GLN A 121      -2.846  -1.736   7.836  1.00 85.88           C  
ATOM    923  CB  GLN A 121      -3.330  -0.219   9.766  1.00 85.88           C  
ATOM    924  O   GLN A 121      -2.078  -2.691   7.965  1.00 85.88           O  
ATOM    925  CG  GLN A 121      -2.893   0.969  10.609  1.00 85.88           C  
ATOM    926  CD  GLN A 121      -1.472   0.830  11.125  1.00 85.88           C  
ATOM    927  NE2 GLN A 121      -0.715   1.921  11.086  1.00 85.88           N  
ATOM    928  OE1 GLN A 121      -1.058  -0.250  11.562  1.00 85.88           O  
ATOM    929  N   LEU A 122      -3.895  -1.772   7.160  1.00 88.44           N  
ATOM    930  CA  LEU A 122      -4.355  -3.016   6.551  1.00 88.44           C  
ATOM    931  C   LEU A 122      -3.467  -3.408   5.375  1.00 88.44           C  
ATOM    932  CB  LEU A 122      -5.809  -2.879   6.082  1.00 88.44           C  
ATOM    933  O   LEU A 122      -3.408  -4.582   5.000  1.00 88.44           O  
ATOM    934  CG  LEU A 122      -6.875  -2.875   7.180  1.00 88.44           C  
ATOM    935  CD1 LEU A 122      -8.250  -2.607   6.578  1.00 88.44           C  
ATOM    936  CD2 LEU A 122      -6.867  -4.195   7.941  1.00 88.44           C  
ATOM    937  N   SER A 123      -2.842  -2.410   4.789  1.00 85.12           N  
ATOM    938  CA  SER A 123      -1.956  -2.674   3.658  1.00 85.12           C  
ATOM    939  C   SER A 123      -0.762  -3.525   4.078  1.00 85.12           C  
ATOM    940  CB  SER A 123      -1.467  -1.363   3.041  1.00 85.12           C  
ATOM    941  O   SER A 123      -0.115  -4.152   3.238  1.00 85.12           O  
ATOM    942  OG  SER A 123      -0.549  -0.713   3.904  1.00 85.12           O  
ATOM    943  N   THR A 124      -0.526  -3.623   5.320  1.00 84.38           N  
ATOM    944  CA  THR A 124       0.617  -4.371   5.836  1.00 84.38           C  
ATOM    945  C   THR A 124       0.172  -5.715   6.402  1.00 84.38           C  
ATOM    946  CB  THR A 124       1.366  -3.572   6.918  1.00 84.38           C  
ATOM    947  O   THR A 124       1.001  -6.508   6.852  1.00 84.38           O  
ATOM    948  CG2 THR A 124       1.843  -2.229   6.379  1.00 84.38           C  
ATOM    949  OG1 THR A 124       0.489  -3.348   8.031  1.00 84.38           O  
ATOM    950  N   VAL A 125      -1.117  -6.012   6.320  1.00 87.19           N  
ATOM    951  CA  VAL A 125      -1.705  -7.215   6.906  1.00 87.19           C  
ATOM    952  C   VAL A 125      -1.875  -8.281   5.828  1.00 87.19           C  
ATOM    953  CB  VAL A 125      -3.064  -6.914   7.574  1.00 87.19           C  
ATOM    954  O   VAL A 125      -2.379  -8.000   4.738  1.00 87.19           O  
ATOM    955  CG1 VAL A 125      -3.703  -8.195   8.102  1.00 87.19           C  
ATOM    956  CG2 VAL A 125      -2.891  -5.895   8.703  1.00 87.19           C  
ATOM    957  N   SER A 126      -1.458  -9.484   6.098  1.00 86.12           N  
ATOM    958  CA  SER A 126      -1.496 -10.562   5.113  1.00 86.12           C  
ATOM    959  C   SER A 126      -2.539 -11.609   5.484  1.00 86.12           C  
ATOM    960  CB  SER A 126      -0.122 -11.219   4.988  1.00 86.12           C  
ATOM    961  O   SER A 126      -2.959 -12.398   4.637  1.00 86.12           O  
ATOM    962  OG  SER A 126       0.333 -11.680   6.246  1.00 86.12           O  
ATOM    963  N   SER A 127      -3.025 -11.500   6.656  1.00 88.50           N  
ATOM    964  CA  SER A 127      -4.094 -12.383   7.117  1.00 88.50           C  
ATOM    965  C   SER A 127      -4.742 -11.852   8.391  1.00 88.50           C  
ATOM    966  CB  SER A 127      -3.553 -13.797   7.367  1.00 88.50           C  
ATOM    967  O   SER A 127      -4.109 -11.133   9.164  1.00 88.50           O  
ATOM    968  OG  SER A 127      -2.764 -13.828   8.547  1.00 88.50           O  
ATOM    969  N   PHE A 128      -6.098 -12.141   8.445  1.00 90.19           N  
ATOM    970  CA  PHE A 128      -6.727 -11.844   9.727  1.00 90.19           C  
ATOM    971  C   PHE A 128      -7.668 -12.969  10.133  1.00 90.19           C  
ATOM    972  CB  PHE A 128      -7.496 -10.523   9.656  1.00 90.19           C  
ATOM    973  O   PHE A 128      -8.117 -13.758   9.297  1.00 90.19           O  
ATOM    974  CG  PHE A 128      -8.672 -10.547   8.719  1.00 90.19           C  
ATOM    975  CD1 PHE A 128      -8.656  -9.805   7.543  1.00 90.19           C  
ATOM    976  CD2 PHE A 128      -9.789 -11.320   9.000  1.00 90.19           C  
ATOM    977  CE1 PHE A 128      -9.742  -9.828   6.672  1.00 90.19           C  
ATOM    978  CE2 PHE A 128     -10.875 -11.352   8.133  1.00 90.19           C  
ATOM    979  CZ  PHE A 128     -10.852 -10.602   6.973  1.00 90.19           C  
ATOM    980  N   GLU A 129      -7.750 -13.125  11.438  1.00 91.69           N  
ATOM    981  CA  GLU A 129      -8.719 -14.039  12.047  1.00 91.69           C  
ATOM    982  C   GLU A 129      -9.930 -13.281  12.570  1.00 91.69           C  
ATOM    983  CB  GLU A 129      -8.062 -14.836  13.180  1.00 91.69           C  
ATOM    984  O   GLU A 129      -9.805 -12.414  13.430  1.00 91.69           O  
ATOM    985  CG  GLU A 129      -8.992 -15.852  13.828  1.00 91.69           C  
ATOM    986  CD  GLU A 129      -8.398 -16.500  15.062  1.00 91.69           C  
ATOM    987  OE1 GLU A 129      -9.117 -17.234  15.773  1.00 91.69           O  
ATOM    988  OE2 GLU A 129      -7.195 -16.266  15.336  1.00 91.69           O  
ATOM    989  N   ARG A 130     -11.039 -13.586  11.953  1.00 93.62           N  
ATOM    990  CA  ARG A 130     -12.297 -12.977  12.367  1.00 93.62           C  
ATOM    991  C   ARG A 130     -12.922 -13.742  13.523  1.00 93.62           C  
ATOM    992  CB  ARG A 130     -13.273 -12.906  11.195  1.00 93.62           C  
ATOM    993  O   ARG A 130     -13.109 -14.961  13.438  1.00 93.62           O  
ATOM    994  CG  ARG A 130     -14.586 -12.227  11.523  1.00 93.62           C  
ATOM    995  CD  ARG A 130     -15.523 -12.180  10.320  1.00 93.62           C  
ATOM    996  NE  ARG A 130     -16.844 -11.664  10.680  1.00 93.62           N  
ATOM    997  NH1 ARG A 130     -17.750 -13.742  11.109  1.00 93.62           N  
ATOM    998  NH2 ARG A 130     -19.031 -11.852  11.352  1.00 93.62           N  
ATOM    999  CZ  ARG A 130     -17.875 -12.422  11.047  1.00 93.62           C  
ATOM   1000  N   PHE A 131     -13.320 -13.109  14.664  1.00 93.88           N  
ATOM   1001  CA  PHE A 131     -13.898 -13.789  15.812  1.00 93.88           C  
ATOM   1002  C   PHE A 131     -14.906 -12.891  16.531  1.00 93.88           C  
ATOM   1003  CB  PHE A 131     -12.805 -14.219  16.797  1.00 93.88           C  
ATOM   1004  O   PHE A 131     -14.867 -11.664  16.375  1.00 93.88           O  
ATOM   1005  CG  PHE A 131     -12.055 -13.070  17.406  1.00 93.88           C  
ATOM   1006  CD1 PHE A 131     -10.977 -12.492  16.750  1.00 93.88           C  
ATOM   1007  CD2 PHE A 131     -12.422 -12.562  18.656  1.00 93.88           C  
ATOM   1008  CE1 PHE A 131     -10.273 -11.430  17.312  1.00 93.88           C  
ATOM   1009  CE2 PHE A 131     -11.734 -11.500  19.219  1.00 93.88           C  
ATOM   1010  CZ  PHE A 131     -10.656 -10.938  18.562  1.00 93.88           C  
ATOM   1011  N   GLU A 132     -15.766 -13.508  17.266  1.00 94.69           N  
ATOM   1012  CA  GLU A 132     -16.781 -12.742  17.984  1.00 94.69           C  
ATOM   1013  C   GLU A 132     -16.203 -12.109  19.250  1.00 94.69           C  
ATOM   1014  CB  GLU A 132     -17.969 -13.633  18.344  1.00 94.69           C  
ATOM   1015  O   GLU A 132     -15.672 -12.805  20.109  1.00 94.69           O  
ATOM   1016  CG  GLU A 132     -18.812 -14.062  17.141  1.00 94.69           C  
ATOM   1017  CD  GLU A 132     -20.078 -14.805  17.531  1.00 94.69           C  
ATOM   1018  OE1 GLU A 132     -20.875 -15.141  16.625  1.00 94.69           O  
ATOM   1019  OE2 GLU A 132     -20.266 -15.047  18.734  1.00 94.69           O  
ATOM   1020  N   ILE A 133     -16.250 -10.820  19.297  1.00 94.62           N  
ATOM   1021  CA  ILE A 133     -15.750 -10.094  20.453  1.00 94.62           C  
ATOM   1022  C   ILE A 133     -16.859  -9.938  21.484  1.00 94.62           C  
ATOM   1023  CB  ILE A 133     -15.188  -8.711  20.062  1.00 94.62           C  
ATOM   1024  O   ILE A 133     -16.641 -10.148  22.688  1.00 94.62           O  
ATOM   1025  CG1 ILE A 133     -14.500  -8.055  21.266  1.00 94.62           C  
ATOM   1026  CG2 ILE A 133     -16.297  -7.816  19.500  1.00 94.62           C  
ATOM   1027  CD1 ILE A 133     -13.758  -6.766  20.922  1.00 94.62           C  
ATOM   1028  N   PHE A 134     -18.031  -9.562  21.094  1.00 94.56           N  
ATOM   1029  CA  PHE A 134     -19.234  -9.461  21.906  1.00 94.56           C  
ATOM   1030  C   PHE A 134     -20.391 -10.227  21.281  1.00 94.56           C  
ATOM   1031  CB  PHE A 134     -19.625  -7.996  22.109  1.00 94.56           C  
ATOM   1032  O   PHE A 134     -21.109  -9.695  20.422  1.00 94.56           O  
ATOM   1033  CG  PHE A 134     -18.578  -7.176  22.812  1.00 94.56           C  
ATOM   1034  CD1 PHE A 134     -18.109  -7.539  24.062  1.00 94.56           C  
ATOM   1035  CD2 PHE A 134     -18.047  -6.043  22.203  1.00 94.56           C  
ATOM   1036  CE1 PHE A 134     -17.141  -6.781  24.703  1.00 94.56           C  
ATOM   1037  CE2 PHE A 134     -17.078  -5.285  22.844  1.00 94.56           C  
ATOM   1038  CZ  PHE A 134     -16.625  -5.652  24.094  1.00 94.56           C  
ATOM   1039  N   PRO A 135     -20.625 -11.523  21.688  1.00 92.50           N  
ATOM   1040  CA  PRO A 135     -21.703 -12.320  21.109  1.00 92.50           C  
ATOM   1041  C   PRO A 135     -23.094 -11.742  21.422  1.00 92.50           C  
ATOM   1042  CB  PRO A 135     -21.531 -13.688  21.766  1.00 92.50           C  
ATOM   1043  O   PRO A 135     -23.328 -11.289  22.547  1.00 92.50           O  
ATOM   1044  CG  PRO A 135     -20.094 -13.734  22.172  1.00 92.50           C  
ATOM   1045  CD  PRO A 135     -19.656 -12.344  22.562  1.00 92.50           C  
ATOM   1046  N   LYS A 136     -24.016 -11.727  20.406  1.00 88.00           N  
ATOM   1047  CA  LYS A 136     -25.344 -11.117  20.484  1.00 88.00           C  
ATOM   1048  C   LYS A 136     -26.172 -11.734  21.609  1.00 88.00           C  
ATOM   1049  CB  LYS A 136     -26.078 -11.250  19.156  1.00 88.00           C  
ATOM   1050  O   LYS A 136     -26.812 -11.023  22.375  1.00 88.00           O  
ATOM   1051  CG  LYS A 136     -25.562 -10.328  18.062  1.00 88.00           C  
ATOM   1052  CD  LYS A 136     -26.406 -10.422  16.797  1.00 88.00           C  
ATOM   1053  CE  LYS A 136     -25.859  -9.539  15.688  1.00 88.00           C  
ATOM   1054  NZ  LYS A 136     -26.656  -9.664  14.438  1.00 88.00           N  
ATOM   1055  N   ALA A 137     -26.094 -13.016  21.844  1.00 84.06           N  
ATOM   1056  CA  ALA A 137     -26.938 -13.781  22.734  1.00 84.06           C  
ATOM   1057  C   ALA A 137     -26.547 -13.555  24.203  1.00 84.06           C  
ATOM   1058  CB  ALA A 137     -26.875 -15.266  22.406  1.00 84.06           C  
ATOM   1059  O   ALA A 137     -27.406 -13.531  25.078  1.00 84.06           O  
ATOM   1060  N   THR A 138     -25.312 -13.188  24.406  1.00 89.88           N  
ATOM   1061  CA  THR A 138     -24.844 -13.211  25.797  1.00 89.88           C  
ATOM   1062  C   THR A 138     -24.438 -11.820  26.250  1.00 89.88           C  
ATOM   1063  CB  THR A 138     -23.672 -14.180  25.969  1.00 89.88           C  
ATOM   1064  O   THR A 138     -24.469 -11.516  27.438  1.00 89.88           O  
ATOM   1065  CG2 THR A 138     -24.094 -15.625  25.688  1.00 89.88           C  
ATOM   1066  OG1 THR A 138     -22.625 -13.820  25.047  1.00 89.88           O  
ATOM   1067  N   SER A 139     -24.109 -10.961  25.375  1.00 91.31           N  
ATOM   1068  CA  SER A 139     -23.406  -9.719  25.703  1.00 91.31           C  
ATOM   1069  C   SER A 139     -24.406  -8.602  26.000  1.00 91.31           C  
ATOM   1070  CB  SER A 139     -22.484  -9.305  24.562  1.00 91.31           C  
ATOM   1071  O   SER A 139     -24.094  -7.668  26.750  1.00 91.31           O  
ATOM   1072  OG  SER A 139     -21.438 -10.250  24.391  1.00 91.31           O  
ATOM   1073  N   TRP A 140     -25.656  -8.750  25.516  1.00 91.50           N  
ATOM   1074  CA  TRP A 140     -26.625  -7.672  25.703  1.00 91.50           C  
ATOM   1075  C   TRP A 140     -28.000  -8.219  26.078  1.00 91.50           C  
ATOM   1076  CB  TRP A 140     -26.734  -6.836  24.422  1.00 91.50           C  
ATOM   1077  O   TRP A 140     -28.969  -8.039  25.344  1.00 91.50           O  
ATOM   1078  CG  TRP A 140     -25.422  -6.539  23.766  1.00 91.50           C  
ATOM   1079  CD1 TRP A 140     -24.906  -7.102  22.625  1.00 91.50           C  
ATOM   1080  CD2 TRP A 140     -24.422  -5.613  24.219  1.00 91.50           C  
ATOM   1081  CE2 TRP A 140     -23.344  -5.664  23.312  1.00 91.50           C  
ATOM   1082  CE3 TRP A 140     -24.344  -4.742  25.312  1.00 91.50           C  
ATOM   1083  NE1 TRP A 140     -23.672  -6.582  22.344  1.00 91.50           N  
ATOM   1084  CH2 TRP A 140     -22.156  -4.031  24.531  1.00 91.50           C  
ATOM   1085  CZ2 TRP A 140     -22.203  -4.875  23.453  1.00 91.50           C  
ATOM   1086  CZ3 TRP A 140     -23.203  -3.957  25.469  1.00 91.50           C  
ATOM   1087  N   PRO A 141     -28.250  -8.859  27.172  1.00 90.62           N  
ATOM   1088  CA  PRO A 141     -29.500  -9.516  27.547  1.00 90.62           C  
ATOM   1089  C   PRO A 141     -30.609  -8.523  27.859  1.00 90.62           C  
ATOM   1090  CB  PRO A 141     -29.109 -10.312  28.797  1.00 90.62           C  
ATOM   1091  O   PRO A 141     -31.797  -8.852  27.719  1.00 90.62           O  
ATOM   1092  CG  PRO A 141     -27.891  -9.633  29.328  1.00 90.62           C  
ATOM   1093  CD  PRO A 141     -27.125  -9.062  28.156  1.00 90.62           C  
ATOM   1094  N   LYS A 142     -30.234  -7.277  28.219  1.00 92.88           N  
ATOM   1095  CA  LYS A 142     -31.219  -6.273  28.594  1.00 92.88           C  
ATOM   1096  C   LYS A 142     -31.469  -5.297  27.438  1.00 92.88           C  
ATOM   1097  CB  LYS A 142     -30.766  -5.512  29.828  1.00 92.88           C  
ATOM   1098  O   LYS A 142     -32.094  -4.246  27.641  1.00 92.88           O  
ATOM   1099  CG  LYS A 142     -30.672  -6.375  31.078  1.00 92.88           C  
ATOM   1100  CD  LYS A 142     -30.234  -5.559  32.281  1.00 92.88           C  
ATOM   1101  CE  LYS A 142     -30.094  -6.430  33.531  1.00 92.88           C  
ATOM   1102  NZ  LYS A 142     -29.625  -5.641  34.719  1.00 92.88           N  
ATOM   1103  N   HIS A 143     -30.891  -5.586  26.297  1.00 94.06           N  
ATOM   1104  CA  HIS A 143     -31.016  -4.758  25.109  1.00 94.06           C  
ATOM   1105  C   HIS A 143     -31.484  -5.582  23.922  1.00 94.06           C  
ATOM   1106  CB  HIS A 143     -29.703  -4.062  24.781  1.00 94.06           C  
ATOM   1107  O   HIS A 143     -31.297  -6.801  23.891  1.00 94.06           O  
ATOM   1108  CG  HIS A 143     -29.188  -3.207  25.906  1.00 94.06           C  
ATOM   1109  CD2 HIS A 143     -29.203  -1.864  26.078  1.00 94.06           C  
ATOM   1110  ND1 HIS A 143     -28.562  -3.729  27.016  1.00 94.06           N  
ATOM   1111  CE1 HIS A 143     -28.203  -2.740  27.812  1.00 94.06           C  
ATOM   1112  NE2 HIS A 143     -28.594  -1.599  27.266  1.00 94.06           N  
ATOM   1113  N   ASP A 144     -32.125  -4.898  22.969  1.00 93.56           N  
ATOM   1114  CA  ASP A 144     -32.531  -5.535  21.719  1.00 93.56           C  
ATOM   1115  C   ASP A 144     -31.469  -5.402  20.641  1.00 93.56           C  
ATOM   1116  CB  ASP A 144     -33.875  -4.930  21.219  1.00 93.56           C  
ATOM   1117  O   ASP A 144     -31.109  -4.293  20.250  1.00 93.56           O  
ATOM   1118  CG  ASP A 144     -34.500  -5.730  20.094  1.00 93.56           C  
ATOM   1119  OD1 ASP A 144     -33.750  -6.285  19.250  1.00 93.56           O  
ATOM   1120  OD2 ASP A 144     -35.750  -5.809  20.062  1.00 93.56           O  
ATOM   1121  N   THR A 145     -31.031  -6.465  20.125  1.00 92.00           N  
ATOM   1122  CA  THR A 145     -29.953  -6.477  19.125  1.00 92.00           C  
ATOM   1123  C   THR A 145     -30.484  -6.914  17.766  1.00 92.00           C  
ATOM   1124  CB  THR A 145     -28.797  -7.406  19.562  1.00 92.00           C  
ATOM   1125  O   THR A 145     -29.750  -6.918  16.781  1.00 92.00           O  
ATOM   1126  CG2 THR A 145     -28.188  -6.949  20.875  1.00 92.00           C  
ATOM   1127  OG1 THR A 145     -29.312  -8.742  19.719  1.00 92.00           O  
ATOM   1128  N   THR A 146     -31.781  -7.168  17.609  1.00 89.62           N  
ATOM   1129  CA  THR A 146     -32.375  -7.664  16.375  1.00 89.62           C  
ATOM   1130  C   THR A 146     -33.156  -6.551  15.672  1.00 89.62           C  
ATOM   1131  CB  THR A 146     -33.344  -8.844  16.656  1.00 89.62           C  
ATOM   1132  O   THR A 146     -33.344  -6.605  14.453  1.00 89.62           O  
ATOM   1133  CG2 THR A 146     -32.594 -10.008  17.297  1.00 89.62           C  
ATOM   1134  OG1 THR A 146     -34.375  -8.414  17.531  1.00 89.62           O  
ATOM   1135  N   LYS A 147     -33.562  -5.527  16.344  1.00 89.81           N  
ATOM   1136  CA  LYS A 147     -34.406  -4.473  15.805  1.00 89.81           C  
ATOM   1137  C   LYS A 147     -33.562  -3.377  15.141  1.00 89.81           C  
ATOM   1138  CB  LYS A 147     -35.281  -3.871  16.906  1.00 89.81           C  
ATOM   1139  O   LYS A 147     -34.094  -2.559  14.391  1.00 89.81           O  
ATOM   1140  CG  LYS A 147     -36.406  -4.770  17.359  1.00 89.81           C  
ATOM   1141  CD  LYS A 147     -37.344  -4.047  18.312  1.00 89.81           C  
ATOM   1142  CE  LYS A 147     -38.500  -4.941  18.750  1.00 89.81           C  
ATOM   1143  NZ  LYS A 147     -39.406  -4.254  19.719  1.00 89.81           N  
ATOM   1144  N   GLY A 148     -32.312  -3.402  15.352  1.00 87.94           N  
ATOM   1145  CA  GLY A 148     -31.406  -2.436  14.750  1.00 87.94           C  
ATOM   1146  C   GLY A 148     -31.062  -2.754  13.305  1.00 87.94           C  
ATOM   1147  O   GLY A 148     -29.922  -3.049  12.984  1.00 87.94           O  
ATOM   1148  N   ILE A 149     -32.062  -2.811  12.430  1.00 91.56           N  
ATOM   1149  CA  ILE A 149     -31.875  -3.098  11.016  1.00 91.56           C  
ATOM   1150  C   ILE A 149     -32.312  -1.892  10.180  1.00 91.56           C  
ATOM   1151  CB  ILE A 149     -32.688  -4.355  10.586  1.00 91.56           C  
ATOM   1152  O   ILE A 149     -33.094  -1.061  10.641  1.00 91.56           O  
ATOM   1153  CG1 ILE A 149     -34.156  -4.184  10.906  1.00 91.56           C  
ATOM   1154  CG2 ILE A 149     -32.094  -5.605  11.266  1.00 91.56           C  
ATOM   1155  CD1 ILE A 149     -35.031  -5.305  10.375  1.00 91.56           C  
ATOM   1156  N   THR A 150     -31.734  -1.752   8.961  1.00 92.69           N  
ATOM   1157  CA  THR A 150     -31.984  -0.567   8.148  1.00 92.69           C  
ATOM   1158  C   THR A 150     -32.156  -0.946   6.680  1.00 92.69           C  
ATOM   1159  CB  THR A 150     -30.844   0.452   8.281  1.00 92.69           C  
ATOM   1160  O   THR A 150     -31.609  -1.949   6.223  1.00 92.69           O  
ATOM   1161  CG2 THR A 150     -29.484  -0.192   7.977  1.00 92.69           C  
ATOM   1162  OG1 THR A 150     -31.062   1.533   7.367  1.00 92.69           O  
ATOM   1163  N   VAL A 151     -32.906  -0.143   5.969  1.00 92.44           N  
ATOM   1164  CA  VAL A 151     -33.094  -0.312   4.535  1.00 92.44           C  
ATOM   1165  C   VAL A 151     -31.828   0.056   3.777  1.00 92.44           C  
ATOM   1166  CB  VAL A 151     -34.281   0.540   4.035  1.00 92.44           C  
ATOM   1167  O   VAL A 151     -31.609  -0.414   2.660  1.00 92.44           O  
ATOM   1168  CG1 VAL A 151     -34.406   0.456   2.514  1.00 92.44           C  
ATOM   1169  CG2 VAL A 151     -35.594   0.092   4.703  1.00 92.44           C  
ATOM   1170  N   ALA A 152     -31.016   0.875   4.418  1.00 92.06           N  
ATOM   1171  CA  ALA A 152     -29.781   1.351   3.816  1.00 92.06           C  
ATOM   1172  C   ALA A 152     -28.766   0.214   3.666  1.00 92.06           C  
ATOM   1173  CB  ALA A 152     -29.188   2.479   4.652  1.00 92.06           C  
ATOM   1174  O   ALA A 152     -27.922   0.240   2.770  1.00 92.06           O  
ATOM   1175  N   CYS A 153     -28.891  -0.763   4.477  1.00 93.12           N  
ATOM   1176  CA  CYS A 153     -28.016  -1.921   4.434  1.00 93.12           C  
ATOM   1177  C   CYS A 153     -28.781  -3.188   4.090  1.00 93.12           C  
ATOM   1178  CB  CYS A 153     -27.297  -2.096   5.770  1.00 93.12           C  
ATOM   1179  O   CYS A 153     -28.688  -4.191   4.801  1.00 93.12           O  
ATOM   1180  SG  CYS A 153     -26.203  -0.720   6.199  1.00 93.12           S  
ATOM   1181  N   SER A 154     -29.547  -3.162   3.068  1.00 91.69           N  
ATOM   1182  CA  SER A 154     -30.406  -4.277   2.689  1.00 91.69           C  
ATOM   1183  C   SER A 154     -29.594  -5.410   2.062  1.00 91.69           C  
ATOM   1184  CB  SER A 154     -31.484  -3.809   1.715  1.00 91.69           C  
ATOM   1185  O   SER A 154     -28.531  -5.180   1.489  1.00 91.69           O  
ATOM   1186  OG  SER A 154     -30.906  -3.363   0.499  1.00 91.69           O  
ATOM   1187  N   HIS A 155     -30.016  -6.555   2.283  1.00 90.44           N  
ATOM   1188  CA  HIS A 155     -29.469  -7.750   1.656  1.00 90.44           C  
ATOM   1189  C   HIS A 155     -30.562  -8.570   0.971  1.00 90.44           C  
ATOM   1190  CB  HIS A 155     -28.750  -8.609   2.691  1.00 90.44           C  
ATOM   1191  O   HIS A 155     -31.516  -9.000   1.617  1.00 90.44           O  
ATOM   1192  CG  HIS A 155     -28.047  -9.797   2.104  1.00 90.44           C  
ATOM   1193  CD2 HIS A 155     -28.281 -11.125   2.246  1.00 90.44           C  
ATOM   1194  ND1 HIS A 155     -26.969  -9.688   1.257  1.00 90.44           N  
ATOM   1195  CE1 HIS A 155     -26.562 -10.898   0.901  1.00 90.44           C  
ATOM   1196  NE2 HIS A 155     -27.344 -11.789   1.488  1.00 90.44           N  
ATOM   1197  N   SER A 156     -30.531  -8.641  -0.330  1.00 87.88           N  
ATOM   1198  CA  SER A 156     -31.500  -9.352  -1.150  1.00 87.88           C  
ATOM   1199  C   SER A 156     -32.906  -8.797  -0.954  1.00 87.88           C  
ATOM   1200  CB  SER A 156     -31.484 -10.852  -0.822  1.00 87.88           C  
ATOM   1201  O   SER A 156     -33.875  -9.555  -0.881  1.00 87.88           O  
ATOM   1202  OG  SER A 156     -30.219 -11.414  -1.118  1.00 87.88           O  
ATOM   1203  N   GLY A 157     -33.000  -7.484  -0.740  1.00 83.94           N  
ATOM   1204  CA  GLY A 157     -34.281  -6.840  -0.743  1.00 83.94           C  
ATOM   1205  C   GLY A 157     -34.938  -6.758   0.635  1.00 83.94           C  
ATOM   1206  O   GLY A 157     -35.969  -6.141   0.808  1.00 83.94           O  
ATOM   1207  N   ALA A 158     -34.219  -7.320   1.665  1.00 92.12           N  
ATOM   1208  CA  ALA A 158     -34.688  -7.258   3.053  1.00 92.12           C  
ATOM   1209  C   ALA A 158     -33.781  -6.344   3.879  1.00 92.12           C  
ATOM   1210  CB  ALA A 158     -34.719  -8.656   3.664  1.00 92.12           C  
ATOM   1211  O   ALA A 158     -32.562  -6.254   3.629  1.00 92.12           O  
ATOM   1212  N   LYS A 159     -34.469  -5.637   4.848  1.00 93.44           N  
ATOM   1213  CA  LYS A 159     -33.688  -4.785   5.746  1.00 93.44           C  
ATOM   1214  C   LYS A 159     -32.656  -5.602   6.539  1.00 93.44           C  
ATOM   1215  CB  LYS A 159     -34.625  -4.027   6.699  1.00 93.44           C  
ATOM   1216  O   LYS A 159     -33.000  -6.660   7.078  1.00 93.44           O  
ATOM   1217  CG  LYS A 159     -35.562  -3.076   6.004  1.00 93.44           C  
ATOM   1218  CD  LYS A 159     -36.500  -2.381   7.000  1.00 93.44           C  
ATOM   1219  CE  LYS A 159     -37.500  -1.483   6.297  1.00 93.44           C  
ATOM   1220  NZ  LYS A 159     -38.438  -0.845   7.266  1.00 93.44           N  
ATOM   1221  N   SER A 160     -31.516  -5.156   6.562  1.00 94.19           N  
ATOM   1222  CA  SER A 160     -30.422  -5.777   7.293  1.00 94.19           C  
ATOM   1223  C   SER A 160     -29.500  -4.730   7.926  1.00 94.19           C  
ATOM   1224  CB  SER A 160     -29.594  -6.680   6.363  1.00 94.19           C  
ATOM   1225  O   SER A 160     -29.875  -3.557   8.008  1.00 94.19           O  
ATOM   1226  OG  SER A 160     -28.656  -7.434   7.102  1.00 94.19           O  
ATOM   1227  N   PHE A 161     -28.344  -5.352   8.438  1.00 95.00           N  
ATOM   1228  CA  PHE A 161     -27.328  -4.484   9.031  1.00 95.00           C  
ATOM   1229  C   PHE A 161     -25.938  -5.047   8.805  1.00 95.00           C  
ATOM   1230  CB  PHE A 161     -27.594  -4.301  10.531  1.00 95.00           C  
ATOM   1231  O   PHE A 161     -25.781  -6.121   8.227  1.00 95.00           O  
ATOM   1232  CG  PHE A 161     -26.875  -3.117  11.125  1.00 95.00           C  
ATOM   1233  CD1 PHE A 161     -25.969  -3.285  12.164  1.00 95.00           C  
ATOM   1234  CD2 PHE A 161     -27.125  -1.834  10.656  1.00 95.00           C  
ATOM   1235  CE1 PHE A 161     -25.312  -2.189  12.719  1.00 95.00           C  
ATOM   1236  CE2 PHE A 161     -26.469  -0.735  11.211  1.00 95.00           C  
ATOM   1237  CZ  PHE A 161     -25.562  -0.915  12.242  1.00 95.00           C  
ATOM   1238  N   TYR A 162     -24.938  -4.328   9.188  1.00 95.38           N  
ATOM   1239  CA  TYR A 162     -23.562  -4.766   9.016  1.00 95.38           C  
ATOM   1240  C   TYR A 162     -23.328  -6.133   9.656  1.00 95.38           C  
ATOM   1241  CB  TYR A 162     -22.594  -3.742   9.617  1.00 95.38           C  
ATOM   1242  O   TYR A 162     -23.938  -6.445  10.688  1.00 95.38           O  
ATOM   1243  CG  TYR A 162     -22.562  -2.426   8.883  1.00 95.38           C  
ATOM   1244  CD1 TYR A 162     -22.031  -2.332   7.598  1.00 95.38           C  
ATOM   1245  CD2 TYR A 162     -23.078  -1.272   9.461  1.00 95.38           C  
ATOM   1246  CE1 TYR A 162     -22.000  -1.121   6.918  1.00 95.38           C  
ATOM   1247  CE2 TYR A 162     -23.062  -0.055   8.789  1.00 95.38           C  
ATOM   1248  OH  TYR A 162     -22.484   1.213   6.848  1.00 95.38           O  
ATOM   1249  CZ  TYR A 162     -22.516   0.011   7.520  1.00 95.38           C  
ATOM   1250  N   ARG A 163     -22.422  -7.043   9.125  1.00 94.38           N  
ATOM   1251  CA  ARG A 163     -22.172  -8.398   9.602  1.00 94.38           C  
ATOM   1252  C   ARG A 163     -21.172  -8.406  10.742  1.00 94.38           C  
ATOM   1253  CB  ARG A 163     -21.672  -9.281   8.453  1.00 94.38           C  
ATOM   1254  O   ARG A 163     -21.094  -9.375  11.500  1.00 94.38           O  
ATOM   1255  CG  ARG A 163     -22.672  -9.438   7.312  1.00 94.38           C  
ATOM   1256  CD  ARG A 163     -23.984 -10.039   7.785  1.00 94.38           C  
ATOM   1257  NE  ARG A 163     -24.938 -10.180   6.691  1.00 94.38           N  
ATOM   1258  NH1 ARG A 163     -26.438  -8.633   7.527  1.00 94.38           N  
ATOM   1259  NH2 ARG A 163     -26.875  -9.711   5.551  1.00 94.38           N  
ATOM   1260  CZ  ARG A 163     -26.078  -9.508   6.594  1.00 94.38           C  
ATOM   1261  N   ASN A 164     -20.438  -7.164  10.891  1.00 95.12           N  
ATOM   1262  CA  ASN A 164     -19.422  -7.109  11.945  1.00 95.12           C  
ATOM   1263  C   ASN A 164     -19.859  -6.180  13.078  1.00 95.12           C  
ATOM   1264  CB  ASN A 164     -18.078  -6.676  11.383  1.00 95.12           C  
ATOM   1265  O   ASN A 164     -19.156  -6.062  14.086  1.00 95.12           O  
ATOM   1266  CG  ASN A 164     -17.469  -7.715  10.461  1.00 95.12           C  
ATOM   1267  ND2 ASN A 164     -16.812  -7.258   9.398  1.00 95.12           N  
ATOM   1268  OD1 ASN A 164     -17.594  -8.922  10.703  1.00 95.12           O  
ATOM   1269  N   LEU A 165     -21.000  -5.500  12.953  1.00 96.50           N  
ATOM   1270  CA  LEU A 165     -21.469  -4.535  13.945  1.00 96.50           C  
ATOM   1271  C   LEU A 165     -22.875  -4.879  14.430  1.00 96.50           C  
ATOM   1272  CB  LEU A 165     -21.438  -3.119  13.375  1.00 96.50           C  
ATOM   1273  O   LEU A 165     -23.641  -5.531  13.711  1.00 96.50           O  
ATOM   1274  CG  LEU A 165     -20.078  -2.600  12.906  1.00 96.50           C  
ATOM   1275  CD1 LEU A 165     -20.250  -1.265  12.180  1.00 96.50           C  
ATOM   1276  CD2 LEU A 165     -19.125  -2.465  14.086  1.00 96.50           C  
ATOM   1277  N   ILE A 166     -23.188  -4.359  15.578  1.00 95.94           N  
ATOM   1278  CA  ILE A 166     -24.516  -4.566  16.156  1.00 95.94           C  
ATOM   1279  C   ILE A 166     -25.125  -3.221  16.531  1.00 95.94           C  
ATOM   1280  CB  ILE A 166     -24.438  -5.477  17.406  1.00 95.94           C  
ATOM   1281  O   ILE A 166     -24.500  -2.389  17.172  1.00 95.94           O  
ATOM   1282  CG1 ILE A 166     -23.812  -6.824  17.047  1.00 95.94           C  
ATOM   1283  CG2 ILE A 166     -25.828  -5.668  18.016  1.00 95.94           C  
ATOM   1284  CD1 ILE A 166     -23.453  -7.688  18.250  1.00 95.94           C  
ATOM   1285  N   TRP A 167     -26.328  -3.100  16.031  1.00 95.81           N  
ATOM   1286  CA  TRP A 167     -27.078  -1.911  16.422  1.00 95.81           C  
ATOM   1287  C   TRP A 167     -27.922  -2.184  17.656  1.00 95.81           C  
ATOM   1288  CB  TRP A 167     -27.969  -1.439  15.273  1.00 95.81           C  
ATOM   1289  O   TRP A 167     -28.969  -2.838  17.578  1.00 95.81           O  
ATOM   1290  CG  TRP A 167     -28.469  -0.036  15.430  1.00 95.81           C  
ATOM   1291  CD1 TRP A 167     -28.547   0.693  16.578  1.00 95.81           C  
ATOM   1292  CD2 TRP A 167     -29.000   0.805  14.391  1.00 95.81           C  
ATOM   1293  CE2 TRP A 167     -29.359   2.033  14.992  1.00 95.81           C  
ATOM   1294  CE3 TRP A 167     -29.188   0.641  13.016  1.00 95.81           C  
ATOM   1295  NE1 TRP A 167     -29.062   1.938  16.328  1.00 95.81           N  
ATOM   1296  CH2 TRP A 167     -30.078   2.904  12.914  1.00 95.81           C  
ATOM   1297  CZ2 TRP A 167     -29.891   3.092  14.258  1.00 95.81           C  
ATOM   1298  CZ3 TRP A 167     -29.734   1.695  12.289  1.00 95.81           C  
ATOM   1299  N   ILE A 168     -27.531  -1.587  18.812  1.00 94.88           N  
ATOM   1300  CA  ILE A 168     -28.172  -1.860  20.094  1.00 94.88           C  
ATOM   1301  C   ILE A 168     -29.281  -0.831  20.344  1.00 94.88           C  
ATOM   1302  CB  ILE A 168     -27.156  -1.853  21.250  1.00 94.88           C  
ATOM   1303  O   ILE A 168     -29.016   0.375  20.344  1.00 94.88           O  
ATOM   1304  CG1 ILE A 168     -26.047  -2.881  21.000  1.00 94.88           C  
ATOM   1305  CG2 ILE A 168     -27.859  -2.121  22.594  1.00 94.88           C  
ATOM   1306  CD1 ILE A 168     -24.906  -2.818  22.000  1.00 94.88           C  
ATOM   1307  N   VAL A 169     -30.516  -1.321  20.562  1.00 94.75           N  
ATOM   1308  CA  VAL A 169     -31.625  -0.419  20.828  1.00 94.75           C  
ATOM   1309  C   VAL A 169     -32.375  -0.857  22.094  1.00 94.75           C  
ATOM   1310  CB  VAL A 169     -32.594  -0.367  19.625  1.00 94.75           C  
ATOM   1311  O   VAL A 169     -32.062  -1.899  22.672  1.00 94.75           O  
ATOM   1312  CG1 VAL A 169     -31.906   0.179  18.391  1.00 94.75           C  
ATOM   1313  CG2 VAL A 169     -33.188  -1.754  19.344  1.00 94.75           C  
ATOM   1314  N   GLN A 170     -33.344  -0.137  22.453  1.00 94.38           N  
ATOM   1315  CA  GLN A 170     -34.094  -0.349  23.703  1.00 94.38           C  
ATOM   1316  C   GLN A 170     -34.844  -1.672  23.656  1.00 94.38           C  
ATOM   1317  CB  GLN A 170     -35.062   0.807  23.938  1.00 94.38           C  
ATOM   1318  O   GLN A 170     -35.250  -2.133  22.594  1.00 94.38           O  
ATOM   1319  CG  GLN A 170     -36.188   0.881  22.938  1.00 94.38           C  
ATOM   1320  CD  GLN A 170     -37.531   1.276  23.578  1.00 94.38           C  
ATOM   1321  NE2 GLN A 170     -38.594   1.300  22.766  1.00 94.38           N  
ATOM   1322  OE1 GLN A 170     -37.594   1.557  24.766  1.00 94.38           O  
ATOM   1323  N   LYS A 171     -34.969  -2.412  24.734  1.00 93.31           N  
ATOM   1324  CA  LYS A 171     -35.750  -3.611  24.953  1.00 93.31           C  
ATOM   1325  C   LYS A 171     -36.812  -3.375  26.031  1.00 93.31           C  
ATOM   1326  CB  LYS A 171     -34.875  -4.793  25.344  1.00 93.31           C  
ATOM   1327  O   LYS A 171     -36.500  -2.898  27.125  1.00 93.31           O  
ATOM   1328  CG  LYS A 171     -35.594  -6.121  25.422  1.00 93.31           C  
ATOM   1329  CD  LYS A 171     -34.656  -7.270  25.734  1.00 93.31           C  
ATOM   1330  CE  LYS A 171     -35.375  -8.602  25.781  1.00 93.31           C  
ATOM   1331  NZ  LYS A 171     -34.438  -9.742  26.031  1.00 93.31           N  
ATOM   1332  N   GLU A 172     -38.094  -3.652  25.781  1.00 90.50           N  
ATOM   1333  CA  GLU A 172     -39.188  -3.555  26.719  1.00 90.50           C  
ATOM   1334  C   GLU A 172     -39.281  -2.168  27.359  1.00 90.50           C  
ATOM   1335  CB  GLU A 172     -39.094  -4.625  27.812  1.00 90.50           C  
ATOM   1336  O   GLU A 172     -39.406  -2.043  28.578  1.00 90.50           O  
ATOM   1337  CG  GLU A 172     -39.188  -6.051  27.281  1.00 90.50           C  
ATOM   1338  CD  GLU A 172     -39.094  -7.102  28.375  1.00 90.50           C  
ATOM   1339  OE1 GLU A 172     -39.219  -8.312  28.062  1.00 90.50           O  
ATOM   1340  OE2 GLU A 172     -38.844  -6.715  29.547  1.00 90.50           O  
ATOM   1341  N   ASN A 173     -38.969  -1.093  26.547  1.00 89.44           N  
ATOM   1342  CA  ASN A 173     -39.156   0.316  26.891  1.00 89.44           C  
ATOM   1343  C   ASN A 173     -38.062   0.788  27.859  1.00 89.44           C  
ATOM   1344  CB  ASN A 173     -40.531   0.565  27.469  1.00 89.44           C  
ATOM   1345  O   ASN A 173     -38.312   1.689  28.672  1.00 89.44           O  
ATOM   1346  CG  ASN A 173     -41.625   0.513  26.422  1.00 89.44           C  
ATOM   1347  ND2 ASN A 173     -42.844   0.135  26.844  1.00 89.44           N  
ATOM   1348  OD1 ASN A 173     -41.375   0.808  25.250  1.00 89.44           O  
ATOM   1349  N   SER A 174     -37.031   0.018  27.938  1.00 93.31           N  
ATOM   1350  CA  SER A 174     -35.906   0.419  28.781  1.00 93.31           C  
ATOM   1351  C   SER A 174     -34.594   0.270  28.047  1.00 93.31           C  
ATOM   1352  CB  SER A 174     -35.875  -0.407  30.078  1.00 93.31           C  
ATOM   1353  O   SER A 174     -34.438  -0.588  27.172  1.00 93.31           O  
ATOM   1354  OG  SER A 174     -35.531  -1.756  29.797  1.00 93.31           O  
ATOM   1355  N   TYR A 175     -33.625   1.168  28.406  1.00 94.06           N  
ATOM   1356  CA  TYR A 175     -32.250   1.110  27.891  1.00 94.06           C  
ATOM   1357  C   TYR A 175     -31.250   1.340  29.016  1.00 94.06           C  
ATOM   1358  CB  TYR A 175     -32.031   2.146  26.797  1.00 94.06           C  
ATOM   1359  O   TYR A 175     -30.828   2.473  29.266  1.00 94.06           O  
ATOM   1360  CG  TYR A 175     -30.797   1.920  25.969  1.00 94.06           C  
ATOM   1361  CD1 TYR A 175     -29.547   2.307  26.453  1.00 94.06           C  
ATOM   1362  CD2 TYR A 175     -30.859   1.321  24.719  1.00 94.06           C  
ATOM   1363  CE1 TYR A 175     -28.391   2.100  25.703  1.00 94.06           C  
ATOM   1364  CE2 TYR A 175     -29.719   1.111  23.953  1.00 94.06           C  
ATOM   1365  OH  TYR A 175     -27.344   1.297  23.703  1.00 94.06           O  
ATOM   1366  CZ  TYR A 175     -28.484   1.503  24.453  1.00 94.06           C  
ATOM   1367  N   PRO A 176     -30.984   0.321  29.750  1.00 94.69           N  
ATOM   1368  CA  PRO A 176     -30.016   0.490  30.828  1.00 94.69           C  
ATOM   1369  C   PRO A 176     -28.609   0.793  30.312  1.00 94.69           C  
ATOM   1370  CB  PRO A 176     -30.047  -0.859  31.547  1.00 94.69           C  
ATOM   1371  O   PRO A 176     -28.281   0.470  29.156  1.00 94.69           O  
ATOM   1372  CG  PRO A 176     -30.516  -1.833  30.516  1.00 94.69           C  
ATOM   1373  CD  PRO A 176     -31.438  -1.114  29.562  1.00 94.69           C  
ATOM   1374  N   LYS A 177     -27.875   1.456  31.172  1.00 94.88           N  
ATOM   1375  CA  LYS A 177     -26.484   1.773  30.828  1.00 94.88           C  
ATOM   1376  C   LYS A 177     -25.703   0.513  30.484  1.00 94.88           C  
ATOM   1377  CB  LYS A 177     -25.812   2.508  31.984  1.00 94.88           C  
ATOM   1378  O   LYS A 177     -25.812  -0.502  31.172  1.00 94.88           O  
ATOM   1379  CG  LYS A 177     -24.375   2.916  31.703  1.00 94.88           C  
ATOM   1380  CD  LYS A 177     -23.734   3.607  32.906  1.00 94.88           C  
ATOM   1381  CE  LYS A 177     -22.266   3.904  32.656  1.00 94.88           C  
ATOM   1382  NZ  LYS A 177     -21.641   4.578  33.844  1.00 94.88           N  
ATOM   1383  N   LEU A 178     -24.938   0.603  29.328  1.00 93.75           N  
ATOM   1384  CA  LEU A 178     -24.109  -0.500  28.844  1.00 93.75           C  
ATOM   1385  C   LEU A 178     -22.672  -0.367  29.344  1.00 93.75           C  
ATOM   1386  CB  LEU A 178     -24.125  -0.553  27.312  1.00 93.75           C  
ATOM   1387  O   LEU A 178     -22.141   0.738  29.391  1.00 93.75           O  
ATOM   1388  CG  LEU A 178     -25.500  -0.705  26.656  1.00 93.75           C  
ATOM   1389  CD1 LEU A 178     -25.469  -0.161  25.234  1.00 93.75           C  
ATOM   1390  CD2 LEU A 178     -25.938  -2.164  26.672  1.00 93.75           C  
ATOM   1391  N   ASN A 179     -22.156  -1.414  29.734  1.00 94.69           N  
ATOM   1392  CA  ASN A 179     -20.750  -1.476  30.109  1.00 94.69           C  
ATOM   1393  C   ASN A 179     -20.141  -2.834  29.781  1.00 94.69           C  
ATOM   1394  CB  ASN A 179     -20.578  -1.169  31.609  1.00 94.69           C  
ATOM   1395  O   ASN A 179     -20.453  -3.836  30.422  1.00 94.69           O  
ATOM   1396  CG  ASN A 179     -19.125  -1.029  32.000  1.00 94.69           C  
ATOM   1397  ND2 ASN A 179     -18.891  -0.709  33.281  1.00 94.69           N  
ATOM   1398  OD1 ASN A 179     -18.219  -1.207  31.188  1.00 94.69           O  
ATOM   1399  N   LYS A 180     -19.281  -2.789  28.781  1.00 95.00           N  
ATOM   1400  CA  LYS A 180     -18.672  -4.035  28.328  1.00 95.00           C  
ATOM   1401  C   LYS A 180     -17.203  -3.828  27.984  1.00 95.00           C  
ATOM   1402  CB  LYS A 180     -19.422  -4.598  27.125  1.00 95.00           C  
ATOM   1403  O   LYS A 180     -16.828  -2.793  27.422  1.00 95.00           O  
ATOM   1404  CG  LYS A 180     -20.688  -5.359  27.484  1.00 95.00           C  
ATOM   1405  CD  LYS A 180     -20.375  -6.641  28.250  1.00 95.00           C  
ATOM   1406  CE  LYS A 180     -21.641  -7.430  28.578  1.00 95.00           C  
ATOM   1407  NZ  LYS A 180     -21.344  -8.648  29.375  1.00 95.00           N  
ATOM   1408  N   SER A 181     -16.406  -4.883  28.312  1.00 95.56           N  
ATOM   1409  CA  SER A 181     -14.984  -4.773  28.047  1.00 95.56           C  
ATOM   1410  C   SER A 181     -14.445  -6.047  27.391  1.00 95.56           C  
ATOM   1411  CB  SER A 181     -14.211  -4.484  29.328  1.00 95.56           C  
ATOM   1412  O   SER A 181     -15.016  -7.125  27.562  1.00 95.56           O  
ATOM   1413  OG  SER A 181     -14.352  -5.551  30.250  1.00 95.56           O  
ATOM   1414  N   TYR A 182     -13.438  -5.852  26.672  1.00 95.75           N  
ATOM   1415  CA  TYR A 182     -12.719  -6.961  26.062  1.00 95.75           C  
ATOM   1416  C   TYR A 182     -11.211  -6.801  26.234  1.00 95.75           C  
ATOM   1417  CB  TYR A 182     -13.062  -7.070  24.562  1.00 95.75           C  
ATOM   1418  O   TYR A 182     -10.656  -5.738  25.938  1.00 95.75           O  
ATOM   1419  CG  TYR A 182     -12.273  -8.117  23.828  1.00 95.75           C  
ATOM   1420  CD1 TYR A 182     -11.148  -7.773  23.078  1.00 95.75           C  
ATOM   1421  CD2 TYR A 182     -12.641  -9.461  23.891  1.00 95.75           C  
ATOM   1422  CE1 TYR A 182     -10.414  -8.734  22.406  1.00 95.75           C  
ATOM   1423  CE2 TYR A 182     -11.914 -10.430  23.203  1.00 95.75           C  
ATOM   1424  OH  TYR A 182     -10.078 -11.023  21.797  1.00 95.75           O  
ATOM   1425  CZ  TYR A 182     -10.805 -10.062  22.469  1.00 95.75           C  
ATOM   1426  N   THR A 183     -10.602  -7.934  26.703  1.00 96.00           N  
ATOM   1427  CA  THR A 183      -9.148  -7.961  26.828  1.00 96.00           C  
ATOM   1428  C   THR A 183      -8.531  -8.852  25.750  1.00 96.00           C  
ATOM   1429  CB  THR A 183      -8.719  -8.461  28.219  1.00 96.00           C  
ATOM   1430  O   THR A 183      -8.930 -10.008  25.594  1.00 96.00           O  
ATOM   1431  CG2 THR A 183      -7.203  -8.453  28.359  1.00 96.00           C  
ATOM   1432  OG1 THR A 183      -9.289  -7.609  29.219  1.00 96.00           O  
ATOM   1433  N   ASN A 184      -7.547  -8.203  25.000  1.00 95.50           N  
ATOM   1434  CA  ASN A 184      -6.898  -8.922  23.906  1.00 95.50           C  
ATOM   1435  C   ASN A 184      -5.977 -10.023  24.422  1.00 95.50           C  
ATOM   1436  CB  ASN A 184      -6.113  -7.945  23.016  1.00 95.50           C  
ATOM   1437  O   ASN A 184      -4.934  -9.734  25.000  1.00 95.50           O  
ATOM   1438  CG  ASN A 184      -5.402  -8.641  21.875  1.00 95.50           C  
ATOM   1439  ND2 ASN A 184      -4.527  -7.914  21.188  1.00 95.50           N  
ATOM   1440  OD1 ASN A 184      -5.637  -9.820  21.609  1.00 95.50           O  
ATOM   1441  N   ASN A 185      -6.312 -11.328  24.078  1.00 93.94           N  
ATOM   1442  CA  ASN A 185      -5.523 -12.484  24.484  1.00 93.94           C  
ATOM   1443  C   ASN A 185      -5.137 -13.352  23.297  1.00 93.94           C  
ATOM   1444  CB  ASN A 185      -6.285 -13.312  25.531  1.00 93.94           C  
ATOM   1445  O   ASN A 185      -4.852 -14.547  23.453  1.00 93.94           O  
ATOM   1446  CG  ASN A 185      -7.621 -13.812  25.016  1.00 93.94           C  
ATOM   1447  ND2 ASN A 185      -8.297 -14.625  25.812  1.00 93.94           N  
ATOM   1448  OD1 ASN A 185      -8.039 -13.461  23.906  1.00 93.94           O  
ATOM   1449  N   LYS A 186      -5.094 -12.828  22.078  1.00 91.81           N  
ATOM   1450  CA  LYS A 186      -4.930 -13.562  20.828  1.00 91.81           C  
ATOM   1451  C   LYS A 186      -3.459 -13.648  20.422  1.00 91.81           C  
ATOM   1452  CB  LYS A 186      -5.746 -12.914  19.703  1.00 91.81           C  
ATOM   1453  O   LYS A 186      -3.107 -14.359  19.484  1.00 91.81           O  
ATOM   1454  CG  LYS A 186      -7.250 -13.047  19.875  1.00 91.81           C  
ATOM   1455  CD  LYS A 186      -7.707 -14.492  19.703  1.00 91.81           C  
ATOM   1456  CE  LYS A 186      -9.227 -14.602  19.734  1.00 91.81           C  
ATOM   1457  NZ  LYS A 186      -9.680 -16.016  19.594  1.00 91.81           N  
ATOM   1458  N   GLY A 187      -2.527 -13.016  21.266  1.00 89.56           N  
ATOM   1459  CA  GLY A 187      -1.105 -13.055  20.969  1.00 89.56           C  
ATOM   1460  C   GLY A 187      -0.721 -12.195  19.781  1.00 89.56           C  
ATOM   1461  O   GLY A 187       0.428 -12.219  19.328  1.00 89.56           O  
ATOM   1462  N   LYS A 188      -1.682 -11.492  19.125  1.00 92.06           N  
ATOM   1463  CA  LYS A 188      -1.506 -10.555  18.016  1.00 92.06           C  
ATOM   1464  C   LYS A 188      -2.365  -9.312  18.219  1.00 92.06           C  
ATOM   1465  CB  LYS A 188      -1.847 -11.227  16.688  1.00 92.06           C  
ATOM   1466  O   LYS A 188      -3.209  -9.266  19.109  1.00 92.06           O  
ATOM   1467  CG  LYS A 188      -1.141 -12.555  16.469  1.00 92.06           C  
ATOM   1468  CD  LYS A 188      -1.621 -13.234  15.188  1.00 92.06           C  
ATOM   1469  CE  LYS A 188      -0.939 -14.578  14.977  1.00 92.06           C  
ATOM   1470  NZ  LYS A 188      -1.469 -15.289  13.781  1.00 92.06           N  
ATOM   1471  N   LYS A 189      -2.057  -8.227  17.375  1.00 93.94           N  
ATOM   1472  CA  LYS A 189      -2.865  -7.008  17.438  1.00 93.94           C  
ATOM   1473  C   LYS A 189      -4.293  -7.277  16.969  1.00 93.94           C  
ATOM   1474  CB  LYS A 189      -2.238  -5.902  16.594  1.00 93.94           C  
ATOM   1475  O   LYS A 189      -4.516  -8.031  16.016  1.00 93.94           O  
ATOM   1476  CG  LYS A 189      -0.958  -5.324  17.172  1.00 93.94           C  
ATOM   1477  CD  LYS A 189      -0.466  -4.129  16.359  1.00 93.94           C  
ATOM   1478  CE  LYS A 189       0.808  -3.541  16.953  1.00 93.94           C  
ATOM   1479  NZ  LYS A 189       1.302  -2.377  16.156  1.00 93.94           N  
ATOM   1480  N   VAL A 190      -5.266  -6.750  17.656  1.00 95.56           N  
ATOM   1481  CA  VAL A 190      -6.672  -6.965  17.344  1.00 95.56           C  
ATOM   1482  C   VAL A 190      -7.312  -5.645  16.906  1.00 95.56           C  
ATOM   1483  CB  VAL A 190      -7.441  -7.559  18.547  1.00 95.56           C  
ATOM   1484  O   VAL A 190      -7.180  -4.629  17.594  1.00 95.56           O  
ATOM   1485  CG1 VAL A 190      -8.945  -7.578  18.266  1.00 95.56           C  
ATOM   1486  CG2 VAL A 190      -6.938  -8.969  18.859  1.00 95.56           C  
ATOM   1487  N   LEU A 191      -7.914  -5.695  15.695  1.00 95.75           N  
ATOM   1488  CA  LEU A 191      -8.648  -4.547  15.172  1.00 95.75           C  
ATOM   1489  C   LEU A 191     -10.109  -4.602  15.586  1.00 95.75           C  
ATOM   1490  CB  LEU A 191      -8.539  -4.488  13.648  1.00 95.75           C  
ATOM   1491  O   LEU A 191     -10.812  -5.570  15.289  1.00 95.75           O  
ATOM   1492  CG  LEU A 191      -9.359  -3.408  12.945  1.00 95.75           C  
ATOM   1493  CD1 LEU A 191      -8.852  -2.021  13.328  1.00 95.75           C  
ATOM   1494  CD2 LEU A 191      -9.328  -3.600  11.438  1.00 95.75           C  
ATOM   1495  N   VAL A 192     -10.586  -3.559  16.266  1.00 96.25           N  
ATOM   1496  CA  VAL A 192     -11.977  -3.459  16.719  1.00 96.25           C  
ATOM   1497  C   VAL A 192     -12.648  -2.254  16.062  1.00 96.25           C  
ATOM   1498  CB  VAL A 192     -12.062  -3.344  18.250  1.00 96.25           C  
ATOM   1499  O   VAL A 192     -12.156  -1.127  16.172  1.00 96.25           O  
ATOM   1500  CG1 VAL A 192     -13.516  -3.297  18.719  1.00 96.25           C  
ATOM   1501  CG2 VAL A 192     -11.328  -4.508  18.922  1.00 96.25           C  
ATOM   1502  N   ILE A 193     -13.766  -2.553  15.383  1.00 96.50           N  
ATOM   1503  CA  ILE A 193     -14.508  -1.495  14.711  1.00 96.50           C  
ATOM   1504  C   ILE A 193     -15.805  -1.218  15.461  1.00 96.50           C  
ATOM   1505  CB  ILE A 193     -14.805  -1.866  13.234  1.00 96.50           C  
ATOM   1506  O   ILE A 193     -16.500  -2.148  15.875  1.00 96.50           O  
ATOM   1507  CG1 ILE A 193     -13.508  -2.193  12.492  1.00 96.50           C  
ATOM   1508  CG2 ILE A 193     -15.570  -0.735  12.539  1.00 96.50           C  
ATOM   1509  CD1 ILE A 193     -13.719  -2.748  11.094  1.00 96.50           C  
ATOM   1510  N   TRP A 194     -16.188   0.053  15.578  1.00 96.94           N  
ATOM   1511  CA  TRP A 194     -17.406   0.443  16.281  1.00 96.94           C  
ATOM   1512  C   TRP A 194     -17.938   1.768  15.742  1.00 96.94           C  
ATOM   1513  CB  TRP A 194     -17.156   0.549  17.781  1.00 96.94           C  
ATOM   1514  O   TRP A 194     -17.312   2.402  14.891  1.00 96.94           O  
ATOM   1515  CG  TRP A 194     -16.047   1.496  18.141  1.00 96.94           C  
ATOM   1516  CD1 TRP A 194     -14.711   1.228  18.172  1.00 96.94           C  
ATOM   1517  CD2 TRP A 194     -16.188   2.863  18.547  1.00 96.94           C  
ATOM   1518  CE2 TRP A 194     -14.898   3.365  18.797  1.00 96.94           C  
ATOM   1519  CE3 TRP A 194     -17.297   3.717  18.703  1.00 96.94           C  
ATOM   1520  NE1 TRP A 194     -14.016   2.348  18.562  1.00 96.94           N  
ATOM   1521  CH2 TRP A 194     -15.766   5.496  19.359  1.00 96.94           C  
ATOM   1522  CZ2 TRP A 194     -14.672   4.684  19.203  1.00 96.94           C  
ATOM   1523  CZ3 TRP A 194     -17.062   5.027  19.109  1.00 96.94           C  
ATOM   1524  N   GLY A 195     -19.109   2.188  16.266  1.00 97.06           N  
ATOM   1525  CA  GLY A 195     -19.672   3.414  15.734  1.00 97.06           C  
ATOM   1526  C   GLY A 195     -20.609   4.117  16.703  1.00 97.06           C  
ATOM   1527  O   GLY A 195     -20.953   3.561  17.750  1.00 97.06           O  
ATOM   1528  N   VAL A 196     -21.016   5.344  16.328  1.00 97.69           N  
ATOM   1529  CA  VAL A 196     -21.953   6.148  17.109  1.00 97.69           C  
ATOM   1530  C   VAL A 196     -23.094   6.613  16.203  1.00 97.69           C  
ATOM   1531  CB  VAL A 196     -21.250   7.367  17.750  1.00 97.69           C  
ATOM   1532  O   VAL A 196     -22.859   7.242  15.172  1.00 97.69           O  
ATOM   1533  CG1 VAL A 196     -22.250   8.203  18.547  1.00 97.69           C  
ATOM   1534  CG2 VAL A 196     -20.094   6.906  18.641  1.00 97.69           C  
ATOM   1535  N   HIS A 197     -24.250   6.262  16.609  1.00 97.38           N  
ATOM   1536  CA  HIS A 197     -25.422   6.645  15.844  1.00 97.38           C  
ATOM   1537  C   HIS A 197     -25.875   8.062  16.188  1.00 97.38           C  
ATOM   1538  CB  HIS A 197     -26.578   5.656  16.094  1.00 97.38           C  
ATOM   1539  O   HIS A 197     -26.000   8.414  17.359  1.00 97.38           O  
ATOM   1540  CG  HIS A 197     -27.812   5.969  15.320  1.00 97.38           C  
ATOM   1541  CD2 HIS A 197     -28.016   6.094  13.984  1.00 97.38           C  
ATOM   1542  ND1 HIS A 197     -29.031   6.199  15.922  1.00 97.38           N  
ATOM   1543  CE1 HIS A 197     -29.938   6.449  14.992  1.00 97.38           C  
ATOM   1544  NE2 HIS A 197     -29.344   6.391  13.812  1.00 97.38           N  
ATOM   1545  N   HIS A 198     -26.109   8.844  15.141  1.00 96.94           N  
ATOM   1546  CA  HIS A 198     -26.594  10.219  15.258  1.00 96.94           C  
ATOM   1547  C   HIS A 198     -28.016  10.352  14.703  1.00 96.94           C  
ATOM   1548  CB  HIS A 198     -25.656  11.188  14.547  1.00 96.94           C  
ATOM   1549  O   HIS A 198     -28.203  10.445  13.484  1.00 96.94           O  
ATOM   1550  CG  HIS A 198     -24.234  11.102  15.008  1.00 96.94           C  
ATOM   1551  CD2 HIS A 198     -23.219  10.328  14.594  1.00 96.94           C  
ATOM   1552  ND1 HIS A 198     -23.750  11.875  16.031  1.00 96.94           N  
ATOM   1553  CE1 HIS A 198     -22.469  11.578  16.234  1.00 96.94           C  
ATOM   1554  NE2 HIS A 198     -22.125  10.641  15.367  1.00 96.94           N  
ATOM   1555  N   PRO A 199     -29.000  10.359  15.594  1.00 95.75           N  
ATOM   1556  CA  PRO A 199     -30.391  10.422  15.148  1.00 95.75           C  
ATOM   1557  C   PRO A 199     -30.766  11.781  14.570  1.00 95.75           C  
ATOM   1558  CB  PRO A 199     -31.188  10.125  16.422  1.00 95.75           C  
ATOM   1559  O   PRO A 199     -30.172  12.797  14.930  1.00 95.75           O  
ATOM   1560  CG  PRO A 199     -30.219   9.453  17.328  1.00 95.75           C  
ATOM   1561  CD  PRO A 199     -28.844   9.969  17.016  1.00 95.75           C  
ATOM   1562  N   PRO A 200     -31.828  11.828  13.812  1.00 95.31           N  
ATOM   1563  CA  PRO A 200     -32.219  13.070  13.141  1.00 95.31           C  
ATOM   1564  C   PRO A 200     -33.000  14.008  14.062  1.00 95.31           C  
ATOM   1565  CB  PRO A 200     -33.094  12.586  11.992  1.00 95.31           C  
ATOM   1566  O   PRO A 200     -33.062  15.211  13.812  1.00 95.31           O  
ATOM   1567  CG  PRO A 200     -33.625  11.258  12.438  1.00 95.31           C  
ATOM   1568  CD  PRO A 200     -32.562  10.586  13.273  1.00 95.31           C  
ATOM   1569  N   ASN A 201     -33.625  13.453  15.148  1.00 95.56           N  
ATOM   1570  CA  ASN A 201     -34.406  14.242  16.094  1.00 95.56           C  
ATOM   1571  C   ASN A 201     -34.531  13.555  17.453  1.00 95.56           C  
ATOM   1572  CB  ASN A 201     -35.781  14.539  15.523  1.00 95.56           C  
ATOM   1573  O   ASN A 201     -34.156  12.383  17.578  1.00 95.56           O  
ATOM   1574  CG  ASN A 201     -36.531  13.281  15.117  1.00 95.56           C  
ATOM   1575  ND2 ASN A 201     -36.938  13.219  13.852  1.00 95.56           N  
ATOM   1576  OD1 ASN A 201     -36.750  12.375  15.930  1.00 95.56           O  
ATOM   1577  N   TYR A 202     -35.031  14.250  18.406  1.00 95.38           N  
ATOM   1578  CA  TYR A 202     -35.125  13.773  19.781  1.00 95.38           C  
ATOM   1579  C   TYR A 202     -36.188  12.688  19.922  1.00 95.38           C  
ATOM   1580  CB  TYR A 202     -35.438  14.930  20.734  1.00 95.38           C  
ATOM   1581  O   TYR A 202     -36.062  11.805  20.781  1.00 95.38           O  
ATOM   1582  CG  TYR A 202     -34.219  15.758  21.109  1.00 95.38           C  
ATOM   1583  CD1 TYR A 202     -33.281  15.281  22.000  1.00 95.38           C  
ATOM   1584  CD2 TYR A 202     -34.031  17.016  20.547  1.00 95.38           C  
ATOM   1585  CE1 TYR A 202     -32.156  16.031  22.344  1.00 95.38           C  
ATOM   1586  CE2 TYR A 202     -32.906  17.781  20.875  1.00 95.38           C  
ATOM   1587  OH  TYR A 202     -30.891  18.047  22.109  1.00 95.38           O  
ATOM   1588  CZ  TYR A 202     -31.984  17.281  21.766  1.00 95.38           C  
ATOM   1589  N   SER A 203     -37.219  12.727  19.078  1.00 94.88           N  
ATOM   1590  CA  SER A 203     -38.219  11.680  19.078  1.00 94.88           C  
ATOM   1591  C   SER A 203     -37.625  10.320  18.719  1.00 94.88           C  
ATOM   1592  CB  SER A 203     -39.344  12.016  18.094  1.00 94.88           C  
ATOM   1593  O   SER A 203     -37.906   9.320  19.375  1.00 94.88           O  
ATOM   1594  OG  SER A 203     -40.344  10.992  18.094  1.00 94.88           O  
ATOM   1595  N   ASP A 204     -36.844  10.250  17.656  1.00 93.50           N  
ATOM   1596  CA  ASP A 204     -36.156   9.031  17.234  1.00 93.50           C  
ATOM   1597  C   ASP A 204     -35.156   8.570  18.297  1.00 93.50           C  
ATOM   1598  CB  ASP A 204     -35.469   9.266  15.898  1.00 93.50           C  
ATOM   1599  O   ASP A 204     -35.031   7.375  18.547  1.00 93.50           O  
ATOM   1600  CG  ASP A 204     -36.406   9.266  14.711  1.00 93.50           C  
ATOM   1601  OD1 ASP A 204     -37.625   9.016  14.898  1.00 93.50           O  
ATOM   1602  OD2 ASP A 204     -35.938   9.508  13.578  1.00 93.50           O  
ATOM   1603  N   GLN A 205     -34.469   9.492  18.891  1.00 95.12           N  
ATOM   1604  CA  GLN A 205     -33.531   9.203  19.969  1.00 95.12           C  
ATOM   1605  C   GLN A 205     -34.219   8.531  21.141  1.00 95.12           C  
ATOM   1606  CB  GLN A 205     -32.812  10.484  20.438  1.00 95.12           C  
ATOM   1607  O   GLN A 205     -33.750   7.516  21.656  1.00 95.12           O  
ATOM   1608  CG  GLN A 205     -31.906  10.289  21.625  1.00 95.12           C  
ATOM   1609  CD  GLN A 205     -30.516   9.852  21.234  1.00 95.12           C  
ATOM   1610  NE2 GLN A 205     -29.656   9.617  22.219  1.00 95.12           N  
ATOM   1611  OE1 GLN A 205     -30.203   9.719  20.047  1.00 95.12           O  
ATOM   1612  N   GLN A 206     -35.344   9.133  21.562  1.00 94.69           N  
ATOM   1613  CA  GLN A 206     -36.125   8.609  22.672  1.00 94.69           C  
ATOM   1614  C   GLN A 206     -36.719   7.246  22.328  1.00 94.69           C  
ATOM   1615  CB  GLN A 206     -37.250   9.586  23.031  1.00 94.69           C  
ATOM   1616  O   GLN A 206     -36.750   6.348  23.172  1.00 94.69           O  
ATOM   1617  CG  GLN A 206     -38.094   9.148  24.234  1.00 94.69           C  
ATOM   1618  CD  GLN A 206     -37.281   9.133  25.516  1.00 94.69           C  
ATOM   1619  NE2 GLN A 206     -37.250   7.977  26.188  1.00 94.69           N  
ATOM   1620  OE1 GLN A 206     -36.688  10.141  25.922  1.00 94.69           O  
ATOM   1621  N   ALA A 207     -37.125   7.070  21.141  1.00 94.25           N  
ATOM   1622  CA  ALA A 207     -37.750   5.824  20.688  1.00 94.25           C  
ATOM   1623  C   ALA A 207     -36.719   4.691  20.672  1.00 94.25           C  
ATOM   1624  CB  ALA A 207     -38.344   6.004  19.297  1.00 94.25           C  
ATOM   1625  O   ALA A 207     -37.031   3.557  21.031  1.00 94.25           O  
ATOM   1626  N   LEU A 208     -35.531   5.027  20.328  1.00 94.69           N  
ATOM   1627  CA  LEU A 208     -34.500   4.008  20.141  1.00 94.69           C  
ATOM   1628  C   LEU A 208     -33.750   3.756  21.453  1.00 94.69           C  
ATOM   1629  CB  LEU A 208     -33.531   4.422  19.062  1.00 94.69           C  
ATOM   1630  O   LEU A 208     -33.469   2.609  21.797  1.00 94.69           O  
ATOM   1631  CG  LEU A 208     -34.031   4.398  17.625  1.00 94.69           C  
ATOM   1632  CD1 LEU A 208     -33.062   5.098  16.688  1.00 94.69           C  
ATOM   1633  CD2 LEU A 208     -34.281   2.965  17.172  1.00 94.69           C  
ATOM   1634  N   TYR A 209     -33.531   4.816  22.266  1.00 95.38           N  
ATOM   1635  CA  TYR A 209     -32.594   4.664  23.391  1.00 95.38           C  
ATOM   1636  C   TYR A 209     -33.281   5.070  24.703  1.00 95.38           C  
ATOM   1637  CB  TYR A 209     -31.344   5.500  23.156  1.00 95.38           C  
ATOM   1638  O   TYR A 209     -32.688   4.914  25.766  1.00 95.38           O  
ATOM   1639  CG  TYR A 209     -30.656   5.215  21.844  1.00 95.38           C  
ATOM   1640  CD1 TYR A 209     -30.141   3.947  21.562  1.00 95.38           C  
ATOM   1641  CD2 TYR A 209     -30.516   6.207  20.891  1.00 95.38           C  
ATOM   1642  CE1 TYR A 209     -29.500   3.680  20.359  1.00 95.38           C  
ATOM   1643  CE2 TYR A 209     -29.875   5.949  19.672  1.00 95.38           C  
ATOM   1644  OH  TYR A 209     -28.750   4.422  18.219  1.00 95.38           O  
ATOM   1645  CZ  TYR A 209     -29.375   4.684  19.422  1.00 95.38           C  
ATOM   1646  N   ARG A 210     -34.500   5.656  24.688  1.00 94.31           N  
ATOM   1647  CA  ARG A 210     -35.312   6.039  25.828  1.00 94.31           C  
ATOM   1648  C   ARG A 210     -34.656   7.121  26.656  1.00 94.31           C  
ATOM   1649  CB  ARG A 210     -35.625   4.820  26.703  1.00 94.31           C  
ATOM   1650  O   ARG A 210     -34.969   7.316  27.828  1.00 94.31           O  
ATOM   1651  CG  ARG A 210     -36.469   3.752  26.016  1.00 94.31           C  
ATOM   1652  CD  ARG A 210     -37.812   4.293  25.547  1.00 94.31           C  
ATOM   1653  NE  ARG A 210     -38.562   3.287  24.812  1.00 94.31           N  
ATOM   1654  NH1 ARG A 210     -40.219   4.750  24.109  1.00 94.31           N  
ATOM   1655  NH2 ARG A 210     -40.281   2.539  23.500  1.00 94.31           N  
ATOM   1656  CZ  ARG A 210     -39.688   3.527  24.141  1.00 94.31           C  
ATOM   1657  N   ASN A 211     -33.531   7.605  26.125  1.00 90.69           N  
ATOM   1658  CA  ASN A 211     -32.781   8.688  26.750  1.00 90.69           C  
ATOM   1659  C   ASN A 211     -32.531   9.844  25.781  1.00 90.69           C  
ATOM   1660  CB  ASN A 211     -31.438   8.172  27.297  1.00 90.69           C  
ATOM   1661  O   ASN A 211     -32.062   9.633  24.672  1.00 90.69           O  
ATOM   1662  CG  ASN A 211     -30.812   9.117  28.297  1.00 90.69           C  
ATOM   1663  ND2 ASN A 211     -29.922   8.586  29.141  1.00 90.69           N  
ATOM   1664  OD1 ASN A 211     -31.109  10.312  28.312  1.00 90.69           O  
ATOM   1665  N   ASN A 212     -32.906  11.078  26.219  1.00 88.75           N  
ATOM   1666  CA  ASN A 212     -32.781  12.250  25.359  1.00 88.75           C  
ATOM   1667  C   ASN A 212     -31.328  12.742  25.328  1.00 88.75           C  
ATOM   1668  CB  ASN A 212     -33.719  13.367  25.828  1.00 88.75           C  
ATOM   1669  O   ASN A 212     -30.891  13.289  24.312  1.00 88.75           O  
ATOM   1670  CG  ASN A 212     -35.156  13.117  25.453  1.00 88.75           C  
ATOM   1671  ND2 ASN A 212     -36.062  13.820  26.109  1.00 88.75           N  
ATOM   1672  OD1 ASN A 212     -35.438  12.289  24.594  1.00 88.75           O  
ATOM   1673  N   HIS A 213     -30.594  12.477  26.391  1.00 90.50           N  
ATOM   1674  CA  HIS A 213     -29.188  12.852  26.453  1.00 90.50           C  
ATOM   1675  C   HIS A 213     -28.312  11.625  26.672  1.00 90.50           C  
ATOM   1676  CB  HIS A 213     -28.969  13.867  27.578  1.00 90.50           C  
ATOM   1677  O   HIS A 213     -28.234  11.109  27.797  1.00 90.50           O  
ATOM   1678  CG  HIS A 213     -29.734  15.141  27.391  1.00 90.50           C  
ATOM   1679  CD2 HIS A 213     -29.438  16.266  26.703  1.00 90.50           C  
ATOM   1680  ND1 HIS A 213     -30.969  15.352  27.984  1.00 90.50           N  
ATOM   1681  CE1 HIS A 213     -31.391  16.562  27.641  1.00 90.50           C  
ATOM   1682  NE2 HIS A 213     -30.484  17.125  26.875  1.00 90.50           N  
ATOM   1683  N   THR A 214     -27.688  11.180  25.609  1.00 94.81           N  
ATOM   1684  CA  THR A 214     -26.906   9.953  25.672  1.00 94.81           C  
ATOM   1685  C   THR A 214     -25.438  10.234  25.391  1.00 94.81           C  
ATOM   1686  CB  THR A 214     -27.438   8.906  24.672  1.00 94.81           C  
ATOM   1687  O   THR A 214     -25.078  11.289  24.859  1.00 94.81           O  
ATOM   1688  CG2 THR A 214     -28.891   8.578  24.938  1.00 94.81           C  
ATOM   1689  OG1 THR A 214     -27.297   9.422  23.344  1.00 94.81           O  
ATOM   1690  N   TYR A 215     -24.656   9.320  25.797  1.00 96.38           N  
ATOM   1691  CA  TYR A 215     -23.234   9.398  25.484  1.00 96.38           C  
ATOM   1692  C   TYR A 215     -22.656   8.016  25.250  1.00 96.38           C  
ATOM   1693  CB  TYR A 215     -22.484  10.094  26.625  1.00 96.38           C  
ATOM   1694  O   TYR A 215     -23.219   7.008  25.688  1.00 96.38           O  
ATOM   1695  CG  TYR A 215     -22.406   9.266  27.891  1.00 96.38           C  
ATOM   1696  CD1 TYR A 215     -23.359   9.398  28.891  1.00 96.38           C  
ATOM   1697  CD2 TYR A 215     -21.359   8.359  28.094  1.00 96.38           C  
ATOM   1698  CE1 TYR A 215     -23.297   8.641  30.062  1.00 96.38           C  
ATOM   1699  CE2 TYR A 215     -21.281   7.598  29.250  1.00 96.38           C  
ATOM   1700  OH  TYR A 215     -22.172   6.996  31.375  1.00 96.38           O  
ATOM   1701  CZ  TYR A 215     -22.250   7.746  30.234  1.00 96.38           C  
ATOM   1702  N   VAL A 216     -21.531   8.039  24.516  1.00 97.19           N  
ATOM   1703  CA  VAL A 216     -20.734   6.836  24.312  1.00 97.19           C  
ATOM   1704  C   VAL A 216     -19.281   7.102  24.719  1.00 97.19           C  
ATOM   1705  CB  VAL A 216     -20.781   6.371  22.844  1.00 97.19           C  
ATOM   1706  O   VAL A 216     -18.656   8.062  24.266  1.00 97.19           O  
ATOM   1707  CG1 VAL A 216     -19.906   5.137  22.625  1.00 97.19           C  
ATOM   1708  CG2 VAL A 216     -22.219   6.086  22.422  1.00 97.19           C  
ATOM   1709  N   SER A 217     -18.859   6.242  25.672  1.00 96.44           N  
ATOM   1710  CA  SER A 217     -17.469   6.371  26.109  1.00 96.44           C  
ATOM   1711  C   SER A 217     -16.672   5.117  25.781  1.00 96.44           C  
ATOM   1712  CB  SER A 217     -17.406   6.652  27.609  1.00 96.44           C  
ATOM   1713  O   SER A 217     -17.125   4.000  26.047  1.00 96.44           O  
ATOM   1714  OG  SER A 217     -16.062   6.695  28.062  1.00 96.44           O  
ATOM   1715  N   VAL A 218     -15.500   5.332  25.172  1.00 95.81           N  
ATOM   1716  CA  VAL A 218     -14.602   4.238  24.812  1.00 95.81           C  
ATOM   1717  C   VAL A 218     -13.242   4.457  25.484  1.00 95.81           C  
ATOM   1718  CB  VAL A 218     -14.430   4.105  23.297  1.00 95.81           C  
ATOM   1719  O   VAL A 218     -12.656   5.531  25.375  1.00 95.81           O  
ATOM   1720  CG1 VAL A 218     -13.594   2.877  22.953  1.00 95.81           C  
ATOM   1721  CG2 VAL A 218     -15.789   4.035  22.609  1.00 95.81           C  
ATOM   1722  N   GLU A 219     -12.836   3.402  26.156  1.00 94.56           N  
ATOM   1723  CA  GLU A 219     -11.594   3.514  26.906  1.00 94.56           C  
ATOM   1724  C   GLU A 219     -10.656   2.344  26.609  1.00 94.56           C  
ATOM   1725  CB  GLU A 219     -11.875   3.586  28.406  1.00 94.56           C  
ATOM   1726  O   GLU A 219     -11.086   1.188  26.594  1.00 94.56           O  
ATOM   1727  CG  GLU A 219     -10.625   3.760  29.266  1.00 94.56           C  
ATOM   1728  CD  GLU A 219     -10.914   3.791  30.750  1.00 94.56           C  
ATOM   1729  OE1 GLU A 219      -9.977   4.004  31.547  1.00 94.56           O  
ATOM   1730  OE2 GLU A 219     -12.094   3.598  31.125  1.00 94.56           O  
ATOM   1731  N   SER A 220      -9.391   2.680  26.219  1.00 91.94           N  
ATOM   1732  CA  SER A 220      -8.289   1.728  26.109  1.00 91.94           C  
ATOM   1733  C   SER A 220      -7.016   2.271  26.734  1.00 91.94           C  
ATOM   1734  CB  SER A 220      -8.031   1.387  24.641  1.00 91.94           C  
ATOM   1735  O   SER A 220      -7.016   3.369  27.297  1.00 91.94           O  
ATOM   1736  OG  SER A 220      -7.383   2.459  23.984  1.00 91.94           O  
ATOM   1737  N   SER A 221      -5.992   1.507  26.766  1.00 84.88           N  
ATOM   1738  CA  SER A 221      -4.727   1.933  27.344  1.00 84.88           C  
ATOM   1739  C   SER A 221      -4.195   3.186  26.656  1.00 84.88           C  
ATOM   1740  CB  SER A 221      -3.689   0.811  27.250  1.00 84.88           C  
ATOM   1741  O   SER A 221      -3.551   4.023  27.297  1.00 84.88           O  
ATOM   1742  OG  SER A 221      -3.490   0.422  25.906  1.00 84.88           O  
ATOM   1743  N   LYS A 222      -4.578   3.414  25.453  1.00 81.31           N  
ATOM   1744  CA  LYS A 222      -3.990   4.473  24.641  1.00 81.31           C  
ATOM   1745  C   LYS A 222      -5.051   5.473  24.188  1.00 81.31           C  
ATOM   1746  CB  LYS A 222      -3.270   3.885  23.422  1.00 81.31           C  
ATOM   1747  O   LYS A 222      -4.727   6.504  23.594  1.00 81.31           O  
ATOM   1748  CG  LYS A 222      -2.084   2.998  23.781  1.00 81.31           C  
ATOM   1749  CD  LYS A 222      -1.428   2.420  22.531  1.00 81.31           C  
ATOM   1750  CE  LYS A 222      -0.271   1.495  22.891  1.00 81.31           C  
ATOM   1751  NZ  LYS A 222       0.346   0.887  21.672  1.00 81.31           N  
ATOM   1752  N   TYR A 223      -6.320   5.207  24.562  1.00 85.19           N  
ATOM   1753  CA  TYR A 223      -7.375   6.004  23.953  1.00 85.19           C  
ATOM   1754  C   TYR A 223      -8.555   6.172  24.906  1.00 85.19           C  
ATOM   1755  CB  TYR A 223      -7.844   5.359  22.641  1.00 85.19           C  
ATOM   1756  O   TYR A 223      -8.984   5.211  25.547  1.00 85.19           O  
ATOM   1757  CG  TYR A 223      -8.945   6.125  21.953  1.00 85.19           C  
ATOM   1758  CD1 TYR A 223     -10.281   5.758  22.109  1.00 85.19           C  
ATOM   1759  CD2 TYR A 223      -8.648   7.211  21.125  1.00 85.19           C  
ATOM   1760  CE1 TYR A 223     -11.297   6.461  21.469  1.00 85.19           C  
ATOM   1761  CE2 TYR A 223      -9.656   7.918  20.484  1.00 85.19           C  
ATOM   1762  OH  TYR A 223     -11.977   8.234  20.016  1.00 85.19           O  
ATOM   1763  CZ  TYR A 223     -10.977   7.535  20.656  1.00 85.19           C  
ATOM   1764  N   TYR A 224      -8.859   7.391  25.219  1.00 91.81           N  
ATOM   1765  CA  TYR A 224     -10.117   7.691  25.906  1.00 91.81           C  
ATOM   1766  C   TYR A 224     -10.875   8.797  25.188  1.00 91.81           C  
ATOM   1767  CB  TYR A 224      -9.852   8.094  27.359  1.00 91.81           C  
ATOM   1768  O   TYR A 224     -10.344   9.891  24.969  1.00 91.81           O  
ATOM   1769  CG  TYR A 224     -11.086   8.578  28.094  1.00 91.81           C  
ATOM   1770  CD1 TYR A 224     -11.398   9.930  28.156  1.00 91.81           C  
ATOM   1771  CD2 TYR A 224     -11.945   7.672  28.719  1.00 91.81           C  
ATOM   1772  CE1 TYR A 224     -12.531  10.375  28.828  1.00 91.81           C  
ATOM   1773  CE2 TYR A 224     -13.078   8.109  29.391  1.00 91.81           C  
ATOM   1774  OH  TYR A 224     -14.484   9.891  30.109  1.00 91.81           O  
ATOM   1775  CZ  TYR A 224     -13.367   9.461  29.438  1.00 91.81           C  
ATOM   1776  N   GLN A 225     -12.047   8.492  24.828  1.00 93.69           N  
ATOM   1777  CA  GLN A 225     -12.875   9.508  24.188  1.00 93.69           C  
ATOM   1778  C   GLN A 225     -14.344   9.328  24.562  1.00 93.69           C  
ATOM   1779  CB  GLN A 225     -12.703   9.469  22.672  1.00 93.69           C  
ATOM   1780  O   GLN A 225     -14.828   8.203  24.672  1.00 93.69           O  
ATOM   1781  CG  GLN A 225     -13.312  10.664  21.953  1.00 93.69           C  
ATOM   1782  CD  GLN A 225     -12.414  11.883  21.969  1.00 93.69           C  
ATOM   1783  NE2 GLN A 225     -12.789  12.906  21.219  1.00 93.69           N  
ATOM   1784  OE1 GLN A 225     -11.391  11.906  22.672  1.00 93.69           O  
ATOM   1785  N   ARG A 226     -14.922  10.398  24.828  1.00 95.19           N  
ATOM   1786  CA  ARG A 226     -16.359  10.430  25.062  1.00 95.19           C  
ATOM   1787  C   ARG A 226     -17.094  11.133  23.922  1.00 95.19           C  
ATOM   1788  CB  ARG A 226     -16.672  11.117  26.391  1.00 95.19           C  
ATOM   1789  O   ARG A 226     -16.703  12.227  23.516  1.00 95.19           O  
ATOM   1790  CG  ARG A 226     -18.109  10.953  26.859  1.00 95.19           C  
ATOM   1791  CD  ARG A 226     -18.328  11.508  28.250  1.00 95.19           C  
ATOM   1792  NE  ARG A 226     -19.719  11.422  28.672  1.00 95.19           N  
ATOM   1793  NH1 ARG A 226     -19.328  11.930  30.875  1.00 95.19           N  
ATOM   1794  NH2 ARG A 226     -21.469  11.523  30.156  1.00 95.19           N  
ATOM   1795  CZ  ARG A 226     -20.172  11.625  29.906  1.00 95.19           C  
ATOM   1796  N   PHE A 227     -18.156  10.539  23.438  1.00 96.12           N  
ATOM   1797  CA  PHE A 227     -18.891  11.047  22.281  1.00 96.12           C  
ATOM   1798  C   PHE A 227     -20.328  11.406  22.672  1.00 96.12           C  
ATOM   1799  CB  PHE A 227     -18.906  10.023  21.141  1.00 96.12           C  
ATOM   1800  O   PHE A 227     -21.000  10.625  23.344  1.00 96.12           O  
ATOM   1801  CG  PHE A 227     -17.531   9.664  20.641  1.00 96.12           C  
ATOM   1802  CD1 PHE A 227     -16.938  10.375  19.609  1.00 96.12           C  
ATOM   1803  CD2 PHE A 227     -16.828   8.609  21.219  1.00 96.12           C  
ATOM   1804  CE1 PHE A 227     -15.672  10.047  19.141  1.00 96.12           C  
ATOM   1805  CE2 PHE A 227     -15.555   8.273  20.750  1.00 96.12           C  
ATOM   1806  CZ  PHE A 227     -14.984   8.992  19.719  1.00 96.12           C  
ATOM   1807  N   THR A 228     -20.688  12.562  22.281  1.00 96.00           N  
ATOM   1808  CA  THR A 228     -22.078  12.977  22.391  1.00 96.00           C  
ATOM   1809  C   THR A 228     -22.734  13.039  21.016  1.00 96.00           C  
ATOM   1810  CB  THR A 228     -22.188  14.352  23.078  1.00 96.00           C  
ATOM   1811  O   THR A 228     -22.234  13.703  20.109  1.00 96.00           O  
ATOM   1812  CG2 THR A 228     -23.641  14.727  23.328  1.00 96.00           C  
ATOM   1813  OG1 THR A 228     -21.484  14.320  24.328  1.00 96.00           O  
ATOM   1814  N   PRO A 229     -23.859  12.250  20.844  1.00 95.06           N  
ATOM   1815  CA  PRO A 229     -24.500  12.219  19.516  1.00 95.06           C  
ATOM   1816  C   PRO A 229     -25.016  13.586  19.078  1.00 95.06           C  
ATOM   1817  CB  PRO A 229     -25.672  11.242  19.719  1.00 95.06           C  
ATOM   1818  O   PRO A 229     -25.438  14.391  19.906  1.00 95.06           O  
ATOM   1819  CG  PRO A 229     -25.953  11.273  21.188  1.00 95.06           C  
ATOM   1820  CD  PRO A 229     -24.672  11.570  21.922  1.00 95.06           C  
ATOM   1821  N   GLU A 230     -24.875  13.852  17.828  1.00 95.00           N  
ATOM   1822  CA  GLU A 230     -25.391  15.070  17.219  1.00 95.00           C  
ATOM   1823  C   GLU A 230     -26.812  14.852  16.688  1.00 95.00           C  
ATOM   1824  CB  GLU A 230     -24.484  15.539  16.078  1.00 95.00           C  
ATOM   1825  O   GLU A 230     -27.016  14.141  15.695  1.00 95.00           O  
ATOM   1826  CG  GLU A 230     -23.078  15.945  16.547  1.00 95.00           C  
ATOM   1827  CD  GLU A 230     -22.172  16.359  15.406  1.00 95.00           C  
ATOM   1828  OE1 GLU A 230     -20.984  16.656  15.664  1.00 95.00           O  
ATOM   1829  OE2 GLU A 230     -22.641  16.391  14.250  1.00 95.00           O  
ATOM   1830  N   ILE A 231     -27.750  15.484  17.359  1.00 95.00           N  
ATOM   1831  CA  ILE A 231     -29.141  15.344  16.969  1.00 95.00           C  
ATOM   1832  C   ILE A 231     -29.562  16.547  16.125  1.00 95.00           C  
ATOM   1833  CB  ILE A 231     -30.062  15.188  18.188  1.00 95.00           C  
ATOM   1834  O   ILE A 231     -29.859  17.609  16.672  1.00 95.00           O  
ATOM   1835  CG1 ILE A 231     -29.594  14.039  19.078  1.00 95.00           C  
ATOM   1836  CG2 ILE A 231     -31.516  14.977  17.750  1.00 95.00           C  
ATOM   1837  CD1 ILE A 231     -30.344  13.922  20.406  1.00 95.00           C  
ATOM   1838  N   VAL A 232     -29.562  16.250  14.859  1.00 94.50           N  
ATOM   1839  CA  VAL A 232     -29.859  17.344  13.930  1.00 94.50           C  
ATOM   1840  C   VAL A 232     -30.562  16.781  12.703  1.00 94.50           C  
ATOM   1841  CB  VAL A 232     -28.578  18.094  13.516  1.00 94.50           C  
ATOM   1842  O   VAL A 232     -30.266  15.672  12.250  1.00 94.50           O  
ATOM   1843  CG1 VAL A 232     -28.891  19.141  12.445  1.00 94.50           C  
ATOM   1844  CG2 VAL A 232     -27.922  18.750  14.734  1.00 94.50           C  
ATOM   1845  N   ALA A 233     -31.531  17.562  12.227  1.00 94.12           N  
ATOM   1846  CA  ALA A 233     -32.219  17.188  10.992  1.00 94.12           C  
ATOM   1847  C   ALA A 233     -31.266  17.250   9.797  1.00 94.12           C  
ATOM   1848  CB  ALA A 233     -33.438  18.094  10.758  1.00 94.12           C  
ATOM   1849  O   ALA A 233     -30.547  18.234   9.617  1.00 94.12           O  
ATOM   1850  N   ARG A 234     -31.266  16.156   9.000  1.00 93.50           N  
ATOM   1851  CA  ARG A 234     -30.406  16.031   7.824  1.00 93.50           C  
ATOM   1852  C   ARG A 234     -31.203  15.539   6.621  1.00 93.50           C  
ATOM   1853  CB  ARG A 234     -29.234  15.094   8.109  1.00 93.50           C  
ATOM   1854  O   ARG A 234     -32.219  14.859   6.773  1.00 93.50           O  
ATOM   1855  CG  ARG A 234     -28.359  15.547   9.266  1.00 93.50           C  
ATOM   1856  CD  ARG A 234     -27.281  14.516   9.594  1.00 93.50           C  
ATOM   1857  NE  ARG A 234     -26.516  14.898  10.766  1.00 93.50           N  
ATOM   1858  NH1 ARG A 234     -28.031  14.094  12.297  1.00 93.50           N  
ATOM   1859  NH2 ARG A 234     -26.094  15.078  13.016  1.00 93.50           N  
ATOM   1860  CZ  ARG A 234     -26.891  14.695  12.023  1.00 93.50           C  
ATOM   1861  N   PRO A 235     -30.703  15.805   5.418  1.00 93.56           N  
ATOM   1862  CA  PRO A 235     -31.328  15.203   4.238  1.00 93.56           C  
ATOM   1863  C   PRO A 235     -31.203  13.680   4.223  1.00 93.56           C  
ATOM   1864  CB  PRO A 235     -30.547  15.820   3.074  1.00 93.56           C  
ATOM   1865  O   PRO A 235     -30.203  13.133   4.715  1.00 93.56           O  
ATOM   1866  CG  PRO A 235     -29.922  17.047   3.648  1.00 93.56           C  
ATOM   1867  CD  PRO A 235     -29.688  16.828   5.113  1.00 93.56           C  
ATOM   1868  N   LYS A 236     -32.094  13.086   3.703  1.00 93.25           N  
ATOM   1869  CA  LYS A 236     -32.094  11.633   3.627  1.00 93.25           C  
ATOM   1870  C   LYS A 236     -31.094  11.141   2.588  1.00 93.25           C  
ATOM   1871  CB  LYS A 236     -33.500  11.102   3.297  1.00 93.25           C  
ATOM   1872  O   LYS A 236     -31.062  11.641   1.459  1.00 93.25           O  
ATOM   1873  CG  LYS A 236     -34.500  11.258   4.426  1.00 93.25           C  
ATOM   1874  CD  LYS A 236     -35.844  10.617   4.082  1.00 93.25           C  
ATOM   1875  CE  LYS A 236     -36.844  10.781   5.207  1.00 93.25           C  
ATOM   1876  NZ  LYS A 236     -38.156  10.164   4.867  1.00 93.25           N  
ATOM   1877  N   VAL A 237     -30.266  10.344   3.020  1.00 91.69           N  
ATOM   1878  CA  VAL A 237     -29.328   9.625   2.166  1.00 91.69           C  
ATOM   1879  C   VAL A 237     -29.578   8.125   2.268  1.00 91.69           C  
ATOM   1880  CB  VAL A 237     -27.859   9.945   2.539  1.00 91.69           C  
ATOM   1881  O   VAL A 237     -29.578   7.559   3.365  1.00 91.69           O  
ATOM   1882  CG1 VAL A 237     -26.891   9.180   1.632  1.00 91.69           C  
ATOM   1883  CG2 VAL A 237     -27.609  11.445   2.459  1.00 91.69           C  
ATOM   1884  N   ARG A 238     -29.938   7.543   1.145  1.00 90.50           N  
ATOM   1885  CA  ARG A 238     -30.312   6.133   1.118  1.00 90.50           C  
ATOM   1886  C   ARG A 238     -31.469   5.844   2.072  1.00 90.50           C  
ATOM   1887  CB  ARG A 238     -29.094   5.262   1.479  1.00 90.50           C  
ATOM   1888  O   ARG A 238     -31.453   4.844   2.789  1.00 90.50           O  
ATOM   1889  CG  ARG A 238     -27.969   5.332   0.470  1.00 90.50           C  
ATOM   1890  CD  ARG A 238     -26.797   4.441   0.872  1.00 90.50           C  
ATOM   1891  NE  ARG A 238     -25.625   4.676   0.030  1.00 90.50           N  
ATOM   1892  NH1 ARG A 238     -24.297   3.094   1.072  1.00 90.50           N  
ATOM   1893  NH2 ARG A 238     -23.469   4.320  -0.675  1.00 90.50           N  
ATOM   1894  CZ  ARG A 238     -24.469   4.027   0.144  1.00 90.50           C  
ATOM   1895  N   GLU A 239     -32.375   6.824   2.211  1.00 91.81           N  
ATOM   1896  CA  GLU A 239     -33.656   6.758   2.945  1.00 91.81           C  
ATOM   1897  C   GLU A 239     -33.406   6.832   4.449  1.00 91.81           C  
ATOM   1898  CB  GLU A 239     -34.406   5.477   2.594  1.00 91.81           C  
ATOM   1899  O   GLU A 239     -34.250   6.363   5.238  1.00 91.81           O  
ATOM   1900  CG  GLU A 239     -34.844   5.402   1.139  1.00 91.81           C  
ATOM   1901  CD  GLU A 239     -35.844   4.273   0.864  1.00 91.81           C  
ATOM   1902  OE1 GLU A 239     -36.562   4.344  -0.140  1.00 91.81           O  
ATOM   1903  OE2 GLU A 239     -35.844   3.307   1.660  1.00 91.81           O  
ATOM   1904  N   GLN A 240     -32.188   7.270   4.793  1.00 93.12           N  
ATOM   1905  CA  GLN A 240     -31.859   7.422   6.207  1.00 93.12           C  
ATOM   1906  C   GLN A 240     -31.656   8.891   6.566  1.00 93.12           C  
ATOM   1907  CB  GLN A 240     -30.609   6.613   6.562  1.00 93.12           C  
ATOM   1908  O   GLN A 240     -30.859   9.586   5.930  1.00 93.12           O  
ATOM   1909  CG  GLN A 240     -30.766   5.113   6.359  1.00 93.12           C  
ATOM   1910  CD  GLN A 240     -31.828   4.508   7.266  1.00 93.12           C  
ATOM   1911  NE2 GLN A 240     -32.500   3.467   6.781  1.00 93.12           N  
ATOM   1912  OE1 GLN A 240     -32.031   4.965   8.391  1.00 93.12           O  
ATOM   1913  N   ALA A 241     -32.344   9.305   7.590  1.00 93.88           N  
ATOM   1914  CA  ALA A 241     -32.219  10.680   8.062  1.00 93.88           C  
ATOM   1915  C   ALA A 241     -31.156  10.789   9.164  1.00 93.88           C  
ATOM   1916  CB  ALA A 241     -33.562  11.195   8.562  1.00 93.88           C  
ATOM   1917  O   ALA A 241     -30.656  11.875   9.445  1.00 93.88           O  
ATOM   1918  N   GLY A 242     -30.766   9.672   9.734  1.00 94.75           N  
ATOM   1919  CA  GLY A 242     -29.703   9.609  10.727  1.00 94.75           C  
ATOM   1920  C   GLY A 242     -28.328   9.367  10.117  1.00 94.75           C  
ATOM   1921  O   GLY A 242     -28.219   9.102   8.922  1.00 94.75           O  
ATOM   1922  N   ARG A 243     -27.250   9.562  10.977  1.00 96.44           N  
ATOM   1923  CA  ARG A 243     -25.891   9.258  10.586  1.00 96.44           C  
ATOM   1924  C   ARG A 243     -25.219   8.312  11.578  1.00 96.44           C  
ATOM   1925  CB  ARG A 243     -25.062  10.547  10.461  1.00 96.44           C  
ATOM   1926  O   ARG A 243     -25.531   8.352  12.773  1.00 96.44           O  
ATOM   1927  CG  ARG A 243     -25.625  11.531   9.445  1.00 96.44           C  
ATOM   1928  CD  ARG A 243     -25.469  11.016   8.016  1.00 96.44           C  
ATOM   1929  NE  ARG A 243     -25.922  12.000   7.039  1.00 96.44           N  
ATOM   1930  NH1 ARG A 243     -28.156  11.391   7.145  1.00 96.44           N  
ATOM   1931  NH2 ARG A 243     -27.484  13.086   5.750  1.00 96.44           N  
ATOM   1932  CZ  ARG A 243     -27.188  12.156   6.645  1.00 96.44           C  
ATOM   1933  N   ILE A 244     -24.281   7.465  10.977  1.00 97.12           N  
ATOM   1934  CA  ILE A 244     -23.422   6.668  11.836  1.00 97.12           C  
ATOM   1935  C   ILE A 244     -21.953   7.012  11.562  1.00 97.12           C  
ATOM   1936  CB  ILE A 244     -23.656   5.152  11.633  1.00 97.12           C  
ATOM   1937  O   ILE A 244     -21.484   6.883  10.430  1.00 97.12           O  
ATOM   1938  CG1 ILE A 244     -25.094   4.785  12.039  1.00 97.12           C  
ATOM   1939  CG2 ILE A 244     -22.641   4.332  12.430  1.00 97.12           C  
ATOM   1940  CD1 ILE A 244     -25.438   3.318  11.812  1.00 97.12           C  
ATOM   1941  N   ASN A 245     -21.375   7.480  12.594  1.00 97.19           N  
ATOM   1942  CA  ASN A 245     -19.938   7.664  12.477  1.00 97.19           C  
ATOM   1943  C   ASN A 245     -19.172   6.418  12.930  1.00 97.19           C  
ATOM   1944  CB  ASN A 245     -19.484   8.883  13.289  1.00 97.19           C  
ATOM   1945  O   ASN A 245     -19.469   5.852  13.984  1.00 97.19           O  
ATOM   1946  CG  ASN A 245     -19.969  10.188  12.695  1.00 97.19           C  
ATOM   1947  ND2 ASN A 245     -19.859  11.266  13.461  1.00 97.19           N  
ATOM   1948  OD1 ASN A 245     -20.438  10.227  11.555  1.00 97.19           O  
ATOM   1949  N   TYR A 246     -18.188   6.004  12.188  1.00 97.44           N  
ATOM   1950  CA  TYR A 246     -17.453   4.766  12.430  1.00 97.44           C  
ATOM   1951  C   TYR A 246     -16.047   5.055  12.938  1.00 97.44           C  
ATOM   1952  CB  TYR A 246     -17.391   3.918  11.156  1.00 97.44           C  
ATOM   1953  O   TYR A 246     -15.375   5.961  12.438  1.00 97.44           O  
ATOM   1954  CG  TYR A 246     -18.734   3.670  10.523  1.00 97.44           C  
ATOM   1955  CD1 TYR A 246     -19.562   2.654  10.984  1.00 97.44           C  
ATOM   1956  CD2 TYR A 246     -19.172   4.453   9.461  1.00 97.44           C  
ATOM   1957  CE1 TYR A 246     -20.812   2.422  10.398  1.00 97.44           C  
ATOM   1958  CE2 TYR A 246     -20.406   4.227   8.867  1.00 97.44           C  
ATOM   1959  OH  TYR A 246     -22.453   2.986   8.758  1.00 97.44           O  
ATOM   1960  CZ  TYR A 246     -21.219   3.213   9.344  1.00 97.44           C  
ATOM   1961  N   TYR A 247     -15.664   4.184  13.875  1.00 96.50           N  
ATOM   1962  CA  TYR A 247     -14.352   4.320  14.500  1.00 96.50           C  
ATOM   1963  C   TYR A 247     -13.648   2.973  14.578  1.00 96.50           C  
ATOM   1964  CB  TYR A 247     -14.484   4.926  15.898  1.00 96.50           C  
ATOM   1965  O   TYR A 247     -14.281   1.922  14.469  1.00 96.50           O  
ATOM   1966  CG  TYR A 247     -15.188   6.258  15.922  1.00 96.50           C  
ATOM   1967  CD1 TYR A 247     -14.477   7.449  15.812  1.00 96.50           C  
ATOM   1968  CD2 TYR A 247     -16.578   6.332  16.047  1.00 96.50           C  
ATOM   1969  CE1 TYR A 247     -15.117   8.680  15.836  1.00 96.50           C  
ATOM   1970  CE2 TYR A 247     -17.234   7.559  16.078  1.00 96.50           C  
ATOM   1971  OH  TYR A 247     -17.141   9.945  15.984  1.00 96.50           O  
ATOM   1972  CZ  TYR A 247     -16.500   8.727  15.961  1.00 96.50           C  
ATOM   1973  N   TRP A 248     -12.328   2.975  14.781  1.00 95.31           N  
ATOM   1974  CA  TRP A 248     -11.570   1.740  14.930  1.00 95.31           C  
ATOM   1975  C   TRP A 248     -10.484   1.896  16.000  1.00 95.31           C  
ATOM   1976  CB  TRP A 248     -10.930   1.331  13.602  1.00 95.31           C  
ATOM   1977  O   TRP A 248     -10.031   3.008  16.266  1.00 95.31           O  
ATOM   1978  CG  TRP A 248      -9.992   2.352  13.039  1.00 95.31           C  
ATOM   1979  CD1 TRP A 248     -10.305   3.406  12.227  1.00 95.31           C  
ATOM   1980  CD2 TRP A 248      -8.570   2.408  13.242  1.00 95.31           C  
ATOM   1981  CE2 TRP A 248      -8.094   3.525  12.523  1.00 95.31           C  
ATOM   1982  CE3 TRP A 248      -7.664   1.622  13.961  1.00 95.31           C  
ATOM   1983  NE1 TRP A 248      -9.164   4.117  11.914  1.00 95.31           N  
ATOM   1984  CH2 TRP A 248      -5.871   3.092  13.219  1.00 95.31           C  
ATOM   1985  CZ2 TRP A 248      -6.742   3.877  12.508  1.00 95.31           C  
ATOM   1986  CZ3 TRP A 248      -6.320   1.974  13.938  1.00 95.31           C  
ATOM   1987  N   THR A 249     -10.203   0.799  16.641  1.00 94.44           N  
ATOM   1988  CA  THR A 249      -9.156   0.775  17.656  1.00 94.44           C  
ATOM   1989  C   THR A 249      -8.281  -0.467  17.500  1.00 94.44           C  
ATOM   1990  CB  THR A 249      -9.750   0.817  19.078  1.00 94.44           C  
ATOM   1991  O   THR A 249      -8.789  -1.573  17.312  1.00 94.44           O  
ATOM   1992  CG2 THR A 249      -8.648   0.906  20.125  1.00 94.44           C  
ATOM   1993  OG1 THR A 249     -10.609   1.960  19.188  1.00 94.44           O  
ATOM   1994  N   LEU A 250      -6.922  -0.254  17.547  1.00 93.75           N  
ATOM   1995  CA  LEU A 250      -5.988  -1.374  17.531  1.00 93.75           C  
ATOM   1996  C   LEU A 250      -5.562  -1.744  18.938  1.00 93.75           C  
ATOM   1997  CB  LEU A 250      -4.754  -1.033  16.688  1.00 93.75           C  
ATOM   1998  O   LEU A 250      -5.051  -0.901  19.688  1.00 93.75           O  
ATOM   1999  CG  LEU A 250      -4.953  -1.020  15.172  1.00 93.75           C  
ATOM   2000  CD1 LEU A 250      -3.721  -0.448  14.477  1.00 93.75           C  
ATOM   2001  CD2 LEU A 250      -5.258  -2.424  14.656  1.00 93.75           C  
ATOM   2002  N   LEU A 251      -5.785  -2.984  19.359  1.00 94.56           N  
ATOM   2003  CA  LEU A 251      -5.465  -3.451  20.703  1.00 94.56           C  
ATOM   2004  C   LEU A 251      -4.199  -4.297  20.688  1.00 94.56           C  
ATOM   2005  CB  LEU A 251      -6.629  -4.258  21.281  1.00 94.56           C  
ATOM   2006  O   LEU A 251      -4.105  -5.281  19.953  1.00 94.56           O  
ATOM   2007  CG  LEU A 251      -7.945  -3.502  21.484  1.00 94.56           C  
ATOM   2008  CD1 LEU A 251      -9.016  -4.441  22.016  1.00 94.56           C  
ATOM   2009  CD2 LEU A 251      -7.742  -2.320  22.422  1.00 94.56           C  
ATOM   2010  N   ASP A 252      -3.223  -3.871  21.469  1.00 93.75           N  
ATOM   2011  CA  ASP A 252      -2.031  -4.691  21.656  1.00 93.75           C  
ATOM   2012  C   ASP A 252      -2.314  -5.863  22.594  1.00 93.75           C  
ATOM   2013  CB  ASP A 252      -0.877  -3.850  22.203  1.00 93.75           C  
ATOM   2014  O   ASP A 252      -3.318  -5.867  23.297  1.00 93.75           O  
ATOM   2015  CG  ASP A 252      -0.421  -2.771  21.234  1.00 93.75           C  
ATOM   2016  OD1 ASP A 252      -0.288  -3.053  20.016  1.00 93.75           O  
ATOM   2017  OD2 ASP A 252      -0.189  -1.629  21.688  1.00 93.75           O  
ATOM   2018  N   GLN A 253      -1.385  -6.773  22.562  1.00 92.31           N  
ATOM   2019  CA  GLN A 253      -1.520  -7.922  23.453  1.00 92.31           C  
ATOM   2020  C   GLN A 253      -1.631  -7.477  24.906  1.00 92.31           C  
ATOM   2021  CB  GLN A 253      -0.336  -8.875  23.281  1.00 92.31           C  
ATOM   2022  O   GLN A 253      -0.783  -6.730  25.406  1.00 92.31           O  
ATOM   2023  CG  GLN A 253      -0.385 -10.086  24.203  1.00 92.31           C  
ATOM   2024  CD  GLN A 253      -1.423 -11.109  23.781  1.00 92.31           C  
ATOM   2025  NE2 GLN A 253      -1.948 -11.852  24.750  1.00 92.31           N  
ATOM   2026  OE1 GLN A 253      -1.750 -11.219  22.594  1.00 92.31           O  
ATOM   2027  N   GLY A 254      -2.775  -7.895  25.609  1.00 92.81           N  
ATOM   2028  CA  GLY A 254      -2.945  -7.570  27.016  1.00 92.81           C  
ATOM   2029  C   GLY A 254      -3.693  -6.270  27.250  1.00 92.81           C  
ATOM   2030  O   GLY A 254      -4.027  -5.926  28.391  1.00 92.81           O  
ATOM   2031  N   ASP A 255      -3.938  -5.484  26.109  1.00 94.69           N  
ATOM   2032  CA  ASP A 255      -4.699  -4.238  26.172  1.00 94.69           C  
ATOM   2033  C   ASP A 255      -6.199  -4.516  26.250  1.00 94.69           C  
ATOM   2034  CB  ASP A 255      -4.387  -3.357  24.969  1.00 94.69           C  
ATOM   2035  O   ASP A 255      -6.684  -5.492  25.688  1.00 94.69           O  
ATOM   2036  CG  ASP A 255      -3.025  -2.689  25.047  1.00 94.69           C  
ATOM   2037  OD1 ASP A 255      -2.330  -2.854  26.078  1.00 94.69           O  
ATOM   2038  OD2 ASP A 255      -2.645  -1.992  24.094  1.00 94.69           O  
ATOM   2039  N   THR A 256      -6.973  -3.670  26.984  1.00 95.56           N  
ATOM   2040  CA  THR A 256      -8.406  -3.830  27.172  1.00 95.56           C  
ATOM   2041  C   THR A 256      -9.164  -2.639  26.594  1.00 95.56           C  
ATOM   2042  CB  THR A 256      -8.766  -3.994  28.672  1.00 95.56           C  
ATOM   2043  O   THR A 256      -8.742  -1.491  26.766  1.00 95.56           O  
ATOM   2044  CG2 THR A 256     -10.266  -4.172  28.859  1.00 95.56           C  
ATOM   2045  OG1 THR A 256      -8.086  -5.145  29.188  1.00 95.56           O  
ATOM   2046  N   ILE A 257     -10.195  -2.889  25.891  1.00 96.12           N  
ATOM   2047  CA  ILE A 257     -11.086  -1.834  25.422  1.00 96.12           C  
ATOM   2048  C   ILE A 257     -12.430  -1.936  26.156  1.00 96.12           C  
ATOM   2049  CB  ILE A 257     -11.297  -1.907  23.906  1.00 96.12           C  
ATOM   2050  O   ILE A 257     -12.984  -3.027  26.297  1.00 96.12           O  
ATOM   2051  CG1 ILE A 257     -12.109  -0.700  23.422  1.00 96.12           C  
ATOM   2052  CG2 ILE A 257     -11.984  -3.221  23.516  1.00 96.12           C  
ATOM   2053  CD1 ILE A 257     -12.133  -0.534  21.906  1.00 96.12           C  
ATOM   2054  N   THR A 258     -12.836  -0.779  26.672  1.00 97.00           N  
ATOM   2055  CA  THR A 258     -14.078  -0.731  27.438  1.00 97.00           C  
ATOM   2056  C   THR A 258     -15.070   0.233  26.797  1.00 97.00           C  
ATOM   2057  CB  THR A 258     -13.820  -0.311  28.906  1.00 97.00           C  
ATOM   2058  O   THR A 258     -14.719   1.363  26.469  1.00 97.00           O  
ATOM   2059  CG2 THR A 258     -15.102  -0.354  29.719  1.00 97.00           C  
ATOM   2060  OG1 THR A 258     -12.859  -1.203  29.484  1.00 97.00           O  
ATOM   2061  N   PHE A 259     -16.328  -0.243  26.625  1.00 96.94           N  
ATOM   2062  CA  PHE A 259     -17.406   0.589  26.109  1.00 96.94           C  
ATOM   2063  C   PHE A 259     -18.422   0.907  27.188  1.00 96.94           C  
ATOM   2064  CB  PHE A 259     -18.094  -0.103  24.922  1.00 96.94           C  
ATOM   2065  O   PHE A 259     -18.891   0.009  27.891  1.00 96.94           O  
ATOM   2066  CG  PHE A 259     -17.188  -0.307  23.734  1.00 96.94           C  
ATOM   2067  CD1 PHE A 259     -17.078   0.672  22.750  1.00 96.94           C  
ATOM   2068  CD2 PHE A 259     -16.453  -1.479  23.594  1.00 96.94           C  
ATOM   2069  CE1 PHE A 259     -16.234   0.485  21.656  1.00 96.94           C  
ATOM   2070  CE2 PHE A 259     -15.625  -1.673  22.500  1.00 96.94           C  
ATOM   2071  CZ  PHE A 259     -15.516  -0.690  21.531  1.00 96.94           C  
ATOM   2072  N   GLU A 260     -18.703   2.105  27.359  1.00 96.69           N  
ATOM   2073  CA  GLU A 260     -19.766   2.592  28.234  1.00 96.69           C  
ATOM   2074  C   GLU A 260     -20.719   3.510  27.469  1.00 96.69           C  
ATOM   2075  CB  GLU A 260     -19.188   3.324  29.438  1.00 96.69           C  
ATOM   2076  O   GLU A 260     -20.297   4.488  26.859  1.00 96.69           O  
ATOM   2077  CG  GLU A 260     -20.234   3.791  30.438  1.00 96.69           C  
ATOM   2078  CD  GLU A 260     -19.656   4.613  31.578  1.00 96.69           C  
ATOM   2079  OE1 GLU A 260     -19.766   5.863  31.547  1.00 96.69           O  
ATOM   2080  OE2 GLU A 260     -19.109   4.008  32.531  1.00 96.69           O  
ATOM   2081  N   ALA A 261     -22.031   3.166  27.531  1.00 96.81           N  
ATOM   2082  CA  ALA A 261     -22.953   3.961  26.719  1.00 96.81           C  
ATOM   2083  C   ALA A 261     -24.359   3.984  27.344  1.00 96.81           C  
ATOM   2084  CB  ALA A 261     -23.031   3.418  25.297  1.00 96.81           C  
ATOM   2085  O   ALA A 261     -24.812   2.975  27.891  1.00 96.81           O  
ATOM   2086  N   THR A 262     -24.984   5.113  27.328  1.00 95.88           N  
ATOM   2087  CA  THR A 262     -26.375   5.266  27.766  1.00 95.88           C  
ATOM   2088  C   THR A 262     -27.312   5.336  26.562  1.00 95.88           C  
ATOM   2089  CB  THR A 262     -26.547   6.520  28.641  1.00 95.88           C  
ATOM   2090  O   THR A 262     -28.516   5.543  26.734  1.00 95.88           O  
ATOM   2091  CG2 THR A 262     -25.734   6.418  29.922  1.00 95.88           C  
ATOM   2092  OG1 THR A 262     -26.125   7.672  27.906  1.00 95.88           O  
ATOM   2093  N   GLY A 263     -26.719   5.078  25.281  1.00 95.12           N  
ATOM   2094  CA  GLY A 263     -27.422   5.020  24.016  1.00 95.12           C  
ATOM   2095  C   GLY A 263     -26.547   5.328  22.828  1.00 95.12           C  
ATOM   2096  O   GLY A 263     -25.375   5.703  22.984  1.00 95.12           O  
ATOM   2097  N   ASN A 264     -26.891   5.008  21.594  1.00 96.75           N  
ATOM   2098  CA  ASN A 264     -26.344   5.418  20.312  1.00 96.75           C  
ATOM   2099  C   ASN A 264     -25.062   4.652  19.969  1.00 96.75           C  
ATOM   2100  CB  ASN A 264     -26.078   6.926  20.297  1.00 96.75           C  
ATOM   2101  O   ASN A 264     -24.344   5.012  19.047  1.00 96.75           O  
ATOM   2102  CG  ASN A 264     -27.344   7.746  20.391  1.00 96.75           C  
ATOM   2103  ND2 ASN A 264     -27.906   8.117  19.234  1.00 96.75           N  
ATOM   2104  OD1 ASN A 264     -27.828   8.039  21.484  1.00 96.75           O  
ATOM   2105  N   LEU A 265     -24.703   3.590  20.766  1.00 97.06           N  
ATOM   2106  CA  LEU A 265     -23.516   2.781  20.484  1.00 97.06           C  
ATOM   2107  C   LEU A 265     -23.812   1.769  19.375  1.00 97.06           C  
ATOM   2108  CB  LEU A 265     -23.047   2.059  21.750  1.00 97.06           C  
ATOM   2109  O   LEU A 265     -24.797   1.048  19.438  1.00 97.06           O  
ATOM   2110  CG  LEU A 265     -21.906   1.061  21.578  1.00 97.06           C  
ATOM   2111  CD1 LEU A 265     -20.625   1.788  21.172  1.00 97.06           C  
ATOM   2112  CD2 LEU A 265     -21.688   0.256  22.859  1.00 97.06           C  
ATOM   2113  N   ILE A 266     -23.094   1.830  18.359  1.00 97.25           N  
ATOM   2114  CA  ILE A 266     -22.969   0.717  17.422  1.00 97.25           C  
ATOM   2115  C   ILE A 266     -21.812  -0.186  17.844  1.00 97.25           C  
ATOM   2116  CB  ILE A 266     -22.766   1.214  15.977  1.00 97.25           C  
ATOM   2117  O   ILE A 266     -20.641   0.171  17.672  1.00 97.25           O  
ATOM   2118  CG1 ILE A 266     -23.844   2.238  15.602  1.00 97.25           C  
ATOM   2119  CG2 ILE A 266     -22.766   0.038  14.992  1.00 97.25           C  
ATOM   2120  CD1 ILE A 266     -25.266   1.706  15.711  1.00 97.25           C  
ATOM   2121  N   ALA A 267     -22.203  -1.341  18.422  1.00 96.69           N  
ATOM   2122  CA  ALA A 267     -21.234  -2.180  19.141  1.00 96.69           C  
ATOM   2123  C   ALA A 267     -20.547  -3.152  18.188  1.00 96.69           C  
ATOM   2124  CB  ALA A 267     -21.938  -2.945  20.266  1.00 96.69           C  
ATOM   2125  O   ALA A 267     -21.141  -3.580  17.188  1.00 96.69           O  
ATOM   2126  N   PRO A 268     -19.328  -3.449  18.484  1.00 96.75           N  
ATOM   2127  CA  PRO A 268     -18.625  -4.473  17.703  1.00 96.75           C  
ATOM   2128  C   PRO A 268     -19.172  -5.879  17.953  1.00 96.75           C  
ATOM   2129  CB  PRO A 268     -17.172  -4.352  18.172  1.00 96.75           C  
ATOM   2130  O   PRO A 268     -19.312  -6.285  19.109  1.00 96.75           O  
ATOM   2131  CG  PRO A 268     -17.266  -3.785  19.547  1.00 96.75           C  
ATOM   2132  CD  PRO A 268     -18.516  -2.957  19.641  1.00 96.75           C  
ATOM   2133  N   TRP A 269     -19.516  -6.543  16.859  1.00 95.81           N  
ATOM   2134  CA  TRP A 269     -19.891  -7.949  16.953  1.00 95.81           C  
ATOM   2135  C   TRP A 269     -18.688  -8.852  16.719  1.00 95.81           C  
ATOM   2136  CB  TRP A 269     -21.000  -8.281  15.938  1.00 95.81           C  
ATOM   2137  O   TRP A 269     -18.422  -9.750  17.531  1.00 95.81           O  
ATOM   2138  CG  TRP A 269     -21.547  -9.672  16.062  1.00 95.81           C  
ATOM   2139  CD1 TRP A 269     -21.438 -10.500  17.141  1.00 95.81           C  
ATOM   2140  CD2 TRP A 269     -22.266 -10.398  15.062  1.00 95.81           C  
ATOM   2141  CE2 TRP A 269     -22.562 -11.664  15.609  1.00 95.81           C  
ATOM   2142  CE3 TRP A 269     -22.672 -10.109  13.758  1.00 95.81           C  
ATOM   2143  NE1 TRP A 269     -22.062 -11.703  16.875  1.00 95.81           N  
ATOM   2144  CH2 TRP A 269     -23.672 -12.320  13.617  1.00 95.81           C  
ATOM   2145  CZ2 TRP A 269     -23.266 -12.633  14.891  1.00 95.81           C  
ATOM   2146  CZ3 TRP A 269     -23.375 -11.070  13.047  1.00 95.81           C  
ATOM   2147  N   HIS A 270     -17.938  -8.562  15.719  1.00 95.44           N  
ATOM   2148  CA  HIS A 270     -16.703  -9.281  15.375  1.00 95.44           C  
ATOM   2149  C   HIS A 270     -15.492  -8.359  15.430  1.00 95.44           C  
ATOM   2150  CB  HIS A 270     -16.828  -9.922  13.992  1.00 95.44           C  
ATOM   2151  O   HIS A 270     -15.617  -7.156  15.195  1.00 95.44           O  
ATOM   2152  CG  HIS A 270     -17.797 -11.062  13.938  1.00 95.44           C  
ATOM   2153  CD2 HIS A 270     -17.578 -12.398  13.977  1.00 95.44           C  
ATOM   2154  ND1 HIS A 270     -19.156 -10.891  13.836  1.00 95.44           N  
ATOM   2155  CE1 HIS A 270     -19.750 -12.070  13.812  1.00 95.44           C  
ATOM   2156  NE2 HIS A 270     -18.812 -13.008  13.891  1.00 95.44           N  
ATOM   2157  N   ALA A 271     -14.344  -8.977  15.742  1.00 95.50           N  
ATOM   2158  CA  ALA A 271     -13.055  -8.297  15.695  1.00 95.50           C  
ATOM   2159  C   ALA A 271     -12.047  -9.102  14.883  1.00 95.50           C  
ATOM   2160  CB  ALA A 271     -12.523  -8.070  17.109  1.00 95.50           C  
ATOM   2161  O   ALA A 271     -12.312 -10.250  14.508  1.00 95.50           O  
ATOM   2162  N   PHE A 272     -10.852  -8.406  14.570  1.00 95.00           N  
ATOM   2163  CA  PHE A 272      -9.914  -9.055  13.664  1.00 95.00           C  
ATOM   2164  C   PHE A 272      -8.523  -9.141  14.289  1.00 95.00           C  
ATOM   2165  CB  PHE A 272      -9.844  -8.297  12.328  1.00 95.00           C  
ATOM   2166  O   PHE A 272      -7.930  -8.117  14.641  1.00 95.00           O  
ATOM   2167  CG  PHE A 272     -11.180  -8.078  11.688  1.00 95.00           C  
ATOM   2168  CD1 PHE A 272     -11.742  -9.055  10.867  1.00 95.00           C  
ATOM   2169  CD2 PHE A 272     -11.883  -6.902  11.898  1.00 95.00           C  
ATOM   2170  CE1 PHE A 272     -12.984  -8.852  10.266  1.00 95.00           C  
ATOM   2171  CE2 PHE A 272     -13.125  -6.695  11.305  1.00 95.00           C  
ATOM   2172  CZ  PHE A 272     -13.672  -7.672  10.484  1.00 95.00           C  
ATOM   2173  N   ALA A 273      -8.102 -10.375  14.477  1.00 94.44           N  
ATOM   2174  CA  ALA A 273      -6.715 -10.578  14.875  1.00 94.44           C  
ATOM   2175  C   ALA A 273      -5.781 -10.531  13.672  1.00 94.44           C  
ATOM   2176  CB  ALA A 273      -6.566 -11.914  15.609  1.00 94.44           C  
ATOM   2177  O   ALA A 273      -5.883 -11.352  12.766  1.00 94.44           O  
ATOM   2178  N   LEU A 274      -4.824  -9.539  13.703  1.00 92.62           N  
ATOM   2179  CA  LEU A 274      -4.055  -9.211  12.508  1.00 92.62           C  
ATOM   2180  C   LEU A 274      -2.693  -9.891  12.531  1.00 92.62           C  
ATOM   2181  CB  LEU A 274      -3.875  -7.691  12.383  1.00 92.62           C  
ATOM   2182  O   LEU A 274      -2.031  -9.930  13.570  1.00 92.62           O  
ATOM   2183  CG  LEU A 274      -5.141  -6.844  12.516  1.00 92.62           C  
ATOM   2184  CD1 LEU A 274      -4.793  -5.363  12.516  1.00 92.62           C  
ATOM   2185  CD2 LEU A 274      -6.117  -7.172  11.391  1.00 92.62           C  
ATOM   2186  N   LYS A 275      -2.346 -10.430  11.406  1.00 89.56           N  
ATOM   2187  CA  LYS A 275      -0.992 -10.930  11.180  1.00 89.56           C  
ATOM   2188  C   LYS A 275      -0.287 -10.133  10.086  1.00 89.56           C  
ATOM   2189  CB  LYS A 275      -1.021 -12.414  10.805  1.00 89.56           C  
ATOM   2190  O   LYS A 275      -0.770 -10.055   8.953  1.00 89.56           O  
ATOM   2191  CG  LYS A 275       0.349 -13.070  10.797  1.00 89.56           C  
ATOM   2192  CD  LYS A 275       0.245 -14.570  10.523  1.00 89.56           C  
ATOM   2193  CE  LYS A 275       1.615 -15.234  10.508  1.00 89.56           C  
ATOM   2194  NZ  LYS A 275       1.515 -16.703  10.297  1.00 89.56           N  
ATOM   2195  N   LYS A 276       0.842  -9.516  10.516  1.00 82.44           N  
ATOM   2196  CA  LYS A 276       1.585  -8.688   9.570  1.00 82.44           C  
ATOM   2197  C   LYS A 276       2.408  -9.547   8.617  1.00 82.44           C  
ATOM   2198  CB  LYS A 276       2.496  -7.711  10.312  1.00 82.44           C  
ATOM   2199  O   LYS A 276       2.961 -10.570   9.016  1.00 82.44           O  
ATOM   2200  CG  LYS A 276       1.752  -6.613  11.062  1.00 82.44           C  
ATOM   2201  CD  LYS A 276       2.711  -5.582  11.648  1.00 82.44           C  
ATOM   2202  CE  LYS A 276       1.965  -4.480  12.391  1.00 82.44           C  
ATOM   2203  NZ  LYS A 276       2.900  -3.467  12.961  1.00 82.44           N  
ATOM   2204  N   GLY A 277       2.357  -9.211   7.367  1.00 70.12           N  
ATOM   2205  CA  GLY A 277       3.180  -9.844   6.352  1.00 70.12           C  
ATOM   2206  C   GLY A 277       4.078  -8.867   5.613  1.00 70.12           C  
ATOM   2207  O   GLY A 277       3.812  -7.668   5.594  1.00 70.12           O  
ATOM   2208  N   ALA A 278       5.309  -9.234   5.309  1.00 63.56           N  
ATOM   2209  CA  ALA A 278       6.469  -8.523   4.773  1.00 63.56           C  
ATOM   2210  C   ALA A 278       6.211  -8.062   3.342  1.00 63.56           C  
ATOM   2211  CB  ALA A 278       7.707  -9.406   4.828  1.00 63.56           C  
ATOM   2212  O   ALA A 278       6.738  -7.031   2.912  1.00 63.56           O  
ATOM   2213  N   SER A 279       4.809  -8.156   2.770  1.00 64.06           N  
ATOM   2214  CA  SER A 279       4.734  -7.734   1.375  1.00 64.06           C  
ATOM   2215  C   SER A 279       3.287  -7.602   0.911  1.00 64.06           C  
ATOM   2216  CB  SER A 279       5.480  -8.719   0.475  1.00 64.06           C  
ATOM   2217  O   SER A 279       2.990  -7.781  -0.272  1.00 64.06           O  
ATOM   2218  OG  SER A 279       6.832  -8.844   0.875  1.00 64.06           O  
ATOM   2219  N   SER A 280       2.336  -7.305   1.921  1.00 76.75           N  
ATOM   2220  CA  SER A 280       0.957  -7.117   1.485  1.00 76.75           C  
ATOM   2221  C   SER A 280       0.660  -5.648   1.204  1.00 76.75           C  
ATOM   2222  CB  SER A 280      -0.015  -7.652   2.539  1.00 76.75           C  
ATOM   2223  O   SER A 280       1.386  -4.766   1.662  1.00 76.75           O  
ATOM   2224  OG  SER A 280      -1.355  -7.527   2.096  1.00 76.75           O  
ATOM   2225  N   GLY A 281      -0.213  -5.281   0.343  1.00 85.81           N  
ATOM   2226  CA  GLY A 281      -0.619  -3.928  -0.004  1.00 85.81           C  
ATOM   2227  C   GLY A 281      -2.006  -3.857  -0.613  1.00 85.81           C  
ATOM   2228  O   GLY A 281      -2.648  -4.887  -0.826  1.00 85.81           O  
ATOM   2229  N   ILE A 282      -2.525  -2.635  -0.680  1.00 87.50           N  
ATOM   2230  CA  ILE A 282      -3.811  -2.396  -1.331  1.00 87.50           C  
ATOM   2231  C   ILE A 282      -3.584  -1.772  -2.707  1.00 87.50           C  
ATOM   2232  CB  ILE A 282      -4.719  -1.487  -0.473  1.00 87.50           C  
ATOM   2233  O   ILE A 282      -2.840  -0.798  -2.838  1.00 87.50           O  
ATOM   2234  CG1 ILE A 282      -4.973  -2.127   0.896  1.00 87.50           C  
ATOM   2235  CG2 ILE A 282      -6.035  -1.203  -1.198  1.00 87.50           C  
ATOM   2236  CD1 ILE A 282      -5.719  -1.225   1.872  1.00 87.50           C  
ATOM   2237  N   MET A 283      -4.191  -2.395  -3.666  1.00 88.56           N  
ATOM   2238  CA  MET A 283      -4.043  -1.908  -5.035  1.00 88.56           C  
ATOM   2239  C   MET A 283      -5.406  -1.616  -5.656  1.00 88.56           C  
ATOM   2240  CB  MET A 283      -3.287  -2.926  -5.891  1.00 88.56           C  
ATOM   2241  O   MET A 283      -6.340  -2.408  -5.520  1.00 88.56           O  
ATOM   2242  CG  MET A 283      -3.018  -2.455  -7.309  1.00 88.56           C  
ATOM   2243  SD  MET A 283      -2.092  -3.693  -8.297  1.00 88.56           S  
ATOM   2244  CE  MET A 283      -0.515  -3.705  -7.402  1.00 88.56           C  
ATOM   2245  N   VAL A 284      -5.434  -0.517  -6.367  1.00 89.81           N  
ATOM   2246  CA  VAL A 284      -6.645  -0.164  -7.098  1.00 89.81           C  
ATOM   2247  C   VAL A 284      -6.496  -0.560  -8.562  1.00 89.81           C  
ATOM   2248  CB  VAL A 284      -6.961   1.345  -6.980  1.00 89.81           C  
ATOM   2249  O   VAL A 284      -5.641  -0.030  -9.273  1.00 89.81           O  
ATOM   2250  CG1 VAL A 284      -8.234   1.692  -7.754  1.00 89.81           C  
ATOM   2251  CG2 VAL A 284      -7.094   1.750  -5.516  1.00 89.81           C  
ATOM   2252  N   SER A 285      -7.309  -1.535  -8.953  1.00 89.44           N  
ATOM   2253  CA  SER A 285      -7.223  -2.025 -10.328  1.00 89.44           C  
ATOM   2254  C   SER A 285      -8.539  -2.662 -10.773  1.00 89.44           C  
ATOM   2255  CB  SER A 285      -6.086  -3.035 -10.469  1.00 89.44           C  
ATOM   2256  O   SER A 285      -9.188  -3.359  -9.992  1.00 89.44           O  
ATOM   2257  OG  SER A 285      -6.004  -3.523 -11.797  1.00 89.44           O  
ATOM   2258  N   ASP A 286      -8.844  -2.426 -12.023  1.00 87.81           N  
ATOM   2259  CA  ASP A 286     -10.047  -3.027 -12.594  1.00 87.81           C  
ATOM   2260  C   ASP A 286      -9.703  -4.277 -13.406  1.00 87.81           C  
ATOM   2261  CB  ASP A 286     -10.789  -2.018 -13.477  1.00 87.81           C  
ATOM   2262  O   ASP A 286     -10.578  -4.875 -14.031  1.00 87.81           O  
ATOM   2263  CG  ASP A 286     -11.359  -0.850 -12.695  1.00 87.81           C  
ATOM   2264  OD1 ASP A 286     -11.938  -1.069 -11.609  1.00 87.81           O  
ATOM   2265  OD2 ASP A 286     -11.227   0.301 -13.164  1.00 87.81           O  
ATOM   2266  N   ALA A 287      -8.516  -4.629 -13.367  1.00 87.12           N  
ATOM   2267  CA  ALA A 287      -8.031  -5.793 -14.109  1.00 87.12           C  
ATOM   2268  C   ALA A 287      -8.469  -7.090 -13.445  1.00 87.12           C  
ATOM   2269  CB  ALA A 287      -6.512  -5.746 -14.234  1.00 87.12           C  
ATOM   2270  O   ALA A 287      -8.727  -7.121 -12.234  1.00 87.12           O  
ATOM   2271  N   GLN A 288      -8.578  -8.180 -14.211  1.00 86.12           N  
ATOM   2272  CA  GLN A 288      -9.016  -9.477 -13.703  1.00 86.12           C  
ATOM   2273  C   GLN A 288      -7.844 -10.289 -13.172  1.00 86.12           C  
ATOM   2274  CB  GLN A 288      -9.750 -10.258 -14.789  1.00 86.12           C  
ATOM   2275  O   GLN A 288      -6.723 -10.164 -13.672  1.00 86.12           O  
ATOM   2276  CG  GLN A 288     -11.062  -9.625 -15.227  1.00 86.12           C  
ATOM   2277  CD  GLN A 288     -11.852 -10.500 -16.172  1.00 86.12           C  
ATOM   2278  NE2 GLN A 288     -13.109 -10.133 -16.422  1.00 86.12           N  
ATOM   2279  OE1 GLN A 288     -11.344 -11.508 -16.688  1.00 86.12           O  
ATOM   2280  N   VAL A 289      -8.234 -11.094 -12.062  1.00 89.00           N  
ATOM   2281  CA  VAL A 289      -7.223 -11.969 -11.477  1.00 89.00           C  
ATOM   2282  C   VAL A 289      -7.094 -13.242 -12.320  1.00 89.00           C  
ATOM   2283  CB  VAL A 289      -7.566 -12.336 -10.016  1.00 89.00           C  
ATOM   2284  O   VAL A 289      -8.094 -13.898 -12.617  1.00 89.00           O  
ATOM   2285  CG1 VAL A 289      -6.520 -13.289  -9.438  1.00 89.00           C  
ATOM   2286  CG2 VAL A 289      -7.676 -11.070  -9.164  1.00 89.00           C  
ATOM   2287  N   HIS A 290      -5.898 -13.570 -12.766  1.00 91.12           N  
ATOM   2288  CA  HIS A 290      -5.629 -14.750 -13.578  1.00 91.12           C  
ATOM   2289  C   HIS A 290      -4.812 -15.781 -12.797  1.00 91.12           C  
ATOM   2290  CB  HIS A 290      -4.895 -14.359 -14.859  1.00 91.12           C  
ATOM   2291  O   HIS A 290      -4.246 -15.469 -11.750  1.00 91.12           O  
ATOM   2292  CG  HIS A 290      -5.719 -13.539 -15.797  1.00 91.12           C  
ATOM   2293  CD2 HIS A 290      -6.000 -12.211 -15.805  1.00 91.12           C  
ATOM   2294  ND1 HIS A 290      -6.375 -14.078 -16.891  1.00 91.12           N  
ATOM   2295  CE1 HIS A 290      -7.020 -13.117 -17.516  1.00 91.12           C  
ATOM   2296  NE2 HIS A 290      -6.809 -11.977 -16.891  1.00 91.12           N  
ATOM   2297  N   ASN A 291      -4.891 -17.062 -13.273  1.00 90.06           N  
ATOM   2298  CA  ASN A 291      -4.125 -18.141 -12.664  1.00 90.06           C  
ATOM   2299  C   ASN A 291      -2.643 -18.047 -13.016  1.00 90.06           C  
ATOM   2300  CB  ASN A 291      -4.680 -19.500 -13.094  1.00 90.06           C  
ATOM   2301  O   ASN A 291      -2.199 -18.594 -14.023  1.00 90.06           O  
ATOM   2302  CG  ASN A 291      -4.074 -20.656 -12.312  1.00 90.06           C  
ATOM   2303  ND2 ASN A 291      -4.496 -21.875 -12.633  1.00 90.06           N  
ATOM   2304  OD1 ASN A 291      -3.238 -20.453 -11.438  1.00 90.06           O  
ATOM   2305  N   CYS A 292      -1.937 -17.094 -12.453  1.00 92.19           N  
ATOM   2306  CA  CYS A 292      -0.509 -16.875 -12.641  1.00 92.19           C  
ATOM   2307  C   CYS A 292       0.150 -16.422 -11.344  1.00 92.19           C  
ATOM   2308  CB  CYS A 292      -0.274 -15.820 -13.727  1.00 92.19           C  
ATOM   2309  O   CYS A 292      -0.531 -15.984 -10.414  1.00 92.19           O  
ATOM   2310  SG  CYS A 292      -0.989 -14.203 -13.344  1.00 92.19           S  
ATOM   2311  N   THR A 293       1.443 -16.703 -11.242  1.00 92.25           N  
ATOM   2312  CA  THR A 293       2.227 -16.312 -10.078  1.00 92.25           C  
ATOM   2313  C   THR A 293       3.342 -15.352 -10.461  1.00 92.25           C  
ATOM   2314  CB  THR A 293       2.830 -17.547  -9.375  1.00 92.25           C  
ATOM   2315  O   THR A 293       3.969 -15.508 -11.516  1.00 92.25           O  
ATOM   2316  CG2 THR A 293       3.539 -17.156  -8.086  1.00 92.25           C  
ATOM   2317  OG1 THR A 293       1.785 -18.484  -9.078  1.00 92.25           O  
ATOM   2318  N   THR A 294       3.557 -14.336  -9.547  1.00 91.88           N  
ATOM   2319  CA  THR A 294       4.590 -13.344  -9.844  1.00 91.88           C  
ATOM   2320  C   THR A 294       5.266 -12.867  -8.562  1.00 91.88           C  
ATOM   2321  CB  THR A 294       4.008 -12.133 -10.602  1.00 91.88           C  
ATOM   2322  O   THR A 294       4.715 -13.031  -7.469  1.00 91.88           O  
ATOM   2323  CG2 THR A 294       3.039 -11.352  -9.719  1.00 91.88           C  
ATOM   2324  OG1 THR A 294       5.074 -11.273 -11.000  1.00 91.88           O  
ATOM   2325  N   LYS A 295       6.449 -12.305  -8.742  1.00 90.69           N  
ATOM   2326  CA  LYS A 295       7.184 -11.742  -7.609  1.00 90.69           C  
ATOM   2327  C   LYS A 295       6.965 -10.242  -7.504  1.00 90.69           C  
ATOM   2328  CB  LYS A 295       8.680 -12.047  -7.734  1.00 90.69           C  
ATOM   2329  O   LYS A 295       7.246  -9.641  -6.465  1.00 90.69           O  
ATOM   2330  CG  LYS A 295       9.023 -13.523  -7.598  1.00 90.69           C  
ATOM   2331  CD  LYS A 295      10.531 -13.750  -7.637  1.00 90.69           C  
ATOM   2332  CE  LYS A 295      10.875 -15.227  -7.488  1.00 90.69           C  
ATOM   2333  NZ  LYS A 295      12.352 -15.453  -7.543  1.00 90.69           N  
ATOM   2334  N   CYS A 296       6.469  -9.695  -8.609  1.00 90.88           N  
ATOM   2335  CA  CYS A 296       6.227  -8.258  -8.688  1.00 90.88           C  
ATOM   2336  C   CYS A 296       4.898  -7.965  -9.375  1.00 90.88           C  
ATOM   2337  CB  CYS A 296       7.363  -7.562  -9.430  1.00 90.88           C  
ATOM   2338  O   CYS A 296       4.699  -8.344 -10.531  1.00 90.88           O  
ATOM   2339  SG  CYS A 296       7.152  -5.773  -9.562  1.00 90.88           S  
ATOM   2340  N   GLN A 297       4.098  -7.156  -8.648  1.00 92.00           N  
ATOM   2341  CA  GLN A 297       2.762  -6.852  -9.148  1.00 92.00           C  
ATOM   2342  C   GLN A 297       2.514  -5.348  -9.172  1.00 92.00           C  
ATOM   2343  CB  GLN A 297       1.694  -7.551  -8.305  1.00 92.00           C  
ATOM   2344  O   GLN A 297       2.824  -4.648  -8.203  1.00 92.00           O  
ATOM   2345  CG  GLN A 297       0.276  -7.352  -8.820  1.00 92.00           C  
ATOM   2346  CD  GLN A 297       0.027  -8.070 -10.141  1.00 92.00           C  
ATOM   2347  NE2 GLN A 297      -0.561  -7.359 -11.094  1.00 92.00           N  
ATOM   2348  OE1 GLN A 297       0.361  -9.250 -10.289  1.00 92.00           O  
ATOM   2349  N   THR A 298       1.880  -4.895 -10.336  1.00 91.75           N  
ATOM   2350  CA  THR A 298       1.416  -3.518 -10.477  1.00 91.75           C  
ATOM   2351  C   THR A 298      -0.067  -3.480 -10.836  1.00 91.75           C  
ATOM   2352  CB  THR A 298       2.225  -2.762 -11.547  1.00 91.75           C  
ATOM   2353  O   THR A 298      -0.652  -4.508 -11.188  1.00 91.75           O  
ATOM   2354  CG2 THR A 298       3.723  -2.990 -11.367  1.00 91.75           C  
ATOM   2355  OG1 THR A 298       1.833  -3.219 -12.844  1.00 91.75           O  
ATOM   2356  N   PRO A 299      -0.641  -2.248 -10.656  1.00 89.44           N  
ATOM   2357  CA  PRO A 299      -2.053  -2.148 -11.039  1.00 89.44           C  
ATOM   2358  C   PRO A 299      -2.289  -2.469 -12.508  1.00 89.44           C  
ATOM   2359  CB  PRO A 299      -2.396  -0.688 -10.734  1.00 89.44           C  
ATOM   2360  O   PRO A 299      -3.396  -2.859 -12.891  1.00 89.44           O  
ATOM   2361  CG  PRO A 299      -1.462  -0.294  -9.633  1.00 89.44           C  
ATOM   2362  CD  PRO A 299      -0.146  -0.983  -9.859  1.00 89.44           C  
ATOM   2363  N   HIS A 300      -1.294  -2.320 -13.328  1.00 90.12           N  
ATOM   2364  CA  HIS A 300      -1.415  -2.543 -14.758  1.00 90.12           C  
ATOM   2365  C   HIS A 300      -1.103  -3.990 -15.125  1.00 90.12           C  
ATOM   2366  CB  HIS A 300      -0.488  -1.598 -15.531  1.00 90.12           C  
ATOM   2367  O   HIS A 300      -1.440  -4.449 -16.219  1.00 90.12           O  
ATOM   2368  CG  HIS A 300      -0.882  -0.159 -15.430  1.00 90.12           C  
ATOM   2369  CD2 HIS A 300      -0.196   0.923 -14.992  1.00 90.12           C  
ATOM   2370  ND1 HIS A 300      -2.125   0.300 -15.805  1.00 90.12           N  
ATOM   2371  CE1 HIS A 300      -2.186   1.606 -15.609  1.00 90.12           C  
ATOM   2372  NE2 HIS A 300      -1.028   2.008 -15.109  1.00 90.12           N  
ATOM   2373  N   GLY A 301      -0.490  -4.730 -14.188  1.00 91.19           N  
ATOM   2374  CA  GLY A 301      -0.159  -6.125 -14.445  1.00 91.19           C  
ATOM   2375  C   GLY A 301       1.173  -6.539 -13.844  1.00 91.19           C  
ATOM   2376  O   GLY A 301       1.935  -5.695 -13.367  1.00 91.19           O  
ATOM   2377  N   ALA A 302       1.426  -7.891 -13.883  1.00 91.94           N  
ATOM   2378  CA  ALA A 302       2.645  -8.445 -13.297  1.00 91.94           C  
ATOM   2379  C   ALA A 302       3.861  -8.133 -14.164  1.00 91.94           C  
ATOM   2380  CB  ALA A 302       2.506  -9.953 -13.109  1.00 91.94           C  
ATOM   2381  O   ALA A 302       3.785  -8.172 -15.391  1.00 91.94           O  
ATOM   2382  N   LEU A 303       4.949  -7.770 -13.430  1.00 90.56           N  
ATOM   2383  CA  LEU A 303       6.207  -7.465 -14.102  1.00 90.56           C  
ATOM   2384  C   LEU A 303       7.191  -8.625 -13.961  1.00 90.56           C  
ATOM   2385  CB  LEU A 303       6.824  -6.188 -13.523  1.00 90.56           C  
ATOM   2386  O   LEU A 303       7.363  -9.172 -12.867  1.00 90.56           O  
ATOM   2387  CG  LEU A 303       6.031  -4.898 -13.742  1.00 90.56           C  
ATOM   2388  CD1 LEU A 303       6.480  -3.826 -12.750  1.00 90.56           C  
ATOM   2389  CD2 LEU A 303       6.184  -4.406 -15.180  1.00 90.56           C  
ATOM   2390  N   LYS A 304       7.695  -9.094 -15.086  1.00 87.88           N  
ATOM   2391  CA  LYS A 304       8.781 -10.070 -15.062  1.00 87.88           C  
ATOM   2392  C   LYS A 304      10.086  -9.453 -15.578  1.00 87.88           C  
ATOM   2393  CB  LYS A 304       8.422 -11.297 -15.898  1.00 87.88           C  
ATOM   2394  O   LYS A 304      10.195  -9.125 -16.766  1.00 87.88           O  
ATOM   2395  CG  LYS A 304       9.391 -12.453 -15.758  1.00 87.88           C  
ATOM   2396  CD  LYS A 304       8.938 -13.672 -16.547  1.00 87.88           C  
ATOM   2397  CE  LYS A 304       9.922 -14.828 -16.422  1.00 87.88           C  
ATOM   2398  NZ  LYS A 304       9.469 -16.016 -17.203  1.00 87.88           N  
ATOM   2399  N   SER A 305      10.883  -9.016 -14.617  1.00 82.81           N  
ATOM   2400  CA  SER A 305      12.102  -8.391 -15.117  1.00 82.81           C  
ATOM   2401  C   SER A 305      13.273  -8.609 -14.164  1.00 82.81           C  
ATOM   2402  CB  SER A 305      11.883  -6.891 -15.336  1.00 82.81           C  
ATOM   2403  O   SER A 305      13.086  -8.688 -12.953  1.00 82.81           O  
ATOM   2404  OG  SER A 305      13.086  -6.262 -15.750  1.00 82.81           O  
ATOM   2405  N   ASN A 306      14.438  -8.828 -14.695  1.00 81.94           N  
ATOM   2406  CA  ASN A 306      15.672  -8.883 -13.914  1.00 81.94           C  
ATOM   2407  C   ASN A 306      16.391  -7.539 -13.914  1.00 81.94           C  
ATOM   2408  CB  ASN A 306      16.594  -9.977 -14.453  1.00 81.94           C  
ATOM   2409  O   ASN A 306      17.547  -7.445 -13.484  1.00 81.94           O  
ATOM   2410  CG  ASN A 306      16.031 -11.367 -14.273  1.00 81.94           C  
ATOM   2411  ND2 ASN A 306      16.438 -12.297 -15.141  1.00 81.94           N  
ATOM   2412  OD1 ASN A 306      15.219 -11.609 -13.375  1.00 81.94           O  
ATOM   2413  N   LEU A 307      15.664  -6.555 -14.484  1.00 85.75           N  
ATOM   2414  CA  LEU A 307      16.234  -5.215 -14.562  1.00 85.75           C  
ATOM   2415  C   LEU A 307      16.047  -4.465 -13.250  1.00 85.75           C  
ATOM   2416  CB  LEU A 307      15.602  -4.430 -15.711  1.00 85.75           C  
ATOM   2417  O   LEU A 307      15.133  -4.773 -12.477  1.00 85.75           O  
ATOM   2418  CG  LEU A 307      15.805  -4.996 -17.109  1.00 85.75           C  
ATOM   2419  CD1 LEU A 307      14.969  -4.223 -18.125  1.00 85.75           C  
ATOM   2420  CD2 LEU A 307      17.281  -4.957 -17.500  1.00 85.75           C  
ATOM   2421  N   PRO A 308      16.875  -3.510 -13.047  1.00 79.62           N  
ATOM   2422  CA  PRO A 308      16.906  -2.799 -11.773  1.00 79.62           C  
ATOM   2423  C   PRO A 308      15.805  -1.738 -11.664  1.00 79.62           C  
ATOM   2424  CB  PRO A 308      18.281  -2.156 -11.750  1.00 79.62           C  
ATOM   2425  O   PRO A 308      15.398  -1.371 -10.562  1.00 79.62           O  
ATOM   2426  CG  PRO A 308      18.672  -2.021 -13.188  1.00 79.62           C  
ATOM   2427  CD  PRO A 308      18.031  -3.145 -13.953  1.00 79.62           C  
ATOM   2428  N   PHE A 309      15.289  -1.264 -12.906  1.00 87.75           N  
ATOM   2429  CA  PHE A 309      14.305  -0.192 -12.875  1.00 87.75           C  
ATOM   2430  C   PHE A 309      13.086  -0.555 -13.711  1.00 87.75           C  
ATOM   2431  CB  PHE A 309      14.914   1.119 -13.375  1.00 87.75           C  
ATOM   2432  O   PHE A 309      13.172  -1.379 -14.625  1.00 87.75           O  
ATOM   2433  CG  PHE A 309      16.156   1.538 -12.633  1.00 87.75           C  
ATOM   2434  CD1 PHE A 309      16.062   2.043 -11.344  1.00 87.75           C  
ATOM   2435  CD2 PHE A 309      17.406   1.426 -13.227  1.00 87.75           C  
ATOM   2436  CE1 PHE A 309      17.203   2.430 -10.648  1.00 87.75           C  
ATOM   2437  CE2 PHE A 309      18.547   1.812 -12.539  1.00 87.75           C  
ATOM   2438  CZ  PHE A 309      18.453   2.314 -11.250  1.00 87.75           C  
ATOM   2439  N   GLN A 310      11.953   0.032 -13.352  1.00 91.56           N  
ATOM   2440  CA  GLN A 310      10.727  -0.080 -14.133  1.00 91.56           C  
ATOM   2441  C   GLN A 310      10.016   1.269 -14.242  1.00 91.56           C  
ATOM   2442  CB  GLN A 310       9.789  -1.113 -13.508  1.00 91.56           C  
ATOM   2443  O   GLN A 310      10.211   2.146 -13.398  1.00 91.56           O  
ATOM   2444  CG  GLN A 310       9.242  -0.707 -12.141  1.00 91.56           C  
ATOM   2445  CD  GLN A 310       7.965   0.102 -12.234  1.00 91.56           C  
ATOM   2446  NE2 GLN A 310       7.648   0.835 -11.172  1.00 91.56           N  
ATOM   2447  OE1 GLN A 310       7.270   0.070 -13.258  1.00 91.56           O  
ATOM   2448  N   ASN A 311       9.289   1.440 -15.383  1.00 90.88           N  
ATOM   2449  CA  ASN A 311       8.523   2.668 -15.586  1.00 90.88           C  
ATOM   2450  C   ASN A 311       7.047   2.379 -15.836  1.00 90.88           C  
ATOM   2451  CB  ASN A 311       9.109   3.477 -16.750  1.00 90.88           C  
ATOM   2452  O   ASN A 311       6.363   3.154 -16.516  1.00 90.88           O  
ATOM   2453  CG  ASN A 311       8.859   2.826 -18.094  1.00 90.88           C  
ATOM   2454  ND2 ASN A 311       9.047   3.592 -19.172  1.00 90.88           N  
ATOM   2455  OD1 ASN A 311       8.508   1.647 -18.172  1.00 90.88           O  
ATOM   2456  N   VAL A 312       6.562   1.268 -15.328  1.00 89.31           N  
ATOM   2457  CA  VAL A 312       5.191   0.809 -15.523  1.00 89.31           C  
ATOM   2458  C   VAL A 312       4.262   1.523 -14.547  1.00 89.31           C  
ATOM   2459  CB  VAL A 312       5.074  -0.722 -15.344  1.00 89.31           C  
ATOM   2460  O   VAL A 312       3.271   2.135 -14.961  1.00 89.31           O  
ATOM   2461  CG1 VAL A 312       3.619  -1.168 -15.453  1.00 89.31           C  
ATOM   2462  CG2 VAL A 312       5.938  -1.444 -16.375  1.00 89.31           C  
ATOM   2463  N   HIS A 313       4.523   1.421 -13.227  1.00 88.44           N  
ATOM   2464  CA  HIS A 313       3.703   2.105 -12.234  1.00 88.44           C  
ATOM   2465  C   HIS A 313       4.484   2.354 -10.945  1.00 88.44           C  
ATOM   2466  CB  HIS A 313       2.439   1.298 -11.938  1.00 88.44           C  
ATOM   2467  O   HIS A 313       5.254   1.496 -10.508  1.00 88.44           O  
ATOM   2468  CG  HIS A 313       1.370   2.088 -11.250  1.00 88.44           C  
ATOM   2469  CD2 HIS A 313       0.233   2.646 -11.727  1.00 88.44           C  
ATOM   2470  ND1 HIS A 313       1.409   2.387  -9.906  1.00 88.44           N  
ATOM   2471  CE1 HIS A 313       0.338   3.094  -9.586  1.00 88.44           C  
ATOM   2472  NE2 HIS A 313      -0.392   3.266 -10.672  1.00 88.44           N  
ATOM   2473  N   PRO A 314       4.301   3.502 -10.305  1.00 84.38           N  
ATOM   2474  CA  PRO A 314       5.020   3.838  -9.070  1.00 84.38           C  
ATOM   2475  C   PRO A 314       4.574   2.992  -7.883  1.00 84.38           C  
ATOM   2476  CB  PRO A 314       4.672   5.312  -8.859  1.00 84.38           C  
ATOM   2477  O   PRO A 314       5.340   2.811  -6.930  1.00 84.38           O  
ATOM   2478  CG  PRO A 314       3.430   5.535  -9.656  1.00 84.38           C  
ATOM   2479  CD  PRO A 314       3.438   4.590 -10.820  1.00 84.38           C  
ATOM   2480  N   ILE A 315       3.299   2.545  -7.926  1.00 84.44           N  
ATOM   2481  CA  ILE A 315       2.797   1.701  -6.844  1.00 84.44           C  
ATOM   2482  C   ILE A 315       2.979   0.230  -7.211  1.00 84.44           C  
ATOM   2483  CB  ILE A 315       1.311   1.998  -6.543  1.00 84.44           C  
ATOM   2484  O   ILE A 315       2.354  -0.263  -8.156  1.00 84.44           O  
ATOM   2485  CG1 ILE A 315       1.130   3.467  -6.145  1.00 84.44           C  
ATOM   2486  CG2 ILE A 315       0.786   1.065  -5.445  1.00 84.44           C  
ATOM   2487  CD1 ILE A 315      -0.323   3.887  -5.969  1.00 84.44           C  
ATOM   2488  N   THR A 316       3.896  -0.448  -6.453  1.00 86.81           N  
ATOM   2489  CA  THR A 316       4.195  -1.847  -6.738  1.00 86.81           C  
ATOM   2490  C   THR A 316       4.121  -2.686  -5.465  1.00 86.81           C  
ATOM   2491  CB  THR A 316       5.590  -2.000  -7.379  1.00 86.81           C  
ATOM   2492  O   THR A 316       4.336  -2.174  -4.367  1.00 86.81           O  
ATOM   2493  CG2 THR A 316       5.688  -1.214  -8.680  1.00 86.81           C  
ATOM   2494  OG1 THR A 316       6.582  -1.517  -6.465  1.00 86.81           O  
ATOM   2495  N   ILE A 317       3.756  -3.975  -5.566  1.00 86.19           N  
ATOM   2496  CA  ILE A 317       3.699  -4.906  -4.445  1.00 86.19           C  
ATOM   2497  C   ILE A 317       4.582  -6.117  -4.734  1.00 86.19           C  
ATOM   2498  CB  ILE A 317       2.250  -5.355  -4.152  1.00 86.19           C  
ATOM   2499  O   ILE A 317       4.508  -6.703  -5.820  1.00 86.19           O  
ATOM   2500  CG1 ILE A 317       1.362  -4.141  -3.863  1.00 86.19           C  
ATOM   2501  CG2 ILE A 317       2.217  -6.352  -2.990  1.00 86.19           C  
ATOM   2502  CD1 ILE A 317      -0.119  -4.473  -3.742  1.00 86.19           C  
ATOM   2503  N   GLY A 318       5.461  -6.500  -3.791  1.00 86.00           N  
ATOM   2504  CA  GLY A 318       6.375  -7.617  -3.977  1.00 86.00           C  
ATOM   2505  C   GLY A 318       7.789  -7.184  -4.309  1.00 86.00           C  
ATOM   2506  O   GLY A 318       8.188  -6.062  -3.992  1.00 86.00           O  
ATOM   2507  N   GLU A 319       8.539  -8.023  -4.906  1.00 87.19           N  
ATOM   2508  CA  GLU A 319       9.914  -7.746  -5.309  1.00 87.19           C  
ATOM   2509  C   GLU A 319       9.961  -7.129  -6.703  1.00 87.19           C  
ATOM   2510  CB  GLU A 319      10.758  -9.023  -5.270  1.00 87.19           C  
ATOM   2511  O   GLU A 319      10.094  -7.844  -7.699  1.00 87.19           O  
ATOM   2512  CG  GLU A 319      10.891  -9.633  -3.879  1.00 87.19           C  
ATOM   2513  CD  GLU A 319      11.719 -10.898  -3.855  1.00 87.19           C  
ATOM   2514  OE1 GLU A 319      11.844 -11.523  -2.779  1.00 87.19           O  
ATOM   2515  OE2 GLU A 319      12.258 -11.273  -4.926  1.00 87.19           O  
ATOM   2516  N   CYS A 320       9.750  -5.758  -6.758  1.00 87.50           N  
ATOM   2517  CA  CYS A 320       9.680  -5.066  -8.039  1.00 87.50           C  
ATOM   2518  C   CYS A 320      10.891  -4.152  -8.227  1.00 87.50           C  
ATOM   2519  CB  CYS A 320       8.391  -4.254  -8.141  1.00 87.50           C  
ATOM   2520  O   CYS A 320      11.414  -3.604  -7.258  1.00 87.50           O  
ATOM   2521  SG  CYS A 320       6.891  -5.238  -7.934  1.00 87.50           S  
ATOM   2522  N   PRO A 321      11.344  -4.125  -9.578  1.00 86.06           N  
ATOM   2523  CA  PRO A 321      12.344  -3.094  -9.867  1.00 86.06           C  
ATOM   2524  C   PRO A 321      11.875  -1.693  -9.484  1.00 86.06           C  
ATOM   2525  CB  PRO A 321      12.531  -3.209 -11.383  1.00 86.06           C  
ATOM   2526  O   PRO A 321      10.672  -1.437  -9.422  1.00 86.06           O  
ATOM   2527  CG  PRO A 321      12.008  -4.566 -11.734  1.00 86.06           C  
ATOM   2528  CD  PRO A 321      10.930  -4.930 -10.758  1.00 86.06           C  
ATOM   2529  N   LYS A 322      12.750  -0.824  -9.188  1.00 83.25           N  
ATOM   2530  CA  LYS A 322      12.422   0.511  -8.695  1.00 83.25           C  
ATOM   2531  C   LYS A 322      11.836   1.375  -9.812  1.00 83.25           C  
ATOM   2532  CB  LYS A 322      13.656   1.188  -8.102  1.00 83.25           C  
ATOM   2533  O   LYS A 322      12.328   1.354 -10.945  1.00 83.25           O  
ATOM   2534  CG  LYS A 322      14.195   0.506  -6.855  1.00 83.25           C  
ATOM   2535  CD  LYS A 322      13.234   0.641  -5.684  1.00 83.25           C  
ATOM   2536  CE  LYS A 322      13.797   0.004  -4.422  1.00 83.25           C  
ATOM   2537  NZ  LYS A 322      12.812   0.054  -3.293  1.00 83.25           N  
ATOM   2538  N   TYR A 323      10.875   2.072  -9.422  1.00 85.75           N  
ATOM   2539  CA  TYR A 323      10.180   2.916 -10.383  1.00 85.75           C  
ATOM   2540  C   TYR A 323      10.984   4.176 -10.688  1.00 85.75           C  
ATOM   2541  CB  TYR A 323       8.789   3.295  -9.867  1.00 85.75           C  
ATOM   2542  O   TYR A 323      11.500   4.824  -9.773  1.00 85.75           O  
ATOM   2543  CG  TYR A 323       8.031   4.223 -10.789  1.00 85.75           C  
ATOM   2544  CD1 TYR A 323       8.031   5.602 -10.570  1.00 85.75           C  
ATOM   2545  CD2 TYR A 323       7.320   3.729 -11.875  1.00 85.75           C  
ATOM   2546  CE1 TYR A 323       7.332   6.461 -11.414  1.00 85.75           C  
ATOM   2547  CE2 TYR A 323       6.621   4.578 -12.727  1.00 85.75           C  
ATOM   2548  OH  TYR A 323       5.941   6.789 -13.320  1.00 85.75           O  
ATOM   2549  CZ  TYR A 323       6.633   5.941 -12.484  1.00 85.75           C  
ATOM   2550  N   VAL A 324      11.109   4.562 -11.945  1.00 87.12           N  
ATOM   2551  CA  VAL A 324      11.734   5.797 -12.414  1.00 87.12           C  
ATOM   2552  C   VAL A 324      10.844   6.453 -13.469  1.00 87.12           C  
ATOM   2553  CB  VAL A 324      13.141   5.543 -12.984  1.00 87.12           C  
ATOM   2554  O   VAL A 324      10.305   5.770 -14.344  1.00 87.12           O  
ATOM   2555  CG1 VAL A 324      14.102   5.113 -11.875  1.00 87.12           C  
ATOM   2556  CG2 VAL A 324      13.094   4.492 -14.086  1.00 87.12           C  
ATOM   2557  N   LYS A 325      10.648   7.684 -13.297  1.00 86.19           N  
ATOM   2558  CA  LYS A 325       9.797   8.445 -14.203  1.00 86.19           C  
ATOM   2559  C   LYS A 325      10.555   8.828 -15.477  1.00 86.19           C  
ATOM   2560  CB  LYS A 325       9.266   9.703 -13.516  1.00 86.19           C  
ATOM   2561  O   LYS A 325      10.781  10.016 -15.734  1.00 86.19           O  
ATOM   2562  CG  LYS A 325       8.109  10.367 -14.250  1.00 86.19           C  
ATOM   2563  CD  LYS A 325       7.531  11.523 -13.445  1.00 86.19           C  
ATOM   2564  CE  LYS A 325       6.348  12.164 -14.164  1.00 86.19           C  
ATOM   2565  NZ  LYS A 325       5.781  13.312 -13.383  1.00 86.19           N  
ATOM   2566  N   SER A 326      11.258   7.922 -16.078  1.00 86.00           N  
ATOM   2567  CA  SER A 326      12.008   8.078 -17.312  1.00 86.00           C  
ATOM   2568  C   SER A 326      11.523   7.098 -18.375  1.00 86.00           C  
ATOM   2569  CB  SER A 326      13.508   7.875 -17.062  1.00 86.00           C  
ATOM   2570  O   SER A 326      11.008   6.031 -18.047  1.00 86.00           O  
ATOM   2571  OG  SER A 326      14.031   8.930 -16.281  1.00 86.00           O  
ATOM   2572  N   THR A 327      11.609   7.578 -19.625  1.00 84.38           N  
ATOM   2573  CA  THR A 327      11.141   6.758 -20.734  1.00 84.38           C  
ATOM   2574  C   THR A 327      12.227   5.785 -21.172  1.00 84.38           C  
ATOM   2575  CB  THR A 327      10.703   7.629 -21.922  1.00 84.38           C  
ATOM   2576  O   THR A 327      11.922   4.707 -21.703  1.00 84.38           O  
ATOM   2577  CG2 THR A 327       9.469   8.461 -21.578  1.00 84.38           C  
ATOM   2578  OG1 THR A 327      11.773   8.516 -22.281  1.00 84.38           O  
ATOM   2579  N   GLN A 328      13.453   6.211 -20.875  1.00 84.62           N  
ATOM   2580  CA  GLN A 328      14.578   5.355 -21.234  1.00 84.62           C  
ATOM   2581  C   GLN A 328      15.773   5.609 -20.312  1.00 84.62           C  
ATOM   2582  CB  GLN A 328      14.977   5.570 -22.688  1.00 84.62           C  
ATOM   2583  O   GLN A 328      16.031   6.754 -19.938  1.00 84.62           O  
ATOM   2584  CG  GLN A 328      15.391   7.000 -23.016  1.00 84.62           C  
ATOM   2585  CD  GLN A 328      15.641   7.223 -24.484  1.00 84.62           C  
ATOM   2586  NE2 GLN A 328      15.734   8.484 -24.891  1.00 84.62           N  
ATOM   2587  OE1 GLN A 328      15.750   6.270 -25.266  1.00 84.62           O  
ATOM   2588  N   LEU A 329      16.391   4.535 -19.906  1.00 86.12           N  
ATOM   2589  CA  LEU A 329      17.656   4.559 -19.172  1.00 86.12           C  
ATOM   2590  C   LEU A 329      18.672   3.629 -19.828  1.00 86.12           C  
ATOM   2591  CB  LEU A 329      17.453   4.160 -17.719  1.00 86.12           C  
ATOM   2592  O   LEU A 329      18.766   2.453 -19.469  1.00 86.12           O  
ATOM   2593  CG  LEU A 329      16.672   5.145 -16.844  1.00 86.12           C  
ATOM   2594  CD1 LEU A 329      16.391   4.547 -15.477  1.00 86.12           C  
ATOM   2595  CD2 LEU A 329      17.422   6.469 -16.719  1.00 86.12           C  
ATOM   2596  N   ARG A 330      19.422   4.227 -20.812  1.00 87.94           N  
ATOM   2597  CA  ARG A 330      20.312   3.404 -21.625  1.00 87.94           C  
ATOM   2598  C   ARG A 330      21.734   3.455 -21.062  1.00 87.94           C  
ATOM   2599  CB  ARG A 330      20.312   3.857 -23.078  1.00 87.94           C  
ATOM   2600  O   ARG A 330      22.266   4.535 -20.781  1.00 87.94           O  
ATOM   2601  CG  ARG A 330      19.031   3.508 -23.828  1.00 87.94           C  
ATOM   2602  CD  ARG A 330      19.172   3.717 -25.328  1.00 87.94           C  
ATOM   2603  NE  ARG A 330      17.984   3.281 -26.047  1.00 87.94           N  
ATOM   2604  NH1 ARG A 330      19.062   2.961 -28.062  1.00 87.94           N  
ATOM   2605  NH2 ARG A 330      16.812   2.553 -27.891  1.00 87.94           N  
ATOM   2606  CZ  ARG A 330      17.953   2.932 -27.328  1.00 87.94           C  
ATOM   2607  N   MET A 331      22.250   2.301 -20.969  1.00 82.06           N  
ATOM   2608  CA  MET A 331      23.625   2.176 -20.531  1.00 82.06           C  
ATOM   2609  C   MET A 331      24.516   1.653 -21.656  1.00 82.06           C  
ATOM   2610  CB  MET A 331      23.719   1.253 -19.312  1.00 82.06           C  
ATOM   2611  O   MET A 331      24.172   0.683 -22.328  1.00 82.06           O  
ATOM   2612  CG  MET A 331      25.125   1.140 -18.734  1.00 82.06           C  
ATOM   2613  SD  MET A 331      25.219  -0.045 -17.344  1.00 82.06           S  
ATOM   2614  CE  MET A 331      24.547   0.983 -16.000  1.00 82.06           C  
ATOM   2615  N   ALA A 332      25.578   2.400 -21.812  1.00 78.69           N  
ATOM   2616  CA  ALA A 332      26.516   2.004 -22.859  1.00 78.69           C  
ATOM   2617  C   ALA A 332      27.281   0.746 -22.469  1.00 78.69           C  
ATOM   2618  CB  ALA A 332      27.484   3.141 -23.172  1.00 78.69           C  
ATOM   2619  O   ALA A 332      27.844   0.673 -21.375  1.00 78.69           O  
ATOM   2620  N   THR A 333      27.203  -0.326 -23.266  1.00 70.06           N  
ATOM   2621  CA  THR A 333      27.938  -1.562 -23.031  1.00 70.06           C  
ATOM   2622  C   THR A 333      28.984  -1.766 -24.125  1.00 70.06           C  
ATOM   2623  CB  THR A 333      27.000  -2.779 -23.000  1.00 70.06           C  
ATOM   2624  O   THR A 333      29.797  -2.688 -24.047  1.00 70.06           O  
ATOM   2625  CG2 THR A 333      26.031  -2.688 -21.828  1.00 70.06           C  
ATOM   2626  OG1 THR A 333      26.250  -2.834 -24.219  1.00 70.06           O  
ATOM   2627  N   GLY A 334      28.969  -0.847 -25.016  1.00 65.81           N  
ATOM   2628  CA  GLY A 334      29.891  -0.851 -26.125  1.00 65.81           C  
ATOM   2629  C   GLY A 334      30.672   0.444 -26.266  1.00 65.81           C  
ATOM   2630  O   GLY A 334      30.641   1.287 -25.359  1.00 65.81           O  
ATOM   2631  N   LEU A 335      31.516   0.574 -27.312  1.00 67.06           N  
ATOM   2632  CA  LEU A 335      32.375   1.731 -27.547  1.00 67.06           C  
ATOM   2633  C   LEU A 335      31.625   2.832 -28.281  1.00 67.06           C  
ATOM   2634  CB  LEU A 335      33.625   1.328 -28.328  1.00 67.06           C  
ATOM   2635  O   LEU A 335      30.562   2.590 -28.844  1.00 67.06           O  
ATOM   2636  CG  LEU A 335      34.469   0.195 -27.734  1.00 67.06           C  
ATOM   2637  CD1 LEU A 335      35.500  -0.296 -28.750  1.00 67.06           C  
ATOM   2638  CD2 LEU A 335      35.156   0.654 -26.453  1.00 67.06           C  
ATOM   2639  N   ARG A 336      32.219   3.908 -28.188  1.00 69.62           N  
ATOM   2640  CA  ARG A 336      31.703   5.004 -29.016  1.00 69.62           C  
ATOM   2641  C   ARG A 336      31.703   4.629 -30.484  1.00 69.62           C  
ATOM   2642  CB  ARG A 336      32.531   6.273 -28.781  1.00 69.62           C  
ATOM   2643  O   ARG A 336      32.625   3.980 -30.969  1.00 69.62           O  
ATOM   2644  CG  ARG A 336      31.828   7.551 -29.219  1.00 69.62           C  
ATOM   2645  CD  ARG A 336      32.531   8.789 -28.703  1.00 69.62           C  
ATOM   2646  NE  ARG A 336      31.844  10.016 -29.094  1.00 69.62           N  
ATOM   2647  NH1 ARG A 336      32.938  11.359 -27.562  1.00 69.62           N  
ATOM   2648  NH2 ARG A 336      31.359  12.258 -28.953  1.00 69.62           N  
ATOM   2649  CZ  ARG A 336      32.031  11.203 -28.531  1.00 69.62           C  
ATOM   2650  N   ASN A 337      30.578   4.863 -31.172  1.00 68.31           N  
ATOM   2651  CA  ASN A 337      30.391   4.465 -32.562  1.00 68.31           C  
ATOM   2652  C   ASN A 337      30.328   5.676 -33.500  1.00 68.31           C  
ATOM   2653  CB  ASN A 337      29.125   3.619 -32.719  1.00 68.31           C  
ATOM   2654  O   ASN A 337      29.750   6.707 -33.125  1.00 68.31           O  
ATOM   2655  CG  ASN A 337      29.000   3.000 -34.094  1.00 68.31           C  
ATOM   2656  ND2 ASN A 337      27.766   2.750 -34.531  1.00 68.31           N  
ATOM   2657  OD1 ASN A 337      30.000   2.748 -34.781  1.00 68.31           O  
ATOM   2658  N   ILE A 338      31.031   5.598 -34.438  1.00 60.84           N  
ATOM   2659  CA  ILE A 338      30.906   6.547 -35.562  1.00 60.84           C  
ATOM   2660  C   ILE A 338      30.047   5.926 -36.656  1.00 60.84           C  
ATOM   2661  CB  ILE A 338      32.281   6.973 -36.094  1.00 60.84           C  
ATOM   2662  O   ILE A 338      30.438   4.922 -37.250  1.00 60.84           O  
ATOM   2663  CG1 ILE A 338      33.125   7.574 -35.000  1.00 60.84           C  
ATOM   2664  CG2 ILE A 338      32.125   7.965 -37.250  1.00 60.84           C  
ATOM   2665  CD1 ILE A 338      34.594   7.766 -35.375  1.00 60.84           C  
ATOM   2666  N   PRO A 339      28.766   6.273 -36.719  1.00 53.22           N  
ATOM   2667  CA  PRO A 339      27.859   5.633 -37.656  1.00 53.22           C  
ATOM   2668  C   PRO A 339      28.484   5.445 -39.062  1.00 53.22           C  
ATOM   2669  CB  PRO A 339      26.672   6.598 -37.719  1.00 53.22           C  
ATOM   2670  O   PRO A 339      29.203   6.324 -39.531  1.00 53.22           O  
ATOM   2671  CG  PRO A 339      27.047   7.711 -36.812  1.00 53.22           C  
ATOM   2672  CD  PRO A 339      28.438   7.473 -36.312  1.00 53.22           C  
ATOM   2673  N   SER A 340      28.781   4.148 -39.562  1.00 45.06           N  
ATOM   2674  CA  SER A 340      29.188   3.748 -40.906  1.00 45.06           C  
ATOM   2675  C   SER A 340      28.156   4.164 -41.938  1.00 45.06           C  
ATOM   2676  CB  SER A 340      29.406   2.236 -40.969  1.00 45.06           C  
ATOM   2677  O   SER A 340      28.484   4.348 -43.125  1.00 45.06           O  
ATOM   2678  OG  SER A 340      28.188   1.542 -40.781  1.00 45.06           O  
ATOM   2679  N   ILE A 341      27.672   5.570 -41.875  1.00 38.75           N  
ATOM   2680  CA  ILE A 341      26.844   5.973 -43.000  1.00 38.75           C  
ATOM   2681  C   ILE A 341      26.078   7.246 -42.656  1.00 38.75           C  
ATOM   2682  CB  ILE A 341      25.859   4.852 -43.438  1.00 38.75           C  
ATOM   2683  O   ILE A 341      25.266   7.258 -41.719  1.00 38.75           O  
ATOM   2684  CG1 ILE A 341      26.625   3.562 -43.750  1.00 38.75           C  
ATOM   2685  CG2 ILE A 341      25.016   5.293 -44.625  1.00 38.75           C  
ATOM   2686  CD1 ILE A 341      25.750   2.326 -43.844  1.00 38.75           C  
ATOM   2687  N   GLN A 342      26.641   8.453 -42.812  1.00 35.03           N  
ATOM   2688  CA  GLN A 342      25.766   9.477 -43.375  1.00 35.03           C  
ATOM   2689  C   GLN A 342      26.125   9.805 -44.812  1.00 35.03           C  
ATOM   2690  CB  GLN A 342      25.812  10.750 -42.500  1.00 35.03           C  
ATOM   2691  O   GLN A 342      27.297  10.047 -45.125  1.00 35.03           O  
ATOM   2692  CG  GLN A 342      24.547  11.000 -41.719  1.00 35.03           C  
ATOM   2693  CD  GLN A 342      24.641  12.234 -40.844  1.00 35.03           C  
ATOM   2694  NE2 GLN A 342      23.812  12.289 -39.781  1.00 35.03           N  
ATOM   2695  OE1 GLN A 342      25.453  13.125 -41.094  1.00 35.03           O  
ATOM   2696  N   SER A 343      25.688   9.070 -45.844  1.00 36.31           N  
ATOM   2697  CA  SER A 343      25.672   9.633 -47.188  1.00 36.31           C  
ATOM   2698  C   SER A 343      25.734  11.156 -47.156  1.00 36.31           C  
ATOM   2699  CB  SER A 343      24.406   9.188 -47.969  1.00 36.31           C  
ATOM   2700  O   SER A 343      24.969  11.805 -46.438  1.00 36.31           O  
ATOM   2701  OG  SER A 343      23.250   9.617 -47.281  1.00 36.31           O  
ATOM   2702  N   ARG A 344      26.922  11.859 -46.688  1.00 37.75           N  
ATOM   2703  CA  ARG A 344      26.938  13.297 -46.906  1.00 37.75           C  
ATOM   2704  C   ARG A 344      26.250  13.641 -48.250  1.00 37.75           C  
ATOM   2705  CB  ARG A 344      28.359  13.828 -46.906  1.00 37.75           C  
ATOM   2706  O   ARG A 344      26.609  13.102 -49.281  1.00 37.75           O  
ATOM   2707  CG  ARG A 344      29.031  13.828 -45.562  1.00 37.75           C  
ATOM   2708  CD  ARG A 344      30.188  14.797 -45.500  1.00 37.75           C  
ATOM   2709  NE  ARG A 344      30.484  15.203 -44.125  1.00 37.75           N  
ATOM   2710  NH1 ARG A 344      32.656  15.852 -44.531  1.00 37.75           N  
ATOM   2711  NH2 ARG A 344      31.797  16.031 -42.438  1.00 37.75           N  
ATOM   2712  CZ  ARG A 344      31.641  15.695 -43.688  1.00 37.75           C  
ATOM   2713  N   GLY A 345      25.016  12.867 -48.500  1.00 40.41           N  
ATOM   2714  CA  GLY A 345      24.219  13.414 -49.594  1.00 40.41           C  
ATOM   2715  C   GLY A 345      25.062  14.125 -50.625  1.00 40.41           C  
ATOM   2716  O   GLY A 345      26.281  14.133 -50.562  1.00 40.41           O  
ATOM   2717  N   LEU A 346      24.797  14.305 -51.844  1.00 43.66           N  
ATOM   2718  CA  LEU A 346      25.266  14.945 -53.062  1.00 43.66           C  
ATOM   2719  C   LEU A 346      26.188  16.125 -52.750  1.00 43.66           C  
ATOM   2720  CB  LEU A 346      24.062  15.430 -53.906  1.00 43.66           C  
ATOM   2721  O   LEU A 346      27.188  16.328 -53.438  1.00 43.66           O  
ATOM   2722  CG  LEU A 346      24.391  16.016 -55.250  1.00 43.66           C  
ATOM   2723  CD1 LEU A 346      24.859  14.930 -56.219  1.00 43.66           C  
ATOM   2724  CD2 LEU A 346      23.172  16.734 -55.844  1.00 43.66           C  
ATOM   2725  N   PHE A 347      26.125  16.703 -51.531  1.00 35.59           N  
ATOM   2726  CA  PHE A 347      26.875  17.906 -51.188  1.00 35.59           C  
ATOM   2727  C   PHE A 347      28.156  17.547 -50.438  1.00 35.59           C  
ATOM   2728  CB  PHE A 347      26.031  18.859 -50.344  1.00 35.59           C  
ATOM   2729  O   PHE A 347      29.203  18.172 -50.656  1.00 35.59           O  
ATOM   2730  CG  PHE A 347      25.016  19.641 -51.125  1.00 35.59           C  
ATOM   2731  CD1 PHE A 347      25.391  20.734 -51.906  1.00 35.59           C  
ATOM   2732  CD2 PHE A 347      23.672  19.266 -51.125  1.00 35.59           C  
ATOM   2733  CE1 PHE A 347      24.453  21.453 -52.625  1.00 35.59           C  
ATOM   2734  CE2 PHE A 347      22.734  19.984 -51.844  1.00 35.59           C  
ATOM   2735  CZ  PHE A 347      23.125  21.062 -52.594  1.00 35.59           C  
ATOM   2736  N   GLY A 348      28.281  16.391 -49.844  1.00 40.88           N  
ATOM   2737  CA  GLY A 348      29.422  15.711 -49.250  1.00 40.88           C  
ATOM   2738  C   GLY A 348      30.281  15.000 -50.281  1.00 40.88           C  
ATOM   2739  O   GLY A 348      31.516  15.023 -50.188  1.00 40.88           O  
ATOM   2740  N   ALA A 349      29.734  14.547 -51.406  1.00 39.31           N  
ATOM   2741  CA  ALA A 349      30.359  13.977 -52.594  1.00 39.31           C  
ATOM   2742  C   ALA A 349      30.969  15.070 -53.469  1.00 39.31           C  
ATOM   2743  CB  ALA A 349      29.359  13.156 -53.375  1.00 39.31           C  
ATOM   2744  O   ALA A 349      32.062  14.906 -54.000  1.00 39.31           O  
ATOM   2745  N   ILE A 350      30.391  16.188 -53.344  1.00 42.44           N  
ATOM   2746  CA  ILE A 350      30.812  17.344 -54.125  1.00 42.44           C  
ATOM   2747  C   ILE A 350      31.938  18.078 -53.406  1.00 42.44           C  
ATOM   2748  CB  ILE A 350      29.625  18.312 -54.375  1.00 42.44           C  
ATOM   2749  O   ILE A 350      32.938  18.469 -54.000  1.00 42.44           O  
ATOM   2750  CG1 ILE A 350      28.562  17.625 -55.250  1.00 42.44           C  
ATOM   2751  CG2 ILE A 350      30.109  19.609 -55.031  1.00 42.44           C  
ATOM   2752  CD1 ILE A 350      27.281  18.438 -55.406  1.00 42.44           C  
ATOM   2753  N   ALA A 351      31.922  18.141 -52.156  1.00 39.66           N  
ATOM   2754  CA  ALA A 351      32.969  18.703 -51.281  1.00 39.66           C  
ATOM   2755  C   ALA A 351      34.125  17.750 -51.156  1.00 39.66           C  
ATOM   2756  CB  ALA A 351      32.375  19.047 -49.906  1.00 39.66           C  
ATOM   2757  O   ALA A 351      35.281  18.188 -51.156  1.00 39.66           O  
ATOM   2758  N   GLY A 352      33.938  16.531 -51.156  1.00 39.59           N  
ATOM   2759  CA  GLY A 352      34.875  15.438 -51.188  1.00 39.59           C  
ATOM   2760  C   GLY A 352      35.562  15.242 -52.500  1.00 39.59           C  
ATOM   2761  O   GLY A 352      36.750  14.914 -52.562  1.00 39.59           O  
ATOM   2762  N   PHE A 353      34.938  15.516 -53.562  1.00 38.81           N  
ATOM   2763  CA  PHE A 353      35.469  15.555 -54.906  1.00 38.81           C  
ATOM   2764  C   PHE A 353      36.344  16.781 -55.125  1.00 38.81           C  
ATOM   2765  CB  PHE A 353      34.344  15.523 -55.938  1.00 38.81           C  
ATOM   2766  O   PHE A 353      37.375  16.719 -55.750  1.00 38.81           O  
ATOM   2767  CG  PHE A 353      34.812  15.453 -57.375  1.00 38.81           C  
ATOM   2768  CD1 PHE A 353      34.781  16.578 -58.188  1.00 38.81           C  
ATOM   2769  CD2 PHE A 353      35.281  14.258 -57.906  1.00 38.81           C  
ATOM   2770  CE1 PHE A 353      35.219  16.516 -59.500  1.00 38.81           C  
ATOM   2771  CE2 PHE A 353      35.719  14.188 -59.219  1.00 38.81           C  
ATOM   2772  CZ  PHE A 353      35.688  15.320 -60.000  1.00 38.81           C  
ATOM   2773  N   ILE A 354      36.094  17.875 -54.406  1.00 38.38           N  
ATOM   2774  CA  ILE A 354      36.781  19.156 -54.500  1.00 38.38           C  
ATOM   2775  C   ILE A 354      38.031  19.125 -53.625  1.00 38.38           C  
ATOM   2776  CB  ILE A 354      35.844  20.312 -54.094  1.00 38.38           C  
ATOM   2777  O   ILE A 354      39.062  19.641 -54.000  1.00 38.38           O  
ATOM   2778  CG1 ILE A 354      34.688  20.438 -55.062  1.00 38.38           C  
ATOM   2779  CG2 ILE A 354      36.656  21.625 -54.000  1.00 38.38           C  
ATOM   2780  CD1 ILE A 354      33.656  21.516 -54.656  1.00 38.38           C  
ATOM   2781  N   GLU A 355      38.094  18.312 -52.625  1.00 38.59           N  
ATOM   2782  CA  GLU A 355      39.188  18.250 -51.656  1.00 38.59           C  
ATOM   2783  C   GLU A 355      40.062  17.016 -51.875  1.00 38.59           C  
ATOM   2784  CB  GLU A 355      38.594  18.219 -50.219  1.00 38.59           C  
ATOM   2785  O   GLU A 355      41.281  17.078 -51.625  1.00 38.59           O  
ATOM   2786  CG  GLU A 355      38.094  19.578 -49.750  1.00 38.59           C  
ATOM   2787  CD  GLU A 355      37.438  19.516 -48.375  1.00 38.59           C  
ATOM   2788  OE1 GLU A 355      36.938  20.562 -47.906  1.00 38.59           O  
ATOM   2789  OE2 GLU A 355      37.375  18.422 -47.781  1.00 38.59           O  
ATOM   2790  N   GLY A 356      39.625  16.078 -52.781  1.00 39.41           N  
ATOM   2791  CA  GLY A 356      40.438  14.875 -52.812  1.00 39.41           C  
ATOM   2792  C   GLY A 356      40.188  14.008 -54.031  1.00 39.41           C  
ATOM   2793  O   GLY A 356      40.656  12.867 -54.094  1.00 39.41           O  
ATOM   2794  N   GLY A 357      39.469  14.695 -55.281  1.00 43.47           N  
ATOM   2795  CA  GLY A 357      39.188  13.969 -56.500  1.00 43.47           C  
ATOM   2796  C   GLY A 357      38.281  12.789 -56.312  1.00 43.47           C  
ATOM   2797  O   GLY A 357      37.344  12.844 -55.500  1.00 43.47           O  
ATOM   2798  N   TRP A 358      38.188  11.742 -57.156  1.00 44.81           N  
ATOM   2799  CA  TRP A 358      37.312  10.578 -57.219  1.00 44.81           C  
ATOM   2800  C   TRP A 358      37.312   9.828 -55.906  1.00 44.81           C  
ATOM   2801  CB  TRP A 358      37.750   9.641 -58.344  1.00 44.81           C  
ATOM   2802  O   TRP A 358      36.281   9.352 -55.438  1.00 44.81           O  
ATOM   2803  CG  TRP A 358      36.719   9.477 -59.438  1.00 44.81           C  
ATOM   2804  CD1 TRP A 358      36.875   9.711 -60.781  1.00 44.81           C  
ATOM   2805  CD2 TRP A 358      35.375   9.039 -59.250  1.00 44.81           C  
ATOM   2806  CE2 TRP A 358      34.781   9.031 -60.531  1.00 44.81           C  
ATOM   2807  CE3 TRP A 358      34.594   8.656 -58.156  1.00 44.81           C  
ATOM   2808  NE1 TRP A 358      35.719   9.445 -61.438  1.00 44.81           N  
ATOM   2809  CH2 TRP A 358      32.719   8.281 -59.625  1.00 44.81           C  
ATOM   2810  CZ2 TRP A 358      33.438   8.656 -60.750  1.00 44.81           C  
ATOM   2811  CZ3 TRP A 358      33.281   8.281 -58.344  1.00 44.81           C  
ATOM   2812  N   THR A 359      38.344   9.914 -55.219  1.00 42.69           N  
ATOM   2813  CA  THR A 359      38.531   9.352 -53.906  1.00 42.69           C  
ATOM   2814  C   THR A 359      37.906  10.250 -52.844  1.00 42.69           C  
ATOM   2815  CB  THR A 359      40.031   9.148 -53.562  1.00 42.69           C  
ATOM   2816  O   THR A 359      37.344   9.758 -51.844  1.00 42.69           O  
ATOM   2817  CG2 THR A 359      40.594   7.945 -54.312  1.00 42.69           C  
ATOM   2818  OG1 THR A 359      40.750  10.320 -53.969  1.00 42.69           O  
ATOM   2819  N   GLY A 360      37.875  11.500 -53.031  1.00 43.72           N  
ATOM   2820  CA  GLY A 360      37.219  12.547 -52.250  1.00 43.72           C  
ATOM   2821  C   GLY A 360      35.719  12.539 -52.438  1.00 43.72           C  
ATOM   2822  O   GLY A 360      35.000  12.852 -51.469  1.00 43.72           O  
ATOM   2823  N   MET A 361      35.250  12.086 -53.594  1.00 46.22           N  
ATOM   2824  CA  MET A 361      33.844  11.914 -53.938  1.00 46.22           C  
ATOM   2825  C   MET A 361      33.250  10.688 -53.250  1.00 46.22           C  
ATOM   2826  CB  MET A 361      33.688  11.797 -55.469  1.00 46.22           C  
ATOM   2827  O   MET A 361      32.125  10.734 -52.719  1.00 46.22           O  
ATOM   2828  CG  MET A 361      32.219  11.648 -55.906  1.00 46.22           C  
ATOM   2829  SD  MET A 361      32.094  11.320 -57.719  1.00 46.22           S  
ATOM   2830  CE  MET A 361      32.531   9.555 -57.750  1.00 46.22           C  
ATOM   2831  N   ILE A 362      33.906   9.727 -53.156  1.00 42.88           N  
ATOM   2832  CA  ILE A 362      33.562   8.469 -52.531  1.00 42.88           C  
ATOM   2833  C   ILE A 362      33.656   8.625 -51.000  1.00 42.88           C  
ATOM   2834  CB  ILE A 362      34.500   7.316 -53.000  1.00 42.88           C  
ATOM   2835  O   ILE A 362      32.781   8.156 -50.281  1.00 42.88           O  
ATOM   2836  CG1 ILE A 362      34.250   7.031 -54.469  1.00 42.88           C  
ATOM   2837  CG2 ILE A 362      34.250   6.059 -52.156  1.00 42.88           C  
ATOM   2838  CD1 ILE A 362      33.031   6.172 -54.781  1.00 42.88           C  
ATOM   2839  N   ASP A 363      34.562   9.477 -50.562  1.00 46.03           N  
ATOM   2840  CA  ASP A 363      34.812   9.891 -49.156  1.00 46.03           C  
ATOM   2841  C   ASP A 363      33.688  10.812 -48.688  1.00 46.03           C  
ATOM   2842  CB  ASP A 363      36.156  10.594 -49.062  1.00 46.03           C  
ATOM   2843  O   ASP A 363      33.312  10.750 -47.500  1.00 46.03           O  
ATOM   2844  CG  ASP A 363      37.344   9.648 -49.219  1.00 46.03           C  
ATOM   2845  OD1 ASP A 363      37.125   8.414 -49.125  1.00 46.03           O  
ATOM   2846  OD2 ASP A 363      38.469  10.133 -49.438  1.00 46.03           O  
ATOM   2847  N   GLY A 364      33.281  11.586 -49.594  1.00 35.91           N  
ATOM   2848  CA  GLY A 364      32.219  12.539 -49.438  1.00 35.91           C  
ATOM   2849  C   GLY A 364      30.828  11.891 -49.500  1.00 35.91           C  
ATOM   2850  O   GLY A 364      29.922  12.297 -48.781  1.00 35.91           O  
ATOM   2851  N   TRP A 365      30.781  10.742 -50.156  1.00 35.09           N  
ATOM   2852  CA  TRP A 365      29.547   9.977 -50.375  1.00 35.09           C  
ATOM   2853  C   TRP A 365      29.391   8.906 -49.312  1.00 35.09           C  
ATOM   2854  CB  TRP A 365      29.547   9.336 -51.750  1.00 35.09           C  
ATOM   2855  O   TRP A 365      28.297   8.719 -48.750  1.00 35.09           O  
ATOM   2856  CG  TRP A 365      28.203   8.891 -52.219  1.00 35.09           C  
ATOM   2857  CD1 TRP A 365      27.594   7.680 -51.969  1.00 35.09           C  
ATOM   2858  CD2 TRP A 365      27.266   9.641 -53.000  1.00 35.09           C  
ATOM   2859  CE2 TRP A 365      26.125   8.828 -53.219  1.00 35.09           C  
ATOM   2860  CE3 TRP A 365      27.297  10.922 -53.562  1.00 35.09           C  
ATOM   2861  NE1 TRP A 365      26.359   7.637 -52.562  1.00 35.09           N  
ATOM   2862  CH2 TRP A 365      25.062  10.516 -54.469  1.00 35.09           C  
ATOM   2863  CZ2 TRP A 365      25.016   9.258 -53.938  1.00 35.09           C  
ATOM   2864  CZ3 TRP A 365      26.188  11.352 -54.312  1.00 35.09           C  
ATOM   2865  N   TYR A 366      30.484   8.477 -48.656  1.00 37.78           N  
ATOM   2866  CA  TYR A 366      30.469   7.289 -47.812  1.00 37.78           C  
ATOM   2867  C   TYR A 366      31.203   7.551 -46.500  1.00 37.78           C  
ATOM   2868  CB  TYR A 366      31.109   6.102 -48.562  1.00 37.78           C  
ATOM   2869  O   TYR A 366      31.109   6.754 -45.562  1.00 37.78           O  
ATOM   2870  CG  TYR A 366      30.312   5.613 -49.719  1.00 37.78           C  
ATOM   2871  CD1 TYR A 366      29.109   4.930 -49.562  1.00 37.78           C  
ATOM   2872  CD2 TYR A 366      30.750   5.836 -51.031  1.00 37.78           C  
ATOM   2873  CE1 TYR A 366      28.359   4.480 -50.656  1.00 37.78           C  
ATOM   2874  CE2 TYR A 366      30.016   5.391 -52.125  1.00 37.78           C  
ATOM   2875  OH  TYR A 366      28.109   4.270 -53.000  1.00 37.78           O  
ATOM   2876  CZ  TYR A 366      28.828   4.715 -51.938  1.00 37.78           C  
ATOM   2877  N   GLY A 367      31.766   8.883 -46.281  1.00 35.19           N  
ATOM   2878  CA  GLY A 367      32.250   9.344 -45.000  1.00 35.19           C  
ATOM   2879  C   GLY A 367      33.312   8.422 -44.406  1.00 35.19           C  
ATOM   2880  O   GLY A 367      33.875   8.719 -43.344  1.00 35.19           O  
ATOM   2881  N   TYR A 368      34.125   7.531 -45.156  1.00 35.59           N  
ATOM   2882  CA  TYR A 368      35.312   6.816 -44.719  1.00 35.59           C  
ATOM   2883  C   TYR A 368      35.750   5.789 -45.750  1.00 35.59           C  
ATOM   2884  CB  TYR A 368      35.094   6.133 -43.375  1.00 35.59           C  
ATOM   2885  O   TYR A 368      34.906   5.188 -46.438  1.00 35.59           O  
ATOM   2886  CG  TYR A 368      35.031   7.086 -42.188  1.00 35.59           C  
ATOM   2887  CD1 TYR A 368      36.219   7.535 -41.594  1.00 35.59           C  
ATOM   2888  CD2 TYR A 368      33.844   7.539 -41.688  1.00 35.59           C  
ATOM   2889  CE1 TYR A 368      36.188   8.414 -40.531  1.00 35.59           C  
ATOM   2890  CE2 TYR A 368      33.781   8.422 -40.625  1.00 35.59           C  
ATOM   2891  OH  TYR A 368      34.938   9.719 -38.969  1.00 35.59           O  
ATOM   2892  CZ  TYR A 368      34.969   8.852 -40.031  1.00 35.59           C  
ATOM   2893  N   HIS A 369      37.281   5.684 -46.125  1.00 34.00           N  
ATOM   2894  CA  HIS A 369      38.031   4.688 -46.906  1.00 34.00           C  
ATOM   2895  C   HIS A 369      38.250   3.428 -46.062  1.00 34.00           C  
ATOM   2896  CB  HIS A 369      39.375   5.266 -47.375  1.00 34.00           C  
ATOM   2897  O   HIS A 369      38.750   3.502 -44.938  1.00 34.00           O  
ATOM   2898  CG  HIS A 369      39.406   5.543 -48.844  1.00 34.00           C  
ATOM   2899  CD2 HIS A 369      40.406   5.336 -49.750  1.00 34.00           C  
ATOM   2900  ND1 HIS A 369      38.375   6.102 -49.531  1.00 34.00           N  
ATOM   2901  CE1 HIS A 369      38.688   6.230 -50.781  1.00 34.00           C  
ATOM   2902  NE2 HIS A 369      39.938   5.770 -50.969  1.00 34.00           N  
ATOM   2903  N   HIS A 370      37.500   2.289 -46.156  1.00 32.06           N  
ATOM   2904  CA  HIS A 370      38.156   1.132 -45.562  1.00 32.06           C  
ATOM   2905  C   HIS A 370      38.625   0.168 -46.656  1.00 32.06           C  
ATOM   2906  CB  HIS A 370      37.219   0.409 -44.594  1.00 32.06           C  
ATOM   2907  O   HIS A 370      37.875  -0.240 -47.500  1.00 32.06           O  
ATOM   2908  CG  HIS A 370      35.969  -0.139 -45.250  1.00 32.06           C  
ATOM   2909  CD2 HIS A 370      35.656  -1.406 -45.594  1.00 32.06           C  
ATOM   2910  ND1 HIS A 370      34.938   0.659 -45.656  1.00 32.06           N  
ATOM   2911  CE1 HIS A 370      34.000  -0.097 -46.188  1.00 32.06           C  
ATOM   2912  NE2 HIS A 370      34.406  -1.354 -46.188  1.00 32.06           N  
ATOM   2913  N   GLN A 371      39.969   0.151 -47.125  1.00 30.75           N  
ATOM   2914  CA  GLN A 371      40.625  -0.958 -47.812  1.00 30.75           C  
ATOM   2915  C   GLN A 371      41.562  -1.716 -46.875  1.00 30.75           C  
ATOM   2916  CB  GLN A 371      41.406  -0.454 -49.031  1.00 30.75           C  
ATOM   2917  O   GLN A 371      42.375  -1.106 -46.156  1.00 30.75           O  
ATOM   2918  CG  GLN A 371      40.562  -0.205 -50.250  1.00 30.75           C  
ATOM   2919  CD  GLN A 371      41.375   0.198 -51.469  1.00 30.75           C  
ATOM   2920  NE2 GLN A 371      40.688   0.326 -52.625  1.00 30.75           N  
ATOM   2921  OE1 GLN A 371      42.594   0.394 -51.406  1.00 30.75           O  
ATOM   2922  N   ASN A 372      41.000  -2.736 -46.094  1.00 32.97           N  
ATOM   2923  CA  ASN A 372      41.531  -4.012 -45.625  1.00 32.97           C  
ATOM   2924  C   ASN A 372      41.094  -4.289 -44.188  1.00 32.97           C  
ATOM   2925  CB  ASN A 372      43.031  -4.051 -45.750  1.00 32.97           C  
ATOM   2926  O   ASN A 372      41.188  -3.410 -43.312  1.00 32.97           O  
ATOM   2927  CG  ASN A 372      43.531  -4.043 -47.188  1.00 32.97           C  
ATOM   2928  ND2 ASN A 372      44.750  -3.604 -47.406  1.00 32.97           N  
ATOM   2929  OD1 ASN A 372      42.781  -4.430 -48.094  1.00 32.97           O  
ATOM   2930  N   GLU A 373      40.000  -5.039 -43.969  1.00 31.55           N  
ATOM   2931  CA  GLU A 373      39.406  -5.918 -42.969  1.00 31.55           C  
ATOM   2932  C   GLU A 373      40.500  -6.609 -42.125  1.00 31.55           C  
ATOM   2933  CB  GLU A 373      38.500  -6.961 -43.656  1.00 31.55           C  
ATOM   2934  O   GLU A 373      41.281  -7.379 -42.656  1.00 31.55           O  
ATOM   2935  CG  GLU A 373      37.125  -6.449 -43.969  1.00 31.55           C  
ATOM   2936  CD  GLU A 373      36.219  -7.512 -44.562  1.00 31.55           C  
ATOM   2937  OE1 GLU A 373      35.031  -7.219 -44.844  1.00 31.55           O  
ATOM   2938  OE2 GLU A 373      36.688  -8.648 -44.750  1.00 31.55           O  
ATOM   2939  N   GLN A 374      41.250  -5.922 -41.375  1.00 29.38           N  
ATOM   2940  CA  GLN A 374      41.875  -6.805 -40.406  1.00 29.38           C  
ATOM   2941  C   GLN A 374      42.281  -6.031 -39.156  1.00 29.38           C  
ATOM   2942  CB  GLN A 374      43.094  -7.516 -41.000  1.00 29.38           C  
ATOM   2943  O   GLN A 374      43.031  -5.066 -39.219  1.00 29.38           O  
ATOM   2944  CG  GLN A 374      42.750  -8.539 -42.062  1.00 29.38           C  
ATOM   2945  CD  GLN A 374      43.906  -9.430 -42.438  1.00 29.38           C  
ATOM   2946  NE2 GLN A 374      43.625 -10.523 -43.125  1.00 29.38           N  
ATOM   2947  OE1 GLN A 374      45.062  -9.141 -42.094  1.00 29.38           O  
ATOM   2948  N   GLY A 375      41.281  -5.957 -38.125  1.00 34.81           N  
ATOM   2949  CA  GLY A 375      41.562  -5.656 -36.750  1.00 34.81           C  
ATOM   2950  C   GLY A 375      40.406  -5.941 -35.812  1.00 34.81           C  
ATOM   2951  O   GLY A 375      39.281  -5.602 -36.125  1.00 34.81           O  
ATOM   2952  N   SER A 376      40.281  -7.223 -35.250  1.00 30.33           N  
ATOM   2953  CA  SER A 376      39.375  -7.746 -34.219  1.00 30.33           C  
ATOM   2954  C   SER A 376      39.656  -7.086 -32.875  1.00 30.33           C  
ATOM   2955  CB  SER A 376      39.531  -9.266 -34.094  1.00 30.33           C  
ATOM   2956  O   SER A 376      40.812  -7.074 -32.406  1.00 30.33           O  
ATOM   2957  OG  SER A 376      40.812  -9.594 -33.562  1.00 30.33           O  
ATOM   2958  N   GLY A 377      39.188  -5.875 -32.625  1.00 32.44           N  
ATOM   2959  CA  GLY A 377      39.094  -5.430 -31.250  1.00 32.44           C  
ATOM   2960  C   GLY A 377      37.906  -5.996 -30.516  1.00 32.44           C  
ATOM   2961  O   GLY A 377      36.844  -6.176 -31.125  1.00 32.44           O  
ATOM   2962  N   TYR A 378      38.125  -7.047 -29.656  1.00 30.05           N  
ATOM   2963  CA  TYR A 378      37.156  -7.777 -28.844  1.00 30.05           C  
ATOM   2964  C   TYR A 378      36.281  -6.824 -28.031  1.00 30.05           C  
ATOM   2965  CB  TYR A 378      37.875  -8.773 -27.938  1.00 30.05           C  
ATOM   2966  O   TYR A 378      36.812  -5.910 -27.391  1.00 30.05           O  
ATOM   2967  CG  TYR A 378      38.406  -9.984 -28.641  1.00 30.05           C  
ATOM   2968  CD1 TYR A 378      37.594 -11.102 -28.875  1.00 30.05           C  
ATOM   2969  CD2 TYR A 378      39.719 -10.023 -29.094  1.00 30.05           C  
ATOM   2970  CE1 TYR A 378      38.094 -12.219 -29.531  1.00 30.05           C  
ATOM   2971  CE2 TYR A 378      40.219 -11.141 -29.750  1.00 30.05           C  
ATOM   2972  OH  TYR A 378      39.875 -13.344 -30.625  1.00 30.05           O  
ATOM   2973  CZ  TYR A 378      39.406 -12.234 -29.969  1.00 30.05           C  
ATOM   2974  N   ALA A 379      35.062  -6.328 -28.531  1.00 33.31           N  
ATOM   2975  CA  ALA A 379      34.031  -5.914 -27.594  1.00 33.31           C  
ATOM   2976  C   ALA A 379      34.156  -6.660 -26.266  1.00 33.31           C  
ATOM   2977  CB  ALA A 379      32.656  -6.141 -28.219  1.00 33.31           C  
ATOM   2978  O   ALA A 379      34.656  -7.785 -26.219  1.00 33.31           O  
ATOM   2979  N   ALA A 380      34.469  -6.020 -25.109  1.00 33.28           N  
ATOM   2980  CA  ALA A 380      34.344  -6.566 -23.750  1.00 33.28           C  
ATOM   2981  C   ALA A 380      33.531  -7.855 -23.766  1.00 33.28           C  
ATOM   2982  CB  ALA A 380      33.688  -5.539 -22.828  1.00 33.28           C  
ATOM   2983  O   ALA A 380      32.500  -7.949 -24.469  1.00 33.28           O  
ATOM   2984  N   ASP A 381      34.094  -9.070 -23.844  1.00 35.97           N  
ATOM   2985  CA  ASP A 381      33.531 -10.398 -23.625  1.00 35.97           C  
ATOM   2986  C   ASP A 381      32.250 -10.328 -22.797  1.00 35.97           C  
ATOM   2987  CB  ASP A 381      34.531 -11.320 -22.953  1.00 35.97           C  
ATOM   2988  O   ASP A 381      32.094  -9.414 -21.984  1.00 35.97           O  
ATOM   2989  CG  ASP A 381      34.500 -11.234 -21.438  1.00 35.97           C  
ATOM   2990  OD1 ASP A 381      33.625 -10.539 -20.891  1.00 35.97           O  
ATOM   2991  OD2 ASP A 381      35.344 -11.875 -20.781  1.00 35.97           O  
ATOM   2992  N   GLN A 382      30.984 -10.727 -23.375  1.00 40.16           N  
ATOM   2993  CA  GLN A 382      29.672 -10.883 -22.734  1.00 40.16           C  
ATOM   2994  C   GLN A 382      29.797 -11.023 -21.219  1.00 40.16           C  
ATOM   2995  CB  GLN A 382      28.938 -12.102 -23.312  1.00 40.16           C  
ATOM   2996  O   GLN A 382      29.016 -10.453 -20.469  1.00 40.16           O  
ATOM   2997  CG  GLN A 382      27.453 -12.156 -22.953  1.00 40.16           C  
ATOM   2998  CD  GLN A 382      26.750 -13.336 -23.578  1.00 40.16           C  
ATOM   2999  NE2 GLN A 382      25.422 -13.383 -23.422  1.00 40.16           N  
ATOM   3000  OE1 GLN A 382      27.375 -14.203 -24.188  1.00 40.16           O  
ATOM   3001  N   LYS A 383      30.922 -11.609 -20.703  1.00 43.41           N  
ATOM   3002  CA  LYS A 383      31.156 -11.859 -19.297  1.00 43.41           C  
ATOM   3003  C   LYS A 383      31.672 -10.602 -18.594  1.00 43.41           C  
ATOM   3004  CB  LYS A 383      32.156 -13.000 -19.109  1.00 43.41           C  
ATOM   3005  O   LYS A 383      31.234 -10.289 -17.484  1.00 43.41           O  
ATOM   3006  CG  LYS A 383      32.188 -13.594 -17.703  1.00 43.41           C  
ATOM   3007  CD  LYS A 383      33.094 -14.805 -17.625  1.00 43.41           C  
ATOM   3008  CE  LYS A 383      33.188 -15.359 -16.219  1.00 43.41           C  
ATOM   3009  NZ  LYS A 383      34.094 -16.547 -16.125  1.00 43.41           N  
ATOM   3010  N   SER A 384      32.500  -9.781 -19.188  1.00 40.94           N  
ATOM   3011  CA  SER A 384      33.031  -8.516 -18.688  1.00 40.94           C  
ATOM   3012  C   SER A 384      31.984  -7.414 -18.734  1.00 40.94           C  
ATOM   3013  CB  SER A 384      34.250  -8.094 -19.516  1.00 40.94           C  
ATOM   3014  O   SER A 384      31.922  -6.586 -17.812  1.00 40.94           O  
ATOM   3015  OG  SER A 384      35.281  -9.055 -19.406  1.00 40.94           O  
ATOM   3016  N   THR A 385      31.109  -7.480 -19.703  1.00 42.19           N  
ATOM   3017  CA  THR A 385      29.938  -6.621 -19.844  1.00 42.19           C  
ATOM   3018  C   THR A 385      28.891  -6.961 -18.781  1.00 42.19           C  
ATOM   3019  CB  THR A 385      29.312  -6.746 -21.234  1.00 42.19           C  
ATOM   3020  O   THR A 385      28.297  -6.062 -18.172  1.00 42.19           O  
ATOM   3021  CG2 THR A 385      28.188  -5.730 -21.422  1.00 42.19           C  
ATOM   3022  OG1 THR A 385      30.312  -6.516 -22.234  1.00 42.19           O  
ATOM   3023  N   GLN A 386      28.734  -8.195 -18.516  1.00 41.72           N  
ATOM   3024  CA  GLN A 386      27.844  -8.656 -17.453  1.00 41.72           C  
ATOM   3025  C   GLN A 386      28.422  -8.344 -16.062  1.00 41.72           C  
ATOM   3026  CB  GLN A 386      27.594 -10.164 -17.578  1.00 41.72           C  
ATOM   3027  O   GLN A 386      27.672  -7.988 -15.148  1.00 41.72           O  
ATOM   3028  CG  GLN A 386      26.422 -10.664 -16.750  1.00 41.72           C  
ATOM   3029  CD  GLN A 386      25.094 -10.016 -17.141  1.00 41.72           C  
ATOM   3030  NE2 GLN A 386      24.312  -9.609 -16.141  1.00 41.72           N  
ATOM   3031  OE1 GLN A 386      24.797  -9.883 -18.328  1.00 41.72           O  
ATOM   3032  N   ILE A 387      29.766  -8.352 -15.859  1.00 51.19           N  
ATOM   3033  CA  ILE A 387      30.484  -8.008 -14.641  1.00 51.19           C  
ATOM   3034  C   ILE A 387      30.406  -6.500 -14.406  1.00 51.19           C  
ATOM   3035  CB  ILE A 387      31.953  -8.469 -14.703  1.00 51.19           C  
ATOM   3036  O   ILE A 387      30.219  -6.055 -13.266  1.00 51.19           O  
ATOM   3037  CG1 ILE A 387      32.031 -10.000 -14.688  1.00 51.19           C  
ATOM   3038  CG2 ILE A 387      32.781  -7.859 -13.555  1.00 51.19           C  
ATOM   3039  CD1 ILE A 387      33.438 -10.547 -14.953  1.00 51.19           C  
ATOM   3040  N   ALA A 388      30.531  -5.730 -15.461  1.00 46.59           N  
ATOM   3041  CA  ALA A 388      30.359  -4.281 -15.422  1.00 46.59           C  
ATOM   3042  C   ALA A 388      28.906  -3.918 -15.156  1.00 46.59           C  
ATOM   3043  CB  ALA A 388      30.828  -3.646 -16.719  1.00 46.59           C  
ATOM   3044  O   ALA A 388      28.609  -3.014 -14.367  1.00 46.59           O  
ATOM   3045  N   ILE A 389      27.953  -4.684 -15.805  1.00 49.16           N  
ATOM   3046  CA  ILE A 389      26.531  -4.539 -15.570  1.00 49.16           C  
ATOM   3047  C   ILE A 389      26.188  -4.953 -14.133  1.00 49.16           C  
ATOM   3048  CB  ILE A 389      25.703  -5.375 -16.578  1.00 49.16           C  
ATOM   3049  O   ILE A 389      25.438  -4.266 -13.445  1.00 49.16           O  
ATOM   3050  CG1 ILE A 389      25.828  -4.797 -17.984  1.00 49.16           C  
ATOM   3051  CG2 ILE A 389      24.234  -5.438 -16.141  1.00 49.16           C  
ATOM   3052  CD1 ILE A 389      25.141  -5.629 -19.062  1.00 49.16           C  
ATOM   3053  N   ASP A 390      26.797  -6.070 -13.711  1.00 51.12           N  
ATOM   3054  CA  ASP A 390      26.625  -6.559 -12.352  1.00 51.12           C  
ATOM   3055  C   ASP A 390      27.234  -5.590 -11.336  1.00 51.12           C  
ATOM   3056  CB  ASP A 390      27.250  -7.945 -12.188  1.00 51.12           C  
ATOM   3057  O   ASP A 390      26.688  -5.402 -10.242  1.00 51.12           O  
ATOM   3058  CG  ASP A 390      26.438  -9.039 -12.867  1.00 51.12           C  
ATOM   3059  OD1 ASP A 390      25.266  -8.797 -13.227  1.00 51.12           O  
ATOM   3060  OD2 ASP A 390      26.984 -10.148 -13.047  1.00 51.12           O  
ATOM   3061  N   GLY A 391      28.500  -4.973 -11.664  1.00 52.50           N  
ATOM   3062  CA  GLY A 391      29.156  -3.945 -10.859  1.00 52.50           C  
ATOM   3063  C   GLY A 391      28.328  -2.678 -10.742  1.00 52.50           C  
ATOM   3064  O   GLY A 391      28.250  -2.078  -9.664  1.00 52.50           O  
ATOM   3065  N   ILE A 392      27.672  -2.277 -11.812  1.00 48.34           N  
ATOM   3066  CA  ILE A 392      26.734  -1.163 -11.891  1.00 48.34           C  
ATOM   3067  C   ILE A 392      25.453  -1.520 -11.141  1.00 48.34           C  
ATOM   3068  CB  ILE A 392      26.406  -0.787 -13.352  1.00 48.34           C  
ATOM   3069  O   ILE A 392      24.922  -0.707 -10.375  1.00 48.34           O  
ATOM   3070  CG1 ILE A 392      27.656  -0.225 -14.047  1.00 48.34           C  
ATOM   3071  CG2 ILE A 392      25.250   0.214 -13.414  1.00 48.34           C  
ATOM   3072  CD1 ILE A 392      27.500  -0.028 -15.547  1.00 48.34           C  
ATOM   3073  N   SER A 393      25.016  -2.762 -11.367  1.00 45.47           N  
ATOM   3074  CA  SER A 393      23.844  -3.293 -10.680  1.00 45.47           C  
ATOM   3075  C   SER A 393      24.078  -3.369  -9.172  1.00 45.47           C  
ATOM   3076  CB  SER A 393      23.484  -4.676 -11.219  1.00 45.47           C  
ATOM   3077  O   SER A 393      23.203  -3.008  -8.383  1.00 45.47           O  
ATOM   3078  OG  SER A 393      22.188  -5.059 -10.797  1.00 45.47           O  
ATOM   3079  N   ASN A 394      25.297  -3.797  -8.734  1.00 51.19           N  
ATOM   3080  CA  ASN A 394      25.688  -3.895  -7.332  1.00 51.19           C  
ATOM   3081  C   ASN A 394      25.891  -2.518  -6.707  1.00 51.19           C  
ATOM   3082  CB  ASN A 394      26.969  -4.730  -7.199  1.00 51.19           C  
ATOM   3083  O   ASN A 394      25.500  -2.287  -5.562  1.00 51.19           O  
ATOM   3084  CG  ASN A 394      26.719  -6.211  -7.406  1.00 51.19           C  
ATOM   3085  ND2 ASN A 394      27.781  -6.953  -7.711  1.00 51.19           N  
ATOM   3086  OD1 ASN A 394      25.578  -6.688  -7.293  1.00 51.19           O  
ATOM   3087  N   LYS A 395      26.562  -1.601  -7.453  1.00 49.09           N  
ATOM   3088  CA  LYS A 395      26.766  -0.218  -7.031  1.00 49.09           C  
ATOM   3089  C   LYS A 395      25.453   0.552  -7.020  1.00 49.09           C  
ATOM   3090  CB  LYS A 395      27.781   0.480  -7.945  1.00 49.09           C  
ATOM   3091  O   LYS A 395      25.188   1.329  -6.098  1.00 49.09           O  
ATOM   3092  CG  LYS A 395      28.438   1.708  -7.328  1.00 49.09           C  
ATOM   3093  CD  LYS A 395      29.828   1.930  -7.875  1.00 49.09           C  
ATOM   3094  CE  LYS A 395      30.500   3.129  -7.223  1.00 49.09           C  
ATOM   3095  NZ  LYS A 395      31.766   3.514  -7.930  1.00 49.09           N  
ATOM   3096  N   VAL A 396      24.641   0.280  -7.930  1.00 46.12           N  
ATOM   3097  CA  VAL A 396      23.281   0.827  -8.039  1.00 46.12           C  
ATOM   3098  C   VAL A 396      22.406   0.254  -6.930  1.00 46.12           C  
ATOM   3099  CB  VAL A 396      22.656   0.532  -9.422  1.00 46.12           C  
ATOM   3100  O   VAL A 396      21.641   0.986  -6.289  1.00 46.12           O  
ATOM   3101  CG1 VAL A 396      21.172   0.875  -9.430  1.00 46.12           C  
ATOM   3102  CG2 VAL A 396      23.406   1.307 -10.516  1.00 46.12           C  
ATOM   3103  N   ASN A 397      22.562  -1.090  -6.727  1.00 46.81           N  
ATOM   3104  CA  ASN A 397      21.828  -1.772  -5.660  1.00 46.81           C  
ATOM   3105  C   ASN A 397      22.281  -1.296  -4.281  1.00 46.81           C  
ATOM   3106  CB  ASN A 397      22.000  -3.289  -5.781  1.00 46.81           C  
ATOM   3107  O   ASN A 397      21.469  -1.157  -3.371  1.00 46.81           O  
ATOM   3108  CG  ASN A 397      21.172  -3.883  -6.898  1.00 46.81           C  
ATOM   3109  ND2 ASN A 397      21.547  -5.066  -7.359  1.00 46.81           N  
ATOM   3110  OD1 ASN A 397      20.188  -3.283  -7.340  1.00 46.81           O  
ATOM   3111  N   SER A 398      23.609  -1.001  -4.059  1.00 50.16           N  
ATOM   3112  CA  SER A 398      24.172  -0.477  -2.822  1.00 50.16           C  
ATOM   3113  C   SER A 398      23.766   0.976  -2.598  1.00 50.16           C  
ATOM   3114  CB  SER A 398      25.703  -0.589  -2.844  1.00 50.16           C  
ATOM   3115  O   SER A 398      23.453   1.370  -1.475  1.00 50.16           O  
ATOM   3116  OG  SER A 398      26.266   0.451  -3.617  1.00 50.16           O  
ATOM   3117  N   ILE A 399      23.812   1.821  -3.625  1.00 43.16           N  
ATOM   3118  CA  ILE A 399      23.391   3.215  -3.580  1.00 43.16           C  
ATOM   3119  C   ILE A 399      21.875   3.277  -3.402  1.00 43.16           C  
ATOM   3120  CB  ILE A 399      23.812   3.979  -4.855  1.00 43.16           C  
ATOM   3121  O   ILE A 399      21.359   4.102  -2.643  1.00 43.16           O  
ATOM   3122  CG1 ILE A 399      25.328   4.098  -4.926  1.00 43.16           C  
ATOM   3123  CG2 ILE A 399      23.141   5.359  -4.898  1.00 43.16           C  
ATOM   3124  CD1 ILE A 399      25.844   4.676  -6.234  1.00 43.16           C  
ATOM   3125  N   ILE A 400      21.188   2.354  -3.914  1.00 48.53           N  
ATOM   3126  CA  ILE A 400      19.734   2.211  -3.859  1.00 48.53           C  
ATOM   3127  C   ILE A 400      19.312   1.747  -2.469  1.00 48.53           C  
ATOM   3128  CB  ILE A 400      19.234   1.224  -4.934  1.00 48.53           C  
ATOM   3129  O   ILE A 400      18.344   2.252  -1.908  1.00 48.53           O  
ATOM   3130  CG1 ILE A 400      19.391   1.823  -6.336  1.00 48.53           C  
ATOM   3131  CG2 ILE A 400      17.766   0.850  -4.672  1.00 48.53           C  
ATOM   3132  CD1 ILE A 400      19.062   0.859  -7.465  1.00 48.53           C  
ATOM   3133  N   GLU A 401      19.984   0.732  -1.902  1.00 46.59           N  
ATOM   3134  CA  GLU A 401      19.734   0.229  -0.556  1.00 46.59           C  
ATOM   3135  C   GLU A 401      19.969   1.312   0.493  1.00 46.59           C  
ATOM   3136  CB  GLU A 401      20.609  -0.991  -0.264  1.00 46.59           C  
ATOM   3137  O   GLU A 401      19.203   1.431   1.455  1.00 46.59           O  
ATOM   3138  CG  GLU A 401      20.062  -1.899   0.825  1.00 46.59           C  
ATOM   3139  CD  GLU A 401      20.938  -3.111   1.098  1.00 46.59           C  
ATOM   3140  OE1 GLU A 401      20.641  -3.879   2.039  1.00 46.59           O  
ATOM   3141  OE2 GLU A 401      21.938  -3.291   0.365  1.00 46.59           O  
ATOM   3142  N   LYS A 402      20.984   2.082   0.336  1.00 45.38           N  
ATOM   3143  CA  LYS A 402      21.359   3.162   1.241  1.00 45.38           C  
ATOM   3144  C   LYS A 402      20.406   4.348   1.113  1.00 45.38           C  
ATOM   3145  CB  LYS A 402      22.797   3.615   0.967  1.00 45.38           C  
ATOM   3146  O   LYS A 402      20.062   4.977   2.113  1.00 45.38           O  
ATOM   3147  CG  LYS A 402      23.859   2.773   1.667  1.00 45.38           C  
ATOM   3148  CD  LYS A 402      25.266   3.324   1.425  1.00 45.38           C  
ATOM   3149  CE  LYS A 402      26.328   2.387   1.969  1.00 45.38           C  
ATOM   3150  NZ  LYS A 402      27.594   3.115   2.285  1.00 45.38           N  
ATOM   3151  N   MET A 403      19.859   4.559   0.044  1.00 42.84           N  
ATOM   3152  CA  MET A 403      18.906   5.621  -0.231  1.00 42.84           C  
ATOM   3153  C   MET A 403      17.500   5.199   0.181  1.00 42.84           C  
ATOM   3154  CB  MET A 403      18.922   5.992  -1.715  1.00 42.84           C  
ATOM   3155  O   MET A 403      16.719   6.016   0.673  1.00 42.84           O  
ATOM   3156  CG  MET A 403      20.078   6.906  -2.102  1.00 42.84           C  
ATOM   3157  SD  MET A 403      19.938   7.508  -3.830  1.00 42.84           S  
ATOM   3158  CE  MET A 403      18.172   7.922  -3.895  1.00 42.84           C  
ATOM   3159  N   ASN A 404      17.094   3.908   0.006  1.00 45.53           N  
ATOM   3160  CA  ASN A 404      15.844   3.297   0.422  1.00 45.53           C  
ATOM   3161  C   ASN A 404      15.695   3.297   1.940  1.00 45.53           C  
ATOM   3162  CB  ASN A 404      15.734   1.871  -0.122  1.00 45.53           C  
ATOM   3163  O   ASN A 404      14.602   3.521   2.461  1.00 45.53           O  
ATOM   3164  CG  ASN A 404      15.117   1.818  -1.507  1.00 45.53           C  
ATOM   3165  ND2 ASN A 404      15.219   0.666  -2.158  1.00 45.53           N  
ATOM   3166  OD1 ASN A 404      14.562   2.807  -1.989  1.00 45.53           O  
ATOM   3167  N   ILE A 405      16.797   3.074   2.693  1.00 50.41           N  
ATOM   3168  CA  ILE A 405      16.797   3.105   4.152  1.00 50.41           C  
ATOM   3169  C   ILE A 405      16.531   4.527   4.637  1.00 50.41           C  
ATOM   3170  CB  ILE A 405      18.141   2.590   4.723  1.00 50.41           C  
ATOM   3171  O   ILE A 405      15.750   4.730   5.570  1.00 50.41           O  
ATOM   3172  CG1 ILE A 405      18.297   1.091   4.445  1.00 50.41           C  
ATOM   3173  CG2 ILE A 405      18.234   2.883   6.223  1.00 50.41           C  
ATOM   3174  CD1 ILE A 405      19.672   0.536   4.801  1.00 50.41           C  
ATOM   3175  N   GLN A 406      17.078   5.461   4.016  1.00 39.62           N  
ATOM   3176  CA  GLN A 406      16.953   6.871   4.371  1.00 39.62           C  
ATOM   3177  C   GLN A 406      15.586   7.414   3.941  1.00 39.62           C  
ATOM   3178  CB  GLN A 406      18.062   7.695   3.736  1.00 39.62           C  
ATOM   3179  O   GLN A 406      14.984   8.219   4.656  1.00 39.62           O  
ATOM   3180  CG  GLN A 406      19.438   7.418   4.324  1.00 39.62           C  
ATOM   3181  CD  GLN A 406      19.938   8.539   5.219  1.00 39.62           C  
ATOM   3182  NE2 GLN A 406      20.781   8.195   6.188  1.00 39.62           N  
ATOM   3183  OE1 GLN A 406      19.562   9.703   5.039  1.00 39.62           O  
ATOM   3184  N   PHE A 407      14.984   6.746   2.957  1.00 45.81           N  
ATOM   3185  CA  PHE A 407      13.734   7.176   2.350  1.00 45.81           C  
ATOM   3186  C   PHE A 407      12.547   6.508   3.035  1.00 45.81           C  
ATOM   3187  CB  PHE A 407      13.719   6.852   0.852  1.00 45.81           C  
ATOM   3188  O   PHE A 407      11.500   7.137   3.232  1.00 45.81           O  
ATOM   3189  CG  PHE A 407      14.555   7.793   0.023  1.00 45.81           C  
ATOM   3190  CD1 PHE A 407      14.219   9.141  -0.070  1.00 45.81           C  
ATOM   3191  CD2 PHE A 407      15.672   7.332  -0.664  1.00 45.81           C  
ATOM   3192  CE1 PHE A 407      14.992  10.016  -0.836  1.00 45.81           C  
ATOM   3193  CE2 PHE A 407      16.438   8.195  -1.432  1.00 45.81           C  
ATOM   3194  CZ  PHE A 407      16.094   9.539  -1.518  1.00 45.81           C  
ATOM   3195  N   THR A 408      12.672   5.203   3.361  1.00 43.53           N  
ATOM   3196  CA  THR A 408      11.703   4.477   4.176  1.00 43.53           C  
ATOM   3197  C   THR A 408      11.586   5.105   5.562  1.00 43.53           C  
ATOM   3198  CB  THR A 408      12.094   2.994   4.312  1.00 43.53           C  
ATOM   3199  O   THR A 408      10.492   5.184   6.121  1.00 43.53           O  
ATOM   3200  CG2 THR A 408      10.906   2.152   4.762  1.00 43.53           C  
ATOM   3201  OG1 THR A 408      12.555   2.508   3.045  1.00 43.53           O  
ATOM   3202  N   SER A 409      12.602   5.613   6.055  1.00 43.91           N  
ATOM   3203  CA  SER A 409      12.680   6.305   7.336  1.00 43.91           C  
ATOM   3204  C   SER A 409      12.016   7.676   7.266  1.00 43.91           C  
ATOM   3205  CB  SER A 409      14.141   6.461   7.777  1.00 43.91           C  
ATOM   3206  O   SER A 409      11.305   8.078   8.188  1.00 43.91           O  
ATOM   3207  OG  SER A 409      14.219   7.152   9.016  1.00 43.91           O  
ATOM   3208  N   VAL A 410      12.078   8.375   6.141  1.00 43.44           N  
ATOM   3209  CA  VAL A 410      11.492   9.688   5.875  1.00 43.44           C  
ATOM   3210  C   VAL A 410      10.016   9.531   5.535  1.00 43.44           C  
ATOM   3211  CB  VAL A 410      12.227  10.414   4.723  1.00 43.44           C  
ATOM   3212  O   VAL A 410       9.180  10.328   5.977  1.00 43.44           O  
ATOM   3213  CG1 VAL A 410      11.484  11.688   4.332  1.00 43.44           C  
ATOM   3214  CG2 VAL A 410      13.664  10.734   5.125  1.00 43.44           C  
ATOM   3215  N   SER A 411       9.656   8.531   4.711  1.00 40.38           N  
ATOM   3216  CA  SER A 411       8.273   8.172   4.406  1.00 40.38           C  
ATOM   3217  C   SER A 411       7.516   7.766   5.664  1.00 40.38           C  
ATOM   3218  CB  SER A 411       8.227   7.039   3.381  1.00 40.38           C  
ATOM   3219  O   SER A 411       6.344   8.117   5.832  1.00 40.38           O  
ATOM   3220  OG  SER A 411       6.906   6.844   2.906  1.00 40.38           O  
ATOM   3221  N   LYS A 412       8.109   6.961   6.590  1.00 45.88           N  
ATOM   3222  CA  LYS A 412       7.551   6.516   7.863  1.00 45.88           C  
ATOM   3223  C   LYS A 412       7.359   7.688   8.820  1.00 45.88           C  
ATOM   3224  CB  LYS A 412       8.445   5.453   8.500  1.00 45.88           C  
ATOM   3225  O   LYS A 412       6.367   7.746   9.547  1.00 45.88           O  
ATOM   3226  CG  LYS A 412       8.281   4.066   7.902  1.00 45.88           C  
ATOM   3227  CD  LYS A 412       9.117   3.033   8.648  1.00 45.88           C  
ATOM   3228  CE  LYS A 412       9.039   1.664   7.988  1.00 45.88           C  
ATOM   3229  NZ  LYS A 412       9.906   0.663   8.688  1.00 45.88           N  
ATOM   3230  N   GLU A 413       8.195   8.672   8.766  1.00 46.72           N  
ATOM   3231  CA  GLU A 413       8.156   9.875   9.578  1.00 46.72           C  
ATOM   3232  C   GLU A 413       7.113  10.859   9.062  1.00 46.72           C  
ATOM   3233  CB  GLU A 413       9.531  10.547   9.617  1.00 46.72           C  
ATOM   3234  O   GLU A 413       6.438  11.531   9.844  1.00 46.72           O  
ATOM   3235  CG  GLU A 413      10.516   9.875  10.570  1.00 46.72           C  
ATOM   3236  CD  GLU A 413      11.695  10.758  10.938  1.00 46.72           C  
ATOM   3237  OE1 GLU A 413      12.547  10.328  11.750  1.00 46.72           O  
ATOM   3238  OE2 GLU A 413      11.773  11.891  10.406  1.00 46.72           O  
ATOM   3239  N   PHE A 414       6.855  10.820   7.824  1.00 46.19           N  
ATOM   3240  CA  PHE A 414       5.883  11.688   7.164  1.00 46.19           C  
ATOM   3241  C   PHE A 414       4.484  11.086   7.242  1.00 46.19           C  
ATOM   3242  CB  PHE A 414       6.273  11.922   5.703  1.00 46.19           C  
ATOM   3243  O   PHE A 414       3.492  11.812   7.309  1.00 46.19           O  
ATOM   3244  CG  PHE A 414       7.344  12.969   5.520  1.00 46.19           C  
ATOM   3245  CD1 PHE A 414       7.051  14.312   5.684  1.00 46.19           C  
ATOM   3246  CD2 PHE A 414       8.641  12.594   5.188  1.00 46.19           C  
ATOM   3247  CE1 PHE A 414       8.039  15.281   5.516  1.00 46.19           C  
ATOM   3248  CE2 PHE A 414       9.633  13.562   5.020  1.00 46.19           C  
ATOM   3249  CZ  PHE A 414       9.328  14.898   5.180  1.00 46.19           C  
ATOM   3250  N   ASN A 415       4.422   9.680   7.250  1.00 43.34           N  
ATOM   3251  CA  ASN A 415       3.211   8.922   7.531  1.00 43.34           C  
ATOM   3252  C   ASN A 415       2.719   9.156   8.961  1.00 43.34           C  
ATOM   3253  CB  ASN A 415       3.443   7.426   7.297  1.00 43.34           C  
ATOM   3254  O   ASN A 415       1.513   9.211   9.203  1.00 43.34           O  
ATOM   3255  CG  ASN A 415       3.205   7.020   5.855  1.00 43.34           C  
ATOM   3256  ND2 ASN A 415       3.627   5.809   5.504  1.00 43.34           N  
ATOM   3257  OD1 ASN A 415       2.648   7.785   5.066  1.00 43.34           O  
ATOM   3258  N   SER A 416       3.650   9.383   9.891  1.00 47.81           N  
ATOM   3259  CA  SER A 416       3.359   9.695  11.289  1.00 47.81           C  
ATOM   3260  C   SER A 416       2.961  11.156  11.461  1.00 47.81           C  
ATOM   3261  CB  SER A 416       4.566   9.375  12.172  1.00 47.81           C  
ATOM   3262  O   SER A 416       2.141  11.484  12.320  1.00 47.81           O  
ATOM   3263  OG  SER A 416       5.453  10.484  12.227  1.00 47.81           O  
ATOM   3264  N   LEU A 417       3.283  12.102  10.430  1.00 45.44           N  
ATOM   3265  CA  LEU A 417       3.000  13.539  10.438  1.00 45.44           C  
ATOM   3266  C   LEU A 417       1.845  13.867   9.500  1.00 45.44           C  
ATOM   3267  CB  LEU A 417       4.242  14.328  10.039  1.00 45.44           C  
ATOM   3268  O   LEU A 417       1.415  15.016   9.422  1.00 45.44           O  
ATOM   3269  CG  LEU A 417       5.316  14.500  11.117  1.00 45.44           C  
ATOM   3270  CD1 LEU A 417       6.641  14.922  10.484  1.00 45.44           C  
ATOM   3271  CD2 LEU A 417       4.871  15.516  12.164  1.00 45.44           C  
ATOM   3272  N   GLU A 418       1.168  12.898   8.672  1.00 44.78           N  
ATOM   3273  CA  GLU A 418       0.054  12.891   7.730  1.00 44.78           C  
ATOM   3274  C   GLU A 418      -1.248  13.305   8.406  1.00 44.78           C  
ATOM   3275  CB  GLU A 418      -0.102  11.508   7.098  1.00 44.78           C  
ATOM   3276  O   GLU A 418      -2.287  13.414   7.758  1.00 44.78           O  
ATOM   3277  CG  GLU A 418      -0.744  11.531   5.719  1.00 44.78           C  
ATOM   3278  CD  GLU A 418      -0.720  10.180   5.020  1.00 44.78           C  
ATOM   3279  OE1 GLU A 418      -1.202  10.086   3.867  1.00 44.78           O  
ATOM   3280  OE2 GLU A 418      -0.215   9.211   5.629  1.00 44.78           O  
ATOM   3281  N   LYS A 419      -1.191  13.930   9.672  1.00 48.25           N  
ATOM   3282  CA  LYS A 419      -2.246  14.594  10.438  1.00 48.25           C  
ATOM   3283  C   LYS A 419      -2.691  15.883   9.758  1.00 48.25           C  
ATOM   3284  CB  LYS A 419      -1.773  14.883  11.867  1.00 48.25           C  
ATOM   3285  O   LYS A 419      -3.867  16.250   9.820  1.00 48.25           O  
ATOM   3286  CG  LYS A 419      -2.072  13.766  12.859  1.00 48.25           C  
ATOM   3287  CD  LYS A 419      -1.689  14.164  14.273  1.00 48.25           C  
ATOM   3288  CE  LYS A 419      -1.920  13.023  15.258  1.00 48.25           C  
ATOM   3289  NZ  LYS A 419      -1.579  13.422  16.656  1.00 48.25           N  
ATOM   3290  N   ARG A 420      -2.494  16.094   8.250  1.00 42.25           N  
ATOM   3291  CA  ARG A 420      -3.014  17.328   7.676  1.00 42.25           C  
ATOM   3292  C   ARG A 420      -2.906  17.297   6.152  1.00 42.25           C  
ATOM   3293  CB  ARG A 420      -2.268  18.531   8.234  1.00 42.25           C  
ATOM   3294  O   ARG A 420      -3.508  18.141   5.473  1.00 42.25           O  
ATOM   3295  CG  ARG A 420      -2.836  19.062   9.547  1.00 42.25           C  
ATOM   3296  CD  ARG A 420      -2.010  20.203  10.102  1.00 42.25           C  
ATOM   3297  NE  ARG A 420      -2.178  21.422   9.305  1.00 42.25           N  
ATOM   3298  NH1 ARG A 420      -0.659  22.672  10.516  1.00 42.25           N  
ATOM   3299  NH2 ARG A 420      -1.761  23.609   8.742  1.00 42.25           N  
ATOM   3300  CZ  ARG A 420      -1.532  22.562   9.523  1.00 42.25           C  
ATOM   3301  N   MET A 421      -3.266  16.234   5.262  1.00 46.50           N  
ATOM   3302  CA  MET A 421      -3.754  16.641   3.949  1.00 46.50           C  
ATOM   3303  C   MET A 421      -3.404  15.609   2.889  1.00 46.50           C  
ATOM   3304  CB  MET A 421      -3.172  18.000   3.562  1.00 46.50           C  
ATOM   3305  O   MET A 421      -2.248  15.203   2.768  1.00 46.50           O  
ATOM   3306  CG  MET A 421      -3.779  19.172   4.324  1.00 46.50           C  
ATOM   3307  SD  MET A 421      -3.215  20.797   3.688  1.00 46.50           S  
ATOM   3308  CE  MET A 421      -4.238  20.938   2.195  1.00 46.50           C  
ATOM   3309  N   GLU A 422      -4.242  14.570   2.557  1.00 48.25           N  
ATOM   3310  CA  GLU A 422      -4.316  13.719   1.378  1.00 48.25           C  
ATOM   3311  C   GLU A 422      -3.607  14.352   0.185  1.00 48.25           C  
ATOM   3312  CB  GLU A 422      -5.773  13.414   1.024  1.00 48.25           C  
ATOM   3313  O   GLU A 422      -2.908  13.672  -0.566  1.00 48.25           O  
ATOM   3314  CG  GLU A 422      -6.336  12.188   1.732  1.00 48.25           C  
ATOM   3315  CD  GLU A 422      -7.781  11.898   1.371  1.00 48.25           C  
ATOM   3316  OE1 GLU A 422      -8.359  10.922   1.906  1.00 48.25           O  
ATOM   3317  OE2 GLU A 422      -8.344  12.648   0.545  1.00 48.25           O  
ATOM   3318  N   ASN A 423      -3.480  15.781   0.042  1.00 43.84           N  
ATOM   3319  CA  ASN A 423      -2.844  16.531  -1.038  1.00 43.84           C  
ATOM   3320  C   ASN A 423      -1.341  16.672  -0.813  1.00 43.84           C  
ATOM   3321  CB  ASN A 423      -3.488  17.906  -1.192  1.00 43.84           C  
ATOM   3322  O   ASN A 423      -0.559  16.609  -1.764  1.00 43.84           O  
ATOM   3323  CG  ASN A 423      -3.342  18.469  -2.594  1.00 43.84           C  
ATOM   3324  ND2 ASN A 423      -3.750  19.719  -2.777  1.00 43.84           N  
ATOM   3325  OD1 ASN A 423      -2.865  17.781  -3.502  1.00 43.84           O  
ATOM   3326  N   LEU A 424      -0.884  16.656   0.380  1.00 43.50           N  
ATOM   3327  CA  LEU A 424       0.521  16.766   0.759  1.00 43.50           C  
ATOM   3328  C   LEU A 424       1.225  15.422   0.591  1.00 43.50           C  
ATOM   3329  CB  LEU A 424       0.653  17.234   2.207  1.00 43.50           C  
ATOM   3330  O   LEU A 424       2.393  15.367   0.200  1.00 43.50           O  
ATOM   3331  CG  LEU A 424       1.821  18.188   2.504  1.00 43.50           C  
ATOM   3332  CD1 LEU A 424       1.429  19.625   2.201  1.00 43.50           C  
ATOM   3333  CD2 LEU A 424       2.270  18.031   3.953  1.00 43.50           C  
ATOM   3334  N   ASN A 425       0.526  14.375   0.809  1.00 44.09           N  
ATOM   3335  CA  ASN A 425       1.021  13.016   0.594  1.00 44.09           C  
ATOM   3336  C   ASN A 425       1.289  12.742  -0.884  1.00 44.09           C  
ATOM   3337  CB  ASN A 425       0.032  11.992   1.150  1.00 44.09           C  
ATOM   3338  O   ASN A 425       2.299  12.133  -1.233  1.00 44.09           O  
ATOM   3339  CG  ASN A 425       0.606  10.586   1.188  1.00 44.09           C  
ATOM   3340  ND2 ASN A 425      -0.267   9.594   1.299  1.00 44.09           N  
ATOM   3341  OD1 ASN A 425       1.823  10.398   1.117  1.00 44.09           O  
ATOM   3342  N   LYS A 426       0.389  13.203  -1.772  1.00 51.75           N  
ATOM   3343  CA  LYS A 426       0.555  13.055  -3.215  1.00 51.75           C  
ATOM   3344  C   LYS A 426       1.717  13.906  -3.725  1.00 51.75           C  
ATOM   3345  CB  LYS A 426      -0.733  13.438  -3.945  1.00 51.75           C  
ATOM   3346  O   LYS A 426       2.490  13.461  -4.578  1.00 51.75           O  
ATOM   3347  CG  LYS A 426      -1.828  12.391  -3.863  1.00 51.75           C  
ATOM   3348  CD  LYS A 426      -3.033  12.766  -4.715  1.00 51.75           C  
ATOM   3349  CE  LYS A 426      -4.156  11.742  -4.582  1.00 51.75           C  
ATOM   3350  NZ  LYS A 426      -5.367  12.156  -5.352  1.00 51.75           N  
ATOM   3351  N   LYS A 427       1.856  15.125  -3.205  1.00 52.66           N  
ATOM   3352  CA  LYS A 427       2.928  16.047  -3.574  1.00 52.66           C  
ATOM   3353  C   LYS A 427       4.273  15.562  -3.045  1.00 52.66           C  
ATOM   3354  CB  LYS A 427       2.629  17.453  -3.047  1.00 52.66           C  
ATOM   3355  O   LYS A 427       5.293  15.672  -3.734  1.00 52.66           O  
ATOM   3356  CG  LYS A 427       1.635  18.234  -3.895  1.00 52.66           C  
ATOM   3357  CD  LYS A 427       1.445  19.656  -3.369  1.00 52.66           C  
ATOM   3358  CE  LYS A 427       0.362  20.391  -4.141  1.00 52.66           C  
ATOM   3359  NZ  LYS A 427       0.085  21.734  -3.551  1.00 52.66           N  
ATOM   3360  N   VAL A 428       4.359  15.070  -1.905  1.00 57.56           N  
ATOM   3361  CA  VAL A 428       5.559  14.516  -1.287  1.00 57.56           C  
ATOM   3362  C   VAL A 428       5.977  13.242  -2.018  1.00 57.56           C  
ATOM   3363  CB  VAL A 428       5.340  14.219   0.214  1.00 57.56           C  
ATOM   3364  O   VAL A 428       7.156  13.047  -2.318  1.00 57.56           O  
ATOM   3365  CG1 VAL A 428       6.512  13.422   0.786  1.00 57.56           C  
ATOM   3366  CG2 VAL A 428       5.148  15.523   0.989  1.00 57.56           C  
ATOM   3367  N   ASP A 429       4.977  12.359  -2.342  1.00 61.03           N  
ATOM   3368  CA  ASP A 429       5.238  11.141  -3.105  1.00 61.03           C  
ATOM   3369  C   ASP A 429       5.773  11.469  -4.496  1.00 61.03           C  
ATOM   3370  CB  ASP A 429       3.965  10.297  -3.219  1.00 61.03           C  
ATOM   3371  O   ASP A 429       6.703  10.820  -4.980  1.00 61.03           O  
ATOM   3372  CG  ASP A 429       3.621   9.570  -1.932  1.00 61.03           C  
ATOM   3373  OD1 ASP A 429       4.488   9.469  -1.038  1.00 61.03           O  
ATOM   3374  OD2 ASP A 429       2.473   9.086  -1.811  1.00 61.03           O  
ATOM   3375  N   ASP A 430       5.207  12.516  -5.082  1.00 64.12           N  
ATOM   3376  CA  ASP A 430       5.641  12.984  -6.395  1.00 64.12           C  
ATOM   3377  C   ASP A 430       7.039  13.594  -6.328  1.00 64.12           C  
ATOM   3378  CB  ASP A 430       4.645  14.008  -6.953  1.00 64.12           C  
ATOM   3379  O   ASP A 430       7.867  13.359  -7.211  1.00 64.12           O  
ATOM   3380  CG  ASP A 430       3.420  13.367  -7.574  1.00 64.12           C  
ATOM   3381  OD1 ASP A 430       3.363  12.117  -7.664  1.00 64.12           O  
ATOM   3382  OD2 ASP A 430       2.502  14.109  -7.984  1.00 64.12           O  
ATOM   3383  N   GLY A 431       7.281  14.445  -5.352  1.00 67.88           N  
ATOM   3384  CA  GLY A 431       8.602  15.016  -5.133  1.00 67.88           C  
ATOM   3385  C   GLY A 431       9.664  13.961  -4.883  1.00 67.88           C  
ATOM   3386  O   GLY A 431      10.773  14.055  -5.414  1.00 67.88           O  
ATOM   3387  N   PHE A 432       9.312  12.984  -4.195  1.00 69.25           N  
ATOM   3388  CA  PHE A 432      10.203  11.867  -3.893  1.00 69.25           C  
ATOM   3389  C   PHE A 432      10.539  11.078  -5.156  1.00 69.25           C  
ATOM   3390  CB  PHE A 432       9.562  10.938  -2.854  1.00 69.25           C  
ATOM   3391  O   PHE A 432      11.688  10.695  -5.367  1.00 69.25           O  
ATOM   3392  CG  PHE A 432       9.570  11.492  -1.457  1.00 69.25           C  
ATOM   3393  CD1 PHE A 432      10.766  11.805  -0.823  1.00 69.25           C  
ATOM   3394  CD2 PHE A 432       8.375  11.711  -0.777  1.00 69.25           C  
ATOM   3395  CE1 PHE A 432      10.773  12.320   0.471  1.00 69.25           C  
ATOM   3396  CE2 PHE A 432       8.375  12.227   0.516  1.00 69.25           C  
ATOM   3397  CZ  PHE A 432       9.578  12.531   1.139  1.00 69.25           C  
ATOM   3398  N   LEU A 433       9.594  10.797  -5.887  1.00 77.50           N  
ATOM   3399  CA  LEU A 433       9.766  10.055  -7.133  1.00 77.50           C  
ATOM   3400  C   LEU A 433      10.641  10.836  -8.109  1.00 77.50           C  
ATOM   3401  CB  LEU A 433       8.406   9.766  -7.773  1.00 77.50           C  
ATOM   3402  O   LEU A 433      11.477  10.250  -8.805  1.00 77.50           O  
ATOM   3403  CG  LEU A 433       8.414   8.797  -8.961  1.00 77.50           C  
ATOM   3404  CD1 LEU A 433       8.828   7.402  -8.508  1.00 77.50           C  
ATOM   3405  CD2 LEU A 433       7.039   8.758  -9.625  1.00 77.50           C  
ATOM   3406  N   ASP A 434      10.508  12.102  -8.125  1.00 76.69           N  
ATOM   3407  CA  ASP A 434      11.297  12.977  -8.984  1.00 76.69           C  
ATOM   3408  C   ASP A 434      12.766  12.969  -8.570  1.00 76.69           C  
ATOM   3409  CB  ASP A 434      10.750  14.406  -8.953  1.00 76.69           C  
ATOM   3410  O   ASP A 434      13.656  12.898  -9.422  1.00 76.69           O  
ATOM   3411  CG  ASP A 434       9.469  14.562  -9.742  1.00 76.69           C  
ATOM   3412  OD1 ASP A 434       9.148  13.688 -10.578  1.00 76.69           O  
ATOM   3413  OD2 ASP A 434       8.766  15.578  -9.539  1.00 76.69           O  
ATOM   3414  N   VAL A 435      12.984  13.078  -7.359  1.00 71.06           N  
ATOM   3415  CA  VAL A 435      14.352  13.070  -6.840  1.00 71.06           C  
ATOM   3416  C   VAL A 435      15.016  11.727  -7.133  1.00 71.06           C  
ATOM   3417  CB  VAL A 435      14.383  13.367  -5.324  1.00 71.06           C  
ATOM   3418  O   VAL A 435      16.156  11.680  -7.590  1.00 71.06           O  
ATOM   3419  CG1 VAL A 435      15.789  13.164  -4.766  1.00 71.06           C  
ATOM   3420  CG2 VAL A 435      13.898  14.789  -5.047  1.00 71.06           C  
ATOM   3421  N   TRP A 436      14.203  10.727  -6.844  1.00 76.69           N  
ATOM   3422  CA  TRP A 436      14.703   9.383  -7.117  1.00 76.69           C  
ATOM   3423  C   TRP A 436      15.023   9.211  -8.602  1.00 76.69           C  
ATOM   3424  CB  TRP A 436      13.672   8.336  -6.688  1.00 76.69           C  
ATOM   3425  O   TRP A 436      16.078   8.664  -8.953  1.00 76.69           O  
ATOM   3426  CG  TRP A 436      14.008   6.938  -7.117  1.00 76.69           C  
ATOM   3427  CD1 TRP A 436      13.406   6.215  -8.109  1.00 76.69           C  
ATOM   3428  CD2 TRP A 436      15.016   6.090  -6.559  1.00 76.69           C  
ATOM   3429  CE2 TRP A 436      14.977   4.871  -7.266  1.00 76.69           C  
ATOM   3430  CE3 TRP A 436      15.953   6.246  -5.531  1.00 76.69           C  
ATOM   3431  NE1 TRP A 436      13.984   4.973  -8.211  1.00 76.69           N  
ATOM   3432  CH2 TRP A 436      16.750   3.990  -5.965  1.00 76.69           C  
ATOM   3433  CZ2 TRP A 436      15.836   3.809  -6.977  1.00 76.69           C  
ATOM   3434  CZ3 TRP A 436      16.812   5.191  -5.242  1.00 76.69           C  
ATOM   3435  N   THR A 437      14.125   9.594  -9.375  1.00 80.12           N  
ATOM   3436  CA  THR A 437      14.281   9.500 -10.828  1.00 80.12           C  
ATOM   3437  C   THR A 437      15.523  10.258 -11.281  1.00 80.12           C  
ATOM   3438  CB  THR A 437      13.047  10.047 -11.562  1.00 80.12           C  
ATOM   3439  O   THR A 437      16.312   9.758 -12.086  1.00 80.12           O  
ATOM   3440  CG2 THR A 437      13.219   9.953 -13.070  1.00 80.12           C  
ATOM   3441  OG1 THR A 437      11.891   9.289 -11.172  1.00 80.12           O  
ATOM   3442  N   TYR A 438      15.797  11.391 -10.805  1.00 77.81           N  
ATOM   3443  CA  TYR A 438      16.969  12.195 -11.125  1.00 77.81           C  
ATOM   3444  C   TYR A 438      18.250  11.492 -10.703  1.00 77.81           C  
ATOM   3445  CB  TYR A 438      16.875  13.570 -10.453  1.00 77.81           C  
ATOM   3446  O   TYR A 438      19.234  11.484 -11.453  1.00 77.81           O  
ATOM   3447  CG  TYR A 438      16.000  14.555 -11.188  1.00 77.81           C  
ATOM   3448  CD1 TYR A 438      16.328  14.977 -12.477  1.00 77.81           C  
ATOM   3449  CD2 TYR A 438      14.844  15.062 -10.602  1.00 77.81           C  
ATOM   3450  CE1 TYR A 438      15.523  15.883 -13.156  1.00 77.81           C  
ATOM   3451  CE2 TYR A 438      14.039  15.969 -11.273  1.00 77.81           C  
ATOM   3452  OH  TYR A 438      13.586  17.281 -13.219  1.00 77.81           O  
ATOM   3453  CZ  TYR A 438      14.383  16.375 -12.547  1.00 77.81           C  
ATOM   3454  N   ASN A 439      18.281  11.008  -9.547  1.00 74.75           N  
ATOM   3455  CA  ASN A 439      19.453  10.297  -9.031  1.00 74.75           C  
ATOM   3456  C   ASN A 439      19.766   9.070  -9.883  1.00 74.75           C  
ATOM   3457  CB  ASN A 439      19.234   9.898  -7.574  1.00 74.75           C  
ATOM   3458  O   ASN A 439      20.938   8.797 -10.156  1.00 74.75           O  
ATOM   3459  CG  ASN A 439      19.344  11.070  -6.621  1.00 74.75           C  
ATOM   3460  ND2 ASN A 439      18.766  10.930  -5.434  1.00 74.75           N  
ATOM   3461  OD1 ASN A 439      19.953  12.094  -6.949  1.00 74.75           O  
ATOM   3462  N   ALA A 440      18.750   8.375 -10.156  1.00 75.81           N  
ATOM   3463  CA  ALA A 440      18.938   7.199 -11.008  1.00 75.81           C  
ATOM   3464  C   ALA A 440      19.500   7.590 -12.367  1.00 75.81           C  
ATOM   3465  CB  ALA A 440      17.609   6.457 -11.172  1.00 75.81           C  
ATOM   3466  O   ALA A 440      20.422   6.953 -12.867  1.00 75.81           O  
ATOM   3467  N   GLU A 441      18.953   8.641 -12.977  1.00 80.50           N  
ATOM   3468  CA  GLU A 441      19.438   9.133 -14.266  1.00 80.50           C  
ATOM   3469  C   GLU A 441      20.875   9.617 -14.180  1.00 80.50           C  
ATOM   3470  CB  GLU A 441      18.531  10.266 -14.766  1.00 80.50           C  
ATOM   3471  O   GLU A 441      21.688   9.352 -15.070  1.00 80.50           O  
ATOM   3472  CG  GLU A 441      17.172   9.797 -15.273  1.00 80.50           C  
ATOM   3473  CD  GLU A 441      16.297  10.930 -15.766  1.00 80.50           C  
ATOM   3474  OE1 GLU A 441      15.156  10.664 -16.219  1.00 80.50           O  
ATOM   3475  OE2 GLU A 441      16.750  12.102 -15.711  1.00 80.50           O  
ATOM   3476  N   LEU A 442      21.172  10.328 -13.180  1.00 77.94           N  
ATOM   3477  CA  LEU A 442      22.531  10.844 -12.969  1.00 77.94           C  
ATOM   3478  C   LEU A 442      23.531   9.695 -12.867  1.00 77.94           C  
ATOM   3479  CB  LEU A 442      22.578  11.695 -11.695  1.00 77.94           C  
ATOM   3480  O   LEU A 442      24.625   9.773 -13.438  1.00 77.94           O  
ATOM   3481  CG  LEU A 442      23.938  12.320 -11.352  1.00 77.94           C  
ATOM   3482  CD1 LEU A 442      24.391  13.234 -12.484  1.00 77.94           C  
ATOM   3483  CD2 LEU A 442      23.844  13.086 -10.039  1.00 77.94           C  
ATOM   3484  N   LEU A 443      23.250   8.758 -12.094  1.00 73.50           N  
ATOM   3485  CA  LEU A 443      24.125   7.598 -11.930  1.00 73.50           C  
ATOM   3486  C   LEU A 443      24.438   6.961 -13.281  1.00 73.50           C  
ATOM   3487  CB  LEU A 443      23.484   6.566 -11.008  1.00 73.50           C  
ATOM   3488  O   LEU A 443      25.578   6.621 -13.570  1.00 73.50           O  
ATOM   3489  CG  LEU A 443      23.562   6.859  -9.508  1.00 73.50           C  
ATOM   3490  CD1 LEU A 443      22.656   5.906  -8.727  1.00 73.50           C  
ATOM   3491  CD2 LEU A 443      25.000   6.762  -9.016  1.00 73.50           C  
ATOM   3492  N   ILE A 444      23.438   6.766 -14.039  1.00 75.62           N  
ATOM   3493  CA  ILE A 444      23.578   6.160 -15.352  1.00 75.62           C  
ATOM   3494  C   ILE A 444      24.438   7.066 -16.250  1.00 75.62           C  
ATOM   3495  CB  ILE A 444      22.203   5.895 -16.016  1.00 75.62           C  
ATOM   3496  O   ILE A 444      25.312   6.586 -16.969  1.00 75.62           O  
ATOM   3497  CG1 ILE A 444      21.422   4.855 -15.211  1.00 75.62           C  
ATOM   3498  CG2 ILE A 444      22.391   5.445 -17.469  1.00 75.62           C  
ATOM   3499  CD1 ILE A 444      19.969   4.695 -15.656  1.00 75.62           C  
ATOM   3500  N   LEU A 445      24.203   8.359 -16.219  1.00 79.00           N  
ATOM   3501  CA  LEU A 445      24.984   9.320 -16.984  1.00 79.00           C  
ATOM   3502  C   LEU A 445      26.469   9.234 -16.609  1.00 79.00           C  
ATOM   3503  CB  LEU A 445      24.469  10.742 -16.734  1.00 79.00           C  
ATOM   3504  O   LEU A 445      27.328   9.258 -17.484  1.00 79.00           O  
ATOM   3505  CG  LEU A 445      23.078  11.062 -17.297  1.00 79.00           C  
ATOM   3506  CD1 LEU A 445      22.641  12.461 -16.859  1.00 79.00           C  
ATOM   3507  CD2 LEU A 445      23.078  10.938 -18.812  1.00 79.00           C  
ATOM   3508  N   LEU A 446      26.766   9.195 -15.375  1.00 71.19           N  
ATOM   3509  CA  LEU A 446      28.141   9.109 -14.883  1.00 71.19           C  
ATOM   3510  C   LEU A 446      28.797   7.820 -15.352  1.00 71.19           C  
ATOM   3511  CB  LEU A 446      28.172   9.195 -13.359  1.00 71.19           C  
ATOM   3512  O   LEU A 446      29.969   7.832 -15.750  1.00 71.19           O  
ATOM   3513  CG  LEU A 446      27.922  10.578 -12.750  1.00 71.19           C  
ATOM   3514  CD1 LEU A 446      27.750  10.461 -11.234  1.00 71.19           C  
ATOM   3515  CD2 LEU A 446      29.062  11.531 -13.094  1.00 71.19           C  
ATOM   3516  N   GLU A 447      28.062   6.746 -15.266  1.00 71.81           N  
ATOM   3517  CA  GLU A 447      28.594   5.457 -15.703  1.00 71.81           C  
ATOM   3518  C   GLU A 447      28.875   5.457 -17.203  1.00 71.81           C  
ATOM   3519  CB  GLU A 447      27.609   4.332 -15.352  1.00 71.81           C  
ATOM   3520  O   GLU A 447      29.875   4.895 -17.641  1.00 71.81           O  
ATOM   3521  CG  GLU A 447      28.188   2.936 -15.555  1.00 71.81           C  
ATOM   3522  CD  GLU A 447      29.406   2.650 -14.695  1.00 71.81           C  
ATOM   3523  OE1 GLU A 447      30.219   1.777 -15.062  1.00 71.81           O  
ATOM   3524  OE2 GLU A 447      29.531   3.303 -13.633  1.00 71.81           O  
ATOM   3525  N   ASN A 448      27.984   5.969 -17.953  1.00 76.81           N  
ATOM   3526  CA  ASN A 448      28.203   6.094 -19.391  1.00 76.81           C  
ATOM   3527  C   ASN A 448      29.438   6.922 -19.703  1.00 76.81           C  
ATOM   3528  CB  ASN A 448      26.969   6.707 -20.062  1.00 76.81           C  
ATOM   3529  O   ASN A 448      30.219   6.574 -20.594  1.00 76.81           O  
ATOM   3530  CG  ASN A 448      25.844   5.711 -20.234  1.00 76.81           C  
ATOM   3531  ND2 ASN A 448      24.641   6.211 -20.438  1.00 76.81           N  
ATOM   3532  OD1 ASN A 448      26.062   4.496 -20.188  1.00 76.81           O  
ATOM   3533  N   GLU A 449      29.594   8.055 -18.938  1.00 73.19           N  
ATOM   3534  CA  GLU A 449      30.766   8.891 -19.125  1.00 73.19           C  
ATOM   3535  C   GLU A 449      32.062   8.117 -18.828  1.00 73.19           C  
ATOM   3536  CB  GLU A 449      30.688  10.133 -18.234  1.00 73.19           C  
ATOM   3537  O   GLU A 449      33.031   8.188 -19.578  1.00 73.19           O  
ATOM   3538  CG  GLU A 449      31.828  11.133 -18.469  1.00 73.19           C  
ATOM   3539  CD  GLU A 449      31.641  11.969 -19.734  1.00 73.19           C  
ATOM   3540  OE1 GLU A 449      32.625  12.555 -20.219  1.00 73.19           O  
ATOM   3541  OE2 GLU A 449      30.484  12.031 -20.234  1.00 73.19           O  
ATOM   3542  N   ARG A 450      32.000   7.539 -17.766  1.00 68.94           N  
ATOM   3543  CA  ARG A 450      33.156   6.758 -17.328  1.00 68.94           C  
ATOM   3544  C   ARG A 450      33.500   5.695 -18.359  1.00 68.94           C  
ATOM   3545  CB  ARG A 450      32.875   6.105 -15.977  1.00 68.94           C  
ATOM   3546  O   ARG A 450      34.688   5.520 -18.703  1.00 68.94           O  
ATOM   3547  CG  ARG A 450      34.062   5.305 -15.438  1.00 68.94           C  
ATOM   3548  CD  ARG A 450      33.719   4.613 -14.125  1.00 68.94           C  
ATOM   3549  NE  ARG A 450      34.812   3.777 -13.648  1.00 68.94           N  
ATOM   3550  NH1 ARG A 450      33.875   3.365 -11.578  1.00 68.94           N  
ATOM   3551  NH2 ARG A 450      35.906   2.463 -12.117  1.00 68.94           N  
ATOM   3552  CZ  ARG A 450      34.875   3.203 -12.453  1.00 68.94           C  
ATOM   3553  N   THR A 451      32.562   4.895 -18.797  1.00 65.94           N  
ATOM   3554  CA  THR A 451      32.750   3.820 -19.766  1.00 65.94           C  
ATOM   3555  C   THR A 451      33.312   4.363 -21.078  1.00 65.94           C  
ATOM   3556  CB  THR A 451      31.422   3.084 -20.031  1.00 65.94           C  
ATOM   3557  O   THR A 451      34.250   3.803 -21.641  1.00 65.94           O  
ATOM   3558  CG2 THR A 451      31.625   1.941 -21.031  1.00 65.94           C  
ATOM   3559  OG1 THR A 451      30.922   2.553 -18.812  1.00 65.94           O  
ATOM   3560  N   LEU A 452      32.750   5.391 -21.500  1.00 71.12           N  
ATOM   3561  CA  LEU A 452      33.188   5.973 -22.766  1.00 71.12           C  
ATOM   3562  C   LEU A 452      34.562   6.633 -22.641  1.00 71.12           C  
ATOM   3563  CB  LEU A 452      32.156   6.996 -23.250  1.00 71.12           C  
ATOM   3564  O   LEU A 452      35.375   6.539 -23.547  1.00 71.12           O  
ATOM   3565  CG  LEU A 452      30.797   6.438 -23.688  1.00 71.12           C  
ATOM   3566  CD1 LEU A 452      29.844   7.578 -24.062  1.00 71.12           C  
ATOM   3567  CD2 LEU A 452      30.953   5.469 -24.859  1.00 71.12           C  
ATOM   3568  N   ASP A 453      34.812   7.371 -21.562  1.00 70.38           N  
ATOM   3569  CA  ASP A 453      36.094   8.016 -21.312  1.00 70.38           C  
ATOM   3570  C   ASP A 453      37.219   6.984 -21.203  1.00 70.38           C  
ATOM   3571  CB  ASP A 453      36.062   8.875 -20.047  1.00 70.38           C  
ATOM   3572  O   ASP A 453      38.344   7.219 -21.672  1.00 70.38           O  
ATOM   3573  CG  ASP A 453      35.344  10.203 -20.266  1.00 70.38           C  
ATOM   3574  OD1 ASP A 453      35.094  10.578 -21.422  1.00 70.38           O  
ATOM   3575  OD2 ASP A 453      35.031  10.883 -19.250  1.00 70.38           O  
ATOM   3576  N   PHE A 454      37.000   5.973 -20.531  1.00 64.62           N  
ATOM   3577  CA  PHE A 454      37.969   4.895 -20.391  1.00 64.62           C  
ATOM   3578  C   PHE A 454      38.375   4.348 -21.766  1.00 64.62           C  
ATOM   3579  CB  PHE A 454      37.406   3.770 -19.516  1.00 64.62           C  
ATOM   3580  O   PHE A 454      39.562   4.141 -22.031  1.00 64.62           O  
ATOM   3581  CG  PHE A 454      38.375   2.650 -19.266  1.00 64.62           C  
ATOM   3582  CD1 PHE A 454      38.312   1.465 -19.984  1.00 64.62           C  
ATOM   3583  CD2 PHE A 454      39.406   2.787 -18.312  1.00 64.62           C  
ATOM   3584  CE1 PHE A 454      39.219   0.427 -19.766  1.00 64.62           C  
ATOM   3585  CE2 PHE A 454      40.312   1.755 -18.094  1.00 64.62           C  
ATOM   3586  CZ  PHE A 454      40.188   0.576 -18.812  1.00 64.62           C  
ATOM   3587  N   HIS A 455      37.406   4.133 -22.547  1.00 64.94           N  
ATOM   3588  CA  HIS A 455      37.656   3.627 -23.891  1.00 64.94           C  
ATOM   3589  C   HIS A 455      38.438   4.641 -24.719  1.00 64.94           C  
ATOM   3590  CB  HIS A 455      36.344   3.271 -24.594  1.00 64.94           C  
ATOM   3591  O   HIS A 455      39.344   4.270 -25.469  1.00 64.94           O  
ATOM   3592  CG  HIS A 455      35.656   2.072 -24.031  1.00 64.94           C  
ATOM   3593  CD2 HIS A 455      34.438   1.935 -23.453  1.00 64.94           C  
ATOM   3594  ND1 HIS A 455      36.250   0.823 -24.000  1.00 64.94           N  
ATOM   3595  CE1 HIS A 455      35.406  -0.033 -23.438  1.00 64.94           C  
ATOM   3596  NE2 HIS A 455      34.312   0.616 -23.094  1.00 64.94           N  
ATOM   3597  N   ASP A 456      38.062   5.879 -24.609  1.00 66.69           N  
ATOM   3598  CA  ASP A 456      38.750   6.961 -25.312  1.00 66.69           C  
ATOM   3599  C   ASP A 456      40.219   7.055 -24.891  1.00 66.69           C  
ATOM   3600  CB  ASP A 456      38.031   8.297 -25.078  1.00 66.69           C  
ATOM   3601  O   ASP A 456      41.094   7.293 -25.703  1.00 66.69           O  
ATOM   3602  CG  ASP A 456      36.750   8.430 -25.875  1.00 66.69           C  
ATOM   3603  OD1 ASP A 456      36.500   7.613 -26.781  1.00 66.69           O  
ATOM   3604  OD2 ASP A 456      35.969   9.375 -25.578  1.00 66.69           O  
ATOM   3605  N   PHE A 457      40.406   6.898 -23.625  1.00 64.25           N  
ATOM   3606  CA  PHE A 457      41.781   6.938 -23.094  1.00 64.25           C  
ATOM   3607  C   PHE A 457      42.625   5.801 -23.656  1.00 64.25           C  
ATOM   3608  CB  PHE A 457      41.750   6.852 -21.562  1.00 64.25           C  
ATOM   3609  O   PHE A 457      43.781   6.000 -24.016  1.00 64.25           O  
ATOM   3610  CG  PHE A 457      43.094   6.938 -20.922  1.00 64.25           C  
ATOM   3611  CD1 PHE A 457      43.781   5.785 -20.516  1.00 64.25           C  
ATOM   3612  CD2 PHE A 457      43.719   8.164 -20.734  1.00 64.25           C  
ATOM   3613  CE1 PHE A 457      45.031   5.859 -19.938  1.00 64.25           C  
ATOM   3614  CE2 PHE A 457      45.000   8.250 -20.156  1.00 64.25           C  
ATOM   3615  CZ  PHE A 457      45.625   7.090 -19.750  1.00 64.25           C  
ATOM   3616  N   ASN A 458      42.062   4.625 -23.734  1.00 65.88           N  
ATOM   3617  CA  ASN A 458      42.750   3.461 -24.297  1.00 65.88           C  
ATOM   3618  C   ASN A 458      43.094   3.672 -25.766  1.00 65.88           C  
ATOM   3619  CB  ASN A 458      41.875   2.205 -24.125  1.00 65.88           C  
ATOM   3620  O   ASN A 458      44.188   3.307 -26.203  1.00 65.88           O  
ATOM   3621  CG  ASN A 458      41.844   1.699 -22.703  1.00 65.88           C  
ATOM   3622  ND2 ASN A 458      40.812   0.940 -22.359  1.00 65.88           N  
ATOM   3623  OD1 ASN A 458      42.750   1.990 -21.906  1.00 65.88           O  
ATOM   3624  N   VAL A 459      42.125   4.199 -26.484  1.00 64.44           N  
ATOM   3625  CA  VAL A 459      42.375   4.488 -27.906  1.00 64.44           C  
ATOM   3626  C   VAL A 459      43.469   5.531 -28.047  1.00 64.44           C  
ATOM   3627  CB  VAL A 459      41.062   4.977 -28.594  1.00 64.44           C  
ATOM   3628  O   VAL A 459      44.344   5.406 -28.906  1.00 64.44           O  
ATOM   3629  CG1 VAL A 459      41.344   5.445 -30.016  1.00 64.44           C  
ATOM   3630  CG2 VAL A 459      40.031   3.867 -28.594  1.00 64.44           C  
ATOM   3631  N   LYS A 460      43.406   6.559 -27.234  1.00 68.75           N  
ATOM   3632  CA  LYS A 460      44.438   7.598 -27.234  1.00 68.75           C  
ATOM   3633  C   LYS A 460      45.812   7.008 -26.922  1.00 68.75           C  
ATOM   3634  CB  LYS A 460      44.094   8.688 -26.219  1.00 68.75           C  
ATOM   3635  O   LYS A 460      46.781   7.367 -27.562  1.00 68.75           O  
ATOM   3636  CG  LYS A 460      45.031   9.875 -26.234  1.00 68.75           C  
ATOM   3637  CD  LYS A 460      44.594  10.961 -25.266  1.00 68.75           C  
ATOM   3638  CE  LYS A 460      45.562  12.141 -25.266  1.00 68.75           C  
ATOM   3639  NZ  LYS A 460      45.125  13.211 -24.328  1.00 68.75           N  
ATOM   3640  N   ASN A 461      45.875   6.203 -25.922  1.00 71.88           N  
ATOM   3641  CA  ASN A 461      47.125   5.523 -25.578  1.00 71.88           C  
ATOM   3642  C   ASN A 461      47.656   4.711 -26.734  1.00 71.88           C  
ATOM   3643  CB  ASN A 461      46.906   4.625 -24.359  1.00 71.88           C  
ATOM   3644  O   ASN A 461      48.875   4.723 -27.000  1.00 71.88           O  
ATOM   3645  CG  ASN A 461      48.219   4.191 -23.719  1.00 71.88           C  
ATOM   3646  ND2 ASN A 461      48.188   3.062 -23.016  1.00 71.88           N  
ATOM   3647  OD1 ASN A 461      49.250   4.867 -23.844  1.00 71.88           O  
ATOM   3648  N   LEU A 462      46.812   3.998 -27.375  1.00 72.62           N  
ATOM   3649  CA  LEU A 462      47.156   3.219 -28.547  1.00 72.62           C  
ATOM   3650  C   LEU A 462      47.656   4.125 -29.672  1.00 72.62           C  
ATOM   3651  CB  LEU A 462      45.969   2.398 -29.031  1.00 72.62           C  
ATOM   3652  O   LEU A 462      48.625   3.803 -30.344  1.00 72.62           O  
ATOM   3653  CG  LEU A 462      46.219   1.422 -30.188  1.00 72.62           C  
ATOM   3654  CD1 LEU A 462      47.281   0.406 -29.781  1.00 72.62           C  
ATOM   3655  CD2 LEU A 462      44.938   0.721 -30.609  1.00 72.62           C  
ATOM   3656  N   TYR A 463      46.906   5.148 -29.891  1.00 73.19           N  
ATOM   3657  CA  TYR A 463      47.312   6.152 -30.875  1.00 73.19           C  
ATOM   3658  C   TYR A 463      48.719   6.664 -30.594  1.00 73.19           C  
ATOM   3659  CB  TYR A 463      46.312   7.320 -30.875  1.00 73.19           C  
ATOM   3660  O   TYR A 463      49.562   6.750 -31.516  1.00 73.19           O  
ATOM   3661  CG  TYR A 463      46.750   8.477 -31.750  1.00 73.19           C  
ATOM   3662  CD1 TYR A 463      47.438   9.570 -31.219  1.00 73.19           C  
ATOM   3663  CD2 TYR A 463      46.469   8.477 -33.125  1.00 73.19           C  
ATOM   3664  CE1 TYR A 463      47.812  10.633 -32.000  1.00 73.19           C  
ATOM   3665  CE2 TYR A 463      46.875   9.539 -33.938  1.00 73.19           C  
ATOM   3666  OH  TYR A 463      47.938  11.664 -34.156  1.00 73.19           O  
ATOM   3667  CZ  TYR A 463      47.531  10.609 -33.375  1.00 73.19           C  
ATOM   3668  N   GLU A 464      49.000   7.059 -29.375  1.00 80.44           N  
ATOM   3669  CA  GLU A 464      50.312   7.574 -28.969  1.00 80.44           C  
ATOM   3670  C   GLU A 464      51.406   6.516 -29.141  1.00 80.44           C  
ATOM   3671  CB  GLU A 464      50.250   8.047 -27.516  1.00 80.44           C  
ATOM   3672  O   GLU A 464      52.531   6.836 -29.531  1.00 80.44           O  
ATOM   3673  CG  GLU A 464      49.469   9.328 -27.312  1.00 80.44           C  
ATOM   3674  CD  GLU A 464      50.000  10.508 -28.094  1.00 80.44           C  
ATOM   3675  OE1 GLU A 464      49.219  11.445 -28.391  1.00 80.44           O  
ATOM   3676  OE2 GLU A 464      51.219  10.500 -28.406  1.00 80.44           O  
ATOM   3677  N   LYS A 465      51.125   5.324 -28.844  1.00 82.00           N  
ATOM   3678  CA  LYS A 465      52.031   4.203 -29.016  1.00 82.00           C  
ATOM   3679  C   LYS A 465      52.406   4.008 -30.484  1.00 82.00           C  
ATOM   3680  CB  LYS A 465      51.438   2.918 -28.438  1.00 82.00           C  
ATOM   3681  O   LYS A 465      53.562   3.805 -30.812  1.00 82.00           O  
ATOM   3682  CG  LYS A 465      52.406   1.750 -28.375  1.00 82.00           C  
ATOM   3683  CD  LYS A 465      51.781   0.541 -27.688  1.00 82.00           C  
ATOM   3684  CE  LYS A 465      52.750  -0.638 -27.656  1.00 82.00           C  
ATOM   3685  NZ  LYS A 465      52.156  -1.807 -26.922  1.00 82.00           N  
ATOM   3686  N   VAL A 466      51.344   4.004 -31.328  1.00 79.50           N  
ATOM   3687  CA  VAL A 466      51.531   3.834 -32.750  1.00 79.50           C  
ATOM   3688  C   VAL A 466      52.312   5.008 -33.312  1.00 79.50           C  
ATOM   3689  CB  VAL A 466      50.156   3.715 -33.500  1.00 79.50           C  
ATOM   3690  O   VAL A 466      53.219   4.820 -34.156  1.00 79.50           O  
ATOM   3691  CG1 VAL A 466      50.375   3.771 -35.000  1.00 79.50           C  
ATOM   3692  CG2 VAL A 466      49.469   2.422 -33.094  1.00 79.50           C  
ATOM   3693  N   LYS A 467      51.969   6.160 -32.906  1.00 83.69           N  
ATOM   3694  CA  LYS A 467      52.688   7.371 -33.312  1.00 83.69           C  
ATOM   3695  C   LYS A 467      54.156   7.289 -32.906  1.00 83.69           C  
ATOM   3696  CB  LYS A 467      52.031   8.609 -32.656  1.00 83.69           C  
ATOM   3697  O   LYS A 467      55.031   7.641 -33.688  1.00 83.69           O  
ATOM   3698  CG  LYS A 467      52.625   9.922 -33.125  1.00 83.69           C  
ATOM   3699  CD  LYS A 467      51.906  11.117 -32.531  1.00 83.69           C  
ATOM   3700  CE  LYS A 467      52.531  12.438 -32.969  1.00 83.69           C  
ATOM   3701  NZ  LYS A 467      51.812  13.609 -32.406  1.00 83.69           N  
ATOM   3702  N   SER A 468      54.406   6.824 -31.734  1.00 87.50           N  
ATOM   3703  CA  SER A 468      55.750   6.699 -31.219  1.00 87.50           C  
ATOM   3704  C   SER A 468      56.562   5.648 -32.000  1.00 87.50           C  
ATOM   3705  CB  SER A 468      55.750   6.336 -29.734  1.00 87.50           C  
ATOM   3706  O   SER A 468      57.750   5.824 -32.250  1.00 87.50           O  
ATOM   3707  OG  SER A 468      57.062   6.098 -29.250  1.00 87.50           O  
ATOM   3708  N   GLN A 469      55.938   4.570 -32.375  1.00 86.56           N  
ATOM   3709  CA  GLN A 469      56.562   3.479 -33.125  1.00 86.56           C  
ATOM   3710  C   GLN A 469      56.906   3.906 -34.531  1.00 86.56           C  
ATOM   3711  CB  GLN A 469      55.625   2.256 -33.156  1.00 86.56           C  
ATOM   3712  O   GLN A 469      57.969   3.586 -35.062  1.00 86.56           O  
ATOM   3713  CG  GLN A 469      55.531   1.522 -31.812  1.00 86.56           C  
ATOM   3714  CD  GLN A 469      54.750   0.239 -31.906  1.00 86.56           C  
ATOM   3715  NE2 GLN A 469      55.344  -0.866 -31.469  1.00 86.56           N  
ATOM   3716  OE1 GLN A 469      53.594   0.239 -32.375  1.00 86.56           O  
ATOM   3717  N   LEU A 470      55.938   4.637 -35.219  1.00 86.12           N  
ATOM   3718  CA  LEU A 470      56.000   4.977 -36.625  1.00 86.12           C  
ATOM   3719  C   LEU A 470      56.875   6.219 -36.844  1.00 86.12           C  
ATOM   3720  CB  LEU A 470      54.625   5.199 -37.219  1.00 86.12           C  
ATOM   3721  O   LEU A 470      57.500   6.363 -37.875  1.00 86.12           O  
ATOM   3722  CG  LEU A 470      53.719   3.973 -37.281  1.00 86.12           C  
ATOM   3723  CD1 LEU A 470      52.312   4.375 -37.750  1.00 86.12           C  
ATOM   3724  CD2 LEU A 470      54.312   2.924 -38.219  1.00 86.12           C  
ATOM   3725  N   ARG A 471      57.031   7.051 -35.969  1.00 88.06           N  
ATOM   3726  CA  ARG A 471      57.844   8.266 -36.031  1.00 88.06           C  
ATOM   3727  C   ARG A 471      57.812   8.891 -37.406  1.00 88.06           C  
ATOM   3728  CB  ARG A 471      59.281   7.969 -35.625  1.00 88.06           C  
ATOM   3729  O   ARG A 471      56.719   9.242 -37.906  1.00 88.06           O  
ATOM   3730  CG  ARG A 471      59.469   7.520 -34.188  1.00 88.06           C  
ATOM   3731  CD  ARG A 471      60.906   7.219 -33.844  1.00 88.06           C  
ATOM   3732  NE  ARG A 471      61.062   6.730 -32.469  1.00 88.06           N  
ATOM   3733  NH1 ARG A 471      63.344   6.477 -32.594  1.00 88.06           N  
ATOM   3734  NH2 ARG A 471      62.219   5.957 -30.656  1.00 88.06           N  
ATOM   3735  CZ  ARG A 471      62.219   6.387 -31.906  1.00 88.06           C  
ATOM   3736  N   ASN A 472      58.906   9.102 -38.031  1.00 87.81           N  
ATOM   3737  CA  ASN A 472      58.969   9.797 -39.312  1.00 87.81           C  
ATOM   3738  C   ASN A 472      58.812   8.828 -40.469  1.00 87.81           C  
ATOM   3739  CB  ASN A 472      60.281  10.562 -39.438  1.00 87.81           C  
ATOM   3740  O   ASN A 472      58.969   9.211 -41.625  1.00 87.81           O  
ATOM   3741  CG  ASN A 472      61.500   9.711 -39.094  1.00 87.81           C  
ATOM   3742  ND2 ASN A 472      62.688  10.211 -39.438  1.00 87.81           N  
ATOM   3743  OD1 ASN A 472      61.375   8.609 -38.562  1.00 87.81           O  
ATOM   3744  N   ASN A 473      58.500   7.582 -40.156  1.00 86.44           N  
ATOM   3745  CA  ASN A 473      58.250   6.566 -41.188  1.00 86.44           C  
ATOM   3746  C   ASN A 473      56.812   6.641 -41.688  1.00 86.44           C  
ATOM   3747  CB  ASN A 473      58.531   5.172 -40.625  1.00 86.44           C  
ATOM   3748  O   ASN A 473      56.469   5.980 -42.688  1.00 86.44           O  
ATOM   3749  CG  ASN A 473      60.031   4.879 -40.562  1.00 86.44           C  
ATOM   3750  ND2 ASN A 473      60.375   3.842 -39.812  1.00 86.44           N  
ATOM   3751  OD1 ASN A 473      60.844   5.582 -41.156  1.00 86.44           O  
ATOM   3752  N   ALA A 474      55.938   7.520 -41.094  1.00 86.56           N  
ATOM   3753  CA  ALA A 474      54.531   7.695 -41.500  1.00 86.56           C  
ATOM   3754  C   ALA A 474      54.094   9.141 -41.312  1.00 86.56           C  
ATOM   3755  CB  ALA A 474      53.625   6.758 -40.688  1.00 86.56           C  
ATOM   3756  O   ALA A 474      54.656   9.875 -40.500  1.00 86.56           O  
ATOM   3757  N   LYS A 475      53.188   9.602 -42.125  1.00 84.06           N  
ATOM   3758  CA  LYS A 475      52.562  10.922 -42.031  1.00 84.06           C  
ATOM   3759  C   LYS A 475      51.188  10.852 -41.406  1.00 84.06           C  
ATOM   3760  CB  LYS A 475      52.500  11.562 -43.406  1.00 84.06           C  
ATOM   3761  O   LYS A 475      50.375   9.992 -41.781  1.00 84.06           O  
ATOM   3762  CG  LYS A 475      51.844  12.938 -43.438  1.00 84.06           C  
ATOM   3763  CD  LYS A 475      51.688  13.469 -44.844  1.00 84.06           C  
ATOM   3764  CE  LYS A 475      51.062  14.852 -44.875  1.00 84.06           C  
ATOM   3765  NZ  LYS A 475      50.875  15.367 -46.250  1.00 84.06           N  
ATOM   3766  N   GLU A 476      51.000  11.797 -40.531  1.00 82.62           N  
ATOM   3767  CA  GLU A 476      49.656  11.875 -39.938  1.00 82.62           C  
ATOM   3768  C   GLU A 476      48.688  12.578 -40.844  1.00 82.62           C  
ATOM   3769  CB  GLU A 476      49.719  12.594 -38.562  1.00 82.62           C  
ATOM   3770  O   GLU A 476      48.906  13.711 -41.250  1.00 82.62           O  
ATOM   3771  CG  GLU A 476      48.781  12.039 -37.531  1.00 82.62           C  
ATOM   3772  CD  GLU A 476      48.875  12.750 -36.188  1.00 82.62           C  
ATOM   3773  OE1 GLU A 476      48.094  12.414 -35.281  1.00 82.62           O  
ATOM   3774  OE2 GLU A 476      49.750  13.633 -36.062  1.00 82.62           O  
ATOM   3775  N   ILE A 477      47.656  11.852 -41.219  1.00 77.25           N  
ATOM   3776  CA  ILE A 477      46.688  12.320 -42.250  1.00 77.25           C  
ATOM   3777  C   ILE A 477      45.438  12.852 -41.562  1.00 77.25           C  
ATOM   3778  CB  ILE A 477      46.344  11.203 -43.250  1.00 77.25           C  
ATOM   3779  O   ILE A 477      44.625  13.539 -42.188  1.00 77.25           O  
ATOM   3780  CG1 ILE A 477      47.625  10.562 -43.812  1.00 77.25           C  
ATOM   3781  CG2 ILE A 477      45.469  11.750 -44.375  1.00 77.25           C  
ATOM   3782  CD1 ILE A 477      47.375   9.281 -44.594  1.00 77.25           C  
ATOM   3783  N   GLY A 478      45.438  12.734 -40.062  1.00 66.12           N  
ATOM   3784  CA  GLY A 478      44.281  13.234 -39.344  1.00 66.12           C  
ATOM   3785  C   GLY A 478      43.219  12.180 -39.094  1.00 66.12           C  
ATOM   3786  O   GLY A 478      43.281  11.102 -39.688  1.00 66.12           O  
ATOM   3787  N   ASN A 479      42.375  12.312 -37.938  1.00 62.53           N  
ATOM   3788  CA  ASN A 479      41.281  11.422 -37.562  1.00 62.53           C  
ATOM   3789  C   ASN A 479      41.812  10.070 -37.094  1.00 62.53           C  
ATOM   3790  CB  ASN A 479      40.312  11.234 -38.719  1.00 62.53           C  
ATOM   3791  O   ASN A 479      41.188   9.039 -37.344  1.00 62.53           O  
ATOM   3792  CG  ASN A 479      39.562  12.516 -39.062  1.00 62.53           C  
ATOM   3793  ND2 ASN A 479      39.094  12.602 -40.312  1.00 62.53           N  
ATOM   3794  OD1 ASN A 479      39.438  13.414 -38.250  1.00 62.53           O  
ATOM   3795  N   GLY A 480      43.125  10.094 -36.594  1.00 66.88           N  
ATOM   3796  CA  GLY A 480      43.656   8.891 -35.969  1.00 66.88           C  
ATOM   3797  C   GLY A 480      44.281   7.938 -36.969  1.00 66.88           C  
ATOM   3798  O   GLY A 480      44.531   6.770 -36.656  1.00 66.88           O  
ATOM   3799  N   CYS A 481      44.594   8.469 -38.281  1.00 73.94           N  
ATOM   3800  CA  CYS A 481      45.156   7.648 -39.344  1.00 73.94           C  
ATOM   3801  C   CYS A 481      46.562   8.078 -39.688  1.00 73.94           C  
ATOM   3802  CB  CYS A 481      44.250   7.734 -40.594  1.00 73.94           C  
ATOM   3803  O   CYS A 481      46.906   9.258 -39.562  1.00 73.94           O  
ATOM   3804  SG  CYS A 481      42.594   7.078 -40.344  1.00 73.94           S  
ATOM   3805  N   PHE A 482      47.406   7.027 -40.062  1.00 79.00           N  
ATOM   3806  CA  PHE A 482      48.781   7.230 -40.469  1.00 79.00           C  
ATOM   3807  C   PHE A 482      49.031   6.672 -41.875  1.00 79.00           C  
ATOM   3808  CB  PHE A 482      49.750   6.578 -39.469  1.00 79.00           C  
ATOM   3809  O   PHE A 482      48.562   5.574 -42.188  1.00 79.00           O  
ATOM   3810  CG  PHE A 482      49.625   7.102 -38.062  1.00 79.00           C  
ATOM   3811  CD1 PHE A 482      50.344   8.195 -37.656  1.00 79.00           C  
ATOM   3812  CD2 PHE A 482      48.750   6.496 -37.188  1.00 79.00           C  
ATOM   3813  CE1 PHE A 482      50.219   8.680 -36.344  1.00 79.00           C  
ATOM   3814  CE2 PHE A 482      48.594   6.977 -35.875  1.00 79.00           C  
ATOM   3815  CZ  PHE A 482      49.344   8.070 -35.469  1.00 79.00           C  
ATOM   3816  N   GLU A 483      49.594   7.578 -42.656  1.00 82.69           N  
ATOM   3817  CA  GLU A 483      50.000   7.125 -44.000  1.00 82.69           C  
ATOM   3818  C   GLU A 483      51.500   6.781 -44.000  1.00 82.69           C  
ATOM   3819  CB  GLU A 483      49.688   8.188 -45.031  1.00 82.69           C  
ATOM   3820  O   GLU A 483      52.344   7.621 -43.688  1.00 82.69           O  
ATOM   3821  CG  GLU A 483      49.938   7.723 -46.469  1.00 82.69           C  
ATOM   3822  CD  GLU A 483      49.594   8.773 -47.500  1.00 82.69           C  
ATOM   3823  OE1 GLU A 483      49.469   8.430 -48.719  1.00 82.69           O  
ATOM   3824  OE2 GLU A 483      49.438   9.953 -47.125  1.00 82.69           O  
ATOM   3825  N   PHE A 484      51.781   5.398 -44.375  1.00 83.75           N  
ATOM   3826  CA  PHE A 484      53.156   4.938 -44.375  1.00 83.75           C  
ATOM   3827  C   PHE A 484      53.938   5.504 -45.531  1.00 83.75           C  
ATOM   3828  CB  PHE A 484      53.219   3.404 -44.375  1.00 83.75           C  
ATOM   3829  O   PHE A 484      53.406   5.586 -46.656  1.00 83.75           O  
ATOM   3830  CG  PHE A 484      52.719   2.762 -43.125  1.00 83.75           C  
ATOM   3831  CD1 PHE A 484      53.562   2.514 -42.062  1.00 83.75           C  
ATOM   3832  CD2 PHE A 484      51.375   2.406 -43.000  1.00 83.75           C  
ATOM   3833  CE1 PHE A 484      53.125   1.920 -40.875  1.00 83.75           C  
ATOM   3834  CE2 PHE A 484      50.906   1.812 -41.812  1.00 83.75           C  
ATOM   3835  CZ  PHE A 484      51.781   1.568 -40.781  1.00 83.75           C  
ATOM   3836  N   TYR A 485      55.188   5.922 -45.344  1.00 82.31           N  
ATOM   3837  CA  TYR A 485      56.062   6.391 -46.406  1.00 82.31           C  
ATOM   3838  C   TYR A 485      56.844   5.227 -47.031  1.00 82.31           C  
ATOM   3839  CB  TYR A 485      57.062   7.430 -45.844  1.00 82.31           C  
ATOM   3840  O   TYR A 485      57.594   5.414 -47.969  1.00 82.31           O  
ATOM   3841  CG  TYR A 485      56.406   8.766 -45.562  1.00 82.31           C  
ATOM   3842  CD1 TYR A 485      55.844   9.531 -46.562  1.00 82.31           C  
ATOM   3843  CD2 TYR A 485      56.375   9.266 -44.250  1.00 82.31           C  
ATOM   3844  CE1 TYR A 485      55.250  10.766 -46.312  1.00 82.31           C  
ATOM   3845  CE2 TYR A 485      55.812  10.500 -43.969  1.00 82.31           C  
ATOM   3846  OH  TYR A 485      54.656  12.461 -44.750  1.00 82.31           O  
ATOM   3847  CZ  TYR A 485      55.250  11.234 -45.000  1.00 82.31           C  
ATOM   3848  N   HIS A 486      56.656   3.984 -46.469  1.00 82.31           N  
ATOM   3849  CA  HIS A 486      57.250   2.756 -46.969  1.00 82.31           C  
ATOM   3850  C   HIS A 486      56.219   1.685 -47.219  1.00 82.31           C  
ATOM   3851  CB  HIS A 486      58.312   2.236 -45.969  1.00 82.31           C  
ATOM   3852  O   HIS A 486      55.094   1.788 -46.719  1.00 82.31           O  
ATOM   3853  CG  HIS A 486      57.750   1.871 -44.656  1.00 82.31           C  
ATOM   3854  CD2 HIS A 486      57.688   2.562 -43.469  1.00 82.31           C  
ATOM   3855  ND1 HIS A 486      57.156   0.654 -44.406  1.00 82.31           N  
ATOM   3856  CE1 HIS A 486      56.750   0.614 -43.125  1.00 82.31           C  
ATOM   3857  NE2 HIS A 486      57.062   1.760 -42.562  1.00 82.31           N  
ATOM   3858  N   LYS A 487      56.531   0.738 -48.094  1.00 81.31           N  
ATOM   3859  CA  LYS A 487      55.656  -0.408 -48.281  1.00 81.31           C  
ATOM   3860  C   LYS A 487      55.562  -1.254 -47.000  1.00 81.31           C  
ATOM   3861  CB  LYS A 487      56.125  -1.267 -49.469  1.00 81.31           C  
ATOM   3862  O   LYS A 487      56.594  -1.580 -46.406  1.00 81.31           O  
ATOM   3863  CG  LYS A 487      55.906  -0.626 -50.812  1.00 81.31           C  
ATOM   3864  CD  LYS A 487      56.344  -1.557 -51.938  1.00 81.31           C  
ATOM   3865  CE  LYS A 487      56.219  -0.875 -53.312  1.00 81.31           C  
ATOM   3866  NZ  LYS A 487      56.656  -1.775 -54.406  1.00 81.31           N  
ATOM   3867  N   CYS A 488      54.344  -1.366 -46.562  1.00 79.31           N  
ATOM   3868  CA  CYS A 488      54.125  -2.133 -45.344  1.00 79.31           C  
ATOM   3869  C   CYS A 488      53.344  -3.398 -45.625  1.00 79.31           C  
ATOM   3870  CB  CYS A 488      53.406  -1.283 -44.281  1.00 79.31           C  
ATOM   3871  O   CYS A 488      52.125  -3.332 -45.875  1.00 79.31           O  
ATOM   3872  SG  CYS A 488      53.375  -2.029 -42.625  1.00 79.31           S  
ATOM   3873  N   ASP A 489      54.000  -4.555 -45.625  1.00 77.81           N  
ATOM   3874  CA  ASP A 489      53.344  -5.844 -45.844  1.00 77.81           C  
ATOM   3875  C   ASP A 489      52.656  -6.355 -44.594  1.00 77.81           C  
ATOM   3876  CB  ASP A 489      54.375  -6.871 -46.344  1.00 77.81           C  
ATOM   3877  O   ASP A 489      52.688  -5.691 -43.562  1.00 77.81           O  
ATOM   3878  CG  ASP A 489      55.500  -7.105 -45.375  1.00 77.81           C  
ATOM   3879  OD1 ASP A 489      55.438  -6.566 -44.250  1.00 77.81           O  
ATOM   3880  OD2 ASP A 489      56.438  -7.836 -45.719  1.00 77.81           O  
ATOM   3881  N   ASN A 490      51.906  -7.465 -44.562  1.00 73.31           N  
ATOM   3882  CA  ASN A 490      51.156  -8.047 -43.469  1.00 73.31           C  
ATOM   3883  C   ASN A 490      52.031  -8.250 -42.219  1.00 73.31           C  
ATOM   3884  CB  ASN A 490      50.500  -9.383 -43.875  1.00 73.31           C  
ATOM   3885  O   ASN A 490      51.562  -8.055 -41.094  1.00 73.31           O  
ATOM   3886  CG  ASN A 490      49.312  -9.195 -44.781  1.00 73.31           C  
ATOM   3887  ND2 ASN A 490      48.875 -10.266 -45.438  1.00 73.31           N  
ATOM   3888  OD1 ASN A 490      48.750  -8.094 -44.875  1.00 73.31           O  
ATOM   3889  N   GLU A 491      53.250  -8.578 -42.438  1.00 76.25           N  
ATOM   3890  CA  GLU A 491      54.250  -8.766 -41.375  1.00 76.25           C  
ATOM   3891  C   GLU A 491      54.562  -7.438 -40.688  1.00 76.25           C  
ATOM   3892  CB  GLU A 491      55.500  -9.414 -41.906  1.00 76.25           C  
ATOM   3893  O   GLU A 491      54.688  -7.375 -39.469  1.00 76.25           O  
ATOM   3894  CG  GLU A 491      56.469  -9.859 -40.844  1.00 76.25           C  
ATOM   3895  CD  GLU A 491      57.750 -10.523 -41.375  1.00 76.25           C  
ATOM   3896  OE1 GLU A 491      58.656 -10.859 -40.594  1.00 76.25           O  
ATOM   3897  OE2 GLU A 491      57.812 -10.703 -42.625  1.00 76.25           O  
ATOM   3898  N   CYS A 492      54.781  -6.398 -41.469  1.00 79.56           N  
ATOM   3899  CA  CYS A 492      55.000  -5.035 -41.000  1.00 79.56           C  
ATOM   3900  C   CYS A 492      53.812  -4.516 -40.219  1.00 79.56           C  
ATOM   3901  CB  CYS A 492      55.312  -4.105 -42.156  1.00 79.56           C  
ATOM   3902  O   CYS A 492      53.969  -3.953 -39.125  1.00 79.56           O  
ATOM   3903  SG  CYS A 492      55.438  -2.365 -41.688  1.00 79.56           S  
ATOM   3904  N   MET A 493      52.625  -4.703 -40.688  1.00 75.81           N  
ATOM   3905  CA  MET A 493      51.375  -4.301 -40.062  1.00 75.81           C  
ATOM   3906  C   MET A 493      51.188  -5.031 -38.719  1.00 75.81           C  
ATOM   3907  CB  MET A 493      50.188  -4.570 -40.969  1.00 75.81           C  
ATOM   3908  O   MET A 493      50.719  -4.441 -37.750  1.00 75.81           O  
ATOM   3909  CG  MET A 493      50.094  -3.627 -42.156  1.00 75.81           C  
ATOM   3910  SD  MET A 493      49.906  -1.872 -41.656  1.00 75.81           S  
ATOM   3911  CE  MET A 493      48.250  -1.521 -42.281  1.00 75.81           C  
ATOM   3912  N   GLU A 494      51.531  -6.273 -38.625  1.00 76.00           N  
ATOM   3913  CA  GLU A 494      51.469  -7.105 -37.438  1.00 76.00           C  
ATOM   3914  C   GLU A 494      52.469  -6.641 -36.375  1.00 76.00           C  
ATOM   3915  CB  GLU A 494      51.719  -8.578 -37.781  1.00 76.00           C  
ATOM   3916  O   GLU A 494      52.219  -6.688 -35.188  1.00 76.00           O  
ATOM   3917  CG  GLU A 494      50.500  -9.281 -38.344  1.00 76.00           C  
ATOM   3918  CD  GLU A 494      49.406  -9.531 -37.312  1.00 76.00           C  
ATOM   3919  OE1 GLU A 494      48.219  -9.688 -37.688  1.00 76.00           O  
ATOM   3920  OE2 GLU A 494      49.750  -9.562 -36.094  1.00 76.00           O  
ATOM   3921  N   SER A 495      53.562  -6.168 -36.844  1.00 80.69           N  
ATOM   3922  CA  SER A 495      54.594  -5.648 -35.969  1.00 80.69           C  
ATOM   3923  C   SER A 495      54.188  -4.336 -35.312  1.00 80.69           C  
ATOM   3924  CB  SER A 495      55.906  -5.449 -36.719  1.00 80.69           C  
ATOM   3925  O   SER A 495      54.531  -4.066 -34.156  1.00 80.69           O  
ATOM   3926  OG  SER A 495      55.781  -4.383 -37.656  1.00 80.69           O  
ATOM   3927  N   VAL A 496      53.469  -3.500 -36.000  1.00 79.88           N  
ATOM   3928  CA  VAL A 496      52.906  -2.268 -35.469  1.00 79.88           C  
ATOM   3929  C   VAL A 496      51.781  -2.600 -34.469  1.00 79.88           C  
ATOM   3930  CB  VAL A 496      52.344  -1.379 -36.625  1.00 79.88           C  
ATOM   3931  O   VAL A 496      51.719  -2.006 -33.406  1.00 79.88           O  
ATOM   3932  CG1 VAL A 496      51.656  -0.147 -36.031  1.00 79.88           C  
ATOM   3933  CG2 VAL A 496      53.469  -0.967 -37.562  1.00 79.88           C  
ATOM   3934  N   LYS A 497      51.031  -3.643 -34.781  1.00 71.12           N  
ATOM   3935  CA  LYS A 497      49.969  -4.125 -33.906  1.00 71.12           C  
ATOM   3936  C   LYS A 497      50.500  -4.688 -32.625  1.00 71.12           C  
ATOM   3937  CB  LYS A 497      49.125  -5.188 -34.656  1.00 71.12           C  
ATOM   3938  O   LYS A 497      49.938  -4.469 -31.547  1.00 71.12           O  
ATOM   3939  CG  LYS A 497      47.906  -5.648 -33.875  1.00 71.12           C  
ATOM   3940  CD  LYS A 497      47.125  -6.723 -34.625  1.00 71.12           C  
ATOM   3941  CE  LYS A 497      46.000  -7.316 -33.781  1.00 71.12           C  
ATOM   3942  NZ  LYS A 497      45.281  -8.406 -34.500  1.00 71.12           N  
ATOM   3943  N   ASN A 498      51.625  -5.434 -32.594  1.00 77.38           N  
ATOM   3944  CA  ASN A 498      52.188  -6.145 -31.453  1.00 77.38           C  
ATOM   3945  C   ASN A 498      53.219  -5.289 -30.719  1.00 77.38           C  
ATOM   3946  CB  ASN A 498      52.812  -7.461 -31.906  1.00 77.38           C  
ATOM   3947  O   ASN A 498      53.812  -5.730 -29.734  1.00 77.38           O  
ATOM   3948  CG  ASN A 498      51.781  -8.492 -32.312  1.00 77.38           C  
ATOM   3949  ND2 ASN A 498      52.219  -9.484 -33.094  1.00 77.38           N  
ATOM   3950  OD1 ASN A 498      50.625  -8.391 -31.969  1.00 77.38           O  
ATOM   3951  N   GLY A 499      53.344  -4.023 -31.250  1.00 82.12           N  
ATOM   3952  CA  GLY A 499      54.281  -3.098 -30.609  1.00 82.12           C  
ATOM   3953  C   GLY A 499      55.719  -3.438 -30.859  1.00 82.12           C  
ATOM   3954  O   GLY A 499      56.594  -3.051 -30.094  1.00 82.12           O  
ATOM   3955  N   THR A 500      56.125  -4.297 -31.812  1.00 87.00           N  
ATOM   3956  CA  THR A 500      57.469  -4.742 -32.125  1.00 87.00           C  
ATOM   3957  C   THR A 500      57.938  -4.145 -33.469  1.00 87.00           C  
ATOM   3958  CB  THR A 500      57.562  -6.277 -32.219  1.00 87.00           C  
ATOM   3959  O   THR A 500      58.812  -4.703 -34.125  1.00 87.00           O  
ATOM   3960  CG2 THR A 500      57.250  -6.906 -30.844  1.00 87.00           C  
ATOM   3961  OG1 THR A 500      56.594  -6.758 -33.156  1.00 87.00           O  
ATOM   3962  N   TYR A 501      57.406  -3.035 -33.844  1.00 85.25           N  
ATOM   3963  CA  TYR A 501      57.750  -2.354 -35.094  1.00 85.25           C  
ATOM   3964  C   TYR A 501      59.188  -1.939 -35.094  1.00 85.25           C  
ATOM   3965  CB  TYR A 501      56.844  -1.126 -35.281  1.00 85.25           C  
ATOM   3966  O   TYR A 501      59.688  -1.307 -34.156  1.00 85.25           O  
ATOM   3967  CG  TYR A 501      57.125  -0.370 -36.562  1.00 85.25           C  
ATOM   3968  CD1 TYR A 501      57.875   0.811 -36.562  1.00 85.25           C  
ATOM   3969  CD2 TYR A 501      56.656  -0.833 -37.781  1.00 85.25           C  
ATOM   3970  CE1 TYR A 501      58.125   1.512 -37.719  1.00 85.25           C  
ATOM   3971  CE2 TYR A 501      56.906  -0.140 -38.969  1.00 85.25           C  
ATOM   3972  OH  TYR A 501      57.906   1.719 -40.094  1.00 85.25           O  
ATOM   3973  CZ  TYR A 501      57.656   1.029 -38.938  1.00 85.25           C  
ATOM   3974  N   ASN A 502      60.000  -2.451 -36.125  1.00 87.31           N  
ATOM   3975  CA  ASN A 502      61.406  -2.150 -36.281  1.00 87.31           C  
ATOM   3976  C   ASN A 502      61.625  -0.878 -37.094  1.00 87.31           C  
ATOM   3977  CB  ASN A 502      62.125  -3.328 -36.938  1.00 87.31           C  
ATOM   3978  O   ASN A 502      61.656  -0.922 -38.344  1.00 87.31           O  
ATOM   3979  CG  ASN A 502      63.656  -3.180 -36.906  1.00 87.31           C  
ATOM   3980  ND2 ASN A 502      64.375  -4.281 -37.094  1.00 87.31           N  
ATOM   3981  OD1 ASN A 502      64.188  -2.082 -36.688  1.00 87.31           O  
ATOM   3982  N   TYR A 503      61.750   0.230 -36.375  1.00 86.19           N  
ATOM   3983  CA  TYR A 503      61.812   1.564 -36.969  1.00 86.19           C  
ATOM   3984  C   TYR A 503      62.969   1.680 -37.938  1.00 86.19           C  
ATOM   3985  CB  TYR A 503      61.938   2.627 -35.875  1.00 86.19           C  
ATOM   3986  O   TYR A 503      62.812   2.129 -39.062  1.00 86.19           O  
ATOM   3987  CG  TYR A 503      62.312   3.996 -36.406  1.00 86.19           C  
ATOM   3988  CD1 TYR A 503      63.625   4.430 -36.406  1.00 86.19           C  
ATOM   3989  CD2 TYR A 503      61.344   4.855 -36.875  1.00 86.19           C  
ATOM   3990  CE1 TYR A 503      63.969   5.691 -36.875  1.00 86.19           C  
ATOM   3991  CE2 TYR A 503      61.656   6.121 -37.375  1.00 86.19           C  
ATOM   3992  OH  TYR A 503      63.312   7.773 -37.844  1.00 86.19           O  
ATOM   3993  CZ  TYR A 503      63.000   6.527 -37.344  1.00 86.19           C  
ATOM   3994  N   PRO A 504      64.188   1.149 -37.594  1.00 86.75           N  
ATOM   3995  CA  PRO A 504      65.375   1.323 -38.469  1.00 86.75           C  
ATOM   3996  C   PRO A 504      65.250   0.548 -39.781  1.00 86.75           C  
ATOM   3997  CB  PRO A 504      66.500   0.787 -37.625  1.00 86.75           C  
ATOM   3998  O   PRO A 504      65.812   0.958 -40.781  1.00 86.75           O  
ATOM   3999  CG  PRO A 504      66.000   0.884 -36.219  1.00 86.75           C  
ATOM   4000  CD  PRO A 504      64.562   0.744 -36.219  1.00 86.75           C  
ATOM   4001  N   LYS A 505      64.562  -0.434 -39.750  1.00 86.88           N  
ATOM   4002  CA  LYS A 505      64.375  -1.293 -40.938  1.00 86.88           C  
ATOM   4003  C   LYS A 505      63.688  -0.544 -42.062  1.00 86.88           C  
ATOM   4004  CB  LYS A 505      63.594  -2.543 -40.562  1.00 86.88           C  
ATOM   4005  O   LYS A 505      64.062  -0.715 -43.219  1.00 86.88           O  
ATOM   4006  CG  LYS A 505      63.438  -3.535 -41.719  1.00 86.88           C  
ATOM   4007  CD  LYS A 505      62.625  -4.758 -41.281  1.00 86.88           C  
ATOM   4008  CE  LYS A 505      62.406  -5.719 -42.438  1.00 86.88           C  
ATOM   4009  NZ  LYS A 505      61.625  -6.922 -42.031  1.00 86.88           N  
ATOM   4010  N   TYR A 506      62.750   0.431 -41.781  1.00 84.75           N  
ATOM   4011  CA  TYR A 506      61.906   1.065 -42.781  1.00 84.75           C  
ATOM   4012  C   TYR A 506      62.250   2.541 -42.938  1.00 84.75           C  
ATOM   4013  CB  TYR A 506      60.438   0.915 -42.406  1.00 84.75           C  
ATOM   4014  O   TYR A 506      61.625   3.256 -43.719  1.00 84.75           O  
ATOM   4015  CG  TYR A 506      59.969  -0.520 -42.281  1.00 84.75           C  
ATOM   4016  CD1 TYR A 506      59.812  -1.330 -43.406  1.00 84.75           C  
ATOM   4017  CD2 TYR A 506      59.719  -1.068 -41.031  1.00 84.75           C  
ATOM   4018  CE1 TYR A 506      59.406  -2.652 -43.281  1.00 84.75           C  
ATOM   4019  CE2 TYR A 506      59.312  -2.389 -40.875  1.00 84.75           C  
ATOM   4020  OH  TYR A 506      58.750  -4.480 -41.906  1.00 84.75           O  
ATOM   4021  CZ  TYR A 506      59.156  -3.172 -42.031  1.00 84.75           C  
ATOM   4022  N   SER A 507      63.219   3.002 -42.281  1.00 82.81           N  
ATOM   4023  CA  SER A 507      63.625   4.406 -42.188  1.00 82.81           C  
ATOM   4024  C   SER A 507      64.250   4.887 -43.500  1.00 82.81           C  
ATOM   4025  CB  SER A 507      64.625   4.625 -41.031  1.00 82.81           C  
ATOM   4026  O   SER A 507      64.000   6.016 -43.938  1.00 82.81           O  
ATOM   4027  OG  SER A 507      65.000   5.984 -40.969  1.00 82.81           O  
ATOM   4028  N   GLU A 508      65.000   3.986 -44.156  1.00 81.12           N  
ATOM   4029  CA  GLU A 508      65.688   4.332 -45.406  1.00 81.12           C  
ATOM   4030  C   GLU A 508      64.750   4.512 -46.562  1.00 81.12           C  
ATOM   4031  CB  GLU A 508      66.750   3.258 -45.750  1.00 81.12           C  
ATOM   4032  O   GLU A 508      64.812   5.484 -47.312  1.00 81.12           O  
ATOM   4033  CG  GLU A 508      67.938   3.289 -44.844  1.00 81.12           C  
ATOM   4034  CD  GLU A 508      68.812   4.531 -45.062  1.00 81.12           C  
ATOM   4035  OE1 GLU A 508      69.562   4.898 -44.125  1.00 81.12           O  
ATOM   4036  OE2 GLU A 508      68.750   5.141 -46.125  1.00 81.12           O  
ATOM   4037  N   GLU A 509      63.750   3.566 -46.688  1.00 81.75           N  
ATOM   4038  CA  GLU A 509      62.688   3.615 -47.688  1.00 81.75           C  
ATOM   4039  C   GLU A 509      61.781   4.797 -47.438  1.00 81.75           C  
ATOM   4040  CB  GLU A 509      61.906   2.309 -47.688  1.00 81.75           C  
ATOM   4041  O   GLU A 509      61.344   5.449 -48.406  1.00 81.75           O  
ATOM   4042  CG  GLU A 509      60.906   2.203 -48.844  1.00 81.75           C  
ATOM   4043  CD  GLU A 509      60.125   0.897 -48.844  1.00 81.75           C  
ATOM   4044  OE1 GLU A 509      59.281   0.708 -49.750  1.00 81.75           O  
ATOM   4045  OE2 GLU A 509      60.406   0.057 -47.969  1.00 81.75           O  
ATOM   4046  N   SER A 510      61.438   5.090 -46.219  1.00 80.81           N  
ATOM   4047  CA  SER A 510      60.562   6.188 -45.781  1.00 80.81           C  
ATOM   4048  C   SER A 510      61.219   7.539 -46.062  1.00 80.81           C  
ATOM   4049  CB  SER A 510      60.219   6.062 -44.312  1.00 80.81           C  
ATOM   4050  O   SER A 510      60.562   8.500 -46.438  1.00 80.81           O  
ATOM   4051  OG  SER A 510      59.562   4.840 -44.031  1.00 80.81           O  
ATOM   4052  N   LYS A 511      62.562   7.691 -45.781  1.00 82.25           N  
ATOM   4053  CA  LYS A 511      63.344   8.906 -46.031  1.00 82.25           C  
ATOM   4054  C   LYS A 511      63.344   9.266 -47.531  1.00 82.25           C  
ATOM   4055  CB  LYS A 511      64.750   8.734 -45.531  1.00 82.25           C  
ATOM   4056  O   LYS A 511      63.219  10.438 -47.875  1.00 82.25           O  
ATOM   4057  CG  LYS A 511      65.562  10.031 -45.469  1.00 82.25           C  
ATOM   4058  CD  LYS A 511      66.938   9.812 -44.906  1.00 82.25           C  
ATOM   4059  CE  LYS A 511      67.750  11.094 -44.906  1.00 82.25           C  
ATOM   4060  NZ  LYS A 511      69.125  10.883 -44.344  1.00 82.25           N  
ATOM   4061  N   LEU A 512      63.500   8.281 -48.438  1.00 77.56           N  
ATOM   4062  CA  LEU A 512      63.531   8.445 -49.875  1.00 77.56           C  
ATOM   4063  C   LEU A 512      62.156   8.867 -50.406  1.00 77.56           C  
ATOM   4064  CB  LEU A 512      63.969   7.141 -50.562  1.00 77.56           C  
ATOM   4065  O   LEU A 512      62.062   9.734 -51.281  1.00 77.56           O  
ATOM   4066  CG  LEU A 512      65.438   6.875 -50.594  1.00 77.56           C  
ATOM   4067  CD1 LEU A 512      65.750   5.375 -50.656  1.00 77.56           C  
ATOM   4068  CD2 LEU A 512      66.062   7.570 -51.812  1.00 77.56           C  
ATOM   4069  N   ASN A 513      61.062   8.398 -49.906  1.00 75.75           N  
ATOM   4070  CA  ASN A 513      59.688   8.672 -50.312  1.00 75.75           C  
ATOM   4071  C   ASN A 513      59.219  10.000 -49.750  1.00 75.75           C  
ATOM   4072  CB  ASN A 513      58.781   7.535 -49.875  1.00 75.75           C  
ATOM   4073  O   ASN A 513      58.344  10.656 -50.344  1.00 75.75           O  
ATOM   4074  CG  ASN A 513      58.938   6.285 -50.719  1.00 75.75           C  
ATOM   4075  ND2 ASN A 513      58.656   5.129 -50.125  1.00 75.75           N  
ATOM   4076  OD1 ASN A 513      59.312   6.359 -51.875  1.00 75.75           O  
ATOM   4077  N   ARG A 514      59.750  10.398 -48.531  1.00 73.12           N  
ATOM   4078  CA  ARG A 514      59.469  11.703 -47.938  1.00 73.12           C  
ATOM   4079  C   ARG A 514      60.031  12.836 -48.781  1.00 73.12           C  
ATOM   4080  CB  ARG A 514      60.031  11.781 -46.531  1.00 73.12           C  
ATOM   4081  O   ARG A 514      59.438  13.914 -48.875  1.00 73.12           O  
ATOM   4082  CG  ARG A 514      58.969  11.664 -45.438  1.00 73.12           C  
ATOM   4083  CD  ARG A 514      59.594  11.570 -44.031  1.00 73.12           C  
ATOM   4084  NE  ARG A 514      60.312  12.781 -43.688  1.00 73.12           N  
ATOM   4085  NH1 ARG A 514      61.062  11.992 -41.656  1.00 73.12           N  
ATOM   4086  NH2 ARG A 514      61.625  14.109 -42.344  1.00 73.12           N  
ATOM   4087  CZ  ARG A 514      61.000  12.961 -42.562  1.00 73.12           C  
ATOM   4088  N   GLU A 515      61.219  12.516 -49.344  1.00 67.75           N  
ATOM   4089  CA  GLU A 515      62.000  13.508 -50.125  1.00 67.75           C  
ATOM   4090  C   GLU A 515      61.562  13.531 -51.594  1.00 67.75           C  
ATOM   4091  CB  GLU A 515      63.500  13.234 -50.000  1.00 67.75           C  
ATOM   4092  O   GLU A 515      62.000  14.391 -52.344  1.00 67.75           O  
ATOM   4093  CG  GLU A 515      64.062  13.500 -48.625  1.00 67.75           C  
ATOM   4094  CD  GLU A 515      65.562  13.250 -48.531  1.00 67.75           C  
ATOM   4095  OE1 GLU A 515      66.188  13.531 -47.469  1.00 67.75           O  
ATOM   4096  OE2 GLU A 515      66.125  12.773 -49.531  1.00 67.75           O  
ATOM   4097  N   GLU A 516      60.594  12.547 -52.000  1.00 61.81           N  
ATOM   4098  CA  GLU A 516      60.031  12.492 -53.344  1.00 61.81           C  
ATOM   4099  C   GLU A 516      59.000  13.578 -53.531  1.00 61.81           C  
ATOM   4100  CB  GLU A 516      59.438  11.117 -53.594  1.00 61.81           C  
ATOM   4101  O   GLU A 516      58.094  13.750 -52.719  1.00 61.81           O  
ATOM   4102  CG  GLU A 516      59.125  10.844 -55.062  1.00 61.81           C  
ATOM   4103  CD  GLU A 516      58.625   9.430 -55.312  1.00 61.81           C  
ATOM   4104  OE1 GLU A 516      58.344   9.094 -56.500  1.00 61.81           O  
ATOM   4105  OE2 GLU A 516      58.562   8.648 -54.344  1.00 61.81           O  
ATOM   4106  N   ILE A 517      59.312  14.719 -54.156  1.00 47.19           N  
ATOM   4107  CA  ILE A 517      58.438  15.797 -54.625  1.00 47.19           C  
ATOM   4108  C   ILE A 517      57.531  15.297 -55.750  1.00 47.19           C  
ATOM   4109  CB  ILE A 517      59.250  17.016 -55.094  1.00 47.19           C  
ATOM   4110  O   ILE A 517      58.031  14.797 -56.750  1.00 47.19           O  
ATOM   4111  CG1 ILE A 517      60.188  17.516 -53.969  1.00 47.19           C  
ATOM   4112  CG2 ILE A 517      58.344  18.141 -55.562  1.00 47.19           C  
ATOM   4113  CD1 ILE A 517      61.094  18.656 -54.375  1.00 47.19           C  
ATOM   4114  N   ASP A 518      56.281  14.836 -55.406  1.00 45.72           N  
ATOM   4115  CA  ASP A 518      55.312  14.477 -56.469  1.00 45.72           C  
ATOM   4116  C   ASP A 518      55.156  15.617 -57.469  1.00 45.72           C  
ATOM   4117  CB  ASP A 518      53.969  14.117 -55.844  1.00 45.72           C  
ATOM   4118  O   ASP A 518      54.938  16.766 -57.062  1.00 45.72           O  
ATOM   4119  CG  ASP A 518      53.781  12.625 -55.625  1.00 45.72           C  
ATOM   4120  OD1 ASP A 518      54.531  11.828 -56.219  1.00 45.72           O  
ATOM   4121  OD2 ASP A 518      52.875  12.234 -54.875  1.00 45.72           O  
ATOM   4122  N   GLY A 519      55.906  15.711 -58.531  1.00 36.31           N  
ATOM   4123  CA  GLY A 519      55.625  16.516 -59.719  1.00 36.31           C  
ATOM   4124  C   GLY A 519      54.125  16.641 -60.031  1.00 36.31           C  
ATOM   4125  O   GLY A 519      53.375  15.727 -59.750  1.00 36.31           O  
ATOM   4126  N   VAL A 520      53.375  17.781 -59.688  1.00 32.09           N  
ATOM   4127  CA  VAL A 520      51.969  18.062 -60.062  1.00 32.09           C  
ATOM   4128  C   VAL A 520      51.656  17.406 -61.406  1.00 32.09           C  
ATOM   4129  CB  VAL A 520      51.688  19.578 -60.156  1.00 32.09           C  
ATOM   4130  O   VAL A 520      52.344  17.656 -62.406  1.00 32.09           O  
ATOM   4131  CG1 VAL A 520      50.250  19.844 -60.500  1.00 32.09           C  
ATOM   4132  CG2 VAL A 520      52.062  20.250 -58.812  1.00 32.09           C  
ATOM   4133  N   LYS A 521      51.281  16.172 -61.562  1.00 35.12           N  
ATOM   4134  CA  LYS A 521      50.688  15.461 -62.688  1.00 35.12           C  
ATOM   4135  C   LYS A 521      49.344  16.094 -63.062  1.00 35.12           C  
ATOM   4136  CB  LYS A 521      50.500  13.977 -62.344  1.00 35.12           C  
ATOM   4137  O   LYS A 521      48.438  16.219 -62.219  1.00 35.12           O  
ATOM   4138  CG  LYS A 521      51.094  13.031 -63.344  1.00 35.12           C  
ATOM   4139  CD  LYS A 521      50.844  11.570 -62.969  1.00 35.12           C  
ATOM   4140  CE  LYS A 521      51.469  10.625 -64.000  1.00 35.12           C  
ATOM   4141  NZ  LYS A 521      51.250   9.195 -63.625  1.00 35.12           N  
ATOM   4142  N   LEU A 522      49.312  17.109 -63.938  1.00 31.77           N  
ATOM   4143  CA  LEU A 522      48.188  17.750 -64.625  1.00 31.77           C  
ATOM   4144  C   LEU A 522      47.312  16.719 -65.312  1.00 31.77           C  
ATOM   4145  CB  LEU A 522      48.688  18.797 -65.625  1.00 31.77           C  
ATOM   4146  O   LEU A 522      47.750  16.109 -66.312  1.00 31.77           O  
ATOM   4147  CG  LEU A 522      48.906  20.203 -65.062  1.00 31.77           C  
ATOM   4148  CD1 LEU A 522      50.250  20.750 -65.500  1.00 31.77           C  
ATOM   4149  CD2 LEU A 522      47.781  21.125 -65.562  1.00 31.77           C  
ATOM   4150  N   GLU A 523      46.562  15.883 -64.625  1.00 32.81           N  
ATOM   4151  CA  GLU A 523      45.656  14.930 -65.312  1.00 32.81           C  
ATOM   4152  C   GLU A 523      44.219  15.422 -65.250  1.00 32.81           C  
ATOM   4153  CB  GLU A 523      45.781  13.555 -64.625  1.00 32.81           C  
ATOM   4154  O   GLU A 523      43.656  15.617 -64.188  1.00 32.81           O  
ATOM   4155  CG  GLU A 523      46.656  12.578 -65.375  1.00 32.81           C  
ATOM   4156  CD  GLU A 523      46.781  11.219 -64.688  1.00 32.81           C  
ATOM   4157  OE1 GLU A 523      47.469  10.328 -65.188  1.00 32.81           O  
ATOM   4158  OE2 GLU A 523      46.125  11.055 -63.594  1.00 32.81           O  
ATOM   4159  N   SER A 524      43.844  16.500 -66.125  1.00 41.31           N  
ATOM   4160  CA  SER A 524      42.562  16.531 -66.875  1.00 41.31           C  
ATOM   4161  C   SER A 524      42.438  17.781 -67.688  1.00 41.31           C  
ATOM   4162  CB  SER A 524      41.406  16.469 -65.875  1.00 41.31           C  
ATOM   4163  O   SER A 524      42.469  18.891 -67.188  1.00 41.31           O  
ATOM   4164  OG  SER A 524      40.875  17.766 -65.625  1.00 41.31           O  
ATOM   4165  N   MET A 525      43.125  17.906 -68.750  1.00 43.78           N  
ATOM   4166  CA  MET A 525      43.062  18.812 -69.875  1.00 43.78           C  
ATOM   4167  C   MET A 525      41.625  19.281 -70.125  1.00 43.78           C  
ATOM   4168  CB  MET A 525      43.625  18.156 -71.125  1.00 43.78           C  
ATOM   4169  O   MET A 525      41.406  20.391 -70.562  1.00 43.78           O  
ATOM   4170  CG  MET A 525      45.062  18.484 -71.375  1.00 43.78           C  
ATOM   4171  SD  MET A 525      45.656  17.859 -73.000  1.00 43.78           S  
ATOM   4172  CE  MET A 525      46.000  16.141 -72.625  1.00 43.78           C  
ATOM   4173  N   GLY A 526      40.562  19.062 -69.125  1.00 53.28           N  
ATOM   4174  CA  GLY A 526      39.188  19.516 -69.312  1.00 53.28           C  
ATOM   4175  C   GLY A 526      38.625  20.203 -68.125  1.00 53.28           C  
ATOM   4176  O   GLY A 526      37.844  21.156 -68.250  1.00 53.28           O  
ATOM   4177  N   ILE A 527      39.156  20.078 -66.938  1.00 48.38           N  
ATOM   4178  CA  ILE A 527      38.719  20.609 -65.688  1.00 48.38           C  
ATOM   4179  C   ILE A 527      39.562  21.812 -65.250  1.00 48.38           C  
ATOM   4180  CB  ILE A 527      38.750  19.531 -64.562  1.00 48.38           C  
ATOM   4181  O   ILE A 527      39.062  22.797 -64.750  1.00 48.38           O  
ATOM   4182  CG1 ILE A 527      37.719  18.438 -64.875  1.00 48.38           C  
ATOM   4183  CG2 ILE A 527      38.469  20.172 -63.188  1.00 48.38           C  
ATOM   4184  CD1 ILE A 527      37.875  17.188 -64.000  1.00 48.38           C  
ATOM   4185  N   HIS A 528      40.812  21.938 -65.688  1.00 49.09           N  
ATOM   4186  CA  HIS A 528      41.688  23.094 -65.562  1.00 49.09           C  
ATOM   4187  C   HIS A 528      41.312  24.172 -66.562  1.00 49.09           C  
ATOM   4188  CB  HIS A 528      43.156  22.688 -65.688  1.00 49.09           C  
ATOM   4189  O   HIS A 528      41.406  25.375 -66.250  1.00 49.09           O  
ATOM   4190  CG  HIS A 528      43.750  22.188 -64.438  1.00 49.09           C  
ATOM   4191  CD2 HIS A 528      44.500  21.078 -64.188  1.00 49.09           C  
ATOM   4192  ND1 HIS A 528      43.625  22.828 -63.219  1.00 49.09           N  
ATOM   4193  CE1 HIS A 528      44.281  22.141 -62.281  1.00 49.09           C  
ATOM   4194  NE2 HIS A 528      44.812  21.078 -62.844  1.00 49.09           N  
ATOM   4195  N   GLN A 529      40.781  23.844 -67.750  1.00 54.59           N  
ATOM   4196  CA  GLN A 529      40.281  24.766 -68.750  1.00 54.59           C  
ATOM   4197  C   GLN A 529      38.938  25.328 -68.312  1.00 54.59           C  
ATOM   4198  CB  GLN A 529      40.188  24.094 -70.125  1.00 54.59           C  
ATOM   4199  O   GLN A 529      38.656  26.516 -68.562  1.00 54.59           O  
ATOM   4200  CG  GLN A 529      41.438  24.219 -70.938  1.00 54.59           C  
ATOM   4201  CD  GLN A 529      41.344  23.516 -72.312  1.00 54.59           C  
ATOM   4202  NE2 GLN A 529      42.125  23.953 -73.250  1.00 54.59           N  
ATOM   4203  OE1 GLN A 529      40.531  22.578 -72.438  1.00 54.59           O  
ATOM   4204  N   ILE A 530      38.219  24.500 -67.562  1.00 60.69           N  
ATOM   4205  CA  ILE A 530      36.906  24.859 -67.062  1.00 60.69           C  
ATOM   4206  C   ILE A 530      37.031  25.656 -65.750  1.00 60.69           C  
ATOM   4207  CB  ILE A 530      36.031  23.609 -66.812  1.00 60.69           C  
ATOM   4208  O   ILE A 530      36.344  26.641 -65.562  1.00 60.69           O  
ATOM   4209  CG1 ILE A 530      35.750  22.875 -68.125  1.00 60.69           C  
ATOM   4210  CG2 ILE A 530      34.719  23.984 -66.125  1.00 60.69           C  
ATOM   4211  CD1 ILE A 530      35.125  21.500 -67.938  1.00 60.69           C  
ATOM   4212  N   LEU A 531      37.969  25.375 -64.938  1.00 60.41           N  
ATOM   4213  CA  LEU A 531      38.281  26.125 -63.719  1.00 60.41           C  
ATOM   4214  C   LEU A 531      39.062  27.391 -64.062  1.00 60.41           C  
ATOM   4215  CB  LEU A 531      39.094  25.250 -62.750  1.00 60.41           C  
ATOM   4216  O   LEU A 531      38.875  28.422 -63.406  1.00 60.41           O  
ATOM   4217  CG  LEU A 531      38.281  24.328 -61.844  1.00 60.41           C  
ATOM   4218  CD1 LEU A 531      39.125  23.141 -61.406  1.00 60.41           C  
ATOM   4219  CD2 LEU A 531      37.750  25.109 -60.625  1.00 60.41           C  
ATOM   4220  N   ALA A 532      39.906  27.375 -65.125  1.00 63.44           N  
ATOM   4221  CA  ALA A 532      40.656  28.531 -65.625  1.00 63.44           C  
ATOM   4222  C   ALA A 532      39.688  29.500 -66.312  1.00 63.44           C  
ATOM   4223  CB  ALA A 532      41.781  28.109 -66.562  1.00 63.44           C  
ATOM   4224  O   ALA A 532      39.812  30.719 -66.188  1.00 63.44           O  
ATOM   4225  N   ILE A 533      38.594  29.016 -67.000  1.00 69.44           N  
ATOM   4226  CA  ILE A 533      37.562  29.812 -67.688  1.00 69.44           C  
ATOM   4227  C   ILE A 533      36.625  30.375 -66.625  1.00 69.44           C  
ATOM   4228  CB  ILE A 533      36.781  28.953 -68.688  1.00 69.44           C  
ATOM   4229  O   ILE A 533      36.219  31.547 -66.688  1.00 69.44           O  
ATOM   4230  CG1 ILE A 533      37.688  28.531 -69.812  1.00 69.44           C  
ATOM   4231  CG2 ILE A 533      35.562  29.734 -69.188  1.00 69.44           C  
ATOM   4232  CD1 ILE A 533      37.031  27.531 -70.812  1.00 69.44           C  
ATOM   4233  N   TYR A 534      36.312  29.594 -65.562  1.00 67.38           N  
ATOM   4234  CA  TYR A 534      35.500  30.047 -64.438  1.00 67.38           C  
ATOM   4235  C   TYR A 534      36.250  31.031 -63.562  1.00 67.38           C  
ATOM   4236  CB  TYR A 534      35.031  28.859 -63.594  1.00 67.38           C  
ATOM   4237  O   TYR A 534      35.688  32.031 -63.094  1.00 67.38           O  
ATOM   4238  CG  TYR A 534      33.531  28.578 -63.719  1.00 67.38           C  
ATOM   4239  CD1 TYR A 534      32.625  29.250 -62.938  1.00 67.38           C  
ATOM   4240  CD2 TYR A 534      33.062  27.625 -64.625  1.00 67.38           C  
ATOM   4241  CE1 TYR A 534      31.250  29.000 -63.062  1.00 67.38           C  
ATOM   4242  CE2 TYR A 534      31.719  27.359 -64.750  1.00 67.38           C  
ATOM   4243  OH  TYR A 534      29.469  27.781 -64.062  1.00 67.38           O  
ATOM   4244  CZ  TYR A 534      30.812  28.047 -63.969  1.00 67.38           C  
ATOM   4245  N   SER A 535      37.500  30.891 -63.312  1.00 66.81           N  
ATOM   4246  CA  SER A 535      38.375  31.797 -62.562  1.00 66.81           C  
ATOM   4247  C   SER A 535      38.625  33.094 -63.344  1.00 66.81           C  
ATOM   4248  CB  SER A 535      39.688  31.125 -62.219  1.00 66.81           C  
ATOM   4249  O   SER A 535      38.625  34.188 -62.781  1.00 66.81           O  
ATOM   4250  OG  SER A 535      40.625  32.062 -61.688  1.00 66.81           O  
ATOM   4251  N   THR A 536      38.781  32.969 -64.688  1.00 72.81           N  
ATOM   4252  CA  THR A 536      38.938  34.094 -65.562  1.00 72.81           C  
ATOM   4253  C   THR A 536      37.625  34.875 -65.688  1.00 72.81           C  
ATOM   4254  CB  THR A 536      39.406  33.688 -67.000  1.00 72.81           C  
ATOM   4255  O   THR A 536      37.625  36.125 -65.688  1.00 72.81           O  
ATOM   4256  CG2 THR A 536      40.875  33.250 -67.000  1.00 72.81           C  
ATOM   4257  OG1 THR A 536      38.594  32.562 -67.438  1.00 72.81           O  
ATOM   4258  N   VAL A 537      36.469  34.188 -65.688  1.00 74.12           N  
ATOM   4259  CA  VAL A 537      35.125  34.812 -65.750  1.00 74.12           C  
ATOM   4260  C   VAL A 537      34.812  35.438 -64.375  1.00 74.12           C  
ATOM   4261  CB  VAL A 537      34.062  33.781 -66.125  1.00 74.12           C  
ATOM   4262  O   VAL A 537      34.250  36.562 -64.375  1.00 74.12           O  
ATOM   4263  CG1 VAL A 537      32.656  34.406 -66.062  1.00 74.12           C  
ATOM   4264  CG2 VAL A 537      34.312  33.219 -67.562  1.00 74.12           C  
ATOM   4265  N   ALA A 538      35.188  34.812 -63.375  1.00 70.00           N  
ATOM   4266  CA  ALA A 538      34.938  35.312 -62.000  1.00 70.00           C  
ATOM   4267  C   ALA A 538      35.844  36.500 -61.688  1.00 70.00           C  
ATOM   4268  CB  ALA A 538      35.125  34.219 -61.000  1.00 70.00           C  
ATOM   4269  O   ALA A 538      35.438  37.469 -61.094  1.00 70.00           O  
ATOM   4270  N   SER A 539      37.156  36.406 -62.156  1.00 72.56           N  
ATOM   4271  CA  SER A 539      38.094  37.500 -61.969  1.00 72.56           C  
ATOM   4272  C   SER A 539      37.719  38.688 -62.844  1.00 72.56           C  
ATOM   4273  CB  SER A 539      39.500  37.031 -62.281  1.00 72.56           C  
ATOM   4274  O   SER A 539      37.812  39.844 -62.406  1.00 72.56           O  
ATOM   4275  OG  SER A 539      40.406  38.125 -62.219  1.00 72.56           O  
ATOM   4276  N   SER A 540      37.156  38.438 -64.062  1.00 74.88           N  
ATOM   4277  CA  SER A 540      36.719  39.500 -65.000  1.00 74.88           C  
ATOM   4278  C   SER A 540      35.438  40.125 -64.438  1.00 74.88           C  
ATOM   4279  CB  SER A 540      36.469  38.938 -66.375  1.00 74.88           C  
ATOM   4280  O   SER A 540      35.250  41.344 -64.625  1.00 74.88           O  
ATOM   4281  OG  SER A 540      35.562  37.844 -66.375  1.00 74.88           O  
ATOM   4282  N   LEU A 541      34.531  39.438 -63.781  1.00 73.81           N  
ATOM   4283  CA  LEU A 541      33.281  39.906 -63.188  1.00 73.81           C  
ATOM   4284  C   LEU A 541      33.594  40.750 -61.938  1.00 73.81           C  
ATOM   4285  CB  LEU A 541      32.375  38.750 -62.812  1.00 73.81           C  
ATOM   4286  O   LEU A 541      32.938  41.781 -61.719  1.00 73.81           O  
ATOM   4287  CG  LEU A 541      30.875  38.969 -63.031  1.00 73.81           C  
ATOM   4288  CD1 LEU A 541      30.359  38.062 -64.125  1.00 73.81           C  
ATOM   4289  CD2 LEU A 541      30.109  38.719 -61.719  1.00 73.81           C  
ATOM   4290  N   VAL A 542      34.562  40.312 -61.188  1.00 75.81           N  
ATOM   4291  CA  VAL A 542      34.969  41.062 -60.000  1.00 75.81           C  
ATOM   4292  C   VAL A 542      35.625  42.375 -60.406  1.00 75.81           C  
ATOM   4293  CB  VAL A 542      35.938  40.250 -59.125  1.00 75.81           C  
ATOM   4294  O   VAL A 542      35.375  43.438 -59.812  1.00 75.81           O  
ATOM   4295  CG1 VAL A 542      36.500  41.125 -58.000  1.00 75.81           C  
ATOM   4296  CG2 VAL A 542      35.219  39.031 -58.531  1.00 75.81           C  
ATOM   4297  N   LEU A 543      36.406  42.344 -61.469  1.00 75.81           N  
ATOM   4298  CA  LEU A 543      37.031  43.562 -62.000  1.00 75.81           C  
ATOM   4299  C   LEU A 543      35.969  44.500 -62.562  1.00 75.81           C  
ATOM   4300  CB  LEU A 543      38.062  43.188 -63.062  1.00 75.81           C  
ATOM   4301  O   LEU A 543      36.062  45.719 -62.375  1.00 75.81           O  
ATOM   4302  CG  LEU A 543      39.469  42.875 -62.594  1.00 75.81           C  
ATOM   4303  CD1 LEU A 543      40.281  42.250 -63.719  1.00 75.81           C  
ATOM   4304  CD2 LEU A 543      40.156  44.125 -62.031  1.00 75.81           C  
ATOM   4305  N   LEU A 544      34.906  44.031 -63.250  1.00 77.81           N  
ATOM   4306  CA  LEU A 544      33.812  44.844 -63.812  1.00 77.81           C  
ATOM   4307  C   LEU A 544      32.969  45.469 -62.688  1.00 77.81           C  
ATOM   4308  CB  LEU A 544      32.906  44.000 -64.688  1.00 77.81           C  
ATOM   4309  O   LEU A 544      32.594  46.625 -62.781  1.00 77.81           O  
ATOM   4310  CG  LEU A 544      33.406  43.781 -66.125  1.00 77.81           C  
ATOM   4311  CD1 LEU A 544      32.562  42.750 -66.875  1.00 77.81           C  
ATOM   4312  CD2 LEU A 544      33.375  45.125 -66.875  1.00 77.81           C  
ATOM   4313  N   VAL A 545      32.719  44.656 -61.656  1.00 77.50           N  
ATOM   4314  CA  VAL A 545      31.953  45.156 -60.531  1.00 77.50           C  
ATOM   4315  C   VAL A 545      32.750  46.219 -59.781  1.00 77.50           C  
ATOM   4316  CB  VAL A 545      31.578  44.000 -59.562  1.00 77.50           C  
ATOM   4317  O   VAL A 545      32.219  47.219 -59.375  1.00 77.50           O  
ATOM   4318  CG1 VAL A 545      30.969  44.531 -58.281  1.00 77.50           C  
ATOM   4319  CG2 VAL A 545      30.609  43.031 -60.250  1.00 77.50           C  
ATOM   4320  N   SER A 546      34.062  45.938 -59.656  1.00 76.62           N  
ATOM   4321  CA  SER A 546      34.938  46.906 -59.000  1.00 76.62           C  
ATOM   4322  C   SER A 546      35.094  48.188 -59.812  1.00 76.62           C  
ATOM   4323  CB  SER A 546      36.344  46.281 -58.750  1.00 76.62           C  
ATOM   4324  O   SER A 546      35.062  49.281 -59.281  1.00 76.62           O  
ATOM   4325  OG  SER A 546      36.594  45.281 -59.719  1.00 76.62           O  
ATOM   4326  N   LEU A 547      35.156  48.094 -61.156  1.00 79.88           N  
ATOM   4327  CA  LEU A 547      35.219  49.250 -62.031  1.00 79.88           C  
ATOM   4328  C   LEU A 547      33.906  50.000 -62.062  1.00 79.88           C  
ATOM   4329  CB  LEU A 547      35.594  48.812 -63.469  1.00 79.88           C  
ATOM   4330  O   LEU A 547      33.875  51.219 -62.094  1.00 79.88           O  
ATOM   4331  CG  LEU A 547      37.094  48.562 -63.719  1.00 79.88           C  
ATOM   4332  CD1 LEU A 547      37.281  47.812 -65.062  1.00 79.88           C  
ATOM   4333  CD2 LEU A 547      37.844  49.875 -63.750  1.00 79.88           C  
ATOM   4334  N   GLY A 548      32.750  49.250 -62.031  1.00 80.44           N  
ATOM   4335  CA  GLY A 548      31.453  49.844 -61.875  1.00 80.44           C  
ATOM   4336  C   GLY A 548      31.281  50.594 -60.562  1.00 80.44           C  
ATOM   4337  O   GLY A 548      30.719  51.719 -60.562  1.00 80.44           O  
ATOM   4338  N   ALA A 549      31.766  50.031 -59.500  1.00 75.69           N  
ATOM   4339  CA  ALA A 549      31.703  50.625 -58.156  1.00 75.69           C  
ATOM   4340  C   ALA A 549      32.594  51.875 -58.094  1.00 75.69           C  
ATOM   4341  CB  ALA A 549      32.125  49.625 -57.094  1.00 75.69           C  
ATOM   4342  O   ALA A 549      32.188  52.906 -57.531  1.00 75.69           O  
ATOM   4343  N   ILE A 550      33.719  51.844 -58.750  1.00 78.38           N  
ATOM   4344  CA  ILE A 550      34.656  52.969 -58.781  1.00 78.38           C  
ATOM   4345  C   ILE A 550      34.094  54.062 -59.688  1.00 78.38           C  
ATOM   4346  CB  ILE A 550      36.031  52.531 -59.312  1.00 78.38           C  
ATOM   4347  O   ILE A 550      34.188  55.250 -59.375  1.00 78.38           O  
ATOM   4348  CG1 ILE A 550      36.719  51.594 -58.281  1.00 78.38           C  
ATOM   4349  CG2 ILE A 550      36.938  53.750 -59.594  1.00 78.38           C  
ATOM   4350  CD1 ILE A 550      38.000  50.938 -58.781  1.00 78.38           C  
ATOM   4351  N   SER A 551      33.500  53.688 -60.844  1.00 74.25           N  
ATOM   4352  CA  SER A 551      32.844  54.594 -61.750  1.00 74.25           C  
ATOM   4353  C   SER A 551      31.656  55.281 -61.094  1.00 74.25           C  
ATOM   4354  CB  SER A 551      32.438  53.906 -63.031  1.00 74.25           C  
ATOM   4355  O   SER A 551      31.438  56.469 -61.281  1.00 74.25           O  
ATOM   4356  OG  SER A 551      33.531  53.312 -63.688  1.00 74.25           O  
ATOM   4357  N   PHE A 552      30.828  54.531 -60.312  1.00 72.94           N  
ATOM   4358  CA  PHE A 552      29.703  55.062 -59.562  1.00 72.94           C  
ATOM   4359  C   PHE A 552      30.172  55.938 -58.438  1.00 72.94           C  
ATOM   4360  CB  PHE A 552      28.859  53.906 -59.000  1.00 72.94           C  
ATOM   4361  O   PHE A 552      29.562  56.969 -58.156  1.00 72.94           O  
ATOM   4362  CG  PHE A 552      27.375  54.094 -59.188  1.00 72.94           C  
ATOM   4363  CD1 PHE A 552      26.609  54.750 -58.219  1.00 72.94           C  
ATOM   4364  CD2 PHE A 552      26.734  53.625 -60.312  1.00 72.94           C  
ATOM   4365  CE1 PHE A 552      25.250  54.938 -58.406  1.00 72.94           C  
ATOM   4366  CE2 PHE A 552      25.375  53.781 -60.500  1.00 72.94           C  
ATOM   4367  CZ  PHE A 552      24.625  54.438 -59.531  1.00 72.94           C  
ATOM   4368  N   TRP A 553      31.234  55.562 -57.781  1.00 73.81           N  
ATOM   4369  CA  TRP A 553      31.875  56.344 -56.750  1.00 73.81           C  
ATOM   4370  C   TRP A 553      32.469  57.625 -57.312  1.00 73.81           C  
ATOM   4371  CB  TRP A 553      32.969  55.531 -56.031  1.00 73.81           C  
ATOM   4372  O   TRP A 553      32.344  58.688 -56.719  1.00 73.81           O  
ATOM   4373  CG  TRP A 553      33.531  56.219 -54.844  1.00 73.81           C  
ATOM   4374  CD1 TRP A 553      32.969  56.344 -53.594  1.00 73.81           C  
ATOM   4375  CD2 TRP A 553      34.812  56.844 -54.750  1.00 73.81           C  
ATOM   4376  CE2 TRP A 553      34.969  57.344 -53.438  1.00 73.81           C  
ATOM   4377  CE3 TRP A 553      35.875  57.031 -55.656  1.00 73.81           C  
ATOM   4378  NE1 TRP A 553      33.812  57.031 -52.750  1.00 73.81           N  
ATOM   4379  CH2 TRP A 553      37.094  58.219 -53.906  1.00 73.81           C  
ATOM   4380  CZ2 TRP A 553      36.094  58.031 -53.000  1.00 73.81           C  
ATOM   4381  CZ3 TRP A 553      37.000  57.719 -55.219  1.00 73.81           C  
ATOM   4382  N   MET A 554      33.062  57.594 -58.469  1.00 74.06           N  
ATOM   4383  CA  MET A 554      33.656  58.750 -59.156  1.00 74.06           C  
ATOM   4384  C   MET A 554      32.594  59.656 -59.750  1.00 74.06           C  
ATOM   4385  CB  MET A 554      34.625  58.281 -60.250  1.00 74.06           C  
ATOM   4386  O   MET A 554      32.781  60.875 -59.781  1.00 74.06           O  
ATOM   4387  CG  MET A 554      35.969  57.750 -59.719  1.00 74.06           C  
ATOM   4388  SD  MET A 554      37.219  57.625 -61.031  1.00 74.06           S  
ATOM   4389  CE  MET A 554      38.688  57.250 -60.031  1.00 74.06           C  
ATOM   4390  N   CYS A 555      31.328  59.125 -60.125  1.00 69.88           N  
ATOM   4391  CA  CYS A 555      30.172  59.875 -60.594  1.00 69.88           C  
ATOM   4392  C   CYS A 555      29.453  60.562 -59.438  1.00 69.88           C  
ATOM   4393  CB  CYS A 555      29.203  58.969 -61.344  1.00 69.88           C  
ATOM   4394  O   CYS A 555      28.938  61.656 -59.594  1.00 69.88           O  
ATOM   4395  SG  CYS A 555      29.641  58.656 -63.062  1.00 69.88           S  
ATOM   4396  N   SER A 556      29.516  60.000 -58.188  1.00 66.00           N  
ATOM   4397  CA  SER A 556      28.891  60.531 -56.969  1.00 66.00           C  
ATOM   4398  C   SER A 556      29.766  61.594 -56.312  1.00 66.00           C  
ATOM   4399  CB  SER A 556      28.594  59.406 -55.969  1.00 66.00           C  
ATOM   4400  O   SER A 556      29.266  62.531 -55.688  1.00 66.00           O  
ATOM   4401  OG  SER A 556      28.234  59.938 -54.719  1.00 66.00           O  
ATOM   4402  N   ASN A 557      31.094  61.656 -56.625  1.00 65.25           N  
ATOM   4403  CA  ASN A 557      32.094  62.562 -56.031  1.00 65.25           C  
ATOM   4404  C   ASN A 557      32.531  63.625 -57.031  1.00 65.25           C  
ATOM   4405  CB  ASN A 557      33.312  61.750 -55.531  1.00 65.25           C  
ATOM   4406  O   ASN A 557      33.344  64.500 -56.719  1.00 65.25           O  
ATOM   4407  CG  ASN A 557      33.156  61.344 -54.094  1.00 65.25           C  
ATOM   4408  ND2 ASN A 557      34.094  60.531 -53.625  1.00 65.25           N  
ATOM   4409  OD1 ASN A 557      32.219  61.750 -53.406  1.00 65.25           O  
ATOM   4410  N   GLY A 558      31.734  63.719 -58.250  1.00 63.78           N  
ATOM   4411  CA  GLY A 558      31.844  64.875 -59.156  1.00 63.78           C  
ATOM   4412  C   GLY A 558      33.094  64.875 -59.969  1.00 63.78           C  
ATOM   4413  O   GLY A 558      33.438  65.875 -60.625  1.00 63.78           O  
ATOM   4414  N   SER A 559      33.906  63.750 -60.156  1.00 60.34           N  
ATOM   4415  CA  SER A 559      35.188  63.594 -60.844  1.00 60.34           C  
ATOM   4416  C   SER A 559      35.031  62.844 -62.156  1.00 60.34           C  
ATOM   4417  CB  SER A 559      36.188  62.875 -59.938  1.00 60.34           C  
ATOM   4418  O   SER A 559      35.938  62.844 -63.000  1.00 60.34           O  
ATOM   4419  OG  SER A 559      36.125  61.469 -60.125  1.00 60.34           O  
ATOM   4420  N   LEU A 560      33.781  62.406 -62.625  1.00 57.22           N  
ATOM   4421  CA  LEU A 560      33.500  61.750 -63.875  1.00 57.22           C  
ATOM   4422  C   LEU A 560      32.156  62.219 -64.438  1.00 57.22           C  
ATOM   4423  CB  LEU A 560      33.469  60.219 -63.719  1.00 57.22           C  
ATOM   4424  O   LEU A 560      31.156  62.281 -63.688  1.00 57.22           O  
ATOM   4425  CG  LEU A 560      34.375  59.438 -64.688  1.00 57.22           C  
ATOM   4426  CD1 LEU A 560      35.344  58.562 -63.875  1.00 57.22           C  
ATOM   4427  CD2 LEU A 560      33.500  58.562 -65.625  1.00 57.22           C  
ATOM   4428  N   GLN A 561      32.000  63.094 -65.438  1.00 54.75           N  
ATOM   4429  CA  GLN A 561      30.859  63.594 -66.188  1.00 54.75           C  
ATOM   4430  C   GLN A 561      30.188  62.469 -67.000  1.00 54.75           C  
ATOM   4431  CB  GLN A 561      31.297  64.750 -67.125  1.00 54.75           C  
ATOM   4432  O   GLN A 561      30.828  61.812 -67.812  1.00 54.75           O  
ATOM   4433  CG  GLN A 561      30.859  66.125 -66.688  1.00 54.75           C  
ATOM   4434  CD  GLN A 561      31.375  67.188 -67.562  1.00 54.75           C  
ATOM   4435  NE2 GLN A 561      30.781  68.375 -67.438  1.00 54.75           N  
ATOM   4436  OE1 GLN A 561      32.312  67.000 -68.375  1.00 54.75           O  
ATOM   4437  N   CYS A 562      29.266  61.625 -66.375  1.00 55.75           N  
ATOM   4438  CA  CYS A 562      28.516  60.594 -67.062  1.00 55.75           C  
ATOM   4439  C   CYS A 562      27.359  61.188 -67.875  1.00 55.75           C  
ATOM   4440  CB  CYS A 562      27.969  59.562 -66.062  1.00 55.75           C  
ATOM   4441  O   CYS A 562      26.547  61.938 -67.312  1.00 55.75           O  
ATOM   4442  SG  CYS A 562      29.188  58.312 -65.562  1.00 55.75           S  
ATOM   4443  N   ARG A 563      27.469  61.500 -69.188  1.00 50.72           N  
ATOM   4444  CA  ARG A 563      26.453  61.844 -70.125  1.00 50.72           C  
ATOM   4445  C   ARG A 563      25.828  60.562 -70.750  1.00 50.72           C  
ATOM   4446  CB  ARG A 563      27.031  62.719 -71.250  1.00 50.72           C  
ATOM   4447  O   ARG A 563      26.500  59.844 -71.500  1.00 50.72           O  
ATOM   4448  CG  ARG A 563      26.688  64.188 -71.125  1.00 50.72           C  
ATOM   4449  CD  ARG A 563      27.250  65.000 -72.312  1.00 50.72           C  
ATOM   4450  NE  ARG A 563      27.203  66.438 -72.000  1.00 50.72           N  
ATOM   4451  NH1 ARG A 563      27.516  67.062 -74.188  1.00 50.72           N  
ATOM   4452  NH2 ARG A 563      27.281  68.688 -72.562  1.00 50.72           N  
ATOM   4453  CZ  ARG A 563      27.328  67.375 -72.938  1.00 50.72           C  
ATOM   4454  N   VAL A 564      25.203  59.719 -70.000  1.00 50.81           N  
ATOM   4455  CA  VAL A 564      24.406  58.719 -70.688  1.00 50.81           C  
ATOM   4456  C   VAL A 564      22.922  58.875 -70.375  1.00 50.81           C  
ATOM   4457  CB  VAL A 564      24.875  57.281 -70.312  1.00 50.81           C  
ATOM   4458  O   VAL A 564      22.562  59.000 -69.188  1.00 50.81           O  
ATOM   4459  CG1 VAL A 564      24.031  56.250 -71.062  1.00 50.81           C  
ATOM   4460  CG2 VAL A 564      26.359  57.094 -70.688  1.00 50.81           C  
ATOM   4461  N   CYS A 565      22.016  59.562 -71.125  1.00 41.22           N  
ATOM   4462  CA  CYS A 565      20.578  59.562 -71.438  1.00 41.22           C  
ATOM   4463  C   CYS A 565      20.094  58.156 -71.750  1.00 41.22           C  
ATOM   4464  CB  CYS A 565      20.250  60.531 -72.562  1.00 41.22           C  
ATOM   4465  O   CYS A 565      20.750  57.438 -72.500  1.00 41.22           O  
ATOM   4466  SG  CYS A 565      20.234  62.250 -72.062  1.00 41.22           S  
ATOM   4467  N   ILE A 566      19.438  57.438 -70.812  1.00 38.75           N  
ATOM   4468  CA  ILE A 566      18.719  56.156 -70.875  1.00 38.75           C  
ATOM   4469  C   ILE A 566      18.750  55.656 -72.312  1.00 38.75           C  
ATOM   4470  CB  ILE A 566      17.250  56.312 -70.438  1.00 38.75           C  
ATOM   4471  O   ILE A 566      18.531  56.406 -73.312  1.00 38.75           O  
ATOM   4472  CG1 ILE A 566      17.219  56.781 -68.938  1.00 38.75           C  
ATOM   4473  CG2 ILE A 566      16.484  55.000 -70.625  1.00 38.75           C  
ATOM   4474  CD1 ILE A 566      15.828  57.156 -68.500  1.00 38.75           C  
TER    4475      ILE A 566                                                      
ENDMDL                                                                          
END                                                                             
