# Supplementary material for: Future Sequon Finder - A novel approach for predicting future N-linked glycosylation sequon locations on viral surface proteins
Source: PLoS One. 2025 Aug 14;20(8):e0328174. doi: 10.1371/journal.pone.0328174 (PMC12352829; doi:10.1371/journal.pone.0328174)
Supplement: S3 File — (ZIP) [file pone.0328174.s004.zip › S3_File/S3_File/Swine H1N1/AswineHongKong85122001_a6ae8_unrelaxed_rank_001_alphafold2_ptm_model_1_seed_000.pdb]

MODEL     1                                                                     
ATOM      1  N   MET A   1     -76.125 -29.625  71.438  1.00 35.12           N  
ATOM      2  CA  MET A   1     -76.875 -30.109  70.250  1.00 35.12           C  
ATOM      3  C   MET A   1     -77.750 -29.016  69.688  1.00 35.12           C  
ATOM      4  CB  MET A   1     -77.688 -31.344  70.625  1.00 35.12           C  
ATOM      5  O   MET A   1     -78.625 -28.500  70.375  1.00 35.12           O  
ATOM      6  CG  MET A   1     -76.938 -32.656  70.375  1.00 35.12           C  
ATOM      7  SD  MET A   1     -78.062 -34.094  70.375  1.00 35.12           S  
ATOM      8  CE  MET A   1     -78.000 -34.562  72.125  1.00 35.12           C  
ATOM      9  N   GLU A   2     -77.188 -28.156  68.875  1.00 32.19           N  
ATOM     10  CA  GLU A   2     -77.062 -27.875  67.438  1.00 32.19           C  
ATOM     11  C   GLU A   2     -77.938 -26.703  67.000  1.00 32.19           C  
ATOM     12  CB  GLU A   2     -77.438 -29.125  66.625  1.00 32.19           C  
ATOM     13  O   GLU A   2     -79.188 -26.812  67.000  1.00 32.19           O  
ATOM     14  CG  GLU A   2     -76.312 -30.141  66.562  1.00 32.19           C  
ATOM     15  CD  GLU A   2     -76.375 -31.078  65.312  1.00 32.19           C  
ATOM     16  OE1 GLU A   2     -75.438 -31.812  65.062  1.00 32.19           O  
ATOM     17  OE2 GLU A   2     -77.438 -31.047  64.688  1.00 32.19           O  
ATOM     18  N   ALA A   3     -77.312 -25.500  67.125  1.00 36.53           N  
ATOM     19  CA  ALA A   3     -77.750 -24.312  66.375  1.00 36.53           C  
ATOM     20  C   ALA A   3     -76.875 -23.969  65.250  1.00 36.53           C  
ATOM     21  CB  ALA A   3     -77.875 -23.125  67.375  1.00 36.53           C  
ATOM     22  O   ALA A   3     -75.625 -23.938  65.375  1.00 36.53           O  
ATOM     23  N   LYS A   4     -77.125 -24.453  64.062  1.00 33.25           N  
ATOM     24  CA  LYS A   4     -77.062 -24.078  62.625  1.00 33.25           C  
ATOM     25  C   LYS A   4     -76.500 -22.656  62.469  1.00 33.25           C  
ATOM     26  CB  LYS A   4     -78.375 -24.234  61.938  1.00 33.25           C  
ATOM     27  O   LYS A   4     -77.188 -21.703  62.906  1.00 33.25           O  
ATOM     28  CG  LYS A   4     -78.688 -25.641  61.469  1.00 33.25           C  
ATOM     29  CD  LYS A   4     -80.000 -25.703  60.625  1.00 33.25           C  
ATOM     30  CE  LYS A   4     -80.312 -27.125  60.219  1.00 33.25           C  
ATOM     31  NZ  LYS A   4     -81.625 -27.203  59.500  1.00 33.25           N  
ATOM     32  N   LEU A   5     -75.188 -22.391  62.531  1.00 32.59           N  
ATOM     33  CA  LEU A   5     -74.312 -21.234  62.281  1.00 32.59           C  
ATOM     34  C   LEU A   5     -74.188 -21.031  60.781  1.00 32.59           C  
ATOM     35  CB  LEU A   5     -72.938 -21.406  62.938  1.00 32.59           C  
ATOM     36  O   LEU A   5     -73.750 -21.938  60.062  1.00 32.59           O  
ATOM     37  CG  LEU A   5     -72.250 -20.125  63.344  1.00 32.59           C  
ATOM     38  CD1 LEU A   5     -72.625 -19.781  64.812  1.00 32.59           C  
ATOM     39  CD2 LEU A   5     -70.750 -20.281  63.188  1.00 32.59           C  
ATOM     40  N   PHE A   6     -75.000 -20.234  60.094  1.00 32.56           N  
ATOM     41  CA  PHE A   6     -74.938 -19.297  59.000  1.00 32.56           C  
ATOM     42  C   PHE A   6     -73.562 -18.688  58.875  1.00 32.56           C  
ATOM     43  CB  PHE A   6     -76.000 -18.188  59.125  1.00 32.56           C  
ATOM     44  O   PHE A   6     -73.062 -18.016  59.812  1.00 32.56           O  
ATOM     45  CG  PHE A   6     -77.125 -18.281  58.125  1.00 32.56           C  
ATOM     46  CD1 PHE A   6     -77.000 -17.734  56.875  1.00 32.56           C  
ATOM     47  CD2 PHE A   6     -78.312 -18.922  58.469  1.00 32.56           C  
ATOM     48  CE1 PHE A   6     -78.000 -17.812  55.938  1.00 32.56           C  
ATOM     49  CE2 PHE A   6     -79.312 -19.016  57.531  1.00 32.56           C  
ATOM     50  CZ  PHE A   6     -79.188 -18.453  56.281  1.00 32.56           C  
ATOM     51  N   VAL A   7     -72.500 -19.359  58.344  1.00 33.78           N  
ATOM     52  CA  VAL A   7     -71.188 -18.906  57.938  1.00 33.78           C  
ATOM     53  C   VAL A   7     -71.312 -18.078  56.656  1.00 33.78           C  
ATOM     54  CB  VAL A   7     -70.250 -20.109  57.688  1.00 33.78           C  
ATOM     55  O   VAL A   7     -71.875 -18.531  55.656  1.00 33.78           O  
ATOM     56  CG1 VAL A   7     -68.875 -19.625  57.188  1.00 33.78           C  
ATOM     57  CG2 VAL A   7     -70.062 -20.922  58.969  1.00 33.78           C  
ATOM     58  N   LEU A   8     -71.688 -16.750  56.750  1.00 30.00           N  
ATOM     59  CA  LEU A   8     -71.375 -15.578  55.938  1.00 30.00           C  
ATOM     60  C   LEU A   8     -70.000 -15.703  55.344  1.00 30.00           C  
ATOM     61  CB  LEU A   8     -71.438 -14.305  56.781  1.00 30.00           C  
ATOM     62  O   LEU A   8     -69.000 -15.836  56.062  1.00 30.00           O  
ATOM     63  CG  LEU A   8     -72.188 -13.109  56.125  1.00 30.00           C  
ATOM     64  CD1 LEU A   8     -73.500 -12.828  56.844  1.00 30.00           C  
ATOM     65  CD2 LEU A   8     -71.250 -11.883  56.156  1.00 30.00           C  
ATOM     66  N   PHE A   9     -69.750 -16.531  54.312  1.00 26.42           N  
ATOM     67  CA  PHE A   9     -68.688 -16.547  53.250  1.00 26.42           C  
ATOM     68  C   PHE A   9     -68.438 -15.133  52.750  1.00 26.42           C  
ATOM     69  CB  PHE A   9     -69.125 -17.453  52.094  1.00 26.42           C  
ATOM     70  O   PHE A   9     -69.312 -14.492  52.188  1.00 26.42           O  
ATOM     71  CG  PHE A   9     -68.125 -18.562  51.812  1.00 26.42           C  
ATOM     72  CD1 PHE A   9     -67.062 -18.359  50.906  1.00 26.42           C  
ATOM     73  CD2 PHE A   9     -68.250 -19.781  52.469  1.00 26.42           C  
ATOM     74  CE1 PHE A   9     -66.188 -19.375  50.656  1.00 26.42           C  
ATOM     75  CE2 PHE A   9     -67.312 -20.812  52.188  1.00 26.42           C  
ATOM     76  CZ  PHE A   9     -66.312 -20.594  51.281  1.00 26.42           C  
ATOM     77  N   CYS A  10     -67.938 -14.188  53.594  1.00 27.62           N  
ATOM     78  CA  CYS A  10     -67.250 -12.977  53.094  1.00 27.62           C  
ATOM     79  C   CYS A  10     -66.000 -13.312  52.344  1.00 27.62           C  
ATOM     80  CB  CYS A  10     -66.938 -12.039  54.250  1.00 27.62           C  
ATOM     81  O   CYS A  10     -65.125 -13.961  52.875  1.00 27.62           O  
ATOM     82  SG  CYS A  10     -68.375 -11.055  54.844  1.00 27.62           S  
ATOM     83  N   ALA A  11     -66.000 -13.961  51.156  1.00 26.28           N  
ATOM     84  CA  ALA A  11     -65.062 -13.906  50.031  1.00 26.28           C  
ATOM     85  C   ALA A  11     -64.375 -12.547  50.000  1.00 26.28           C  
ATOM     86  CB  ALA A  11     -65.750 -14.203  48.719  1.00 26.28           C  
ATOM     87  O   ALA A  11     -65.062 -11.508  49.875  1.00 26.28           O  
ATOM     88  N   PHE A  12     -63.562 -12.086  51.000  1.00 27.08           N  
ATOM     89  CA  PHE A  12     -62.594 -11.008  50.875  1.00 27.08           C  
ATOM     90  C   PHE A  12     -61.906 -11.055  49.500  1.00 27.08           C  
ATOM     91  CB  PHE A  12     -61.562 -11.070  52.000  1.00 27.08           C  
ATOM     92  O   PHE A  12     -61.312 -12.062  49.156  1.00 27.08           O  
ATOM     93  CG  PHE A  12     -62.062 -10.516  53.312  1.00 27.08           C  
ATOM     94  CD1 PHE A  12     -62.062  -9.148  53.531  1.00 27.08           C  
ATOM     95  CD2 PHE A  12     -62.469 -11.367  54.312  1.00 27.08           C  
ATOM     96  CE1 PHE A  12     -62.500  -8.633  54.750  1.00 27.08           C  
ATOM     97  CE2 PHE A  12     -62.938 -10.859  55.531  1.00 27.08           C  
ATOM     98  CZ  PHE A  12     -62.938  -9.492  55.750  1.00 27.08           C  
ATOM     99  N   THR A  13     -62.625 -10.875  48.375  1.00 26.67           N  
ATOM    100  CA  THR A  13     -62.000 -10.484  47.125  1.00 26.67           C  
ATOM    101  C   THR A  13     -60.844  -9.516  47.375  1.00 26.67           C  
ATOM    102  CB  THR A  13     -63.031  -9.836  46.188  1.00 26.67           C  
ATOM    103  O   THR A  13     -61.000  -8.531  48.094  1.00 26.67           O  
ATOM    104  CG2 THR A  13     -64.125 -10.844  45.750  1.00 26.67           C  
ATOM    105  OG1 THR A  13     -63.656  -8.742  46.844  1.00 26.67           O  
ATOM    106  N   ALA A  14     -59.750  -9.891  48.094  1.00 30.81           N  
ATOM    107  CA  ALA A  14     -58.500  -9.117  48.031  1.00 30.81           C  
ATOM    108  C   ALA A  14     -58.500  -8.211  46.812  1.00 30.81           C  
ATOM    109  CB  ALA A  14     -57.312 -10.047  48.031  1.00 30.81           C  
ATOM    110  O   ALA A  14     -58.656  -8.680  45.688  1.00 30.81           O  
ATOM    111  N   LEU A  15     -59.344  -7.223  46.656  1.00 34.28           N  
ATOM    112  CA  LEU A  15     -59.312  -6.090  45.750  1.00 34.28           C  
ATOM    113  C   LEU A  15     -57.906  -5.887  45.219  1.00 34.28           C  
ATOM    114  CB  LEU A  15     -59.781  -4.816  46.438  1.00 34.28           C  
ATOM    115  O   LEU A  15     -56.938  -5.703  45.969  1.00 34.28           O  
ATOM    116  CG  LEU A  15     -61.188  -4.348  46.094  1.00 34.28           C  
ATOM    117  CD1 LEU A  15     -62.094  -4.320  47.312  1.00 34.28           C  
ATOM    118  CD2 LEU A  15     -61.156  -2.975  45.406  1.00 34.28           C  
ATOM    119  N   LYS A  16     -57.281  -6.742  44.312  1.00 46.50           N  
ATOM    120  CA  LYS A  16     -56.094  -6.520  43.500  1.00 46.50           C  
ATOM    121  C   LYS A  16     -55.875  -5.031  43.219  1.00 46.50           C  
ATOM    122  CB  LYS A  16     -56.188  -7.277  42.156  1.00 46.50           C  
ATOM    123  O   LYS A  16     -56.750  -4.363  42.656  1.00 46.50           O  
ATOM    124  CG  LYS A  16     -55.625  -8.688  42.219  1.00 46.50           C  
ATOM    125  CD  LYS A  16     -55.656  -9.352  40.844  1.00 46.50           C  
ATOM    126  CE  LYS A  16     -55.125 -10.789  40.906  1.00 46.50           C  
ATOM    127  NZ  LYS A  16     -55.281 -11.484  39.594  1.00 46.50           N  
ATOM    128  N   ALA A  17     -55.438  -4.258  44.188  1.00 56.78           N  
ATOM    129  CA  ALA A  17     -55.062  -2.863  44.000  1.00 56.78           C  
ATOM    130  C   ALA A  17     -54.344  -2.670  42.688  1.00 56.78           C  
ATOM    131  CB  ALA A  17     -54.188  -2.395  45.156  1.00 56.78           C  
ATOM    132  O   ALA A  17     -53.562  -3.527  42.250  1.00 56.78           O  
ATOM    133  N   ASP A  18     -54.906  -1.822  41.812  1.00 72.00           N  
ATOM    134  CA  ASP A  18     -54.375  -1.458  40.500  1.00 72.00           C  
ATOM    135  C   ASP A  18     -53.000  -0.753  40.656  1.00 72.00           C  
ATOM    136  CB  ASP A  18     -55.344  -0.565  39.750  1.00 72.00           C  
ATOM    137  O   ASP A  18     -52.844   0.105  41.531  1.00 72.00           O  
ATOM    138  CG  ASP A  18     -56.625  -1.276  39.406  1.00 72.00           C  
ATOM    139  OD1 ASP A  18     -56.594  -2.463  39.000  1.00 72.00           O  
ATOM    140  OD2 ASP A  18     -57.719  -0.643  39.500  1.00 72.00           O  
ATOM    141  N   THR A  19     -51.906  -1.272  40.031  1.00 69.00           N  
ATOM    142  CA  THR A  19     -50.531  -0.786  40.094  1.00 69.00           C  
ATOM    143  C   THR A  19     -50.094  -0.207  38.750  1.00 69.00           C  
ATOM    144  CB  THR A  19     -49.562  -1.905  40.500  1.00 69.00           C  
ATOM    145  O   THR A  19     -50.469  -0.716  37.688  1.00 69.00           O  
ATOM    146  CG2 THR A  19     -49.875  -2.404  41.906  1.00 69.00           C  
ATOM    147  OG1 THR A  19     -49.656  -2.998  39.594  1.00 69.00           O  
ATOM    148  N   ILE A  20     -49.500   1.006  38.875  1.00 68.25           N  
ATOM    149  CA  ILE A  20     -48.875   1.580  37.688  1.00 68.25           C  
ATOM    150  C   ILE A  20     -47.375   1.697  37.906  1.00 68.25           C  
ATOM    151  CB  ILE A  20     -49.469   2.961  37.344  1.00 68.25           C  
ATOM    152  O   ILE A  20     -46.906   2.156  38.969  1.00 68.25           O  
ATOM    153  CG1 ILE A  20     -48.875   3.484  36.031  1.00 68.25           C  
ATOM    154  CG2 ILE A  20     -49.219   3.955  38.469  1.00 68.25           C  
ATOM    155  CD1 ILE A  20     -49.656   4.648  35.438  1.00 68.25           C  
ATOM    156  N   CYS A  21     -46.594   1.153  36.969  1.00 65.56           N  
ATOM    157  CA  CYS A  21     -45.156   1.188  37.062  1.00 65.56           C  
ATOM    158  C   CYS A  21     -44.531   1.978  35.906  1.00 65.56           C  
ATOM    159  CB  CYS A  21     -44.594  -0.231  37.094  1.00 65.56           C  
ATOM    160  O   CYS A  21     -44.938   1.807  34.781  1.00 65.56           O  
ATOM    161  SG  CYS A  21     -45.188  -1.251  38.438  1.00 65.56           S  
ATOM    162  N   VAL A  22     -43.656   2.877  36.344  1.00 63.88           N  
ATOM    163  CA  VAL A  22     -42.938   3.701  35.375  1.00 63.88           C  
ATOM    164  C   VAL A  22     -41.500   3.197  35.250  1.00 63.88           C  
ATOM    165  CB  VAL A  22     -42.938   5.191  35.781  1.00 63.88           C  
ATOM    166  O   VAL A  22     -40.750   3.117  36.250  1.00 63.88           O  
ATOM    167  CG1 VAL A  22     -42.219   6.043  34.750  1.00 63.88           C  
ATOM    168  CG2 VAL A  22     -44.375   5.684  36.000  1.00 63.88           C  
ATOM    169  N   GLY A  23     -41.219   2.502  34.219  1.00 58.31           N  
ATOM    170  CA  GLY A  23     -39.906   1.947  34.062  1.00 58.31           C  
ATOM    171  C   GLY A  23     -39.750   1.154  32.750  1.00 58.31           C  
ATOM    172  O   GLY A  23     -40.594   1.227  31.891  1.00 58.31           O  
ATOM    173  N   TYR A  24     -38.500   0.583  32.594  1.00 51.66           N  
ATOM    174  CA  TYR A  24     -38.188  -0.155  31.375  1.00 51.66           C  
ATOM    175  C   TYR A  24     -38.812  -1.552  31.406  1.00 51.66           C  
ATOM    176  CB  TYR A  24     -36.688  -0.249  31.172  1.00 51.66           C  
ATOM    177  O   TYR A  24     -38.938  -2.145  32.469  1.00 51.66           O  
ATOM    178  CG  TYR A  24     -36.000   1.085  30.938  1.00 51.66           C  
ATOM    179  CD1 TYR A  24     -36.000   1.676  29.672  1.00 51.66           C  
ATOM    180  CD2 TYR A  24     -35.375   1.757  31.984  1.00 51.66           C  
ATOM    181  CE1 TYR A  24     -35.406   2.904  29.469  1.00 51.66           C  
ATOM    182  CE2 TYR A  24     -34.781   2.986  31.781  1.00 51.66           C  
ATOM    183  OH  TYR A  24     -34.156   4.770  30.297  1.00 51.66           O  
ATOM    184  CZ  TYR A  24     -34.781   3.551  30.516  1.00 51.66           C  
ATOM    185  N   HIS A  25     -39.531  -2.172  30.344  1.00 50.62           N  
ATOM    186  CA  HIS A  25     -39.938  -3.553  30.141  1.00 50.62           C  
ATOM    187  C   HIS A  25     -38.781  -4.516  30.312  1.00 50.62           C  
ATOM    188  CB  HIS A  25     -40.594  -3.729  28.766  1.00 50.62           C  
ATOM    189  O   HIS A  25     -37.656  -4.215  29.891  1.00 50.62           O  
ATOM    190  CG  HIS A  25     -41.938  -3.104  28.641  1.00 50.62           C  
ATOM    191  CD2 HIS A  25     -42.312  -1.916  28.125  1.00 50.62           C  
ATOM    192  ND1 HIS A  25     -43.094  -3.719  29.109  1.00 50.62           N  
ATOM    193  CE1 HIS A  25     -44.125  -2.934  28.859  1.00 50.62           C  
ATOM    194  NE2 HIS A  25     -43.688  -1.834  28.266  1.00 50.62           N  
ATOM    195  N   ALA A  26     -38.844  -5.508  31.281  1.00 50.06           N  
ATOM    196  CA  ALA A  26     -37.906  -6.633  31.312  1.00 50.06           C  
ATOM    197  C   ALA A  26     -37.938  -7.391  29.984  1.00 50.06           C  
ATOM    198  CB  ALA A  26     -38.250  -7.574  32.469  1.00 50.06           C  
ATOM    199  O   ALA A  26     -39.000  -7.633  29.422  1.00 50.06           O  
ATOM    200  N   ASN A  27     -36.969  -7.199  29.156  1.00 54.97           N  
ATOM    201  CA  ASN A  27     -36.719  -7.926  27.906  1.00 54.97           C  
ATOM    202  C   ASN A  27     -35.719  -9.070  28.125  1.00 54.97           C  
ATOM    203  CB  ASN A  27     -36.219  -6.980  26.828  1.00 54.97           C  
ATOM    204  O   ASN A  27     -35.000  -9.094  29.109  1.00 54.97           O  
ATOM    205  CG  ASN A  27     -34.781  -6.516  27.078  1.00 54.97           C  
ATOM    206  ND2 ASN A  27     -34.312  -5.605  26.234  1.00 54.97           N  
ATOM    207  OD1 ASN A  27     -34.125  -6.973  28.000  1.00 54.97           O  
ATOM    208  N   ASN A  28     -36.000 -10.242  27.641  1.00 59.81           N  
ATOM    209  CA  ASN A  28     -35.156 -11.422  27.719  1.00 59.81           C  
ATOM    210  C   ASN A  28     -33.875 -11.242  26.891  1.00 59.81           C  
ATOM    211  CB  ASN A  28     -35.906 -12.672  27.250  1.00 59.81           C  
ATOM    212  O   ASN A  28     -33.188 -12.219  26.562  1.00 59.81           O  
ATOM    213  CG  ASN A  28     -36.812 -13.234  28.328  1.00 59.81           C  
ATOM    214  ND2 ASN A  28     -37.719 -14.125  27.938  1.00 59.81           N  
ATOM    215  OD1 ASN A  28     -36.719 -12.867  29.500  1.00 59.81           O  
ATOM    216  N   SER A  29     -33.562  -9.984  26.578  1.00 66.06           N  
ATOM    217  CA  SER A  29     -32.375  -9.750  25.750  1.00 66.06           C  
ATOM    218  C   SER A  29     -31.109  -9.953  26.562  1.00 66.06           C  
ATOM    219  CB  SER A  29     -32.406  -8.344  25.156  1.00 66.06           C  
ATOM    220  O   SER A  29     -31.047  -9.578  27.734  1.00 66.06           O  
ATOM    221  OG  SER A  29     -31.203  -8.070  24.469  1.00 66.06           O  
ATOM    222  N   THR A  30     -30.156 -10.648  26.016  1.00 76.38           N  
ATOM    223  CA  THR A  30     -28.859 -10.898  26.625  1.00 76.38           C  
ATOM    224  C   THR A  30     -27.812  -9.938  26.062  1.00 76.38           C  
ATOM    225  CB  THR A  30     -28.391 -12.344  26.391  1.00 76.38           C  
ATOM    226  O   THR A  30     -26.609 -10.109  26.281  1.00 76.38           O  
ATOM    227  CG2 THR A  30     -29.344 -13.336  27.062  1.00 76.38           C  
ATOM    228  OG1 THR A  30     -28.359 -12.609  24.984  1.00 76.38           O  
ATOM    229  N   ASP A  31     -28.344  -8.922  25.344  1.00 82.44           N  
ATOM    230  CA  ASP A  31     -27.422  -8.023  24.656  1.00 82.44           C  
ATOM    231  C   ASP A  31     -26.750  -7.070  25.656  1.00 82.44           C  
ATOM    232  CB  ASP A  31     -28.141  -7.223  23.578  1.00 82.44           C  
ATOM    233  O   ASP A  31     -27.406  -6.559  26.562  1.00 82.44           O  
ATOM    234  CG  ASP A  31     -28.422  -8.047  22.328  1.00 82.44           C  
ATOM    235  OD1 ASP A  31     -28.016  -9.227  22.266  1.00 82.44           O  
ATOM    236  OD2 ASP A  31     -29.062  -7.504  21.391  1.00 82.44           O  
ATOM    237  N   THR A  32     -25.469  -6.844  25.500  1.00 85.12           N  
ATOM    238  CA  THR A  32     -24.719  -5.914  26.344  1.00 85.12           C  
ATOM    239  C   THR A  32     -23.906  -4.941  25.484  1.00 85.12           C  
ATOM    240  CB  THR A  32     -23.781  -6.664  27.312  1.00 85.12           C  
ATOM    241  O   THR A  32     -23.469  -5.289  24.391  1.00 85.12           O  
ATOM    242  CG2 THR A  32     -24.562  -7.613  28.203  1.00 85.12           C  
ATOM    243  OG1 THR A  32     -22.828  -7.418  26.547  1.00 85.12           O  
ATOM    244  N   VAL A  33     -23.875  -3.699  26.047  1.00 85.69           N  
ATOM    245  CA  VAL A  33     -23.031  -2.705  25.375  1.00 85.69           C  
ATOM    246  C   VAL A  33     -22.109  -2.047  26.391  1.00 85.69           C  
ATOM    247  CB  VAL A  33     -23.891  -1.632  24.672  1.00 85.69           C  
ATOM    248  O   VAL A  33     -22.375  -2.070  27.594  1.00 85.69           O  
ATOM    249  CG1 VAL A  33     -24.781  -2.270  23.609  1.00 85.69           C  
ATOM    250  CG2 VAL A  33     -24.734  -0.864  25.688  1.00 85.69           C  
ATOM    251  N   ASP A  34     -20.984  -1.449  25.891  1.00 84.81           N  
ATOM    252  CA  ASP A  34     -20.078  -0.676  26.734  1.00 84.81           C  
ATOM    253  C   ASP A  34     -20.391   0.817  26.656  1.00 84.81           C  
ATOM    254  CB  ASP A  34     -18.625  -0.933  26.344  1.00 84.81           C  
ATOM    255  O   ASP A  34     -20.734   1.324  25.578  1.00 84.81           O  
ATOM    256  CG  ASP A  34     -18.188  -2.359  26.609  1.00 84.81           C  
ATOM    257  OD1 ASP A  34     -18.812  -3.047  27.438  1.00 84.81           O  
ATOM    258  OD2 ASP A  34     -17.188  -2.799  25.984  1.00 84.81           O  
ATOM    259  N   THR A  35     -20.359   1.479  27.797  1.00 80.81           N  
ATOM    260  CA  THR A  35     -20.422   2.936  27.859  1.00 80.81           C  
ATOM    261  C   THR A  35     -19.109   3.518  28.375  1.00 80.81           C  
ATOM    262  CB  THR A  35     -21.578   3.400  28.766  1.00 80.81           C  
ATOM    263  O   THR A  35     -18.203   2.775  28.734  1.00 80.81           O  
ATOM    264  CG2 THR A  35     -22.875   2.668  28.422  1.00 80.81           C  
ATOM    265  OG1 THR A  35     -21.250   3.141  30.125  1.00 80.81           O  
ATOM    266  N   ILE A  36     -19.016   4.863  28.391  1.00 73.31           N  
ATOM    267  CA  ILE A  36     -17.797   5.531  28.859  1.00 73.31           C  
ATOM    268  C   ILE A  36     -17.562   5.195  30.344  1.00 73.31           C  
ATOM    269  CB  ILE A  36     -17.891   7.062  28.672  1.00 73.31           C  
ATOM    270  O   ILE A  36     -16.422   5.082  30.781  1.00 73.31           O  
ATOM    271  CG1 ILE A  36     -17.859   7.418  27.188  1.00 73.31           C  
ATOM    272  CG2 ILE A  36     -16.766   7.770  29.438  1.00 73.31           C  
ATOM    273  CD1 ILE A  36     -18.203   8.875  26.891  1.00 73.31           C  
ATOM    274  N   LEU A  37     -18.641   4.922  31.094  1.00 72.69           N  
ATOM    275  CA  LEU A  37     -18.594   4.820  32.531  1.00 72.69           C  
ATOM    276  C   LEU A  37     -18.719   3.369  33.000  1.00 72.69           C  
ATOM    277  CB  LEU A  37     -19.703   5.660  33.188  1.00 72.69           C  
ATOM    278  O   LEU A  37     -18.203   2.992  34.031  1.00 72.69           O  
ATOM    279  CG  LEU A  37     -19.641   7.172  32.938  1.00 72.69           C  
ATOM    280  CD1 LEU A  37     -20.906   7.848  33.469  1.00 72.69           C  
ATOM    281  CD2 LEU A  37     -18.406   7.762  33.594  1.00 72.69           C  
ATOM    282  N   GLU A  38     -19.422   2.547  32.188  1.00 77.12           N  
ATOM    283  CA  GLU A  38     -19.734   1.186  32.625  1.00 77.12           C  
ATOM    284  C   GLU A  38     -19.516   0.186  31.484  1.00 77.12           C  
ATOM    285  CB  GLU A  38     -21.172   1.094  33.125  1.00 77.12           C  
ATOM    286  O   GLU A  38     -19.859   0.461  30.344  1.00 77.12           O  
ATOM    287  CG  GLU A  38     -21.422   1.905  34.406  1.00 77.12           C  
ATOM    288  CD  GLU A  38     -22.859   1.838  34.875  1.00 77.12           C  
ATOM    289  OE1 GLU A  38     -23.266   2.678  35.719  1.00 77.12           O  
ATOM    290  OE2 GLU A  38     -23.594   0.938  34.406  1.00 77.12           O  
ATOM    291  N   LYS A  39     -18.922  -0.966  31.812  1.00 83.50           N  
ATOM    292  CA  LYS A  39     -18.766  -2.051  30.844  1.00 83.50           C  
ATOM    293  C   LYS A  39     -19.875  -3.084  31.000  1.00 83.50           C  
ATOM    294  CB  LYS A  39     -17.406  -2.723  31.016  1.00 83.50           C  
ATOM    295  O   LYS A  39     -20.406  -3.289  32.094  1.00 83.50           O  
ATOM    296  CG  LYS A  39     -16.219  -1.845  30.609  1.00 83.50           C  
ATOM    297  CD  LYS A  39     -14.922  -2.637  30.562  1.00 83.50           C  
ATOM    298  CE  LYS A  39     -13.758  -1.777  30.094  1.00 83.50           C  
ATOM    299  NZ  LYS A  39     -12.492  -2.559  30.016  1.00 83.50           N  
ATOM    300  N   ASN A  40     -20.422  -3.715  29.875  1.00 83.31           N  
ATOM    301  CA  ASN A  40     -21.375  -4.820  29.828  1.00 83.31           C  
ATOM    302  C   ASN A  40     -22.734  -4.410  30.359  1.00 83.31           C  
ATOM    303  CB  ASN A  40     -20.828  -6.023  30.609  1.00 83.31           C  
ATOM    304  O   ASN A  40     -23.312  -5.105  31.203  1.00 83.31           O  
ATOM    305  CG  ASN A  40     -19.609  -6.633  29.969  1.00 83.31           C  
ATOM    306  ND2 ASN A  40     -18.672  -7.090  30.797  1.00 83.31           N  
ATOM    307  OD1 ASN A  40     -19.484  -6.691  28.750  1.00 83.31           O  
ATOM    308  N   VAL A  41     -23.172  -3.281  29.953  1.00 78.88           N  
ATOM    309  CA  VAL A  41     -24.500  -2.787  30.312  1.00 78.88           C  
ATOM    310  C   VAL A  41     -25.547  -3.543  29.516  1.00 78.88           C  
ATOM    311  CB  VAL A  41     -24.625  -1.268  30.062  1.00 78.88           C  
ATOM    312  O   VAL A  41     -25.484  -3.605  28.281  1.00 78.88           O  
ATOM    313  CG1 VAL A  41     -26.016  -0.772  30.438  1.00 78.88           C  
ATOM    314  CG2 VAL A  41     -23.547  -0.506  30.844  1.00 78.88           C  
ATOM    315  N   THR A  42     -26.438  -4.215  30.188  1.00 80.06           N  
ATOM    316  CA  THR A  42     -27.516  -4.961  29.531  1.00 80.06           C  
ATOM    317  C   THR A  42     -28.531  -4.016  28.906  1.00 80.06           C  
ATOM    318  CB  THR A  42     -28.219  -5.902  30.531  1.00 80.06           C  
ATOM    319  O   THR A  42     -29.031  -3.105  29.578  1.00 80.06           O  
ATOM    320  CG2 THR A  42     -27.281  -6.988  31.031  1.00 80.06           C  
ATOM    321  OG1 THR A  42     -28.703  -5.137  31.641  1.00 80.06           O  
ATOM    322  N   VAL A  43     -28.797  -4.254  27.656  1.00 75.19           N  
ATOM    323  CA  VAL A  43     -29.719  -3.377  26.938  1.00 75.19           C  
ATOM    324  C   VAL A  43     -30.812  -4.211  26.250  1.00 75.19           C  
ATOM    325  CB  VAL A  43     -28.984  -2.514  25.891  1.00 75.19           C  
ATOM    326  O   VAL A  43     -30.641  -5.418  26.078  1.00 75.19           O  
ATOM    327  CG1 VAL A  43     -27.984  -1.581  26.562  1.00 75.19           C  
ATOM    328  CG2 VAL A  43     -28.281  -3.404  24.859  1.00 75.19           C  
ATOM    329  N   THR A  44     -31.859  -3.602  25.953  1.00 68.31           N  
ATOM    330  CA  THR A  44     -33.000  -4.250  25.328  1.00 68.31           C  
ATOM    331  C   THR A  44     -32.719  -4.594  23.875  1.00 68.31           C  
ATOM    332  CB  THR A  44     -34.250  -3.355  25.422  1.00 68.31           C  
ATOM    333  O   THR A  44     -33.250  -5.578  23.359  1.00 68.31           O  
ATOM    334  CG2 THR A  44     -34.719  -3.172  26.859  1.00 68.31           C  
ATOM    335  OG1 THR A  44     -33.969  -2.072  24.859  1.00 68.31           O  
ATOM    336  N   HIS A  45     -31.906  -3.824  23.203  1.00 73.19           N  
ATOM    337  CA  HIS A  45     -31.500  -4.059  21.812  1.00 73.19           C  
ATOM    338  C   HIS A  45     -30.156  -3.389  21.516  1.00 73.19           C  
ATOM    339  CB  HIS A  45     -32.562  -3.553  20.859  1.00 73.19           C  
ATOM    340  O   HIS A  45     -29.859  -2.320  22.047  1.00 73.19           O  
ATOM    341  CG  HIS A  45     -32.281  -3.875  19.422  1.00 73.19           C  
ATOM    342  CD2 HIS A  45     -31.891  -3.086  18.391  1.00 73.19           C  
ATOM    343  ND1 HIS A  45     -32.406  -5.148  18.906  1.00 73.19           N  
ATOM    344  CE1 HIS A  45     -32.094  -5.125  17.625  1.00 73.19           C  
ATOM    345  NE2 HIS A  45     -31.781  -3.887  17.281  1.00 73.19           N  
ATOM    346  N   SER A  46     -29.375  -3.977  20.656  1.00 83.94           N  
ATOM    347  CA  SER A  46     -28.125  -3.400  20.188  1.00 83.94           C  
ATOM    348  C   SER A  46     -27.828  -3.816  18.750  1.00 83.94           C  
ATOM    349  CB  SER A  46     -26.969  -3.816  21.094  1.00 83.94           C  
ATOM    350  O   SER A  46     -28.344  -4.824  18.266  1.00 83.94           O  
ATOM    351  OG  SER A  46     -26.703  -5.203  20.969  1.00 83.94           O  
ATOM    352  N   VAL A  47     -27.125  -2.998  18.094  1.00 84.06           N  
ATOM    353  CA  VAL A  47     -26.703  -3.305  16.734  1.00 84.06           C  
ATOM    354  C   VAL A  47     -25.188  -3.221  16.641  1.00 84.06           C  
ATOM    355  CB  VAL A  47     -27.359  -2.352  15.711  1.00 84.06           C  
ATOM    356  O   VAL A  47     -24.562  -2.311  17.203  1.00 84.06           O  
ATOM    357  CG1 VAL A  47     -27.016  -2.781  14.281  1.00 84.06           C  
ATOM    358  CG2 VAL A  47     -28.859  -2.305  15.906  1.00 84.06           C  
ATOM    359  N   ASN A  48     -24.625  -4.254  15.961  1.00 89.19           N  
ATOM    360  CA  ASN A  48     -23.188  -4.203  15.703  1.00 89.19           C  
ATOM    361  C   ASN A  48     -22.859  -3.332  14.500  1.00 89.19           C  
ATOM    362  CB  ASN A  48     -22.625  -5.613  15.508  1.00 89.19           C  
ATOM    363  O   ASN A  48     -23.453  -3.504  13.430  1.00 89.19           O  
ATOM    364  CG  ASN A  48     -21.109  -5.660  15.617  1.00 89.19           C  
ATOM    365  ND2 ASN A  48     -20.547  -6.848  15.438  1.00 89.19           N  
ATOM    366  OD1 ASN A  48     -20.469  -4.645  15.867  1.00 89.19           O  
ATOM    367  N   LEU A  49     -21.938  -2.430  14.688  1.00 86.44           N  
ATOM    368  CA  LEU A  49     -21.625  -1.461  13.648  1.00 86.44           C  
ATOM    369  C   LEU A  49     -20.453  -1.942  12.797  1.00 86.44           C  
ATOM    370  CB  LEU A  49     -21.297  -0.098  14.266  1.00 86.44           C  
ATOM    371  O   LEU A  49     -20.000  -1.225  11.906  1.00 86.44           O  
ATOM    372  CG  LEU A  49     -22.406   0.573  15.062  1.00 86.44           C  
ATOM    373  CD1 LEU A  49     -21.938   1.904  15.625  1.00 86.44           C  
ATOM    374  CD2 LEU A  49     -23.656   0.771  14.188  1.00 86.44           C  
ATOM    375  N   LEU A  50     -19.969  -3.186  13.078  1.00 89.81           N  
ATOM    376  CA  LEU A  50     -18.812  -3.713  12.359  1.00 89.81           C  
ATOM    377  C   LEU A  50     -19.250  -4.777  11.352  1.00 89.81           C  
ATOM    378  CB  LEU A  50     -17.797  -4.297  13.336  1.00 89.81           C  
ATOM    379  O   LEU A  50     -20.000  -5.691  11.695  1.00 89.81           O  
ATOM    380  CG  LEU A  50     -17.000  -3.287  14.172  1.00 89.81           C  
ATOM    381  CD1 LEU A  50     -16.203  -4.008  15.258  1.00 89.81           C  
ATOM    382  CD2 LEU A  50     -16.078  -2.463  13.281  1.00 89.81           C  
ATOM    383  N   GLU A  51     -18.797  -4.613  10.102  1.00 90.38           N  
ATOM    384  CA  GLU A  51     -18.938  -5.656   9.086  1.00 90.38           C  
ATOM    385  C   GLU A  51     -17.766  -6.629   9.133  1.00 90.38           C  
ATOM    386  CB  GLU A  51     -19.047  -5.039   7.691  1.00 90.38           C  
ATOM    387  O   GLU A  51     -16.594  -6.215   9.055  1.00 90.38           O  
ATOM    388  CG  GLU A  51     -19.141  -6.066   6.570  1.00 90.38           C  
ATOM    389  CD  GLU A  51     -20.312  -7.012   6.707  1.00 90.38           C  
ATOM    390  OE1 GLU A  51     -20.109  -8.234   6.828  1.00 90.38           O  
ATOM    391  OE2 GLU A  51     -21.469  -6.520   6.695  1.00 90.38           O  
ATOM    392  N   ASN A  52     -18.094  -7.883   9.289  1.00 89.88           N  
ATOM    393  CA  ASN A  52     -17.016  -8.867   9.344  1.00 89.88           C  
ATOM    394  C   ASN A  52     -17.172  -9.922   8.258  1.00 89.88           C  
ATOM    395  CB  ASN A  52     -16.953  -9.523  10.719  1.00 89.88           C  
ATOM    396  O   ASN A  52     -16.312 -10.805   8.125  1.00 89.88           O  
ATOM    397  CG  ASN A  52     -18.234 -10.258  11.070  1.00 89.88           C  
ATOM    398  ND2 ASN A  52     -18.328 -10.742  12.305  1.00 89.88           N  
ATOM    399  OD1 ASN A  52     -19.141 -10.383  10.242  1.00 89.88           O  
ATOM    400  N   SER A  53     -18.219  -9.789   7.453  1.00 89.81           N  
ATOM    401  CA  SER A  53     -18.516 -10.766   6.406  1.00 89.81           C  
ATOM    402  C   SER A  53     -17.891 -10.352   5.078  1.00 89.81           C  
ATOM    403  CB  SER A  53     -20.016 -10.945   6.238  1.00 89.81           C  
ATOM    404  O   SER A  53     -17.859  -9.164   4.750  1.00 89.81           O  
ATOM    405  OG  SER A  53     -20.312 -11.773   5.129  1.00 89.81           O  
ATOM    406  N   HIS A  54     -17.391 -11.352   4.340  1.00 91.38           N  
ATOM    407  CA  HIS A  54     -16.828 -11.164   3.010  1.00 91.38           C  
ATOM    408  C   HIS A  54     -17.078 -12.383   2.125  1.00 91.38           C  
ATOM    409  CB  HIS A  54     -15.328 -10.883   3.105  1.00 91.38           C  
ATOM    410  O   HIS A  54     -17.328 -13.477   2.627  1.00 91.38           O  
ATOM    411  CG  HIS A  54     -14.547 -11.992   3.742  1.00 91.38           C  
ATOM    412  CD2 HIS A  54     -14.125 -12.164   5.020  1.00 91.38           C  
ATOM    413  ND1 HIS A  54     -14.109 -13.094   3.039  1.00 91.38           N  
ATOM    414  CE1 HIS A  54     -13.453 -13.898   3.859  1.00 91.38           C  
ATOM    415  NE2 HIS A  54     -13.453 -13.359   5.066  1.00 91.38           N  
ATOM    416  N   ASN A  55     -16.969 -12.219   0.856  1.00 89.50           N  
ATOM    417  CA  ASN A  55     -17.344 -13.281  -0.074  1.00 89.50           C  
ATOM    418  C   ASN A  55     -16.125 -14.078  -0.539  1.00 89.50           C  
ATOM    419  CB  ASN A  55     -18.094 -12.695  -1.277  1.00 89.50           C  
ATOM    420  O   ASN A  55     -16.266 -15.023  -1.318  1.00 89.50           O  
ATOM    421  CG  ASN A  55     -17.219 -11.781  -2.117  1.00 89.50           C  
ATOM    422  ND2 ASN A  55     -17.812 -11.133  -3.109  1.00 89.50           N  
ATOM    423  OD1 ASN A  55     -16.016 -11.656  -1.874  1.00 89.50           O  
ATOM    424  N   GLY A  56     -14.930 -13.680  -0.029  1.00 90.12           N  
ATOM    425  CA  GLY A  56     -13.711 -14.422  -0.307  1.00 90.12           C  
ATOM    426  C   GLY A  56     -13.289 -14.352  -1.763  1.00 90.12           C  
ATOM    427  O   GLY A  56     -12.383 -15.078  -2.188  1.00 90.12           O  
ATOM    428  N   LYS A  57     -13.992 -13.578  -2.559  1.00 91.50           N  
ATOM    429  CA  LYS A  57     -13.727 -13.461  -3.990  1.00 91.50           C  
ATOM    430  C   LYS A  57     -13.188 -12.078  -4.344  1.00 91.50           C  
ATOM    431  CB  LYS A  57     -14.992 -13.758  -4.797  1.00 91.50           C  
ATOM    432  O   LYS A  57     -13.664 -11.070  -3.824  1.00 91.50           O  
ATOM    433  CG  LYS A  57     -15.594 -15.125  -4.527  1.00 91.50           C  
ATOM    434  CD  LYS A  57     -16.906 -15.320  -5.270  1.00 91.50           C  
ATOM    435  CE  LYS A  57     -17.531 -16.672  -4.969  1.00 91.50           C  
ATOM    436  NZ  LYS A  57     -18.844 -16.844  -5.656  1.00 91.50           N  
ATOM    437  N   LEU A  58     -12.203 -12.039  -5.254  1.00 92.88           N  
ATOM    438  CA  LEU A  58     -11.781 -10.781  -5.844  1.00 92.88           C  
ATOM    439  C   LEU A  58     -12.688 -10.391  -7.008  1.00 92.88           C  
ATOM    440  CB  LEU A  58     -10.328 -10.875  -6.324  1.00 92.88           C  
ATOM    441  O   LEU A  58     -12.867 -11.164  -7.945  1.00 92.88           O  
ATOM    442  CG  LEU A  58      -9.281 -11.195  -5.258  1.00 92.88           C  
ATOM    443  CD1 LEU A  58      -7.895 -11.297  -5.887  1.00 92.88           C  
ATOM    444  CD2 LEU A  58      -9.297 -10.141  -4.156  1.00 92.88           C  
ATOM    445  N   CYS A  59     -13.258  -9.188  -6.898  1.00 92.81           N  
ATOM    446  CA  CYS A  59     -14.289  -8.789  -7.848  1.00 92.81           C  
ATOM    447  C   CYS A  59     -13.883  -7.523  -8.594  1.00 92.81           C  
ATOM    448  CB  CYS A  59     -15.617  -8.555  -7.129  1.00 92.81           C  
ATOM    449  O   CYS A  59     -12.961  -6.820  -8.172  1.00 92.81           O  
ATOM    450  SG  CYS A  59     -16.219  -9.992  -6.207  1.00 92.81           S  
ATOM    451  N   SER A  60     -14.555  -7.309  -9.688  1.00 92.25           N  
ATOM    452  CA  SER A  60     -14.414  -6.035 -10.391  1.00 92.25           C  
ATOM    453  C   SER A  60     -14.945  -4.879  -9.547  1.00 92.25           C  
ATOM    454  CB  SER A  60     -15.156  -6.082 -11.727  1.00 92.25           C  
ATOM    455  O   SER A  60     -15.969  -5.012  -8.875  1.00 92.25           O  
ATOM    456  OG  SER A  60     -14.625  -7.105 -12.555  1.00 92.25           O  
ATOM    457  N   LEU A  61     -14.156  -3.828  -9.531  1.00 90.44           N  
ATOM    458  CA  LEU A  61     -14.562  -2.637  -8.797  1.00 90.44           C  
ATOM    459  C   LEU A  61     -15.352  -1.688  -9.688  1.00 90.44           C  
ATOM    460  CB  LEU A  61     -13.336  -1.914  -8.219  1.00 90.44           C  
ATOM    461  O   LEU A  61     -14.836  -1.197 -10.695  1.00 90.44           O  
ATOM    462  CG  LEU A  61     -13.617  -0.840  -7.168  1.00 90.44           C  
ATOM    463  CD1 LEU A  61     -14.180  -1.473  -5.902  1.00 90.44           C  
ATOM    464  CD2 LEU A  61     -12.344  -0.056  -6.859  1.00 90.44           C  
ATOM    465  N   ASN A  62     -16.594  -1.491  -9.398  1.00 86.44           N  
ATOM    466  CA  ASN A  62     -17.500  -0.643 -10.172  1.00 86.44           C  
ATOM    467  C   ASN A  62     -17.531  -1.056 -11.641  1.00 86.44           C  
ATOM    468  CB  ASN A  62     -17.094   0.827 -10.047  1.00 86.44           C  
ATOM    469  O   ASN A  62     -17.500  -0.204 -12.531  1.00 86.44           O  
ATOM    470  CG  ASN A  62     -17.219   1.347  -8.625  1.00 86.44           C  
ATOM    471  ND2 ASN A  62     -16.328   2.256  -8.242  1.00 86.44           N  
ATOM    472  OD1 ASN A  62     -18.109   0.934  -7.879  1.00 86.44           O  
ATOM    473  N   GLY A  63     -17.438  -2.346 -11.938  1.00 85.56           N  
ATOM    474  CA  GLY A  63     -17.609  -2.861 -13.281  1.00 85.56           C  
ATOM    475  C   GLY A  63     -16.312  -2.896 -14.078  1.00 85.56           C  
ATOM    476  O   GLY A  63     -16.312  -3.305 -15.242  1.00 85.56           O  
ATOM    477  N   LYS A  64     -15.195  -2.428 -13.508  1.00 88.44           N  
ATOM    478  CA  LYS A  64     -13.867  -2.461 -14.109  1.00 88.44           C  
ATOM    479  C   LYS A  64     -13.039  -3.609 -13.547  1.00 88.44           C  
ATOM    480  CB  LYS A  64     -13.141  -1.132 -13.891  1.00 88.44           C  
ATOM    481  O   LYS A  64     -12.945  -3.777 -12.328  1.00 88.44           O  
ATOM    482  CG  LYS A  64     -13.734   0.034 -14.672  1.00 88.44           C  
ATOM    483  CD  LYS A  64     -12.867   1.277 -14.562  1.00 88.44           C  
ATOM    484  CE  LYS A  64     -13.469   2.453 -15.320  1.00 88.44           C  
ATOM    485  NZ  LYS A  64     -12.617   3.674 -15.219  1.00 88.44           N  
ATOM    486  N   ILE A  65     -12.414  -4.391 -14.375  1.00 90.56           N  
ATOM    487  CA  ILE A  65     -11.711  -5.617 -14.008  1.00 90.56           C  
ATOM    488  C   ILE A  65     -10.352  -5.273 -13.414  1.00 90.56           C  
ATOM    489  CB  ILE A  65     -11.547  -6.559 -15.219  1.00 90.56           C  
ATOM    490  O   ILE A  65      -9.664  -4.363 -13.891  1.00 90.56           O  
ATOM    491  CG1 ILE A  65     -12.914  -6.965 -15.773  1.00 90.56           C  
ATOM    492  CG2 ILE A  65     -10.719  -7.793 -14.836  1.00 90.56           C  
ATOM    493  CD1 ILE A  65     -12.859  -7.633 -17.141  1.00 90.56           C  
ATOM    494  N   PRO A  66      -9.992  -6.004 -12.375  1.00 92.56           N  
ATOM    495  CA  PRO A  66      -8.656  -5.801 -11.820  1.00 92.56           C  
ATOM    496  C   PRO A  66      -7.551  -6.395 -12.688  1.00 92.56           C  
ATOM    497  CB  PRO A  66      -8.727  -6.512 -10.461  1.00 92.56           C  
ATOM    498  O   PRO A  66      -7.809  -7.309 -13.477  1.00 92.56           O  
ATOM    499  CG  PRO A  66      -9.758  -7.578 -10.648  1.00 92.56           C  
ATOM    500  CD  PRO A  66     -10.797  -7.074 -11.609  1.00 92.56           C  
ATOM    501  N   LEU A  67      -6.320  -5.848 -12.508  1.00 92.25           N  
ATOM    502  CA  LEU A  67      -5.145  -6.395 -13.180  1.00 92.25           C  
ATOM    503  C   LEU A  67      -4.430  -7.402 -12.281  1.00 92.25           C  
ATOM    504  CB  LEU A  67      -4.184  -5.270 -13.570  1.00 92.25           C  
ATOM    505  O   LEU A  67      -3.879  -7.035 -11.242  1.00 92.25           O  
ATOM    506  CG  LEU A  67      -2.885  -5.695 -14.258  1.00 92.25           C  
ATOM    507  CD1 LEU A  67      -3.188  -6.324 -15.617  1.00 92.25           C  
ATOM    508  CD2 LEU A  67      -1.944  -4.504 -14.414  1.00 92.25           C  
ATOM    509  N   GLN A  68      -4.520  -8.625 -12.727  1.00 91.88           N  
ATOM    510  CA  GLN A  68      -3.850  -9.688 -11.992  1.00 91.88           C  
ATOM    511  C   GLN A  68      -2.457  -9.961 -12.555  1.00 91.88           C  
ATOM    512  CB  GLN A  68      -4.684 -10.977 -12.031  1.00 91.88           C  
ATOM    513  O   GLN A  68      -2.318 -10.375 -13.711  1.00 91.88           O  
ATOM    514  CG  GLN A  68      -4.172 -12.062 -11.102  1.00 91.88           C  
ATOM    515  CD  GLN A  68      -5.133 -13.234 -10.977  1.00 91.88           C  
ATOM    516  NE2 GLN A  68      -4.797 -14.195 -10.125  1.00 91.88           N  
ATOM    517  OE1 GLN A  68      -6.168 -13.273 -11.648  1.00 91.88           O  
ATOM    518  N   LEU A  69      -1.430  -9.781 -11.633  1.00 92.06           N  
ATOM    519  CA  LEU A  69      -0.050  -9.883 -12.102  1.00 92.06           C  
ATOM    520  C   LEU A  69       0.431 -11.328 -12.062  1.00 92.06           C  
ATOM    521  CB  LEU A  69       0.868  -9.008 -11.242  1.00 92.06           C  
ATOM    522  O   LEU A  69       1.444 -11.664 -12.680  1.00 92.06           O  
ATOM    523  CG  LEU A  69       0.641  -7.496 -11.328  1.00 92.06           C  
ATOM    524  CD1 LEU A  69       1.668  -6.758 -10.477  1.00 92.06           C  
ATOM    525  CD2 LEU A  69       0.705  -7.027 -12.773  1.00 92.06           C  
ATOM    526  N   GLY A  70      -0.365 -12.242 -11.453  1.00 89.62           N  
ATOM    527  CA  GLY A  70      -0.003 -13.648 -11.391  1.00 89.62           C  
ATOM    528  C   GLY A  70       1.343 -13.891 -10.734  1.00 89.62           C  
ATOM    529  O   GLY A  70       1.579 -13.445  -9.609  1.00 89.62           O  
ATOM    530  N   ASN A  71       2.219 -14.578 -11.477  1.00 91.31           N  
ATOM    531  CA  ASN A  71       3.547 -14.906 -10.977  1.00 91.31           C  
ATOM    532  C   ASN A  71       4.516 -13.742 -11.148  1.00 91.31           C  
ATOM    533  CB  ASN A  71       4.094 -16.156 -11.664  1.00 91.31           C  
ATOM    534  O   ASN A  71       5.711 -13.883 -10.891  1.00 91.31           O  
ATOM    535  CG  ASN A  71       3.426 -17.438 -11.188  1.00 91.31           C  
ATOM    536  ND2 ASN A  71       3.637 -18.516 -11.914  1.00 91.31           N  
ATOM    537  OD1 ASN A  71       2.727 -17.438 -10.172  1.00 91.31           O  
ATOM    538  N   CYS A  72       4.043 -12.633 -11.633  1.00 93.12           N  
ATOM    539  CA  CYS A  72       4.855 -11.438 -11.828  1.00 93.12           C  
ATOM    540  C   CYS A  72       4.590 -10.414 -10.734  1.00 93.12           C  
ATOM    541  CB  CYS A  72       4.574 -10.820 -13.203  1.00 93.12           C  
ATOM    542  O   CYS A  72       3.496 -10.375 -10.164  1.00 93.12           O  
ATOM    543  SG  CYS A  72       4.980 -11.906 -14.586  1.00 93.12           S  
ATOM    544  N   ASN A  73       5.621  -9.602 -10.453  1.00 92.81           N  
ATOM    545  CA  ASN A  73       5.422  -8.445  -9.586  1.00 92.81           C  
ATOM    546  C   ASN A  73       5.480  -7.141 -10.375  1.00 92.81           C  
ATOM    547  CB  ASN A  73       6.457  -8.438  -8.461  1.00 92.81           C  
ATOM    548  O   ASN A  73       5.633  -7.156 -11.594  1.00 92.81           O  
ATOM    549  CG  ASN A  73       7.879  -8.312  -8.977  1.00 92.81           C  
ATOM    550  ND2 ASN A  73       8.844  -8.680  -8.141  1.00 92.81           N  
ATOM    551  OD1 ASN A  73       8.102  -7.883 -10.109  1.00 92.81           O  
ATOM    552  N   VAL A  74       5.191  -6.074  -9.719  1.00 92.50           N  
ATOM    553  CA  VAL A  74       5.094  -4.773 -10.367  1.00 92.50           C  
ATOM    554  C   VAL A  74       6.375  -4.488 -11.148  1.00 92.50           C  
ATOM    555  CB  VAL A  74       4.832  -3.643  -9.344  1.00 92.50           C  
ATOM    556  O   VAL A  74       6.324  -3.988 -12.273  1.00 92.50           O  
ATOM    557  CG1 VAL A  74       4.949  -2.273 -10.016  1.00 92.50           C  
ATOM    558  CG2 VAL A  74       3.455  -3.812  -8.703  1.00 92.50           C  
ATOM    559  N   ALA A  75       7.496  -4.801 -10.617  1.00 93.56           N  
ATOM    560  CA  ALA A  75       8.781  -4.605 -11.281  1.00 93.56           C  
ATOM    561  C   ALA A  75       8.867  -5.414 -12.570  1.00 93.56           C  
ATOM    562  CB  ALA A  75       9.930  -4.984 -10.344  1.00 93.56           C  
ATOM    563  O   ALA A  75       9.281  -4.902 -13.609  1.00 93.56           O  
ATOM    564  N   GLY A  76       8.500  -6.680 -12.477  1.00 93.94           N  
ATOM    565  CA  GLY A  76       8.484  -7.535 -13.656  1.00 93.94           C  
ATOM    566  C   GLY A  76       7.562  -7.023 -14.750  1.00 93.94           C  
ATOM    567  O   GLY A  76       7.902  -7.086 -15.930  1.00 93.94           O  
ATOM    568  N   TRP A  77       6.434  -6.547 -14.344  1.00 93.56           N  
ATOM    569  CA  TRP A  77       5.430  -6.016 -15.258  1.00 93.56           C  
ATOM    570  C   TRP A  77       5.941  -4.754 -15.945  1.00 93.56           C  
ATOM    571  CB  TRP A  77       4.129  -5.711 -14.508  1.00 93.56           C  
ATOM    572  O   TRP A  77       5.910  -4.656 -17.172  1.00 93.56           O  
ATOM    573  CG  TRP A  77       3.102  -5.000 -15.344  1.00 93.56           C  
ATOM    574  CD1 TRP A  77       2.775  -5.254 -16.641  1.00 93.56           C  
ATOM    575  CD2 TRP A  77       2.271  -3.912 -14.922  1.00 93.56           C  
ATOM    576  CE2 TRP A  77       1.465  -3.555 -16.031  1.00 93.56           C  
ATOM    577  CE3 TRP A  77       2.131  -3.203 -13.727  1.00 93.56           C  
ATOM    578  NE1 TRP A  77       1.792  -4.387 -17.062  1.00 93.56           N  
ATOM    579  CH2 TRP A  77       0.411  -1.843 -14.773  1.00 93.56           C  
ATOM    580  CZ2 TRP A  77       0.529  -2.520 -15.961  1.00 93.56           C  
ATOM    581  CZ3 TRP A  77       1.199  -2.174 -13.664  1.00 93.56           C  
ATOM    582  N   ILE A  78       6.492  -3.809 -15.211  1.00 93.94           N  
ATOM    583  CA  ILE A  78       6.867  -2.508 -15.750  1.00 93.94           C  
ATOM    584  C   ILE A  78       8.164  -2.635 -16.547  1.00 93.94           C  
ATOM    585  CB  ILE A  78       7.035  -1.457 -14.625  1.00 93.94           C  
ATOM    586  O   ILE A  78       8.344  -1.955 -17.562  1.00 93.94           O  
ATOM    587  CG1 ILE A  78       5.703  -1.239 -13.898  1.00 93.94           C  
ATOM    588  CG2 ILE A  78       7.570  -0.140 -15.195  1.00 93.94           C  
ATOM    589  CD1 ILE A  78       4.715  -0.371 -14.664  1.00 93.94           C  
ATOM    590  N   LEU A  79       9.094  -3.463 -16.156  1.00 95.31           N  
ATOM    591  CA  LEU A  79      10.359  -3.662 -16.859  1.00 95.31           C  
ATOM    592  C   LEU A  79      10.148  -4.504 -18.109  1.00 95.31           C  
ATOM    593  CB  LEU A  79      11.383  -4.332 -15.953  1.00 95.31           C  
ATOM    594  O   LEU A  79      10.922  -4.406 -19.078  1.00 95.31           O  
ATOM    595  CG  LEU A  79      11.953  -3.469 -14.820  1.00 95.31           C  
ATOM    596  CD1 LEU A  79      12.758  -4.328 -13.852  1.00 95.31           C  
ATOM    597  CD2 LEU A  79      12.805  -2.338 -15.383  1.00 95.31           C  
ATOM    598  N   GLY A  80       9.039  -5.250 -18.078  1.00 94.44           N  
ATOM    599  CA  GLY A  80       8.719  -6.102 -19.219  1.00 94.44           C  
ATOM    600  C   GLY A  80       9.445  -7.430 -19.188  1.00 94.44           C  
ATOM    601  O   GLY A  80      10.000  -7.863 -20.203  1.00 94.44           O  
ATOM    602  N   ASN A  81       9.461  -8.047 -18.047  1.00 94.88           N  
ATOM    603  CA  ASN A  81      10.000  -9.406 -17.953  1.00 94.88           C  
ATOM    604  C   ASN A  81       9.344 -10.328 -18.984  1.00 94.88           C  
ATOM    605  CB  ASN A  81       9.820  -9.969 -16.547  1.00 94.88           C  
ATOM    606  O   ASN A  81       8.117 -10.352 -19.109  1.00 94.88           O  
ATOM    607  CG  ASN A  81      10.555 -11.281 -16.344  1.00 94.88           C  
ATOM    608  ND2 ASN A  81      11.227 -11.414 -15.211  1.00 94.88           N  
ATOM    609  OD1 ASN A  81      10.508 -12.164 -17.203  1.00 94.88           O  
ATOM    610  N   PRO A  82      10.094 -10.992 -19.703  1.00 92.94           N  
ATOM    611  CA  PRO A  82       9.578 -11.820 -20.797  1.00 92.94           C  
ATOM    612  C   PRO A  82       8.547 -12.844 -20.312  1.00 92.94           C  
ATOM    613  CB  PRO A  82      10.828 -12.516 -21.344  1.00 92.94           C  
ATOM    614  O   PRO A  82       7.664 -13.242 -21.078  1.00 92.94           O  
ATOM    615  CG  PRO A  82      11.953 -11.602 -20.984  1.00 92.94           C  
ATOM    616  CD  PRO A  82      11.625 -10.906 -19.703  1.00 92.94           C  
ATOM    617  N   GLU A  83       8.633 -13.234 -19.078  1.00 91.75           N  
ATOM    618  CA  GLU A  83       7.672 -14.172 -18.500  1.00 91.75           C  
ATOM    619  C   GLU A  83       6.359 -13.477 -18.141  1.00 91.75           C  
ATOM    620  CB  GLU A  83       8.266 -14.844 -17.250  1.00 91.75           C  
ATOM    621  O   GLU A  83       5.352 -14.141 -17.891  1.00 91.75           O  
ATOM    622  CG  GLU A  83       9.430 -15.773 -17.547  1.00 91.75           C  
ATOM    623  CD  GLU A  83       9.031 -16.984 -18.375  1.00 91.75           C  
ATOM    624  OE1 GLU A  83       9.891 -17.547 -19.094  1.00 91.75           O  
ATOM    625  OE2 GLU A  83       7.848 -17.391 -18.297  1.00 91.75           O  
ATOM    626  N   CYS A  84       6.293 -12.117 -18.234  1.00 92.38           N  
ATOM    627  CA  CYS A  84       5.113 -11.328 -17.906  1.00 92.38           C  
ATOM    628  C   CYS A  84       4.543 -10.664 -19.156  1.00 92.38           C  
ATOM    629  CB  CYS A  84       5.453 -10.273 -16.859  1.00 92.38           C  
ATOM    630  O   CYS A  84       3.818  -9.672 -19.047  1.00 92.38           O  
ATOM    631  SG  CYS A  84       6.082 -10.953 -15.305  1.00 92.38           S  
ATOM    632  N   ASP A  85       4.762 -11.102 -20.281  1.00 86.62           N  
ATOM    633  CA  ASP A  85       4.449 -10.500 -21.562  1.00 86.62           C  
ATOM    634  C   ASP A  85       2.943 -10.289 -21.719  1.00 86.62           C  
ATOM    635  CB  ASP A  85       4.980 -11.359 -22.719  1.00 86.62           C  
ATOM    636  O   ASP A  85       2.506  -9.289 -22.297  1.00 86.62           O  
ATOM    637  CG  ASP A  85       6.441 -11.094 -23.031  1.00 86.62           C  
ATOM    638  OD1 ASP A  85       7.059 -10.227 -22.375  1.00 86.62           O  
ATOM    639  OD2 ASP A  85       6.980 -11.750 -23.953  1.00 86.62           O  
ATOM    640  N   LEU A  86       2.188 -11.195 -21.219  1.00 85.56           N  
ATOM    641  CA  LEU A  86       0.736 -11.164 -21.359  1.00 85.56           C  
ATOM    642  C   LEU A  86       0.152  -9.930 -20.688  1.00 85.56           C  
ATOM    643  CB  LEU A  86       0.113 -12.430 -20.750  1.00 85.56           C  
ATOM    644  O   LEU A  86      -0.940  -9.477 -21.047  1.00 85.56           O  
ATOM    645  CG  LEU A  86       0.415 -13.742 -21.469  1.00 85.56           C  
ATOM    646  CD1 LEU A  86       0.027 -14.930 -20.578  1.00 85.56           C  
ATOM    647  CD2 LEU A  86      -0.315 -13.805 -22.797  1.00 85.56           C  
ATOM    648  N   LEU A  87       0.908  -9.328 -19.797  1.00 86.75           N  
ATOM    649  CA  LEU A  87       0.445  -8.203 -19.000  1.00 86.75           C  
ATOM    650  C   LEU A  87       0.698  -6.879 -19.719  1.00 86.75           C  
ATOM    651  CB  LEU A  87       1.139  -8.195 -17.625  1.00 86.75           C  
ATOM    652  O   LEU A  87       0.177  -5.840 -19.312  1.00 86.75           O  
ATOM    653  CG  LEU A  87       0.870  -9.406 -16.734  1.00 86.75           C  
ATOM    654  CD1 LEU A  87       1.751  -9.344 -15.484  1.00 86.75           C  
ATOM    655  CD2 LEU A  87      -0.604  -9.461 -16.344  1.00 86.75           C  
ATOM    656  N   LEU A  88       1.395  -6.941 -20.812  1.00 83.69           N  
ATOM    657  CA  LEU A  88       1.807  -5.762 -21.562  1.00 83.69           C  
ATOM    658  C   LEU A  88       0.646  -5.203 -22.391  1.00 83.69           C  
ATOM    659  CB  LEU A  88       2.980  -6.098 -22.500  1.00 83.69           C  
ATOM    660  O   LEU A  88       0.658  -4.031 -22.766  1.00 83.69           O  
ATOM    661  CG  LEU A  88       4.293  -6.480 -21.812  1.00 83.69           C  
ATOM    662  CD1 LEU A  88       5.336  -6.883 -22.844  1.00 83.69           C  
ATOM    663  CD2 LEU A  88       4.805  -5.328 -20.953  1.00 83.69           C  
ATOM    664  N   THR A  89      -0.489  -5.980 -22.500  1.00 83.62           N  
ATOM    665  CA  THR A  89      -1.646  -5.578 -23.297  1.00 83.62           C  
ATOM    666  C   THR A  89      -2.699  -4.910 -22.422  1.00 83.62           C  
ATOM    667  CB  THR A  89      -2.270  -6.781 -24.031  1.00 83.62           C  
ATOM    668  O   THR A  89      -3.631  -4.281 -22.922  1.00 83.62           O  
ATOM    669  CG2 THR A  89      -1.293  -7.379 -25.031  1.00 83.62           C  
ATOM    670  OG1 THR A  89      -2.625  -7.785 -23.062  1.00 83.62           O  
ATOM    671  N   ALA A  90      -2.438  -4.941 -21.141  1.00 84.38           N  
ATOM    672  CA  ALA A  90      -3.398  -4.359 -20.203  1.00 84.38           C  
ATOM    673  C   ALA A  90      -3.326  -2.836 -20.219  1.00 84.38           C  
ATOM    674  CB  ALA A  90      -3.152  -4.883 -18.797  1.00 84.38           C  
ATOM    675  O   ALA A  90      -2.252  -2.256 -20.047  1.00 84.38           O  
ATOM    676  N   ASN A  91      -4.402  -2.158 -20.438  1.00 85.25           N  
ATOM    677  CA  ASN A  91      -4.391  -0.709 -20.609  1.00 85.25           C  
ATOM    678  C   ASN A  91      -5.234  -0.009 -19.547  1.00 85.25           C  
ATOM    679  CB  ASN A  91      -4.879  -0.335 -22.016  1.00 85.25           C  
ATOM    680  O   ASN A  91      -5.051   1.182 -19.297  1.00 85.25           O  
ATOM    681  CG  ASN A  91      -6.266  -0.872 -22.312  1.00 85.25           C  
ATOM    682  ND2 ASN A  91      -6.742  -0.642 -23.531  1.00 85.25           N  
ATOM    683  OD1 ASN A  91      -6.902  -1.488 -21.453  1.00 85.25           O  
ATOM    684  N   SER A  92      -6.086  -0.788 -18.906  1.00 89.88           N  
ATOM    685  CA  SER A  92      -6.918  -0.214 -17.859  1.00 89.88           C  
ATOM    686  C   SER A  92      -7.289  -1.262 -16.812  1.00 89.88           C  
ATOM    687  CB  SER A  92      -8.188   0.401 -18.453  1.00 89.88           C  
ATOM    688  O   SER A  92      -7.500  -2.430 -17.141  1.00 89.88           O  
ATOM    689  OG  SER A  92      -9.055  -0.609 -18.938  1.00 89.88           O  
ATOM    690  N   TRP A  93      -7.359  -0.746 -15.562  1.00 91.88           N  
ATOM    691  CA  TRP A  93      -7.672  -1.674 -14.484  1.00 91.88           C  
ATOM    692  C   TRP A  93      -8.320  -0.945 -13.312  1.00 91.88           C  
ATOM    693  CB  TRP A  93      -6.406  -2.398 -14.016  1.00 91.88           C  
ATOM    694  O   TRP A  93      -8.250   0.283 -13.219  1.00 91.88           O  
ATOM    695  CG  TRP A  93      -5.273  -1.482 -13.656  1.00 91.88           C  
ATOM    696  CD1 TRP A  93      -5.047  -0.880 -12.453  1.00 91.88           C  
ATOM    697  CD2 TRP A  93      -4.215  -1.059 -14.523  1.00 91.88           C  
ATOM    698  CE2 TRP A  93      -3.381  -0.200 -13.773  1.00 91.88           C  
ATOM    699  CE3 TRP A  93      -3.891  -1.323 -15.859  1.00 91.88           C  
ATOM    700  NE1 TRP A  93      -3.912  -0.108 -12.516  1.00 91.88           N  
ATOM    701  CH2 TRP A  93      -1.946   0.121 -15.625  1.00 91.88           C  
ATOM    702  CZ2 TRP A  93      -2.242   0.396 -14.320  1.00 91.88           C  
ATOM    703  CZ3 TRP A  93      -2.756  -0.728 -16.406  1.00 91.88           C  
ATOM    704  N   SER A  94      -9.109  -1.725 -12.500  1.00 90.06           N  
ATOM    705  CA  SER A  94      -9.672  -1.164 -11.273  1.00 90.06           C  
ATOM    706  C   SER A  94      -8.633  -1.145 -10.148  1.00 90.06           C  
ATOM    707  CB  SER A  94     -10.898  -1.961 -10.836  1.00 90.06           C  
ATOM    708  O   SER A  94      -8.500  -0.147  -9.438  1.00 90.06           O  
ATOM    709  OG  SER A  94     -10.578  -3.330 -10.664  1.00 90.06           O  
ATOM    710  N   TYR A  95      -7.887  -2.111  -9.914  1.00 91.19           N  
ATOM    711  CA  TYR A  95      -6.770  -2.221  -8.984  1.00 91.19           C  
ATOM    712  C   TYR A  95      -5.812  -3.330  -9.406  1.00 91.19           C  
ATOM    713  CB  TYR A  95      -7.277  -2.486  -7.562  1.00 91.19           C  
ATOM    714  O   TYR A  95      -6.156  -4.168 -10.250  1.00 91.19           O  
ATOM    715  CG  TYR A  95      -8.141  -3.723  -7.449  1.00 91.19           C  
ATOM    716  CD1 TYR A  95      -9.508  -3.664  -7.676  1.00 91.19           C  
ATOM    717  CD2 TYR A  95      -7.578  -4.949  -7.113  1.00 91.19           C  
ATOM    718  CE1 TYR A  95     -10.305  -4.801  -7.570  1.00 91.19           C  
ATOM    719  CE2 TYR A  95      -8.367  -6.094  -7.000  1.00 91.19           C  
ATOM    720  OH  TYR A  95     -10.508  -7.137  -7.125  1.00 91.19           O  
ATOM    721  CZ  TYR A  95      -9.727  -6.008  -7.230  1.00 91.19           C  
ATOM    722  N   ILE A  96      -4.582  -3.350  -8.914  1.00 92.06           N  
ATOM    723  CA  ILE A  96      -3.525  -4.289  -9.273  1.00 92.06           C  
ATOM    724  C   ILE A  96      -3.369  -5.340  -8.180  1.00 92.06           C  
ATOM    725  CB  ILE A  96      -2.182  -3.564  -9.516  1.00 92.06           C  
ATOM    726  O   ILE A  96      -3.295  -5.000  -6.992  1.00 92.06           O  
ATOM    727  CG1 ILE A  96      -2.332  -2.523 -10.633  1.00 92.06           C  
ATOM    728  CG2 ILE A  96      -1.078  -4.570  -9.852  1.00 92.06           C  
ATOM    729  CD1 ILE A  96      -1.173  -1.540 -10.719  1.00 92.06           C  
ATOM    730  N   ILE A  97      -3.338  -6.570  -8.617  1.00 92.25           N  
ATOM    731  CA  ILE A  97      -3.201  -7.668  -7.664  1.00 92.25           C  
ATOM    732  C   ILE A  97      -1.816  -8.297  -7.801  1.00 92.25           C  
ATOM    733  CB  ILE A  97      -4.297  -8.734  -7.871  1.00 92.25           C  
ATOM    734  O   ILE A  97      -1.424  -8.719  -8.891  1.00 92.25           O  
ATOM    735  CG1 ILE A  97      -5.688  -8.102  -7.742  1.00 92.25           C  
ATOM    736  CG2 ILE A  97      -4.125  -9.891  -6.879  1.00 92.25           C  
ATOM    737  CD1 ILE A  97      -6.820  -8.992  -8.234  1.00 92.25           C  
ATOM    738  N   GLU A  98      -1.117  -8.305  -6.652  1.00 92.19           N  
ATOM    739  CA  GLU A  98       0.157  -9.008  -6.562  1.00 92.19           C  
ATOM    740  C   GLU A  98       0.056 -10.219  -5.633  1.00 92.19           C  
ATOM    741  CB  GLU A  98       1.262  -8.062  -6.078  1.00 92.19           C  
ATOM    742  O   GLU A  98      -0.597 -10.148  -4.590  1.00 92.19           O  
ATOM    743  CG  GLU A  98       2.666  -8.617  -6.254  1.00 92.19           C  
ATOM    744  CD  GLU A  98       3.756  -7.633  -5.863  1.00 92.19           C  
ATOM    745  OE1 GLU A  98       4.867  -8.070  -5.488  1.00 92.19           O  
ATOM    746  OE2 GLU A  98       3.494  -6.414  -5.926  1.00 92.19           O  
ATOM    747  N   THR A  99       0.729 -11.242  -5.977  1.00 89.81           N  
ATOM    748  CA  THR A  99       0.725 -12.414  -5.109  1.00 89.81           C  
ATOM    749  C   THR A  99       1.909 -12.383  -4.148  1.00 89.81           C  
ATOM    750  CB  THR A  99       0.762 -13.719  -5.926  1.00 89.81           C  
ATOM    751  O   THR A  99       2.914 -11.719  -4.414  1.00 89.81           O  
ATOM    752  CG2 THR A  99      -0.438 -13.812  -6.863  1.00 89.81           C  
ATOM    753  OG1 THR A  99       1.965 -13.750  -6.707  1.00 89.81           O  
ATOM    754  N   SER A 100       1.817 -12.930  -3.008  1.00 82.75           N  
ATOM    755  CA  SER A 100       2.838 -12.961  -1.965  1.00 82.75           C  
ATOM    756  C   SER A 100       4.062 -13.750  -2.418  1.00 82.75           C  
ATOM    757  CB  SER A 100       2.275 -13.578  -0.682  1.00 82.75           C  
ATOM    758  O   SER A 100       5.180 -13.477  -1.973  1.00 82.75           O  
ATOM    759  OG  SER A 100       1.736 -14.859  -0.934  1.00 82.75           O  
ATOM    760  N   ASN A 101       3.943 -14.578  -3.498  1.00 81.88           N  
ATOM    761  CA  ASN A 101       5.039 -15.430  -3.953  1.00 81.88           C  
ATOM    762  C   ASN A 101       5.367 -15.188  -5.422  1.00 81.88           C  
ATOM    763  CB  ASN A 101       4.699 -16.906  -3.727  1.00 81.88           C  
ATOM    764  O   ASN A 101       5.633 -16.125  -6.172  1.00 81.88           O  
ATOM    765  CG  ASN A 101       4.738 -17.297  -2.262  1.00 81.88           C  
ATOM    766  ND2 ASN A 101       4.008 -18.344  -1.909  1.00 81.88           N  
ATOM    767  OD1 ASN A 101       5.418 -16.656  -1.455  1.00 81.88           O  
ATOM    768  N   SER A 102       5.336 -13.969  -5.770  1.00 86.38           N  
ATOM    769  CA  SER A 102       5.656 -13.688  -7.164  1.00 86.38           C  
ATOM    770  C   SER A 102       7.098 -14.070  -7.488  1.00 86.38           C  
ATOM    771  CB  SER A 102       5.426 -12.211  -7.488  1.00 86.38           C  
ATOM    772  O   SER A 102       8.016 -13.750  -6.727  1.00 86.38           O  
ATOM    773  OG  SER A 102       6.270 -11.391  -6.699  1.00 86.38           O  
ATOM    774  N   LYS A 103       7.336 -14.812  -8.555  1.00 85.94           N  
ATOM    775  CA  LYS A 103       8.625 -15.383  -8.922  1.00 85.94           C  
ATOM    776  C   LYS A 103       9.320 -14.547  -9.984  1.00 85.94           C  
ATOM    777  CB  LYS A 103       8.453 -16.828  -9.414  1.00 85.94           C  
ATOM    778  O   LYS A 103      10.555 -14.500 -10.039  1.00 85.94           O  
ATOM    779  CG  LYS A 103       8.008 -17.797  -8.344  1.00 85.94           C  
ATOM    780  CD  LYS A 103       7.953 -19.234  -8.867  1.00 85.94           C  
ATOM    781  CE  LYS A 103       7.473 -20.203  -7.805  1.00 85.94           C  
ATOM    782  NZ  LYS A 103       7.414 -21.609  -8.320  1.00 85.94           N  
ATOM    783  N   ASN A 104       8.469 -13.820 -10.695  1.00 89.38           N  
ATOM    784  CA  ASN A 104       9.000 -13.148 -11.875  1.00 89.38           C  
ATOM    785  C   ASN A 104       8.977 -11.633 -11.711  1.00 89.38           C  
ATOM    786  CB  ASN A 104       8.219 -13.555 -13.125  1.00 89.38           C  
ATOM    787  O   ASN A 104       7.953 -10.992 -11.945  1.00 89.38           O  
ATOM    788  CG  ASN A 104       8.320 -15.039 -13.414  1.00 89.38           C  
ATOM    789  ND2 ASN A 104       7.184 -15.664 -13.719  1.00 89.38           N  
ATOM    790  OD1 ASN A 104       9.398 -15.625 -13.367  1.00 89.38           O  
ATOM    791  N   GLY A 105      10.039 -11.039 -11.281  1.00 90.88           N  
ATOM    792  CA  GLY A 105      10.336  -9.617 -11.148  1.00 90.88           C  
ATOM    793  C   GLY A 105      11.438  -9.156 -12.086  1.00 90.88           C  
ATOM    794  O   GLY A 105      11.406  -9.438 -13.281  1.00 90.88           O  
ATOM    795  N   ALA A 106      12.367  -8.461 -11.594  1.00 93.62           N  
ATOM    796  CA  ALA A 106      13.531  -8.109 -12.398  1.00 93.62           C  
ATOM    797  C   ALA A 106      14.383  -9.344 -12.688  1.00 93.62           C  
ATOM    798  CB  ALA A 106      14.367  -7.043 -11.695  1.00 93.62           C  
ATOM    799  O   ALA A 106      14.898  -9.977 -11.766  1.00 93.62           O  
ATOM    800  N   CYS A 107      14.391  -9.781 -13.984  1.00 93.88           N  
ATOM    801  CA  CYS A 107      15.055 -11.031 -14.352  1.00 93.88           C  
ATOM    802  C   CYS A 107      16.578 -10.867 -14.344  1.00 93.88           C  
ATOM    803  CB  CYS A 107      14.586 -11.508 -15.727  1.00 93.88           C  
ATOM    804  O   CYS A 107      17.297 -11.805 -14.031  1.00 93.88           O  
ATOM    805  SG  CYS A 107      14.883 -10.312 -17.047  1.00 93.88           S  
ATOM    806  N   TYR A 108      17.156  -9.703 -14.664  1.00 95.25           N  
ATOM    807  CA  TYR A 108      18.594  -9.422 -14.531  1.00 95.25           C  
ATOM    808  C   TYR A 108      18.906  -8.883 -13.148  1.00 95.25           C  
ATOM    809  CB  TYR A 108      19.031  -8.414 -15.602  1.00 95.25           C  
ATOM    810  O   TYR A 108      18.250  -7.957 -12.664  1.00 95.25           O  
ATOM    811  CG  TYR A 108      20.516  -8.422 -15.859  1.00 95.25           C  
ATOM    812  CD1 TYR A 108      21.391  -7.738 -15.016  1.00 95.25           C  
ATOM    813  CD2 TYR A 108      21.062  -9.117 -16.938  1.00 95.25           C  
ATOM    814  CE1 TYR A 108      22.766  -7.742 -15.250  1.00 95.25           C  
ATOM    815  CE2 TYR A 108      22.422  -9.125 -17.188  1.00 95.25           C  
ATOM    816  OH  TYR A 108      24.625  -8.445 -16.562  1.00 95.25           O  
ATOM    817  CZ  TYR A 108      23.266  -8.438 -16.328  1.00 95.25           C  
ATOM    818  N   PRO A 109      19.906  -9.406 -12.477  1.00 94.44           N  
ATOM    819  CA  PRO A 109      20.203  -8.984 -11.102  1.00 94.44           C  
ATOM    820  C   PRO A 109      20.609  -7.520 -11.008  1.00 94.44           C  
ATOM    821  CB  PRO A 109      21.359  -9.906 -10.688  1.00 94.44           C  
ATOM    822  O   PRO A 109      21.344  -7.023 -11.875  1.00 94.44           O  
ATOM    823  CG  PRO A 109      22.016 -10.305 -11.977  1.00 94.44           C  
ATOM    824  CD  PRO A 109      20.953 -10.344 -13.047  1.00 94.44           C  
ATOM    825  N   GLY A 110      20.078  -6.785 -10.000  1.00 93.06           N  
ATOM    826  CA  GLY A 110      20.391  -5.383  -9.758  1.00 93.06           C  
ATOM    827  C   GLY A 110      19.422  -4.715  -8.805  1.00 93.06           C  
ATOM    828  O   GLY A 110      18.469  -5.340  -8.328  1.00 93.06           O  
ATOM    829  N   GLU A 111      19.766  -3.469  -8.594  1.00 93.50           N  
ATOM    830  CA  GLU A 111      18.938  -2.684  -7.680  1.00 93.50           C  
ATOM    831  C   GLU A 111      17.922  -1.836  -8.438  1.00 93.50           C  
ATOM    832  CB  GLU A 111      19.812  -1.789  -6.801  1.00 93.50           C  
ATOM    833  O   GLU A 111      18.250  -1.246  -9.477  1.00 93.50           O  
ATOM    834  CG  GLU A 111      19.062  -1.096  -5.680  1.00 93.50           C  
ATOM    835  CD  GLU A 111      19.938  -0.182  -4.836  1.00 93.50           C  
ATOM    836  OE1 GLU A 111      19.406   0.484  -3.916  1.00 93.50           O  
ATOM    837  OE2 GLU A 111      21.156  -0.130  -5.102  1.00 93.50           O  
ATOM    838  N   PHE A 112      16.703  -1.812  -7.957  1.00 94.62           N  
ATOM    839  CA  PHE A 112      15.672  -0.924  -8.469  1.00 94.62           C  
ATOM    840  C   PHE A 112      15.492   0.281  -7.559  1.00 94.62           C  
ATOM    841  CB  PHE A 112      14.344  -1.674  -8.625  1.00 94.62           C  
ATOM    842  O   PHE A 112      14.891   0.169  -6.488  1.00 94.62           O  
ATOM    843  CG  PHE A 112      13.406  -1.047  -9.617  1.00 94.62           C  
ATOM    844  CD1 PHE A 112      13.328   0.335  -9.750  1.00 94.62           C  
ATOM    845  CD2 PHE A 112      12.594  -1.839 -10.422  1.00 94.62           C  
ATOM    846  CE1 PHE A 112      12.461   0.918 -10.664  1.00 94.62           C  
ATOM    847  CE2 PHE A 112      11.719  -1.263 -11.336  1.00 94.62           C  
ATOM    848  CZ  PHE A 112      11.656   0.116 -11.461  1.00 94.62           C  
ATOM    849  N   ALA A 113      15.992   1.363  -8.023  1.00 92.00           N  
ATOM    850  CA  ALA A 113      16.047   2.568  -7.199  1.00 92.00           C  
ATOM    851  C   ALA A 113      14.641   3.137  -6.973  1.00 92.00           C  
ATOM    852  CB  ALA A 113      16.938   3.617  -7.844  1.00 92.00           C  
ATOM    853  O   ALA A 113      13.883   3.332  -7.930  1.00 92.00           O  
ATOM    854  N   ASP A 114      14.297   3.352  -5.590  1.00 88.88           N  
ATOM    855  CA  ASP A 114      13.055   3.996  -5.172  1.00 88.88           C  
ATOM    856  C   ASP A 114      11.844   3.209  -5.652  1.00 88.88           C  
ATOM    857  CB  ASP A 114      12.992   5.434  -5.695  1.00 88.88           C  
ATOM    858  O   ASP A 114      10.875   3.791  -6.156  1.00 88.88           O  
ATOM    859  CG  ASP A 114      14.117   6.309  -5.160  1.00 88.88           C  
ATOM    860  OD1 ASP A 114      14.422   6.238  -3.949  1.00 88.88           O  
ATOM    861  OD2 ASP A 114      14.703   7.074  -5.957  1.00 88.88           O  
ATOM    862  N   TYR A 115      11.859   1.861  -5.633  1.00 89.88           N  
ATOM    863  CA  TYR A 115      10.836   0.940  -6.102  1.00 89.88           C  
ATOM    864  C   TYR A 115       9.531   1.132  -5.328  1.00 89.88           C  
ATOM    865  CB  TYR A 115      11.312  -0.510  -5.973  1.00 89.88           C  
ATOM    866  O   TYR A 115       8.453   1.140  -5.914  1.00 89.88           O  
ATOM    867  CG  TYR A 115      10.266  -1.529  -6.355  1.00 89.88           C  
ATOM    868  CD1 TYR A 115       9.766  -2.434  -5.418  1.00 89.88           C  
ATOM    869  CD2 TYR A 115       9.773  -1.591  -7.652  1.00 89.88           C  
ATOM    870  CE1 TYR A 115       8.805  -3.375  -5.770  1.00 89.88           C  
ATOM    871  CE2 TYR A 115       8.812  -2.529  -8.016  1.00 89.88           C  
ATOM    872  OH  TYR A 115       7.383  -4.348  -7.418  1.00 89.88           O  
ATOM    873  CZ  TYR A 115       8.336  -3.416  -7.066  1.00 89.88           C  
ATOM    874  N   GLU A 116       9.594   1.292  -4.043  1.00 85.38           N  
ATOM    875  CA  GLU A 116       8.406   1.461  -3.211  1.00 85.38           C  
ATOM    876  C   GLU A 116       7.660   2.744  -3.566  1.00 85.38           C  
ATOM    877  CB  GLU A 116       8.781   1.465  -1.728  1.00 85.38           C  
ATOM    878  O   GLU A 116       6.430   2.773  -3.572  1.00 85.38           O  
ATOM    879  CG  GLU A 116       9.297   0.125  -1.220  1.00 85.38           C  
ATOM    880  CD  GLU A 116       8.297  -1.006  -1.393  1.00 85.38           C  
ATOM    881  OE1 GLU A 116       8.719  -2.174  -1.548  1.00 85.38           O  
ATOM    882  OE2 GLU A 116       7.078  -0.723  -1.373  1.00 85.38           O  
ATOM    883  N   GLU A 117       8.461   3.775  -3.861  1.00 85.81           N  
ATOM    884  CA  GLU A 117       7.871   5.031  -4.316  1.00 85.81           C  
ATOM    885  C   GLU A 117       7.145   4.852  -5.645  1.00 85.81           C  
ATOM    886  CB  GLU A 117       8.945   6.113  -4.445  1.00 85.81           C  
ATOM    887  O   GLU A 117       6.062   5.410  -5.844  1.00 85.81           O  
ATOM    888  CG  GLU A 117       8.391   7.500  -4.746  1.00 85.81           C  
ATOM    889  CD  GLU A 117       9.461   8.578  -4.777  1.00 85.81           C  
ATOM    890  OE1 GLU A 117       9.133   9.750  -5.082  1.00 85.81           O  
ATOM    891  OE2 GLU A 117      10.633   8.258  -4.496  1.00 85.81           O  
ATOM    892  N   LEU A 118       7.734   4.184  -6.520  1.00 90.00           N  
ATOM    893  CA  LEU A 118       7.094   3.885  -7.797  1.00 90.00           C  
ATOM    894  C   LEU A 118       5.801   3.107  -7.590  1.00 90.00           C  
ATOM    895  CB  LEU A 118       8.047   3.090  -8.695  1.00 90.00           C  
ATOM    896  O   LEU A 118       4.781   3.414  -8.211  1.00 90.00           O  
ATOM    897  CG  LEU A 118       7.473   2.615 -10.031  1.00 90.00           C  
ATOM    898  CD1 LEU A 118       7.121   3.811 -10.914  1.00 90.00           C  
ATOM    899  CD2 LEU A 118       8.461   1.693 -10.742  1.00 90.00           C  
ATOM    900  N   ARG A 119       5.883   2.109  -6.750  1.00 89.56           N  
ATOM    901  CA  ARG A 119       4.719   1.294  -6.430  1.00 89.56           C  
ATOM    902  C   ARG A 119       3.568   2.158  -5.922  1.00 89.56           C  
ATOM    903  CB  ARG A 119       5.074   0.228  -5.391  1.00 89.56           C  
ATOM    904  O   ARG A 119       2.416   1.961  -6.309  1.00 89.56           O  
ATOM    905  CG  ARG A 119       4.070  -0.913  -5.312  1.00 89.56           C  
ATOM    906  CD  ARG A 119       4.488  -1.958  -4.289  1.00 89.56           C  
ATOM    907  NE  ARG A 119       3.367  -2.809  -3.898  1.00 89.56           N  
ATOM    908  NH1 ARG A 119       4.336  -3.543  -1.935  1.00 89.56           N  
ATOM    909  NH2 ARG A 119       2.250  -4.277  -2.531  1.00 89.56           N  
ATOM    910  CZ  ARG A 119       3.320  -3.541  -2.789  1.00 89.56           C  
ATOM    911  N   GLU A 120       3.873   3.031  -5.102  1.00 85.50           N  
ATOM    912  CA  GLU A 120       2.885   3.967  -4.574  1.00 85.50           C  
ATOM    913  C   GLU A 120       2.281   4.820  -5.688  1.00 85.50           C  
ATOM    914  CB  GLU A 120       3.512   4.863  -3.504  1.00 85.50           C  
ATOM    915  O   GLU A 120       1.072   5.059  -5.707  1.00 85.50           O  
ATOM    916  CG  GLU A 120       2.514   5.770  -2.797  1.00 85.50           C  
ATOM    917  CD  GLU A 120       3.148   6.641  -1.727  1.00 85.50           C  
ATOM    918  OE1 GLU A 120       2.438   7.484  -1.130  1.00 85.50           O  
ATOM    919  OE2 GLU A 120       4.363   6.484  -1.483  1.00 85.50           O  
ATOM    920  N   GLN A 121       3.166   5.309  -6.547  1.00 86.69           N  
ATOM    921  CA  GLN A 121       2.678   6.098  -7.676  1.00 86.69           C  
ATOM    922  C   GLN A 121       1.718   5.285  -8.539  1.00 86.69           C  
ATOM    923  CB  GLN A 121       3.846   6.602  -8.523  1.00 86.69           C  
ATOM    924  O   GLN A 121       0.669   5.785  -8.953  1.00 86.69           O  
ATOM    925  CG  GLN A 121       4.703   7.648  -7.824  1.00 86.69           C  
ATOM    926  CD  GLN A 121       3.939   8.922  -7.516  1.00 86.69           C  
ATOM    927  NE2 GLN A 121       4.172   9.477  -6.328  1.00 86.69           N  
ATOM    928  OE1 GLN A 121       3.148   9.406  -8.336  1.00 86.69           O  
ATOM    929  N   LEU A 122       2.062   4.105  -8.766  1.00 89.38           N  
ATOM    930  CA  LEU A 122       1.273   3.238  -9.633  1.00 89.38           C  
ATOM    931  C   LEU A 122      -0.044   2.855  -8.969  1.00 89.38           C  
ATOM    932  CB  LEU A 122       2.062   1.977  -9.992  1.00 89.38           C  
ATOM    933  O   LEU A 122      -1.011   2.508  -9.648  1.00 89.38           O  
ATOM    934  CG  LEU A 122       3.191   2.150 -11.008  1.00 89.38           C  
ATOM    935  CD1 LEU A 122       3.967   0.846 -11.172  1.00 89.38           C  
ATOM    936  CD2 LEU A 122       2.635   2.613 -12.352  1.00 89.38           C  
ATOM    937  N   SER A 123      -0.040   2.877  -7.637  1.00 86.06           N  
ATOM    938  CA  SER A 123      -1.253   2.541  -6.898  1.00 86.06           C  
ATOM    939  C   SER A 123      -2.361   3.553  -7.168  1.00 86.06           C  
ATOM    940  CB  SER A 123      -0.967   2.475  -5.398  1.00 86.06           C  
ATOM    941  O   SER A 123      -3.541   3.262  -6.953  1.00 86.06           O  
ATOM    942  OG  SER A 123      -0.718   3.770  -4.875  1.00 86.06           O  
ATOM    943  N   THR A 124      -2.018   4.648  -7.715  1.00 85.56           N  
ATOM    944  CA  THR A 124      -2.986   5.703  -7.980  1.00 85.56           C  
ATOM    945  C   THR A 124      -3.340   5.750  -9.461  1.00 85.56           C  
ATOM    946  CB  THR A 124      -2.453   7.078  -7.531  1.00 85.56           C  
ATOM    947  O   THR A 124      -4.184   6.547  -9.883  1.00 85.56           O  
ATOM    948  CG2 THR A 124      -2.117   7.078  -6.043  1.00 85.56           C  
ATOM    949  OG1 THR A 124      -1.271   7.391  -8.281  1.00 85.56           O  
ATOM    950  N   VAL A 125      -2.785   4.863 -10.266  1.00 88.62           N  
ATOM    951  CA  VAL A 125      -2.953   4.844 -11.711  1.00 88.62           C  
ATOM    952  C   VAL A 125      -4.047   3.848 -12.094  1.00 88.62           C  
ATOM    953  CB  VAL A 125      -1.633   4.484 -12.438  1.00 88.62           C  
ATOM    954  O   VAL A 125      -4.051   2.711 -11.617  1.00 88.62           O  
ATOM    955  CG1 VAL A 125      -1.851   4.383 -13.945  1.00 88.62           C  
ATOM    956  CG2 VAL A 125      -0.555   5.520 -12.117  1.00 88.62           C  
ATOM    957  N   SER A 126      -4.977   4.258 -12.906  1.00 87.56           N  
ATOM    958  CA  SER A 126      -6.105   3.416 -13.289  1.00 87.56           C  
ATOM    959  C   SER A 126      -5.973   2.932 -14.734  1.00 87.56           C  
ATOM    960  CB  SER A 126      -7.422   4.172 -13.117  1.00 87.56           C  
ATOM    961  O   SER A 126      -6.602   1.949 -15.125  1.00 87.56           O  
ATOM    962  OG  SER A 126      -7.410   5.375 -13.867  1.00 87.56           O  
ATOM    963  N   SER A 127      -5.105   3.545 -15.453  1.00 90.06           N  
ATOM    964  CA  SER A 127      -4.816   3.135 -16.828  1.00 90.06           C  
ATOM    965  C   SER A 127      -3.516   3.754 -17.312  1.00 90.06           C  
ATOM    966  CB  SER A 127      -5.965   3.523 -17.750  1.00 90.06           C  
ATOM    967  O   SER A 127      -3.105   4.816 -16.844  1.00 90.06           O  
ATOM    968  OG  SER A 127      -5.984   4.926 -17.969  1.00 90.06           O  
ATOM    969  N   PHE A 128      -2.846   2.924 -18.203  1.00 91.44           N  
ATOM    970  CA  PHE A 128      -1.713   3.549 -18.875  1.00 91.44           C  
ATOM    971  C   PHE A 128      -1.682   3.170 -20.344  1.00 91.44           C  
ATOM    972  CB  PHE A 128      -0.398   3.145 -18.203  1.00 91.44           C  
ATOM    973  O   PHE A 128      -2.270   2.164 -20.750  1.00 91.44           O  
ATOM    974  CG  PHE A 128      -0.074   1.681 -18.328  1.00 91.44           C  
ATOM    975  CD1 PHE A 128      -0.326   0.802 -17.281  1.00 91.44           C  
ATOM    976  CD2 PHE A 128       0.485   1.185 -19.500  1.00 91.44           C  
ATOM    977  CE1 PHE A 128      -0.027  -0.553 -17.406  1.00 91.44           C  
ATOM    978  CE2 PHE A 128       0.786  -0.169 -19.625  1.00 91.44           C  
ATOM    979  CZ  PHE A 128       0.530  -1.036 -18.578  1.00 91.44           C  
ATOM    980  N   GLU A 129      -1.175   4.113 -21.109  1.00 92.62           N  
ATOM    981  CA  GLU A 129      -0.903   3.893 -22.531  1.00 92.62           C  
ATOM    982  C   GLU A 129       0.574   3.594 -22.766  1.00 92.62           C  
ATOM    983  CB  GLU A 129      -1.335   5.105 -23.359  1.00 92.62           C  
ATOM    984  O   GLU A 129       1.438   4.418 -22.453  1.00 92.62           O  
ATOM    985  CG  GLU A 129      -1.125   4.938 -24.859  1.00 92.62           C  
ATOM    986  CD  GLU A 129      -1.374   6.211 -25.641  1.00 92.62           C  
ATOM    987  OE1 GLU A 129      -1.097   6.234 -26.859  1.00 92.62           O  
ATOM    988  OE2 GLU A 129      -1.851   7.199 -25.031  1.00 92.62           O  
ATOM    989  N   ARG A 130       0.804   2.418 -23.250  1.00 94.25           N  
ATOM    990  CA  ARG A 130       2.162   1.991 -23.578  1.00 94.25           C  
ATOM    991  C   ARG A 130       2.557   2.422 -24.984  1.00 94.25           C  
ATOM    992  CB  ARG A 130       2.297   0.473 -23.438  1.00 94.25           C  
ATOM    993  O   ARG A 130       1.839   2.143 -25.938  1.00 94.25           O  
ATOM    994  CG  ARG A 130       3.701  -0.047 -23.688  1.00 94.25           C  
ATOM    995  CD  ARG A 130       3.781  -1.559 -23.531  1.00 94.25           C  
ATOM    996  NE  ARG A 130       5.098  -2.070 -23.906  1.00 94.25           N  
ATOM    997  NH1 ARG A 130       4.547  -2.479 -26.109  1.00 94.25           N  
ATOM    998  NH2 ARG A 130       6.660  -2.941 -25.344  1.00 94.25           N  
ATOM    999  CZ  ARG A 130       5.434  -2.496 -25.109  1.00 94.25           C  
ATOM   1000  N   PHE A 131       3.705   3.098 -25.188  1.00 94.38           N  
ATOM   1001  CA  PHE A 131       4.125   3.564 -26.500  1.00 94.38           C  
ATOM   1002  C   PHE A 131       5.645   3.557 -26.625  1.00 94.38           C  
ATOM   1003  CB  PHE A 131       3.584   4.973 -26.781  1.00 94.38           C  
ATOM   1004  O   PHE A 131       6.352   3.564 -25.609  1.00 94.38           O  
ATOM   1005  CG  PHE A 131       4.156   6.027 -25.875  1.00 94.38           C  
ATOM   1006  CD1 PHE A 131       3.598   6.270 -24.625  1.00 94.38           C  
ATOM   1007  CD2 PHE A 131       5.258   6.773 -26.266  1.00 94.38           C  
ATOM   1008  CE1 PHE A 131       4.125   7.246 -23.781  1.00 94.38           C  
ATOM   1009  CE2 PHE A 131       5.793   7.754 -25.438  1.00 94.38           C  
ATOM   1010  CZ  PHE A 131       5.227   7.988 -24.188  1.00 94.38           C  
ATOM   1011  N   GLU A 132       6.102   3.523 -27.844  1.00 95.06           N  
ATOM   1012  CA  GLU A 132       7.543   3.531 -28.062  1.00 95.06           C  
ATOM   1013  C   GLU A 132       8.117   4.934 -27.906  1.00 95.06           C  
ATOM   1014  CB  GLU A 132       7.871   2.986 -29.453  1.00 95.06           C  
ATOM   1015  O   GLU A 132       7.754   5.852 -28.641  1.00 95.06           O  
ATOM   1016  CG  GLU A 132       7.594   1.497 -29.625  1.00 95.06           C  
ATOM   1017  CD  GLU A 132       8.070   0.938 -30.953  1.00 95.06           C  
ATOM   1018  OE1 GLU A 132       7.965  -0.292 -31.156  1.00 95.06           O  
ATOM   1019  OE2 GLU A 132       8.539   1.735 -31.781  1.00 95.06           O  
ATOM   1020  N   ILE A 133       8.922   5.082 -26.906  1.00 95.00           N  
ATOM   1021  CA  ILE A 133       9.547   6.375 -26.656  1.00 95.00           C  
ATOM   1022  C   ILE A 133      10.750   6.551 -27.578  1.00 95.00           C  
ATOM   1023  CB  ILE A 133       9.984   6.527 -25.188  1.00 95.00           C  
ATOM   1024  O   ILE A 133      10.938   7.617 -28.172  1.00 95.00           O  
ATOM   1025  CG1 ILE A 133      10.516   7.938 -24.922  1.00 95.00           C  
ATOM   1026  CG2 ILE A 133      11.023   5.469 -24.812  1.00 95.00           C  
ATOM   1027  CD1 ILE A 133      10.773   8.242 -23.453  1.00 95.00           C  
ATOM   1028  N   PHE A 134      11.594   5.535 -27.688  1.00 94.56           N  
ATOM   1029  CA  PHE A 134      12.727   5.469 -28.609  1.00 94.56           C  
ATOM   1030  C   PHE A 134      12.656   4.211 -29.453  1.00 94.56           C  
ATOM   1031  CB  PHE A 134      14.047   5.504 -27.828  1.00 94.56           C  
ATOM   1032  O   PHE A 134      13.094   3.137 -29.031  1.00 94.56           O  
ATOM   1033  CG  PHE A 134      14.234   6.750 -27.000  1.00 94.56           C  
ATOM   1034  CD1 PHE A 134      14.180   8.008 -27.594  1.00 94.56           C  
ATOM   1035  CD2 PHE A 134      14.469   6.668 -25.641  1.00 94.56           C  
ATOM   1036  CE1 PHE A 134      14.352   9.164 -26.844  1.00 94.56           C  
ATOM   1037  CE2 PHE A 134      14.641   7.820 -24.875  1.00 94.56           C  
ATOM   1038  CZ  PHE A 134      14.586   9.062 -25.484  1.00 94.56           C  
ATOM   1039  N   PRO A 135      12.141   4.305 -30.719  1.00 92.44           N  
ATOM   1040  CA  PRO A 135      12.031   3.129 -31.594  1.00 92.44           C  
ATOM   1041  C   PRO A 135      13.391   2.535 -31.938  1.00 92.44           C  
ATOM   1042  CB  PRO A 135      11.336   3.676 -32.844  1.00 92.44           C  
ATOM   1043  O   PRO A 135      14.344   3.273 -32.219  1.00 92.44           O  
ATOM   1044  CG  PRO A 135      10.625   4.906 -32.375  1.00 92.44           C  
ATOM   1045  CD  PRO A 135      11.445   5.543 -31.281  1.00 92.44           C  
ATOM   1046  N   LYS A 136      13.492   1.217 -31.906  1.00 88.00           N  
ATOM   1047  CA  LYS A 136      14.719   0.457 -32.094  1.00 88.00           C  
ATOM   1048  C   LYS A 136      15.336   0.751 -33.469  1.00 88.00           C  
ATOM   1049  CB  LYS A 136      14.453  -1.042 -31.953  1.00 88.00           C  
ATOM   1050  O   LYS A 136      16.547   0.971 -33.562  1.00 88.00           O  
ATOM   1051  CG  LYS A 136      15.711  -1.901 -32.000  1.00 88.00           C  
ATOM   1052  CD  LYS A 136      15.391  -3.375 -31.812  1.00 88.00           C  
ATOM   1053  CE  LYS A 136      16.641  -4.242 -31.922  1.00 88.00           C  
ATOM   1054  NZ  LYS A 136      16.328  -5.688 -31.703  1.00 88.00           N  
ATOM   1055  N   ALA A 137      14.609   0.895 -34.500  1.00 84.25           N  
ATOM   1056  CA  ALA A 137      15.047   0.992 -35.906  1.00 84.25           C  
ATOM   1057  C   ALA A 137      15.617   2.377 -36.188  1.00 84.25           C  
ATOM   1058  CB  ALA A 137      13.891   0.676 -36.844  1.00 84.25           C  
ATOM   1059  O   ALA A 137      16.547   2.514 -37.000  1.00 84.25           O  
ATOM   1060  N   THR A 138      15.203   3.350 -35.406  1.00 89.25           N  
ATOM   1061  CA  THR A 138      15.531   4.707 -35.812  1.00 89.25           C  
ATOM   1062  C   THR A 138      16.375   5.410 -34.781  1.00 89.25           C  
ATOM   1063  CB  THR A 138      14.250   5.531 -36.094  1.00 89.25           C  
ATOM   1064  O   THR A 138      17.125   6.332 -35.094  1.00 89.25           O  
ATOM   1065  CG2 THR A 138      13.477   4.969 -37.281  1.00 89.25           C  
ATOM   1066  OG1 THR A 138      13.414   5.496 -34.938  1.00 89.25           O  
ATOM   1067  N   SER A 139      16.328   5.008 -33.594  1.00 91.19           N  
ATOM   1068  CA  SER A 139      16.844   5.785 -32.469  1.00 91.19           C  
ATOM   1069  C   SER A 139      18.312   5.477 -32.188  1.00 91.19           C  
ATOM   1070  CB  SER A 139      16.016   5.508 -31.203  1.00 91.19           C  
ATOM   1071  O   SER A 139      19.031   6.312 -31.672  1.00 91.19           O  
ATOM   1072  OG  SER A 139      14.680   5.957 -31.359  1.00 91.19           O  
ATOM   1073  N   TRP A 140      18.766   4.312 -32.719  1.00 91.44           N  
ATOM   1074  CA  TRP A 140      20.141   3.928 -32.438  1.00 91.44           C  
ATOM   1075  C   TRP A 140      20.812   3.328 -33.656  1.00 91.44           C  
ATOM   1076  CB  TRP A 140      20.188   2.930 -31.266  1.00 91.44           C  
ATOM   1077  O   TRP A 140      21.219   2.164 -33.656  1.00 91.44           O  
ATOM   1078  CG  TRP A 140      19.297   3.283 -30.125  1.00 91.44           C  
ATOM   1079  CD1 TRP A 140      18.109   2.682 -29.781  1.00 91.44           C  
ATOM   1080  CD2 TRP A 140      19.500   4.320 -29.156  1.00 91.44           C  
ATOM   1081  CE2 TRP A 140      18.406   4.297 -28.266  1.00 91.44           C  
ATOM   1082  CE3 TRP A 140      20.516   5.273 -28.969  1.00 91.44           C  
ATOM   1083  NE1 TRP A 140      17.562   3.287 -28.672  1.00 91.44           N  
ATOM   1084  CH2 TRP A 140      19.281   6.105 -27.031  1.00 91.44           C  
ATOM   1085  CZ2 TRP A 140      18.281   5.188 -27.203  1.00 91.44           C  
ATOM   1086  CZ3 TRP A 140      20.391   6.160 -27.891  1.00 91.44           C  
ATOM   1087  N   PRO A 141      21.047   3.973 -34.750  1.00 89.56           N  
ATOM   1088  CA  PRO A 141      21.562   3.447 -36.031  1.00 89.56           C  
ATOM   1089  C   PRO A 141      23.031   3.059 -35.938  1.00 89.56           C  
ATOM   1090  CB  PRO A 141      21.359   4.609 -37.000  1.00 89.56           C  
ATOM   1091  O   PRO A 141      23.484   2.182 -36.688  1.00 89.56           O  
ATOM   1092  CG  PRO A 141      21.266   5.824 -36.125  1.00 89.56           C  
ATOM   1093  CD  PRO A 141      20.656   5.430 -34.812  1.00 89.56           C  
ATOM   1094  N   ASN A 142      23.750   3.639 -34.938  1.00 92.19           N  
ATOM   1095  CA  ASN A 142      25.188   3.377 -34.844  1.00 92.19           C  
ATOM   1096  C   ASN A 142      25.484   2.438 -33.656  1.00 92.19           C  
ATOM   1097  CB  ASN A 142      25.953   4.688 -34.656  1.00 92.19           C  
ATOM   1098  O   ASN A 142      26.641   2.320 -33.250  1.00 92.19           O  
ATOM   1099  CG  ASN A 142      25.828   5.598 -35.875  1.00 92.19           C  
ATOM   1100  ND2 ASN A 142      25.656   6.891 -35.625  1.00 92.19           N  
ATOM   1101  OD1 ASN A 142      25.875   5.141 -37.031  1.00 92.19           O  
ATOM   1102  N   HIS A 143      24.453   1.891 -33.125  1.00 93.81           N  
ATOM   1103  CA  HIS A 143      24.578   0.968 -32.000  1.00 93.81           C  
ATOM   1104  C   HIS A 143      23.781  -0.313 -32.250  1.00 93.81           C  
ATOM   1105  CB  HIS A 143      24.094   1.633 -30.703  1.00 93.81           C  
ATOM   1106  O   HIS A 143      22.844  -0.319 -33.031  1.00 93.81           O  
ATOM   1107  CG  HIS A 143      24.828   2.887 -30.359  1.00 93.81           C  
ATOM   1108  CD2 HIS A 143      25.797   3.127 -29.453  1.00 93.81           C  
ATOM   1109  ND1 HIS A 143      24.594   4.086 -31.000  1.00 93.81           N  
ATOM   1110  CE1 HIS A 143      25.391   5.012 -30.500  1.00 93.81           C  
ATOM   1111  NE2 HIS A 143      26.125   4.457 -29.547  1.00 93.81           N  
ATOM   1112  N   ASP A 144      24.203  -1.406 -31.609  1.00 93.12           N  
ATOM   1113  CA  ASP A 144      23.516  -2.688 -31.703  1.00 93.12           C  
ATOM   1114  C   ASP A 144      22.516  -2.848 -30.562  1.00 93.12           C  
ATOM   1115  CB  ASP A 144      24.516  -3.844 -31.688  1.00 93.12           C  
ATOM   1116  O   ASP A 144      22.891  -2.865 -29.391  1.00 93.12           O  
ATOM   1117  CG  ASP A 144      23.891  -5.180 -32.031  1.00 93.12           C  
ATOM   1118  OD1 ASP A 144      22.672  -5.355 -31.812  1.00 93.12           O  
ATOM   1119  OD2 ASP A 144      24.625  -6.066 -32.531  1.00 93.12           O  
ATOM   1120  N   THR A 145      21.297  -3.041 -30.875  1.00 90.38           N  
ATOM   1121  CA  THR A 145      20.234  -3.154 -29.875  1.00 90.38           C  
ATOM   1122  C   THR A 145      19.672  -4.574 -29.844  1.00 90.38           C  
ATOM   1123  CB  THR A 145      19.109  -2.154 -30.172  1.00 90.38           C  
ATOM   1124  O   THR A 145      18.812  -4.883 -29.031  1.00 90.38           O  
ATOM   1125  CG2 THR A 145      19.609  -0.717 -30.125  1.00 90.38           C  
ATOM   1126  OG1 THR A 145      18.562  -2.416 -31.469  1.00 90.38           O  
ATOM   1127  N   THR A 146      20.234  -5.535 -30.625  1.00 87.75           N  
ATOM   1128  CA  THR A 146      19.734  -6.906 -30.734  1.00 87.75           C  
ATOM   1129  C   THR A 146      20.641  -7.871 -29.969  1.00 87.75           C  
ATOM   1130  CB  THR A 146      19.641  -7.340 -32.219  1.00 87.75           C  
ATOM   1131  O   THR A 146      20.188  -8.930 -29.531  1.00 87.75           O  
ATOM   1132  CG2 THR A 146      18.656  -6.465 -32.969  1.00 87.75           C  
ATOM   1133  OG1 THR A 146      20.938  -7.230 -32.812  1.00 87.75           O  
ATOM   1134  N   ARG A 147      21.875  -7.547 -29.734  1.00 87.94           N  
ATOM   1135  CA  ARG A 147      22.875  -8.422 -29.125  1.00 87.94           C  
ATOM   1136  C   ARG A 147      22.828  -8.328 -27.594  1.00 87.94           C  
ATOM   1137  CB  ARG A 147      24.281  -8.078 -29.625  1.00 87.94           C  
ATOM   1138  O   ARG A 147      23.406  -9.172 -26.906  1.00 87.94           O  
ATOM   1139  CG  ARG A 147      24.547  -8.523 -31.062  1.00 87.94           C  
ATOM   1140  CD  ARG A 147      26.000  -8.312 -31.453  1.00 87.94           C  
ATOM   1141  NE  ARG A 147      26.891  -9.258 -30.766  1.00 87.94           N  
ATOM   1142  NH1 ARG A 147      28.750  -8.750 -32.031  1.00 87.94           N  
ATOM   1143  NH2 ARG A 147      28.875 -10.336 -30.391  1.00 87.94           N  
ATOM   1144  CZ  ARG A 147      28.172  -9.445 -31.078  1.00 87.94           C  
ATOM   1145  N   GLY A 148      22.156  -7.395 -27.109  1.00 86.25           N  
ATOM   1146  CA  GLY A 148      22.000  -7.219 -25.672  1.00 86.25           C  
ATOM   1147  C   GLY A 148      20.984  -8.156 -25.062  1.00 86.25           C  
ATOM   1148  O   GLY A 148      19.938  -7.715 -24.578  1.00 86.25           O  
ATOM   1149  N   THR A 149      21.188  -9.453 -25.172  1.00 91.06           N  
ATOM   1150  CA  THR A 149      20.297 -10.453 -24.594  1.00 91.06           C  
ATOM   1151  C   THR A 149      21.000 -11.234 -23.484  1.00 91.06           C  
ATOM   1152  CB  THR A 149      19.781 -11.438 -25.656  1.00 91.06           C  
ATOM   1153  O   THR A 149      22.234 -11.258 -23.422  1.00 91.06           O  
ATOM   1154  CG2 THR A 149      19.062 -10.695 -26.781  1.00 91.06           C  
ATOM   1155  OG1 THR A 149      20.891 -12.156 -26.219  1.00 91.06           O  
ATOM   1156  N   THR A 150      20.219 -11.828 -22.531  1.00 92.69           N  
ATOM   1157  CA  THR A 150      20.797 -12.492 -21.375  1.00 92.69           C  
ATOM   1158  C   THR A 150      20.031 -13.781 -21.062  1.00 92.69           C  
ATOM   1159  CB  THR A 150      20.781 -11.578 -20.141  1.00 92.69           C  
ATOM   1160  O   THR A 150      18.844 -13.883 -21.328  1.00 92.69           O  
ATOM   1161  CG2 THR A 150      19.375 -11.055 -19.844  1.00 92.69           C  
ATOM   1162  OG1 THR A 150      21.250 -12.312 -19.000  1.00 92.69           O  
ATOM   1163  N   VAL A 151      20.750 -14.711 -20.484  1.00 92.94           N  
ATOM   1164  CA  VAL A 151      20.156 -15.977 -20.062  1.00 92.94           C  
ATOM   1165  C   VAL A 151      19.250 -15.750 -18.844  1.00 92.94           C  
ATOM   1166  CB  VAL A 151      21.266 -17.016 -19.703  1.00 92.94           C  
ATOM   1167  O   VAL A 151      18.328 -16.531 -18.594  1.00 92.94           O  
ATOM   1168  CG1 VAL A 151      22.047 -16.562 -18.484  1.00 92.94           C  
ATOM   1169  CG2 VAL A 151      20.641 -18.391 -19.484  1.00 92.94           C  
ATOM   1170  N   ALA A 152      19.547 -14.680 -18.109  1.00 92.31           N  
ATOM   1171  CA  ALA A 152      18.797 -14.336 -16.891  1.00 92.31           C  
ATOM   1172  C   ALA A 152      17.375 -13.922 -17.234  1.00 92.31           C  
ATOM   1173  CB  ALA A 152      19.500 -13.227 -16.125  1.00 92.31           C  
ATOM   1174  O   ALA A 152      16.453 -14.094 -16.422  1.00 92.31           O  
ATOM   1175  N   CYS A 153      17.156 -13.438 -18.406  1.00 93.56           N  
ATOM   1176  CA  CYS A 153      15.844 -13.023 -18.859  1.00 93.56           C  
ATOM   1177  C   CYS A 153      15.383 -13.859 -20.047  1.00 93.56           C  
ATOM   1178  CB  CYS A 153      15.852 -11.539 -19.250  1.00 93.56           C  
ATOM   1179  O   CYS A 153      14.984 -13.320 -21.094  1.00 93.56           O  
ATOM   1180  SG  CYS A 153      16.203 -10.430 -17.875  1.00 93.56           S  
ATOM   1181  N   SER A 154      15.453 -15.125 -19.938  1.00 92.12           N  
ATOM   1182  CA  SER A 154      15.141 -16.047 -21.031  1.00 92.12           C  
ATOM   1183  C   SER A 154      13.633 -16.125 -21.266  1.00 92.12           C  
ATOM   1184  CB  SER A 154      15.695 -17.438 -20.734  1.00 92.12           C  
ATOM   1185  O   SER A 154      12.844 -15.898 -20.344  1.00 92.12           O  
ATOM   1186  OG  SER A 154      15.062 -18.000 -19.609  1.00 92.12           O  
ATOM   1187  N   HIS A 155      13.273 -16.297 -22.453  1.00 90.69           N  
ATOM   1188  CA  HIS A 155      11.891 -16.547 -22.844  1.00 90.69           C  
ATOM   1189  C   HIS A 155      11.773 -17.828 -23.672  1.00 90.69           C  
ATOM   1190  CB  HIS A 155      11.336 -15.367 -23.641  1.00 90.69           C  
ATOM   1191  O   HIS A 155      12.398 -17.938 -24.734  1.00 90.69           O  
ATOM   1192  CG  HIS A 155       9.883 -15.500 -23.969  1.00 90.69           C  
ATOM   1193  CD2 HIS A 155       9.258 -15.633 -25.172  1.00 90.69           C  
ATOM   1194  ND1 HIS A 155       8.891 -15.500 -23.016  1.00 90.69           N  
ATOM   1195  CE1 HIS A 155       7.715 -15.625 -23.609  1.00 90.69           C  
ATOM   1196  NE2 HIS A 155       7.910 -15.711 -24.922  1.00 90.69           N  
ATOM   1197  N   SER A 156      11.172 -18.828 -23.141  1.00 88.19           N  
ATOM   1198  CA  SER A 156      10.984 -20.125 -23.781  1.00 88.19           C  
ATOM   1199  C   SER A 156      12.320 -20.797 -24.094  1.00 88.19           C  
ATOM   1200  CB  SER A 156      10.164 -19.984 -25.062  1.00 88.19           C  
ATOM   1201  O   SER A 156      12.500 -21.391 -25.156  1.00 88.19           O  
ATOM   1202  OG  SER A 156       8.875 -19.484 -24.781  1.00 88.19           O  
ATOM   1203  N   GLY A 157      13.312 -20.594 -23.219  1.00 84.25           N  
ATOM   1204  CA  GLY A 157      14.555 -21.344 -23.328  1.00 84.25           C  
ATOM   1205  C   GLY A 157      15.609 -20.641 -24.172  1.00 84.25           C  
ATOM   1206  O   GLY A 157      16.750 -21.109 -24.266  1.00 84.25           O  
ATOM   1207  N   ALA A 158      15.258 -19.438 -24.719  1.00 92.25           N  
ATOM   1208  CA  ALA A 158      16.188 -18.609 -25.484  1.00 92.25           C  
ATOM   1209  C   ALA A 158      16.547 -17.328 -24.734  1.00 92.25           C  
ATOM   1210  CB  ALA A 158      15.586 -18.281 -26.859  1.00 92.25           C  
ATOM   1211  O   ALA A 158      15.734 -16.812 -23.969  1.00 92.25           O  
ATOM   1212  N   ASN A 159      17.844 -16.906 -24.953  1.00 93.25           N  
ATOM   1213  CA  ASN A 159      18.250 -15.641 -24.359  1.00 93.25           C  
ATOM   1214  C   ASN A 159      17.375 -14.484 -24.844  1.00 93.25           C  
ATOM   1215  CB  ASN A 159      19.719 -15.359 -24.672  1.00 93.25           C  
ATOM   1216  O   ASN A 159      17.125 -14.352 -26.047  1.00 93.25           O  
ATOM   1217  CG  ASN A 159      20.656 -16.391 -24.062  1.00 93.25           C  
ATOM   1218  ND2 ASN A 159      21.938 -16.297 -24.391  1.00 93.25           N  
ATOM   1219  OD1 ASN A 159      20.234 -17.250 -23.281  1.00 93.25           O  
ATOM   1220  N   SER A 160      16.906 -13.773 -23.969  1.00 94.12           N  
ATOM   1221  CA  SER A 160      16.078 -12.602 -24.234  1.00 94.12           C  
ATOM   1222  C   SER A 160      16.438 -11.445 -23.297  1.00 94.12           C  
ATOM   1223  CB  SER A 160      14.594 -12.938 -24.094  1.00 94.12           C  
ATOM   1224  O   SER A 160      17.469 -11.492 -22.609  1.00 94.12           O  
ATOM   1225  OG  SER A 160      13.789 -11.867 -24.531  1.00 94.12           O  
ATOM   1226  N   PHE A 161      15.523 -10.406 -23.469  1.00 95.00           N  
ATOM   1227  CA  PHE A 161      15.688  -9.234 -22.625  1.00 95.00           C  
ATOM   1228  C   PHE A 161      14.344  -8.594 -22.297  1.00 95.00           C  
ATOM   1229  CB  PHE A 161      16.609  -8.203 -23.297  1.00 95.00           C  
ATOM   1230  O   PHE A 161      13.305  -9.055 -22.781  1.00 95.00           O  
ATOM   1231  CG  PHE A 161      17.172  -7.180 -22.359  1.00 95.00           C  
ATOM   1232  CD1 PHE A 161      16.922  -5.824 -22.547  1.00 95.00           C  
ATOM   1233  CD2 PHE A 161      17.953  -7.566 -21.281  1.00 95.00           C  
ATOM   1234  CE1 PHE A 161      17.438  -4.871 -21.672  1.00 95.00           C  
ATOM   1235  CE2 PHE A 161      18.469  -6.621 -20.391  1.00 95.00           C  
ATOM   1236  CZ  PHE A 161      18.219  -5.273 -20.594  1.00 95.00           C  
ATOM   1237  N   TYR A 162      14.352  -7.629 -21.484  1.00 95.44           N  
ATOM   1238  CA  TYR A 162      13.125  -6.941 -21.094  1.00 95.44           C  
ATOM   1239  C   TYR A 162      12.367  -6.445 -22.312  1.00 95.44           C  
ATOM   1240  CB  TYR A 162      13.430  -5.770 -20.156  1.00 95.44           C  
ATOM   1241  O   TYR A 162      12.977  -6.074 -23.328  1.00 95.44           O  
ATOM   1242  CG  TYR A 162      13.945  -6.191 -18.797  1.00 95.44           C  
ATOM   1243  CD1 TYR A 162      13.117  -6.852 -17.891  1.00 95.44           C  
ATOM   1244  CD2 TYR A 162      15.258  -5.930 -18.422  1.00 95.44           C  
ATOM   1245  CE1 TYR A 162      13.578  -7.238 -16.641  1.00 95.44           C  
ATOM   1246  CE2 TYR A 162      15.734  -6.316 -17.172  1.00 95.44           C  
ATOM   1247  OH  TYR A 162      15.359  -7.352 -15.055  1.00 95.44           O  
ATOM   1248  CZ  TYR A 162      14.891  -6.969 -16.297  1.00 95.44           C  
ATOM   1249  N   ARG A 163      10.977  -6.344 -22.312  1.00 94.50           N  
ATOM   1250  CA  ARG A 163      10.133  -5.949 -23.438  1.00 94.50           C  
ATOM   1251  C   ARG A 163       9.977  -4.434 -23.500  1.00 94.50           C  
ATOM   1252  CB  ARG A 163       8.758  -6.613 -23.344  1.00 94.50           C  
ATOM   1253  O   ARG A 163       9.617  -3.885 -24.547  1.00 94.50           O  
ATOM   1254  CG  ARG A 163       8.805  -8.133 -23.406  1.00 94.50           C  
ATOM   1255  CD  ARG A 163       9.430  -8.625 -24.703  1.00 94.50           C  
ATOM   1256  NE  ARG A 163       9.453 -10.086 -24.766  1.00 94.50           N  
ATOM   1257  NH1 ARG A 163      11.734 -10.266 -24.422  1.00 94.50           N  
ATOM   1258  NH2 ARG A 163      10.461 -12.148 -24.703  1.00 94.50           N  
ATOM   1259  CZ  ARG A 163      10.547 -10.828 -24.641  1.00 94.50           C  
ATOM   1260  N   ASN A 164      10.391  -3.734 -22.312  1.00 95.25           N  
ATOM   1261  CA  ASN A 164      10.242  -2.283 -22.281  1.00 95.25           C  
ATOM   1262  C   ASN A 164      11.602  -1.584 -22.312  1.00 95.25           C  
ATOM   1263  CB  ASN A 164       9.445  -1.841 -21.062  1.00 95.25           C  
ATOM   1264  O   ASN A 164      11.672  -0.356 -22.391  1.00 95.25           O  
ATOM   1265  CG  ASN A 164       7.992  -2.268 -21.125  1.00 95.25           C  
ATOM   1266  ND2 ASN A 164       7.426  -2.625 -19.969  1.00 95.25           N  
ATOM   1267  OD1 ASN A 164       7.383  -2.277 -22.188  1.00 95.25           O  
ATOM   1268  N   LEU A 165      12.719  -2.350 -22.281  1.00 96.44           N  
ATOM   1269  CA  LEU A 165      14.055  -1.780 -22.234  1.00 96.44           C  
ATOM   1270  C   LEU A 165      14.922  -2.334 -23.359  1.00 96.44           C  
ATOM   1271  CB  LEU A 165      14.719  -2.070 -20.891  1.00 96.44           C  
ATOM   1272  O   LEU A 165      14.672  -3.436 -23.859  1.00 96.44           O  
ATOM   1273  CG  LEU A 165      14.008  -1.511 -19.656  1.00 96.44           C  
ATOM   1274  CD1 LEU A 165      14.648  -2.049 -18.375  1.00 96.44           C  
ATOM   1275  CD2 LEU A 165      14.031   0.014 -19.672  1.00 96.44           C  
ATOM   1276  N   LEU A 166      15.930  -1.587 -23.672  1.00 95.62           N  
ATOM   1277  CA  LEU A 166      16.906  -2.000 -24.688  1.00 95.62           C  
ATOM   1278  C   LEU A 166      18.312  -1.980 -24.125  1.00 95.62           C  
ATOM   1279  CB  LEU A 166      16.812  -1.089 -25.922  1.00 95.62           C  
ATOM   1280  O   LEU A 166      18.719  -1.014 -23.469  1.00 95.62           O  
ATOM   1281  CG  LEU A 166      15.523  -1.157 -26.719  1.00 95.62           C  
ATOM   1282  CD1 LEU A 166      15.508  -0.073 -27.797  1.00 95.62           C  
ATOM   1283  CD2 LEU A 166      15.352  -2.537 -27.344  1.00 95.62           C  
ATOM   1284  N   TRP A 167      18.922  -3.082 -24.391  1.00 95.44           N  
ATOM   1285  CA  TRP A 167      20.328  -3.141 -24.016  1.00 95.44           C  
ATOM   1286  C   TRP A 167      21.203  -2.689 -25.188  1.00 95.44           C  
ATOM   1287  CB  TRP A 167      20.719  -4.559 -23.594  1.00 95.44           C  
ATOM   1288  O   TRP A 167      21.422  -3.447 -26.141  1.00 95.44           O  
ATOM   1289  CG  TRP A 167      22.000  -4.629 -22.828  1.00 95.44           C  
ATOM   1290  CD1 TRP A 167      23.000  -3.699 -22.797  1.00 95.44           C  
ATOM   1291  CD2 TRP A 167      22.422  -5.695 -21.969  1.00 95.44           C  
ATOM   1292  CE2 TRP A 167      23.703  -5.340 -21.453  1.00 95.44           C  
ATOM   1293  CE3 TRP A 167      21.859  -6.914 -21.578  1.00 95.44           C  
ATOM   1294  NE1 TRP A 167      24.031  -4.121 -21.984  1.00 95.44           N  
ATOM   1295  CH2 TRP A 167      23.828  -7.352 -20.219  1.00 95.44           C  
ATOM   1296  CZ2 TRP A 167      24.406  -6.164 -20.578  1.00 95.44           C  
ATOM   1297  CZ3 TRP A 167      22.562  -7.730 -20.703  1.00 95.44           C  
ATOM   1298  N   ILE A 168      21.812  -1.463 -25.047  1.00 94.38           N  
ATOM   1299  CA  ILE A 168      22.578  -0.871 -26.141  1.00 94.38           C  
ATOM   1300  C   ILE A 168      24.047  -1.255 -26.016  1.00 94.38           C  
ATOM   1301  CB  ILE A 168      22.422   0.667 -26.172  1.00 94.38           C  
ATOM   1302  O   ILE A 168      24.688  -0.951 -25.000  1.00 94.38           O  
ATOM   1303  CG1 ILE A 168      20.938   1.055 -26.297  1.00 94.38           C  
ATOM   1304  CG2 ILE A 168      23.250   1.271 -27.312  1.00 94.38           C  
ATOM   1305  CD1 ILE A 168      20.688   2.557 -26.266  1.00 94.38           C  
ATOM   1306  N   VAL A 169      24.578  -1.935 -27.062  1.00 94.50           N  
ATOM   1307  CA  VAL A 169      25.984  -2.342 -27.047  1.00 94.50           C  
ATOM   1308  C   VAL A 169      26.688  -1.845 -28.312  1.00 94.50           C  
ATOM   1309  CB  VAL A 169      26.125  -3.875 -26.922  1.00 94.50           C  
ATOM   1310  O   VAL A 169      26.047  -1.294 -29.203  1.00 94.50           O  
ATOM   1311  CG1 VAL A 169      25.531  -4.371 -25.609  1.00 94.50           C  
ATOM   1312  CG2 VAL A 169      25.453  -4.570 -28.109  1.00 94.50           C  
ATOM   1313  N   LYS A 170      27.922  -2.092 -28.406  1.00 94.12           N  
ATOM   1314  CA  LYS A 170      28.750  -1.613 -29.516  1.00 94.12           C  
ATOM   1315  C   LYS A 170      28.297  -2.236 -30.828  1.00 94.12           C  
ATOM   1316  CB  LYS A 170      30.219  -1.919 -29.266  1.00 94.12           C  
ATOM   1317  O   LYS A 170      27.812  -3.365 -30.859  1.00 94.12           O  
ATOM   1318  CG  LYS A 170      30.578  -3.396 -29.344  1.00 94.12           C  
ATOM   1319  CD  LYS A 170      32.062  -3.629 -29.188  1.00 94.12           C  
ATOM   1320  CE  LYS A 170      32.438  -5.102 -29.312  1.00 94.12           C  
ATOM   1321  NZ  LYS A 170      33.875  -5.336 -29.141  1.00 94.12           N  
ATOM   1322  N   LYS A 171      28.266  -1.570 -31.875  1.00 93.06           N  
ATOM   1323  CA  LYS A 171      28.125  -2.035 -33.250  1.00 93.06           C  
ATOM   1324  C   LYS A 171      29.469  -2.102 -33.969  1.00 93.06           C  
ATOM   1325  CB  LYS A 171      27.172  -1.123 -34.031  1.00 93.06           C  
ATOM   1326  O   LYS A 171      30.141  -1.079 -34.125  1.00 93.06           O  
ATOM   1327  CG  LYS A 171      26.781  -1.660 -35.406  1.00 93.06           C  
ATOM   1328  CD  LYS A 171      25.750  -0.761 -36.094  1.00 93.06           C  
ATOM   1329  CE  LYS A 171      25.328  -1.323 -37.438  1.00 93.06           C  
ATOM   1330  NZ  LYS A 171      24.266  -0.482 -38.062  1.00 93.06           N  
ATOM   1331  N   GLY A 172      29.891  -3.291 -34.281  1.00 90.81           N  
ATOM   1332  CA  GLY A 172      31.250  -3.447 -34.781  1.00 90.81           C  
ATOM   1333  C   GLY A 172      32.312  -3.156 -33.750  1.00 90.81           C  
ATOM   1334  O   GLY A 172      32.250  -3.709 -32.625  1.00 90.81           O  
ATOM   1335  N   ASN A 173      33.188  -2.279 -33.969  1.00 90.06           N  
ATOM   1336  CA  ASN A 173      34.250  -1.950 -33.000  1.00 90.06           C  
ATOM   1337  C   ASN A 173      34.125  -0.521 -32.500  1.00 90.06           C  
ATOM   1338  CB  ASN A 173      35.625  -2.156 -33.656  1.00 90.06           C  
ATOM   1339  O   ASN A 173      35.094   0.076 -32.062  1.00 90.06           O  
ATOM   1340  CG  ASN A 173      35.938  -3.621 -33.875  1.00 90.06           C  
ATOM   1341  ND2 ASN A 173      36.750  -3.900 -34.906  1.00 90.06           N  
ATOM   1342  OD1 ASN A 173      35.500  -4.492 -33.125  1.00 90.06           O  
ATOM   1343  N   SER A 174      32.875   0.012 -32.656  1.00 92.25           N  
ATOM   1344  CA  SER A 174      32.719   1.405 -32.281  1.00 92.25           C  
ATOM   1345  C   SER A 174      31.484   1.574 -31.391  1.00 92.25           C  
ATOM   1346  CB  SER A 174      32.594   2.303 -33.500  1.00 92.25           C  
ATOM   1347  O   SER A 174      30.484   0.869 -31.562  1.00 92.25           O  
ATOM   1348  OG  SER A 174      31.391   2.035 -34.219  1.00 92.25           O  
ATOM   1349  N   TYR A 175      31.562   2.500 -30.406  1.00 93.44           N  
ATOM   1350  CA  TYR A 175      30.453   2.949 -29.562  1.00 93.44           C  
ATOM   1351  C   TYR A 175      30.453   4.469 -29.422  1.00 93.44           C  
ATOM   1352  CB  TYR A 175      30.547   2.307 -28.172  1.00 93.44           C  
ATOM   1353  O   TYR A 175      31.031   5.016 -28.484  1.00 93.44           O  
ATOM   1354  CG  TYR A 175      29.281   2.424 -27.359  1.00 93.44           C  
ATOM   1355  CD1 TYR A 175      28.953   3.611 -26.703  1.00 93.44           C  
ATOM   1356  CD2 TYR A 175      28.406   1.350 -27.250  1.00 93.44           C  
ATOM   1357  CE1 TYR A 175      27.781   3.725 -25.969  1.00 93.44           C  
ATOM   1358  CE2 TYR A 175      27.234   1.451 -26.516  1.00 93.44           C  
ATOM   1359  OH  TYR A 175      25.766   2.746 -25.141  1.00 93.44           O  
ATOM   1360  CZ  TYR A 175      26.922   2.641 -25.875  1.00 93.44           C  
ATOM   1361  N   PRO A 176      29.953   5.125 -30.422  1.00 94.12           N  
ATOM   1362  CA  PRO A 176      29.922   6.586 -30.328  1.00 94.12           C  
ATOM   1363  C   PRO A 176      29.016   7.086 -29.203  1.00 94.12           C  
ATOM   1364  CB  PRO A 176      29.375   7.020 -31.688  1.00 94.12           C  
ATOM   1365  O   PRO A 176      28.109   6.375 -28.781  1.00 94.12           O  
ATOM   1366  CG  PRO A 176      28.578   5.852 -32.156  1.00 94.12           C  
ATOM   1367  CD  PRO A 176      29.188   4.598 -31.609  1.00 94.12           C  
ATOM   1368  N   LYS A 177      29.406   8.250 -28.688  1.00 94.12           N  
ATOM   1369  CA  LYS A 177      28.562   8.875 -27.672  1.00 94.12           C  
ATOM   1370  C   LYS A 177      27.125   8.984 -28.141  1.00 94.12           C  
ATOM   1371  CB  LYS A 177      29.109  10.258 -27.312  1.00 94.12           C  
ATOM   1372  O   LYS A 177      26.859   9.391 -29.266  1.00 94.12           O  
ATOM   1373  CG  LYS A 177      28.328  10.977 -26.234  1.00 94.12           C  
ATOM   1374  CD  LYS A 177      28.891  12.359 -25.953  1.00 94.12           C  
ATOM   1375  CE  LYS A 177      28.047  13.109 -24.922  1.00 94.12           C  
ATOM   1376  NZ  LYS A 177      28.594  14.477 -24.656  1.00 94.12           N  
ATOM   1377  N   LEU A 178      26.203   8.516 -27.250  1.00 93.25           N  
ATOM   1378  CA  LEU A 178      24.781   8.562 -27.562  1.00 93.25           C  
ATOM   1379  C   LEU A 178      24.109   9.758 -26.875  1.00 93.25           C  
ATOM   1380  CB  LEU A 178      24.094   7.266 -27.125  1.00 93.25           C  
ATOM   1381  O   LEU A 178      24.516  10.156 -25.781  1.00 93.25           O  
ATOM   1382  CG  LEU A 178      24.188   6.922 -25.625  1.00 93.25           C  
ATOM   1383  CD1 LEU A 178      23.062   7.629 -24.859  1.00 93.25           C  
ATOM   1384  CD2 LEU A 178      24.109   5.414 -25.422  1.00 93.25           C  
ATOM   1385  N   SER A 179      23.266  10.367 -27.594  1.00 94.50           N  
ATOM   1386  CA  SER A 179      22.438  11.445 -27.047  1.00 94.50           C  
ATOM   1387  C   SER A 179      21.047  11.438 -27.656  1.00 94.50           C  
ATOM   1388  CB  SER A 179      23.109  12.805 -27.297  1.00 94.50           C  
ATOM   1389  O   SER A 179      20.891  11.570 -28.875  1.00 94.50           O  
ATOM   1390  OG  SER A 179      22.328  13.852 -26.750  1.00 94.50           O  
ATOM   1391  N   LYS A 180      20.109  11.234 -26.781  1.00 94.94           N  
ATOM   1392  CA  LYS A 180      18.719  11.195 -27.234  1.00 94.94           C  
ATOM   1393  C   LYS A 180      17.797  11.859 -26.219  1.00 94.94           C  
ATOM   1394  CB  LYS A 180      18.281   9.750 -27.484  1.00 94.94           C  
ATOM   1395  O   LYS A 180      18.000  11.734 -25.016  1.00 94.94           O  
ATOM   1396  CG  LYS A 180      17.078   9.617 -28.406  1.00 94.94           C  
ATOM   1397  CD  LYS A 180      17.469   9.844 -29.859  1.00 94.94           C  
ATOM   1398  CE  LYS A 180      16.297   9.594 -30.797  1.00 94.94           C  
ATOM   1399  NZ  LYS A 180      16.672   9.789 -32.219  1.00 94.94           N  
ATOM   1400  N   SER A 181      16.766  12.562 -26.812  1.00 95.50           N  
ATOM   1401  CA  SER A 181      15.828  13.250 -25.938  1.00 95.50           C  
ATOM   1402  C   SER A 181      14.383  12.984 -26.344  1.00 95.50           C  
ATOM   1403  CB  SER A 181      16.094  14.758 -25.938  1.00 95.50           C  
ATOM   1404  O   SER A 181      14.102  12.695 -27.500  1.00 95.50           O  
ATOM   1405  OG  SER A 181      15.938  15.289 -27.250  1.00 95.50           O  
ATOM   1406  N   TYR A 182      13.562  13.078 -25.375  1.00 95.75           N  
ATOM   1407  CA  TYR A 182      12.125  12.953 -25.594  1.00 95.75           C  
ATOM   1408  C   TYR A 182      11.367  14.039 -24.844  1.00 95.75           C  
ATOM   1409  CB  TYR A 182      11.633  11.570 -25.141  1.00 95.75           C  
ATOM   1410  O   TYR A 182      11.586  14.250 -23.641  1.00 95.75           O  
ATOM   1411  CG  TYR A 182      10.133  11.406 -25.234  1.00 95.75           C  
ATOM   1412  CD1 TYR A 182       9.328  11.562 -24.094  1.00 95.75           C  
ATOM   1413  CD2 TYR A 182       9.516  11.094 -26.438  1.00 95.75           C  
ATOM   1414  CE1 TYR A 182       7.949  11.406 -24.172  1.00 95.75           C  
ATOM   1415  CE2 TYR A 182       8.133  10.938 -26.516  1.00 95.75           C  
ATOM   1416  OH  TYR A 182       5.996  10.945 -25.453  1.00 95.75           O  
ATOM   1417  CZ  TYR A 182       7.363  11.094 -25.375  1.00 95.75           C  
ATOM   1418  N   THR A 183      10.469  14.711 -25.641  1.00 96.00           N  
ATOM   1419  CA  THR A 183       9.594  15.703 -25.047  1.00 96.00           C  
ATOM   1420  C   THR A 183       8.172  15.164 -24.906  1.00 96.00           C  
ATOM   1421  CB  THR A 183       9.578  17.016 -25.859  1.00 96.00           C  
ATOM   1422  O   THR A 183       7.586  14.695 -25.891  1.00 96.00           O  
ATOM   1423  CG2 THR A 183       8.703  18.062 -25.203  1.00 96.00           C  
ATOM   1424  OG1 THR A 183      10.914  17.516 -25.984  1.00 96.00           O  
ATOM   1425  N   ASN A 184       7.652  15.219 -23.594  1.00 95.50           N  
ATOM   1426  CA  ASN A 184       6.324  14.695 -23.312  1.00 95.50           C  
ATOM   1427  C   ASN A 184       5.234  15.539 -23.969  1.00 95.50           C  
ATOM   1428  CB  ASN A 184       6.094  14.609 -21.797  1.00 95.50           C  
ATOM   1429  O   ASN A 184       4.965  16.656 -23.531  1.00 95.50           O  
ATOM   1430  CG  ASN A 184       4.719  14.078 -21.453  1.00 95.50           C  
ATOM   1431  ND2 ASN A 184       4.367  14.141 -20.172  1.00 95.50           N  
ATOM   1432  OD1 ASN A 184       3.979  13.609 -22.312  1.00 95.50           O  
ATOM   1433  N   ASN A 185       4.488  14.930 -24.953  1.00 94.06           N  
ATOM   1434  CA  ASN A 185       3.410  15.609 -25.672  1.00 94.06           C  
ATOM   1435  C   ASN A 185       2.100  14.836 -25.578  1.00 94.06           C  
ATOM   1436  CB  ASN A 185       3.787  15.820 -27.141  1.00 94.06           C  
ATOM   1437  O   ASN A 185       1.213  14.992 -26.406  1.00 94.06           O  
ATOM   1438  CG  ASN A 185       4.082  14.523 -27.859  1.00 94.06           C  
ATOM   1439  ND2 ASN A 185       4.301  14.617 -29.172  1.00 94.06           N  
ATOM   1440  OD1 ASN A 185       4.113  13.453 -27.250  1.00 94.06           O  
ATOM   1441  N   LYS A 186       1.917  13.984 -24.562  1.00 92.25           N  
ATOM   1442  CA  LYS A 186       0.799  13.055 -24.438  1.00 92.25           C  
ATOM   1443  C   LYS A 186      -0.334  13.664 -23.625  1.00 92.25           C  
ATOM   1444  CB  LYS A 186       1.260  11.742 -23.797  1.00 92.25           C  
ATOM   1445  O   LYS A 186      -1.417  13.086 -23.516  1.00 92.25           O  
ATOM   1446  CG  LYS A 186       2.207  10.930 -24.672  1.00 92.25           C  
ATOM   1447  CD  LYS A 186       1.503  10.383 -25.906  1.00 92.25           C  
ATOM   1448  CE  LYS A 186       2.412   9.461 -26.703  1.00 92.25           C  
ATOM   1449  NZ  LYS A 186       1.741   8.961 -27.938  1.00 92.25           N  
ATOM   1450  N   GLY A 187      -0.168  14.961 -23.156  1.00 89.75           N  
ATOM   1451  CA  GLY A 187      -1.200  15.633 -22.375  1.00 89.75           C  
ATOM   1452  C   GLY A 187      -1.376  15.055 -20.984  1.00 89.75           C  
ATOM   1453  O   GLY A 187      -2.293  15.438 -20.266  1.00 89.75           O  
ATOM   1454  N   LYS A 188      -0.603  14.023 -20.578  1.00 92.44           N  
ATOM   1455  CA  LYS A 188      -0.570  13.375 -19.281  1.00 92.44           C  
ATOM   1456  C   LYS A 188       0.862  13.070 -18.844  1.00 92.44           C  
ATOM   1457  CB  LYS A 188      -1.403  12.094 -19.281  1.00 92.44           C  
ATOM   1458  O   LYS A 188       1.796  13.219 -19.641  1.00 92.44           O  
ATOM   1459  CG  LYS A 188      -1.019  11.117 -20.391  1.00 92.44           C  
ATOM   1460  CD  LYS A 188      -2.021   9.977 -20.500  1.00 92.44           C  
ATOM   1461  CE  LYS A 188      -1.867   9.219 -21.812  1.00 92.44           C  
ATOM   1462  NZ  LYS A 188      -2.891   8.141 -21.953  1.00 92.44           N  
ATOM   1463  N   GLU A 189       1.034  12.688 -17.500  1.00 93.88           N  
ATOM   1464  CA  GLU A 189       2.357  12.328 -17.000  1.00 93.88           C  
ATOM   1465  C   GLU A 189       2.865  11.047 -17.656  1.00 93.88           C  
ATOM   1466  CB  GLU A 189       2.334  12.156 -15.477  1.00 93.88           C  
ATOM   1467  O   GLU A 189       2.092  10.125 -17.906  1.00 93.88           O  
ATOM   1468  CG  GLU A 189       2.143  13.461 -14.719  1.00 93.88           C  
ATOM   1469  CD  GLU A 189       2.096  13.273 -13.211  1.00 93.88           C  
ATOM   1470  OE1 GLU A 189       2.949  13.852 -12.500  1.00 93.88           O  
ATOM   1471  OE2 GLU A 189       1.199  12.539 -12.734  1.00 93.88           O  
ATOM   1472  N   VAL A 190       4.113  11.023 -18.047  1.00 95.69           N  
ATOM   1473  CA  VAL A 190       4.715   9.875 -18.703  1.00 95.69           C  
ATOM   1474  C   VAL A 190       5.785   9.258 -17.812  1.00 95.69           C  
ATOM   1475  CB  VAL A 190       5.320  10.266 -20.078  1.00 95.69           C  
ATOM   1476  O   VAL A 190       6.660   9.969 -17.312  1.00 95.69           O  
ATOM   1477  CG1 VAL A 190       6.145   9.109 -20.641  1.00 95.69           C  
ATOM   1478  CG2 VAL A 190       4.219  10.672 -21.047  1.00 95.69           C  
ATOM   1479  N   LEU A 191       5.598   7.934 -17.562  1.00 95.94           N  
ATOM   1480  CA  LEU A 191       6.582   7.176 -16.797  1.00 95.94           C  
ATOM   1481  C   LEU A 191       7.648   6.586 -17.703  1.00 95.94           C  
ATOM   1482  CB  LEU A 191       5.902   6.059 -16.000  1.00 95.94           C  
ATOM   1483  O   LEU A 191       7.328   5.836 -18.641  1.00 95.94           O  
ATOM   1484  CG  LEU A 191       6.824   5.098 -15.242  1.00 95.94           C  
ATOM   1485  CD1 LEU A 191       7.559   5.832 -14.133  1.00 95.94           C  
ATOM   1486  CD2 LEU A 191       6.031   3.920 -14.688  1.00 95.94           C  
ATOM   1487  N   VAL A 192       8.922   6.914 -17.453  1.00 96.25           N  
ATOM   1488  CA  VAL A 192      10.047   6.418 -18.234  1.00 96.25           C  
ATOM   1489  C   VAL A 192      10.977   5.598 -17.344  1.00 96.25           C  
ATOM   1490  CB  VAL A 192      10.836   7.570 -18.906  1.00 96.25           C  
ATOM   1491  O   VAL A 192      11.438   6.082 -16.312  1.00 96.25           O  
ATOM   1492  CG1 VAL A 192      11.984   7.027 -19.750  1.00 96.25           C  
ATOM   1493  CG2 VAL A 192       9.898   8.430 -19.750  1.00 96.25           C  
ATOM   1494  N   ILE A 193      11.180   4.355 -17.766  1.00 96.56           N  
ATOM   1495  CA  ILE A 193      12.047   3.463 -17.000  1.00 96.56           C  
ATOM   1496  C   ILE A 193      13.359   3.252 -17.766  1.00 96.56           C  
ATOM   1497  CB  ILE A 193      11.359   2.104 -16.734  1.00 96.56           C  
ATOM   1498  O   ILE A 193      13.359   3.064 -18.984  1.00 96.56           O  
ATOM   1499  CG1 ILE A 193      10.016   2.316 -16.031  1.00 96.56           C  
ATOM   1500  CG2 ILE A 193      12.273   1.193 -15.914  1.00 96.56           C  
ATOM   1501  CD1 ILE A 193       9.172   1.055 -15.922  1.00 96.56           C  
ATOM   1502  N   TRP A 194      14.492   3.207 -17.047  1.00 96.88           N  
ATOM   1503  CA  TRP A 194      15.805   3.020 -17.656  1.00 96.88           C  
ATOM   1504  C   TRP A 194      16.781   2.395 -16.672  1.00 96.88           C  
ATOM   1505  CB  TRP A 194      16.359   4.355 -18.172  1.00 96.88           C  
ATOM   1506  O   TRP A 194      16.453   2.195 -15.500  1.00 96.88           O  
ATOM   1507  CG  TRP A 194      16.438   5.418 -17.109  1.00 96.88           C  
ATOM   1508  CD1 TRP A 194      15.445   6.262 -16.703  1.00 96.88           C  
ATOM   1509  CD2 TRP A 194      17.594   5.754 -16.328  1.00 96.88           C  
ATOM   1510  CE2 TRP A 194      17.219   6.812 -15.469  1.00 96.88           C  
ATOM   1511  CE3 TRP A 194      18.906   5.262 -16.266  1.00 96.88           C  
ATOM   1512  NE1 TRP A 194      15.914   7.102 -15.719  1.00 96.88           N  
ATOM   1513  CH2 TRP A 194      19.391   6.887 -14.531  1.00 96.88           C  
ATOM   1514  CZ2 TRP A 194      18.125   7.387 -14.562  1.00 96.88           C  
ATOM   1515  CZ3 TRP A 194      19.797   5.832 -15.367  1.00 96.88           C  
ATOM   1516  N   GLY A 195      18.000   2.111 -17.156  1.00 97.06           N  
ATOM   1517  CA  GLY A 195      18.938   1.453 -16.266  1.00 97.06           C  
ATOM   1518  C   GLY A 195      20.391   1.685 -16.625  1.00 97.06           C  
ATOM   1519  O   GLY A 195      20.688   2.232 -17.703  1.00 97.06           O  
ATOM   1520  N   VAL A 196      21.281   1.241 -15.727  1.00 97.56           N  
ATOM   1521  CA  VAL A 196      22.734   1.321 -15.930  1.00 97.56           C  
ATOM   1522  C   VAL A 196      23.359  -0.051 -15.703  1.00 97.56           C  
ATOM   1523  CB  VAL A 196      23.375   2.365 -14.992  1.00 97.56           C  
ATOM   1524  O   VAL A 196      23.188  -0.654 -14.641  1.00 97.56           O  
ATOM   1525  CG1 VAL A 196      24.891   2.428 -15.211  1.00 97.56           C  
ATOM   1526  CG2 VAL A 196      22.750   3.740 -15.203  1.00 97.56           C  
ATOM   1527  N   HIS A 197      24.016  -0.491 -16.703  1.00 97.12           N  
ATOM   1528  CA  HIS A 197      24.656  -1.795 -16.625  1.00 97.12           C  
ATOM   1529  C   HIS A 197      26.016  -1.690 -15.938  1.00 97.12           C  
ATOM   1530  CB  HIS A 197      24.812  -2.404 -18.016  1.00 97.12           C  
ATOM   1531  O   HIS A 197      26.828  -0.830 -16.281  1.00 97.12           O  
ATOM   1532  CG  HIS A 197      25.453  -3.762 -18.016  1.00 97.12           C  
ATOM   1533  CD2 HIS A 197      25.125  -4.891 -17.328  1.00 97.12           C  
ATOM   1534  ND1 HIS A 197      26.562  -4.074 -18.766  1.00 97.12           N  
ATOM   1535  CE1 HIS A 197      26.891  -5.336 -18.547  1.00 97.12           C  
ATOM   1536  NE2 HIS A 197      26.031  -5.855 -17.688  1.00 97.12           N  
ATOM   1537  N   HIS A 198      26.250  -2.588 -14.984  1.00 96.56           N  
ATOM   1538  CA  HIS A 198      27.500  -2.686 -14.250  1.00 96.56           C  
ATOM   1539  C   HIS A 198      28.219  -3.994 -14.562  1.00 96.56           C  
ATOM   1540  CB  HIS A 198      27.266  -2.562 -12.750  1.00 96.56           C  
ATOM   1541  O   HIS A 198      27.891  -5.039 -13.992  1.00 96.56           O  
ATOM   1542  CG  HIS A 198      26.531  -1.319 -12.359  1.00 96.56           C  
ATOM   1543  CD2 HIS A 198      25.203  -1.059 -12.266  1.00 96.56           C  
ATOM   1544  ND1 HIS A 198      27.172  -0.155 -12.000  1.00 96.56           N  
ATOM   1545  CE1 HIS A 198      26.281   0.770 -11.711  1.00 96.56           C  
ATOM   1546  NE2 HIS A 198      25.062   0.247 -11.867  1.00 96.56           N  
ATOM   1547  N   PRO A 199      29.219  -3.922 -15.445  1.00 95.19           N  
ATOM   1548  CA  PRO A 199      29.922  -5.141 -15.852  1.00 95.19           C  
ATOM   1549  C   PRO A 199      30.812  -5.699 -14.750  1.00 95.19           C  
ATOM   1550  CB  PRO A 199      30.750  -4.680 -17.047  1.00 95.19           C  
ATOM   1551  O   PRO A 199      31.312  -4.945 -13.914  1.00 95.19           O  
ATOM   1552  CG  PRO A 199      30.094  -3.426 -17.531  1.00 95.19           C  
ATOM   1553  CD  PRO A 199      29.453  -2.754 -16.344  1.00 95.19           C  
ATOM   1554  N   PRO A 200      31.125  -6.988 -14.867  1.00 94.81           N  
ATOM   1555  CA  PRO A 200      31.906  -7.652 -13.820  1.00 94.81           C  
ATOM   1556  C   PRO A 200      33.406  -7.426 -13.977  1.00 94.81           C  
ATOM   1557  CB  PRO A 200      31.562  -9.133 -14.008  1.00 94.81           C  
ATOM   1558  O   PRO A 200      34.156  -7.516 -13.000  1.00 94.81           O  
ATOM   1559  CG  PRO A 200      31.172  -9.258 -15.445  1.00 94.81           C  
ATOM   1560  CD  PRO A 200      30.484  -7.988 -15.867  1.00 94.81           C  
ATOM   1561  N   THR A 201      33.906  -7.156 -15.250  1.00 95.00           N  
ATOM   1562  CA  THR A 201      35.312  -6.969 -15.508  1.00 95.00           C  
ATOM   1563  C   THR A 201      35.531  -5.852 -16.516  1.00 95.00           C  
ATOM   1564  CB  THR A 201      35.969  -8.266 -16.016  1.00 95.00           C  
ATOM   1565  O   THR A 201      34.625  -5.508 -17.281  1.00 95.00           O  
ATOM   1566  CG2 THR A 201      35.688  -9.430 -15.078  1.00 95.00           C  
ATOM   1567  OG1 THR A 201      35.438  -8.578 -17.312  1.00 95.00           O  
ATOM   1568  N   ASP A 202      36.750  -5.359 -16.562  1.00 94.31           N  
ATOM   1569  CA  ASP A 202      37.125  -4.344 -17.531  1.00 94.31           C  
ATOM   1570  C   ASP A 202      37.062  -4.895 -18.953  1.00 94.31           C  
ATOM   1571  CB  ASP A 202      38.531  -3.828 -17.234  1.00 94.31           C  
ATOM   1572  O   ASP A 202      36.750  -4.164 -19.891  1.00 94.31           O  
ATOM   1573  CG  ASP A 202      38.594  -2.941 -16.000  1.00 94.31           C  
ATOM   1574  OD1 ASP A 202      37.688  -2.100 -15.812  1.00 94.31           O  
ATOM   1575  OD2 ASP A 202      39.562  -3.084 -15.219  1.00 94.31           O  
ATOM   1576  N   SER A 203      37.344  -6.199 -19.094  1.00 94.31           N  
ATOM   1577  CA  SER A 203      37.281  -6.859 -20.391  1.00 94.31           C  
ATOM   1578  C   SER A 203      35.844  -6.848 -20.922  1.00 94.31           C  
ATOM   1579  CB  SER A 203      37.781  -8.297 -20.281  1.00 94.31           C  
ATOM   1580  O   SER A 203      35.625  -6.578 -22.094  1.00 94.31           O  
ATOM   1581  OG  SER A 203      37.625  -8.969 -21.531  1.00 94.31           O  
ATOM   1582  N   ASP A 204      34.875  -7.207 -20.078  1.00 93.38           N  
ATOM   1583  CA  ASP A 204      33.469  -7.188 -20.438  1.00 93.38           C  
ATOM   1584  C   ASP A 204      33.031  -5.777 -20.828  1.00 93.38           C  
ATOM   1585  CB  ASP A 204      32.625  -7.719 -19.297  1.00 93.38           C  
ATOM   1586  O   ASP A 204      32.250  -5.602 -21.781  1.00 93.38           O  
ATOM   1587  CG  ASP A 204      32.750  -9.219 -19.094  1.00 93.38           C  
ATOM   1588  OD1 ASP A 204      33.031  -9.938 -20.078  1.00 93.38           O  
ATOM   1589  OD2 ASP A 204      32.562  -9.688 -17.953  1.00 93.38           O  
ATOM   1590  N   GLN A 205      33.469  -4.777 -20.094  1.00 94.50           N  
ATOM   1591  CA  GLN A 205      33.188  -3.377 -20.375  1.00 94.50           C  
ATOM   1592  C   GLN A 205      33.688  -2.977 -21.766  1.00 94.50           C  
ATOM   1593  CB  GLN A 205      33.812  -2.477 -19.312  1.00 94.50           C  
ATOM   1594  O   GLN A 205      32.969  -2.355 -22.531  1.00 94.50           O  
ATOM   1595  CG  GLN A 205      33.656  -0.988 -19.578  1.00 94.50           C  
ATOM   1596  CD  GLN A 205      32.281  -0.472 -19.141  1.00 94.50           C  
ATOM   1597  NE2 GLN A 205      31.938   0.724 -19.609  1.00 94.50           N  
ATOM   1598  OE1 GLN A 205      31.562  -1.143 -18.406  1.00 94.50           O  
ATOM   1599  N   GLN A 206      34.906  -3.342 -22.094  1.00 94.00           N  
ATOM   1600  CA  GLN A 206      35.531  -3.023 -23.375  1.00 94.00           C  
ATOM   1601  C   GLN A 206      34.844  -3.766 -24.516  1.00 94.00           C  
ATOM   1602  CB  GLN A 206      37.031  -3.361 -23.359  1.00 94.00           C  
ATOM   1603  O   GLN A 206      34.656  -3.209 -25.594  1.00 94.00           O  
ATOM   1604  CG  GLN A 206      37.875  -2.350 -22.594  1.00 94.00           C  
ATOM   1605  CD  GLN A 206      39.344  -2.682 -22.625  1.00 94.00           C  
ATOM   1606  NE2 GLN A 206      40.031  -2.426 -21.516  1.00 94.00           N  
ATOM   1607  OE1 GLN A 206      39.875  -3.164 -23.641  1.00 94.00           O  
ATOM   1608  N   THR A 207      34.469  -4.965 -24.250  1.00 93.56           N  
ATOM   1609  CA  THR A 207      33.844  -5.805 -25.266  1.00 93.56           C  
ATOM   1610  C   THR A 207      32.438  -5.285 -25.609  1.00 93.56           C  
ATOM   1611  CB  THR A 207      33.750  -7.270 -24.797  1.00 93.56           C  
ATOM   1612  O   THR A 207      32.031  -5.293 -26.781  1.00 93.56           O  
ATOM   1613  CG2 THR A 207      33.062  -8.141 -25.859  1.00 93.56           C  
ATOM   1614  OG1 THR A 207      35.062  -7.770 -24.547  1.00 93.56           O  
ATOM   1615  N   LEU A 208      31.797  -4.816 -24.625  1.00 93.94           N  
ATOM   1616  CA  LEU A 208      30.406  -4.398 -24.812  1.00 93.94           C  
ATOM   1617  C   LEU A 208      30.344  -2.939 -25.250  1.00 93.94           C  
ATOM   1618  CB  LEU A 208      29.609  -4.598 -23.516  1.00 93.94           C  
ATOM   1619  O   LEU A 208      29.531  -2.582 -26.109  1.00 93.94           O  
ATOM   1620  CG  LEU A 208      29.297  -6.043 -23.125  1.00 93.94           C  
ATOM   1621  CD1 LEU A 208      28.750  -6.102 -21.703  1.00 93.94           C  
ATOM   1622  CD2 LEU A 208      28.312  -6.664 -24.109  1.00 93.94           C  
ATOM   1623  N   TYR A 209      31.281  -2.053 -24.766  1.00 94.56           N  
ATOM   1624  CA  TYR A 209      31.094  -0.620 -24.953  1.00 94.56           C  
ATOM   1625  C   TYR A 209      32.344   0.025 -25.547  1.00 94.56           C  
ATOM   1626  CB  TYR A 209      30.719   0.057 -23.641  1.00 94.56           C  
ATOM   1627  O   TYR A 209      32.344   1.227 -25.828  1.00 94.56           O  
ATOM   1628  CG  TYR A 209      29.531  -0.566 -22.953  1.00 94.56           C  
ATOM   1629  CD1 TYR A 209      28.281  -0.578 -23.562  1.00 94.56           C  
ATOM   1630  CD2 TYR A 209      29.656  -1.143 -21.688  1.00 94.56           C  
ATOM   1631  CE1 TYR A 209      27.172  -1.149 -22.922  1.00 94.56           C  
ATOM   1632  CE2 TYR A 209      28.562  -1.716 -21.047  1.00 94.56           C  
ATOM   1633  OH  TYR A 209      26.250  -2.281 -21.047  1.00 94.56           O  
ATOM   1634  CZ  TYR A 209      27.328  -1.715 -21.672  1.00 94.56           C  
ATOM   1635  N   GLN A 210      33.500  -0.700 -25.672  1.00 92.56           N  
ATOM   1636  CA  GLN A 210      34.750  -0.285 -26.297  1.00 92.56           C  
ATOM   1637  C   GLN A 210      35.469   0.755 -25.438  1.00 92.56           C  
ATOM   1638  CB  GLN A 210      34.500   0.271 -27.703  1.00 92.56           C  
ATOM   1639  O   GLN A 210      36.656   1.034 -25.656  1.00 92.56           O  
ATOM   1640  CG  GLN A 210      34.062  -0.780 -28.703  1.00 92.56           C  
ATOM   1641  CD  GLN A 210      35.125  -1.835 -28.969  1.00 92.56           C  
ATOM   1642  NE2 GLN A 210      34.688  -3.090 -29.062  1.00 92.56           N  
ATOM   1643  OE1 GLN A 210      36.312  -1.525 -29.062  1.00 92.56           O  
ATOM   1644  N   ASN A 211      34.750   1.372 -24.469  1.00 87.31           N  
ATOM   1645  CA  ASN A 211      35.281   2.404 -23.594  1.00 87.31           C  
ATOM   1646  C   ASN A 211      35.500   1.885 -22.172  1.00 87.31           C  
ATOM   1647  CB  ASN A 211      34.375   3.635 -23.578  1.00 87.31           C  
ATOM   1648  O   ASN A 211      34.625   1.243 -21.609  1.00 87.31           O  
ATOM   1649  CG  ASN A 211      34.312   4.324 -24.938  1.00 87.31           C  
ATOM   1650  ND2 ASN A 211      33.125   4.723 -25.328  1.00 87.31           N  
ATOM   1651  OD1 ASN A 211      35.344   4.492 -25.609  1.00 87.31           O  
ATOM   1652  N   ASN A 212      36.719   2.123 -21.609  1.00 84.44           N  
ATOM   1653  CA  ASN A 212      37.062   1.666 -20.266  1.00 84.44           C  
ATOM   1654  C   ASN A 212      36.438   2.555 -19.188  1.00 84.44           C  
ATOM   1655  CB  ASN A 212      38.594   1.609 -20.078  1.00 84.44           C  
ATOM   1656  O   ASN A 212      36.062   2.072 -18.125  1.00 84.44           O  
ATOM   1657  CG  ASN A 212      39.219   0.398 -20.750  1.00 84.44           C  
ATOM   1658  ND2 ASN A 212      40.531   0.387 -20.844  1.00 84.44           N  
ATOM   1659  OD1 ASN A 212      38.500  -0.520 -21.188  1.00 84.44           O  
ATOM   1660  N   HIS A 213      36.250   3.844 -19.531  1.00 88.75           N  
ATOM   1661  CA  HIS A 213      35.625   4.797 -18.625  1.00 88.75           C  
ATOM   1662  C   HIS A 213      34.344   5.387 -19.234  1.00 88.75           C  
ATOM   1663  CB  HIS A 213      36.594   5.918 -18.266  1.00 88.75           C  
ATOM   1664  O   HIS A 213      34.406   6.305 -20.047  1.00 88.75           O  
ATOM   1665  CG  HIS A 213      37.844   5.438 -17.594  1.00 88.75           C  
ATOM   1666  CD2 HIS A 213      38.094   5.195 -16.281  1.00 88.75           C  
ATOM   1667  ND1 HIS A 213      39.000   5.152 -18.281  1.00 88.75           N  
ATOM   1668  CE1 HIS A 213      39.938   4.750 -17.422  1.00 88.75           C  
ATOM   1669  NE2 HIS A 213      39.406   4.770 -16.203  1.00 88.75           N  
ATOM   1670  N   THR A 214      33.219   4.848 -18.828  1.00 94.12           N  
ATOM   1671  CA  THR A 214      31.953   5.258 -19.406  1.00 94.12           C  
ATOM   1672  C   THR A 214      31.078   5.965 -18.375  1.00 94.12           C  
ATOM   1673  CB  THR A 214      31.188   4.051 -20.000  1.00 94.12           C  
ATOM   1674  O   THR A 214      31.312   5.848 -17.172  1.00 94.12           O  
ATOM   1675  CG2 THR A 214      32.000   3.340 -21.062  1.00 94.12           C  
ATOM   1676  OG1 THR A 214      30.891   3.127 -18.938  1.00 94.12           O  
ATOM   1677  N   TYR A 215      30.156   6.711 -18.906  1.00 95.94           N  
ATOM   1678  CA  TYR A 215      29.188   7.355 -18.031  1.00 95.94           C  
ATOM   1679  C   TYR A 215      27.812   7.391 -18.688  1.00 95.94           C  
ATOM   1680  CB  TYR A 215      29.641   8.781 -17.688  1.00 95.94           C  
ATOM   1681  O   TYR A 215      27.688   7.289 -19.906  1.00 95.94           O  
ATOM   1682  CG  TYR A 215      29.578   9.734 -18.859  1.00 95.94           C  
ATOM   1683  CD1 TYR A 215      30.703   9.938 -19.656  1.00 95.94           C  
ATOM   1684  CD2 TYR A 215      28.422  10.430 -19.156  1.00 95.94           C  
ATOM   1685  CE1 TYR A 215      30.656  10.820 -20.734  1.00 95.94           C  
ATOM   1686  CE2 TYR A 215      28.359  11.312 -20.234  1.00 95.94           C  
ATOM   1687  OH  TYR A 215      29.438  12.367 -22.078  1.00 95.94           O  
ATOM   1688  CZ  TYR A 215      29.484  11.500 -21.016  1.00 95.94           C  
ATOM   1689  N   VAL A 216      26.812   7.512 -17.781  1.00 97.00           N  
ATOM   1690  CA  VAL A 216      25.438   7.734 -18.203  1.00 97.00           C  
ATOM   1691  C   VAL A 216      24.875   8.977 -17.516  1.00 97.00           C  
ATOM   1692  CB  VAL A 216      24.531   6.512 -17.891  1.00 97.00           C  
ATOM   1693  O   VAL A 216      24.906   9.086 -16.297  1.00 97.00           O  
ATOM   1694  CG1 VAL A 216      23.094   6.777 -18.312  1.00 97.00           C  
ATOM   1695  CG2 VAL A 216      25.078   5.266 -18.594  1.00 97.00           C  
ATOM   1696  N   SER A 217      24.438   9.914 -18.406  1.00 96.25           N  
ATOM   1697  CA  SER A 217      23.844  11.125 -17.859  1.00 96.25           C  
ATOM   1698  C   SER A 217      22.375  11.242 -18.266  1.00 96.25           C  
ATOM   1699  CB  SER A 217      24.609  12.367 -18.312  1.00 96.25           C  
ATOM   1700  O   SER A 217      22.031  11.047 -19.438  1.00 96.25           O  
ATOM   1701  OG  SER A 217      24.531  12.516 -19.719  1.00 96.25           O  
ATOM   1702  N   VAL A 218      21.547  11.500 -17.266  1.00 95.50           N  
ATOM   1703  CA  VAL A 218      20.125  11.695 -17.516  1.00 95.50           C  
ATOM   1704  C   VAL A 218      19.688  13.055 -16.969  1.00 95.50           C  
ATOM   1705  CB  VAL A 218      19.281  10.570 -16.875  1.00 95.50           C  
ATOM   1706  O   VAL A 218      20.016  13.414 -15.836  1.00 95.50           O  
ATOM   1707  CG1 VAL A 218      17.812  10.719 -17.234  1.00 95.50           C  
ATOM   1708  CG2 VAL A 218      19.812   9.195 -17.297  1.00 95.50           C  
ATOM   1709  N   GLY A 219      19.047  13.781 -17.828  1.00 92.69           N  
ATOM   1710  CA  GLY A 219      18.625  15.102 -17.406  1.00 92.69           C  
ATOM   1711  C   GLY A 219      17.188  15.422 -17.812  1.00 92.69           C  
ATOM   1712  O   GLY A 219      16.766  15.078 -18.906  1.00 92.69           O  
ATOM   1713  N   SER A 220      16.406  15.953 -16.812  1.00 91.31           N  
ATOM   1714  CA  SER A 220      15.086  16.547 -17.031  1.00 91.31           C  
ATOM   1715  C   SER A 220      14.977  17.906 -16.344  1.00 91.31           C  
ATOM   1716  CB  SER A 220      13.984  15.617 -16.516  1.00 91.31           C  
ATOM   1717  O   SER A 220      15.953  18.406 -15.781  1.00 91.31           O  
ATOM   1718  OG  SER A 220      13.938  15.641 -15.094  1.00 91.31           O  
ATOM   1719  N   SER A 221      13.883  18.547 -16.516  1.00 83.38           N  
ATOM   1720  CA  SER A 221      13.672  19.844 -15.875  1.00 83.38           C  
ATOM   1721  C   SER A 221      13.828  19.750 -14.359  1.00 83.38           C  
ATOM   1722  CB  SER A 221      12.281  20.375 -16.219  1.00 83.38           C  
ATOM   1723  O   SER A 221      14.266  20.703 -13.711  1.00 83.38           O  
ATOM   1724  OG  SER A 221      11.273  19.469 -15.805  1.00 83.38           O  
ATOM   1725  N   LYS A 222      13.688  18.594 -13.797  1.00 79.50           N  
ATOM   1726  CA  LYS A 222      13.633  18.422 -12.344  1.00 79.50           C  
ATOM   1727  C   LYS A 222      14.750  17.516 -11.852  1.00 79.50           C  
ATOM   1728  CB  LYS A 222      12.273  17.859 -11.922  1.00 79.50           C  
ATOM   1729  O   LYS A 222      14.977  17.391 -10.641  1.00 79.50           O  
ATOM   1730  CG  LYS A 222      11.102  18.797 -12.211  1.00 79.50           C  
ATOM   1731  CD  LYS A 222       9.781  18.172 -11.773  1.00 79.50           C  
ATOM   1732  CE  LYS A 222       8.602  19.078 -12.109  1.00 79.50           C  
ATOM   1733  NZ  LYS A 222       7.301  18.453 -11.727  1.00 79.50           N  
ATOM   1734  N   TYR A 223      15.539  16.984 -12.797  1.00 84.00           N  
ATOM   1735  CA  TYR A 223      16.453  15.930 -12.375  1.00 84.00           C  
ATOM   1736  C   TYR A 223      17.672  15.867 -13.281  1.00 84.00           C  
ATOM   1737  CB  TYR A 223      15.734  14.578 -12.367  1.00 84.00           C  
ATOM   1738  O   TYR A 223      17.547  15.977 -14.500  1.00 84.00           O  
ATOM   1739  CG  TYR A 223      16.625  13.422 -11.992  1.00 84.00           C  
ATOM   1740  CD1 TYR A 223      17.219  12.625 -12.977  1.00 84.00           C  
ATOM   1741  CD2 TYR A 223      16.891  13.117 -10.656  1.00 84.00           C  
ATOM   1742  CE1 TYR A 223      18.047  11.555 -12.633  1.00 84.00           C  
ATOM   1743  CE2 TYR A 223      17.719  12.055 -10.305  1.00 84.00           C  
ATOM   1744  OH  TYR A 223      19.094  10.227 -10.961  1.00 84.00           O  
ATOM   1745  CZ  TYR A 223      18.281  11.281 -11.297  1.00 84.00           C  
ATOM   1746  N   TYR A 224      18.812  16.016 -12.719  1.00 91.50           N  
ATOM   1747  CA  TYR A 224      20.047  15.727 -13.438  1.00 91.50           C  
ATOM   1748  C   TYR A 224      20.953  14.828 -12.609  1.00 91.50           C  
ATOM   1749  CB  TYR A 224      20.766  17.031 -13.789  1.00 91.50           C  
ATOM   1750  O   TYR A 224      21.281  15.141 -11.469  1.00 91.50           O  
ATOM   1751  CG  TYR A 224      22.109  16.812 -14.445  1.00 91.50           C  
ATOM   1752  CD1 TYR A 224      23.281  16.766 -13.695  1.00 91.50           C  
ATOM   1753  CD2 TYR A 224      22.203  16.656 -15.828  1.00 91.50           C  
ATOM   1754  CE1 TYR A 224      24.516  16.578 -14.305  1.00 91.50           C  
ATOM   1755  CE2 TYR A 224      23.438  16.453 -16.438  1.00 91.50           C  
ATOM   1756  OH  TYR A 224      25.812  16.234 -16.281  1.00 91.50           O  
ATOM   1757  CZ  TYR A 224      24.594  16.422 -15.672  1.00 91.50           C  
ATOM   1758  N   GLN A 225      21.328  13.750 -13.180  1.00 93.38           N  
ATOM   1759  CA  GLN A 225      22.234  12.844 -12.500  1.00 93.38           C  
ATOM   1760  C   GLN A 225      23.188  12.180 -13.492  1.00 93.38           C  
ATOM   1761  CB  GLN A 225      21.453  11.773 -11.727  1.00 93.38           C  
ATOM   1762  O   GLN A 225      22.797  11.859 -14.617  1.00 93.38           O  
ATOM   1763  CG  GLN A 225      22.312  10.992 -10.734  1.00 93.38           C  
ATOM   1764  CD  GLN A 225      21.484  10.312  -9.664  1.00 93.38           C  
ATOM   1765  NE2 GLN A 225      22.125   9.508  -8.828  1.00 93.38           N  
ATOM   1766  OE1 GLN A 225      20.266  10.508  -9.578  1.00 93.38           O  
ATOM   1767  N   ARG A 226      24.375  12.094 -13.086  1.00 95.06           N  
ATOM   1768  CA  ARG A 226      25.391  11.375 -13.844  1.00 95.06           C  
ATOM   1769  C   ARG A 226      25.812  10.102 -13.125  1.00 95.06           C  
ATOM   1770  CB  ARG A 226      26.594  12.266 -14.102  1.00 95.06           C  
ATOM   1771  O   ARG A 226      26.094  10.133 -11.922  1.00 95.06           O  
ATOM   1772  CG  ARG A 226      27.578  11.688 -15.109  1.00 95.06           C  
ATOM   1773  CD  ARG A 226      28.688  12.680 -15.453  1.00 95.06           C  
ATOM   1774  NE  ARG A 226      29.656  12.109 -16.375  1.00 95.06           N  
ATOM   1775  NH1 ARG A 226      30.625  14.133 -16.938  1.00 95.06           N  
ATOM   1776  NH2 ARG A 226      31.406  12.188 -17.875  1.00 95.06           N  
ATOM   1777  CZ  ARG A 226      30.562  12.812 -17.062  1.00 95.06           C  
ATOM   1778  N   PHE A 227      25.875   8.984 -13.828  1.00 95.94           N  
ATOM   1779  CA  PHE A 227      26.172   7.676 -13.250  1.00 95.94           C  
ATOM   1780  C   PHE A 227      27.469   7.113 -13.844  1.00 95.94           C  
ATOM   1781  CB  PHE A 227      25.016   6.699 -13.492  1.00 95.94           C  
ATOM   1782  O   PHE A 227      27.656   7.137 -15.062  1.00 95.94           O  
ATOM   1783  CG  PHE A 227      23.719   7.148 -12.891  1.00 95.94           C  
ATOM   1784  CD1 PHE A 227      23.359   6.781 -11.602  1.00 95.94           C  
ATOM   1785  CD2 PHE A 227      22.844   7.941 -13.625  1.00 95.94           C  
ATOM   1786  CE1 PHE A 227      22.156   7.195 -11.047  1.00 95.94           C  
ATOM   1787  CE2 PHE A 227      21.625   8.359 -13.070  1.00 95.94           C  
ATOM   1788  CZ  PHE A 227      21.297   7.984 -11.781  1.00 95.94           C  
ATOM   1789  N   THR A 228      28.297   6.672 -12.945  1.00 95.69           N  
ATOM   1790  CA  THR A 228      29.484   5.949 -13.344  1.00 95.69           C  
ATOM   1791  C   THR A 228      29.375   4.469 -12.992  1.00 95.69           C  
ATOM   1792  CB  THR A 228      30.750   6.539 -12.680  1.00 95.69           C  
ATOM   1793  O   THR A 228      29.109   4.117 -11.844  1.00 95.69           O  
ATOM   1794  CG2 THR A 228      32.000   5.879 -13.219  1.00 95.69           C  
ATOM   1795  OG1 THR A 228      30.812   7.945 -12.953  1.00 95.69           O  
ATOM   1796  N   PRO A 229      29.500   3.580 -14.039  1.00 94.69           N  
ATOM   1797  CA  PRO A 229      29.344   2.148 -13.766  1.00 94.69           C  
ATOM   1798  C   PRO A 229      30.406   1.614 -12.805  1.00 94.69           C  
ATOM   1799  CB  PRO A 229      29.500   1.508 -15.148  1.00 94.69           C  
ATOM   1800  O   PRO A 229      31.547   2.098 -12.797  1.00 94.69           O  
ATOM   1801  CG  PRO A 229      30.281   2.494 -15.945  1.00 94.69           C  
ATOM   1802  CD  PRO A 229      30.000   3.871 -15.422  1.00 94.69           C  
ATOM   1803  N   GLU A 230      30.000   0.699 -11.977  1.00 94.19           N  
ATOM   1804  CA  GLU A 230      30.891   0.011 -11.047  1.00 94.19           C  
ATOM   1805  C   GLU A 230      31.375  -1.317 -11.625  1.00 94.19           C  
ATOM   1806  CB  GLU A 230      30.188  -0.220  -9.703  1.00 94.19           C  
ATOM   1807  O   GLU A 230      30.578  -2.246 -11.797  1.00 94.19           O  
ATOM   1808  CG  GLU A 230      29.828   1.062  -8.969  1.00 94.19           C  
ATOM   1809  CD  GLU A 230      29.094   0.818  -7.660  1.00 94.19           C  
ATOM   1810  OE1 GLU A 230      28.703   1.801  -6.992  1.00 94.19           O  
ATOM   1811  OE2 GLU A 230      28.906  -0.366  -7.305  1.00 94.19           O  
ATOM   1812  N   ILE A 231      32.625  -1.326 -11.906  1.00 93.94           N  
ATOM   1813  CA  ILE A 231      33.219  -2.541 -12.469  1.00 93.94           C  
ATOM   1814  C   ILE A 231      33.875  -3.348 -11.359  1.00 93.94           C  
ATOM   1815  CB  ILE A 231      34.219  -2.219 -13.594  1.00 93.94           C  
ATOM   1816  O   ILE A 231      35.000  -3.043 -10.969  1.00 93.94           O  
ATOM   1817  CG1 ILE A 231      33.562  -1.316 -14.648  1.00 93.94           C  
ATOM   1818  CG2 ILE A 231      34.750  -3.508 -14.227  1.00 93.94           C  
ATOM   1819  CD1 ILE A 231      34.531  -0.807 -15.703  1.00 93.94           C  
ATOM   1820  N   VAL A 232      33.156  -4.340 -10.992  1.00 93.75           N  
ATOM   1821  CA  VAL A 232      33.625  -5.141  -9.875  1.00 93.75           C  
ATOM   1822  C   VAL A 232      33.156  -6.586 -10.031  1.00 93.75           C  
ATOM   1823  CB  VAL A 232      33.156  -4.574  -8.516  1.00 93.75           C  
ATOM   1824  O   VAL A 232      32.031  -6.836 -10.484  1.00 93.75           O  
ATOM   1825  CG1 VAL A 232      33.594  -5.488  -7.371  1.00 93.75           C  
ATOM   1826  CG2 VAL A 232      33.688  -3.162  -8.312  1.00 93.75           C  
ATOM   1827  N   ALA A 233      34.062  -7.477  -9.672  1.00 93.00           N  
ATOM   1828  CA  ALA A 233      33.688  -8.891  -9.680  1.00 93.00           C  
ATOM   1829  C   ALA A 233      32.656  -9.195  -8.609  1.00 93.00           C  
ATOM   1830  CB  ALA A 233      34.938  -9.766  -9.477  1.00 93.00           C  
ATOM   1831  O   ALA A 233      32.812  -8.781  -7.453  1.00 93.00           O  
ATOM   1832  N   ARG A 234      31.594  -9.898  -9.039  1.00 92.62           N  
ATOM   1833  CA  ARG A 234      30.484 -10.250  -8.156  1.00 92.62           C  
ATOM   1834  C   ARG A 234      30.125 -11.719  -8.305  1.00 92.62           C  
ATOM   1835  CB  ARG A 234      29.266  -9.375  -8.445  1.00 92.62           C  
ATOM   1836  O   ARG A 234      30.359 -12.328  -9.344  1.00 92.62           O  
ATOM   1837  CG  ARG A 234      29.531  -7.883  -8.266  1.00 92.62           C  
ATOM   1838  CD  ARG A 234      28.328  -7.051  -8.703  1.00 92.62           C  
ATOM   1839  NE  ARG A 234      28.609  -5.621  -8.609  1.00 92.62           N  
ATOM   1840  NH1 ARG A 234      29.703  -5.480 -10.641  1.00 92.62           N  
ATOM   1841  NH2 ARG A 234      29.438  -3.611  -9.336  1.00 92.62           N  
ATOM   1842  CZ  ARG A 234      29.250  -4.906  -9.531  1.00 92.62           C  
ATOM   1843  N   PRO A 235      29.453 -12.281  -7.297  1.00 93.06           N  
ATOM   1844  CA  PRO A 235      28.922 -13.633  -7.453  1.00 93.06           C  
ATOM   1845  C   PRO A 235      27.828 -13.719  -8.523  1.00 93.06           C  
ATOM   1846  CB  PRO A 235      28.344 -13.953  -6.066  1.00 93.06           C  
ATOM   1847  O   PRO A 235      27.078 -12.766  -8.719  1.00 93.06           O  
ATOM   1848  CG  PRO A 235      29.016 -12.977  -5.148  1.00 93.06           C  
ATOM   1849  CD  PRO A 235      29.359 -11.742  -5.930  1.00 93.06           C  
ATOM   1850  N   LYS A 236      27.781 -14.766  -9.141  1.00 92.88           N  
ATOM   1851  CA  LYS A 236      26.797 -14.969 -10.188  1.00 92.88           C  
ATOM   1852  C   LYS A 236      25.406 -15.180  -9.586  1.00 92.88           C  
ATOM   1853  CB  LYS A 236      27.172 -16.156 -11.070  1.00 92.88           C  
ATOM   1854  O   LYS A 236      25.234 -15.977  -8.664  1.00 92.88           O  
ATOM   1855  CG  LYS A 236      28.375 -15.906 -11.953  1.00 92.88           C  
ATOM   1856  CD  LYS A 236      28.641 -17.078 -12.891  1.00 92.88           C  
ATOM   1857  CE  LYS A 236      29.844 -16.828 -13.781  1.00 92.88           C  
ATOM   1858  NZ  LYS A 236      30.125 -18.000 -14.680  1.00 92.88           N  
ATOM   1859  N   VAL A 237      24.547 -14.414 -10.016  1.00 91.31           N  
ATOM   1860  CA  VAL A 237      23.125 -14.547  -9.719  1.00 91.31           C  
ATOM   1861  C   VAL A 237      22.344 -14.789 -11.008  1.00 91.31           C  
ATOM   1862  CB  VAL A 237      22.578 -13.305  -8.984  1.00 91.31           C  
ATOM   1863  O   VAL A 237      22.438 -14.000 -11.945  1.00 91.31           O  
ATOM   1864  CG1 VAL A 237      21.094 -13.469  -8.664  1.00 91.31           C  
ATOM   1865  CG2 VAL A 237      23.391 -13.039  -7.711  1.00 91.31           C  
ATOM   1866  N   ARG A 238      21.734 -15.938 -11.070  1.00 90.44           N  
ATOM   1867  CA  ARG A 238      21.016 -16.328 -12.289  1.00 90.44           C  
ATOM   1868  C   ARG A 238      21.969 -16.359 -13.484  1.00 90.44           C  
ATOM   1869  CB  ARG A 238      19.844 -15.391 -12.562  1.00 90.44           C  
ATOM   1870  O   ARG A 238      21.609 -15.898 -14.570  1.00 90.44           O  
ATOM   1871  CG  ARG A 238      18.750 -15.453 -11.508  1.00 90.44           C  
ATOM   1872  CD  ARG A 238      17.594 -14.523 -11.844  1.00 90.44           C  
ATOM   1873  NE  ARG A 238      16.656 -14.414 -10.734  1.00 90.44           N  
ATOM   1874  NH1 ARG A 238      15.023 -13.312 -11.953  1.00 90.44           N  
ATOM   1875  NH2 ARG A 238      14.680 -13.789  -9.742  1.00 90.44           N  
ATOM   1876  CZ  ARG A 238      15.453 -13.836 -10.812  1.00 90.44           C  
ATOM   1877  N   GLU A 239      23.234 -16.750 -13.250  1.00 92.00           N  
ATOM   1878  CA  GLU A 239      24.297 -16.984 -14.227  1.00 92.00           C  
ATOM   1879  C   GLU A 239      24.844 -15.672 -14.773  1.00 92.00           C  
ATOM   1880  CB  GLU A 239      23.797 -17.859 -15.375  1.00 92.00           C  
ATOM   1881  O   GLU A 239      25.406 -15.633 -15.875  1.00 92.00           O  
ATOM   1882  CG  GLU A 239      23.375 -19.266 -14.938  1.00 92.00           C  
ATOM   1883  CD  GLU A 239      23.344 -20.266 -16.078  1.00 92.00           C  
ATOM   1884  OE1 GLU A 239      23.312 -21.484 -15.820  1.00 92.00           O  
ATOM   1885  OE2 GLU A 239      23.359 -19.812 -17.250  1.00 92.00           O  
ATOM   1886  N   GLN A 240      24.516 -14.586 -14.039  1.00 92.88           N  
ATOM   1887  CA  GLN A 240      25.016 -13.273 -14.438  1.00 92.88           C  
ATOM   1888  C   GLN A 240      25.969 -12.711 -13.391  1.00 92.88           C  
ATOM   1889  CB  GLN A 240      23.859 -12.305 -14.664  1.00 92.88           C  
ATOM   1890  O   GLN A 240      25.625 -12.625 -12.211  1.00 92.88           O  
ATOM   1891  CG  GLN A 240      22.938 -12.703 -15.812  1.00 92.88           C  
ATOM   1892  CD  GLN A 240      23.641 -12.695 -17.156  1.00 92.88           C  
ATOM   1893  NE2 GLN A 240      23.219 -13.578 -18.047  1.00 92.88           N  
ATOM   1894  OE1 GLN A 240      24.562 -11.906 -17.391  1.00 92.88           O  
ATOM   1895  N   ALA A 241      27.109 -12.328 -13.883  1.00 93.75           N  
ATOM   1896  CA  ALA A 241      28.109 -11.742 -13.000  1.00 93.75           C  
ATOM   1897  C   ALA A 241      28.000 -10.219 -12.977  1.00 93.75           C  
ATOM   1898  CB  ALA A 241      29.516 -12.156 -13.422  1.00 93.75           C  
ATOM   1899  O   ALA A 241      28.484  -9.562 -12.055  1.00 93.75           O  
ATOM   1900  N   GLY A 242      27.312  -9.633 -13.945  1.00 94.50           N  
ATOM   1901  CA  GLY A 242      27.031  -8.211 -14.000  1.00 94.50           C  
ATOM   1902  C   GLY A 242      25.781  -7.820 -13.242  1.00 94.50           C  
ATOM   1903  O   GLY A 242      25.000  -8.680 -12.828  1.00 94.50           O  
ATOM   1904  N   ARG A 243      25.625  -6.438 -13.000  1.00 96.19           N  
ATOM   1905  CA  ARG A 243      24.422  -5.895 -12.383  1.00 96.19           C  
ATOM   1906  C   ARG A 243      23.812  -4.793 -13.250  1.00 96.19           C  
ATOM   1907  CB  ARG A 243      24.719  -5.355 -10.984  1.00 96.19           C  
ATOM   1908  O   ARG A 243      24.531  -4.070 -13.938  1.00 96.19           O  
ATOM   1909  CG  ARG A 243      25.281  -6.402 -10.031  1.00 96.19           C  
ATOM   1910  CD  ARG A 243      24.219  -7.426  -9.641  1.00 96.19           C  
ATOM   1911  NE  ARG A 243      24.719  -8.367  -8.648  1.00 96.19           N  
ATOM   1912  NH1 ARG A 243      25.750  -9.758 -10.180  1.00 96.19           N  
ATOM   1913  NH2 ARG A 243      25.828 -10.250  -7.941  1.00 96.19           N  
ATOM   1914  CZ  ARG A 243      25.438  -9.461  -8.922  1.00 96.19           C  
ATOM   1915  N   ILE A 244      22.406  -4.750 -13.148  1.00 97.00           N  
ATOM   1916  CA  ILE A 244      21.719  -3.605 -13.742  1.00 97.00           C  
ATOM   1917  C   ILE A 244      20.938  -2.867 -12.664  1.00 97.00           C  
ATOM   1918  CB  ILE A 244      20.781  -4.043 -14.891  1.00 97.00           C  
ATOM   1919  O   ILE A 244      20.078  -3.459 -12.000  1.00 97.00           O  
ATOM   1920  CG1 ILE A 244      21.609  -4.645 -16.047  1.00 97.00           C  
ATOM   1921  CG2 ILE A 244      19.938  -2.863 -15.375  1.00 97.00           C  
ATOM   1922  CD1 ILE A 244      20.750  -5.164 -17.203  1.00 97.00           C  
ATOM   1923  N   ASN A 245      21.312  -1.667 -12.531  1.00 97.06           N  
ATOM   1924  CA  ASN A 245      20.500  -0.823 -11.664  1.00 97.06           C  
ATOM   1925  C   ASN A 245      19.406  -0.112 -12.445  1.00 97.06           C  
ATOM   1926  CB  ASN A 245      21.375   0.197 -10.930  1.00 97.06           C  
ATOM   1927  O   ASN A 245      19.656   0.469 -13.500  1.00 97.06           O  
ATOM   1928  CG  ASN A 245      22.297  -0.448  -9.922  1.00 97.06           C  
ATOM   1929  ND2 ASN A 245      23.281   0.316  -9.438  1.00 97.06           N  
ATOM   1930  OD1 ASN A 245      22.141  -1.622  -9.578  1.00 97.06           O  
ATOM   1931  N   TYR A 246      18.188  -0.123 -11.938  1.00 97.38           N  
ATOM   1932  CA  TYR A 246      17.031   0.417 -12.633  1.00 97.38           C  
ATOM   1933  C   TYR A 246      16.547   1.713 -11.984  1.00 97.38           C  
ATOM   1934  CB  TYR A 246      15.883  -0.605 -12.648  1.00 97.38           C  
ATOM   1935  O   TYR A 246      16.516   1.822 -10.758  1.00 97.38           O  
ATOM   1936  CG  TYR A 246      16.297  -1.963 -13.164  1.00 97.38           C  
ATOM   1937  CD1 TYR A 246      16.328  -2.225 -14.531  1.00 97.38           C  
ATOM   1938  CD2 TYR A 246      16.625  -2.988 -12.289  1.00 97.38           C  
ATOM   1939  CE1 TYR A 246      16.703  -3.475 -15.016  1.00 97.38           C  
ATOM   1940  CE2 TYR A 246      17.000  -4.242 -12.758  1.00 97.38           C  
ATOM   1941  OH  TYR A 246      17.406  -5.715 -14.594  1.00 97.38           O  
ATOM   1942  CZ  TYR A 246      17.047  -4.477 -14.117  1.00 97.38           C  
ATOM   1943  N   TYR A 247      16.141   2.602 -12.898  1.00 96.25           N  
ATOM   1944  CA  TYR A 247      15.680   3.912 -12.469  1.00 96.25           C  
ATOM   1945  C   TYR A 247      14.391   4.297 -13.188  1.00 96.25           C  
ATOM   1946  CB  TYR A 247      16.750   4.977 -12.711  1.00 96.25           C  
ATOM   1947  O   TYR A 247      14.062   3.730 -14.227  1.00 96.25           O  
ATOM   1948  CG  TYR A 247      18.078   4.664 -12.055  1.00 96.25           C  
ATOM   1949  CD1 TYR A 247      18.359   5.121 -10.773  1.00 96.25           C  
ATOM   1950  CD2 TYR A 247      19.047   3.920 -12.719  1.00 96.25           C  
ATOM   1951  CE1 TYR A 247      19.578   4.840 -10.164  1.00 96.25           C  
ATOM   1952  CE2 TYR A 247      20.266   3.633 -12.125  1.00 96.25           C  
ATOM   1953  OH  TYR A 247      21.734   3.812 -10.250  1.00 96.25           O  
ATOM   1954  CZ  TYR A 247      20.531   4.094 -10.844  1.00 96.25           C  
ATOM   1955  N   TRP A 248      13.648   5.273 -12.656  1.00 95.12           N  
ATOM   1956  CA  TRP A 248      12.430   5.758 -13.297  1.00 95.12           C  
ATOM   1957  C   TRP A 248      12.305   7.270 -13.156  1.00 95.12           C  
ATOM   1958  CB  TRP A 248      11.195   5.074 -12.695  1.00 95.12           C  
ATOM   1959  O   TRP A 248      12.852   7.863 -12.227  1.00 95.12           O  
ATOM   1960  CG  TRP A 248      11.023   5.320 -11.227  1.00 95.12           C  
ATOM   1961  CD1 TRP A 248      11.562   4.602 -10.195  1.00 95.12           C  
ATOM   1962  CD2 TRP A 248      10.242   6.363 -10.625  1.00 95.12           C  
ATOM   1963  CE2 TRP A 248      10.359   6.215  -9.227  1.00 95.12           C  
ATOM   1964  CE3 TRP A 248       9.461   7.410 -11.133  1.00 95.12           C  
ATOM   1965  NE1 TRP A 248      11.164   5.133  -8.992  1.00 95.12           N  
ATOM   1966  CH2 TRP A 248       8.961   8.086  -8.852  1.00 95.12           C  
ATOM   1967  CZ2 TRP A 248       9.719   7.074  -8.328  1.00 95.12           C  
ATOM   1968  CZ3 TRP A 248       8.828   8.266 -10.234  1.00 95.12           C  
ATOM   1969  N   THR A 249      11.680   7.855 -14.156  1.00 94.12           N  
ATOM   1970  CA  THR A 249      11.438   9.289 -14.148  1.00 94.12           C  
ATOM   1971  C   THR A 249      10.016   9.602 -14.609  1.00 94.12           C  
ATOM   1972  CB  THR A 249      12.445  10.039 -15.039  1.00 94.12           C  
ATOM   1973  O   THR A 249       9.539   9.039 -15.594  1.00 94.12           O  
ATOM   1974  CG2 THR A 249      12.258  11.547 -14.945  1.00 94.12           C  
ATOM   1975  OG1 THR A 249      13.773   9.703 -14.633  1.00 94.12           O  
ATOM   1976  N   LEU A 250       9.320  10.484 -13.828  1.00 93.56           N  
ATOM   1977  CA  LEU A 250       8.000  10.961 -14.234  1.00 93.56           C  
ATOM   1978  C   LEU A 250       8.109  12.289 -14.977  1.00 93.56           C  
ATOM   1979  CB  LEU A 250       7.094  11.117 -13.008  1.00 93.56           C  
ATOM   1980  O   LEU A 250       8.656  13.258 -14.445  1.00 93.56           O  
ATOM   1981  CG  LEU A 250       6.539   9.828 -12.406  1.00 93.56           C  
ATOM   1982  CD1 LEU A 250       5.852  10.117 -11.078  1.00 93.56           C  
ATOM   1983  CD2 LEU A 250       5.570   9.156 -13.375  1.00 93.56           C  
ATOM   1984  N   LEU A 251       7.621  12.359 -16.219  1.00 94.50           N  
ATOM   1985  CA  LEU A 251       7.691  13.555 -17.047  1.00 94.50           C  
ATOM   1986  C   LEU A 251       6.348  14.273 -17.078  1.00 94.50           C  
ATOM   1987  CB  LEU A 251       8.133  13.195 -18.469  1.00 94.50           C  
ATOM   1988  O   LEU A 251       5.332  13.672 -17.438  1.00 94.50           O  
ATOM   1989  CG  LEU A 251       9.547  12.625 -18.609  1.00 94.50           C  
ATOM   1990  CD1 LEU A 251       9.820  12.266 -20.062  1.00 94.50           C  
ATOM   1991  CD2 LEU A 251      10.586  13.617 -18.094  1.00 94.50           C  
ATOM   1992  N   ASP A 252       6.355  15.516 -16.656  1.00 93.56           N  
ATOM   1993  CA  ASP A 252       5.156  16.328 -16.781  1.00 93.56           C  
ATOM   1994  C   ASP A 252       4.949  16.781 -18.234  1.00 93.56           C  
ATOM   1995  CB  ASP A 252       5.234  17.547 -15.867  1.00 93.56           C  
ATOM   1996  O   ASP A 252       5.875  16.719 -19.047  1.00 93.56           O  
ATOM   1997  CG  ASP A 252       5.258  17.188 -14.398  1.00 93.56           C  
ATOM   1998  OD1 ASP A 252       4.551  16.234 -13.992  1.00 93.56           O  
ATOM   1999  OD2 ASP A 252       5.984  17.844 -13.625  1.00 93.56           O  
ATOM   2000  N   GLN A 253       3.770  17.266 -18.453  1.00 92.25           N  
ATOM   2001  CA  GLN A 253       3.461  17.750 -19.797  1.00 92.25           C  
ATOM   2002  C   GLN A 253       4.426  18.859 -20.203  1.00 92.25           C  
ATOM   2003  CB  GLN A 253       2.020  18.266 -19.859  1.00 92.25           C  
ATOM   2004  O   GLN A 253       4.613  19.828 -19.484  1.00 92.25           O  
ATOM   2005  CG  GLN A 253       1.615  18.797 -21.234  1.00 92.25           C  
ATOM   2006  CD  GLN A 253       1.288  17.672 -22.203  1.00 92.25           C  
ATOM   2007  NE2 GLN A 253       1.431  17.969 -23.500  1.00 92.25           N  
ATOM   2008  OE1 GLN A 253       0.910  16.578 -21.812  1.00 92.25           O  
ATOM   2009  N   GLY A 254       5.168  18.641 -21.391  1.00 92.56           N  
ATOM   2010  CA  GLY A 254       6.066  19.672 -21.891  1.00 92.56           C  
ATOM   2011  C   GLY A 254       7.488  19.516 -21.391  1.00 92.56           C  
ATOM   2012  O   GLY A 254       8.391  20.234 -21.828  1.00 92.56           O  
ATOM   2013  N   ASP A 255       7.695  18.578 -20.391  1.00 94.50           N  
ATOM   2014  CA  ASP A 255       9.016  18.281 -19.859  1.00 94.50           C  
ATOM   2015  C   ASP A 255       9.805  17.375 -20.797  1.00 94.50           C  
ATOM   2016  CB  ASP A 255       8.898  17.625 -18.469  1.00 94.50           C  
ATOM   2017  O   ASP A 255       9.234  16.516 -21.469  1.00 94.50           O  
ATOM   2018  CG  ASP A 255      10.172  17.734 -17.656  1.00 94.50           C  
ATOM   2019  OD1 ASP A 255      11.070  18.516 -18.031  1.00 94.50           O  
ATOM   2020  OD2 ASP A 255      10.281  17.031 -16.625  1.00 94.50           O  
ATOM   2021  N   THR A 256      11.172  17.547 -20.891  1.00 95.31           N  
ATOM   2022  CA  THR A 256      12.047  16.766 -21.781  1.00 95.31           C  
ATOM   2023  C   THR A 256      13.055  15.961 -20.969  1.00 95.31           C  
ATOM   2024  CB  THR A 256      12.789  17.688 -22.766  1.00 95.31           C  
ATOM   2025  O   THR A 256      13.633  16.469 -20.000  1.00 95.31           O  
ATOM   2026  CG2 THR A 256      13.680  16.891 -23.703  1.00 95.31           C  
ATOM   2027  OG1 THR A 256      11.836  18.422 -23.531  1.00 95.31           O  
ATOM   2028  N   ILE A 257      13.195  14.766 -21.281  1.00 96.00           N  
ATOM   2029  CA  ILE A 257      14.234  13.938 -20.688  1.00 96.00           C  
ATOM   2030  C   ILE A 257      15.320  13.648 -21.719  1.00 96.00           C  
ATOM   2031  CB  ILE A 257      13.656  12.609 -20.141  1.00 96.00           C  
ATOM   2032  O   ILE A 257      15.023  13.352 -22.875  1.00 96.00           O  
ATOM   2033  CG1 ILE A 257      14.734  11.828 -19.375  1.00 96.00           C  
ATOM   2034  CG2 ILE A 257      13.070  11.766 -21.266  1.00 96.00           C  
ATOM   2035  CD1 ILE A 257      14.195  10.656 -18.578  1.00 96.00           C  
ATOM   2036  N   THR A 258      16.562  13.836 -21.281  1.00 96.88           N  
ATOM   2037  CA  THR A 258      17.703  13.664 -22.172  1.00 96.88           C  
ATOM   2038  C   THR A 258      18.656  12.609 -21.641  1.00 96.88           C  
ATOM   2039  CB  THR A 258      18.453  14.992 -22.391  1.00 96.88           C  
ATOM   2040  O   THR A 258      19.031  12.641 -20.453  1.00 96.88           O  
ATOM   2041  CG2 THR A 258      19.578  14.828 -23.422  1.00 96.88           C  
ATOM   2042  OG1 THR A 258      17.531  15.984 -22.859  1.00 96.88           O  
ATOM   2043  N   PHE A 259      19.031  11.672 -22.516  1.00 96.88           N  
ATOM   2044  CA  PHE A 259      20.016  10.648 -22.172  1.00 96.88           C  
ATOM   2045  C   PHE A 259      21.328  10.875 -22.922  1.00 96.88           C  
ATOM   2046  CB  PHE A 259      19.469   9.250 -22.484  1.00 96.88           C  
ATOM   2047  O   PHE A 259      21.328  11.086 -24.125  1.00 96.88           O  
ATOM   2048  CG  PHE A 259      18.266   8.875 -21.656  1.00 96.88           C  
ATOM   2049  CD1 PHE A 259      18.422   8.219 -20.438  1.00 96.88           C  
ATOM   2050  CD2 PHE A 259      16.984   9.172 -22.094  1.00 96.88           C  
ATOM   2051  CE1 PHE A 259      17.312   7.863 -19.672  1.00 96.88           C  
ATOM   2052  CE2 PHE A 259      15.875   8.828 -21.328  1.00 96.88           C  
ATOM   2053  CZ  PHE A 259      16.047   8.172 -20.125  1.00 96.88           C  
ATOM   2054  N   GLU A 260      22.391  10.914 -22.219  1.00 96.38           N  
ATOM   2055  CA  GLU A 260      23.734  10.961 -22.766  1.00 96.38           C  
ATOM   2056  C   GLU A 260      24.609   9.867 -22.172  1.00 96.38           C  
ATOM   2057  CB  GLU A 260      24.375  12.336 -22.531  1.00 96.38           C  
ATOM   2058  O   GLU A 260      24.703   9.727 -20.953  1.00 96.38           O  
ATOM   2059  CG  GLU A 260      23.688  13.469 -23.281  1.00 96.38           C  
ATOM   2060  CD  GLU A 260      24.359  14.820 -23.062  1.00 96.38           C  
ATOM   2061  OE1 GLU A 260      24.047  15.773 -23.812  1.00 96.38           O  
ATOM   2062  OE2 GLU A 260      25.188  14.922 -22.141  1.00 96.38           O  
ATOM   2063  N   ALA A 261      25.219   9.078 -23.094  1.00 96.44           N  
ATOM   2064  CA  ALA A 261      25.984   7.961 -22.562  1.00 96.44           C  
ATOM   2065  C   ALA A 261      27.141   7.598 -23.484  1.00 96.44           C  
ATOM   2066  CB  ALA A 261      25.078   6.754 -22.344  1.00 96.44           C  
ATOM   2067  O   ALA A 261      27.016   7.668 -24.703  1.00 96.44           O  
ATOM   2068  N   THR A 262      28.266   7.281 -22.922  1.00 95.25           N  
ATOM   2069  CA  THR A 262      29.422   6.777 -23.656  1.00 95.25           C  
ATOM   2070  C   THR A 262      29.562   5.266 -23.484  1.00 95.25           C  
ATOM   2071  CB  THR A 262      30.719   7.473 -23.203  1.00 95.25           C  
ATOM   2072  O   THR A 262      30.531   4.668 -23.953  1.00 95.25           O  
ATOM   2073  CG2 THR A 262      30.672   8.969 -23.500  1.00 95.25           C  
ATOM   2074  OG1 THR A 262      30.891   7.277 -21.797  1.00 95.25           O  
ATOM   2075  N   GLY A 263      28.469   4.609 -22.812  1.00 94.69           N  
ATOM   2076  CA  GLY A 263      28.344   3.178 -22.594  1.00 94.69           C  
ATOM   2077  C   GLY A 263      27.469   2.828 -21.406  1.00 94.69           C  
ATOM   2078  O   GLY A 263      27.062   3.711 -20.641  1.00 94.69           O  
ATOM   2079  N   ASN A 264      26.969   1.614 -21.234  1.00 96.25           N  
ATOM   2080  CA  ASN A 264      26.344   0.995 -20.078  1.00 96.25           C  
ATOM   2081  C   ASN A 264      24.906   1.467 -19.906  1.00 96.25           C  
ATOM   2082  CB  ASN A 264      27.156   1.282 -18.812  1.00 96.25           C  
ATOM   2083  O   ASN A 264      24.297   1.255 -18.844  1.00 96.25           O  
ATOM   2084  CG  ASN A 264      28.531   0.655 -18.844  1.00 96.25           C  
ATOM   2085  ND2 ASN A 264      28.641  -0.567 -18.344  1.00 96.25           N  
ATOM   2086  OD1 ASN A 264      29.484   1.264 -19.328  1.00 96.25           O  
ATOM   2087  N   LEU A 265      24.312   2.191 -20.906  1.00 96.75           N  
ATOM   2088  CA  LEU A 265      22.938   2.648 -20.828  1.00 96.75           C  
ATOM   2089  C   LEU A 265      21.969   1.525 -21.188  1.00 96.75           C  
ATOM   2090  CB  LEU A 265      22.703   3.846 -21.750  1.00 96.75           C  
ATOM   2091  O   LEU A 265      22.125   0.869 -22.219  1.00 96.75           O  
ATOM   2092  CG  LEU A 265      21.266   4.344 -21.875  1.00 96.75           C  
ATOM   2093  CD1 LEU A 265      20.781   4.918 -20.547  1.00 96.75           C  
ATOM   2094  CD2 LEU A 265      21.156   5.383 -22.984  1.00 96.75           C  
ATOM   2095  N   ILE A 266      21.125   1.193 -20.312  1.00 97.12           N  
ATOM   2096  CA  ILE A 266      19.922   0.451 -20.625  1.00 97.12           C  
ATOM   2097  C   ILE A 266      18.781   1.426 -20.953  1.00 97.12           C  
ATOM   2098  CB  ILE A 266      19.500  -0.478 -19.469  1.00 97.12           C  
ATOM   2099  O   ILE A 266      18.234   2.066 -20.062  1.00 97.12           O  
ATOM   2100  CG1 ILE A 266      20.688  -1.342 -19.016  1.00 97.12           C  
ATOM   2101  CG2 ILE A 266      18.312  -1.352 -19.875  1.00 97.12           C  
ATOM   2102  CD1 ILE A 266      21.266  -2.215 -20.125  1.00 97.12           C  
ATOM   2103  N   ALA A 267      18.516   1.528 -22.281  1.00 96.44           N  
ATOM   2104  CA  ALA A 267      17.672   2.609 -22.781  1.00 96.44           C  
ATOM   2105  C   ALA A 267      16.203   2.225 -22.734  1.00 96.44           C  
ATOM   2106  CB  ALA A 267      18.078   2.973 -24.203  1.00 96.44           C  
ATOM   2107  O   ALA A 267      15.852   1.053 -22.891  1.00 96.44           O  
ATOM   2108  N   PRO A 268      15.375   3.207 -22.500  1.00 96.56           N  
ATOM   2109  CA  PRO A 268      13.938   2.955 -22.578  1.00 96.56           C  
ATOM   2110  C   PRO A 268      13.461   2.691 -24.016  1.00 96.56           C  
ATOM   2111  CB  PRO A 268      13.320   4.246 -22.031  1.00 96.56           C  
ATOM   2112  O   PRO A 268      13.758   3.469 -24.922  1.00 96.56           O  
ATOM   2113  CG  PRO A 268      14.344   5.301 -22.297  1.00 96.56           C  
ATOM   2114  CD  PRO A 268      15.703   4.660 -22.297  1.00 96.56           C  
ATOM   2115  N   TRP A 269      12.812   1.567 -24.172  1.00 95.75           N  
ATOM   2116  CA  TRP A 269      12.180   1.267 -25.453  1.00 95.75           C  
ATOM   2117  C   TRP A 269      10.727   1.713 -25.453  1.00 95.75           C  
ATOM   2118  CB  TRP A 269      12.273  -0.231 -25.766  1.00 95.75           C  
ATOM   2119  O   TRP A 269      10.281   2.387 -26.391  1.00 95.75           O  
ATOM   2120  CG  TRP A 269      11.781  -0.604 -27.125  1.00 95.75           C  
ATOM   2121  CD1 TRP A 269      11.648   0.223 -28.203  1.00 95.75           C  
ATOM   2122  CD2 TRP A 269      11.359  -1.901 -27.562  1.00 95.75           C  
ATOM   2123  CE2 TRP A 269      10.984  -1.787 -28.922  1.00 95.75           C  
ATOM   2124  CE3 TRP A 269      11.266  -3.150 -26.938  1.00 95.75           C  
ATOM   2125  NE1 TRP A 269      11.172  -0.482 -29.281  1.00 95.75           N  
ATOM   2126  CH2 TRP A 269      10.438  -4.086 -29.016  1.00 95.75           C  
ATOM   2127  CZ2 TRP A 269      10.523  -2.877 -29.656  1.00 95.75           C  
ATOM   2128  CZ3 TRP A 269      10.805  -4.234 -27.672  1.00 95.75           C  
ATOM   2129  N   HIS A 270      10.016   1.445 -24.406  1.00 95.69           N  
ATOM   2130  CA  HIS A 270       8.625   1.859 -24.219  1.00 95.69           C  
ATOM   2131  C   HIS A 270       8.484   2.740 -22.984  1.00 95.69           C  
ATOM   2132  CB  HIS A 270       7.715   0.637 -24.094  1.00 95.69           C  
ATOM   2133  O   HIS A 270       9.250   2.598 -22.016  1.00 95.69           O  
ATOM   2134  CG  HIS A 270       7.531  -0.104 -25.391  1.00 95.69           C  
ATOM   2135  CD2 HIS A 270       6.523  -0.080 -26.281  1.00 95.69           C  
ATOM   2136  ND1 HIS A 270       8.461  -1.001 -25.859  1.00 95.69           N  
ATOM   2137  CE1 HIS A 270       8.031  -1.498 -27.016  1.00 95.69           C  
ATOM   2138  NE2 HIS A 270       6.859  -0.956 -27.297  1.00 95.69           N  
ATOM   2139  N   ALA A 271       7.500   3.658 -23.047  1.00 95.81           N  
ATOM   2140  CA  ALA A 271       7.113   4.500 -21.922  1.00 95.81           C  
ATOM   2141  C   ALA A 271       5.605   4.434 -21.672  1.00 95.81           C  
ATOM   2142  CB  ALA A 271       7.547   5.941 -22.156  1.00 95.81           C  
ATOM   2143  O   ALA A 271       4.867   3.873 -22.484  1.00 95.81           O  
ATOM   2144  N   PHE A 272       5.188   5.012 -20.453  1.00 95.50           N  
ATOM   2145  CA  PHE A 272       3.787   4.832 -20.078  1.00 95.50           C  
ATOM   2146  C   PHE A 272       3.131   6.176 -19.781  1.00 95.50           C  
ATOM   2147  CB  PHE A 272       3.662   3.906 -18.875  1.00 95.50           C  
ATOM   2148  O   PHE A 272       3.568   6.902 -18.891  1.00 95.50           O  
ATOM   2149  CG  PHE A 272       4.371   2.590 -19.031  1.00 95.50           C  
ATOM   2150  CD1 PHE A 272       3.744   1.522 -19.672  1.00 95.50           C  
ATOM   2151  CD2 PHE A 272       5.664   2.418 -18.562  1.00 95.50           C  
ATOM   2152  CE1 PHE A 272       4.398   0.302 -19.828  1.00 95.50           C  
ATOM   2153  CE2 PHE A 272       6.324   1.202 -18.703  1.00 95.50           C  
ATOM   2154  CZ  PHE A 272       5.688   0.145 -19.344  1.00 95.50           C  
ATOM   2155  N   ALA A 273       2.160   6.480 -20.609  1.00 94.94           N  
ATOM   2156  CA  ALA A 273       1.327   7.641 -20.312  1.00 94.94           C  
ATOM   2157  C   ALA A 273       0.261   7.293 -19.281  1.00 94.94           C  
ATOM   2158  CB  ALA A 273       0.676   8.180 -21.578  1.00 94.94           C  
ATOM   2159  O   ALA A 273      -0.605   6.453 -19.531  1.00 94.94           O  
ATOM   2160  N   LEU A 274       0.315   8.008 -18.094  1.00 93.50           N  
ATOM   2161  CA  LEU A 274      -0.450   7.574 -16.938  1.00 93.50           C  
ATOM   2162  C   LEU A 274      -1.735   8.383 -16.797  1.00 93.50           C  
ATOM   2163  CB  LEU A 274       0.390   7.711 -15.656  1.00 93.50           C  
ATOM   2164  O   LEU A 274      -1.733   9.602 -17.000  1.00 93.50           O  
ATOM   2165  CG  LEU A 274       1.790   7.098 -15.703  1.00 93.50           C  
ATOM   2166  CD1 LEU A 274       2.561   7.449 -14.430  1.00 93.50           C  
ATOM   2167  CD2 LEU A 274       1.704   5.586 -15.883  1.00 93.50           C  
ATOM   2168  N   LYS A 275      -2.775   7.680 -16.500  1.00 90.50           N  
ATOM   2169  CA  LYS A 275      -4.023   8.305 -16.078  1.00 90.50           C  
ATOM   2170  C   LYS A 275      -4.348   7.945 -14.625  1.00 90.50           C  
ATOM   2171  CB  LYS A 275      -5.176   7.879 -16.984  1.00 90.50           C  
ATOM   2172  O   LYS A 275      -4.512   6.770 -14.289  1.00 90.50           O  
ATOM   2173  CG  LYS A 275      -6.465   8.656 -16.766  1.00 90.50           C  
ATOM   2174  CD  LYS A 275      -7.535   8.273 -17.781  1.00 90.50           C  
ATOM   2175  CE  LYS A 275      -8.820   9.062 -17.562  1.00 90.50           C  
ATOM   2176  NZ  LYS A 275      -9.852   8.727 -18.578  1.00 90.50           N  
ATOM   2177  N   LYS A 276      -4.359   9.023 -13.797  1.00 84.00           N  
ATOM   2178  CA  LYS A 276      -4.605   8.797 -12.375  1.00 84.00           C  
ATOM   2179  C   LYS A 276      -6.094   8.609 -12.094  1.00 84.00           C  
ATOM   2180  CB  LYS A 276      -4.059   9.961 -11.547  1.00 84.00           C  
ATOM   2181  O   LYS A 276      -6.934   9.273 -12.711  1.00 84.00           O  
ATOM   2182  CG  LYS A 276      -2.543  10.094 -11.586  1.00 84.00           C  
ATOM   2183  CD  LYS A 276      -2.051  11.172 -10.641  1.00 84.00           C  
ATOM   2184  CE  LYS A 276      -0.533  11.297 -10.672  1.00 84.00           C  
ATOM   2185  NZ  LYS A 276      -0.045  12.367  -9.750  1.00 84.00           N  
ATOM   2186  N   GLY A 277      -6.410   7.613 -11.297  1.00 71.88           N  
ATOM   2187  CA  GLY A 277      -7.773   7.359 -10.859  1.00 71.88           C  
ATOM   2188  C   GLY A 277      -7.930   7.375  -9.352  1.00 71.88           C  
ATOM   2189  O   GLY A 277      -6.965   7.148  -8.625  1.00 71.88           O  
ATOM   2190  N   SER A 278      -9.008   7.922  -8.812  1.00 65.56           N  
ATOM   2191  CA  SER A 278      -9.359   8.203  -7.426  1.00 65.56           C  
ATOM   2192  C   SER A 278      -9.648   6.922  -6.656  1.00 65.56           C  
ATOM   2193  CB  SER A 278     -10.570   9.141  -7.359  1.00 65.56           C  
ATOM   2194  O   SER A 278      -9.484   6.871  -5.438  1.00 65.56           O  
ATOM   2195  OG  SER A 278     -11.664   8.594  -8.078  1.00 65.56           O  
ATOM   2196  N   SER A 279      -9.453   5.641  -7.305  1.00 66.00           N  
ATOM   2197  CA  SER A 279      -9.891   4.477  -6.539  1.00 66.00           C  
ATOM   2198  C   SER A 279      -9.062   3.242  -6.887  1.00 66.00           C  
ATOM   2199  CB  SER A 279     -11.375   4.195  -6.797  1.00 66.00           C  
ATOM   2200  O   SER A 279      -9.508   2.111  -6.676  1.00 66.00           O  
ATOM   2201  OG  SER A 279     -11.711   4.484  -8.141  1.00 66.00           O  
ATOM   2202  N   SER A 280      -7.812   3.475  -7.535  1.00 78.12           N  
ATOM   2203  CA  SER A 280      -6.980   2.320  -7.859  1.00 78.12           C  
ATOM   2204  C   SER A 280      -5.953   2.051  -6.766  1.00 78.12           C  
ATOM   2205  CB  SER A 280      -6.266   2.531  -9.195  1.00 78.12           C  
ATOM   2206  O   SER A 280      -5.664   2.930  -5.949  1.00 78.12           O  
ATOM   2207  OG  SER A 280      -5.535   1.374  -9.562  1.00 78.12           O  
ATOM   2208  N   GLY A 281      -5.523   0.885  -6.527  1.00 86.38           N  
ATOM   2209  CA  GLY A 281      -4.535   0.488  -5.535  1.00 86.38           C  
ATOM   2210  C   GLY A 281      -3.893  -0.853  -5.836  1.00 86.38           C  
ATOM   2211  O   GLY A 281      -4.266  -1.522  -6.801  1.00 86.38           O  
ATOM   2212  N   ILE A 282      -2.787  -1.134  -5.129  1.00 88.00           N  
ATOM   2213  CA  ILE A 282      -2.119  -2.426  -5.234  1.00 88.00           C  
ATOM   2214  C   ILE A 282      -2.459  -3.287  -4.020  1.00 88.00           C  
ATOM   2215  CB  ILE A 282      -0.588  -2.264  -5.363  1.00 88.00           C  
ATOM   2216  O   ILE A 282      -2.338  -2.836  -2.879  1.00 88.00           O  
ATOM   2217  CG1 ILE A 282      -0.244  -1.420  -6.598  1.00 88.00           C  
ATOM   2218  CG2 ILE A 282       0.097  -3.631  -5.426  1.00 88.00           C  
ATOM   2219  CD1 ILE A 282       1.233  -1.071  -6.719  1.00 88.00           C  
ATOM   2220  N   MET A 283      -2.930  -4.445  -4.316  1.00 88.75           N  
ATOM   2221  CA  MET A 283      -3.324  -5.355  -3.244  1.00 88.75           C  
ATOM   2222  C   MET A 283      -2.566  -6.676  -3.346  1.00 88.75           C  
ATOM   2223  CB  MET A 283      -4.832  -5.613  -3.285  1.00 88.75           C  
ATOM   2224  O   MET A 283      -2.430  -7.234  -4.434  1.00 88.75           O  
ATOM   2225  CG  MET A 283      -5.332  -6.496  -2.154  1.00 88.75           C  
ATOM   2226  SD  MET A 283      -7.137  -6.816  -2.262  1.00 88.75           S  
ATOM   2227  CE  MET A 283      -7.781  -5.148  -1.952  1.00 88.75           C  
ATOM   2228  N   MET A 284      -2.172  -7.152  -2.178  1.00 89.62           N  
ATOM   2229  CA  MET A 284      -1.540  -8.469  -2.105  1.00 89.62           C  
ATOM   2230  C   MET A 284      -2.564  -9.547  -1.768  1.00 89.62           C  
ATOM   2231  CB  MET A 284      -0.417  -8.469  -1.068  1.00 89.62           C  
ATOM   2232  O   MET A 284      -3.189  -9.508  -0.706  1.00 89.62           O  
ATOM   2233  CG  MET A 284       0.722  -7.520  -1.396  1.00 89.62           C  
ATOM   2234  SD  MET A 284       1.651  -8.023  -2.896  1.00 89.62           S  
ATOM   2235  CE  MET A 284       3.154  -8.695  -2.131  1.00 89.62           C  
ATOM   2236  N   SER A 285      -2.760 -10.430  -2.689  1.00 89.06           N  
ATOM   2237  CA  SER A 285      -3.744 -11.484  -2.463  1.00 89.06           C  
ATOM   2238  C   SER A 285      -3.488 -12.680  -3.369  1.00 89.06           C  
ATOM   2239  CB  SER A 285      -5.160 -10.953  -2.693  1.00 89.06           C  
ATOM   2240  O   SER A 285      -3.143 -12.516  -4.543  1.00 89.06           O  
ATOM   2241  OG  SER A 285      -6.121 -11.977  -2.480  1.00 89.06           O  
ATOM   2242  N   ASP A 286      -3.713 -13.852  -2.795  1.00 86.81           N  
ATOM   2243  CA  ASP A 286      -3.570 -15.078  -3.564  1.00 86.81           C  
ATOM   2244  C   ASP A 286      -4.930 -15.602  -4.031  1.00 86.81           C  
ATOM   2245  CB  ASP A 286      -2.855 -16.156  -2.738  1.00 86.81           C  
ATOM   2246  O   ASP A 286      -5.016 -16.656  -4.648  1.00 86.81           O  
ATOM   2247  CG  ASP A 286      -1.414 -15.797  -2.422  1.00 86.81           C  
ATOM   2248  OD1 ASP A 286      -0.699 -15.297  -3.318  1.00 86.81           O  
ATOM   2249  OD2 ASP A 286      -0.988 -16.016  -1.269  1.00 86.81           O  
ATOM   2250  N   ALA A 287      -5.891 -14.867  -3.773  1.00 86.62           N  
ATOM   2251  CA  ALA A 287      -7.258 -15.250  -4.121  1.00 86.62           C  
ATOM   2252  C   ALA A 287      -7.512 -15.070  -5.617  1.00 86.62           C  
ATOM   2253  CB  ALA A 287      -8.266 -14.430  -3.314  1.00 86.62           C  
ATOM   2254  O   ALA A 287      -6.852 -14.266  -6.273  1.00 86.62           O  
ATOM   2255  N   GLN A 288      -8.461 -15.828  -6.180  1.00 86.00           N  
ATOM   2256  CA  GLN A 288      -8.781 -15.773  -7.602  1.00 86.00           C  
ATOM   2257  C   GLN A 288      -9.836 -14.711  -7.883  1.00 86.00           C  
ATOM   2258  CB  GLN A 288      -9.258 -17.141  -8.102  1.00 86.00           C  
ATOM   2259  O   GLN A 288     -10.680 -14.430  -7.031  1.00 86.00           O  
ATOM   2260  CG  GLN A 288      -8.195 -18.219  -8.031  1.00 86.00           C  
ATOM   2261  CD  GLN A 288      -8.617 -19.500  -8.742  1.00 86.00           C  
ATOM   2262  NE2 GLN A 288      -7.637 -20.297  -9.148  1.00 86.00           N  
ATOM   2263  OE1 GLN A 288      -9.805 -19.750  -8.930  1.00 86.00           O  
ATOM   2264  N   VAL A 289      -9.633 -14.141  -9.164  1.00 89.19           N  
ATOM   2265  CA  VAL A 289     -10.602 -13.141  -9.602  1.00 89.19           C  
ATOM   2266  C   VAL A 289     -11.867 -13.828 -10.117  1.00 89.19           C  
ATOM   2267  CB  VAL A 289     -10.008 -12.219 -10.695  1.00 89.19           C  
ATOM   2268  O   VAL A 289     -11.789 -14.719 -10.961  1.00 89.19           O  
ATOM   2269  CG1 VAL A 289     -11.047 -11.203 -11.164  1.00 89.19           C  
ATOM   2270  CG2 VAL A 289      -8.758 -11.516 -10.180  1.00 89.19           C  
ATOM   2271  N   HIS A 290     -13.016 -13.469  -9.594  1.00 91.06           N  
ATOM   2272  CA  HIS A 290     -14.297 -14.039  -9.992  1.00 91.06           C  
ATOM   2273  C   HIS A 290     -15.148 -13.016 -10.734  1.00 91.06           C  
ATOM   2274  CB  HIS A 290     -15.055 -14.562  -8.773  1.00 91.06           C  
ATOM   2275  O   HIS A 290     -14.859 -11.812 -10.695  1.00 91.06           O  
ATOM   2276  CG  HIS A 290     -14.398 -15.734  -8.117  1.00 91.06           C  
ATOM   2277  CD2 HIS A 290     -13.383 -15.797  -7.219  1.00 91.06           C  
ATOM   2278  ND1 HIS A 290     -14.773 -17.031  -8.367  1.00 91.06           N  
ATOM   2279  CE1 HIS A 290     -14.016 -17.859  -7.648  1.00 91.06           C  
ATOM   2280  NE2 HIS A 290     -13.164 -17.125  -6.945  1.00 91.06           N  
ATOM   2281  N   ASN A 291     -16.141 -13.531 -11.523  1.00 89.88           N  
ATOM   2282  CA  ASN A 291     -17.062 -12.672 -12.250  1.00 89.88           C  
ATOM   2283  C   ASN A 291     -18.078 -12.016 -11.320  1.00 89.88           C  
ATOM   2284  CB  ASN A 291     -17.781 -13.461 -13.344  1.00 89.88           C  
ATOM   2285  O   ASN A 291     -19.141 -12.578 -11.062  1.00 89.88           O  
ATOM   2286  CG  ASN A 291     -18.562 -12.570 -14.297  1.00 89.88           C  
ATOM   2287  ND2 ASN A 291     -19.250 -13.180 -15.250  1.00 89.88           N  
ATOM   2288  OD1 ASN A 291     -18.547 -11.344 -14.164  1.00 89.88           O  
ATOM   2289  N   CYS A 292     -17.688 -11.055 -10.531  1.00 91.94           N  
ATOM   2290  CA  CYS A 292     -18.516 -10.297  -9.609  1.00 91.94           C  
ATOM   2291  C   CYS A 292     -18.078  -8.836  -9.555  1.00 91.94           C  
ATOM   2292  CB  CYS A 292     -18.438 -10.906  -8.203  1.00 91.94           C  
ATOM   2293  O   CYS A 292     -16.969  -8.500  -9.953  1.00 91.94           O  
ATOM   2294  SG  CYS A 292     -16.781 -10.898  -7.488  1.00 91.94           S  
ATOM   2295  N   THR A 293     -19.016  -7.988  -9.211  1.00 92.12           N  
ATOM   2296  CA  THR A 293     -18.766  -6.559  -9.094  1.00 92.12           C  
ATOM   2297  C   THR A 293     -19.000  -6.078  -7.668  1.00 92.12           C  
ATOM   2298  CB  THR A 293     -19.641  -5.750 -10.070  1.00 92.12           C  
ATOM   2299  O   THR A 293     -19.969  -6.504  -7.020  1.00 92.12           O  
ATOM   2300  CG2 THR A 293     -19.266  -4.273 -10.062  1.00 92.12           C  
ATOM   2301  OG1 THR A 293     -19.484  -6.266 -11.398  1.00 92.12           O  
ATOM   2302  N   THR A 294     -18.078  -5.172  -7.223  1.00 91.81           N  
ATOM   2303  CA  THR A 294     -18.219  -4.668  -5.859  1.00 91.81           C  
ATOM   2304  C   THR A 294     -17.766  -3.211  -5.777  1.00 91.81           C  
ATOM   2305  CB  THR A 294     -17.391  -5.516  -4.867  1.00 91.81           C  
ATOM   2306  O   THR A 294     -17.047  -2.723  -6.652  1.00 91.81           O  
ATOM   2307  CG2 THR A 294     -15.898  -5.375  -5.125  1.00 91.81           C  
ATOM   2308  OG1 THR A 294     -17.688  -5.082  -3.531  1.00 91.81           O  
ATOM   2309  N   LYS A 295     -18.234  -2.555  -4.711  1.00 90.62           N  
ATOM   2310  CA  LYS A 295     -17.828  -1.172  -4.465  1.00 90.62           C  
ATOM   2311  C   LYS A 295     -16.688  -1.104  -3.459  1.00 90.62           C  
ATOM   2312  CB  LYS A 295     -19.016  -0.350  -3.961  1.00 90.62           C  
ATOM   2313  O   LYS A 295     -16.016  -0.073  -3.336  1.00 90.62           O  
ATOM   2314  CG  LYS A 295     -20.109  -0.151  -4.996  1.00 90.62           C  
ATOM   2315  CD  LYS A 295     -21.234   0.745  -4.465  1.00 90.62           C  
ATOM   2316  CE  LYS A 295     -22.328   0.941  -5.500  1.00 90.62           C  
ATOM   2317  NZ  LYS A 295     -23.438   1.806  -4.977  1.00 90.62           N  
ATOM   2318  N   CYS A 296     -16.516  -2.240  -2.781  1.00 91.00           N  
ATOM   2319  CA  CYS A 296     -15.477  -2.334  -1.761  1.00 91.00           C  
ATOM   2320  C   CYS A 296     -14.758  -3.676  -1.833  1.00 91.00           C  
ATOM   2321  CB  CYS A 296     -16.078  -2.139  -0.368  1.00 91.00           C  
ATOM   2322  O   CYS A 296     -15.383  -4.727  -1.688  1.00 91.00           O  
ATOM   2323  SG  CYS A 296     -14.852  -2.223   0.964  1.00 91.00           S  
ATOM   2324  N   GLN A 297     -13.398  -3.545  -1.921  1.00 92.12           N  
ATOM   2325  CA  GLN A 297     -12.586  -4.750  -2.074  1.00 92.12           C  
ATOM   2326  C   GLN A 297     -11.477  -4.801  -1.033  1.00 92.12           C  
ATOM   2327  CB  GLN A 297     -11.992  -4.824  -3.482  1.00 92.12           C  
ATOM   2328  O   GLN A 297     -10.789  -3.805  -0.803  1.00 92.12           O  
ATOM   2329  CG  GLN A 297     -11.219  -6.105  -3.756  1.00 92.12           C  
ATOM   2330  CD  GLN A 297     -12.109  -7.328  -3.824  1.00 92.12           C  
ATOM   2331  NE2 GLN A 297     -11.711  -8.398  -3.141  1.00 92.12           N  
ATOM   2332  OE1 GLN A 297     -13.156  -7.316  -4.484  1.00 92.12           O  
ATOM   2333  N   THR A 298     -11.320  -6.062  -0.434  1.00 91.88           N  
ATOM   2334  CA  THR A 298     -10.211  -6.355   0.462  1.00 91.88           C  
ATOM   2335  C   THR A 298      -9.422  -7.562  -0.032  1.00 91.88           C  
ATOM   2336  CB  THR A 298     -10.703  -6.613   1.898  1.00 91.88           C  
ATOM   2337  O   THR A 298      -9.875  -8.289  -0.922  1.00 91.88           O  
ATOM   2338  CG2 THR A 298     -11.688  -5.543   2.344  1.00 91.88           C  
ATOM   2339  OG1 THR A 298     -11.344  -7.895   1.954  1.00 91.88           O  
ATOM   2340  N   PRO A 299      -8.188  -7.680   0.548  1.00 89.50           N  
ATOM   2341  CA  PRO A 299      -7.410  -8.852   0.143  1.00 89.50           C  
ATOM   2342  C   PRO A 299      -8.125 -10.172   0.458  1.00 89.50           C  
ATOM   2343  CB  PRO A 299      -6.121  -8.719   0.957  1.00 89.50           C  
ATOM   2344  O   PRO A 299      -7.852 -11.188  -0.178  1.00 89.50           O  
ATOM   2345  CG  PRO A 299      -5.969  -7.254   1.193  1.00 89.50           C  
ATOM   2346  CD  PRO A 299      -7.332  -6.656   1.381  1.00 89.50           C  
ATOM   2347  N   HIS A 300      -9.008 -10.156   1.411  1.00 90.00           N  
ATOM   2348  CA  HIS A 300      -9.711 -11.359   1.848  1.00 90.00           C  
ATOM   2349  C   HIS A 300     -11.008 -11.555   1.071  1.00 90.00           C  
ATOM   2350  CB  HIS A 300     -10.000 -11.297   3.348  1.00 90.00           C  
ATOM   2351  O   HIS A 300     -11.594 -12.641   1.089  1.00 90.00           O  
ATOM   2352  CG  HIS A 300      -8.773 -11.375   4.199  1.00 90.00           C  
ATOM   2353  CD2 HIS A 300      -8.281 -10.531   5.137  1.00 90.00           C  
ATOM   2354  ND1 HIS A 300      -7.883 -12.430   4.129  1.00 90.00           N  
ATOM   2355  CE1 HIS A 300      -6.902 -12.227   4.992  1.00 90.00           C  
ATOM   2356  NE2 HIS A 300      -7.121 -11.078   5.617  1.00 90.00           N  
ATOM   2357  N   GLY A 301     -11.453 -10.516   0.352  1.00 91.00           N  
ATOM   2358  CA  GLY A 301     -12.672 -10.617  -0.434  1.00 91.00           C  
ATOM   2359  C   GLY A 301     -13.508  -9.352  -0.403  1.00 91.00           C  
ATOM   2360  O   GLY A 301     -13.227  -8.430   0.369  1.00 91.00           O  
ATOM   2361  N   ALA A 302     -14.562  -9.328  -1.292  1.00 91.81           N  
ATOM   2362  CA  ALA A 302     -15.422  -8.148  -1.417  1.00 91.81           C  
ATOM   2363  C   ALA A 302     -16.359  -8.031  -0.223  1.00 91.81           C  
ATOM   2364  CB  ALA A 302     -16.219  -8.211  -2.717  1.00 91.81           C  
ATOM   2365  O   ALA A 302     -16.891  -9.031   0.260  1.00 91.81           O  
ATOM   2366  N   LEU A 303     -16.469  -6.754   0.233  1.00 90.56           N  
ATOM   2367  CA  LEU A 303     -17.359  -6.453   1.350  1.00 90.56           C  
ATOM   2368  C   LEU A 303     -18.656  -5.828   0.856  1.00 90.56           C  
ATOM   2369  CB  LEU A 303     -16.672  -5.512   2.344  1.00 90.56           C  
ATOM   2370  O   LEU A 303     -18.641  -4.934   0.010  1.00 90.56           O  
ATOM   2371  CG  LEU A 303     -15.422  -6.055   3.047  1.00 90.56           C  
ATOM   2372  CD1 LEU A 303     -14.609  -4.914   3.643  1.00 90.56           C  
ATOM   2373  CD2 LEU A 303     -15.812  -7.059   4.125  1.00 90.56           C  
ATOM   2374  N   LYS A 304     -19.766  -6.406   1.268  1.00 87.38           N  
ATOM   2375  CA  LYS A 304     -21.062  -5.793   1.012  1.00 87.38           C  
ATOM   2376  C   LYS A 304     -21.734  -5.336   2.311  1.00 87.38           C  
ATOM   2377  CB  LYS A 304     -21.984  -6.766   0.274  1.00 87.38           C  
ATOM   2378  O   LYS A 304     -22.156  -6.160   3.123  1.00 87.38           O  
ATOM   2379  CG  LYS A 304     -23.281  -6.137  -0.242  1.00 87.38           C  
ATOM   2380  CD  LYS A 304     -24.109  -7.137  -1.030  1.00 87.38           C  
ATOM   2381  CE  LYS A 304     -25.406  -6.512  -1.529  1.00 87.38           C  
ATOM   2382  NZ  LYS A 304     -26.219  -7.484  -2.320  1.00 87.38           N  
ATOM   2383  N   SER A 305     -21.516  -4.062   2.615  1.00 82.94           N  
ATOM   2384  CA  SER A 305     -22.109  -3.652   3.881  1.00 82.94           C  
ATOM   2385  C   SER A 305     -22.516  -2.182   3.854  1.00 82.94           C  
ATOM   2386  CB  SER A 305     -21.141  -3.906   5.039  1.00 82.94           C  
ATOM   2387  O   SER A 305     -21.891  -1.375   3.164  1.00 82.94           O  
ATOM   2388  OG  SER A 305     -21.703  -3.441   6.262  1.00 82.94           O  
ATOM   2389  N   ASN A 306     -23.609  -1.843   4.496  1.00 82.12           N  
ATOM   2390  CA  ASN A 306     -24.031  -0.463   4.691  1.00 82.12           C  
ATOM   2391  C   ASN A 306     -23.594   0.074   6.051  1.00 82.12           C  
ATOM   2392  CB  ASN A 306     -25.562  -0.350   4.539  1.00 82.12           C  
ATOM   2393  O   ASN A 306     -24.047   1.141   6.477  1.00 82.12           O  
ATOM   2394  CG  ASN A 306     -26.031  -0.634   3.127  1.00 82.12           C  
ATOM   2395  ND2 ASN A 306     -27.266  -1.097   2.994  1.00 82.12           N  
ATOM   2396  OD1 ASN A 306     -25.281  -0.440   2.162  1.00 82.12           O  
ATOM   2397  N   LEU A 307     -22.797  -0.746   6.711  1.00 87.06           N  
ATOM   2398  CA  LEU A 307     -22.297  -0.357   8.031  1.00 87.06           C  
ATOM   2399  C   LEU A 307     -21.125   0.609   7.910  1.00 87.06           C  
ATOM   2400  CB  LEU A 307     -21.875  -1.593   8.828  1.00 87.06           C  
ATOM   2401  O   LEU A 307     -20.438   0.627   6.891  1.00 87.06           O  
ATOM   2402  CG  LEU A 307     -22.984  -2.598   9.156  1.00 87.06           C  
ATOM   2403  CD1 LEU A 307     -22.391  -3.857   9.781  1.00 87.06           C  
ATOM   2404  CD2 LEU A 307     -24.016  -1.972  10.094  1.00 87.06           C  
ATOM   2405  N   PRO A 308     -20.938   1.365   8.922  1.00 81.50           N  
ATOM   2406  CA  PRO A 308     -19.938   2.436   8.891  1.00 81.50           C  
ATOM   2407  C   PRO A 308     -18.516   1.923   9.102  1.00 81.50           C  
ATOM   2408  CB  PRO A 308     -20.375   3.352  10.039  1.00 81.50           C  
ATOM   2409  O   PRO A 308     -17.562   2.562   8.664  1.00 81.50           O  
ATOM   2410  CG  PRO A 308     -21.156   2.471  10.961  1.00 81.50           C  
ATOM   2411  CD  PRO A 308     -21.812   1.396  10.148  1.00 81.50           C  
ATOM   2412  N   PHE A 309     -18.422   0.657   9.773  1.00 89.19           N  
ATOM   2413  CA  PHE A 309     -17.078   0.145  10.070  1.00 89.19           C  
ATOM   2414  C   PHE A 309     -16.938  -1.300   9.602  1.00 89.19           C  
ATOM   2415  CB  PHE A 309     -16.781   0.244  11.570  1.00 89.19           C  
ATOM   2416  O   PHE A 309     -17.938  -2.008   9.453  1.00 89.19           O  
ATOM   2417  CG  PHE A 309     -16.938   1.633  12.125  1.00 89.19           C  
ATOM   2418  CD1 PHE A 309     -16.016   2.623  11.836  1.00 89.19           C  
ATOM   2419  CD2 PHE A 309     -18.016   1.947  12.945  1.00 89.19           C  
ATOM   2420  CE1 PHE A 309     -16.156   3.910  12.352  1.00 89.19           C  
ATOM   2421  CE2 PHE A 309     -18.172   3.230  13.469  1.00 89.19           C  
ATOM   2422  CZ  PHE A 309     -17.234   4.211  13.164  1.00 89.19           C  
ATOM   2423  N   GLN A 310     -15.695  -1.717   9.352  1.00 92.12           N  
ATOM   2424  CA  GLN A 310     -15.352  -3.102   9.039  1.00 92.12           C  
ATOM   2425  C   GLN A 310     -14.094  -3.537   9.789  1.00 92.12           C  
ATOM   2426  CB  GLN A 310     -15.156  -3.283   7.535  1.00 92.12           C  
ATOM   2427  O   GLN A 310     -13.266  -2.701  10.164  1.00 92.12           O  
ATOM   2428  CG  GLN A 310     -13.961  -2.533   6.973  1.00 92.12           C  
ATOM   2429  CD  GLN A 310     -12.680  -3.346   7.031  1.00 92.12           C  
ATOM   2430  NE2 GLN A 310     -11.539  -2.662   6.992  1.00 92.12           N  
ATOM   2431  OE1 GLN A 310     -12.711  -4.578   7.109  1.00 92.12           O  
ATOM   2432  N   ASN A 311     -14.039  -4.855  10.102  1.00 91.06           N  
ATOM   2433  CA  ASN A 311     -12.875  -5.414  10.781  1.00 91.06           C  
ATOM   2434  C   ASN A 311     -12.242  -6.547   9.977  1.00 91.06           C  
ATOM   2435  CB  ASN A 311     -13.258  -5.906  12.180  1.00 91.06           C  
ATOM   2436  O   ASN A 311     -11.625  -7.449  10.547  1.00 91.06           O  
ATOM   2437  CG  ASN A 311     -14.125  -7.148  12.141  1.00 91.06           C  
ATOM   2438  ND2 ASN A 311     -14.195  -7.855  13.266  1.00 91.06           N  
ATOM   2439  OD1 ASN A 311     -14.734  -7.469  11.117  1.00 91.06           O  
ATOM   2440  N   VAL A 312     -12.383  -6.543   8.664  1.00 89.50           N  
ATOM   2441  CA  VAL A 312     -11.906  -7.586   7.762  1.00 89.50           C  
ATOM   2442  C   VAL A 312     -10.438  -7.344   7.422  1.00 89.50           C  
ATOM   2443  CB  VAL A 312     -12.750  -7.645   6.469  1.00 89.50           C  
ATOM   2444  O   VAL A 312      -9.594  -8.234   7.598  1.00 89.50           O  
ATOM   2445  CG1 VAL A 312     -12.172  -8.672   5.492  1.00 89.50           C  
ATOM   2446  CG2 VAL A 312     -14.203  -7.969   6.793  1.00 89.50           C  
ATOM   2447  N   HIS A 313     -10.094  -6.152   6.875  1.00 88.50           N  
ATOM   2448  CA  HIS A 313      -8.703  -5.844   6.551  1.00 88.50           C  
ATOM   2449  C   HIS A 313      -8.469  -4.336   6.527  1.00 88.50           C  
ATOM   2450  CB  HIS A 313      -8.320  -6.457   5.203  1.00 88.50           C  
ATOM   2451  O   HIS A 313      -9.320  -3.578   6.055  1.00 88.50           O  
ATOM   2452  CG  HIS A 313      -6.844  -6.535   4.984  1.00 88.50           C  
ATOM   2453  CD2 HIS A 313      -5.977  -7.570   5.105  1.00 88.50           C  
ATOM   2454  ND1 HIS A 313      -6.090  -5.449   4.590  1.00 88.50           N  
ATOM   2455  CE1 HIS A 313      -4.824  -5.816   4.477  1.00 88.50           C  
ATOM   2456  NE2 HIS A 313      -4.730  -7.098   4.785  1.00 88.50           N  
ATOM   2457  N   PRO A 314      -7.312  -3.879   7.023  1.00 84.81           N  
ATOM   2458  CA  PRO A 314      -6.992  -2.449   7.051  1.00 84.81           C  
ATOM   2459  C   PRO A 314      -6.758  -1.869   5.660  1.00 84.81           C  
ATOM   2460  CB  PRO A 314      -5.719  -2.389   7.895  1.00 84.81           C  
ATOM   2461  O   PRO A 314      -6.930  -0.666   5.449  1.00 84.81           O  
ATOM   2462  CG  PRO A 314      -5.172  -3.779   7.859  1.00 84.81           C  
ATOM   2463  CD  PRO A 314      -6.312  -4.738   7.684  1.00 84.81           C  
ATOM   2464  N   VAL A 315      -6.301  -2.717   4.723  1.00 85.00           N  
ATOM   2465  CA  VAL A 315      -6.078  -2.264   3.354  1.00 85.00           C  
ATOM   2466  C   VAL A 315      -7.316  -2.549   2.506  1.00 85.00           C  
ATOM   2467  CB  VAL A 315      -4.836  -2.939   2.729  1.00 85.00           C  
ATOM   2468  O   VAL A 315      -7.672  -3.707   2.287  1.00 85.00           O  
ATOM   2469  CG1 VAL A 315      -4.633  -2.469   1.289  1.00 85.00           C  
ATOM   2470  CG2 VAL A 315      -3.594  -2.650   3.568  1.00 85.00           C  
ATOM   2471  N   THR A 316      -7.992  -1.450   2.061  1.00 87.69           N  
ATOM   2472  CA  THR A 316      -9.211  -1.588   1.275  1.00 87.69           C  
ATOM   2473  C   THR A 316      -9.148  -0.730   0.015  1.00 87.69           C  
ATOM   2474  CB  THR A 316     -10.453  -1.197   2.098  1.00 87.69           C  
ATOM   2475  O   THR A 316      -8.453   0.292  -0.010  1.00 87.69           O  
ATOM   2476  CG2 THR A 316     -10.578  -2.059   3.352  1.00 87.69           C  
ATOM   2477  OG1 THR A 316     -10.352   0.178   2.484  1.00 87.69           O  
ATOM   2478  N   ILE A 317      -9.773  -1.133  -1.058  1.00 87.06           N  
ATOM   2479  CA  ILE A 317      -9.836  -0.385  -2.307  1.00 87.06           C  
ATOM   2480  C   ILE A 317     -11.297  -0.148  -2.688  1.00 87.06           C  
ATOM   2481  CB  ILE A 317      -9.102  -1.120  -3.449  1.00 87.06           C  
ATOM   2482  O   ILE A 317     -12.109  -1.078  -2.678  1.00 87.06           O  
ATOM   2483  CG1 ILE A 317      -7.629  -1.337  -3.080  1.00 87.06           C  
ATOM   2484  CG2 ILE A 317      -9.227  -0.345  -4.762  1.00 87.06           C  
ATOM   2485  CD1 ILE A 317      -6.871  -2.227  -4.055  1.00 87.06           C  
ATOM   2486  N   GLY A 318     -11.672   1.112  -2.992  1.00 86.38           N  
ATOM   2487  CA  GLY A 318     -13.047   1.454  -3.334  1.00 86.38           C  
ATOM   2488  C   GLY A 318     -13.797   2.115  -2.193  1.00 86.38           C  
ATOM   2489  O   GLY A 318     -13.188   2.701  -1.297  1.00 86.38           O  
ATOM   2490  N   GLU A 319     -15.086   2.055  -2.197  1.00 87.44           N  
ATOM   2491  CA  GLU A 319     -15.938   2.625  -1.161  1.00 87.44           C  
ATOM   2492  C   GLU A 319     -16.188   1.623  -0.037  1.00 87.44           C  
ATOM   2493  CB  GLU A 319     -17.266   3.088  -1.758  1.00 87.44           C  
ATOM   2494  O   GLU A 319     -17.172   0.884  -0.064  1.00 87.44           O  
ATOM   2495  CG  GLU A 319     -17.125   4.195  -2.791  1.00 87.44           C  
ATOM   2496  CD  GLU A 319     -18.453   4.645  -3.375  1.00 87.44           C  
ATOM   2497  OE1 GLU A 319     -18.469   5.520  -4.270  1.00 87.44           O  
ATOM   2498  OE2 GLU A 319     -19.500   4.117  -2.934  1.00 87.44           O  
ATOM   2499  N   CYS A 320     -15.195   1.526   0.920  1.00 88.00           N  
ATOM   2500  CA  CYS A 320     -15.266   0.545   1.997  1.00 88.00           C  
ATOM   2501  C   CYS A 320     -15.492   1.226   3.342  1.00 88.00           C  
ATOM   2502  CB  CYS A 320     -13.992  -0.292   2.049  1.00 88.00           C  
ATOM   2503  O   CYS A 320     -15.016   2.342   3.564  1.00 88.00           O  
ATOM   2504  SG  CYS A 320     -13.617  -1.144   0.500  1.00 88.00           S  
ATOM   2505  N   PRO A 321     -16.391   0.504   4.191  1.00 86.88           N  
ATOM   2506  CA  PRO A 321     -16.453   0.978   5.574  1.00 86.88           C  
ATOM   2507  C   PRO A 321     -15.086   1.057   6.238  1.00 86.88           C  
ATOM   2508  CB  PRO A 321     -17.344  -0.068   6.262  1.00 86.88           C  
ATOM   2509  O   PRO A 321     -14.164   0.340   5.844  1.00 86.88           O  
ATOM   2510  CG  PRO A 321     -18.078  -0.744   5.148  1.00 86.88           C  
ATOM   2511  CD  PRO A 321     -17.203  -0.707   3.920  1.00 86.88           C  
ATOM   2512  N   LYS A 322     -14.922   1.890   7.172  1.00 84.31           N  
ATOM   2513  CA  LYS A 322     -13.625   2.150   7.777  1.00 84.31           C  
ATOM   2514  C   LYS A 322     -13.195   1.001   8.688  1.00 84.31           C  
ATOM   2515  CB  LYS A 322     -13.648   3.461   8.562  1.00 84.31           C  
ATOM   2516  O   LYS A 322     -14.016   0.470   9.445  1.00 84.31           O  
ATOM   2517  CG  LYS A 322     -13.867   4.695   7.703  1.00 84.31           C  
ATOM   2518  CD  LYS A 322     -12.695   4.934   6.762  1.00 84.31           C  
ATOM   2519  CE  LYS A 322     -12.906   6.188   5.918  1.00 84.31           C  
ATOM   2520  NZ  LYS A 322     -11.797   6.375   4.926  1.00 84.31           N  
ATOM   2521  N   TYR A 323     -11.938   0.752   8.594  1.00 86.81           N  
ATOM   2522  CA  TYR A 323     -11.391  -0.362   9.352  1.00 86.81           C  
ATOM   2523  C   TYR A 323     -11.219   0.014  10.820  1.00 86.81           C  
ATOM   2524  CB  TYR A 323     -10.039  -0.802   8.766  1.00 86.81           C  
ATOM   2525  O   TYR A 323     -10.711   1.092  11.141  1.00 86.81           O  
ATOM   2526  CG  TYR A 323      -9.367  -1.903   9.555  1.00 86.81           C  
ATOM   2527  CD1 TYR A 323      -8.367  -1.614  10.477  1.00 86.81           C  
ATOM   2528  CD2 TYR A 323      -9.734  -3.232   9.367  1.00 86.81           C  
ATOM   2529  CE1 TYR A 323      -7.746  -2.625  11.203  1.00 86.81           C  
ATOM   2530  CE2 TYR A 323      -9.117  -4.254  10.086  1.00 86.81           C  
ATOM   2531  OH  TYR A 323      -7.512  -4.945  11.711  1.00 86.81           O  
ATOM   2532  CZ  TYR A 323      -8.125  -3.939  11.000  1.00 86.81           C  
ATOM   2533  N   VAL A 324     -11.609  -0.837  11.742  1.00 87.50           N  
ATOM   2534  CA  VAL A 324     -11.422  -0.716  13.180  1.00 87.50           C  
ATOM   2535  C   VAL A 324     -10.914  -2.039  13.750  1.00 87.50           C  
ATOM   2536  CB  VAL A 324     -12.734  -0.301  13.891  1.00 87.50           C  
ATOM   2537  O   VAL A 324     -11.477  -3.100  13.469  1.00 87.50           O  
ATOM   2538  CG1 VAL A 324     -12.523  -0.216  15.398  1.00 87.50           C  
ATOM   2539  CG2 VAL A 324     -13.234   1.032  13.344  1.00 87.50           C  
ATOM   2540  N   LYS A 325      -9.820  -1.917  14.406  1.00 86.56           N  
ATOM   2541  CA  LYS A 325      -9.195  -3.102  14.992  1.00 86.56           C  
ATOM   2542  C   LYS A 325      -9.922  -3.543  16.250  1.00 86.56           C  
ATOM   2543  CB  LYS A 325      -7.719  -2.836  15.305  1.00 86.56           C  
ATOM   2544  O   LYS A 325      -9.398  -3.414  17.359  1.00 86.56           O  
ATOM   2545  CG  LYS A 325      -6.918  -4.090  15.617  1.00 86.56           C  
ATOM   2546  CD  LYS A 325      -5.441  -3.773  15.812  1.00 86.56           C  
ATOM   2547  CE  LYS A 325      -4.625  -5.035  16.062  1.00 86.56           C  
ATOM   2548  NZ  LYS A 325      -3.178  -4.730  16.266  1.00 86.56           N  
ATOM   2549  N   SER A 326     -11.227  -3.820  16.172  1.00 86.06           N  
ATOM   2550  CA  SER A 326     -12.102  -4.285  17.234  1.00 86.06           C  
ATOM   2551  C   SER A 326     -12.953  -5.469  16.781  1.00 86.06           C  
ATOM   2552  CB  SER A 326     -13.008  -3.152  17.719  1.00 86.06           C  
ATOM   2553  O   SER A 326     -13.234  -5.613  15.594  1.00 86.06           O  
ATOM   2554  OG  SER A 326     -13.750  -3.553  18.859  1.00 86.06           O  
ATOM   2555  N   THR A 327     -13.219  -6.328  17.750  1.00 84.25           N  
ATOM   2556  CA  THR A 327     -13.992  -7.527  17.453  1.00 84.25           C  
ATOM   2557  C   THR A 327     -15.484  -7.223  17.453  1.00 84.25           C  
ATOM   2558  CB  THR A 327     -13.688  -8.656  18.453  1.00 84.25           C  
ATOM   2559  O   THR A 327     -16.250  -7.859  16.734  1.00 84.25           O  
ATOM   2560  CG2 THR A 327     -12.250  -9.148  18.312  1.00 84.25           C  
ATOM   2561  OG1 THR A 327     -13.898  -8.172  19.781  1.00 84.25           O  
ATOM   2562  N   GLN A 328     -15.797  -6.176  18.219  1.00 84.69           N  
ATOM   2563  CA  GLN A 328     -17.203  -5.773  18.297  1.00 84.69           C  
ATOM   2564  C   GLN A 328     -17.328  -4.289  18.609  1.00 84.69           C  
ATOM   2565  CB  GLN A 328     -17.938  -6.605  19.344  1.00 84.69           C  
ATOM   2566  O   GLN A 328     -16.578  -3.760  19.438  1.00 84.69           O  
ATOM   2567  CG  GLN A 328     -18.016  -8.086  19.000  1.00 84.69           C  
ATOM   2568  CD  GLN A 328     -18.766  -8.891  20.062  1.00 84.69           C  
ATOM   2569  NE2 GLN A 328     -19.156 -10.109  19.703  1.00 84.69           N  
ATOM   2570  OE1 GLN A 328     -18.984  -8.414  21.172  1.00 84.69           O  
ATOM   2571  N   LEU A 329     -18.219  -3.643  17.891  1.00 86.81           N  
ATOM   2572  CA  LEU A 329     -18.625  -2.266  18.141  1.00 86.81           C  
ATOM   2573  C   LEU A 329     -20.141  -2.146  18.188  1.00 86.81           C  
ATOM   2574  CB  LEU A 329     -18.047  -1.326  17.078  1.00 86.81           C  
ATOM   2575  O   LEU A 329     -20.781  -1.925  17.141  1.00 86.81           O  
ATOM   2576  CG  LEU A 329     -16.531  -1.085  17.141  1.00 86.81           C  
ATOM   2577  CD1 LEU A 329     -16.078  -0.294  15.914  1.00 86.81           C  
ATOM   2578  CD2 LEU A 329     -16.156  -0.357  18.422  1.00 86.81           C  
ATOM   2579  N   ARG A 330     -20.672  -2.303  19.438  1.00 88.38           N  
ATOM   2580  CA  ARG A 330     -22.109  -2.375  19.578  1.00 88.38           C  
ATOM   2581  C   ARG A 330     -22.688  -1.024  19.984  1.00 88.38           C  
ATOM   2582  CB  ARG A 330     -22.500  -3.441  20.609  1.00 88.38           C  
ATOM   2583  O   ARG A 330     -22.188  -0.374  20.906  1.00 88.38           O  
ATOM   2584  CG  ARG A 330     -22.234  -4.867  20.156  1.00 88.38           C  
ATOM   2585  CD  ARG A 330     -22.891  -5.887  21.062  1.00 88.38           C  
ATOM   2586  NE  ARG A 330     -22.703  -7.250  20.578  1.00 88.38           N  
ATOM   2587  NH1 ARG A 330     -24.344  -8.180  21.922  1.00 88.38           N  
ATOM   2588  NH2 ARG A 330     -23.141  -9.500  20.484  1.00 88.38           N  
ATOM   2589  CZ  ARG A 330     -23.391  -8.305  21.000  1.00 88.38           C  
ATOM   2590  N   MET A 331     -23.703  -0.709  19.297  1.00 84.12           N  
ATOM   2591  CA  MET A 331     -24.422   0.517  19.625  1.00 84.12           C  
ATOM   2592  C   MET A 331     -25.797   0.199  20.188  1.00 84.12           C  
ATOM   2593  CB  MET A 331     -24.562   1.397  18.375  1.00 84.12           C  
ATOM   2594  O   MET A 331     -26.531  -0.628  19.641  1.00 84.12           O  
ATOM   2595  CG  MET A 331     -25.203   2.746  18.656  1.00 84.12           C  
ATOM   2596  SD  MET A 331     -25.453   3.730  17.125  1.00 84.12           S  
ATOM   2597  CE  MET A 331     -23.750   4.281  16.812  1.00 84.12           C  
ATOM   2598  N   ALA A 332     -26.000   0.834  21.312  1.00 78.88           N  
ATOM   2599  CA  ALA A 332     -27.281   0.611  21.969  1.00 78.88           C  
ATOM   2600  C   ALA A 332     -28.406   1.313  21.219  1.00 78.88           C  
ATOM   2601  CB  ALA A 332     -27.234   1.092  23.422  1.00 78.88           C  
ATOM   2602  O   ALA A 332     -28.297   2.494  20.875  1.00 78.88           O  
ATOM   2603  N   THR A 333     -29.453   0.603  20.766  1.00 70.25           N  
ATOM   2604  CA  THR A 333     -30.625   1.163  20.109  1.00 70.25           C  
ATOM   2605  C   THR A 333     -31.844   1.071  21.016  1.00 70.25           C  
ATOM   2606  CB  THR A 333     -30.906   0.446  18.766  1.00 70.25           C  
ATOM   2607  O   THR A 333     -32.906   1.599  20.672  1.00 70.25           O  
ATOM   2608  CG2 THR A 333     -29.766   0.639  17.781  1.00 70.25           C  
ATOM   2609  OG1 THR A 333     -31.078  -0.955  19.016  1.00 70.25           O  
ATOM   2610  N   GLY A 334     -31.578   0.526  22.156  1.00 63.31           N  
ATOM   2611  CA  GLY A 334     -32.625   0.325  23.156  1.00 63.31           C  
ATOM   2612  C   GLY A 334     -32.219   0.817  24.531  1.00 63.31           C  
ATOM   2613  O   GLY A 334     -31.203   1.498  24.688  1.00 63.31           O  
ATOM   2614  N   LEU A 335     -33.062   0.612  25.578  1.00 64.81           N  
ATOM   2615  CA  LEU A 335     -32.844   1.109  26.938  1.00 64.81           C  
ATOM   2616  C   LEU A 335     -32.031   0.118  27.750  1.00 64.81           C  
ATOM   2617  CB  LEU A 335     -34.188   1.376  27.625  1.00 64.81           C  
ATOM   2618  O   LEU A 335     -31.828  -1.021  27.328  1.00 64.81           O  
ATOM   2619  CG  LEU A 335     -35.156   2.332  26.891  1.00 64.81           C  
ATOM   2620  CD1 LEU A 335     -36.562   2.207  27.469  1.00 64.81           C  
ATOM   2621  CD2 LEU A 335     -34.656   3.768  27.000  1.00 64.81           C  
ATOM   2622  N   ARG A 336     -31.594   0.589  28.781  1.00 67.56           N  
ATOM   2623  CA  ARG A 336     -30.938  -0.296  29.734  1.00 67.56           C  
ATOM   2624  C   ARG A 336     -31.875  -1.414  30.172  1.00 67.56           C  
ATOM   2625  CB  ARG A 336     -30.469   0.494  30.953  1.00 67.56           C  
ATOM   2626  O   ARG A 336     -33.062  -1.180  30.406  1.00 67.56           O  
ATOM   2627  CG  ARG A 336     -29.203   1.308  30.703  1.00 67.56           C  
ATOM   2628  CD  ARG A 336     -28.734   2.025  31.969  1.00 67.56           C  
ATOM   2629  NE  ARG A 336     -27.516   2.795  31.719  1.00 67.56           N  
ATOM   2630  NH1 ARG A 336     -27.359   3.602  33.875  1.00 67.56           N  
ATOM   2631  NH2 ARG A 336     -25.797   4.188  32.312  1.00 67.56           N  
ATOM   2632  CZ  ARG A 336     -26.891   3.527  32.656  1.00 67.56           C  
ATOM   2633  N   ASN A 337     -31.375  -2.697  30.094  1.00 63.41           N  
ATOM   2634  CA  ASN A 337     -32.156  -3.881  30.406  1.00 63.41           C  
ATOM   2635  C   ASN A 337     -31.859  -4.387  31.812  1.00 63.41           C  
ATOM   2636  CB  ASN A 337     -31.906  -4.988  29.391  1.00 63.41           C  
ATOM   2637  O   ASN A 337     -30.688  -4.480  32.219  1.00 63.41           O  
ATOM   2638  CG  ASN A 337     -32.844  -6.168  29.562  1.00 63.41           C  
ATOM   2639  ND2 ASN A 337     -32.438  -7.340  29.109  1.00 63.41           N  
ATOM   2640  OD1 ASN A 337     -33.938  -6.023  30.094  1.00 63.41           O  
ATOM   2641  N   ILE A 338     -32.781  -4.516  32.625  1.00 55.75           N  
ATOM   2642  CA  ILE A 338     -32.656  -5.203  33.906  1.00 55.75           C  
ATOM   2643  C   ILE A 338     -33.125  -6.648  33.750  1.00 55.75           C  
ATOM   2644  CB  ILE A 338     -33.438  -4.480  35.000  1.00 55.75           C  
ATOM   2645  O   ILE A 338     -34.281  -6.895  33.438  1.00 55.75           O  
ATOM   2646  CG1 ILE A 338     -32.969  -3.027  35.156  1.00 55.75           C  
ATOM   2647  CG2 ILE A 338     -33.312  -5.227  36.344  1.00 55.75           C  
ATOM   2648  CD1 ILE A 338     -33.906  -2.152  35.969  1.00 55.75           C  
ATOM   2649  N   PRO A 339     -32.188  -7.648  33.750  1.00 49.38           N  
ATOM   2650  CA  PRO A 339     -32.562  -9.047  33.531  1.00 49.38           C  
ATOM   2651  C   PRO A 339     -33.719  -9.492  34.438  1.00 49.38           C  
ATOM   2652  CB  PRO A 339     -31.266  -9.805  33.906  1.00 49.38           C  
ATOM   2653  O   PRO A 339     -33.844  -9.031  35.562  1.00 49.38           O  
ATOM   2654  CG  PRO A 339     -30.281  -8.742  34.250  1.00 49.38           C  
ATOM   2655  CD  PRO A 339     -30.984  -7.418  34.250  1.00 49.38           C  
ATOM   2656  N   SER A 340     -34.906  -9.992  33.875  1.00 41.53           N  
ATOM   2657  CA  SER A 340     -36.000 -10.609  34.625  1.00 41.53           C  
ATOM   2658  C   SER A 340     -35.531 -11.711  35.531  1.00 41.53           C  
ATOM   2659  CB  SER A 340     -37.031 -11.164  33.656  1.00 41.53           C  
ATOM   2660  O   SER A 340     -34.781 -12.602  35.125  1.00 41.53           O  
ATOM   2661  OG  SER A 340     -36.531 -12.312  32.969  1.00 41.53           O  
ATOM   2662  N   ILE A 341     -34.812 -11.453  36.656  1.00 41.94           N  
ATOM   2663  CA  ILE A 341     -34.375 -12.531  37.531  1.00 41.94           C  
ATOM   2664  C   ILE A 341     -35.594 -13.133  38.250  1.00 41.94           C  
ATOM   2665  CB  ILE A 341     -33.344 -12.039  38.594  1.00 41.94           C  
ATOM   2666  O   ILE A 341     -36.469 -12.406  38.719  1.00 41.94           O  
ATOM   2667  CG1 ILE A 341     -32.156 -11.398  37.875  1.00 41.94           C  
ATOM   2668  CG2 ILE A 341     -32.906 -13.188  39.500  1.00 41.94           C  
ATOM   2669  CD1 ILE A 341     -31.219 -10.633  38.781  1.00 41.94           C  
ATOM   2670  N   GLN A 342     -36.062 -14.406  37.906  1.00 37.91           N  
ATOM   2671  CA  GLN A 342     -36.906 -15.352  38.656  1.00 37.91           C  
ATOM   2672  C   GLN A 342     -36.625 -15.305  40.125  1.00 37.91           C  
ATOM   2673  CB  GLN A 342     -36.719 -16.766  38.094  1.00 37.91           C  
ATOM   2674  O   GLN A 342     -35.469 -15.070  40.531  1.00 37.91           O  
ATOM   2675  CG  GLN A 342     -37.719 -17.188  37.062  1.00 37.91           C  
ATOM   2676  CD  GLN A 342     -37.500 -18.594  36.531  1.00 37.91           C  
ATOM   2677  NE2 GLN A 342     -38.125 -18.922  35.438  1.00 37.91           N  
ATOM   2678  OE1 GLN A 342     -36.750 -19.375  37.156  1.00 37.91           O  
ATOM   2679  N   SER A 343     -37.469 -14.727  41.031  1.00 42.41           N  
ATOM   2680  CA  SER A 343     -37.469 -14.805  42.469  1.00 42.41           C  
ATOM   2681  C   SER A 343     -36.375 -15.750  42.969  1.00 42.41           C  
ATOM   2682  CB  SER A 343     -38.812 -15.266  43.031  1.00 42.41           C  
ATOM   2683  O   SER A 343     -36.219 -16.875  42.469  1.00 42.41           O  
ATOM   2684  OG  SER A 343     -39.000 -16.656  42.781  1.00 42.41           O  
ATOM   2685  N   ARG A 344     -35.031 -15.273  43.156  1.00 37.34           N  
ATOM   2686  CA  ARG A 344     -33.875 -16.047  43.656  1.00 37.34           C  
ATOM   2687  C   ARG A 344     -34.156 -16.578  45.062  1.00 37.34           C  
ATOM   2688  CB  ARG A 344     -32.594 -15.195  43.656  1.00 37.34           C  
ATOM   2689  O   ARG A 344     -33.344 -17.344  45.625  1.00 37.34           O  
ATOM   2690  CG  ARG A 344     -32.094 -14.891  42.250  1.00 37.34           C  
ATOM   2691  CD  ARG A 344     -30.641 -14.406  42.281  1.00 37.34           C  
ATOM   2692  NE  ARG A 344     -29.969 -14.625  41.000  1.00 37.34           N  
ATOM   2693  NH1 ARG A 344     -28.250 -13.141  41.438  1.00 37.34           N  
ATOM   2694  NH2 ARG A 344     -28.328 -14.297  39.438  1.00 37.34           N  
ATOM   2695  CZ  ARG A 344     -28.844 -14.023  40.625  1.00 37.34           C  
ATOM   2696  N   GLY A 345     -35.594 -16.625  45.469  1.00 45.09           N  
ATOM   2697  CA  GLY A 345     -35.844 -17.312  46.719  1.00 45.09           C  
ATOM   2698  C   GLY A 345     -34.750 -17.078  47.750  1.00 45.09           C  
ATOM   2699  O   GLY A 345     -33.969 -16.125  47.625  1.00 45.09           O  
ATOM   2700  N   LEU A 346     -34.625 -17.500  48.875  1.00 41.78           N  
ATOM   2701  CA  LEU A 346     -33.844 -17.500  50.125  1.00 41.78           C  
ATOM   2702  C   LEU A 346     -32.344 -17.484  49.875  1.00 41.78           C  
ATOM   2703  CB  LEU A 346     -34.219 -18.719  50.969  1.00 41.78           C  
ATOM   2704  O   LEU A 346     -31.609 -16.797  50.562  1.00 41.78           O  
ATOM   2705  CG  LEU A 346     -33.594 -18.812  52.375  1.00 41.78           C  
ATOM   2706  CD1 LEU A 346     -34.094 -17.703  53.281  1.00 41.78           C  
ATOM   2707  CD2 LEU A 346     -33.812 -20.172  53.000  1.00 41.78           C  
ATOM   2708  N   PHE A 347     -31.859 -17.938  48.688  1.00 38.38           N  
ATOM   2709  CA  PHE A 347     -30.438 -18.000  48.375  1.00 38.38           C  
ATOM   2710  C   PHE A 347     -30.000 -16.766  47.594  1.00 38.38           C  
ATOM   2711  CB  PHE A 347     -30.109 -19.266  47.562  1.00 38.38           C  
ATOM   2712  O   PHE A 347     -28.875 -16.281  47.750  1.00 38.38           O  
ATOM   2713  CG  PHE A 347     -30.016 -20.516  48.375  1.00 38.38           C  
ATOM   2714  CD1 PHE A 347     -28.875 -20.781  49.125  1.00 38.38           C  
ATOM   2715  CD2 PHE A 347     -31.062 -21.422  48.438  1.00 38.38           C  
ATOM   2716  CE1 PHE A 347     -28.766 -21.922  49.906  1.00 38.38           C  
ATOM   2717  CE2 PHE A 347     -30.969 -22.578  49.188  1.00 38.38           C  
ATOM   2718  CZ  PHE A 347     -29.828 -22.828  49.938  1.00 38.38           C  
ATOM   2719  N   GLY A 348     -30.891 -16.000  47.000  1.00 42.97           N  
ATOM   2720  CA  GLY A 348     -30.812 -14.688  46.375  1.00 42.97           C  
ATOM   2721  C   GLY A 348     -30.875 -13.547  47.375  1.00 42.97           C  
ATOM   2722  O   GLY A 348     -30.188 -12.539  47.219  1.00 42.97           O  
ATOM   2723  N   ALA A 349     -31.500 -13.719  48.531  1.00 40.84           N  
ATOM   2724  CA  ALA A 349     -31.578 -12.836  49.688  1.00 40.84           C  
ATOM   2725  C   ALA A 349     -30.312 -12.938  50.531  1.00 40.84           C  
ATOM   2726  CB  ALA A 349     -32.812 -13.180  50.531  1.00 40.84           C  
ATOM   2727  O   ALA A 349     -29.828 -11.930  51.031  1.00 40.84           O  
ATOM   2728  N   ILE A 350     -29.672 -14.016  50.406  1.00 42.00           N  
ATOM   2729  CA  ILE A 350     -28.453 -14.289  51.156  1.00 42.00           C  
ATOM   2730  C   ILE A 350     -27.234 -13.781  50.375  1.00 42.00           C  
ATOM   2731  CB  ILE A 350     -28.297 -15.789  51.469  1.00 42.00           C  
ATOM   2732  O   ILE A 350     -26.344 -13.156  50.969  1.00 42.00           O  
ATOM   2733  CG1 ILE A 350     -29.422 -16.250  52.406  1.00 42.00           C  
ATOM   2734  CG2 ILE A 350     -26.922 -16.078  52.094  1.00 42.00           C  
ATOM   2735  CD1 ILE A 350     -29.438 -17.766  52.656  1.00 42.00           C  
ATOM   2736  N   ALA A 351     -27.266 -13.906  49.094  1.00 41.34           N  
ATOM   2737  CA  ALA A 351     -26.234 -13.367  48.219  1.00 41.34           C  
ATOM   2738  C   ALA A 351     -26.391 -11.859  48.031  1.00 41.34           C  
ATOM   2739  CB  ALA A 351     -26.281 -14.062  46.844  1.00 41.34           C  
ATOM   2740  O   ALA A 351     -25.406 -11.125  48.000  1.00 41.34           O  
ATOM   2741  N   GLY A 352     -27.500 -11.336  48.156  1.00 43.75           N  
ATOM   2742  CA  GLY A 352     -27.891  -9.938  48.125  1.00 43.75           C  
ATOM   2743  C   GLY A 352     -27.641  -9.227  49.438  1.00 43.75           C  
ATOM   2744  O   GLY A 352     -27.266  -8.047  49.469  1.00 43.75           O  
ATOM   2745  N   PHE A 353     -27.656  -9.898  50.531  1.00 39.19           N  
ATOM   2746  CA  PHE A 353     -27.312  -9.406  51.875  1.00 39.19           C  
ATOM   2747  C   PHE A 353     -25.797  -9.344  52.031  1.00 39.19           C  
ATOM   2748  CB  PHE A 353     -27.922 -10.297  52.969  1.00 39.19           C  
ATOM   2749  O   PHE A 353     -25.266  -8.398  52.625  1.00 39.19           O  
ATOM   2750  CG  PHE A 353     -27.672  -9.797  54.344  1.00 39.19           C  
ATOM   2751  CD1 PHE A 353     -26.719 -10.391  55.156  1.00 39.19           C  
ATOM   2752  CD2 PHE A 353     -28.406  -8.734  54.844  1.00 39.19           C  
ATOM   2753  CE1 PHE A 353     -26.500  -9.930  56.469  1.00 39.19           C  
ATOM   2754  CE2 PHE A 353     -28.203  -8.266  56.156  1.00 39.19           C  
ATOM   2755  CZ  PHE A 353     -27.234  -8.867  56.938  1.00 39.19           C  
ATOM   2756  N   ILE A 354     -25.047 -10.141  51.312  1.00 44.66           N  
ATOM   2757  CA  ILE A 354     -23.594 -10.203  51.375  1.00 44.66           C  
ATOM   2758  C   ILE A 354     -22.984  -9.148  50.438  1.00 44.66           C  
ATOM   2759  CB  ILE A 354     -23.062 -11.609  50.969  1.00 44.66           C  
ATOM   2760  O   ILE A 354     -21.984  -8.508  50.781  1.00 44.66           O  
ATOM   2761  CG1 ILE A 354     -23.547 -12.648  52.000  1.00 44.66           C  
ATOM   2762  CG2 ILE A 354     -21.547 -11.609  50.875  1.00 44.66           C  
ATOM   2763  CD1 ILE A 354     -23.156 -14.078  51.656  1.00 44.66           C  
ATOM   2764  N   GLU A 355     -23.734  -8.680  49.438  1.00 39.88           N  
ATOM   2765  CA  GLU A 355     -23.266  -7.762  48.406  1.00 39.88           C  
ATOM   2766  C   GLU A 355     -23.828  -6.359  48.625  1.00 39.88           C  
ATOM   2767  CB  GLU A 355     -23.641  -8.281  47.031  1.00 39.88           C  
ATOM   2768  O   GLU A 355     -23.172  -5.363  48.312  1.00 39.88           O  
ATOM   2769  CG  GLU A 355     -22.688  -9.352  46.500  1.00 39.88           C  
ATOM   2770  CD  GLU A 355     -23.125  -9.930  45.156  1.00 39.88           C  
ATOM   2771  OE1 GLU A 355     -22.469 -10.883  44.656  1.00 39.88           O  
ATOM   2772  OE2 GLU A 355     -24.125  -9.430  44.594  1.00 39.88           O  
ATOM   2773  N   GLY A 356     -24.766  -6.172  49.625  1.00 38.00           N  
ATOM   2774  CA  GLY A 356     -25.328  -4.832  49.656  1.00 38.00           C  
ATOM   2775  C   GLY A 356     -26.234  -4.594  50.844  1.00 38.00           C  
ATOM   2776  O   GLY A 356     -26.922  -3.578  50.906  1.00 38.00           O  
ATOM   2777  N   GLY A 357     -26.062  -5.484  52.031  1.00 40.62           N  
ATOM   2778  CA  GLY A 357     -26.797  -5.305  53.250  1.00 40.62           C  
ATOM   2779  C   GLY A 357     -28.297  -5.473  53.094  1.00 40.62           C  
ATOM   2780  O   GLY A 357     -28.750  -6.277  52.281  1.00 40.62           O  
ATOM   2781  N   TRP A 358     -29.250  -4.961  53.875  1.00 41.03           N  
ATOM   2782  CA  TRP A 358     -30.703  -5.094  54.000  1.00 41.03           C  
ATOM   2783  C   TRP A 358     -31.391  -4.781  52.688  1.00 41.03           C  
ATOM   2784  CB  TRP A 358     -31.234  -4.176  55.094  1.00 41.03           C  
ATOM   2785  O   TRP A 358     -32.344  -5.457  52.281  1.00 41.03           O  
ATOM   2786  CG  TRP A 358     -31.484  -4.867  56.406  1.00 41.03           C  
ATOM   2787  CD1 TRP A 358     -30.734  -4.785  57.531  1.00 41.03           C  
ATOM   2788  CD2 TRP A 358     -32.562  -5.750  56.719  1.00 41.03           C  
ATOM   2789  CE2 TRP A 358     -32.406  -6.168  58.031  1.00 41.03           C  
ATOM   2790  CE3 TRP A 358     -33.656  -6.230  55.969  1.00 41.03           C  
ATOM   2791  NE1 TRP A 358     -31.281  -5.566  58.531  1.00 41.03           N  
ATOM   2792  CH2 TRP A 358     -34.375  -7.500  57.938  1.00 41.03           C  
ATOM   2793  CZ2 TRP A 358     -33.312  -7.047  58.656  1.00 41.03           C  
ATOM   2794  CZ3 TRP A 358     -34.562  -7.102  56.594  1.00 41.03           C  
ATOM   2795  N   THR A 359     -30.719  -3.934  51.844  1.00 37.56           N  
ATOM   2796  CA  THR A 359     -31.125  -3.580  50.469  1.00 37.56           C  
ATOM   2797  C   THR A 359     -30.688  -4.652  49.469  1.00 37.56           C  
ATOM   2798  CB  THR A 359     -30.547  -2.217  50.062  1.00 37.56           C  
ATOM   2799  O   THR A 359     -31.422  -4.953  48.531  1.00 37.56           O  
ATOM   2800  CG2 THR A 359     -31.266  -1.071  50.750  1.00 37.56           C  
ATOM   2801  OG1 THR A 359     -29.156  -2.178  50.375  1.00 37.56           O  
ATOM   2802  N   GLY A 360     -29.688  -5.383  49.719  1.00 42.28           N  
ATOM   2803  CA  GLY A 360     -29.125  -6.520  49.000  1.00 42.28           C  
ATOM   2804  C   GLY A 360     -29.875  -7.812  49.250  1.00 42.28           C  
ATOM   2805  O   GLY A 360     -29.984  -8.656  48.344  1.00 42.28           O  
ATOM   2806  N   MET A 361     -30.594  -7.891  50.406  1.00 45.91           N  
ATOM   2807  CA  MET A 361     -31.406  -9.023  50.844  1.00 45.91           C  
ATOM   2808  C   MET A 361     -32.781  -8.984  50.188  1.00 45.91           C  
ATOM   2809  CB  MET A 361     -31.531  -9.023  52.375  1.00 45.91           C  
ATOM   2810  O   MET A 361     -33.281 -10.016  49.750  1.00 45.91           O  
ATOM   2811  CG  MET A 361     -32.344 -10.188  52.906  1.00 45.91           C  
ATOM   2812  SD  MET A 361     -32.688 -10.031  54.719  1.00 45.91           S  
ATOM   2813  CE  MET A 361     -33.969  -8.758  54.656  1.00 45.91           C  
ATOM   2814  N   ILE A 362     -33.312  -7.883  49.969  1.00 42.22           N  
ATOM   2815  CA  ILE A 362     -34.625  -7.625  49.375  1.00 42.22           C  
ATOM   2816  C   ILE A 362     -34.500  -7.770  47.844  1.00 42.22           C  
ATOM   2817  CB  ILE A 362     -35.156  -6.219  49.750  1.00 42.22           C  
ATOM   2818  O   ILE A 362     -35.375  -8.367  47.219  1.00 42.22           O  
ATOM   2819  CG1 ILE A 362     -35.469  -6.141  51.250  1.00 42.22           C  
ATOM   2820  CG2 ILE A 362     -36.375  -5.863  48.906  1.00 42.22           C  
ATOM   2821  CD1 ILE A 362     -36.938  -5.867  51.531  1.00 42.22           C  
ATOM   2822  N   ASP A 363     -33.375  -7.477  47.344  1.00 41.41           N  
ATOM   2823  CA  ASP A 363     -32.969  -7.578  45.938  1.00 41.41           C  
ATOM   2824  C   ASP A 363     -32.656  -9.023  45.562  1.00 41.41           C  
ATOM   2825  CB  ASP A 363     -31.781  -6.680  45.656  1.00 41.41           C  
ATOM   2826  O   ASP A 363     -32.969  -9.453  44.438  1.00 41.41           O  
ATOM   2827  CG  ASP A 363     -32.125  -5.199  45.688  1.00 41.41           C  
ATOM   2828  OD1 ASP A 363     -33.312  -4.848  45.625  1.00 41.41           O  
ATOM   2829  OD2 ASP A 363     -31.188  -4.379  45.750  1.00 41.41           O  
ATOM   2830  N   GLY A 364     -32.281  -9.758  46.406  1.00 36.41           N  
ATOM   2831  CA  GLY A 364     -31.906 -11.164  46.312  1.00 36.41           C  
ATOM   2832  C   GLY A 364     -33.094 -12.086  46.531  1.00 36.41           C  
ATOM   2833  O   GLY A 364     -33.188 -13.148  45.906  1.00 36.41           O  
ATOM   2834  N   TRP A 365     -34.219 -11.641  47.281  1.00 36.81           N  
ATOM   2835  CA  TRP A 365     -35.406 -12.383  47.688  1.00 36.81           C  
ATOM   2836  C   TRP A 365     -36.500 -12.203  46.656  1.00 36.81           C  
ATOM   2837  CB  TRP A 365     -35.875 -11.938  49.062  1.00 36.81           C  
ATOM   2838  O   TRP A 365     -37.188 -13.164  46.281  1.00 36.81           O  
ATOM   2839  CG  TRP A 365     -36.906 -12.852  49.688  1.00 36.81           C  
ATOM   2840  CD1 TRP A 365     -38.250 -12.797  49.500  1.00 36.81           C  
ATOM   2841  CD2 TRP A 365     -36.656 -13.953  50.562  1.00 36.81           C  
ATOM   2842  CE2 TRP A 365     -37.906 -14.516  50.875  1.00 36.81           C  
ATOM   2843  CE3 TRP A 365     -35.469 -14.508  51.094  1.00 36.81           C  
ATOM   2844  NE1 TRP A 365     -38.875 -13.797  50.250  1.00 36.81           N  
ATOM   2845  CH2 TRP A 365     -36.875 -16.156  52.250  1.00 36.81           C  
ATOM   2846  CZ2 TRP A 365     -38.000 -15.625  51.719  1.00 36.81           C  
ATOM   2847  CZ3 TRP A 365     -35.594 -15.609  51.938  1.00 36.81           C  
ATOM   2848  N   TYR A 366     -36.594 -11.227  46.000  1.00 35.56           N  
ATOM   2849  CA  TYR A 366     -37.688 -10.922  45.125  1.00 35.56           C  
ATOM   2850  C   TYR A 366     -37.219 -10.898  43.656  1.00 35.56           C  
ATOM   2851  CB  TYR A 366     -38.344  -9.578  45.469  1.00 35.56           C  
ATOM   2852  O   TYR A 366     -38.062 -10.781  42.750  1.00 35.56           O  
ATOM   2853  CG  TYR A 366     -39.094  -9.609  46.781  1.00 35.56           C  
ATOM   2854  CD1 TYR A 366     -40.312 -10.266  46.875  1.00 35.56           C  
ATOM   2855  CD2 TYR A 366     -38.594  -8.984  47.906  1.00 35.56           C  
ATOM   2856  CE1 TYR A 366     -41.031 -10.297  48.062  1.00 35.56           C  
ATOM   2857  CE2 TYR A 366     -39.281  -9.000  49.125  1.00 35.56           C  
ATOM   2858  OH  TYR A 366     -41.219  -9.688  50.375  1.00 35.56           O  
ATOM   2859  CZ  TYR A 366     -40.500  -9.664  49.188  1.00 35.56           C  
ATOM   2860  N   GLY A 367     -36.031 -11.406  43.312  1.00 30.97           N  
ATOM   2861  CA  GLY A 367     -35.688 -11.688  41.906  1.00 30.97           C  
ATOM   2862  C   GLY A 367     -36.469 -10.867  40.938  1.00 30.97           C  
ATOM   2863  O   GLY A 367     -37.656 -10.586  41.156  1.00 30.97           O  
ATOM   2864  N   TYR A 368     -36.125  -9.594  40.469  1.00 29.52           N  
ATOM   2865  CA  TYR A 368     -36.688  -8.750  39.406  1.00 29.52           C  
ATOM   2866  C   TYR A 368     -37.844  -9.477  38.688  1.00 29.52           C  
ATOM   2867  CB  TYR A 368     -35.625  -8.344  38.406  1.00 29.52           C  
ATOM   2868  O   TYR A 368     -37.625 -10.516  38.062  1.00 29.52           O  
ATOM   2869  CG  TYR A 368     -34.688  -7.289  38.938  1.00 29.52           C  
ATOM   2870  CD1 TYR A 368     -35.031  -5.945  38.938  1.00 29.52           C  
ATOM   2871  CD2 TYR A 368     -33.406  -7.637  39.406  1.00 29.52           C  
ATOM   2872  CE1 TYR A 368     -34.156  -4.969  39.438  1.00 29.52           C  
ATOM   2873  CE2 TYR A 368     -32.531  -6.668  39.875  1.00 29.52           C  
ATOM   2874  OH  TYR A 368     -32.062  -4.379  40.375  1.00 29.52           O  
ATOM   2875  CZ  TYR A 368     -32.906  -5.340  39.906  1.00 29.52           C  
ATOM   2876  N   HIS A 369     -39.219  -9.453  39.188  1.00 27.06           N  
ATOM   2877  CA  HIS A 369     -40.469  -9.844  38.500  1.00 27.06           C  
ATOM   2878  C   HIS A 369     -41.281  -8.625  38.094  1.00 27.06           C  
ATOM   2879  CB  HIS A 369     -41.281 -10.773  39.375  1.00 27.06           C  
ATOM   2880  O   HIS A 369     -41.500  -7.730  38.906  1.00 27.06           O  
ATOM   2881  CG  HIS A 369     -40.906 -12.211  39.281  1.00 27.06           C  
ATOM   2882  CD2 HIS A 369     -41.656 -13.312  39.000  1.00 27.06           C  
ATOM   2883  ND1 HIS A 369     -39.625 -12.656  39.469  1.00 27.06           N  
ATOM   2884  CE1 HIS A 369     -39.562 -13.969  39.312  1.00 27.06           C  
ATOM   2885  NE2 HIS A 369     -40.781 -14.391  39.031  1.00 27.06           N  
ATOM   2886  N   HIS A 370     -41.375  -8.219  36.719  1.00 33.31           N  
ATOM   2887  CA  HIS A 370     -42.781  -7.891  36.531  1.00 33.31           C  
ATOM   2888  C   HIS A 370     -43.188  -7.977  35.062  1.00 33.31           C  
ATOM   2889  CB  HIS A 370     -43.094  -6.496  37.062  1.00 33.31           C  
ATOM   2890  O   HIS A 370     -42.406  -7.566  34.188  1.00 33.31           O  
ATOM   2891  CG  HIS A 370     -42.188  -5.434  36.531  1.00 33.31           C  
ATOM   2892  CD2 HIS A 370     -42.406  -4.438  35.656  1.00 33.31           C  
ATOM   2893  ND1 HIS A 370     -40.875  -5.316  36.938  1.00 33.31           N  
ATOM   2894  CE1 HIS A 370     -40.312  -4.293  36.312  1.00 33.31           C  
ATOM   2895  NE2 HIS A 370     -41.219  -3.744  35.531  1.00 33.31           N  
ATOM   2896  N   GLN A 371     -44.094  -9.047  34.688  1.00 28.02           N  
ATOM   2897  CA  GLN A 371     -45.188  -9.203  33.750  1.00 28.02           C  
ATOM   2898  C   GLN A 371     -46.188  -8.039  33.875  1.00 28.02           C  
ATOM   2899  CB  GLN A 371     -45.906 -10.531  33.969  1.00 28.02           C  
ATOM   2900  O   GLN A 371     -46.656  -7.734  34.969  1.00 28.02           O  
ATOM   2901  CG  GLN A 371     -45.375 -11.688  33.156  1.00 28.02           C  
ATOM   2902  CD  GLN A 371     -46.125 -12.977  33.375  1.00 28.02           C  
ATOM   2903  NE2 GLN A 371     -45.781 -14.008  32.625  1.00 28.02           N  
ATOM   2904  OE1 GLN A 371     -47.000 -13.055  34.250  1.00 28.02           O  
ATOM   2905  N   ASN A 372     -46.031  -7.000  32.938  1.00 34.56           N  
ATOM   2906  CA  ASN A 372     -47.219  -6.176  32.875  1.00 34.56           C  
ATOM   2907  C   ASN A 372     -47.750  -6.074  31.438  1.00 34.56           C  
ATOM   2908  CB  ASN A 372     -46.969  -4.781  33.438  1.00 34.56           C  
ATOM   2909  O   ASN A 372     -47.000  -5.656  30.531  1.00 34.56           O  
ATOM   2910  CG  ASN A 372     -46.625  -4.809  34.906  1.00 34.56           C  
ATOM   2911  ND2 ASN A 372     -45.812  -3.846  35.344  1.00 34.56           N  
ATOM   2912  OD1 ASN A 372     -47.094  -5.691  35.656  1.00 34.56           O  
ATOM   2913  N   GLU A 373     -48.469  -7.039  30.875  1.00 26.69           N  
ATOM   2914  CA  GLU A 373     -49.594  -7.016  29.906  1.00 26.69           C  
ATOM   2915  C   GLU A 373     -50.156  -5.613  29.781  1.00 26.69           C  
ATOM   2916  CB  GLU A 373     -50.656  -8.008  30.312  1.00 26.69           C  
ATOM   2917  O   GLU A 373     -50.406  -4.945  30.781  1.00 26.69           O  
ATOM   2918  CG  GLU A 373     -50.281  -9.469  30.078  1.00 26.69           C  
ATOM   2919  CD  GLU A 373     -51.438 -10.430  30.328  1.00 26.69           C  
ATOM   2920  OE1 GLU A 373     -51.281 -11.656  30.125  1.00 26.69           O  
ATOM   2921  OE2 GLU A 373     -52.531  -9.961  30.750  1.00 26.69           O  
ATOM   2922  N   GLN A 374     -49.500  -4.770  28.891  1.00 26.03           N  
ATOM   2923  CA  GLN A 374     -50.031  -3.854  27.875  1.00 26.03           C  
ATOM   2924  C   GLN A 374     -49.469  -2.443  28.078  1.00 26.03           C  
ATOM   2925  CB  GLN A 374     -51.562  -3.832  27.906  1.00 26.03           C  
ATOM   2926  O   GLN A 374     -49.719  -1.819  29.109  1.00 26.03           O  
ATOM   2927  CG  GLN A 374     -52.188  -5.082  27.328  1.00 26.03           C  
ATOM   2928  CD  GLN A 374     -53.688  -4.961  27.203  1.00 26.03           C  
ATOM   2929  NE2 GLN A 374     -54.312  -5.879  26.453  1.00 26.03           N  
ATOM   2930  OE1 GLN A 374     -54.312  -4.051  27.766  1.00 26.03           O  
ATOM   2931  N   GLY A 375     -48.125  -2.201  27.547  1.00 30.11           N  
ATOM   2932  CA  GLY A 375     -47.781  -0.826  27.203  1.00 30.11           C  
ATOM   2933  C   GLY A 375     -46.500  -0.697  26.422  1.00 30.11           C  
ATOM   2934  O   GLY A 375     -45.469  -1.313  26.781  1.00 30.11           O  
ATOM   2935  N   SER A 376     -46.344  -0.899  25.062  1.00 27.34           N  
ATOM   2936  CA  SER A 376     -45.344  -0.796  24.031  1.00 27.34           C  
ATOM   2937  C   SER A 376     -44.500   0.466  24.188  1.00 27.34           C  
ATOM   2938  CB  SER A 376     -45.969  -0.806  22.641  1.00 27.34           C  
ATOM   2939  O   SER A 376     -45.031   1.572  24.266  1.00 27.34           O  
ATOM   2940  OG  SER A 376     -46.750   0.374  22.438  1.00 27.34           O  
ATOM   2941  N   GLY A 377     -43.438   0.509  25.094  1.00 34.41           N  
ATOM   2942  CA  GLY A 377     -42.344   1.477  25.062  1.00 34.41           C  
ATOM   2943  C   GLY A 377     -41.562   1.468  23.766  1.00 34.41           C  
ATOM   2944  O   GLY A 377     -41.219   0.403  23.250  1.00 34.41           O  
ATOM   2945  N   TYR A 378     -42.125   2.008  22.703  1.00 30.06           N  
ATOM   2946  CA  TYR A 378     -41.656   2.084  21.328  1.00 30.06           C  
ATOM   2947  C   TYR A 378     -40.125   2.242  21.281  1.00 30.06           C  
ATOM   2948  CB  TYR A 378     -42.312   3.248  20.594  1.00 30.06           C  
ATOM   2949  O   TYR A 378     -39.562   3.129  21.938  1.00 30.06           O  
ATOM   2950  CG  TYR A 378     -43.719   2.947  20.141  1.00 30.06           C  
ATOM   2951  CD1 TYR A 378     -43.969   2.312  18.922  1.00 30.06           C  
ATOM   2952  CD2 TYR A 378     -44.812   3.299  20.922  1.00 30.06           C  
ATOM   2953  CE1 TYR A 378     -45.250   2.035  18.484  1.00 30.06           C  
ATOM   2954  CE2 TYR A 378     -46.125   3.027  20.500  1.00 30.06           C  
ATOM   2955  OH  TYR A 378     -47.625   2.125  18.875  1.00 30.06           O  
ATOM   2956  CZ  TYR A 378     -46.312   2.396  19.281  1.00 30.06           C  
ATOM   2957  N   ALA A 379     -39.250   1.164  21.328  1.00 36.81           N  
ATOM   2958  CA  ALA A 379     -37.906   1.108  20.703  1.00 36.81           C  
ATOM   2959  C   ALA A 379     -37.781   2.176  19.625  1.00 36.81           C  
ATOM   2960  CB  ALA A 379     -37.656  -0.277  20.125  1.00 36.81           C  
ATOM   2961  O   ALA A 379     -38.781   2.645  19.078  1.00 36.81           O  
ATOM   2962  N   ALA A 380     -36.812   3.207  19.766  1.00 38.62           N  
ATOM   2963  CA  ALA A 380     -36.469   4.051  18.625  1.00 38.62           C  
ATOM   2964  C   ALA A 380     -36.844   3.375  17.312  1.00 38.62           C  
ATOM   2965  CB  ALA A 380     -35.000   4.391  18.656  1.00 38.62           C  
ATOM   2966  O   ALA A 380     -36.656   2.168  17.156  1.00 38.62           O  
ATOM   2967  N   ASP A 381     -37.969   3.658  16.734  1.00 40.84           N  
ATOM   2968  CA  ASP A 381     -38.406   3.271  15.391  1.00 40.84           C  
ATOM   2969  C   ASP A 381     -37.188   3.113  14.461  1.00 40.84           C  
ATOM   2970  CB  ASP A 381     -39.375   4.301  14.828  1.00 40.84           C  
ATOM   2971  O   ASP A 381     -36.125   3.684  14.703  1.00 40.84           O  
ATOM   2972  CG  ASP A 381     -38.688   5.578  14.367  1.00 40.84           C  
ATOM   2973  OD1 ASP A 381     -37.500   5.793  14.703  1.00 40.84           O  
ATOM   2974  OD2 ASP A 381     -39.344   6.375  13.656  1.00 40.84           O  
ATOM   2975  N   GLN A 382     -36.938   1.875  13.828  1.00 46.25           N  
ATOM   2976  CA  GLN A 382     -35.938   1.511  12.812  1.00 46.25           C  
ATOM   2977  C   GLN A 382     -35.438   2.746  12.086  1.00 46.25           C  
ATOM   2978  CB  GLN A 382     -36.562   0.535  11.805  1.00 46.25           C  
ATOM   2979  O   GLN A 382     -34.219   2.844  11.805  1.00 46.25           O  
ATOM   2980  CG  GLN A 382     -35.531  -0.084  10.852  1.00 46.25           C  
ATOM   2981  CD  GLN A 382     -36.156  -1.055   9.867  1.00 46.25           C  
ATOM   2982  NE2 GLN A 382     -35.344  -1.734   9.094  1.00 46.25           N  
ATOM   2983  OE1 GLN A 382     -37.406  -1.192   9.812  1.00 46.25           O  
ATOM   2984  N   LYS A 383     -36.219   3.812  11.914  1.00 47.75           N  
ATOM   2985  CA  LYS A 383     -35.875   5.039  11.203  1.00 47.75           C  
ATOM   2986  C   LYS A 383     -35.000   5.945  12.070  1.00 47.75           C  
ATOM   2987  CB  LYS A 383     -37.125   5.785  10.758  1.00 47.75           C  
ATOM   2988  O   LYS A 383     -34.031   6.520  11.594  1.00 47.75           O  
ATOM   2989  CG  LYS A 383     -36.875   6.891   9.742  1.00 47.75           C  
ATOM   2990  CD  LYS A 383     -38.156   7.516   9.250  1.00 47.75           C  
ATOM   2991  CE  LYS A 383     -37.906   8.648   8.266  1.00 47.75           C  
ATOM   2992  NZ  LYS A 383     -39.156   9.266   7.781  1.00 47.75           N  
ATOM   2993  N   SER A 384     -35.250   6.070  13.328  1.00 48.81           N  
ATOM   2994  CA  SER A 384     -34.500   6.871  14.289  1.00 48.81           C  
ATOM   2995  C   SER A 384     -33.156   6.246  14.594  1.00 48.81           C  
ATOM   2996  CB  SER A 384     -35.281   7.039  15.586  1.00 48.81           C  
ATOM   2997  O   SER A 384     -32.156   6.953  14.742  1.00 48.81           O  
ATOM   2998  OG  SER A 384     -36.469   7.777  15.352  1.00 48.81           O  
ATOM   2999  N   THR A 385     -33.125   4.941  14.641  1.00 50.84           N  
ATOM   3000  CA  THR A 385     -31.906   4.164  14.789  1.00 50.84           C  
ATOM   3001  C   THR A 385     -31.000   4.340  13.570  1.00 50.84           C  
ATOM   3002  CB  THR A 385     -32.219   2.670  15.000  1.00 50.84           C  
ATOM   3003  O   THR A 385     -29.781   4.516  13.703  1.00 50.84           O  
ATOM   3004  CG2 THR A 385     -30.922   1.881  15.266  1.00 50.84           C  
ATOM   3005  OG1 THR A 385     -33.094   2.521  16.109  1.00 50.84           O  
ATOM   3006  N   GLN A 386     -31.516   4.332  12.477  1.00 51.34           N  
ATOM   3007  CA  GLN A 386     -30.797   4.559  11.234  1.00 51.34           C  
ATOM   3008  C   GLN A 386     -30.297   5.996  11.141  1.00 51.34           C  
ATOM   3009  CB  GLN A 386     -31.672   4.227  10.023  1.00 51.34           C  
ATOM   3010  O   GLN A 386     -29.203   6.250  10.633  1.00 51.34           O  
ATOM   3011  CG  GLN A 386     -30.906   4.125   8.711  1.00 51.34           C  
ATOM   3012  CD  GLN A 386     -29.828   3.047   8.742  1.00 51.34           C  
ATOM   3013  NE2 GLN A 386     -28.625   3.406   8.336  1.00 51.34           N  
ATOM   3014  OE1 GLN A 386     -30.094   1.904   9.125  1.00 51.34           O  
ATOM   3015  N   ILE A 387     -31.047   6.965  11.648  1.00 60.97           N  
ATOM   3016  CA  ILE A 387     -30.688   8.375  11.688  1.00 60.97           C  
ATOM   3017  C   ILE A 387     -29.500   8.578  12.625  1.00 60.97           C  
ATOM   3018  CB  ILE A 387     -31.875   9.258  12.133  1.00 60.97           C  
ATOM   3019  O   ILE A 387     -28.578   9.336  12.320  1.00 60.97           O  
ATOM   3020  CG1 ILE A 387     -32.969   9.266  11.055  1.00 60.97           C  
ATOM   3021  CG2 ILE A 387     -31.406  10.680  12.445  1.00 60.97           C  
ATOM   3022  CD1 ILE A 387     -34.250   9.945  11.484  1.00 60.97           C  
ATOM   3023  N   ALA A 388     -29.547   7.910  13.758  1.00 55.31           N  
ATOM   3024  CA  ALA A 388     -28.438   7.934  14.719  1.00 55.31           C  
ATOM   3025  C   ALA A 388     -27.203   7.266  14.133  1.00 55.31           C  
ATOM   3026  CB  ALA A 388     -28.859   7.250  16.016  1.00 55.31           C  
ATOM   3027  O   ALA A 388     -26.094   7.770  14.289  1.00 55.31           O  
ATOM   3028  N   ILE A 389     -27.422   6.133  13.445  1.00 58.22           N  
ATOM   3029  CA  ILE A 389     -26.344   5.426  12.766  1.00 58.22           C  
ATOM   3030  C   ILE A 389     -25.766   6.301  11.656  1.00 58.22           C  
ATOM   3031  CB  ILE A 389     -26.828   4.074  12.188  1.00 58.22           C  
ATOM   3032  O   ILE A 389     -24.547   6.402  11.508  1.00 58.22           O  
ATOM   3033  CG1 ILE A 389     -27.188   3.105  13.320  1.00 58.22           C  
ATOM   3034  CG2 ILE A 389     -25.766   3.475  11.266  1.00 58.22           C  
ATOM   3035  CD1 ILE A 389     -27.797   1.800  12.852  1.00 58.22           C  
ATOM   3036  N   ASP A 390     -26.672   6.922  10.914  1.00 61.94           N  
ATOM   3037  CA  ASP A 390     -26.266   7.844   9.859  1.00 61.94           C  
ATOM   3038  C   ASP A 390     -25.516   9.039  10.438  1.00 61.94           C  
ATOM   3039  CB  ASP A 390     -27.484   8.320   9.062  1.00 61.94           C  
ATOM   3040  O   ASP A 390     -24.578   9.547   9.828  1.00 61.94           O  
ATOM   3041  CG  ASP A 390     -28.047   7.246   8.156  1.00 61.94           C  
ATOM   3042  OD1 ASP A 390     -27.375   6.223   7.918  1.00 61.94           O  
ATOM   3043  OD2 ASP A 390     -29.203   7.422   7.680  1.00 61.94           O  
ATOM   3044  N   GLY A 391     -26.016   9.602  11.617  1.00 61.28           N  
ATOM   3045  CA  GLY A 391     -25.328  10.672  12.328  1.00 61.28           C  
ATOM   3046  C   GLY A 391     -23.922  10.312  12.734  1.00 61.28           C  
ATOM   3047  O   GLY A 391     -23.016  11.148  12.641  1.00 61.28           O  
ATOM   3048  N   ILE A 392     -23.719   9.094  13.195  1.00 57.81           N  
ATOM   3049  CA  ILE A 392     -22.422   8.539  13.547  1.00 57.81           C  
ATOM   3050  C   ILE A 392     -21.547   8.414  12.297  1.00 57.81           C  
ATOM   3051  CB  ILE A 392     -22.562   7.164  14.242  1.00 57.81           C  
ATOM   3052  O   ILE A 392     -20.375   8.766  12.320  1.00 57.81           O  
ATOM   3053  CG1 ILE A 392     -23.234   7.320  15.609  1.00 57.81           C  
ATOM   3054  CG2 ILE A 392     -21.203   6.480  14.375  1.00 57.81           C  
ATOM   3055  CD1 ILE A 392     -23.594   6.000  16.281  1.00 57.81           C  
ATOM   3056  N   SER A 393     -22.156   7.918  11.234  1.00 56.34           N  
ATOM   3057  CA  SER A 393     -21.469   7.793   9.953  1.00 56.34           C  
ATOM   3058  C   SER A 393     -21.000   9.156   9.445  1.00 56.34           C  
ATOM   3059  CB  SER A 393     -22.391   7.145   8.914  1.00 56.34           C  
ATOM   3060  O   SER A 393     -19.875   9.289   8.969  1.00 56.34           O  
ATOM   3061  OG  SER A 393     -21.656   6.785   7.750  1.00 56.34           O  
ATOM   3062  N   ASN A 394     -21.828  10.172   9.523  1.00 61.84           N  
ATOM   3063  CA  ASN A 394     -21.531  11.531   9.094  1.00 61.84           C  
ATOM   3064  C   ASN A 394     -20.453  12.172   9.969  1.00 61.84           C  
ATOM   3065  CB  ASN A 394     -22.797  12.391   9.078  1.00 61.84           C  
ATOM   3066  O   ASN A 394     -19.562  12.859   9.469  1.00 61.84           O  
ATOM   3067  CG  ASN A 394     -23.719  12.039   7.934  1.00 61.84           C  
ATOM   3068  ND2 ASN A 394     -25.000  12.391   8.078  1.00 61.84           N  
ATOM   3069  OD1 ASN A 394     -23.297  11.461   6.930  1.00 61.84           O  
ATOM   3070  N   LYS A 395     -20.578  12.016  11.297  1.00 62.06           N  
ATOM   3071  CA  LYS A 395     -19.609  12.523  12.258  1.00 62.06           C  
ATOM   3072  C   LYS A 395     -18.266  11.812  12.117  1.00 62.06           C  
ATOM   3073  CB  LYS A 395     -20.141  12.375  13.688  1.00 62.06           C  
ATOM   3074  O   LYS A 395     -17.219  12.438  12.203  1.00 62.06           O  
ATOM   3075  CG  LYS A 395     -19.438  13.266  14.703  1.00 62.06           C  
ATOM   3076  CD  LYS A 395     -20.312  13.531  15.914  1.00 62.06           C  
ATOM   3077  CE  LYS A 395     -19.656  14.484  16.891  1.00 62.06           C  
ATOM   3078  NZ  LYS A 395     -20.438  14.625  18.156  1.00 62.06           N  
ATOM   3079  N   VAL A 396     -18.344  10.562  11.836  1.00 57.19           N  
ATOM   3080  CA  VAL A 396     -17.172   9.719  11.586  1.00 57.19           C  
ATOM   3081  C   VAL A 396     -16.500  10.133  10.281  1.00 57.19           C  
ATOM   3082  CB  VAL A 396     -17.562   8.227  11.539  1.00 57.19           C  
ATOM   3083  O   VAL A 396     -15.273  10.242  10.219  1.00 57.19           O  
ATOM   3084  CG1 VAL A 396     -16.391   7.387  11.039  1.00 57.19           C  
ATOM   3085  CG2 VAL A 396     -18.000   7.746  12.922  1.00 57.19           C  
ATOM   3086  N   ASN A 397     -17.344  10.359   9.281  1.00 58.44           N  
ATOM   3087  CA  ASN A 397     -16.844  10.789   7.980  1.00 58.44           C  
ATOM   3088  C   ASN A 397     -16.172  12.156   8.062  1.00 58.44           C  
ATOM   3089  CB  ASN A 397     -17.969  10.812   6.949  1.00 58.44           C  
ATOM   3090  O   ASN A 397     -15.164  12.391   7.398  1.00 58.44           O  
ATOM   3091  CG  ASN A 397     -18.375   9.422   6.492  1.00 58.44           C  
ATOM   3092  ND2 ASN A 397     -19.609   9.297   6.000  1.00 58.44           N  
ATOM   3093  OD1 ASN A 397     -17.594   8.477   6.582  1.00 58.44           O  
ATOM   3094  N   SER A 398     -16.672  13.055   8.891  1.00 59.41           N  
ATOM   3095  CA  SER A 398     -16.125  14.391   9.094  1.00 59.41           C  
ATOM   3096  C   SER A 398     -14.820  14.336   9.875  1.00 59.41           C  
ATOM   3097  CB  SER A 398     -17.125  15.289   9.820  1.00 59.41           C  
ATOM   3098  O   SER A 398     -13.859  15.047   9.555  1.00 59.41           O  
ATOM   3099  OG  SER A 398     -17.266  14.898  11.172  1.00 59.41           O  
ATOM   3100  N   VAL A 399     -14.758  13.594  10.945  1.00 54.16           N  
ATOM   3101  CA  VAL A 399     -13.578  13.406  11.781  1.00 54.16           C  
ATOM   3102  C   VAL A 399     -12.500  12.664  10.992  1.00 54.16           C  
ATOM   3103  CB  VAL A 399     -13.914  12.641  13.078  1.00 54.16           C  
ATOM   3104  O   VAL A 399     -11.312  13.008  11.078  1.00 54.16           O  
ATOM   3105  CG1 VAL A 399     -12.641  12.289  13.844  1.00 54.16           C  
ATOM   3106  CG2 VAL A 399     -14.859  13.461  13.953  1.00 54.16           C  
ATOM   3107  N   ILE A 400     -12.836  11.891  10.141  1.00 53.84           N  
ATOM   3108  CA  ILE A 400     -11.969  11.055   9.312  1.00 53.84           C  
ATOM   3109  C   ILE A 400     -11.359  11.891   8.188  1.00 53.84           C  
ATOM   3110  CB  ILE A 400     -12.750   9.859   8.719  1.00 53.84           C  
ATOM   3111  O   ILE A 400     -10.172  11.750   7.875  1.00 53.84           O  
ATOM   3112  CG1 ILE A 400     -13.102   8.859   9.828  1.00 53.84           C  
ATOM   3113  CG2 ILE A 400     -11.938   9.180   7.609  1.00 53.84           C  
ATOM   3114  CD1 ILE A 400     -14.016   7.727   9.367  1.00 53.84           C  
ATOM   3115  N   GLU A 401     -12.219  12.594   7.512  1.00 52.28           N  
ATOM   3116  CA  GLU A 401     -11.727  13.477   6.457  1.00 52.28           C  
ATOM   3117  C   GLU A 401     -10.641  14.406   6.973  1.00 52.28           C  
ATOM   3118  CB  GLU A 401     -12.883  14.297   5.867  1.00 52.28           C  
ATOM   3119  O   GLU A 401      -9.641  14.648   6.285  1.00 52.28           O  
ATOM   3120  CG  GLU A 401     -12.570  14.914   4.512  1.00 52.28           C  
ATOM   3121  CD  GLU A 401     -13.734  15.695   3.926  1.00 52.28           C  
ATOM   3122  OE1 GLU A 401     -13.578  16.281   2.834  1.00 52.28           O  
ATOM   3123  OE2 GLU A 401     -14.805  15.719   4.562  1.00 52.28           O  
ATOM   3124  N   LYS A 402     -10.781  14.781   8.133  1.00 53.25           N  
ATOM   3125  CA  LYS A 402      -9.836  15.703   8.766  1.00 53.25           C  
ATOM   3126  C   LYS A 402      -8.586  14.977   9.234  1.00 53.25           C  
ATOM   3127  CB  LYS A 402     -10.500  16.422   9.953  1.00 53.25           C  
ATOM   3128  O   LYS A 402      -7.473  15.500   9.117  1.00 53.25           O  
ATOM   3129  CG  LYS A 402     -11.383  17.594   9.555  1.00 53.25           C  
ATOM   3130  CD  LYS A 402     -11.977  18.281  10.773  1.00 53.25           C  
ATOM   3131  CE  LYS A 402     -12.961  19.375  10.375  1.00 53.25           C  
ATOM   3132  NZ  LYS A 402     -13.375  20.203  11.547  1.00 53.25           N  
ATOM   3133  N   MET A 403      -8.734  13.734   9.641  1.00 50.41           N  
ATOM   3134  CA  MET A 403      -7.625  12.891  10.086  1.00 50.41           C  
ATOM   3135  C   MET A 403      -6.863  12.320   8.898  1.00 50.41           C  
ATOM   3136  CB  MET A 403      -8.141  11.758  10.977  1.00 50.41           C  
ATOM   3137  O   MET A 403      -5.637  12.211   8.938  1.00 50.41           O  
ATOM   3138  CG  MET A 403      -8.469  12.188  12.398  1.00 50.41           C  
ATOM   3139  SD  MET A 403      -8.828  10.766  13.492  1.00 50.41           S  
ATOM   3140  CE  MET A 403      -9.008   9.445  12.266  1.00 50.41           C  
ATOM   3141  N   ASN A 404      -7.508  11.859   7.809  1.00 51.00           N  
ATOM   3142  CA  ASN A 404      -6.941  11.320   6.578  1.00 51.00           C  
ATOM   3143  C   ASN A 404      -6.074  12.344   5.855  1.00 51.00           C  
ATOM   3144  CB  ASN A 404      -8.047  10.812   5.652  1.00 51.00           C  
ATOM   3145  O   ASN A 404      -5.020  12.008   5.316  1.00 51.00           O  
ATOM   3146  CG  ASN A 404      -8.469   9.391   5.969  1.00 51.00           C  
ATOM   3147  ND2 ASN A 404      -9.594   8.969   5.406  1.00 51.00           N  
ATOM   3148  OD1 ASN A 404      -7.789   8.680   6.715  1.00 51.00           O  
ATOM   3149  N   ILE A 405      -6.453  13.641   5.816  1.00 55.97           N  
ATOM   3150  CA  ILE A 405      -5.684  14.711   5.188  1.00 55.97           C  
ATOM   3151  C   ILE A 405      -4.359  14.898   5.926  1.00 55.97           C  
ATOM   3152  CB  ILE A 405      -6.473  16.047   5.164  1.00 55.97           C  
ATOM   3153  O   ILE A 405      -3.303  15.016   5.301  1.00 55.97           O  
ATOM   3154  CG1 ILE A 405      -7.680  15.930   4.227  1.00 55.97           C  
ATOM   3155  CG2 ILE A 405      -5.566  17.203   4.758  1.00 55.97           C  
ATOM   3156  CD1 ILE A 405      -8.633  17.109   4.293  1.00 55.97           C  
ATOM   3157  N   GLN A 406      -4.375  14.852   7.164  1.00 46.00           N  
ATOM   3158  CA  GLN A 406      -3.201  15.070   8.000  1.00 46.00           C  
ATOM   3159  C   GLN A 406      -2.291  13.844   8.000  1.00 46.00           C  
ATOM   3160  CB  GLN A 406      -3.615  15.414   9.430  1.00 46.00           C  
ATOM   3161  O   GLN A 406      -1.065  13.977   7.969  1.00 46.00           O  
ATOM   3162  CG  GLN A 406      -4.312  16.766   9.562  1.00 46.00           C  
ATOM   3163  CD  GLN A 406      -3.350  17.938   9.461  1.00 46.00           C  
ATOM   3164  NE2 GLN A 406      -3.855  19.078   9.031  1.00 46.00           N  
ATOM   3165  OE1 GLN A 406      -2.162  17.812   9.781  1.00 46.00           O  
ATOM   3166  N   PHE A 407      -2.893  12.656   7.785  1.00 51.84           N  
ATOM   3167  CA  PHE A 407      -2.189  11.383   7.844  1.00 51.84           C  
ATOM   3168  C   PHE A 407      -1.588  11.031   6.488  1.00 51.84           C  
ATOM   3169  CB  PHE A 407      -3.133  10.266   8.305  1.00 51.84           C  
ATOM   3170  O   PHE A 407      -0.488  10.484   6.414  1.00 51.84           O  
ATOM   3171  CG  PHE A 407      -3.461  10.312   9.773  1.00 51.84           C  
ATOM   3172  CD1 PHE A 407      -2.449  10.289  10.727  1.00 51.84           C  
ATOM   3173  CD2 PHE A 407      -4.777  10.391  10.203  1.00 51.84           C  
ATOM   3174  CE1 PHE A 407      -2.748  10.328  12.086  1.00 51.84           C  
ATOM   3175  CE2 PHE A 407      -5.086  10.430  11.555  1.00 51.84           C  
ATOM   3176  CZ  PHE A 407      -4.070  10.406  12.500  1.00 51.84           C  
ATOM   3177  N   THR A 408      -2.393  11.273   5.414  1.00 47.72           N  
ATOM   3178  CA  THR A 408      -1.908  11.133   4.047  1.00 47.72           C  
ATOM   3179  C   THR A 408      -0.704  12.039   3.801  1.00 47.72           C  
ATOM   3180  CB  THR A 408      -3.014  11.461   3.025  1.00 47.72           C  
ATOM   3181  O   THR A 408       0.244  11.641   3.115  1.00 47.72           O  
ATOM   3182  CG2 THR A 408      -2.590  11.070   1.612  1.00 47.72           C  
ATOM   3183  OG1 THR A 408      -4.203  10.734   3.369  1.00 47.72           O  
ATOM   3184  N   SER A 409      -0.699  13.141   4.387  1.00 49.53           N  
ATOM   3185  CA  SER A 409       0.405  14.094   4.324  1.00 49.53           C  
ATOM   3186  C   SER A 409       1.622  13.578   5.086  1.00 49.53           C  
ATOM   3187  CB  SER A 409      -0.024  15.445   4.887  1.00 49.53           C  
ATOM   3188  O   SER A 409       2.754  13.703   4.613  1.00 49.53           O  
ATOM   3189  OG  SER A 409       1.049  16.375   4.840  1.00 49.53           O  
ATOM   3190  N   VAL A 410       1.410  12.922   6.184  1.00 52.03           N  
ATOM   3191  CA  VAL A 410       2.449  12.344   7.027  1.00 52.03           C  
ATOM   3192  C   VAL A 410       2.973  11.055   6.398  1.00 52.03           C  
ATOM   3193  CB  VAL A 410       1.932  12.070   8.453  1.00 52.03           C  
ATOM   3194  O   VAL A 410       4.180  10.812   6.387  1.00 52.03           O  
ATOM   3195  CG1 VAL A 410       2.979  11.312   9.273  1.00 52.03           C  
ATOM   3196  CG2 VAL A 410       1.548  13.375   9.148  1.00 52.03           C  
ATOM   3197  N   GLY A 411       2.016  10.188   5.906  1.00 52.38           N  
ATOM   3198  CA  GLY A 411       2.383   9.000   5.160  1.00 52.38           C  
ATOM   3199  C   GLY A 411       3.211   9.297   3.926  1.00 52.38           C  
ATOM   3200  O   GLY A 411       4.180   8.594   3.633  1.00 52.38           O  
ATOM   3201  N   LYS A 412       2.844  10.414   3.137  1.00 52.66           N  
ATOM   3202  CA  LYS A 412       3.553  10.875   1.946  1.00 52.66           C  
ATOM   3203  C   LYS A 412       4.949  11.383   2.301  1.00 52.66           C  
ATOM   3204  CB  LYS A 412       2.758  11.969   1.239  1.00 52.66           C  
ATOM   3205  O   LYS A 412       5.910  11.125   1.573  1.00 52.66           O  
ATOM   3206  CG  LYS A 412       3.256  12.289  -0.163  1.00 52.66           C  
ATOM   3207  CD  LYS A 412       2.426  13.391  -0.814  1.00 52.66           C  
ATOM   3208  CE  LYS A 412       2.967  13.758  -2.189  1.00 52.66           C  
ATOM   3209  NZ  LYS A 412       2.096  14.758  -2.875  1.00 52.66           N  
ATOM   3210  N   GLU A 413       5.129  11.984   3.402  1.00 53.41           N  
ATOM   3211  CA  GLU A 413       6.395  12.516   3.895  1.00 53.41           C  
ATOM   3212  C   GLU A 413       7.328  11.398   4.348  1.00 53.41           C  
ATOM   3213  CB  GLU A 413       6.148  13.500   5.047  1.00 53.41           C  
ATOM   3214  O   GLU A 413       8.539  11.469   4.113  1.00 53.41           O  
ATOM   3215  CG  GLU A 413       5.641  14.859   4.598  1.00 53.41           C  
ATOM   3216  CD  GLU A 413       5.637  15.898   5.711  1.00 53.41           C  
ATOM   3217  OE1 GLU A 413       5.320  17.078   5.441  1.00 53.41           O  
ATOM   3218  OE2 GLU A 413       5.953  15.523   6.863  1.00 53.41           O  
ATOM   3219  N   PHE A 414       6.820  10.383   4.871  1.00 55.56           N  
ATOM   3220  CA  PHE A 414       7.578   9.242   5.375  1.00 55.56           C  
ATOM   3221  C   PHE A 414       7.996   8.320   4.238  1.00 55.56           C  
ATOM   3222  CB  PHE A 414       6.754   8.461   6.406  1.00 55.56           C  
ATOM   3223  O   PHE A 414       9.062   7.707   4.289  1.00 55.56           O  
ATOM   3224  CG  PHE A 414       6.703   9.117   7.762  1.00 55.56           C  
ATOM   3225  CD1 PHE A 414       7.836   9.180   8.562  1.00 55.56           C  
ATOM   3226  CD2 PHE A 414       5.520   9.664   8.234  1.00 55.56           C  
ATOM   3227  CE1 PHE A 414       7.793   9.789   9.820  1.00 55.56           C  
ATOM   3228  CE2 PHE A 414       5.465  10.273   9.484  1.00 55.56           C  
ATOM   3229  CZ  PHE A 414       6.602  10.328  10.273  1.00 55.56           C  
ATOM   3230  N   ASN A 415       7.133   8.164   3.172  1.00 49.91           N  
ATOM   3231  CA  ASN A 415       7.434   7.449   1.936  1.00 49.91           C  
ATOM   3232  C   ASN A 415       8.578   8.109   1.169  1.00 49.91           C  
ATOM   3233  CB  ASN A 415       6.184   7.355   1.053  1.00 49.91           C  
ATOM   3234  O   ASN A 415       9.367   7.426   0.514  1.00 49.91           O  
ATOM   3235  CG  ASN A 415       6.270   6.230   0.040  1.00 49.91           C  
ATOM   3236  ND2 ASN A 415       5.348   6.223  -0.917  1.00 49.91           N  
ATOM   3237  OD1 ASN A 415       7.156   5.375   0.116  1.00 49.91           O  
ATOM   3238  N   ASP A 416       8.812   9.406   1.276  1.00 53.69           N  
ATOM   3239  CA  ASP A 416       9.883  10.195   0.673  1.00 53.69           C  
ATOM   3240  C   ASP A 416      11.203   9.969   1.399  1.00 53.69           C  
ATOM   3241  CB  ASP A 416       9.523  11.680   0.680  1.00 53.69           C  
ATOM   3242  O   ASP A 416      12.273  10.023   0.785  1.00 53.69           O  
ATOM   3243  CG  ASP A 416      10.422  12.516  -0.222  1.00 53.69           C  
ATOM   3244  OD1 ASP A 416      10.641  12.125  -1.389  1.00 53.69           O  
ATOM   3245  OD2 ASP A 416      10.906  13.562   0.240  1.00 53.69           O  
ATOM   3246  N   LEU A 417      11.281   9.328   2.605  1.00 56.16           N  
ATOM   3247  CA  LEU A 417      12.492   9.109   3.383  1.00 56.16           C  
ATOM   3248  C   LEU A 417      12.859   7.633   3.420  1.00 56.16           C  
ATOM   3249  CB  LEU A 417      12.320   9.641   4.809  1.00 56.16           C  
ATOM   3250  O   LEU A 417      13.703   7.219   4.215  1.00 56.16           O  
ATOM   3251  CG  LEU A 417      12.539  11.141   5.008  1.00 56.16           C  
ATOM   3252  CD1 LEU A 417      11.602  11.680   6.078  1.00 56.16           C  
ATOM   3253  CD2 LEU A 417      13.992  11.422   5.375  1.00 56.16           C  
ATOM   3254  N   GLU A 418      12.906   6.680   2.393  1.00 47.28           N  
ATOM   3255  CA  GLU A 418      12.797   5.305   1.920  1.00 47.28           C  
ATOM   3256  C   GLU A 418      14.055   4.504   2.250  1.00 47.28           C  
ATOM   3257  CB  GLU A 418      12.531   5.273   0.412  1.00 47.28           C  
ATOM   3258  O   GLU A 418      13.969   3.320   2.586  1.00 47.28           O  
ATOM   3259  CG  GLU A 418      11.992   3.941  -0.090  1.00 47.28           C  
ATOM   3260  CD  GLU A 418      11.648   3.955  -1.571  1.00 47.28           C  
ATOM   3261  OE1 GLU A 418      11.195   2.914  -2.100  1.00 47.28           O  
ATOM   3262  OE2 GLU A 418      11.836   5.016  -2.211  1.00 47.28           O  
ATOM   3263  N   LYS A 419      15.031   4.750   3.266  1.00 49.88           N  
ATOM   3264  CA  LYS A 419      16.062   3.764   3.572  1.00 49.88           C  
ATOM   3265  C   LYS A 419      16.141   3.492   5.074  1.00 49.88           C  
ATOM   3266  CB  LYS A 419      17.422   4.227   3.059  1.00 49.88           C  
ATOM   3267  O   LYS A 419      16.328   2.350   5.496  1.00 49.88           O  
ATOM   3268  CG  LYS A 419      17.766   3.711   1.670  1.00 49.88           C  
ATOM   3269  CD  LYS A 419      19.188   4.109   1.261  1.00 49.88           C  
ATOM   3270  CE  LYS A 419      19.516   3.652  -0.155  1.00 49.88           C  
ATOM   3271  NZ  LYS A 419      20.891   4.043  -0.561  1.00 49.88           N  
ATOM   3272  N   ARG A 420      15.484   4.078   5.984  1.00 47.75           N  
ATOM   3273  CA  ARG A 420      15.305   3.984   7.430  1.00 47.75           C  
ATOM   3274  C   ARG A 420      13.820   3.875   7.793  1.00 47.75           C  
ATOM   3275  CB  ARG A 420      15.922   5.195   8.133  1.00 47.75           C  
ATOM   3276  O   ARG A 420      13.477   3.422   8.883  1.00 47.75           O  
ATOM   3277  CG  ARG A 420      17.422   5.070   8.359  1.00 47.75           C  
ATOM   3278  CD  ARG A 420      18.016   6.355   8.922  1.00 47.75           C  
ATOM   3279  NE  ARG A 420      17.844   6.438  10.375  1.00 47.75           N  
ATOM   3280  NH1 ARG A 420      18.500   8.641  10.539  1.00 47.75           N  
ATOM   3281  NH2 ARG A 420      17.891   7.484  12.414  1.00 47.75           N  
ATOM   3282  CZ  ARG A 420      18.078   7.520  11.102  1.00 47.75           C  
ATOM   3283  N   ILE A 421      12.867   3.598   6.898  1.00 49.69           N  
ATOM   3284  CA  ILE A 421      11.469   4.000   6.988  1.00 49.69           C  
ATOM   3285  C   ILE A 421      10.570   2.807   6.684  1.00 49.69           C  
ATOM   3286  CB  ILE A 421      11.156   5.168   6.023  1.00 49.69           C  
ATOM   3287  O   ILE A 421       9.383   2.814   7.016  1.00 49.69           O  
ATOM   3288  CG1 ILE A 421      11.859   6.449   6.492  1.00 49.69           C  
ATOM   3289  CG2 ILE A 421       9.641   5.383   5.914  1.00 49.69           C  
ATOM   3290  CD1 ILE A 421      11.727   7.613   5.520  1.00 49.69           C  
ATOM   3291  N   GLU A 422      11.117   1.686   5.992  1.00 51.41           N  
ATOM   3292  CA  GLU A 422      10.188   0.589   5.727  1.00 51.41           C  
ATOM   3293  C   GLU A 422       9.594   0.043   7.020  1.00 51.41           C  
ATOM   3294  CB  GLU A 422      10.891  -0.532   4.957  1.00 51.41           C  
ATOM   3295  O   GLU A 422       8.391  -0.224   7.094  1.00 51.41           O  
ATOM   3296  CG  GLU A 422      10.992  -0.281   3.459  1.00 51.41           C  
ATOM   3297  CD  GLU A 422      11.719  -1.388   2.711  1.00 51.41           C  
ATOM   3298  OE1 GLU A 422      11.891  -1.272   1.477  1.00 51.41           O  
ATOM   3299  OE2 GLU A 422      12.109  -2.379   3.363  1.00 51.41           O  
ATOM   3300  N   ASN A 423      10.406  -0.019   8.188  1.00 51.72           N  
ATOM   3301  CA  ASN A 423       9.945  -0.431   9.516  1.00 51.72           C  
ATOM   3302  C   ASN A 423       9.148   0.675  10.203  1.00 51.72           C  
ATOM   3303  CB  ASN A 423      11.133  -0.852  10.383  1.00 51.72           C  
ATOM   3304  O   ASN A 423       8.156   0.401  10.875  1.00 51.72           O  
ATOM   3305  CG  ASN A 423      10.727  -1.756  11.531  1.00 51.72           C  
ATOM   3306  ND2 ASN A 423      11.656  -2.029  12.430  1.00 51.72           N  
ATOM   3307  OD1 ASN A 423       9.578  -2.205  11.602  1.00 51.72           O  
ATOM   3308  N   LEU A 424       9.500   1.854   9.969  1.00 48.78           N  
ATOM   3309  CA  LEU A 424       8.859   3.043  10.523  1.00 48.78           C  
ATOM   3310  C   LEU A 424       7.520   3.303   9.844  1.00 48.78           C  
ATOM   3311  CB  LEU A 424       9.773   4.262  10.367  1.00 48.78           C  
ATOM   3312  O   LEU A 424       6.559   3.723  10.500  1.00 48.78           O  
ATOM   3313  CG  LEU A 424       9.391   5.504  11.180  1.00 48.78           C  
ATOM   3314  CD1 LEU A 424       9.516   5.219  12.672  1.00 48.78           C  
ATOM   3315  CD2 LEU A 424      10.250   6.691  10.781  1.00 48.78           C  
ATOM   3316  N   ASN A 425       7.438   3.127   8.578  1.00 50.66           N  
ATOM   3317  CA  ASN A 425       6.191   3.213   7.824  1.00 50.66           C  
ATOM   3318  C   ASN A 425       5.148   2.230   8.344  1.00 50.66           C  
ATOM   3319  CB  ASN A 425       6.449   2.969   6.336  1.00 50.66           C  
ATOM   3320  O   ASN A 425       3.973   2.576   8.477  1.00 50.66           O  
ATOM   3321  CG  ASN A 425       5.238   3.275   5.477  1.00 50.66           C  
ATOM   3322  ND2 ASN A 425       5.301   2.891   4.207  1.00 50.66           N  
ATOM   3323  OD1 ASN A 425       4.258   3.855   5.949  1.00 50.66           O  
ATOM   3324  N   LYS A 426       5.566   0.960   8.633  1.00 56.25           N  
ATOM   3325  CA  LYS A 426       4.688  -0.059   9.195  1.00 56.25           C  
ATOM   3326  C   LYS A 426       4.238   0.326  10.609  1.00 56.25           C  
ATOM   3327  CB  LYS A 426       5.391  -1.417   9.227  1.00 56.25           C  
ATOM   3328  O   LYS A 426       3.076   0.136  10.969  1.00 56.25           O  
ATOM   3329  CG  LYS A 426       5.488  -2.090   7.863  1.00 56.25           C  
ATOM   3330  CD  LYS A 426       6.094  -3.482   7.973  1.00 56.25           C  
ATOM   3331  CE  LYS A 426       6.266  -4.125   6.602  1.00 56.25           C  
ATOM   3332  NZ  LYS A 426       6.934  -5.461   6.695  1.00 56.25           N  
ATOM   3333  N   LYS A 427       5.156   0.863  11.406  1.00 53.78           N  
ATOM   3334  CA  LYS A 427       4.875   1.311  12.766  1.00 53.78           C  
ATOM   3335  C   LYS A 427       3.959   2.531  12.766  1.00 53.78           C  
ATOM   3336  CB  LYS A 427       6.176   1.632  13.508  1.00 53.78           C  
ATOM   3337  O   LYS A 427       3.062   2.643  13.602  1.00 53.78           O  
ATOM   3338  CG  LYS A 427       6.898   0.407  14.047  1.00 53.78           C  
ATOM   3339  CD  LYS A 427       8.141   0.796  14.844  1.00 53.78           C  
ATOM   3340  CE  LYS A 427       8.938  -0.428  15.273  1.00 53.78           C  
ATOM   3341  NZ  LYS A 427      10.195  -0.050  15.977  1.00 53.78           N  
ATOM   3342  N   VAL A 428       4.191   3.473  11.914  1.00 62.75           N  
ATOM   3343  CA  VAL A 428       3.371   4.668  11.750  1.00 62.75           C  
ATOM   3344  C   VAL A 428       1.971   4.273  11.289  1.00 62.75           C  
ATOM   3345  CB  VAL A 428       4.004   5.664  10.750  1.00 62.75           C  
ATOM   3346  O   VAL A 428       0.973   4.773  11.812  1.00 62.75           O  
ATOM   3347  CG1 VAL A 428       3.027   6.789  10.422  1.00 62.75           C  
ATOM   3348  CG2 VAL A 428       5.309   6.227  11.312  1.00 62.75           C  
ATOM   3349  N   ASP A 429       1.881   3.348  10.273  1.00 63.22           N  
ATOM   3350  CA  ASP A 429       0.595   2.838   9.805  1.00 63.22           C  
ATOM   3351  C   ASP A 429      -0.166   2.150  10.938  1.00 63.22           C  
ATOM   3352  CB  ASP A 429       0.792   1.869   8.641  1.00 63.22           C  
ATOM   3353  O   ASP A 429      -1.371   2.352  11.094  1.00 63.22           O  
ATOM   3354  CG  ASP A 429       1.110   2.572   7.332  1.00 63.22           C  
ATOM   3355  OD1 ASP A 429       0.922   3.805   7.242  1.00 63.22           O  
ATOM   3356  OD2 ASP A 429       1.553   1.888   6.383  1.00 63.22           O  
ATOM   3357  N   ASP A 430       0.555   1.395  11.719  1.00 66.06           N  
ATOM   3358  CA  ASP A 430      -0.015   0.694  12.859  1.00 66.06           C  
ATOM   3359  C   ASP A 430      -0.463   1.680  13.938  1.00 66.06           C  
ATOM   3360  CB  ASP A 430       0.995  -0.298  13.445  1.00 66.06           C  
ATOM   3361  O   ASP A 430      -1.527   1.512  14.539  1.00 66.06           O  
ATOM   3362  CG  ASP A 430       1.084  -1.587  12.648  1.00 66.06           C  
ATOM   3363  OD1 ASP A 430       0.261  -1.796  11.727  1.00 66.06           O  
ATOM   3364  OD2 ASP A 430       1.984  -2.404  12.938  1.00 66.06           O  
ATOM   3365  N   GLY A 431       0.364   2.666  14.242  1.00 68.81           N  
ATOM   3366  CA  GLY A 431       0.015   3.717  15.188  1.00 68.81           C  
ATOM   3367  C   GLY A 431      -1.218   4.500  14.773  1.00 68.81           C  
ATOM   3368  O   GLY A 431      -2.076   4.797  15.609  1.00 68.81           O  
ATOM   3369  N   PHE A 432      -1.299   4.770  13.539  1.00 73.19           N  
ATOM   3370  CA  PHE A 432      -2.447   5.480  12.984  1.00 73.19           C  
ATOM   3371  C   PHE A 432      -3.719   4.656  13.141  1.00 73.19           C  
ATOM   3372  CB  PHE A 432      -2.215   5.816  11.508  1.00 73.19           C  
ATOM   3373  O   PHE A 432      -4.770   5.191  13.500  1.00 73.19           O  
ATOM   3374  CG  PHE A 432      -1.182   6.891  11.289  1.00 73.19           C  
ATOM   3375  CD1 PHE A 432      -1.230   8.078  12.000  1.00 73.19           C  
ATOM   3376  CD2 PHE A 432      -0.160   6.703  10.367  1.00 73.19           C  
ATOM   3377  CE1 PHE A 432      -0.276   9.078  11.797  1.00 73.19           C  
ATOM   3378  CE2 PHE A 432       0.798   7.691  10.156  1.00 73.19           C  
ATOM   3379  CZ  PHE A 432       0.737   8.875  10.875  1.00 73.19           C  
ATOM   3380  N   LEU A 433      -3.633   3.504  12.812  1.00 77.62           N  
ATOM   3381  CA  LEU A 433      -4.766   2.588  12.906  1.00 77.62           C  
ATOM   3382  C   LEU A 433      -5.223   2.441  14.352  1.00 77.62           C  
ATOM   3383  CB  LEU A 433      -4.395   1.218  12.336  1.00 77.62           C  
ATOM   3384  O   LEU A 433      -6.426   2.406  14.625  1.00 77.62           O  
ATOM   3385  CG  LEU A 433      -5.520   0.184  12.266  1.00 77.62           C  
ATOM   3386  CD1 LEU A 433      -6.605   0.646  11.305  1.00 77.62           C  
ATOM   3387  CD2 LEU A 433      -4.973  -1.177  11.852  1.00 77.62           C  
ATOM   3388  N   ASP A 434      -4.348   2.385  15.258  1.00 76.50           N  
ATOM   3389  CA  ASP A 434      -4.652   2.273  16.672  1.00 76.50           C  
ATOM   3390  C   ASP A 434      -5.375   3.518  17.188  1.00 76.50           C  
ATOM   3391  CB  ASP A 434      -3.371   2.043  17.484  1.00 76.50           C  
ATOM   3392  O   ASP A 434      -6.344   3.416  17.938  1.00 76.50           O  
ATOM   3393  CG  ASP A 434      -2.828   0.631  17.344  1.00 76.50           C  
ATOM   3394  OD1 ASP A 434      -3.576  -0.270  16.906  1.00 76.50           O  
ATOM   3395  OD2 ASP A 434      -1.643   0.418  17.672  1.00 76.50           O  
ATOM   3396  N   VAL A 435      -4.883   4.605  16.828  1.00 71.62           N  
ATOM   3397  CA  VAL A 435      -5.484   5.867  17.250  1.00 71.62           C  
ATOM   3398  C   VAL A 435      -6.898   5.977  16.672  1.00 71.62           C  
ATOM   3399  CB  VAL A 435      -4.637   7.078  16.797  1.00 71.62           C  
ATOM   3400  O   VAL A 435      -7.832   6.355  17.391  1.00 71.62           O  
ATOM   3401  CG1 VAL A 435      -5.371   8.391  17.062  1.00 71.62           C  
ATOM   3402  CG2 VAL A 435      -3.275   7.066  17.484  1.00 71.62           C  
ATOM   3403  N   TRP A 436      -6.961   5.684  15.422  1.00 78.75           N  
ATOM   3404  CA  TRP A 436      -8.266   5.691  14.773  1.00 78.75           C  
ATOM   3405  C   TRP A 436      -9.227   4.727  15.461  1.00 78.75           C  
ATOM   3406  CB  TRP A 436      -8.141   5.328  13.289  1.00 78.75           C  
ATOM   3407  O   TRP A 436     -10.383   5.062  15.719  1.00 78.75           O  
ATOM   3408  CG  TRP A 436      -9.445   5.000  12.625  1.00 78.75           C  
ATOM   3409  CD1 TRP A 436      -9.867   3.773  12.203  1.00 78.75           C  
ATOM   3410  CD2 TRP A 436     -10.492   5.918  12.305  1.00 78.75           C  
ATOM   3411  CE2 TRP A 436     -11.523   5.176  11.688  1.00 78.75           C  
ATOM   3412  CE3 TRP A 436     -10.664   7.301  12.484  1.00 78.75           C  
ATOM   3413  NE1 TRP A 436     -11.117   3.871  11.641  1.00 78.75           N  
ATOM   3414  CH2 TRP A 436     -12.852   7.121  11.438  1.00 78.75           C  
ATOM   3415  CZ2 TRP A 436     -12.711   5.770  11.250  1.00 78.75           C  
ATOM   3416  CZ3 TRP A 436     -11.844   7.887  12.047  1.00 78.75           C  
ATOM   3417  N   THR A 437      -8.766   3.561  15.664  1.00 80.38           N  
ATOM   3418  CA  THR A 437      -9.562   2.535  16.328  1.00 80.38           C  
ATOM   3419  C   THR A 437     -10.031   3.021  17.688  1.00 80.38           C  
ATOM   3420  CB  THR A 437      -8.766   1.228  16.484  1.00 80.38           C  
ATOM   3421  O   THR A 437     -11.203   2.842  18.047  1.00 80.38           O  
ATOM   3422  CG2 THR A 437      -9.609   0.153  17.172  1.00 80.38           C  
ATOM   3423  OG1 THR A 437      -8.359   0.756  15.203  1.00 80.38           O  
ATOM   3424  N   TYR A 438      -9.250   3.643  18.438  1.00 76.19           N  
ATOM   3425  CA  TYR A 438      -9.586   4.191  19.750  1.00 76.19           C  
ATOM   3426  C   TYR A 438     -10.633   5.293  19.625  1.00 76.19           C  
ATOM   3427  CB  TYR A 438      -8.336   4.738  20.453  1.00 76.19           C  
ATOM   3428  O   TYR A 438     -11.586   5.348  20.422  1.00 76.19           O  
ATOM   3429  CG  TYR A 438      -7.496   3.674  21.109  1.00 76.19           C  
ATOM   3430  CD1 TYR A 438      -8.008   2.896  22.141  1.00 76.19           C  
ATOM   3431  CD2 TYR A 438      -6.188   3.447  20.703  1.00 76.19           C  
ATOM   3432  CE1 TYR A 438      -7.234   1.915  22.750  1.00 76.19           C  
ATOM   3433  CE2 TYR A 438      -5.402   2.469  21.312  1.00 76.19           C  
ATOM   3434  OH  TYR A 438      -5.168   0.740  22.938  1.00 76.19           O  
ATOM   3435  CZ  TYR A 438      -5.938   1.709  22.328  1.00 76.19           C  
ATOM   3436  N   ASN A 439     -10.445   6.180  18.750  1.00 74.38           N  
ATOM   3437  CA  ASN A 439     -11.391   7.273  18.516  1.00 74.38           C  
ATOM   3438  C   ASN A 439     -12.766   6.754  18.125  1.00 74.38           C  
ATOM   3439  CB  ASN A 439     -10.852   8.227  17.453  1.00 74.38           C  
ATOM   3440  O   ASN A 439     -13.789   7.281  18.578  1.00 74.38           O  
ATOM   3441  CG  ASN A 439      -9.734   9.117  17.953  1.00 74.38           C  
ATOM   3442  ND2 ASN A 439      -8.938   9.648  17.047  1.00 74.38           N  
ATOM   3443  OD1 ASN A 439      -9.594   9.312  19.172  1.00 74.38           O  
ATOM   3444  N   ALA A 440     -12.719   5.840  17.250  1.00 75.62           N  
ATOM   3445  CA  ALA A 440     -13.977   5.227  16.828  1.00 75.62           C  
ATOM   3446  C   ALA A 440     -14.688   4.570  18.000  1.00 75.62           C  
ATOM   3447  CB  ALA A 440     -13.719   4.203  15.727  1.00 75.62           C  
ATOM   3448  O   ALA A 440     -15.898   4.734  18.172  1.00 75.62           O  
ATOM   3449  N   GLU A 441     -13.961   3.828  18.812  1.00 80.00           N  
ATOM   3450  CA  GLU A 441     -14.516   3.186  20.000  1.00 80.00           C  
ATOM   3451  C   GLU A 441     -15.047   4.219  21.000  1.00 80.00           C  
ATOM   3452  CB  GLU A 441     -13.461   2.305  20.688  1.00 80.00           C  
ATOM   3453  O   GLU A 441     -16.109   4.027  21.594  1.00 80.00           O  
ATOM   3454  CG  GLU A 441     -13.164   1.013  19.938  1.00 80.00           C  
ATOM   3455  CD  GLU A 441     -12.133   0.143  20.625  1.00 80.00           C  
ATOM   3456  OE1 GLU A 441     -11.828  -0.960  20.125  1.00 80.00           O  
ATOM   3457  OE2 GLU A 441     -11.617   0.567  21.688  1.00 80.00           O  
ATOM   3458  N   LEU A 442     -14.336   5.215  21.219  1.00 76.56           N  
ATOM   3459  CA  LEU A 442     -14.742   6.293  22.109  1.00 76.56           C  
ATOM   3460  C   LEU A 442     -16.047   6.926  21.641  1.00 76.56           C  
ATOM   3461  CB  LEU A 442     -13.648   7.359  22.203  1.00 76.56           C  
ATOM   3462  O   LEU A 442     -16.938   7.203  22.453  1.00 76.56           O  
ATOM   3463  CG  LEU A 442     -13.930   8.547  23.109  1.00 76.56           C  
ATOM   3464  CD1 LEU A 442     -14.164   8.070  24.547  1.00 76.56           C  
ATOM   3465  CD2 LEU A 442     -12.781   9.547  23.062  1.00 76.56           C  
ATOM   3466  N   LEU A 443     -16.125   7.285  20.438  1.00 73.25           N  
ATOM   3467  CA  LEU A 443     -17.328   7.867  19.859  1.00 73.25           C  
ATOM   3468  C   LEU A 443     -18.547   6.988  20.156  1.00 73.25           C  
ATOM   3469  CB  LEU A 443     -17.172   8.055  18.344  1.00 73.25           C  
ATOM   3470  O   LEU A 443     -19.594   7.492  20.547  1.00 73.25           O  
ATOM   3471  CG  LEU A 443     -17.016   9.492  17.859  1.00 73.25           C  
ATOM   3472  CD1 LEU A 443     -16.297   9.508  16.500  1.00 73.25           C  
ATOM   3473  CD2 LEU A 443     -18.375  10.180  17.766  1.00 73.25           C  
ATOM   3474  N   ILE A 444     -18.391   5.742  19.922  1.00 75.88           N  
ATOM   3475  CA  ILE A 444     -19.469   4.789  20.141  1.00 75.88           C  
ATOM   3476  C   ILE A 444     -19.812   4.742  21.641  1.00 75.88           C  
ATOM   3477  CB  ILE A 444     -19.094   3.381  19.641  1.00 75.88           C  
ATOM   3478  O   ILE A 444     -21.000   4.727  22.000  1.00 75.88           O  
ATOM   3479  CG1 ILE A 444     -18.922   3.391  18.109  1.00 75.88           C  
ATOM   3480  CG2 ILE A 444     -20.156   2.357  20.062  1.00 75.88           C  
ATOM   3481  CD1 ILE A 444     -18.359   2.092  17.547  1.00 75.88           C  
ATOM   3482  N   LEU A 445     -18.844   4.715  22.500  1.00 78.06           N  
ATOM   3483  CA  LEU A 445     -19.047   4.727  23.938  1.00 78.06           C  
ATOM   3484  C   LEU A 445     -19.844   5.953  24.375  1.00 78.06           C  
ATOM   3485  CB  LEU A 445     -17.703   4.695  24.672  1.00 78.06           C  
ATOM   3486  O   LEU A 445     -20.766   5.852  25.188  1.00 78.06           O  
ATOM   3487  CG  LEU A 445     -16.906   3.398  24.578  1.00 78.06           C  
ATOM   3488  CD1 LEU A 445     -15.539   3.566  25.219  1.00 78.06           C  
ATOM   3489  CD2 LEU A 445     -17.672   2.246  25.219  1.00 78.06           C  
ATOM   3490  N   LEU A 446     -19.500   7.090  23.875  1.00 70.31           N  
ATOM   3491  CA  LEU A 446     -20.188   8.344  24.203  1.00 70.31           C  
ATOM   3492  C   LEU A 446     -21.641   8.297  23.734  1.00 70.31           C  
ATOM   3493  CB  LEU A 446     -19.453   9.523  23.547  1.00 70.31           C  
ATOM   3494  O   LEU A 446     -22.531   8.750  24.438  1.00 70.31           O  
ATOM   3495  CG  LEU A 446     -18.141   9.953  24.203  1.00 70.31           C  
ATOM   3496  CD1 LEU A 446     -17.406  10.961  23.328  1.00 70.31           C  
ATOM   3497  CD2 LEU A 446     -18.406  10.539  25.594  1.00 70.31           C  
ATOM   3498  N   GLU A 447     -21.844   7.789  22.516  1.00 73.06           N  
ATOM   3499  CA  GLU A 447     -23.203   7.676  21.969  1.00 73.06           C  
ATOM   3500  C   GLU A 447     -24.047   6.727  22.797  1.00 73.06           C  
ATOM   3501  CB  GLU A 447     -23.141   7.203  20.516  1.00 73.06           C  
ATOM   3502  O   GLU A 447     -25.234   6.980  23.016  1.00 73.06           O  
ATOM   3503  CG  GLU A 447     -24.484   7.289  19.797  1.00 73.06           C  
ATOM   3504  CD  GLU A 447     -25.031   8.703  19.719  1.00 73.06           C  
ATOM   3505  OE1 GLU A 447     -26.266   8.867  19.578  1.00 73.06           O  
ATOM   3506  OE2 GLU A 447     -24.234   9.656  19.812  1.00 73.06           O  
ATOM   3507  N   ASN A 448     -23.516   5.637  23.188  1.00 76.19           N  
ATOM   3508  CA  ASN A 448     -24.219   4.688  24.047  1.00 76.19           C  
ATOM   3509  C   ASN A 448     -24.625   5.332  25.359  1.00 76.19           C  
ATOM   3510  CB  ASN A 448     -23.344   3.453  24.297  1.00 76.19           C  
ATOM   3511  O   ASN A 448     -25.734   5.121  25.844  1.00 76.19           O  
ATOM   3512  CG  ASN A 448     -23.359   2.484  23.125  1.00 76.19           C  
ATOM   3513  ND2 ASN A 448     -22.375   1.593  23.094  1.00 76.19           N  
ATOM   3514  OD1 ASN A 448     -24.234   2.539  22.266  1.00 76.19           O  
ATOM   3515  N   GLU A 449     -23.656   6.109  25.953  1.00 70.56           N  
ATOM   3516  CA  GLU A 449     -23.969   6.812  27.188  1.00 70.56           C  
ATOM   3517  C   GLU A 449     -25.109   7.809  27.000  1.00 70.56           C  
ATOM   3518  CB  GLU A 449     -22.719   7.527  27.734  1.00 70.56           C  
ATOM   3519  O   GLU A 449     -26.016   7.887  27.812  1.00 70.56           O  
ATOM   3520  CG  GLU A 449     -22.922   8.156  29.109  1.00 70.56           C  
ATOM   3521  CD  GLU A 449     -22.938   7.133  30.234  1.00 70.56           C  
ATOM   3522  OE1 GLU A 449     -23.375   7.477  31.359  1.00 70.56           O  
ATOM   3523  OE2 GLU A 449     -22.516   5.980  29.984  1.00 70.56           O  
ATOM   3524  N   ARG A 450     -24.922   8.562  26.031  1.00 67.19           N  
ATOM   3525  CA  ARG A 450     -25.938   9.570  25.703  1.00 67.19           C  
ATOM   3526  C   ARG A 450     -27.297   8.930  25.500  1.00 67.19           C  
ATOM   3527  CB  ARG A 450     -25.531  10.352  24.453  1.00 67.19           C  
ATOM   3528  O   ARG A 450     -28.312   9.430  26.016  1.00 67.19           O  
ATOM   3529  CG  ARG A 450     -26.516  11.453  24.078  1.00 67.19           C  
ATOM   3530  CD  ARG A 450     -26.094  12.156  22.781  1.00 67.19           C  
ATOM   3531  NE  ARG A 450     -27.109  13.125  22.359  1.00 67.19           N  
ATOM   3532  NH1 ARG A 450     -25.734  14.172  20.812  1.00 67.19           N  
ATOM   3533  NH2 ARG A 450     -27.891  14.891  21.109  1.00 67.19           N  
ATOM   3534  CZ  ARG A 450     -26.906  14.062  21.422  1.00 67.19           C  
ATOM   3535  N   THR A 451     -27.406   7.910  24.656  1.00 65.94           N  
ATOM   3536  CA  THR A 451     -28.656   7.199  24.344  1.00 65.94           C  
ATOM   3537  C   THR A 451     -29.281   6.637  25.625  1.00 65.94           C  
ATOM   3538  CB  THR A 451     -28.406   6.059  23.344  1.00 65.94           C  
ATOM   3539  O   THR A 451     -30.484   6.781  25.828  1.00 65.94           O  
ATOM   3540  CG2 THR A 451     -29.703   5.332  23.000  1.00 65.94           C  
ATOM   3541  OG1 THR A 451     -27.844   6.598  22.141  1.00 65.94           O  
ATOM   3542  N   LEU A 452     -28.469   6.059  26.391  1.00 69.12           N  
ATOM   3543  CA  LEU A 452     -28.969   5.434  27.625  1.00 69.12           C  
ATOM   3544  C   LEU A 452     -29.391   6.492  28.641  1.00 69.12           C  
ATOM   3545  CB  LEU A 452     -27.906   4.520  28.219  1.00 69.12           C  
ATOM   3546  O   LEU A 452     -30.406   6.348  29.297  1.00 69.12           O  
ATOM   3547  CG  LEU A 452     -27.562   3.254  27.438  1.00 69.12           C  
ATOM   3548  CD1 LEU A 452     -26.422   2.502  28.094  1.00 69.12           C  
ATOM   3549  CD2 LEU A 452     -28.797   2.359  27.297  1.00 69.12           C  
ATOM   3550  N   ASP A 453     -28.594   7.574  28.844  1.00 67.62           N  
ATOM   3551  CA  ASP A 453     -28.891   8.656  29.781  1.00 67.62           C  
ATOM   3552  C   ASP A 453     -30.141   9.422  29.359  1.00 67.62           C  
ATOM   3553  CB  ASP A 453     -27.703   9.617  29.875  1.00 67.62           C  
ATOM   3554  O   ASP A 453     -30.922   9.844  30.219  1.00 67.62           O  
ATOM   3555  CG  ASP A 453     -26.562   9.062  30.703  1.00 67.62           C  
ATOM   3556  OD1 ASP A 453     -26.750   8.039  31.406  1.00 67.62           O  
ATOM   3557  OD2 ASP A 453     -25.453   9.656  30.672  1.00 67.62           O  
ATOM   3558  N   PHE A 454     -30.281   9.711  28.141  1.00 64.31           N  
ATOM   3559  CA  PHE A 454     -31.453  10.398  27.609  1.00 64.31           C  
ATOM   3560  C   PHE A 454     -32.719   9.617  27.938  1.00 64.31           C  
ATOM   3561  CB  PHE A 454     -31.344  10.594  26.094  1.00 64.31           C  
ATOM   3562  O   PHE A 454     -33.719  10.203  28.391  1.00 64.31           O  
ATOM   3563  CG  PHE A 454     -32.500  11.328  25.484  1.00 64.31           C  
ATOM   3564  CD1 PHE A 454     -33.500  10.633  24.812  1.00 64.31           C  
ATOM   3565  CD2 PHE A 454     -32.594  12.711  25.594  1.00 64.31           C  
ATOM   3566  CE1 PHE A 454     -34.562  11.312  24.250  1.00 64.31           C  
ATOM   3567  CE2 PHE A 454     -33.656  13.391  25.031  1.00 64.31           C  
ATOM   3568  CZ  PHE A 454     -34.656  12.695  24.359  1.00 64.31           C  
ATOM   3569  N   HIS A 455     -32.656   8.391  27.734  1.00 64.75           N  
ATOM   3570  CA  HIS A 455     -33.812   7.539  28.016  1.00 64.75           C  
ATOM   3571  C   HIS A 455     -34.094   7.461  29.500  1.00 64.75           C  
ATOM   3572  CB  HIS A 455     -33.594   6.133  27.438  1.00 64.75           C  
ATOM   3573  O   HIS A 455     -35.250   7.480  29.922  1.00 64.75           O  
ATOM   3574  CG  HIS A 455     -33.688   6.066  25.953  1.00 64.75           C  
ATOM   3575  CD2 HIS A 455     -32.750   5.840  25.016  1.00 64.75           C  
ATOM   3576  ND1 HIS A 455     -34.875   6.246  25.281  1.00 64.75           N  
ATOM   3577  CE1 HIS A 455     -34.656   6.133  23.969  1.00 64.75           C  
ATOM   3578  NE2 HIS A 455     -33.375   5.887  23.781  1.00 64.75           N  
ATOM   3579  N   ASP A 456     -33.062   7.340  30.281  1.00 65.12           N  
ATOM   3580  CA  ASP A 456     -33.219   7.348  31.734  1.00 65.12           C  
ATOM   3581  C   ASP A 456     -33.812   8.656  32.219  1.00 65.12           C  
ATOM   3582  CB  ASP A 456     -31.844   7.125  32.406  1.00 65.12           C  
ATOM   3583  O   ASP A 456     -34.656   8.656  33.125  1.00 65.12           O  
ATOM   3584  CG  ASP A 456     -31.391   5.676  32.375  1.00 65.12           C  
ATOM   3585  OD1 ASP A 456     -32.219   4.793  32.000  1.00 65.12           O  
ATOM   3586  OD2 ASP A 456     -30.219   5.410  32.688  1.00 65.12           O  
ATOM   3587  N   PHE A 457     -33.406   9.750  31.641  1.00 61.78           N  
ATOM   3588  CA  PHE A 457     -33.938  11.062  31.984  1.00 61.78           C  
ATOM   3589  C   PHE A 457     -35.406  11.148  31.656  1.00 61.78           C  
ATOM   3590  CB  PHE A 457     -33.156  12.164  31.250  1.00 61.78           C  
ATOM   3591  O   PHE A 457     -36.188  11.695  32.438  1.00 61.78           O  
ATOM   3592  CG  PHE A 457     -33.625  13.555  31.578  1.00 61.78           C  
ATOM   3593  CD1 PHE A 457     -34.500  14.227  30.703  1.00 61.78           C  
ATOM   3594  CD2 PHE A 457     -33.219  14.188  32.719  1.00 61.78           C  
ATOM   3595  CE1 PHE A 457     -34.938  15.516  31.000  1.00 61.78           C  
ATOM   3596  CE2 PHE A 457     -33.656  15.477  33.031  1.00 61.78           C  
ATOM   3597  CZ  PHE A 457     -34.500  16.141  32.156  1.00 61.78           C  
ATOM   3598  N   ASN A 458     -35.844  10.680  30.484  1.00 65.38           N  
ATOM   3599  CA  ASN A 458     -37.219  10.672  30.062  1.00 65.38           C  
ATOM   3600  C   ASN A 458     -38.094   9.844  31.000  1.00 65.38           C  
ATOM   3601  CB  ASN A 458     -37.344  10.141  28.625  1.00 65.38           C  
ATOM   3602  O   ASN A 458     -39.219  10.234  31.344  1.00 65.38           O  
ATOM   3603  CG  ASN A 458     -36.906  11.148  27.594  1.00 65.38           C  
ATOM   3604  ND2 ASN A 458     -36.500  10.656  26.422  1.00 65.38           N  
ATOM   3605  OD1 ASN A 458     -36.875  12.359  27.844  1.00 65.38           O  
ATOM   3606  N   VAL A 459     -37.562   8.672  31.344  1.00 63.59           N  
ATOM   3607  CA  VAL A 459     -38.250   7.801  32.281  1.00 63.59           C  
ATOM   3608  C   VAL A 459     -38.406   8.492  33.625  1.00 63.59           C  
ATOM   3609  CB  VAL A 459     -37.531   6.445  32.438  1.00 63.59           C  
ATOM   3610  O   VAL A 459     -39.469   8.430  34.250  1.00 63.59           O  
ATOM   3611  CG1 VAL A 459     -38.188   5.621  33.531  1.00 63.59           C  
ATOM   3612  CG2 VAL A 459     -37.531   5.676  31.125  1.00 63.59           C  
ATOM   3613  N   LYS A 460     -37.344   9.133  34.094  1.00 65.88           N  
ATOM   3614  CA  LYS A 460     -37.375   9.891  35.344  1.00 65.88           C  
ATOM   3615  C   LYS A 460     -38.406  11.016  35.281  1.00 65.88           C  
ATOM   3616  CB  LYS A 460     -36.000  10.461  35.656  1.00 65.88           C  
ATOM   3617  O   LYS A 460     -39.156  11.234  36.250  1.00 65.88           O  
ATOM   3618  CG  LYS A 460     -35.906  11.148  37.000  1.00 65.88           C  
ATOM   3619  CD  LYS A 460     -34.469  11.609  37.281  1.00 65.88           C  
ATOM   3620  CE  LYS A 460     -34.375  12.320  38.625  1.00 65.88           C  
ATOM   3621  NZ  LYS A 460     -33.000  12.773  38.938  1.00 65.88           N  
ATOM   3622  N   ASN A 461     -38.438  11.766  34.219  1.00 69.88           N  
ATOM   3623  CA  ASN A 461     -39.406  12.836  34.000  1.00 69.88           C  
ATOM   3624  C   ASN A 461     -40.812  12.305  34.062  1.00 69.88           C  
ATOM   3625  CB  ASN A 461     -39.125  13.547  32.688  1.00 69.88           C  
ATOM   3626  O   ASN A 461     -41.719  12.938  34.656  1.00 69.88           O  
ATOM   3627  CG  ASN A 461     -39.812  14.891  32.594  1.00 69.88           C  
ATOM   3628  ND2 ASN A 461     -39.969  15.414  31.375  1.00 69.88           N  
ATOM   3629  OD1 ASN A 461     -40.219  15.469  33.625  1.00 69.88           O  
ATOM   3630  N   LEU A 462     -41.031  11.211  33.406  1.00 71.25           N  
ATOM   3631  CA  LEU A 462     -42.312  10.547  33.438  1.00 71.25           C  
ATOM   3632  C   LEU A 462     -42.688  10.109  34.844  1.00 71.25           C  
ATOM   3633  CB  LEU A 462     -42.312   9.336  32.500  1.00 71.25           C  
ATOM   3634  O   LEU A 462     -43.844  10.250  35.250  1.00 71.25           O  
ATOM   3635  CG  LEU A 462     -43.656   8.656  32.250  1.00 71.25           C  
ATOM   3636  CD1 LEU A 462     -44.625   9.633  31.594  1.00 71.25           C  
ATOM   3637  CD2 LEU A 462     -43.469   7.414  31.375  1.00 71.25           C  
ATOM   3638  N   TYR A 463     -41.781   9.508  35.438  1.00 69.56           N  
ATOM   3639  CA  TYR A 463     -41.969   9.102  36.844  1.00 69.56           C  
ATOM   3640  C   TYR A 463     -42.375  10.281  37.688  1.00 69.56           C  
ATOM   3641  CB  TYR A 463     -40.656   8.484  37.406  1.00 69.56           C  
ATOM   3642  O   TYR A 463     -43.344  10.172  38.469  1.00 69.56           O  
ATOM   3643  CG  TYR A 463     -40.719   8.211  38.875  1.00 69.56           C  
ATOM   3644  CD1 TYR A 463     -40.219   9.117  39.812  1.00 69.56           C  
ATOM   3645  CD2 TYR A 463     -41.281   7.035  39.375  1.00 69.56           C  
ATOM   3646  CE1 TYR A 463     -40.250   8.867  41.156  1.00 69.56           C  
ATOM   3647  CE2 TYR A 463     -41.344   6.773  40.719  1.00 69.56           C  
ATOM   3648  OH  TYR A 463     -40.875   7.438  42.969  1.00 69.56           O  
ATOM   3649  CZ  TYR A 463     -40.844   7.691  41.625  1.00 69.56           C  
ATOM   3650  N   GLU A 464     -41.688  11.391  37.625  1.00 77.31           N  
ATOM   3651  CA  GLU A 464     -41.969  12.602  38.375  1.00 77.31           C  
ATOM   3652  C   GLU A 464     -43.344  13.156  38.031  1.00 77.31           C  
ATOM   3653  CB  GLU A 464     -40.906  13.664  38.125  1.00 77.31           C  
ATOM   3654  O   GLU A 464     -44.062  13.648  38.875  1.00 77.31           O  
ATOM   3655  CG  GLU A 464     -39.562  13.336  38.781  1.00 77.31           C  
ATOM   3656  CD  GLU A 464     -39.625  13.211  40.281  1.00 77.31           C  
ATOM   3657  OE1 GLU A 464     -38.750  12.531  40.875  1.00 77.31           O  
ATOM   3658  OE2 GLU A 464     -40.562  13.797  40.875  1.00 77.31           O  
ATOM   3659  N   LYS A 465     -43.719  13.133  36.781  1.00 80.12           N  
ATOM   3660  CA  LYS A 465     -45.031  13.570  36.312  1.00 80.12           C  
ATOM   3661  C   LYS A 465     -46.156  12.727  36.906  1.00 80.12           C  
ATOM   3662  CB  LYS A 465     -45.062  13.516  34.781  1.00 80.12           C  
ATOM   3663  O   LYS A 465     -47.156  13.258  37.344  1.00 80.12           O  
ATOM   3664  CG  LYS A 465     -46.312  14.141  34.188  1.00 80.12           C  
ATOM   3665  CD  LYS A 465     -46.250  14.148  32.656  1.00 80.12           C  
ATOM   3666  CE  LYS A 465     -47.531  14.766  32.062  1.00 80.12           C  
ATOM   3667  NZ  LYS A 465     -47.438  14.828  30.562  1.00 80.12           N  
ATOM   3668  N   VAL A 466     -45.938  11.398  36.844  1.00 77.75           N  
ATOM   3669  CA  VAL A 466     -46.906  10.453  37.375  1.00 77.75           C  
ATOM   3670  C   VAL A 466     -47.031  10.633  38.875  1.00 77.75           C  
ATOM   3671  CB  VAL A 466     -46.531   8.992  37.031  1.00 77.75           C  
ATOM   3672  O   VAL A 466     -48.156  10.625  39.438  1.00 77.75           O  
ATOM   3673  CG1 VAL A 466     -47.438   8.016  37.812  1.00 77.75           C  
ATOM   3674  CG2 VAL A 466     -46.625   8.742  35.531  1.00 77.75           C  
ATOM   3675  N   LYS A 467     -45.938  10.766  39.500  1.00 81.31           N  
ATOM   3676  CA  LYS A 467     -45.906  11.008  40.938  1.00 81.31           C  
ATOM   3677  C   LYS A 467     -46.656  12.289  41.281  1.00 81.31           C  
ATOM   3678  CB  LYS A 467     -44.469  11.102  41.438  1.00 81.31           C  
ATOM   3679  O   LYS A 467     -47.406  12.312  42.250  1.00 81.31           O  
ATOM   3680  CG  LYS A 467     -44.312  11.266  42.938  1.00 81.31           C  
ATOM   3681  CD  LYS A 467     -42.875  11.297  43.375  1.00 81.31           C  
ATOM   3682  CE  LYS A 467     -42.750  11.484  44.875  1.00 81.31           C  
ATOM   3683  NZ  LYS A 467     -41.312  11.492  45.312  1.00 81.31           N  
ATOM   3684  N   SER A 468     -46.469  13.312  40.531  1.00 86.25           N  
ATOM   3685  CA  SER A 468     -47.125  14.602  40.750  1.00 86.25           C  
ATOM   3686  C   SER A 468     -48.625  14.508  40.500  1.00 86.25           C  
ATOM   3687  CB  SER A 468     -46.500  15.656  39.812  1.00 86.25           C  
ATOM   3688  O   SER A 468     -49.406  15.133  41.250  1.00 86.25           O  
ATOM   3689  OG  SER A 468     -47.188  16.891  39.969  1.00 86.25           O  
ATOM   3690  N   GLN A 469     -49.062  13.766  39.562  1.00 85.25           N  
ATOM   3691  CA  GLN A 469     -50.469  13.578  39.188  1.00 85.25           C  
ATOM   3692  C   GLN A 469     -51.188  12.773  40.250  1.00 85.25           C  
ATOM   3693  CB  GLN A 469     -50.594  12.883  37.844  1.00 85.25           C  
ATOM   3694  O   GLN A 469     -52.344  13.094  40.625  1.00 85.25           O  
ATOM   3695  CG  GLN A 469     -50.250  13.789  36.656  1.00 85.25           C  
ATOM   3696  CD  GLN A 469     -50.531  13.125  35.312  1.00 85.25           C  
ATOM   3697  NE2 GLN A 469     -51.125  13.875  34.406  1.00 85.25           N  
ATOM   3698  OE1 GLN A 469     -50.188  11.953  35.125  1.00 85.25           O  
ATOM   3699  N   LEU A 470     -50.562  11.672  40.750  1.00 84.62           N  
ATOM   3700  CA  LEU A 470     -51.156  10.703  41.656  1.00 84.62           C  
ATOM   3701  C   LEU A 470     -51.125  11.180  43.094  1.00 84.62           C  
ATOM   3702  CB  LEU A 470     -50.469   9.344  41.531  1.00 84.62           C  
ATOM   3703  O   LEU A 470     -52.000  10.859  43.875  1.00 84.62           O  
ATOM   3704  CG  LEU A 470     -50.625   8.617  40.188  1.00 84.62           C  
ATOM   3705  CD1 LEU A 470     -49.781   7.352  40.156  1.00 84.62           C  
ATOM   3706  CD2 LEU A 470     -52.094   8.281  39.938  1.00 84.62           C  
ATOM   3707  N   ARG A 471     -50.281  11.992  43.469  1.00 87.19           N  
ATOM   3708  CA  ARG A 471     -50.125  12.562  44.812  1.00 87.19           C  
ATOM   3709  C   ARG A 471     -50.500  11.539  45.875  1.00 87.19           C  
ATOM   3710  CB  ARG A 471     -51.000  13.812  44.938  1.00 87.19           C  
ATOM   3711  O   ARG A 471     -49.906  10.445  45.906  1.00 87.19           O  
ATOM   3712  CG  ARG A 471     -50.594  14.961  44.031  1.00 87.19           C  
ATOM   3713  CD  ARG A 471     -51.500  16.172  44.250  1.00 87.19           C  
ATOM   3714  NE  ARG A 471     -51.125  17.266  43.344  1.00 87.19           N  
ATOM   3715  NH1 ARG A 471     -52.750  18.719  44.094  1.00 87.19           N  
ATOM   3716  NH2 ARG A 471     -51.312  19.359  42.406  1.00 87.19           N  
ATOM   3717  CZ  ARG A 471     -51.719  18.438  43.281  1.00 87.19           C  
ATOM   3718  N   ASN A 472     -51.406  11.812  46.750  1.00 86.62           N  
ATOM   3719  CA  ASN A 472     -51.750  10.945  47.844  1.00 86.62           C  
ATOM   3720  C   ASN A 472     -52.781   9.914  47.469  1.00 86.62           C  
ATOM   3721  CB  ASN A 472     -52.219  11.766  49.062  1.00 86.62           C  
ATOM   3722  O   ASN A 472     -53.344   9.219  48.344  1.00 86.62           O  
ATOM   3723  CG  ASN A 472     -53.281  12.758  48.688  1.00 86.62           C  
ATOM   3724  ND2 ASN A 472     -53.906  13.359  49.688  1.00 86.62           N  
ATOM   3725  OD1 ASN A 472     -53.562  12.984  47.500  1.00 86.62           O  
ATOM   3726  N   ASN A 473     -53.156   9.875  46.188  1.00 85.31           N  
ATOM   3727  CA  ASN A 473     -54.094   8.906  45.656  1.00 85.31           C  
ATOM   3728  C   ASN A 473     -53.438   7.562  45.375  1.00 85.31           C  
ATOM   3729  CB  ASN A 473     -54.781   9.445  44.375  1.00 85.31           C  
ATOM   3730  O   ASN A 473     -54.125   6.574  45.094  1.00 85.31           O  
ATOM   3731  CG  ASN A 473     -55.844  10.500  44.688  1.00 85.31           C  
ATOM   3732  ND2 ASN A 473     -56.219  11.250  43.656  1.00 85.31           N  
ATOM   3733  OD1 ASN A 473     -56.281  10.633  45.844  1.00 85.31           O  
ATOM   3734  N   ALA A 474     -52.062   7.480  45.500  1.00 84.81           N  
ATOM   3735  CA  ALA A 474     -51.312   6.258  45.250  1.00 84.81           C  
ATOM   3736  C   ALA A 474     -50.094   6.168  46.188  1.00 84.81           C  
ATOM   3737  CB  ALA A 474     -50.844   6.199  43.781  1.00 84.81           C  
ATOM   3738  O   ALA A 474     -49.594   7.188  46.656  1.00 84.81           O  
ATOM   3739  N   LYS A 475     -49.688   4.988  46.562  1.00 82.69           N  
ATOM   3740  CA  LYS A 475     -48.500   4.711  47.375  1.00 82.69           C  
ATOM   3741  C   LYS A 475     -47.344   4.234  46.531  1.00 82.69           C  
ATOM   3742  CB  LYS A 475     -48.812   3.672  48.469  1.00 82.69           C  
ATOM   3743  O   LYS A 475     -47.531   3.389  45.656  1.00 82.69           O  
ATOM   3744  CG  LYS A 475     -47.625   3.289  49.312  1.00 82.69           C  
ATOM   3745  CD  LYS A 475     -47.969   2.154  50.281  1.00 82.69           C  
ATOM   3746  CE  LYS A 475     -46.781   1.785  51.156  1.00 82.69           C  
ATOM   3747  NZ  LYS A 475     -47.125   0.662  52.094  1.00 82.69           N  
ATOM   3748  N   GLU A 476     -46.188   4.820  46.875  1.00 80.12           N  
ATOM   3749  CA  GLU A 476     -45.000   4.402  46.156  1.00 80.12           C  
ATOM   3750  C   GLU A 476     -44.469   3.086  46.719  1.00 80.12           C  
ATOM   3751  CB  GLU A 476     -43.938   5.488  46.250  1.00 80.12           C  
ATOM   3752  O   GLU A 476     -44.188   2.973  47.906  1.00 80.12           O  
ATOM   3753  CG  GLU A 476     -42.781   5.309  45.219  1.00 80.12           C  
ATOM   3754  CD  GLU A 476     -41.781   6.426  45.281  1.00 80.12           C  
ATOM   3755  OE1 GLU A 476     -40.750   6.352  44.531  1.00 80.12           O  
ATOM   3756  OE2 GLU A 476     -41.969   7.387  46.062  1.00 80.12           O  
ATOM   3757  N   ILE A 477     -44.438   2.094  45.844  1.00 75.00           N  
ATOM   3758  CA  ILE A 477     -44.094   0.738  46.250  1.00 75.00           C  
ATOM   3759  C   ILE A 477     -42.656   0.442  45.906  1.00 75.00           C  
ATOM   3760  CB  ILE A 477     -45.031  -0.306  45.625  1.00 75.00           C  
ATOM   3761  O   ILE A 477     -42.062  -0.556  46.344  1.00 75.00           O  
ATOM   3762  CG1 ILE A 477     -46.500   0.098  45.812  1.00 75.00           C  
ATOM   3763  CG2 ILE A 477     -44.781  -1.700  46.188  1.00 75.00           C  
ATOM   3764  CD1 ILE A 477     -47.469  -0.695  44.969  1.00 75.00           C  
ATOM   3765  N   GLY A 478     -41.906   1.652  45.312  1.00 62.94           N  
ATOM   3766  CA  GLY A 478     -40.500   1.458  44.938  1.00 62.94           C  
ATOM   3767  C   GLY A 478     -40.312   0.909  43.531  1.00 62.94           C  
ATOM   3768  O   GLY A 478     -41.281   0.424  42.938  1.00 62.94           O  
ATOM   3769  N   ASN A 479     -39.094   1.298  42.844  1.00 56.78           N  
ATOM   3770  CA  ASN A 479     -38.719   0.806  41.531  1.00 56.78           C  
ATOM   3771  C   ASN A 479     -39.562   1.414  40.406  1.00 56.78           C  
ATOM   3772  CB  ASN A 479     -38.781  -0.722  41.469  1.00 56.78           C  
ATOM   3773  O   ASN A 479     -39.875   0.751  39.438  1.00 56.78           O  
ATOM   3774  CG  ASN A 479     -37.781  -1.386  42.375  1.00 56.78           C  
ATOM   3775  ND2 ASN A 479     -38.062  -2.600  42.812  1.00 56.78           N  
ATOM   3776  OD1 ASN A 479     -36.719  -0.813  42.688  1.00 56.78           O  
ATOM   3777  N   GLY A 480     -40.156   2.643  40.750  1.00 63.44           N  
ATOM   3778  CA  GLY A 480     -40.875   3.373  39.719  1.00 63.44           C  
ATOM   3779  C   GLY A 480     -42.312   2.949  39.594  1.00 63.44           C  
ATOM   3780  O   GLY A 480     -42.969   3.240  38.562  1.00 63.44           O  
ATOM   3781  N   CYS A 481     -42.875   2.229  40.688  1.00 68.81           N  
ATOM   3782  CA  CYS A 481     -44.250   1.736  40.656  1.00 68.81           C  
ATOM   3783  C   CYS A 481     -45.094   2.451  41.719  1.00 68.81           C  
ATOM   3784  CB  CYS A 481     -44.281   0.228  40.906  1.00 68.81           C  
ATOM   3785  O   CYS A 481     -44.594   2.818  42.781  1.00 68.81           O  
ATOM   3786  SG  CYS A 481     -43.438  -0.736  39.625  1.00 68.81           S  
ATOM   3787  N   PHE A 482     -46.438   2.596  41.344  1.00 74.56           N  
ATOM   3788  CA  PHE A 482     -47.438   3.234  42.219  1.00 74.56           C  
ATOM   3789  C   PHE A 482     -48.625   2.332  42.438  1.00 74.56           C  
ATOM   3790  CB  PHE A 482     -47.875   4.582  41.625  1.00 74.56           C  
ATOM   3791  O   PHE A 482     -49.156   1.729  41.469  1.00 74.56           O  
ATOM   3792  CG  PHE A 482     -46.750   5.559  41.438  1.00 74.56           C  
ATOM   3793  CD1 PHE A 482     -46.375   6.441  42.438  1.00 74.56           C  
ATOM   3794  CD2 PHE A 482     -46.031   5.590  40.250  1.00 74.56           C  
ATOM   3795  CE1 PHE A 482     -45.344   7.348  42.281  1.00 74.56           C  
ATOM   3796  CE2 PHE A 482     -45.000   6.492  40.062  1.00 74.56           C  
ATOM   3797  CZ  PHE A 482     -44.656   7.367  41.062  1.00 74.56           C  
ATOM   3798  N   GLU A 483     -48.906   2.131  43.688  1.00 80.56           N  
ATOM   3799  CA  GLU A 483     -50.125   1.405  44.031  1.00 80.56           C  
ATOM   3800  C   GLU A 483     -51.250   2.367  44.375  1.00 80.56           C  
ATOM   3801  CB  GLU A 483     -49.875   0.459  45.219  1.00 80.56           C  
ATOM   3802  O   GLU A 483     -51.125   3.209  45.250  1.00 80.56           O  
ATOM   3803  CG  GLU A 483     -51.031  -0.460  45.531  1.00 80.56           C  
ATOM   3804  CD  GLU A 483     -50.781  -1.416  46.688  1.00 80.56           C  
ATOM   3805  OE1 GLU A 483     -51.500  -2.416  46.812  1.00 80.56           O  
ATOM   3806  OE2 GLU A 483     -49.812  -1.162  47.438  1.00 80.56           O  
ATOM   3807  N   PHE A 484     -52.438   2.217  43.500  1.00 81.19           N  
ATOM   3808  CA  PHE A 484     -53.531   3.139  43.656  1.00 81.19           C  
ATOM   3809  C   PHE A 484     -54.344   2.814  44.906  1.00 81.19           C  
ATOM   3810  CB  PHE A 484     -54.469   3.092  42.438  1.00 81.19           C  
ATOM   3811  O   PHE A 484     -54.562   1.645  45.219  1.00 81.19           O  
ATOM   3812  CG  PHE A 484     -53.844   3.645  41.188  1.00 81.19           C  
ATOM   3813  CD1 PHE A 484     -53.938   4.996  40.875  1.00 81.19           C  
ATOM   3814  CD2 PHE A 484     -53.156   2.811  40.312  1.00 81.19           C  
ATOM   3815  CE1 PHE A 484     -53.344   5.512  39.719  1.00 81.19           C  
ATOM   3816  CE2 PHE A 484     -52.562   3.316  39.156  1.00 81.19           C  
ATOM   3817  CZ  PHE A 484     -52.656   4.668  38.844  1.00 81.19           C  
ATOM   3818  N   TYR A 485     -54.781   3.775  45.688  1.00 81.00           N  
ATOM   3819  CA  TYR A 485     -55.656   3.635  46.844  1.00 81.00           C  
ATOM   3820  C   TYR A 485     -57.125   3.645  46.438  1.00 81.00           C  
ATOM   3821  CB  TYR A 485     -55.375   4.754  47.844  1.00 81.00           C  
ATOM   3822  O   TYR A 485     -58.000   3.416  47.281  1.00 81.00           O  
ATOM   3823  CG  TYR A 485     -54.062   4.613  48.594  1.00 81.00           C  
ATOM   3824  CD1 TYR A 485     -53.812   3.543  49.438  1.00 81.00           C  
ATOM   3825  CD2 TYR A 485     -53.031   5.547  48.406  1.00 81.00           C  
ATOM   3826  CE1 TYR A 485     -52.625   3.408  50.125  1.00 81.00           C  
ATOM   3827  CE2 TYR A 485     -51.812   5.426  49.062  1.00 81.00           C  
ATOM   3828  OH  TYR A 485     -50.438   4.227  50.594  1.00 81.00           O  
ATOM   3829  CZ  TYR A 485     -51.625   4.352  49.938  1.00 81.00           C  
ATOM   3830  N   HIS A 486     -57.406   3.902  45.125  1.00 81.38           N  
ATOM   3831  CA  HIS A 486     -58.750   3.889  44.531  1.00 81.38           C  
ATOM   3832  C   HIS A 486     -58.812   2.922  43.375  1.00 81.38           C  
ATOM   3833  CB  HIS A 486     -59.125   5.297  44.094  1.00 81.38           C  
ATOM   3834  O   HIS A 486     -57.781   2.510  42.812  1.00 81.38           O  
ATOM   3835  CG  HIS A 486     -58.281   5.848  43.000  1.00 81.38           C  
ATOM   3836  CD2 HIS A 486     -57.219   6.695  43.031  1.00 81.38           C  
ATOM   3837  ND1 HIS A 486     -58.469   5.535  41.688  1.00 81.38           N  
ATOM   3838  CE1 HIS A 486     -57.562   6.168  40.938  1.00 81.38           C  
ATOM   3839  NE2 HIS A 486     -56.812   6.879  41.750  1.00 81.38           N  
ATOM   3840  N   LYS A 487     -60.000   2.426  43.062  1.00 80.56           N  
ATOM   3841  CA  LYS A 487     -60.188   1.624  41.875  1.00 80.56           C  
ATOM   3842  C   LYS A 487     -59.969   2.455  40.625  1.00 80.56           C  
ATOM   3843  CB  LYS A 487     -61.594   1.021  41.844  1.00 80.56           C  
ATOM   3844  O   LYS A 487     -60.500   3.555  40.469  1.00 80.56           O  
ATOM   3845  CG  LYS A 487     -61.812  -0.083  42.875  1.00 80.56           C  
ATOM   3846  CD  LYS A 487     -63.188  -0.704  42.750  1.00 80.56           C  
ATOM   3847  CE  LYS A 487     -63.438  -1.735  43.844  1.00 80.56           C  
ATOM   3848  NZ  LYS A 487     -64.812  -2.322  43.750  1.00 80.56           N  
ATOM   3849  N   CYS A 488     -58.969   2.004  39.875  1.00 78.19           N  
ATOM   3850  CA  CYS A 488     -58.656   2.717  38.656  1.00 78.19           C  
ATOM   3851  C   CYS A 488     -59.000   1.884  37.406  1.00 78.19           C  
ATOM   3852  CB  CYS A 488     -57.156   3.074  38.625  1.00 78.19           C  
ATOM   3853  O   CYS A 488     -58.344   0.880  37.125  1.00 78.19           O  
ATOM   3854  SG  CYS A 488     -56.719   4.234  37.312  1.00 78.19           S  
ATOM   3855  N   ASP A 489     -60.094   2.207  36.719  1.00 76.44           N  
ATOM   3856  CA  ASP A 489     -60.500   1.516  35.500  1.00 76.44           C  
ATOM   3857  C   ASP A 489     -59.688   1.948  34.281  1.00 76.44           C  
ATOM   3858  CB  ASP A 489     -62.000   1.774  35.219  1.00 76.44           C  
ATOM   3859  O   ASP A 489     -58.750   2.764  34.438  1.00 76.44           O  
ATOM   3860  CG  ASP A 489     -62.312   3.246  35.031  1.00 76.44           C  
ATOM   3861  OD1 ASP A 489     -61.375   4.074  35.000  1.00 76.44           O  
ATOM   3862  OD2 ASP A 489     -63.500   3.582  34.906  1.00 76.44           O  
ATOM   3863  N   ASN A 490     -59.781   1.353  33.094  1.00 72.38           N  
ATOM   3864  CA  ASN A 490     -59.031   1.609  31.875  1.00 72.38           C  
ATOM   3865  C   ASN A 490     -59.062   3.092  31.516  1.00 72.38           C  
ATOM   3866  CB  ASN A 490     -59.594   0.775  30.734  1.00 72.38           C  
ATOM   3867  O   ASN A 490     -58.062   3.623  31.031  1.00 72.38           O  
ATOM   3868  CG  ASN A 490     -59.219  -0.686  30.812  1.00 72.38           C  
ATOM   3869  ND2 ASN A 490     -59.875  -1.532  30.047  1.00 72.38           N  
ATOM   3870  OD1 ASN A 490     -58.312  -1.050  31.562  1.00 72.38           O  
ATOM   3871  N   GLU A 491     -60.125   3.764  31.812  1.00 74.69           N  
ATOM   3872  CA  GLU A 491     -60.281   5.195  31.578  1.00 74.69           C  
ATOM   3873  C   GLU A 491     -59.406   6.012  32.531  1.00 74.69           C  
ATOM   3874  CB  GLU A 491     -61.750   5.609  31.734  1.00 74.69           C  
ATOM   3875  O   GLU A 491     -58.812   7.008  32.094  1.00 74.69           O  
ATOM   3876  CG  GLU A 491     -62.031   7.031  31.281  1.00 74.69           C  
ATOM   3877  CD  GLU A 491     -63.500   7.422  31.438  1.00 74.69           C  
ATOM   3878  OE1 GLU A 491     -63.844   8.602  31.172  1.00 74.69           O  
ATOM   3879  OE2 GLU A 491     -64.312   6.547  31.812  1.00 74.69           O  
ATOM   3880  N   CYS A 492     -59.344   5.652  33.750  1.00 77.62           N  
ATOM   3881  CA  CYS A 492     -58.500   6.250  34.781  1.00 77.62           C  
ATOM   3882  C   CYS A 492     -57.031   6.031  34.438  1.00 77.62           C  
ATOM   3883  CB  CYS A 492     -58.812   5.664  36.156  1.00 77.62           C  
ATOM   3884  O   CYS A 492     -56.219   6.965  34.531  1.00 77.62           O  
ATOM   3885  SG  CYS A 492     -57.656   6.207  37.469  1.00 77.62           S  
ATOM   3886  N   MET A 493     -56.656   4.852  34.031  1.00 74.31           N  
ATOM   3887  CA  MET A 493     -55.312   4.512  33.625  1.00 74.31           C  
ATOM   3888  C   MET A 493     -54.875   5.316  32.406  1.00 74.31           C  
ATOM   3889  CB  MET A 493     -55.188   3.014  33.312  1.00 74.31           C  
ATOM   3890  O   MET A 493     -53.719   5.773  32.312  1.00 74.31           O  
ATOM   3891  CG  MET A 493     -55.312   2.135  34.562  1.00 74.31           C  
ATOM   3892  SD  MET A 493     -53.969   2.455  35.781  1.00 74.31           S  
ATOM   3893  CE  MET A 493     -52.781   1.148  35.312  1.00 74.31           C  
ATOM   3894  N   GLU A 494     -55.750   5.547  31.484  1.00 73.62           N  
ATOM   3895  CA  GLU A 494     -55.531   6.340  30.281  1.00 73.62           C  
ATOM   3896  C   GLU A 494     -55.375   7.820  30.609  1.00 73.62           C  
ATOM   3897  CB  GLU A 494     -56.688   6.145  29.297  1.00 73.62           C  
ATOM   3898  O   GLU A 494     -54.562   8.516  29.984  1.00 73.62           O  
ATOM   3899  CG  GLU A 494     -56.594   4.863  28.484  1.00 73.62           C  
ATOM   3900  CD  GLU A 494     -55.375   4.824  27.547  1.00 73.62           C  
ATOM   3901  OE1 GLU A 494     -54.812   3.730  27.344  1.00 73.62           O  
ATOM   3902  OE2 GLU A 494     -55.000   5.902  27.031  1.00 73.62           O  
ATOM   3903  N   SER A 495     -56.031   8.250  31.609  1.00 78.50           N  
ATOM   3904  CA  SER A 495     -55.938   9.625  32.062  1.00 78.50           C  
ATOM   3905  C   SER A 495     -54.594   9.906  32.719  1.00 78.50           C  
ATOM   3906  CB  SER A 495     -57.062   9.938  33.062  1.00 78.50           C  
ATOM   3907  O   SER A 495     -54.062  11.008  32.625  1.00 78.50           O  
ATOM   3908  OG  SER A 495     -56.875   9.234  34.281  1.00 78.50           O  
ATOM   3909  N   VAL A 496     -54.000   8.969  33.406  1.00 77.12           N  
ATOM   3910  CA  VAL A 496     -52.656   9.039  34.000  1.00 77.12           C  
ATOM   3911  C   VAL A 496     -51.625   9.016  32.906  1.00 77.12           C  
ATOM   3912  CB  VAL A 496     -52.438   7.883  35.000  1.00 77.12           C  
ATOM   3913  O   VAL A 496     -50.656   9.797  32.938  1.00 77.12           O  
ATOM   3914  CG1 VAL A 496     -51.000   7.922  35.531  1.00 77.12           C  
ATOM   3915  CG2 VAL A 496     -53.438   7.945  36.156  1.00 77.12           C  
ATOM   3916  N   LYS A 497     -51.906   8.234  31.859  1.00 69.62           N  
ATOM   3917  CA  LYS A 497     -51.031   8.117  30.688  1.00 69.62           C  
ATOM   3918  C   LYS A 497     -51.000   9.406  29.875  1.00 69.62           C  
ATOM   3919  CB  LYS A 497     -51.438   6.941  29.812  1.00 69.62           C  
ATOM   3920  O   LYS A 497     -49.969   9.820  29.375  1.00 69.62           O  
ATOM   3921  CG  LYS A 497     -50.500   6.637  28.672  1.00 69.62           C  
ATOM   3922  CD  LYS A 497     -50.969   5.473  27.828  1.00 69.62           C  
ATOM   3923  CE  LYS A 497     -50.125   5.297  26.562  1.00 69.62           C  
ATOM   3924  NZ  LYS A 497     -50.656   4.188  25.703  1.00 69.62           N  
ATOM   3925  N   ASN A 498     -52.156  10.125  29.703  1.00 75.44           N  
ATOM   3926  CA  ASN A 498     -52.344  11.312  28.875  1.00 75.44           C  
ATOM   3927  C   ASN A 498     -52.125  12.594  29.656  1.00 75.44           C  
ATOM   3928  CB  ASN A 498     -53.719  11.305  28.219  1.00 75.44           C  
ATOM   3929  O   ASN A 498     -52.219  13.695  29.109  1.00 75.44           O  
ATOM   3930  CG  ASN A 498     -53.875  10.250  27.141  1.00 75.44           C  
ATOM   3931  ND2 ASN A 498     -55.094   9.891  26.828  1.00 75.44           N  
ATOM   3932  OD1 ASN A 498     -52.875   9.758  26.609  1.00 75.44           O  
ATOM   3933  N   GLY A 499     -51.750  12.367  30.984  1.00 81.56           N  
ATOM   3934  CA  GLY A 499     -51.500  13.516  31.828  1.00 81.56           C  
ATOM   3935  C   GLY A 499     -52.719  14.281  32.219  1.00 81.56           C  
ATOM   3936  O   GLY A 499     -52.656  15.469  32.562  1.00 81.56           O  
ATOM   3937  N   THR A 500     -53.969  13.797  32.031  1.00 86.38           N  
ATOM   3938  CA  THR A 500     -55.250  14.430  32.344  1.00 86.38           C  
ATOM   3939  C   THR A 500     -55.906  13.797  33.562  1.00 86.38           C  
ATOM   3940  CB  THR A 500     -56.219  14.320  31.125  1.00 86.38           C  
ATOM   3941  O   THR A 500     -57.125  13.852  33.719  1.00 86.38           O  
ATOM   3942  CG2 THR A 500     -55.688  15.102  29.938  1.00 86.38           C  
ATOM   3943  OG1 THR A 500     -56.344  12.938  30.766  1.00 86.38           O  
ATOM   3944  N   TYR A 501     -55.156  13.219  34.438  1.00 84.12           N  
ATOM   3945  CA  TYR A 501     -55.625  12.570  35.656  1.00 84.12           C  
ATOM   3946  C   TYR A 501     -56.312  13.578  36.562  1.00 84.12           C  
ATOM   3947  CB  TYR A 501     -54.469  11.883  36.375  1.00 84.12           C  
ATOM   3948  O   TYR A 501     -55.750  14.625  36.875  1.00 84.12           O  
ATOM   3949  CG  TYR A 501     -54.906  11.180  37.656  1.00 84.12           C  
ATOM   3950  CD1 TYR A 501     -54.656  11.742  38.906  1.00 84.12           C  
ATOM   3951  CD2 TYR A 501     -55.562   9.953  37.594  1.00 84.12           C  
ATOM   3952  CE1 TYR A 501     -55.031  11.094  40.062  1.00 84.12           C  
ATOM   3953  CE2 TYR A 501     -55.938   9.297  38.750  1.00 84.12           C  
ATOM   3954  OH  TYR A 501     -56.062   9.227  41.156  1.00 84.12           O  
ATOM   3955  CZ  TYR A 501     -55.688   9.875  40.000  1.00 84.12           C  
ATOM   3956  N   ASN A 502     -57.625  13.344  36.875  1.00 87.12           N  
ATOM   3957  CA  ASN A 502     -58.438  14.211  37.719  1.00 87.12           C  
ATOM   3958  C   ASN A 502     -58.281  13.828  39.188  1.00 87.12           C  
ATOM   3959  CB  ASN A 502     -59.906  14.156  37.312  1.00 87.12           C  
ATOM   3960  O   ASN A 502     -58.938  12.914  39.688  1.00 87.12           O  
ATOM   3961  CG  ASN A 502     -60.719  15.219  38.031  1.00 87.12           C  
ATOM   3962  ND2 ASN A 502     -61.906  15.500  37.469  1.00 87.12           N  
ATOM   3963  OD1 ASN A 502     -60.312  15.781  39.031  1.00 87.12           O  
ATOM   3964  N   TYR A 503     -57.344  14.531  39.844  1.00 85.88           N  
ATOM   3965  CA  TYR A 503     -56.938  14.227  41.219  1.00 85.88           C  
ATOM   3966  C   TYR A 503     -58.125  14.297  42.188  1.00 85.88           C  
ATOM   3967  CB  TYR A 503     -55.844  15.180  41.688  1.00 85.88           C  
ATOM   3968  O   TYR A 503     -58.344  13.375  42.969  1.00 85.88           O  
ATOM   3969  CG  TYR A 503     -55.562  15.125  43.156  1.00 85.88           C  
ATOM   3970  CD1 TYR A 503     -56.125  16.047  44.031  1.00 85.88           C  
ATOM   3971  CD2 TYR A 503     -54.719  14.148  43.688  1.00 85.88           C  
ATOM   3972  CE1 TYR A 503     -55.875  16.000  45.406  1.00 85.88           C  
ATOM   3973  CE2 TYR A 503     -54.469  14.086  45.062  1.00 85.88           C  
ATOM   3974  OH  TYR A 503     -54.812  14.969  47.250  1.00 85.88           O  
ATOM   3975  CZ  TYR A 503     -55.062  15.016  45.906  1.00 85.88           C  
ATOM   3976  N   PRO A 504     -59.000  15.352  42.062  1.00 86.56           N  
ATOM   3977  CA  PRO A 504     -60.094  15.523  43.031  1.00 86.56           C  
ATOM   3978  C   PRO A 504     -61.188  14.438  42.906  1.00 86.56           C  
ATOM   3979  CB  PRO A 504     -60.688  16.906  42.688  1.00 86.56           C  
ATOM   3980  O   PRO A 504     -61.844  14.109  43.875  1.00 86.56           O  
ATOM   3981  CG  PRO A 504     -59.562  17.594  41.969  1.00 86.56           C  
ATOM   3982  CD  PRO A 504     -58.719  16.578  41.281  1.00 86.56           C  
ATOM   3983  N   LYS A 505     -61.281  13.898  41.812  1.00 86.81           N  
ATOM   3984  CA  LYS A 505     -62.281  12.875  41.531  1.00 86.81           C  
ATOM   3985  C   LYS A 505     -62.031  11.609  42.344  1.00 86.81           C  
ATOM   3986  CB  LYS A 505     -62.312  12.539  40.031  1.00 86.81           C  
ATOM   3987  O   LYS A 505     -62.969  10.977  42.844  1.00 86.81           O  
ATOM   3988  CG  LYS A 505     -63.344  11.508  39.656  1.00 86.81           C  
ATOM   3989  CD  LYS A 505     -63.312  11.211  38.156  1.00 86.81           C  
ATOM   3990  CE  LYS A 505     -64.312  10.125  37.781  1.00 86.81           C  
ATOM   3991  NZ  LYS A 505     -64.250   9.836  36.312  1.00 86.81           N  
ATOM   3992  N   TYR A 506     -60.750  11.234  42.656  1.00 84.38           N  
ATOM   3993  CA  TYR A 506     -60.375   9.953  43.250  1.00 84.38           C  
ATOM   3994  C   TYR A 506     -59.812  10.148  44.688  1.00 84.38           C  
ATOM   3995  CB  TYR A 506     -59.312   9.242  42.406  1.00 84.38           C  
ATOM   3996  O   TYR A 506     -59.406   9.188  45.344  1.00 84.38           O  
ATOM   3997  CG  TYR A 506     -59.781   8.961  41.000  1.00 84.38           C  
ATOM   3998  CD1 TYR A 506     -60.719   7.957  40.750  1.00 84.38           C  
ATOM   3999  CD2 TYR A 506     -59.312   9.695  39.906  1.00 84.38           C  
ATOM   4000  CE1 TYR A 506     -61.156   7.691  39.438  1.00 84.38           C  
ATOM   4001  CE2 TYR A 506     -59.719   9.438  38.625  1.00 84.38           C  
ATOM   4002  OH  TYR A 506     -61.094   8.180  37.094  1.00 84.38           O  
ATOM   4003  CZ  TYR A 506     -60.656   8.438  38.406  1.00 84.38           C  
ATOM   4004  N   SER A 507     -59.812  11.344  45.156  1.00 82.44           N  
ATOM   4005  CA  SER A 507     -59.250  11.742  46.438  1.00 82.44           C  
ATOM   4006  C   SER A 507     -60.062  11.227  47.594  1.00 82.44           C  
ATOM   4007  CB  SER A 507     -59.125  13.266  46.531  1.00 82.44           C  
ATOM   4008  O   SER A 507     -59.500  10.820  48.625  1.00 82.44           O  
ATOM   4009  OG  SER A 507     -58.562  13.656  47.781  1.00 82.44           O  
ATOM   4010  N   GLU A 508     -61.406  11.188  47.438  1.00 80.81           N  
ATOM   4011  CA  GLU A 508     -62.344  10.773  48.469  1.00 80.81           C  
ATOM   4012  C   GLU A 508     -62.250   9.266  48.719  1.00 80.81           C  
ATOM   4013  CB  GLU A 508     -63.781  11.164  48.125  1.00 80.81           C  
ATOM   4014  O   GLU A 508     -62.188   8.828  49.875  1.00 80.81           O  
ATOM   4015  CG  GLU A 508     -64.062  12.641  48.312  1.00 80.81           C  
ATOM   4016  CD  GLU A 508     -65.562  12.984  48.188  1.00 80.81           C  
ATOM   4017  OE1 GLU A 508     -65.938  14.148  48.438  1.00 80.81           O  
ATOM   4018  OE2 GLU A 508     -66.312  12.070  47.812  1.00 80.81           O  
ATOM   4019  N   GLU A 509     -62.188   8.492  47.594  1.00 81.00           N  
ATOM   4020  CA  GLU A 509     -62.062   7.043  47.656  1.00 81.00           C  
ATOM   4021  C   GLU A 509     -60.688   6.637  48.156  1.00 81.00           C  
ATOM   4022  CB  GLU A 509     -62.281   6.438  46.250  1.00 81.00           C  
ATOM   4023  O   GLU A 509     -60.562   5.668  48.906  1.00 81.00           O  
ATOM   4024  CG  GLU A 509     -62.375   4.918  46.250  1.00 81.00           C  
ATOM   4025  CD  GLU A 509     -62.594   4.332  44.875  1.00 81.00           C  
ATOM   4026  OE1 GLU A 509     -62.656   3.090  44.750  1.00 81.00           O  
ATOM   4027  OE2 GLU A 509     -62.719   5.125  43.906  1.00 81.00           O  
ATOM   4028  N   SER A 510     -59.656   7.348  47.781  1.00 80.19           N  
ATOM   4029  CA  SER A 510     -58.250   7.133  48.188  1.00 80.19           C  
ATOM   4030  C   SER A 510     -58.062   7.438  49.688  1.00 80.19           C  
ATOM   4031  CB  SER A 510     -57.312   7.992  47.375  1.00 80.19           C  
ATOM   4032  O   SER A 510     -57.312   6.754  50.375  1.00 80.19           O  
ATOM   4033  OG  SER A 510     -57.438   7.676  46.000  1.00 80.19           O  
ATOM   4034  N   LYS A 511     -58.719   8.555  50.219  1.00 81.81           N  
ATOM   4035  CA  LYS A 511     -58.656   8.953  51.625  1.00 81.81           C  
ATOM   4036  C   LYS A 511     -59.250   7.867  52.531  1.00 81.81           C  
ATOM   4037  CB  LYS A 511     -59.406  10.266  51.844  1.00 81.81           C  
ATOM   4038  O   LYS A 511     -58.719   7.578  53.594  1.00 81.81           O  
ATOM   4039  CG  LYS A 511     -59.156  10.930  53.188  1.00 81.81           C  
ATOM   4040  CD  LYS A 511     -59.844  12.281  53.312  1.00 81.81           C  
ATOM   4041  CE  LYS A 511     -59.625  12.914  54.656  1.00 81.81           C  
ATOM   4042  NZ  LYS A 511     -60.281  14.234  54.781  1.00 81.81           N  
ATOM   4043  N   LEU A 512     -60.406   7.230  52.125  1.00 77.00           N  
ATOM   4044  CA  LEU A 512     -61.125   6.180  52.844  1.00 77.00           C  
ATOM   4045  C   LEU A 512     -60.312   4.895  52.875  1.00 77.00           C  
ATOM   4046  CB  LEU A 512     -62.469   5.914  52.188  1.00 77.00           C  
ATOM   4047  O   LEU A 512     -60.250   4.219  53.906  1.00 77.00           O  
ATOM   4048  CG  LEU A 512     -63.594   6.934  52.469  1.00 77.00           C  
ATOM   4049  CD1 LEU A 512     -64.688   6.824  51.438  1.00 77.00           C  
ATOM   4050  CD2 LEU A 512     -64.125   6.730  53.875  1.00 77.00           C  
ATOM   4051  N   ASN A 513     -59.594   4.543  51.875  1.00 74.19           N  
ATOM   4052  CA  ASN A 513     -58.781   3.340  51.750  1.00 74.19           C  
ATOM   4053  C   ASN A 513     -57.406   3.502  52.438  1.00 74.19           C  
ATOM   4054  CB  ASN A 513     -58.562   2.988  50.281  1.00 74.19           C  
ATOM   4055  O   ASN A 513     -56.812   2.520  52.875  1.00 74.19           O  
ATOM   4056  CG  ASN A 513     -59.812   2.404  49.625  1.00 74.19           C  
ATOM   4057  ND2 ASN A 513     -60.000   2.645  48.344  1.00 74.19           N  
ATOM   4058  OD1 ASN A 513     -60.625   1.742  50.312  1.00 74.19           O  
ATOM   4059  N   ARG A 514     -56.906   4.777  52.531  1.00 71.56           N  
ATOM   4060  CA  ARG A 514     -55.688   5.098  53.281  1.00 71.56           C  
ATOM   4061  C   ARG A 514     -55.906   4.910  54.781  1.00 71.56           C  
ATOM   4062  CB  ARG A 514     -55.250   6.531  52.969  1.00 71.56           C  
ATOM   4063  O   ARG A 514     -54.969   4.535  55.500  1.00 71.56           O  
ATOM   4064  CG  ARG A 514     -54.531   6.695  51.656  1.00 71.56           C  
ATOM   4065  CD  ARG A 514     -54.250   8.156  51.344  1.00 71.56           C  
ATOM   4066  NE  ARG A 514     -53.375   8.766  52.312  1.00 71.56           N  
ATOM   4067  NH1 ARG A 514     -53.594  10.914  51.500  1.00 71.56           N  
ATOM   4068  NH2 ARG A 514     -52.250  10.500  53.344  1.00 71.56           N  
ATOM   4069  CZ  ARG A 514     -53.062  10.062  52.375  1.00 71.56           C  
ATOM   4070  N   GLU A 515     -57.188   5.289  55.188  1.00 64.75           N  
ATOM   4071  CA  GLU A 515     -57.562   5.281  56.594  1.00 64.75           C  
ATOM   4072  C   GLU A 515     -58.062   3.904  57.031  1.00 64.75           C  
ATOM   4073  CB  GLU A 515     -58.625   6.336  56.875  1.00 64.75           C  
ATOM   4074  O   GLU A 515     -58.281   3.664  58.219  1.00 64.75           O  
ATOM   4075  CG  GLU A 515     -58.125   7.770  56.781  1.00 64.75           C  
ATOM   4076  CD  GLU A 515     -59.188   8.805  57.094  1.00 64.75           C  
ATOM   4077  OE1 GLU A 515     -58.875  10.016  57.125  1.00 64.75           O  
ATOM   4078  OE2 GLU A 515     -60.344   8.406  57.312  1.00 64.75           O  
ATOM   4079  N   GLU A 516     -58.250   2.973  56.000  1.00 58.62           N  
ATOM   4080  CA  GLU A 516     -58.594   1.584  56.250  1.00 58.62           C  
ATOM   4081  C   GLU A 516     -57.438   0.802  56.812  1.00 58.62           C  
ATOM   4082  CB  GLU A 516     -59.125   0.910  55.000  1.00 58.62           C  
ATOM   4083  O   GLU A 516     -56.312   0.836  56.281  1.00 58.62           O  
ATOM   4084  CG  GLU A 516     -59.844  -0.401  55.250  1.00 58.62           C  
ATOM   4085  CD  GLU A 516     -60.438  -1.004  53.969  1.00 58.62           C  
ATOM   4086  OE1 GLU A 516     -61.031  -2.107  54.062  1.00 58.62           O  
ATOM   4087  OE2 GLU A 516     -60.344  -0.366  52.906  1.00 58.62           O  
ATOM   4088  N   ILE A 517     -57.281   0.651  58.156  1.00 43.44           N  
ATOM   4089  CA  ILE A 517     -56.375  -0.241  58.875  1.00 43.44           C  
ATOM   4090  C   ILE A 517     -56.656  -1.689  58.500  1.00 43.44           C  
ATOM   4091  CB  ILE A 517     -56.500  -0.060  60.406  1.00 43.44           C  
ATOM   4092  O   ILE A 517     -57.812  -2.164  58.625  1.00 43.44           O  
ATOM   4093  CG1 ILE A 517     -56.281   1.402  60.812  1.00 43.44           C  
ATOM   4094  CG2 ILE A 517     -55.562  -0.993  61.156  1.00 43.44           C  
ATOM   4095  CD1 ILE A 517     -56.469   1.692  62.281  1.00 43.44           C  
ATOM   4096  N   ASP A 518     -56.000  -2.227  57.469  1.00 42.91           N  
ATOM   4097  CA  ASP A 518     -56.094  -3.658  57.188  1.00 42.91           C  
ATOM   4098  C   ASP A 518     -55.906  -4.469  58.469  1.00 42.91           C  
ATOM   4099  CB  ASP A 518     -55.031  -4.078  56.156  1.00 42.91           C  
ATOM   4100  O   ASP A 518     -55.031  -4.176  59.281  1.00 42.91           O  
ATOM   4101  CG  ASP A 518     -55.531  -4.012  54.719  1.00 42.91           C  
ATOM   4102  OD1 ASP A 518     -56.781  -3.963  54.531  1.00 42.91           O  
ATOM   4103  OD2 ASP A 518     -54.719  -4.008  53.781  1.00 42.91           O  
ATOM   4104  N   GLY A 519     -56.938  -4.863  59.219  1.00 33.50           N  
ATOM   4105  CA  GLY A 519     -56.969  -5.949  60.188  1.00 33.50           C  
ATOM   4106  C   GLY A 519     -55.844  -6.953  59.969  1.00 33.50           C  
ATOM   4107  O   GLY A 519     -55.438  -7.223  58.844  1.00 33.50           O  
ATOM   4108  N   VAL A 520     -54.625  -6.895  60.688  1.00 30.12           N  
ATOM   4109  CA  VAL A 520     -53.594  -7.934  60.688  1.00 30.12           C  
ATOM   4110  C   VAL A 520     -54.219  -9.273  60.312  1.00 30.12           C  
ATOM   4111  CB  VAL A 520     -52.938  -8.039  62.094  1.00 30.12           C  
ATOM   4112  O   VAL A 520     -55.219  -9.711  60.938  1.00 30.12           O  
ATOM   4113  CG1 VAL A 520     -51.812  -9.062  62.062  1.00 30.12           C  
ATOM   4114  CG2 VAL A 520     -52.406  -6.672  62.531  1.00 30.12           C  
ATOM   4115  N   LYS A 521     -54.406  -9.648  59.094  1.00 30.38           N  
ATOM   4116  CA  LYS A 521     -54.625 -11.008  58.625  1.00 30.38           C  
ATOM   4117  C   LYS A 521     -53.562 -11.961  59.156  1.00 30.38           C  
ATOM   4118  CB  LYS A 521     -54.594 -11.039  57.094  1.00 30.38           C  
ATOM   4119  O   LYS A 521     -52.375 -11.719  59.031  1.00 30.38           O  
ATOM   4120  CG  LYS A 521     -55.844 -11.633  56.438  1.00 30.38           C  
ATOM   4121  CD  LYS A 521     -55.719 -11.688  54.938  1.00 30.38           C  
ATOM   4122  CE  LYS A 521     -56.969 -12.281  54.312  1.00 30.38           C  
ATOM   4123  NZ  LYS A 521     -56.906 -12.305  52.812  1.00 30.38           N  
ATOM   4124  N   LEU A 522     -53.719 -12.555  60.375  1.00 32.78           N  
ATOM   4125  CA  LEU A 522     -53.062 -13.734  60.875  1.00 32.78           C  
ATOM   4126  C   LEU A 522     -52.938 -14.812  59.812  1.00 32.78           C  
ATOM   4127  CB  LEU A 522     -53.781 -14.281  62.094  1.00 32.78           C  
ATOM   4128  O   LEU A 522     -53.969 -15.328  59.344  1.00 32.78           O  
ATOM   4129  CG  LEU A 522     -53.281 -13.805  63.469  1.00 32.78           C  
ATOM   4130  CD1 LEU A 522     -54.438 -13.320  64.312  1.00 32.78           C  
ATOM   4131  CD2 LEU A 522     -52.500 -14.906  64.188  1.00 32.78           C  
ATOM   4132  N   GLU A 523     -52.375 -14.578  58.688  1.00 33.34           N  
ATOM   4133  CA  GLU A 523     -52.031 -15.594  57.688  1.00 33.34           C  
ATOM   4134  C   GLU A 523     -51.188 -16.719  58.281  1.00 33.34           C  
ATOM   4135  CB  GLU A 523     -51.312 -14.961  56.500  1.00 33.34           C  
ATOM   4136  O   GLU A 523     -50.281 -16.469  59.031  1.00 33.34           O  
ATOM   4137  CG  GLU A 523     -52.219 -14.531  55.344  1.00 33.34           C  
ATOM   4138  CD  GLU A 523     -51.469 -13.977  54.156  1.00 33.34           C  
ATOM   4139  OE1 GLU A 523     -52.125 -13.625  53.125  1.00 33.34           O  
ATOM   4140  OE2 GLU A 523     -50.219 -13.898  54.219  1.00 33.34           O  
ATOM   4141  N   SER A 524     -51.750 -17.812  58.781  1.00 38.16           N  
ATOM   4142  CA  SER A 524     -51.344 -19.203  58.969  1.00 38.16           C  
ATOM   4143  C   SER A 524     -49.812 -19.359  58.844  1.00 38.16           C  
ATOM   4144  CB  SER A 524     -52.031 -20.109  57.969  1.00 38.16           C  
ATOM   4145  O   SER A 524     -49.219 -18.922  57.844  1.00 38.16           O  
ATOM   4146  OG  SER A 524     -51.219 -20.344  56.844  1.00 38.16           O  
ATOM   4147  N   MET A 525     -49.000 -18.812  59.750  1.00 36.94           N  
ATOM   4148  CA  MET A 525     -47.594 -19.047  60.156  1.00 36.94           C  
ATOM   4149  C   MET A 525     -46.969 -20.125  59.281  1.00 36.94           C  
ATOM   4150  CB  MET A 525     -47.531 -19.453  61.625  1.00 36.94           C  
ATOM   4151  O   MET A 525     -47.438 -21.266  59.219  1.00 36.94           O  
ATOM   4152  CG  MET A 525     -47.469 -18.281  62.562  1.00 36.94           C  
ATOM   4153  SD  MET A 525     -47.094 -18.797  64.312  1.00 36.94           S  
ATOM   4154  CE  MET A 525     -48.719 -19.484  64.750  1.00 36.94           C  
ATOM   4155  N   GLY A 526     -46.531 -19.953  58.031  1.00 48.09           N  
ATOM   4156  CA  GLY A 526     -45.531 -20.594  57.188  1.00 48.09           C  
ATOM   4157  C   GLY A 526     -44.531 -21.406  58.000  1.00 48.09           C  
ATOM   4158  O   GLY A 526     -44.219 -21.062  59.125  1.00 48.09           O  
ATOM   4159  N   ILE A 527     -44.594 -22.734  58.062  1.00 48.59           N  
ATOM   4160  CA  ILE A 527     -43.719 -23.781  58.625  1.00 48.59           C  
ATOM   4161  C   ILE A 527     -42.406 -23.156  59.094  1.00 48.59           C  
ATOM   4162  CB  ILE A 527     -43.469 -24.906  57.594  1.00 48.59           C  
ATOM   4163  O   ILE A 527     -41.875 -23.531  60.125  1.00 48.59           O  
ATOM   4164  CG1 ILE A 527     -44.750 -25.672  57.312  1.00 48.59           C  
ATOM   4165  CG2 ILE A 527     -42.375 -25.844  58.094  1.00 48.59           C  
ATOM   4166  CD1 ILE A 527     -44.688 -26.578  56.094  1.00 48.59           C  
ATOM   4167  N   HIS A 528     -41.906 -22.078  58.531  1.00 45.97           N  
ATOM   4168  CA  HIS A 528     -40.625 -21.453  58.844  1.00 45.97           C  
ATOM   4169  C   HIS A 528     -40.750 -20.438  59.969  1.00 45.97           C  
ATOM   4170  CB  HIS A 528     -40.031 -20.797  57.594  1.00 45.97           C  
ATOM   4171  O   HIS A 528     -39.875 -20.312  60.812  1.00 45.97           O  
ATOM   4172  CG  HIS A 528     -39.562 -21.766  56.562  1.00 45.97           C  
ATOM   4173  CD2 HIS A 528     -39.844 -21.859  55.250  1.00 45.97           C  
ATOM   4174  ND1 HIS A 528     -38.688 -22.812  56.844  1.00 45.97           N  
ATOM   4175  CE1 HIS A 528     -38.469 -23.500  55.750  1.00 45.97           C  
ATOM   4176  NE2 HIS A 528     -39.156 -22.953  54.750  1.00 45.97           N  
ATOM   4177  N   GLN A 529     -41.906 -19.734  60.188  1.00 51.75           N  
ATOM   4178  CA  GLN A 529     -42.219 -18.812  61.281  1.00 51.75           C  
ATOM   4179  C   GLN A 529     -42.781 -19.547  62.469  1.00 51.75           C  
ATOM   4180  CB  GLN A 529     -43.219 -17.750  60.812  1.00 51.75           C  
ATOM   4181  O   GLN A 529     -42.531 -19.172  63.625  1.00 51.75           O  
ATOM   4182  CG  GLN A 529     -42.562 -16.484  60.250  1.00 51.75           C  
ATOM   4183  CD  GLN A 529     -43.562 -15.484  59.719  1.00 51.75           C  
ATOM   4184  NE2 GLN A 529     -43.156 -14.219  59.656  1.00 51.75           N  
ATOM   4185  OE1 GLN A 529     -44.688 -15.844  59.344  1.00 51.75           O  
ATOM   4186  N   ILE A 530     -43.500 -20.766  62.250  1.00 56.97           N  
ATOM   4187  CA  ILE A 530     -43.875 -21.781  63.219  1.00 56.97           C  
ATOM   4188  C   ILE A 530     -42.656 -22.516  63.750  1.00 56.97           C  
ATOM   4189  CB  ILE A 530     -44.906 -22.781  62.625  1.00 56.97           C  
ATOM   4190  O   ILE A 530     -42.531 -22.797  64.938  1.00 56.97           O  
ATOM   4191  CG1 ILE A 530     -46.188 -22.062  62.250  1.00 56.97           C  
ATOM   4192  CG2 ILE A 530     -45.156 -23.938  63.594  1.00 56.97           C  
ATOM   4193  CD1 ILE A 530     -47.156 -22.922  61.469  1.00 56.97           C  
ATOM   4194  N   LEU A 531     -41.594 -22.750  62.969  1.00 58.34           N  
ATOM   4195  CA  LEU A 531     -40.344 -23.344  63.344  1.00 58.34           C  
ATOM   4196  C   LEU A 531     -39.438 -22.328  64.062  1.00 58.34           C  
ATOM   4197  CB  LEU A 531     -39.594 -23.875  62.094  1.00 58.34           C  
ATOM   4198  O   LEU A 531     -38.750 -22.688  65.000  1.00 58.34           O  
ATOM   4199  CG  LEU A 531     -39.875 -25.328  61.719  1.00 58.34           C  
ATOM   4200  CD1 LEU A 531     -39.812 -25.500  60.188  1.00 58.34           C  
ATOM   4201  CD2 LEU A 531     -38.875 -26.266  62.406  1.00 58.34           C  
ATOM   4202  N   ALA A 532     -39.562 -21.000  63.750  1.00 59.38           N  
ATOM   4203  CA  ALA A 532     -38.812 -19.922  64.375  1.00 59.38           C  
ATOM   4204  C   ALA A 532     -39.406 -19.578  65.750  1.00 59.38           C  
ATOM   4205  CB  ALA A 532     -38.812 -18.672  63.500  1.00 59.38           C  
ATOM   4206  O   ALA A 532     -38.656 -19.328  66.750  1.00 59.38           O  
ATOM   4207  N   ILE A 533     -40.750 -19.641  65.938  1.00 68.06           N  
ATOM   4208  CA  ILE A 533     -41.469 -19.453  67.188  1.00 68.06           C  
ATOM   4209  C   ILE A 533     -41.281 -20.703  68.062  1.00 68.06           C  
ATOM   4210  CB  ILE A 533     -42.969 -19.172  67.000  1.00 68.06           C  
ATOM   4211  O   ILE A 533     -41.031 -20.594  69.250  1.00 68.06           O  
ATOM   4212  CG1 ILE A 533     -43.156 -17.828  66.250  1.00 68.06           C  
ATOM   4213  CG2 ILE A 533     -43.719 -19.188  68.312  1.00 68.06           C  
ATOM   4214  CD1 ILE A 533     -44.594 -17.531  65.812  1.00 68.06           C  
ATOM   4215  N   TYR A 534     -41.344 -21.984  67.500  1.00 68.75           N  
ATOM   4216  CA  TYR A 534     -41.031 -23.234  68.188  1.00 68.75           C  
ATOM   4217  C   TYR A 534     -39.562 -23.312  68.562  1.00 68.75           C  
ATOM   4218  CB  TYR A 534     -41.406 -24.438  67.312  1.00 68.75           C  
ATOM   4219  O   TYR A 534     -39.219 -23.781  69.625  1.00 68.75           O  
ATOM   4220  CG  TYR A 534     -42.562 -25.250  67.812  1.00 68.75           C  
ATOM   4221  CD1 TYR A 534     -42.375 -26.234  68.812  1.00 68.75           C  
ATOM   4222  CD2 TYR A 534     -43.875 -25.031  67.375  1.00 68.75           C  
ATOM   4223  CE1 TYR A 534     -43.438 -26.984  69.312  1.00 68.75           C  
ATOM   4224  CE2 TYR A 534     -44.938 -25.781  67.875  1.00 68.75           C  
ATOM   4225  OH  TYR A 534     -45.750 -27.484  69.312  1.00 68.75           O  
ATOM   4226  CZ  TYR A 534     -44.719 -26.750  68.812  1.00 68.75           C  
ATOM   4227  N   SER A 535     -38.656 -22.812  67.750  1.00 65.88           N  
ATOM   4228  CA  SER A 535     -37.219 -22.750  68.000  1.00 65.88           C  
ATOM   4229  C   SER A 535     -36.906 -21.703  69.062  1.00 65.88           C  
ATOM   4230  CB  SER A 535     -36.469 -22.438  66.750  1.00 65.88           C  
ATOM   4231  O   SER A 535     -36.031 -21.938  69.938  1.00 65.88           O  
ATOM   4232  OG  SER A 535     -35.094 -22.172  67.000  1.00 65.88           O  
ATOM   4233  N   THR A 536     -37.594 -20.562  69.062  1.00 71.62           N  
ATOM   4234  CA  THR A 536     -37.438 -19.516  70.062  1.00 71.62           C  
ATOM   4235  C   THR A 536     -38.000 -19.953  71.375  1.00 71.62           C  
ATOM   4236  CB  THR A 536     -38.062 -18.188  69.562  1.00 71.62           C  
ATOM   4237  O   THR A 536     -37.438 -19.703  72.438  1.00 71.62           O  
ATOM   4238  CG2 THR A 536     -37.250 -17.516  68.500  1.00 71.62           C  
ATOM   4239  OG1 THR A 536     -39.406 -18.453  69.125  1.00 71.62           O  
ATOM   4240  N   VAL A 537     -39.156 -20.641  71.375  1.00 74.94           N  
ATOM   4241  CA  VAL A 537     -39.812 -21.188  72.562  1.00 74.94           C  
ATOM   4242  C   VAL A 537     -39.000 -22.359  73.062  1.00 74.94           C  
ATOM   4243  CB  VAL A 537     -41.250 -21.625  72.250  1.00 74.94           C  
ATOM   4244  O   VAL A 537     -38.781 -22.484  74.312  1.00 74.94           O  
ATOM   4245  CG1 VAL A 537     -41.875 -22.312  73.500  1.00 74.94           C  
ATOM   4246  CG2 VAL A 537     -42.094 -20.422  71.875  1.00 74.94           C  
ATOM   4247  N   ALA A 538     -38.438 -23.250  72.250  1.00 72.38           N  
ATOM   4248  CA  ALA A 538     -37.625 -24.391  72.625  1.00 72.38           C  
ATOM   4249  C   ALA A 538     -36.250 -23.922  73.188  1.00 72.38           C  
ATOM   4250  CB  ALA A 538     -37.406 -25.328  71.438  1.00 72.38           C  
ATOM   4251  O   ALA A 538     -35.750 -24.469  74.125  1.00 72.38           O  
ATOM   4252  N   SER A 539     -35.688 -22.812  72.500  1.00 70.19           N  
ATOM   4253  CA  SER A 539     -34.438 -22.219  72.938  1.00 70.19           C  
ATOM   4254  C   SER A 539     -34.594 -21.484  74.250  1.00 70.19           C  
ATOM   4255  CB  SER A 539     -33.875 -21.266  71.875  1.00 70.19           C  
ATOM   4256  O   SER A 539     -33.719 -21.547  75.125  1.00 70.19           O  
ATOM   4257  OG  SER A 539     -33.219 -20.188  72.500  1.00 70.19           O  
ATOM   4258  N   SER A 540     -35.750 -20.812  74.438  1.00 75.25           N  
ATOM   4259  CA  SER A 540     -36.031 -20.125  75.688  1.00 75.25           C  
ATOM   4260  C   SER A 540     -36.312 -21.125  76.812  1.00 75.25           C  
ATOM   4261  CB  SER A 540     -37.219 -19.188  75.562  1.00 75.25           C  
ATOM   4262  O   SER A 540     -35.906 -20.906  78.000  1.00 75.25           O  
ATOM   4263  OG  SER A 540     -38.344 -19.891  75.062  1.00 75.25           O  
ATOM   4264  N   LEU A 541     -36.938 -22.312  76.562  1.00 74.94           N  
ATOM   4265  CA  LEU A 541     -37.188 -23.375  77.500  1.00 74.94           C  
ATOM   4266  C   LEU A 541     -35.906 -24.109  77.938  1.00 74.94           C  
ATOM   4267  CB  LEU A 541     -38.188 -24.391  76.938  1.00 74.94           C  
ATOM   4268  O   LEU A 541     -35.719 -24.438  79.062  1.00 74.94           O  
ATOM   4269  CG  LEU A 541     -39.312 -24.844  77.875  1.00 74.94           C  
ATOM   4270  CD1 LEU A 541     -40.656 -24.344  77.375  1.00 74.94           C  
ATOM   4271  CD2 LEU A 541     -39.312 -26.359  78.000  1.00 74.94           C  
ATOM   4272  N   VAL A 542     -35.000 -24.328  77.000  1.00 76.50           N  
ATOM   4273  CA  VAL A 542     -33.688 -24.953  77.250  1.00 76.50           C  
ATOM   4274  C   VAL A 542     -32.844 -24.031  78.125  1.00 76.50           C  
ATOM   4275  CB  VAL A 542     -32.938 -25.281  75.938  1.00 76.50           C  
ATOM   4276  O   VAL A 542     -32.156 -24.484  79.000  1.00 76.50           O  
ATOM   4277  CG1 VAL A 542     -31.531 -25.750  76.188  1.00 76.50           C  
ATOM   4278  CG2 VAL A 542     -33.719 -26.344  75.125  1.00 76.50           C  
ATOM   4279  N   LEU A 543     -32.906 -22.750  77.812  1.00 74.75           N  
ATOM   4280  CA  LEU A 543     -32.188 -21.766  78.562  1.00 74.75           C  
ATOM   4281  C   LEU A 543     -32.750 -21.703  80.000  1.00 74.75           C  
ATOM   4282  CB  LEU A 543     -32.281 -20.375  77.938  1.00 74.75           C  
ATOM   4283  O   LEU A 543     -32.000 -21.594  81.000  1.00 74.75           O  
ATOM   4284  CG  LEU A 543     -31.172 -20.031  76.938  1.00 74.75           C  
ATOM   4285  CD1 LEU A 543     -31.562 -18.812  76.125  1.00 74.75           C  
ATOM   4286  CD2 LEU A 543     -29.859 -19.781  77.688  1.00 74.75           C  
ATOM   4287  N   LEU A 544     -34.062 -21.781  80.250  1.00 77.69           N  
ATOM   4288  CA  LEU A 544     -34.688 -21.766  81.562  1.00 77.69           C  
ATOM   4289  C   LEU A 544     -34.344 -23.047  82.312  1.00 77.69           C  
ATOM   4290  CB  LEU A 544     -36.188 -21.609  81.438  1.00 77.69           C  
ATOM   4291  O   LEU A 544     -34.094 -23.000  83.500  1.00 77.69           O  
ATOM   4292  CG  LEU A 544     -36.719 -20.188  81.250  1.00 77.69           C  
ATOM   4293  CD1 LEU A 544     -38.219 -20.203  80.938  1.00 77.69           C  
ATOM   4294  CD2 LEU A 544     -36.406 -19.312  82.438  1.00 77.69           C  
ATOM   4295  N   VAL A 545     -34.406 -24.203  81.625  1.00 79.44           N  
ATOM   4296  CA  VAL A 545     -34.094 -25.484  82.250  1.00 79.44           C  
ATOM   4297  C   VAL A 545     -32.594 -25.516  82.625  1.00 79.44           C  
ATOM   4298  CB  VAL A 545     -34.406 -26.656  81.312  1.00 79.44           C  
ATOM   4299  O   VAL A 545     -32.250 -26.000  83.688  1.00 79.44           O  
ATOM   4300  CG1 VAL A 545     -33.875 -27.984  81.875  1.00 79.44           C  
ATOM   4301  CG2 VAL A 545     -35.906 -26.750  81.062  1.00 79.44           C  
ATOM   4302  N   SER A 546     -31.750 -24.969  81.750  1.00 76.19           N  
ATOM   4303  CA  SER A 546     -30.312 -24.906  82.000  1.00 76.19           C  
ATOM   4304  C   SER A 546     -30.016 -23.953  83.188  1.00 76.19           C  
ATOM   4305  CB  SER A 546     -29.562 -24.438  80.812  1.00 76.19           C  
ATOM   4306  O   SER A 546     -29.188 -24.250  84.062  1.00 76.19           O  
ATOM   4307  OG  SER A 546     -30.359 -23.562  80.000  1.00 76.19           O  
ATOM   4308  N   LEU A 547     -30.734 -22.828  83.188  1.00 78.56           N  
ATOM   4309  CA  LEU A 547     -30.578 -21.891  84.312  1.00 78.56           C  
ATOM   4310  C   LEU A 547     -31.109 -22.484  85.625  1.00 78.56           C  
ATOM   4311  CB  LEU A 547     -31.297 -20.578  84.000  1.00 78.56           C  
ATOM   4312  O   LEU A 547     -30.531 -22.281  86.688  1.00 78.56           O  
ATOM   4313  CG  LEU A 547     -30.547 -19.578  83.125  1.00 78.56           C  
ATOM   4314  CD1 LEU A 547     -31.500 -18.547  82.562  1.00 78.56           C  
ATOM   4315  CD2 LEU A 547     -29.438 -18.906  83.938  1.00 78.56           C  
ATOM   4316  N   GLY A 548     -32.250 -23.203  85.562  1.00 80.88           N  
ATOM   4317  CA  GLY A 548     -32.750 -23.938  86.688  1.00 80.88           C  
ATOM   4318  C   GLY A 548     -31.828 -25.016  87.188  1.00 80.88           C  
ATOM   4319  O   GLY A 548     -31.641 -25.203  88.375  1.00 80.88           O  
ATOM   4320  N   ALA A 549     -31.188 -25.828  86.250  1.00 77.19           N  
ATOM   4321  CA  ALA A 549     -30.234 -26.875  86.562  1.00 77.19           C  
ATOM   4322  C   ALA A 549     -28.953 -26.312  87.188  1.00 77.19           C  
ATOM   4323  CB  ALA A 549     -29.906 -27.703  85.312  1.00 77.19           C  
ATOM   4324  O   ALA A 549     -28.406 -26.859  88.125  1.00 77.19           O  
ATOM   4325  N   ILE A 550     -28.516 -25.188  86.688  1.00 76.88           N  
ATOM   4326  CA  ILE A 550     -27.328 -24.500  87.188  1.00 76.88           C  
ATOM   4327  C   ILE A 550     -27.609 -23.891  88.562  1.00 76.88           C  
ATOM   4328  CB  ILE A 550     -26.875 -23.391  86.188  1.00 76.88           C  
ATOM   4329  O   ILE A 550     -26.766 -23.922  89.438  1.00 76.88           O  
ATOM   4330  CG1 ILE A 550     -26.359 -24.016  84.875  1.00 76.88           C  
ATOM   4331  CG2 ILE A 550     -25.812 -22.500  86.812  1.00 76.88           C  
ATOM   4332  CD1 ILE A 550     -26.094 -23.000  83.750  1.00 76.88           C  
ATOM   4333  N   SER A 551     -28.828 -23.297  88.625  1.00 74.69           N  
ATOM   4334  CA  SER A 551     -29.250 -22.750  89.938  1.00 74.69           C  
ATOM   4335  C   SER A 551     -29.422 -23.844  91.000  1.00 74.69           C  
ATOM   4336  CB  SER A 551     -30.578 -21.984  89.750  1.00 74.69           C  
ATOM   4337  O   SER A 551     -29.031 -23.672  92.125  1.00 74.69           O  
ATOM   4338  OG  SER A 551     -30.422 -20.922  88.875  1.00 74.69           O  
ATOM   4339  N   PHE A 552     -29.969 -25.031  90.625  1.00 75.19           N  
ATOM   4340  CA  PHE A 552     -30.094 -26.203  91.500  1.00 75.19           C  
ATOM   4341  C   PHE A 552     -28.719 -26.781  91.812  1.00 75.19           C  
ATOM   4342  CB  PHE A 552     -30.984 -27.266  90.812  1.00 75.19           C  
ATOM   4343  O   PHE A 552     -28.469 -27.203  92.938  1.00 75.19           O  
ATOM   4344  CG  PHE A 552     -31.891 -27.969  91.812  1.00 75.19           C  
ATOM   4345  CD1 PHE A 552     -31.484 -29.156  92.438  1.00 75.19           C  
ATOM   4346  CD2 PHE A 552     -33.156 -27.453  92.125  1.00 75.19           C  
ATOM   4347  CE1 PHE A 552     -32.312 -29.812  93.312  1.00 75.19           C  
ATOM   4348  CE2 PHE A 552     -33.969 -28.109  93.000  1.00 75.19           C  
ATOM   4349  CZ  PHE A 552     -33.562 -29.281  93.625  1.00 75.19           C  
ATOM   4350  N   TRP A 553     -27.828 -26.875  90.812  1.00 73.44           N  
ATOM   4351  CA  TRP A 553     -26.453 -27.328  91.000  1.00 73.44           C  
ATOM   4352  C   TRP A 553     -25.656 -26.375  91.875  1.00 73.44           C  
ATOM   4353  CB  TRP A 553     -25.766 -27.453  89.625  1.00 73.44           C  
ATOM   4354  O   TRP A 553     -24.906 -26.812  92.750  1.00 73.44           O  
ATOM   4355  CG  TRP A 553     -24.391 -28.062  89.688  1.00 73.44           C  
ATOM   4356  CD1 TRP A 553     -24.094 -29.391  89.812  1.00 73.44           C  
ATOM   4357  CD2 TRP A 553     -23.141 -27.375  89.625  1.00 73.44           C  
ATOM   4358  CE2 TRP A 553     -22.125 -28.344  89.688  1.00 73.44           C  
ATOM   4359  CE3 TRP A 553     -22.781 -26.031  89.438  1.00 73.44           C  
ATOM   4360  NE1 TRP A 553     -22.734 -29.562  89.875  1.00 73.44           N  
ATOM   4361  CH2 TRP A 553     -20.438 -26.688  89.500  1.00 73.44           C  
ATOM   4362  CZ2 TRP A 553     -20.766 -28.016  89.688  1.00 73.44           C  
ATOM   4363  CZ3 TRP A 553     -21.438 -25.703  89.375  1.00 73.44           C  
ATOM   4364  N   MET A 554     -25.875 -25.078  91.688  1.00 72.25           N  
ATOM   4365  CA  MET A 554     -25.219 -24.047  92.500  1.00 72.25           C  
ATOM   4366  C   MET A 554     -25.797 -24.000  93.938  1.00 72.25           C  
ATOM   4367  CB  MET A 554     -25.375 -22.672  91.812  1.00 72.25           C  
ATOM   4368  O   MET A 554     -25.094 -23.719  94.875  1.00 72.25           O  
ATOM   4369  CG  MET A 554     -24.469 -22.484  90.625  1.00 72.25           C  
ATOM   4370  SD  MET A 554     -24.250 -20.703  90.188  1.00 72.25           S  
ATOM   4371  CE  MET A 554     -22.984 -20.844  88.938  1.00 72.25           C  
ATOM   4372  N   CYS A 555     -27.156 -24.391  94.125  1.00 70.69           N  
ATOM   4373  CA  CYS A 555     -27.812 -24.516  95.438  1.00 70.69           C  
ATOM   4374  C   CYS A 555     -27.375 -25.797  96.188  1.00 70.69           C  
ATOM   4375  CB  CYS A 555     -29.328 -24.500  95.312  1.00 70.69           C  
ATOM   4376  O   CYS A 555     -27.234 -25.812  97.375  1.00 70.69           O  
ATOM   4377  SG  CYS A 555     -30.031 -22.859  95.062  1.00 70.69           S  
ATOM   4378  N   SER A 556     -27.016 -26.938  95.438  1.00 68.88           N  
ATOM   4379  CA  SER A 556     -26.562 -28.219  95.938  1.00 68.88           C  
ATOM   4380  C   SER A 556     -25.078 -28.188  96.312  1.00 68.88           C  
ATOM   4381  CB  SER A 556     -26.844 -29.344  94.938  1.00 68.88           C  
ATOM   4382  O   SER A 556     -24.625 -28.906  97.188  1.00 68.88           O  
ATOM   4383  OG  SER A 556     -25.672 -30.078  94.688  1.00 68.88           O  
ATOM   4384  N   ASN A 557     -24.250 -27.250  95.688  1.00 67.25           N  
ATOM   4385  CA  ASN A 557     -22.812 -27.094  95.875  1.00 67.25           C  
ATOM   4386  C   ASN A 557     -22.469 -25.906  96.750  1.00 67.25           C  
ATOM   4387  CB  ASN A 557     -22.109 -26.984  94.562  1.00 67.25           C  
ATOM   4388  O   ASN A 557     -21.297 -25.625  97.062  1.00 67.25           O  
ATOM   4389  CG  ASN A 557     -21.766 -28.328  93.938  1.00 67.25           C  
ATOM   4390  ND2 ASN A 557     -21.359 -28.328  92.688  1.00 67.25           N  
ATOM   4391  OD1 ASN A 557     -21.859 -29.359  94.625  1.00 67.25           O  
ATOM   4392  N   GLY A 558     -23.609 -25.281  97.438  1.00 64.88           N  
ATOM   4393  CA  GLY A 558     -23.406 -24.328  98.500  1.00 64.88           C  
ATOM   4394  C   GLY A 558     -22.938 -22.969  98.062  1.00 64.88           C  
ATOM   4395  O   GLY A 558     -22.500 -22.141  98.875  1.00 64.88           O  
ATOM   4396  N   SER A 559     -23.016 -22.531  96.750  1.00 60.94           N  
ATOM   4397  CA  SER A 559     -22.500 -21.328  96.062  1.00 60.94           C  
ATOM   4398  C   SER A 559     -23.625 -20.359  95.750  1.00 60.94           C  
ATOM   4399  CB  SER A 559     -21.719 -21.672  94.812  1.00 60.94           C  
ATOM   4400  O   SER A 559     -23.375 -19.172  95.500  1.00 60.94           O  
ATOM   4401  OG  SER A 559     -22.578 -21.750  93.688  1.00 60.94           O  
ATOM   4402  N   LEU A 560     -24.953 -20.688  96.000  1.00 56.75           N  
ATOM   4403  CA  LEU A 560     -26.094 -19.812  95.812  1.00 56.75           C  
ATOM   4404  C   LEU A 560     -27.078 -19.922  96.938  1.00 56.75           C  
ATOM   4405  CB  LEU A 560     -26.781 -20.141  94.500  1.00 56.75           C  
ATOM   4406  O   LEU A 560     -27.438 -21.031  97.375  1.00 56.75           O  
ATOM   4407  CG  LEU A 560     -27.031 -18.953  93.500  1.00 56.75           C  
ATOM   4408  CD1 LEU A 560     -26.328 -19.188  92.188  1.00 56.75           C  
ATOM   4409  CD2 LEU A 560     -28.516 -18.734  93.312  1.00 56.75           C  
ATOM   4410  N   GLN A 561     -27.188 -18.969  97.938  1.00 55.47           N  
ATOM   4411  CA  GLN A 561     -28.078 -18.781  99.062  1.00 55.47           C  
ATOM   4412  C   GLN A 561     -29.500 -18.438  98.562  1.00 55.47           C  
ATOM   4413  CB  GLN A 561     -27.562 -17.703 100.000  1.00 55.47           C  
ATOM   4414  O   GLN A 561     -29.688 -17.453  97.875  1.00 55.47           O  
ATOM   4415  CG  GLN A 561     -26.922 -18.234 101.250  1.00 55.47           C  
ATOM   4416  CD  GLN A 561     -26.328 -17.141 102.125  1.00 55.47           C  
ATOM   4417  NE2 GLN A 561     -25.969 -17.484 103.375  1.00 55.47           N  
ATOM   4418  OE1 GLN A 561     -26.203 -15.984 101.688  1.00 55.47           O  
ATOM   4419  N   CYS A 562     -30.406 -19.484  98.188  1.00 55.59           N  
ATOM   4420  CA  CYS A 562     -31.812 -19.297  97.812  1.00 55.59           C  
ATOM   4421  C   CYS A 562     -32.625 -18.891  99.000  1.00 55.59           C  
ATOM   4422  CB  CYS A 562     -32.375 -20.578  97.188  1.00 55.59           C  
ATOM   4423  O   CYS A 562     -32.625 -19.562 100.062  1.00 55.59           O  
ATOM   4424  SG  CYS A 562     -32.281 -20.656  95.438  1.00 55.59           S  
ATOM   4425  N   ARG A 563     -32.938 -17.578  99.250  1.00 57.75           N  
ATOM   4426  CA  ARG A 563     -33.812 -16.922 100.250  1.00 57.75           C  
ATOM   4427  C   ARG A 563     -35.250 -16.875  99.750  1.00 57.75           C  
ATOM   4428  CB  ARG A 563     -33.312 -15.492 100.500  1.00 57.75           C  
ATOM   4429  O   ARG A 563     -36.125 -16.312 100.375  1.00 57.75           O  
ATOM   4430  CG  ARG A 563     -32.438 -15.391 101.750  1.00 57.75           C  
ATOM   4431  CD  ARG A 563     -31.984 -13.953 102.000  1.00 57.75           C  
ATOM   4432  NE  ARG A 563     -31.016 -13.867 103.062  1.00 57.75           N  
ATOM   4433  NH1 ARG A 563     -31.297 -11.602 103.438  1.00 57.75           N  
ATOM   4434  NH2 ARG A 563     -29.812 -12.797 104.750  1.00 57.75           N  
ATOM   4435  CZ  ARG A 563     -30.719 -12.758 103.750  1.00 57.75           C  
ATOM   4436  N   VAL A 564     -35.719 -17.922  99.000  1.00 52.84           N  
ATOM   4437  CA  VAL A 564     -37.156 -17.922  98.750  1.00 52.84           C  
ATOM   4438  C   VAL A 564     -37.781 -19.219  99.250  1.00 52.84           C  
ATOM   4439  CB  VAL A 564     -37.438 -17.734  97.188  1.00 52.84           C  
ATOM   4440  O   VAL A 564     -37.250 -20.297  98.938  1.00 52.84           O  
ATOM   4441  CG1 VAL A 564     -38.938 -17.750  96.938  1.00 52.84           C  
ATOM   4442  CG2 VAL A 564     -36.812 -16.438  96.688  1.00 52.84           C  
ATOM   4443  N   CYS A 565     -38.344 -19.297 100.438  1.00 45.47           N  
ATOM   4444  CA  CYS A 565     -39.219 -20.281 101.125  1.00 45.47           C  
ATOM   4445  C   CYS A 565     -40.469 -20.500 100.312  1.00 45.47           C  
ATOM   4446  CB  CYS A 565     -39.562 -19.844 102.500  1.00 45.47           C  
ATOM   4447  O   CYS A 565     -41.125 -19.531  99.875  1.00 45.47           O  
ATOM   4448  SG  CYS A 565     -38.219 -20.094 103.688  1.00 45.47           S  
ATOM   4449  N   ILE A 566     -40.656 -21.578  99.375  1.00 39.91           N  
ATOM   4450  CA  ILE A 566     -41.906 -21.969  98.812  1.00 39.91           C  
ATOM   4451  C   ILE A 566     -43.031 -21.781  99.812  1.00 39.91           C  
ATOM   4452  CB  ILE A 566     -41.875 -23.438  98.312  1.00 39.91           C  
ATOM   4453  O   ILE A 566     -42.875 -22.109 101.000  1.00 39.91           O  
ATOM   4454  CG1 ILE A 566     -40.719 -23.641  97.312  1.00 39.91           C  
ATOM   4455  CG2 ILE A 566     -43.219 -23.828  97.688  1.00 39.91           C  
ATOM   4456  CD1 ILE A 566     -40.500 -25.094  96.938  1.00 39.91           C  
TER    4457      ILE A 566                                                      
ENDMDL                                                                          
END                                                                             
