# Supplementary material for: Future Sequon Finder - A novel approach for predicting future N-linked glycosylation sequon locations on viral surface proteins
Source: PLoS One. 2025 Aug 14;20(8):e0328174. doi: 10.1371/journal.pone.0328174 (PMC12352829; doi:10.1371/journal.pone.0328174)
Supplement: S3 File — (ZIP) [file pone.0328174.s004.zip › S3_File/S3_File/Swine H1N1/AswineHong_Kong2991993_0bd11_unrelaxed_rank_001_alphafold2_ptm_model_1_seed_000.pdb]

MODEL     1                                                                     
ATOM      1  N   MET A   1     -87.812 -34.562  55.344  1.00 35.91           N  
ATOM      2  CA  MET A   1     -87.750 -33.125  55.562  1.00 35.91           C  
ATOM      3  C   MET A   1     -86.312 -32.656  55.906  1.00 35.91           C  
ATOM      4  CB  MET A   1     -88.688 -32.688  56.625  1.00 35.91           C  
ATOM      5  O   MET A   1     -85.812 -33.000  57.000  1.00 35.91           O  
ATOM      6  CG  MET A   1     -90.125 -32.562  56.156  1.00 35.91           C  
ATOM      7  SD  MET A   1     -91.250 -31.641  57.312  1.00 35.91           S  
ATOM      8  CE  MET A   1     -91.375 -32.844  58.656  1.00 35.91           C  
ATOM      9  N   LYS A   2     -85.375 -32.812  55.000  1.00 31.34           N  
ATOM     10  CA  LYS A   2     -83.938 -32.438  54.750  1.00 31.34           C  
ATOM     11  C   LYS A   2     -83.875 -31.141  53.969  1.00 31.34           C  
ATOM     12  CB  LYS A   2     -83.250 -33.562  54.031  1.00 31.34           C  
ATOM     13  O   LYS A   2     -84.250 -31.094  52.812  1.00 31.34           O  
ATOM     14  CG  LYS A   2     -82.688 -34.656  54.938  1.00 31.34           C  
ATOM     15  CD  LYS A   2     -81.875 -35.688  54.156  1.00 31.34           C  
ATOM     16  CE  LYS A   2     -81.312 -36.781  55.062  1.00 31.34           C  
ATOM     17  NZ  LYS A   2     -80.625 -37.844  54.281  1.00 31.34           N  
ATOM     18  N   ALA A   3     -83.938 -29.953  54.594  1.00 37.22           N  
ATOM     19  CA  ALA A   3     -83.875 -28.531  54.250  1.00 37.22           C  
ATOM     20  C   ALA A   3     -82.438 -28.031  54.250  1.00 37.22           C  
ATOM     21  CB  ALA A   3     -84.750 -27.703  55.188  1.00 37.22           C  
ATOM     22  O   ALA A   3     -81.688 -28.297  55.219  1.00 37.22           O  
ATOM     23  N   ILE A   4     -81.625 -27.969  53.125  1.00 32.62           N  
ATOM     24  CA  ILE A   4     -80.812 -27.125  52.281  1.00 32.62           C  
ATOM     25  C   ILE A   4     -80.250 -25.969  53.125  1.00 32.62           C  
ATOM     26  CB  ILE A   4     -81.562 -26.594  51.062  1.00 32.62           C  
ATOM     27  O   ILE A   4     -81.062 -25.156  53.656  1.00 32.62           O  
ATOM     28  CG1 ILE A   4     -82.000 -27.750  50.125  1.00 32.62           C  
ATOM     29  CG2 ILE A   4     -80.750 -25.562  50.312  1.00 32.62           C  
ATOM     30  CD1 ILE A   4     -82.875 -27.344  49.000  1.00 32.62           C  
ATOM     31  N   LEU A   5     -79.125 -26.094  53.844  1.00 32.59           N  
ATOM     32  CA  LEU A   5     -78.312 -25.031  54.344  1.00 32.59           C  
ATOM     33  C   LEU A   5     -77.250 -24.609  53.312  1.00 32.59           C  
ATOM     34  CB  LEU A   5     -77.562 -25.484  55.625  1.00 32.59           C  
ATOM     35  O   LEU A   5     -76.500 -25.438  52.781  1.00 32.59           O  
ATOM     36  CG  LEU A   5     -77.812 -24.656  56.875  1.00 32.59           C  
ATOM     37  CD1 LEU A   5     -78.375 -25.531  58.000  1.00 32.59           C  
ATOM     38  CD2 LEU A   5     -76.562 -23.938  57.312  1.00 32.59           C  
ATOM     39  N   VAL A   6     -77.562 -23.625  52.406  1.00 29.44           N  
ATOM     40  CA  VAL A   6     -76.938 -22.516  51.719  1.00 29.44           C  
ATOM     41  C   VAL A   6     -75.750 -21.969  52.562  1.00 29.44           C  
ATOM     42  CB  VAL A   6     -77.938 -21.391  51.406  1.00 29.44           C  
ATOM     43  O   VAL A   6     -76.000 -21.500  53.688  1.00 29.44           O  
ATOM     44  CG1 VAL A   6     -77.250 -20.203  50.750  1.00 29.44           C  
ATOM     45  CG2 VAL A   6     -79.062 -21.906  50.531  1.00 29.44           C  
ATOM     46  N   VAL A   7     -74.562 -22.594  52.625  1.00 32.97           N  
ATOM     47  CA  VAL A   7     -73.250 -22.094  53.031  1.00 32.97           C  
ATOM     48  C   VAL A   7     -72.688 -21.250  51.875  1.00 32.97           C  
ATOM     49  CB  VAL A   7     -72.312 -23.234  53.406  1.00 32.97           C  
ATOM     50  O   VAL A   7     -72.562 -21.734  50.750  1.00 32.97           O  
ATOM     51  CG1 VAL A   7     -70.938 -22.672  53.750  1.00 32.97           C  
ATOM     52  CG2 VAL A   7     -72.875 -24.016  54.594  1.00 32.97           C  
ATOM     53  N   LEU A   8     -73.188 -20.000  51.625  1.00 28.80           N  
ATOM     54  CA  LEU A   8     -72.562 -18.766  51.125  1.00 28.80           C  
ATOM     55  C   LEU A   8     -71.000 -18.844  51.250  1.00 28.80           C  
ATOM     56  CB  LEU A   8     -73.062 -17.562  51.906  1.00 28.80           C  
ATOM     57  O   LEU A   8     -70.500 -18.969  52.344  1.00 28.80           O  
ATOM     58  CG  LEU A   8     -73.750 -16.469  51.094  1.00 28.80           C  
ATOM     59  CD1 LEU A   8     -75.125 -16.188  51.656  1.00 28.80           C  
ATOM     60  CD2 LEU A   8     -72.938 -15.203  51.062  1.00 28.80           C  
ATOM     61  N   LEU A   9     -70.312 -19.703  50.469  1.00 26.58           N  
ATOM     62  CA  LEU A   9     -68.938 -19.609  49.938  1.00 26.58           C  
ATOM     63  C   LEU A   9     -68.625 -18.188  49.531  1.00 26.58           C  
ATOM     64  CB  LEU A   9     -68.750 -20.547  48.719  1.00 26.58           C  
ATOM     65  O   LEU A   9     -69.250 -17.625  48.625  1.00 26.58           O  
ATOM     66  CG  LEU A   9     -68.188 -21.938  49.031  1.00 26.58           C  
ATOM     67  CD1 LEU A   9     -68.875 -22.984  48.125  1.00 26.58           C  
ATOM     68  CD2 LEU A   9     -66.688 -21.969  48.844  1.00 26.58           C  
ATOM     69  N   TYR A  10     -68.625 -17.203  50.469  1.00 26.17           N  
ATOM     70  CA  TYR A  10     -67.938 -15.961  50.281  1.00 26.17           C  
ATOM     71  C   TYR A  10     -66.438 -16.219  49.938  1.00 26.17           C  
ATOM     72  CB  TYR A  10     -68.000 -15.086  51.531  1.00 26.17           C  
ATOM     73  O   TYR A  10     -65.750 -16.875  50.688  1.00 26.17           O  
ATOM     74  CG  TYR A  10     -69.062 -13.984  51.438  1.00 26.17           C  
ATOM     75  CD1 TYR A  10     -68.750 -12.766  50.844  1.00 26.17           C  
ATOM     76  CD2 TYR A  10     -70.312 -14.164  51.938  1.00 26.17           C  
ATOM     77  CE1 TYR A  10     -69.688 -11.742  50.781  1.00 26.17           C  
ATOM     78  CE2 TYR A  10     -71.250 -13.156  51.844  1.00 26.17           C  
ATOM     79  OH  TYR A  10     -71.875 -10.945  51.188  1.00 26.17           O  
ATOM     80  CZ  TYR A  10     -70.938 -11.953  51.281  1.00 26.17           C  
ATOM     81  N   THR A  11     -66.062 -16.859  48.781  1.00 26.23           N  
ATOM     82  CA  THR A  11     -64.812 -16.672  48.062  1.00 26.23           C  
ATOM     83  C   THR A  11     -64.188 -15.320  48.406  1.00 26.23           C  
ATOM     84  CB  THR A  11     -64.938 -16.812  46.531  1.00 26.23           C  
ATOM     85  O   THR A  11     -64.812 -14.289  48.281  1.00 26.23           O  
ATOM     86  CG2 THR A  11     -65.375 -18.234  46.156  1.00 26.23           C  
ATOM     87  OG1 THR A  11     -66.000 -15.914  46.125  1.00 26.23           O  
ATOM     88  N   PHE A  12     -63.688 -15.016  49.625  1.00 26.73           N  
ATOM     89  CA  PHE A  12     -62.656 -14.016  49.875  1.00 26.73           C  
ATOM     90  C   PHE A  12     -61.719 -13.898  48.688  1.00 26.73           C  
ATOM     91  CB  PHE A  12     -61.844 -14.367  51.125  1.00 26.73           C  
ATOM     92  O   PHE A  12     -61.031 -14.859  48.312  1.00 26.73           O  
ATOM     93  CG  PHE A  12     -62.562 -14.016  52.406  1.00 26.73           C  
ATOM     94  CD1 PHE A  12     -62.562 -12.711  52.875  1.00 26.73           C  
ATOM     95  CD2 PHE A  12     -63.188 -15.000  53.156  1.00 26.73           C  
ATOM     96  CE1 PHE A  12     -63.219 -12.383  54.062  1.00 26.73           C  
ATOM     97  CE2 PHE A  12     -63.844 -14.688  54.344  1.00 26.73           C  
ATOM     98  CZ  PHE A  12     -63.844 -13.375  54.812  1.00 26.73           C  
ATOM     99  N   THR A  13     -62.250 -13.539  47.438  1.00 26.27           N  
ATOM    100  CA  THR A  13     -61.406 -13.055  46.344  1.00 26.27           C  
ATOM    101  C   THR A  13     -60.312 -12.102  46.906  1.00 26.27           C  
ATOM    102  CB  THR A  13     -62.219 -12.336  45.281  1.00 26.27           C  
ATOM    103  O   THR A  13     -60.625 -11.188  47.656  1.00 26.27           O  
ATOM    104  CG2 THR A  13     -63.250 -13.273  44.656  1.00 26.27           C  
ATOM    105  OG1 THR A  13     -62.875 -11.211  45.844  1.00 26.27           O  
ATOM    106  N   THR A  14     -59.344 -12.516  47.781  1.00 31.58           N  
ATOM    107  CA  THR A  14     -58.125 -11.750  47.906  1.00 31.58           C  
ATOM    108  C   THR A  14     -57.969 -10.742  46.781  1.00 31.58           C  
ATOM    109  CB  THR A  14     -56.875 -12.672  47.938  1.00 31.58           C  
ATOM    110  O   THR A  14     -58.156 -11.086  45.594  1.00 31.58           O  
ATOM    111  CG2 THR A  14     -56.906 -13.570  49.156  1.00 31.58           C  
ATOM    112  OG1 THR A  14     -56.906 -13.492  46.750  1.00 31.58           O  
ATOM    113  N   GLY A  15     -58.781  -9.703  46.719  1.00 31.95           N  
ATOM    114  CA  GLY A  15     -58.594  -8.352  46.219  1.00 31.95           C  
ATOM    115  C   GLY A  15     -57.344  -8.203  45.344  1.00 31.95           C  
ATOM    116  O   GLY A  15     -56.250  -8.438  45.844  1.00 31.95           O  
ATOM    117  N   ASN A  16     -57.188  -8.875  44.125  1.00 39.69           N  
ATOM    118  CA  ASN A  16     -56.188  -8.625  43.125  1.00 39.69           C  
ATOM    119  C   ASN A  16     -55.719  -7.172  43.125  1.00 39.69           C  
ATOM    120  CB  ASN A  16     -56.719  -9.008  41.719  1.00 39.69           C  
ATOM    121  O   ASN A  16     -56.469  -6.273  42.781  1.00 39.69           O  
ATOM    122  CG  ASN A  16     -56.812 -10.508  41.531  1.00 39.69           C  
ATOM    123  ND2 ASN A  16     -57.656 -10.922  40.594  1.00 39.69           N  
ATOM    124  OD1 ASN A  16     -56.188 -11.289  42.250  1.00 39.69           O  
ATOM    125  N   ALA A  17     -55.125  -6.617  44.188  1.00 50.06           N  
ATOM    126  CA  ALA A  17     -54.500  -5.301  44.156  1.00 50.06           C  
ATOM    127  C   ALA A  17     -53.656  -5.141  42.906  1.00 50.06           C  
ATOM    128  CB  ALA A  17     -53.656  -5.082  45.406  1.00 50.06           C  
ATOM    129  O   ALA A  17     -52.906  -6.062  42.500  1.00 50.06           O  
ATOM    130  N   ASP A  18     -54.125  -4.312  41.969  1.00 65.44           N  
ATOM    131  CA  ASP A  18     -53.500  -3.936  40.719  1.00 65.44           C  
ATOM    132  C   ASP A  18     -52.156  -3.250  40.969  1.00 65.44           C  
ATOM    133  CB  ASP A  18     -54.406  -3.021  39.906  1.00 65.44           C  
ATOM    134  O   ASP A  18     -52.031  -2.406  41.844  1.00 65.44           O  
ATOM    135  CG  ASP A  18     -55.688  -3.715  39.438  1.00 65.44           C  
ATOM    136  OD1 ASP A  18     -55.625  -4.898  39.062  1.00 65.44           O  
ATOM    137  OD2 ASP A  18     -56.750  -3.072  39.469  1.00 65.44           O  
ATOM    138  N   THR A  19     -51.000  -3.869  40.625  1.00 66.31           N  
ATOM    139  CA  THR A  19     -49.625  -3.396  40.781  1.00 66.31           C  
ATOM    140  C   THR A  19     -49.156  -2.695  39.500  1.00 66.31           C  
ATOM    141  CB  THR A  19     -48.656  -4.555  41.094  1.00 66.31           C  
ATOM    142  O   THR A  19     -49.469  -3.146  38.375  1.00 66.31           O  
ATOM    143  CG2 THR A  19     -47.281  -4.035  41.500  1.00 66.31           C  
ATOM    144  OG1 THR A  19     -49.188  -5.316  42.188  1.00 66.31           O  
ATOM    145  N   LEU A  20     -48.656  -1.476  39.656  1.00 67.94           N  
ATOM    146  CA  LEU A  20     -48.031  -0.712  38.594  1.00 67.94           C  
ATOM    147  C   LEU A  20     -46.531  -0.616  38.781  1.00 67.94           C  
ATOM    148  CB  LEU A  20     -48.625   0.691  38.500  1.00 67.94           C  
ATOM    149  O   LEU A  20     -46.062  -0.122  39.812  1.00 67.94           O  
ATOM    150  CG  LEU A  20     -48.031   1.638  37.469  1.00 67.94           C  
ATOM    151  CD1 LEU A  20     -48.375   1.187  36.062  1.00 67.94           C  
ATOM    152  CD2 LEU A  20     -48.469   3.070  37.719  1.00 67.94           C  
ATOM    153  N   CYS A  21     -45.781  -1.107  37.875  1.00 64.31           N  
ATOM    154  CA  CYS A  21     -44.312  -1.064  37.938  1.00 64.31           C  
ATOM    155  C   CYS A  21     -43.750  -0.189  36.844  1.00 64.31           C  
ATOM    156  CB  CYS A  21     -43.750  -2.475  37.875  1.00 64.31           C  
ATOM    157  O   CYS A  21     -44.062  -0.353  35.688  1.00 64.31           O  
ATOM    158  SG  CYS A  21     -44.312  -3.586  39.156  1.00 64.31           S  
ATOM    159  N   ILE A  22     -42.969   0.732  37.375  1.00 63.16           N  
ATOM    160  CA  ILE A  22     -42.281   1.651  36.469  1.00 63.16           C  
ATOM    161  C   ILE A  22     -40.781   1.285  36.406  1.00 63.16           C  
ATOM    162  CB  ILE A  22     -42.438   3.119  36.938  1.00 63.16           C  
ATOM    163  O   ILE A  22     -40.094   1.247  37.438  1.00 63.16           O  
ATOM    164  CG1 ILE A  22     -43.938   3.477  37.031  1.00 63.16           C  
ATOM    165  CG2 ILE A  22     -41.719   4.066  35.969  1.00 63.16           C  
ATOM    166  CD1 ILE A  22     -44.188   4.867  37.594  1.00 63.16           C  
ATOM    167  N   GLY A  23     -40.406   0.541  35.531  1.00 56.91           N  
ATOM    168  CA  GLY A  23     -39.031   0.064  35.438  1.00 56.91           C  
ATOM    169  C   GLY A  23     -38.750  -0.660  34.125  1.00 56.91           C  
ATOM    170  O   GLY A  23     -39.531  -0.593  33.188  1.00 56.91           O  
ATOM    171  N   TYR A  24     -37.438  -1.028  33.969  1.00 54.09           N  
ATOM    172  CA  TYR A  24     -36.938  -1.726  32.812  1.00 54.09           C  
ATOM    173  C   TYR A  24     -37.594  -3.100  32.656  1.00 54.09           C  
ATOM    174  CB  TYR A  24     -35.406  -1.872  32.875  1.00 54.09           C  
ATOM    175  O   TYR A  24     -37.781  -3.797  33.656  1.00 54.09           O  
ATOM    176  CG  TYR A  24     -34.688  -0.555  32.844  1.00 54.09           C  
ATOM    177  CD1 TYR A  24     -34.438   0.108  31.641  1.00 54.09           C  
ATOM    178  CD2 TYR A  24     -34.219   0.029  34.031  1.00 54.09           C  
ATOM    179  CE1 TYR A  24     -33.750   1.321  31.609  1.00 54.09           C  
ATOM    180  CE2 TYR A  24     -33.531   1.241  34.000  1.00 54.09           C  
ATOM    181  OH  TYR A  24     -32.625   3.080  32.781  1.00 54.09           O  
ATOM    182  CZ  TYR A  24     -33.312   1.879  32.812  1.00 54.09           C  
ATOM    183  N   HIS A  25     -38.469  -3.430  31.672  1.00 51.19           N  
ATOM    184  CA  HIS A  25     -38.969  -4.781  31.406  1.00 51.19           C  
ATOM    185  C   HIS A  25     -37.781  -5.754  31.219  1.00 51.19           C  
ATOM    186  CB  HIS A  25     -39.844  -4.801  30.172  1.00 51.19           C  
ATOM    187  O   HIS A  25     -36.781  -5.410  30.609  1.00 51.19           O  
ATOM    188  CG  HIS A  25     -41.281  -4.570  30.469  1.00 51.19           C  
ATOM    189  CD2 HIS A  25     -42.062  -3.461  30.344  1.00 51.19           C  
ATOM    190  ND1 HIS A  25     -42.125  -5.559  30.969  1.00 51.19           N  
ATOM    191  CE1 HIS A  25     -43.344  -5.062  31.141  1.00 51.19           C  
ATOM    192  NE2 HIS A  25     -43.312  -3.793  30.766  1.00 51.19           N  
ATOM    193  N   ALA A  26     -37.688  -6.863  32.125  1.00 54.09           N  
ATOM    194  CA  ALA A  26     -36.812  -8.000  31.969  1.00 54.09           C  
ATOM    195  C   ALA A  26     -37.031  -8.711  30.625  1.00 54.09           C  
ATOM    196  CB  ALA A  26     -37.000  -8.984  33.125  1.00 54.09           C  
ATOM    197  O   ALA A  26     -38.156  -8.945  30.234  1.00 54.09           O  
ATOM    198  N   ASN A  27     -36.156  -8.492  29.766  1.00 59.06           N  
ATOM    199  CA  ASN A  27     -36.125  -9.195  28.484  1.00 59.06           C  
ATOM    200  C   ASN A  27     -35.094 -10.320  28.500  1.00 59.06           C  
ATOM    201  CB  ASN A  27     -35.812  -8.211  27.344  1.00 59.06           C  
ATOM    202  O   ASN A  27     -34.250 -10.391  29.406  1.00 59.06           O  
ATOM    203  CG  ASN A  27     -34.375  -7.750  27.344  1.00 59.06           C  
ATOM    204  ND2 ASN A  27     -34.031  -6.852  26.422  1.00 59.06           N  
ATOM    205  OD1 ASN A  27     -33.562  -8.195  28.156  1.00 59.06           O  
ATOM    206  N   ASN A  28     -35.344 -11.461  27.906  1.00 63.44           N  
ATOM    207  CA  ASN A  28     -34.469 -12.617  27.844  1.00 63.44           C  
ATOM    208  C   ASN A  28     -33.188 -12.305  27.047  1.00 63.44           C  
ATOM    209  CB  ASN A  28     -35.188 -13.812  27.219  1.00 63.44           C  
ATOM    210  O   ASN A  28     -32.469 -13.211  26.656  1.00 63.44           O  
ATOM    211  CG  ASN A  28     -36.125 -14.484  28.203  1.00 63.44           C  
ATOM    212  ND2 ASN A  28     -37.000 -15.344  27.688  1.00 63.44           N  
ATOM    213  OD1 ASN A  28     -36.094 -14.242  29.406  1.00 63.44           O  
ATOM    214  N   SER A  29     -33.000 -11.008  26.766  1.00 66.44           N  
ATOM    215  CA  SER A  29     -31.844 -10.633  25.984  1.00 66.44           C  
ATOM    216  C   SER A  29     -30.547 -10.836  26.766  1.00 66.44           C  
ATOM    217  CB  SER A  29     -31.938  -9.172  25.531  1.00 66.44           C  
ATOM    218  O   SER A  29     -30.500 -10.578  27.969  1.00 66.44           O  
ATOM    219  OG  SER A  29     -30.750  -8.758  24.875  1.00 66.44           O  
ATOM    220  N   THR A  30     -29.531 -11.406  26.188  1.00 76.81           N  
ATOM    221  CA  THR A  30     -28.203 -11.625  26.781  1.00 76.81           C  
ATOM    222  C   THR A  30     -27.203 -10.602  26.250  1.00 76.81           C  
ATOM    223  CB  THR A  30     -27.703 -13.047  26.484  1.00 76.81           C  
ATOM    224  O   THR A  30     -26.000 -10.758  26.422  1.00 76.81           O  
ATOM    225  CG2 THR A  30     -28.609 -14.102  27.109  1.00 76.81           C  
ATOM    226  OG1 THR A  30     -27.656 -13.250  25.062  1.00 76.81           O  
ATOM    227  N   ASP A  31     -27.781  -9.586  25.594  1.00 82.81           N  
ATOM    228  CA  ASP A  31     -26.891  -8.609  24.953  1.00 82.81           C  
ATOM    229  C   ASP A  31     -26.234  -7.715  26.000  1.00 82.81           C  
ATOM    230  CB  ASP A  31     -27.672  -7.766  23.953  1.00 82.81           C  
ATOM    231  O   ASP A  31     -26.875  -7.301  26.969  1.00 82.81           O  
ATOM    232  CG  ASP A  31     -27.984  -8.508  22.656  1.00 82.81           C  
ATOM    233  OD1 ASP A  31     -27.562  -9.672  22.516  1.00 82.81           O  
ATOM    234  OD2 ASP A  31     -28.656  -7.922  21.781  1.00 82.81           O  
ATOM    235  N   THR A  32     -24.969  -7.422  25.828  1.00 86.12           N  
ATOM    236  CA  THR A  32     -24.234  -6.535  26.719  1.00 86.12           C  
ATOM    237  C   THR A  32     -23.484  -5.469  25.922  1.00 86.12           C  
ATOM    238  CB  THR A  32     -23.234  -7.320  27.594  1.00 86.12           C  
ATOM    239  O   THR A  32     -23.062  -5.715  24.781  1.00 86.12           O  
ATOM    240  CG2 THR A  32     -23.953  -8.367  28.438  1.00 86.12           C  
ATOM    241  OG1 THR A  32     -22.281  -7.977  26.750  1.00 86.12           O  
ATOM    242  N   VAL A  33     -23.484  -4.301  26.562  1.00 86.38           N  
ATOM    243  CA  VAL A  33     -22.703  -3.221  25.969  1.00 86.38           C  
ATOM    244  C   VAL A  33     -21.766  -2.623  27.016  1.00 86.38           C  
ATOM    245  CB  VAL A  33     -23.625  -2.121  25.375  1.00 86.38           C  
ATOM    246  O   VAL A  33     -22.000  -2.744  28.219  1.00 86.38           O  
ATOM    247  CG1 VAL A  33     -24.516  -2.693  24.297  1.00 86.38           C  
ATOM    248  CG2 VAL A  33     -24.453  -1.474  26.484  1.00 86.38           C  
ATOM    249  N   ASP A  34     -20.672  -1.954  26.531  1.00 86.00           N  
ATOM    250  CA  ASP A  34     -19.750  -1.238  27.422  1.00 86.00           C  
ATOM    251  C   ASP A  34     -20.062   0.258  27.422  1.00 86.00           C  
ATOM    252  CB  ASP A  34     -18.297  -1.480  26.984  1.00 86.00           C  
ATOM    253  O   ASP A  34     -20.438   0.828  26.391  1.00 86.00           O  
ATOM    254  CG  ASP A  34     -17.859  -2.924  27.172  1.00 86.00           C  
ATOM    255  OD1 ASP A  34     -18.453  -3.641  28.000  1.00 86.00           O  
ATOM    256  OD2 ASP A  34     -16.922  -3.344  26.484  1.00 86.00           O  
ATOM    257  N   THR A  35     -19.984   0.844  28.594  1.00 83.81           N  
ATOM    258  CA  THR A  35     -20.047   2.293  28.750  1.00 83.81           C  
ATOM    259  C   THR A  35     -18.719   2.842  29.266  1.00 83.81           C  
ATOM    260  CB  THR A  35     -21.188   2.709  29.688  1.00 83.81           C  
ATOM    261  O   THR A  35     -17.812   2.076  29.578  1.00 83.81           O  
ATOM    262  CG2 THR A  35     -22.484   1.993  29.344  1.00 83.81           C  
ATOM    263  OG1 THR A  35     -20.828   2.379  31.047  1.00 83.81           O  
ATOM    264  N   VAL A  36     -18.625   4.152  29.359  1.00 77.50           N  
ATOM    265  CA  VAL A  36     -17.406   4.793  29.844  1.00 77.50           C  
ATOM    266  C   VAL A  36     -17.125   4.355  31.281  1.00 77.50           C  
ATOM    267  CB  VAL A  36     -17.516   6.336  29.766  1.00 77.50           C  
ATOM    268  O   VAL A  36     -15.977   4.160  31.672  1.00 77.50           O  
ATOM    269  CG1 VAL A  36     -16.266   6.988  30.375  1.00 77.50           C  
ATOM    270  CG2 VAL A  36     -17.703   6.785  28.328  1.00 77.50           C  
ATOM    271  N   LEU A  37     -18.219   4.055  32.031  1.00 75.44           N  
ATOM    272  CA  LEU A  37     -18.125   3.855  33.469  1.00 75.44           C  
ATOM    273  C   LEU A  37     -18.266   2.379  33.812  1.00 75.44           C  
ATOM    274  CB  LEU A  37     -19.219   4.668  34.188  1.00 75.44           C  
ATOM    275  O   LEU A  37     -17.734   1.924  34.844  1.00 75.44           O  
ATOM    276  CG  LEU A  37     -19.125   6.188  34.062  1.00 75.44           C  
ATOM    277  CD1 LEU A  37     -20.359   6.848  34.656  1.00 75.44           C  
ATOM    278  CD2 LEU A  37     -17.859   6.711  34.719  1.00 75.44           C  
ATOM    279  N   GLU A  38     -19.016   1.608  33.000  1.00 78.50           N  
ATOM    280  CA  GLU A  38     -19.328   0.224  33.344  1.00 78.50           C  
ATOM    281  C   GLU A  38     -19.094  -0.706  32.156  1.00 78.50           C  
ATOM    282  CB  GLU A  38     -20.766   0.103  33.812  1.00 78.50           C  
ATOM    283  O   GLU A  38     -19.422  -0.369  31.000  1.00 78.50           O  
ATOM    284  CG  GLU A  38     -21.062   0.880  35.094  1.00 78.50           C  
ATOM    285  CD  GLU A  38     -22.516   0.828  35.500  1.00 78.50           C  
ATOM    286  OE1 GLU A  38     -22.953   1.676  36.312  1.00 78.50           O  
ATOM    287  OE2 GLU A  38     -23.234  -0.069  35.000  1.00 78.50           O  
ATOM    288  N   LYS A  39     -18.469  -1.857  32.438  1.00 84.50           N  
ATOM    289  CA  LYS A  39     -18.297  -2.887  31.406  1.00 84.50           C  
ATOM    290  C   LYS A  39     -19.391  -3.947  31.500  1.00 84.50           C  
ATOM    291  CB  LYS A  39     -16.922  -3.539  31.531  1.00 84.50           C  
ATOM    292  O   LYS A  39     -19.906  -4.223  32.594  1.00 84.50           O  
ATOM    293  CG  LYS A  39     -15.773  -2.627  31.141  1.00 84.50           C  
ATOM    294  CD  LYS A  39     -14.461  -3.396  31.016  1.00 84.50           C  
ATOM    295  CE  LYS A  39     -13.320  -2.500  30.562  1.00 84.50           C  
ATOM    296  NZ  LYS A  39     -12.047  -3.260  30.406  1.00 84.50           N  
ATOM    297  N   ASN A  40     -19.938  -4.504  30.375  1.00 84.38           N  
ATOM    298  CA  ASN A  40     -20.875  -5.621  30.250  1.00 84.38           C  
ATOM    299  C   ASN A  40     -22.234  -5.277  30.844  1.00 84.38           C  
ATOM    300  CB  ASN A  40     -20.297  -6.871  30.922  1.00 84.38           C  
ATOM    301  O   ASN A  40     -22.781  -6.035  31.656  1.00 84.38           O  
ATOM    302  CG  ASN A  40     -19.062  -7.398  30.234  1.00 84.38           C  
ATOM    303  ND2 ASN A  40     -18.109  -7.906  31.000  1.00 84.38           N  
ATOM    304  OD1 ASN A  40     -18.953  -7.348  29.000  1.00 84.38           O  
ATOM    305  N   VAL A  41     -22.719  -4.145  30.484  1.00 81.56           N  
ATOM    306  CA  VAL A  41     -24.047  -3.705  30.891  1.00 81.56           C  
ATOM    307  C   VAL A  41     -25.109  -4.434  30.062  1.00 81.56           C  
ATOM    308  CB  VAL A  41     -24.203  -2.176  30.734  1.00 81.56           C  
ATOM    309  O   VAL A  41     -25.062  -4.422  28.828  1.00 81.56           O  
ATOM    310  CG1 VAL A  41     -25.609  -1.736  31.172  1.00 81.56           C  
ATOM    311  CG2 VAL A  41     -23.141  -1.439  31.531  1.00 81.56           C  
ATOM    312  N   THR A  42     -25.984  -5.160  30.719  1.00 81.69           N  
ATOM    313  CA  THR A  42     -27.047  -5.891  30.031  1.00 81.69           C  
ATOM    314  C   THR A  42     -28.094  -4.926  29.484  1.00 81.69           C  
ATOM    315  CB  THR A  42     -27.719  -6.906  30.969  1.00 81.69           C  
ATOM    316  O   THR A  42     -28.609  -4.074  30.219  1.00 81.69           O  
ATOM    317  CG2 THR A  42     -26.734  -7.992  31.406  1.00 81.69           C  
ATOM    318  OG1 THR A  42     -28.203  -6.227  32.125  1.00 81.69           O  
ATOM    319  N   VAL A  43     -28.422  -5.102  28.219  1.00 76.56           N  
ATOM    320  CA  VAL A  43     -29.391  -4.215  27.578  1.00 76.56           C  
ATOM    321  C   VAL A  43     -30.438  -5.047  26.844  1.00 76.56           C  
ATOM    322  CB  VAL A  43     -28.703  -3.250  26.578  1.00 76.56           C  
ATOM    323  O   VAL A  43     -30.219  -6.223  26.562  1.00 76.56           O  
ATOM    324  CG1 VAL A  43     -27.734  -2.322  27.312  1.00 76.56           C  
ATOM    325  CG2 VAL A  43     -27.969  -4.035  25.500  1.00 76.56           C  
ATOM    326  N   THR A  44     -31.547  -4.496  26.609  1.00 69.19           N  
ATOM    327  CA  THR A  44     -32.688  -5.168  25.969  1.00 69.19           C  
ATOM    328  C   THR A  44     -32.438  -5.363  24.484  1.00 69.19           C  
ATOM    329  CB  THR A  44     -33.969  -4.371  26.188  1.00 69.19           C  
ATOM    330  O   THR A  44     -32.906  -6.340  23.891  1.00 69.19           O  
ATOM    331  CG2 THR A  44     -34.375  -4.328  27.656  1.00 69.19           C  
ATOM    332  OG1 THR A  44     -33.781  -3.029  25.703  1.00 69.19           O  
ATOM    333  N   HIS A  45     -31.672  -4.434  23.859  1.00 72.62           N  
ATOM    334  CA  HIS A  45     -31.312  -4.520  22.453  1.00 72.62           C  
ATOM    335  C   HIS A  45     -29.984  -3.814  22.188  1.00 72.62           C  
ATOM    336  CB  HIS A  45     -32.406  -3.924  21.578  1.00 72.62           C  
ATOM    337  O   HIS A  45     -29.688  -2.787  22.797  1.00 72.62           O  
ATOM    338  CG  HIS A  45     -32.219  -4.184  20.125  1.00 72.62           C  
ATOM    339  CD2 HIS A  45     -31.875  -3.357  19.109  1.00 72.62           C  
ATOM    340  ND1 HIS A  45     -32.406  -5.426  19.562  1.00 72.62           N  
ATOM    341  CE1 HIS A  45     -32.188  -5.352  18.250  1.00 72.62           C  
ATOM    342  NE2 HIS A  45     -31.859  -4.109  17.953  1.00 72.62           N  
ATOM    343  N   SER A  46     -29.219  -4.320  21.312  1.00 84.00           N  
ATOM    344  CA  SER A  46     -27.984  -3.703  20.875  1.00 84.00           C  
ATOM    345  C   SER A  46     -27.672  -4.039  19.422  1.00 84.00           C  
ATOM    346  CB  SER A  46     -26.812  -4.152  21.766  1.00 84.00           C  
ATOM    347  O   SER A  46     -28.203  -5.020  18.891  1.00 84.00           O  
ATOM    348  OG  SER A  46     -26.516  -5.523  21.547  1.00 84.00           O  
ATOM    349  N   VAL A  47     -26.984  -3.170  18.812  1.00 84.50           N  
ATOM    350  CA  VAL A  47     -26.562  -3.400  17.438  1.00 84.50           C  
ATOM    351  C   VAL A  47     -25.031  -3.330  17.344  1.00 84.50           C  
ATOM    352  CB  VAL A  47     -27.188  -2.381  16.469  1.00 84.50           C  
ATOM    353  O   VAL A  47     -24.406  -2.477  17.984  1.00 84.50           O  
ATOM    354  CG1 VAL A  47     -26.734  -2.645  15.031  1.00 84.50           C  
ATOM    355  CG2 VAL A  47     -28.719  -2.432  16.562  1.00 84.50           C  
ATOM    356  N   ASN A  48     -24.500  -4.324  16.625  1.00 89.88           N  
ATOM    357  CA  ASN A  48     -23.062  -4.273  16.375  1.00 89.88           C  
ATOM    358  C   ASN A  48     -22.734  -3.322  15.234  1.00 89.88           C  
ATOM    359  CB  ASN A  48     -22.531  -5.676  16.078  1.00 89.88           C  
ATOM    360  O   ASN A  48     -23.297  -3.424  14.148  1.00 89.88           O  
ATOM    361  CG  ASN A  48     -21.016  -5.750  16.188  1.00 89.88           C  
ATOM    362  ND2 ASN A  48     -20.453  -6.906  15.852  1.00 89.88           N  
ATOM    363  OD1 ASN A  48     -20.359  -4.777  16.578  1.00 89.88           O  
ATOM    364  N   LEU A  49     -21.828  -2.418  15.492  1.00 87.94           N  
ATOM    365  CA  LEU A  49     -21.484  -1.387  14.523  1.00 87.94           C  
ATOM    366  C   LEU A  49     -20.328  -1.835  13.633  1.00 87.94           C  
ATOM    367  CB  LEU A  49     -21.125  -0.078  15.227  1.00 87.94           C  
ATOM    368  O   LEU A  49     -19.875  -1.084  12.766  1.00 87.94           O  
ATOM    369  CG  LEU A  49     -22.234   0.570  16.062  1.00 87.94           C  
ATOM    370  CD1 LEU A  49     -21.719   1.837  16.734  1.00 87.94           C  
ATOM    371  CD2 LEU A  49     -23.438   0.878  15.195  1.00 87.94           C  
ATOM    372  N   LEU A  50     -19.859  -3.086  13.852  1.00 91.19           N  
ATOM    373  CA  LEU A  50     -18.703  -3.590  13.125  1.00 91.19           C  
ATOM    374  C   LEU A  50     -19.125  -4.602  12.062  1.00 91.19           C  
ATOM    375  CB  LEU A  50     -17.688  -4.230  14.086  1.00 91.19           C  
ATOM    376  O   LEU A  50     -19.891  -5.527  12.352  1.00 91.19           O  
ATOM    377  CG  LEU A  50     -16.891  -3.273  14.969  1.00 91.19           C  
ATOM    378  CD1 LEU A  50     -16.109  -4.055  16.016  1.00 91.19           C  
ATOM    379  CD2 LEU A  50     -15.969  -2.408  14.125  1.00 91.19           C  
ATOM    380  N   GLU A  51     -18.656  -4.395  10.820  1.00 92.25           N  
ATOM    381  CA  GLU A  51     -18.828  -5.375   9.750  1.00 92.25           C  
ATOM    382  C   GLU A  51     -17.672  -6.375   9.734  1.00 92.25           C  
ATOM    383  CB  GLU A  51     -18.922  -4.676   8.391  1.00 92.25           C  
ATOM    384  O   GLU A  51     -16.500  -5.980   9.734  1.00 92.25           O  
ATOM    385  CG  GLU A  51     -19.078  -5.633   7.215  1.00 92.25           C  
ATOM    386  CD  GLU A  51     -20.312  -6.508   7.309  1.00 92.25           C  
ATOM    387  OE1 GLU A  51     -20.172  -7.742   7.473  1.00 92.25           O  
ATOM    388  OE2 GLU A  51     -21.438  -5.957   7.219  1.00 92.25           O  
ATOM    389  N   ASP A  52     -18.078  -7.641   9.727  1.00 91.19           N  
ATOM    390  CA  ASP A  52     -17.016  -8.641   9.742  1.00 91.19           C  
ATOM    391  C   ASP A  52     -17.188  -9.633   8.586  1.00 91.19           C  
ATOM    392  CB  ASP A  52     -17.000  -9.391  11.078  1.00 91.19           C  
ATOM    393  O   ASP A  52     -16.438 -10.609   8.492  1.00 91.19           O  
ATOM    394  CG  ASP A  52     -18.297 -10.117  11.367  1.00 91.19           C  
ATOM    395  OD1 ASP A  52     -19.266  -9.992  10.570  1.00 91.19           O  
ATOM    396  OD2 ASP A  52     -18.375 -10.812  12.398  1.00 91.19           O  
ATOM    397  N   ARG A  53     -18.172  -9.344   7.738  1.00 91.94           N  
ATOM    398  CA  ARG A  53     -18.453 -10.219   6.605  1.00 91.94           C  
ATOM    399  C   ARG A  53     -17.875  -9.648   5.316  1.00 91.94           C  
ATOM    400  CB  ARG A  53     -19.969 -10.430   6.453  1.00 91.94           C  
ATOM    401  O   ARG A  53     -17.844  -8.430   5.125  1.00 91.94           O  
ATOM    402  CG  ARG A  53     -20.609 -11.172   7.613  1.00 91.94           C  
ATOM    403  CD  ARG A  53     -22.078 -11.461   7.355  1.00 91.94           C  
ATOM    404  NE  ARG A  53     -22.703 -12.117   8.492  1.00 91.94           N  
ATOM    405  NH1 ARG A  53     -24.734 -12.453   7.445  1.00 91.94           N  
ATOM    406  NH2 ARG A  53     -24.422 -13.156   9.602  1.00 91.94           N  
ATOM    407  CZ  ARG A  53     -23.953 -12.578   8.516  1.00 91.94           C  
ATOM    408  N   HIS A  54     -17.453 -10.555   4.465  1.00 93.00           N  
ATOM    409  CA  HIS A  54     -16.938 -10.219   3.141  1.00 93.00           C  
ATOM    410  C   HIS A  54     -17.266 -11.312   2.131  1.00 93.00           C  
ATOM    411  CB  HIS A  54     -15.422  -9.984   3.193  1.00 93.00           C  
ATOM    412  O   HIS A  54     -17.562 -12.445   2.514  1.00 93.00           O  
ATOM    413  CG  HIS A  54     -14.648 -11.188   3.615  1.00 93.00           C  
ATOM    414  CD2 HIS A  54     -14.156 -11.555   4.824  1.00 93.00           C  
ATOM    415  ND1 HIS A  54     -14.289 -12.188   2.738  1.00 93.00           N  
ATOM    416  CE1 HIS A  54     -13.609 -13.117   3.391  1.00 93.00           C  
ATOM    417  NE2 HIS A  54     -13.516 -12.758   4.660  1.00 93.00           N  
ATOM    418  N   ASN A  55     -17.156 -11.000   0.887  1.00 91.88           N  
ATOM    419  CA  ASN A  55     -17.609 -11.930  -0.136  1.00 91.88           C  
ATOM    420  C   ASN A  55     -16.453 -12.719  -0.741  1.00 91.88           C  
ATOM    421  CB  ASN A  55     -18.375 -11.188  -1.231  1.00 91.88           C  
ATOM    422  O   ASN A  55     -16.656 -13.547  -1.632  1.00 91.88           O  
ATOM    423  CG  ASN A  55     -17.516 -10.219  -2.000  1.00 91.88           C  
ATOM    424  ND2 ASN A  55     -18.125  -9.445  -2.891  1.00 91.88           N  
ATOM    425  OD1 ASN A  55     -16.297 -10.156  -1.795  1.00 91.88           O  
ATOM    426  N   GLY A  56     -15.234 -12.438  -0.241  1.00 92.94           N  
ATOM    427  CA  GLY A  56     -14.062 -13.188  -0.650  1.00 92.94           C  
ATOM    428  C   GLY A  56     -13.711 -13.000  -2.115  1.00 92.94           C  
ATOM    429  O   GLY A  56     -12.953 -13.789  -2.684  1.00 92.94           O  
ATOM    430  N   LYS A  57     -14.328 -12.086  -2.771  1.00 93.94           N  
ATOM    431  CA  LYS A  57     -14.141 -11.852  -4.199  1.00 93.94           C  
ATOM    432  C   LYS A  57     -13.555 -10.469  -4.461  1.00 93.94           C  
ATOM    433  CB  LYS A  57     -15.461 -12.016  -4.953  1.00 93.94           C  
ATOM    434  O   LYS A  57     -13.914  -9.500  -3.787  1.00 93.94           O  
ATOM    435  CG  LYS A  57     -16.125 -13.367  -4.754  1.00 93.94           C  
ATOM    436  CD  LYS A  57     -17.500 -13.414  -5.395  1.00 93.94           C  
ATOM    437  CE  LYS A  57     -18.188 -14.758  -5.156  1.00 93.94           C  
ATOM    438  NZ  LYS A  57     -19.562 -14.789  -5.746  1.00 93.94           N  
ATOM    439  N   LEU A  58     -12.641 -10.391  -5.496  1.00 94.44           N  
ATOM    440  CA  LEU A  58     -12.203  -9.102  -6.012  1.00 94.44           C  
ATOM    441  C   LEU A  58     -13.164  -8.578  -7.070  1.00 94.44           C  
ATOM    442  CB  LEU A  58     -10.789  -9.211  -6.602  1.00 94.44           C  
ATOM    443  O   LEU A  58     -13.398  -9.242  -8.086  1.00 94.44           O  
ATOM    444  CG  LEU A  58      -9.688  -9.664  -5.645  1.00 94.44           C  
ATOM    445  CD1 LEU A  58      -8.375  -9.852  -6.398  1.00 94.44           C  
ATOM    446  CD2 LEU A  58      -9.523  -8.664  -4.508  1.00 94.44           C  
ATOM    447  N   CYS A  59     -13.766  -7.402  -6.805  1.00 94.00           N  
ATOM    448  CA  CYS A  59     -14.852  -6.898  -7.645  1.00 94.00           C  
ATOM    449  C   CYS A  59     -14.445  -5.602  -8.328  1.00 94.00           C  
ATOM    450  CB  CYS A  59     -16.109  -6.676  -6.812  1.00 94.00           C  
ATOM    451  O   CYS A  59     -13.453  -4.977  -7.953  1.00 94.00           O  
ATOM    452  SG  CYS A  59     -16.734  -8.172  -6.004  1.00 94.00           S  
ATOM    453  N   LYS A  60     -15.227  -5.246  -9.344  1.00 93.31           N  
ATOM    454  CA  LYS A  60     -15.078  -3.945  -9.992  1.00 93.31           C  
ATOM    455  C   LYS A  60     -15.461  -2.811  -9.039  1.00 93.31           C  
ATOM    456  CB  LYS A  60     -15.938  -3.877 -11.258  1.00 93.31           C  
ATOM    457  O   LYS A  60     -16.422  -2.930  -8.281  1.00 93.31           O  
ATOM    458  CG  LYS A  60     -15.562  -4.906 -12.312  1.00 93.31           C  
ATOM    459  CD  LYS A  60     -16.484  -4.840 -13.516  1.00 93.31           C  
ATOM    460  CE  LYS A  60     -16.219  -5.965 -14.500  1.00 93.31           C  
ATOM    461  NZ  LYS A  60     -17.156  -5.938 -15.656  1.00 93.31           N  
ATOM    462  N   LEU A  61     -14.633  -1.842  -9.039  1.00 90.06           N  
ATOM    463  CA  LEU A  61     -14.938  -0.638  -8.273  1.00 90.06           C  
ATOM    464  C   LEU A  61     -15.531   0.444  -9.172  1.00 90.06           C  
ATOM    465  CB  LEU A  61     -13.680  -0.112  -7.578  1.00 90.06           C  
ATOM    466  O   LEU A  61     -14.891   0.869 -10.133  1.00 90.06           O  
ATOM    467  CG  LEU A  61     -13.898   0.762  -6.344  1.00 90.06           C  
ATOM    468  CD1 LEU A  61     -14.266  -0.103  -5.141  1.00 90.06           C  
ATOM    469  CD2 LEU A  61     -12.656   1.595  -6.047  1.00 90.06           C  
ATOM    470  N   ARG A  62     -16.797   0.821  -8.953  1.00 84.88           N  
ATOM    471  CA  ARG A  62     -17.516   1.812  -9.750  1.00 84.88           C  
ATOM    472  C   ARG A  62     -17.562   1.406 -11.219  1.00 84.88           C  
ATOM    473  CB  ARG A  62     -16.859   3.189  -9.602  1.00 84.88           C  
ATOM    474  O   ARG A  62     -17.375   2.244 -12.102  1.00 84.88           O  
ATOM    475  CG  ARG A  62     -16.906   3.750  -8.195  1.00 84.88           C  
ATOM    476  CD  ARG A  62     -16.281   5.133  -8.109  1.00 84.88           C  
ATOM    477  NE  ARG A  62     -16.297   5.656  -6.750  1.00 84.88           N  
ATOM    478  NH1 ARG A  62     -15.016   7.520  -7.227  1.00 84.88           N  
ATOM    479  NH2 ARG A  62     -15.781   7.168  -5.098  1.00 84.88           N  
ATOM    480  CZ  ARG A  62     -15.703   6.781  -6.359  1.00 84.88           C  
ATOM    481  N   GLY A  63     -17.609   0.165 -11.484  1.00 86.56           N  
ATOM    482  CA  GLY A  63     -17.812  -0.326 -12.836  1.00 86.56           C  
ATOM    483  C   GLY A  63     -16.516  -0.545 -13.602  1.00 86.56           C  
ATOM    484  O   GLY A  63     -16.547  -0.954 -14.766  1.00 86.56           O  
ATOM    485  N   VAL A  64     -15.359  -0.276 -12.977  1.00 89.31           N  
ATOM    486  CA  VAL A  64     -14.047  -0.451 -13.586  1.00 89.31           C  
ATOM    487  C   VAL A  64     -13.352  -1.665 -12.977  1.00 89.31           C  
ATOM    488  CB  VAL A  64     -13.172   0.810 -13.414  1.00 89.31           C  
ATOM    489  O   VAL A  64     -13.258  -1.785 -11.750  1.00 89.31           O  
ATOM    490  CG1 VAL A  64     -11.805   0.613 -14.078  1.00 89.31           C  
ATOM    491  CG2 VAL A  64     -13.875   2.033 -13.992  1.00 89.31           C  
ATOM    492  N   ALA A  65     -12.812  -2.568 -13.758  1.00 91.31           N  
ATOM    493  CA  ALA A  65     -12.180  -3.809 -13.320  1.00 91.31           C  
ATOM    494  C   ALA A  65     -10.781  -3.545 -12.758  1.00 91.31           C  
ATOM    495  CB  ALA A  65     -12.102  -4.805 -14.469  1.00 91.31           C  
ATOM    496  O   ALA A  65     -10.094  -2.627 -13.203  1.00 91.31           O  
ATOM    497  N   PRO A  66     -10.391  -4.371 -11.781  1.00 92.88           N  
ATOM    498  CA  PRO A  66      -9.023  -4.258 -11.281  1.00 92.88           C  
ATOM    499  C   PRO A  66      -7.988  -4.805 -12.266  1.00 92.88           C  
ATOM    500  CB  PRO A  66      -9.047  -5.086 -10.000  1.00 92.88           C  
ATOM    501  O   PRO A  66      -8.320  -5.645 -13.109  1.00 92.88           O  
ATOM    502  CG  PRO A  66     -10.102  -6.117 -10.227  1.00 92.88           C  
ATOM    503  CD  PRO A  66     -11.188  -5.508 -11.062  1.00 92.88           C  
ATOM    504  N   LEU A  67      -6.730  -4.301 -12.125  1.00 92.56           N  
ATOM    505  CA  LEU A  67      -5.605  -4.879 -12.852  1.00 92.56           C  
ATOM    506  C   LEU A  67      -4.953  -5.996 -12.039  1.00 92.56           C  
ATOM    507  CB  LEU A  67      -4.570  -3.803 -13.180  1.00 92.56           C  
ATOM    508  O   LEU A  67      -4.254  -5.727 -11.062  1.00 92.56           O  
ATOM    509  CG  LEU A  67      -3.316  -4.273 -13.922  1.00 92.56           C  
ATOM    510  CD1 LEU A  67      -3.684  -4.836 -15.289  1.00 92.56           C  
ATOM    511  CD2 LEU A  67      -2.316  -3.129 -14.055  1.00 92.56           C  
ATOM    512  N   HIS A  68      -5.238  -7.152 -12.422  1.00 92.38           N  
ATOM    513  CA  HIS A  68      -4.676  -8.320 -11.758  1.00 92.38           C  
ATOM    514  C   HIS A  68      -3.363  -8.750 -12.406  1.00 92.38           C  
ATOM    515  CB  HIS A  68      -5.676  -9.484 -11.789  1.00 92.38           C  
ATOM    516  O   HIS A  68      -3.340  -9.141 -13.578  1.00 92.38           O  
ATOM    517  CG  HIS A  68      -5.340 -10.586 -10.828  1.00 92.38           C  
ATOM    518  CD2 HIS A  68      -5.938 -10.969  -9.680  1.00 92.38           C  
ATOM    519  ND1 HIS A  68      -4.270 -11.430 -11.016  1.00 92.38           N  
ATOM    520  CE1 HIS A  68      -4.223 -12.297 -10.016  1.00 92.38           C  
ATOM    521  NE2 HIS A  68      -5.223 -12.039  -9.195  1.00 92.38           N  
ATOM    522  N   LEU A  69      -2.297  -8.773 -11.602  1.00 91.88           N  
ATOM    523  CA  LEU A  69      -0.957  -8.938 -12.148  1.00 91.88           C  
ATOM    524  C   LEU A  69      -0.581 -10.414 -12.234  1.00 91.88           C  
ATOM    525  CB  LEU A  69       0.069  -8.188 -11.297  1.00 91.88           C  
ATOM    526  O   LEU A  69       0.447 -10.758 -12.820  1.00 91.88           O  
ATOM    527  CG  LEU A  69      -0.059  -6.660 -11.266  1.00 91.88           C  
ATOM    528  CD1 LEU A  69       1.022  -6.055 -10.383  1.00 91.88           C  
ATOM    529  CD2 LEU A  69       0.018  -6.090 -12.680  1.00 91.88           C  
ATOM    530  N   GLY A  70      -1.482 -11.320 -11.727  1.00 89.62           N  
ATOM    531  CA  GLY A  70      -1.188 -12.742 -11.781  1.00 89.62           C  
ATOM    532  C   GLY A  70       0.122 -13.109 -11.109  1.00 89.62           C  
ATOM    533  O   GLY A  70       0.353 -12.750  -9.953  1.00 89.62           O  
ATOM    534  N   LYS A  71       1.020 -13.781 -11.883  1.00 90.06           N  
ATOM    535  CA  LYS A  71       2.312 -14.219 -11.359  1.00 90.06           C  
ATOM    536  C   LYS A  71       3.355 -13.109 -11.484  1.00 90.06           C  
ATOM    537  CB  LYS A  71       2.791 -15.469 -12.094  1.00 90.06           C  
ATOM    538  O   LYS A  71       4.520 -13.305 -11.133  1.00 90.06           O  
ATOM    539  CG  LYS A  71       1.955 -16.703 -11.805  1.00 90.06           C  
ATOM    540  CD  LYS A  71       2.596 -17.969 -12.391  1.00 90.06           C  
ATOM    541  CE  LYS A  71       1.777 -19.203 -12.078  1.00 90.06           C  
ATOM    542  NZ  LYS A  71       2.398 -20.438 -12.648  1.00 90.06           N  
ATOM    543  N   CYS A  72       2.943 -11.984 -12.023  1.00 91.94           N  
ATOM    544  CA  CYS A  72       3.848 -10.852 -12.195  1.00 91.94           C  
ATOM    545  C   CYS A  72       3.707  -9.859 -11.047  1.00 91.94           C  
ATOM    546  CB  CYS A  72       3.578 -10.148 -13.523  1.00 91.94           C  
ATOM    547  O   CYS A  72       2.633  -9.742 -10.453  1.00 91.94           O  
ATOM    548  SG  CYS A  72       3.855 -11.188 -14.969  1.00 91.94           S  
ATOM    549  N   ASN A  73       4.824  -9.195 -10.758  1.00 91.81           N  
ATOM    550  CA  ASN A  73       4.746  -8.055  -9.852  1.00 91.81           C  
ATOM    551  C   ASN A  73       4.883  -6.730 -10.602  1.00 91.81           C  
ATOM    552  CB  ASN A  73       5.820  -8.156  -8.766  1.00 91.81           C  
ATOM    553  O   ASN A  73       5.008  -6.715 -11.828  1.00 91.81           O  
ATOM    554  CG  ASN A  73       7.227  -8.094  -9.320  1.00 91.81           C  
ATOM    555  ND2 ASN A  73       8.203  -8.492  -8.523  1.00 91.81           N  
ATOM    556  OD1 ASN A  73       7.434  -7.684 -10.469  1.00 91.81           O  
ATOM    557  N   ILE A  74       4.680  -5.660  -9.930  1.00 92.00           N  
ATOM    558  CA  ILE A  74       4.648  -4.336 -10.547  1.00 92.00           C  
ATOM    559  C   ILE A  74       5.945  -4.098 -11.312  1.00 92.00           C  
ATOM    560  CB  ILE A  74       4.441  -3.229  -9.484  1.00 92.00           C  
ATOM    561  O   ILE A  74       5.926  -3.557 -12.422  1.00 92.00           O  
ATOM    562  CG1 ILE A  74       3.018  -3.291  -8.922  1.00 92.00           C  
ATOM    563  CG2 ILE A  74       4.734  -1.851 -10.086  1.00 92.00           C  
ATOM    564  CD1 ILE A  74       2.773  -2.346  -7.754  1.00 92.00           C  
ATOM    565  N   ALA A  75       7.051  -4.480 -10.773  1.00 93.12           N  
ATOM    566  CA  ALA A  75       8.344  -4.336 -11.438  1.00 93.12           C  
ATOM    567  C   ALA A  75       8.367  -5.090 -12.766  1.00 93.12           C  
ATOM    568  CB  ALA A  75       9.469  -4.820 -10.531  1.00 93.12           C  
ATOM    569  O   ALA A  75       8.781  -4.551 -13.789  1.00 93.12           O  
ATOM    570  N   GLY A  76       7.965  -6.324 -12.727  1.00 93.19           N  
ATOM    571  CA  GLY A  76       7.895  -7.137 -13.930  1.00 93.19           C  
ATOM    572  C   GLY A  76       6.977  -6.559 -14.992  1.00 93.19           C  
ATOM    573  O   GLY A  76       7.301  -6.578 -16.188  1.00 93.19           O  
ATOM    574  N   TRP A  77       5.840  -6.094 -14.555  1.00 93.00           N  
ATOM    575  CA  TRP A  77       4.863  -5.461 -15.438  1.00 93.00           C  
ATOM    576  C   TRP A  77       5.449  -4.211 -16.078  1.00 93.00           C  
ATOM    577  CB  TRP A  77       3.590  -5.109 -14.664  1.00 93.00           C  
ATOM    578  O   TRP A  77       5.402  -4.055 -17.312  1.00 93.00           O  
ATOM    579  CG  TRP A  77       2.623  -4.266 -15.438  1.00 93.00           C  
ATOM    580  CD1 TRP A  77       2.230  -4.441 -16.734  1.00 93.00           C  
ATOM    581  CD2 TRP A  77       1.932  -3.105 -14.969  1.00 93.00           C  
ATOM    582  CE2 TRP A  77       1.134  -2.631 -16.031  1.00 93.00           C  
ATOM    583  CE3 TRP A  77       1.907  -2.420 -13.742  1.00 93.00           C  
ATOM    584  NE1 TRP A  77       1.334  -3.463 -17.094  1.00 93.00           N  
ATOM    585  CH2 TRP A  77       0.315  -0.851 -14.703  1.00 93.00           C  
ATOM    586  CZ2 TRP A  77       0.320  -1.502 -15.914  1.00 93.00           C  
ATOM    587  CZ3 TRP A  77       1.097  -1.298 -13.625  1.00 93.00           C  
ATOM    588  N   LEU A  78       6.094  -3.359 -15.336  1.00 93.94           N  
ATOM    589  CA  LEU A  78       6.590  -2.070 -15.812  1.00 93.94           C  
ATOM    590  C   LEU A  78       7.824  -2.250 -16.688  1.00 93.94           C  
ATOM    591  CB  LEU A  78       6.914  -1.154 -14.633  1.00 93.94           C  
ATOM    592  O   LEU A  78       7.961  -1.590 -17.719  1.00 93.94           O  
ATOM    593  CG  LEU A  78       5.719  -0.605 -13.852  1.00 93.94           C  
ATOM    594  CD1 LEU A  78       6.199   0.238 -12.672  1.00 93.94           C  
ATOM    595  CD2 LEU A  78       4.812   0.210 -14.766  1.00 93.94           C  
ATOM    596  N   LEU A  79       8.734  -3.098 -16.281  1.00 94.81           N  
ATOM    597  CA  LEU A  79       9.977  -3.311 -17.031  1.00 94.81           C  
ATOM    598  C   LEU A  79       9.711  -4.129 -18.297  1.00 94.81           C  
ATOM    599  CB  LEU A  79      11.016  -4.016 -16.156  1.00 94.81           C  
ATOM    600  O   LEU A  79      10.484  -4.055 -19.250  1.00 94.81           O  
ATOM    601  CG  LEU A  79      11.602  -3.193 -15.008  1.00 94.81           C  
ATOM    602  CD1 LEU A  79      12.469  -4.078 -14.117  1.00 94.81           C  
ATOM    603  CD2 LEU A  79      12.414  -2.023 -15.555  1.00 94.81           C  
ATOM    604  N   GLY A  80       8.555  -4.836 -18.281  1.00 93.75           N  
ATOM    605  CA  GLY A  80       8.164  -5.621 -19.438  1.00 93.75           C  
ATOM    606  C   GLY A  80       8.758  -7.016 -19.438  1.00 93.75           C  
ATOM    607  O   GLY A  80       9.250  -7.488 -20.469  1.00 93.75           O  
ATOM    608  N   ASN A  81       8.719  -7.648 -18.297  1.00 93.88           N  
ATOM    609  CA  ASN A  81       9.109  -9.055 -18.266  1.00 93.88           C  
ATOM    610  C   ASN A  81       8.336  -9.875 -19.281  1.00 93.88           C  
ATOM    611  CB  ASN A  81       8.906  -9.633 -16.859  1.00 93.88           C  
ATOM    612  O   ASN A  81       7.109  -9.781 -19.359  1.00 93.88           O  
ATOM    613  CG  ASN A  81       9.516 -11.008 -16.703  1.00 93.88           C  
ATOM    614  ND2 ASN A  81      10.148 -11.250 -15.555  1.00 93.88           N  
ATOM    615  OD1 ASN A  81       9.422 -11.852 -17.594  1.00 93.88           O  
ATOM    616  N   PRO A  82       8.992 -10.570 -20.078  1.00 91.38           N  
ATOM    617  CA  PRO A  82       8.375 -11.305 -21.172  1.00 91.38           C  
ATOM    618  C   PRO A  82       7.266 -12.250 -20.719  1.00 91.38           C  
ATOM    619  CB  PRO A  82       9.539 -12.086 -21.781  1.00 91.38           C  
ATOM    620  O   PRO A  82       6.328 -12.523 -21.469  1.00 91.38           O  
ATOM    621  CG  PRO A  82      10.758 -11.281 -21.438  1.00 91.38           C  
ATOM    622  CD  PRO A  82      10.539 -10.633 -20.109  1.00 91.38           C  
ATOM    623  N   GLU A  83       7.301 -12.664 -19.516  1.00 89.56           N  
ATOM    624  CA  GLU A  83       6.293 -13.555 -18.938  1.00 89.56           C  
ATOM    625  C   GLU A  83       5.051 -12.781 -18.516  1.00 89.56           C  
ATOM    626  CB  GLU A  83       6.867 -14.328 -17.750  1.00 89.56           C  
ATOM    627  O   GLU A  83       4.012 -13.375 -18.219  1.00 89.56           O  
ATOM    628  CG  GLU A  83       7.973 -15.305 -18.125  1.00 89.56           C  
ATOM    629  CD  GLU A  83       7.477 -16.484 -18.938  1.00 89.56           C  
ATOM    630  OE1 GLU A  83       8.289 -17.125 -19.641  1.00 89.56           O  
ATOM    631  OE2 GLU A  83       6.266 -16.797 -18.844  1.00 89.56           O  
ATOM    632  N   CYS A  84       5.105 -11.422 -18.547  1.00 90.56           N  
ATOM    633  CA  CYS A  84       4.000 -10.562 -18.141  1.00 90.56           C  
ATOM    634  C   CYS A  84       3.387  -9.844 -19.328  1.00 90.56           C  
ATOM    635  CB  CYS A  84       4.473  -9.547 -17.109  1.00 90.56           C  
ATOM    636  O   CYS A  84       2.713  -8.828 -19.172  1.00 90.56           O  
ATOM    637  SG  CYS A  84       5.145 -10.289 -15.602  1.00 90.56           S  
ATOM    638  N   GLU A  85       3.564 -10.297 -20.453  1.00 84.00           N  
ATOM    639  CA  GLU A  85       3.197  -9.633 -21.703  1.00 84.00           C  
ATOM    640  C   GLU A  85       1.689  -9.406 -21.781  1.00 84.00           C  
ATOM    641  CB  GLU A  85       3.670 -10.453 -22.906  1.00 84.00           C  
ATOM    642  O   GLU A  85       1.237  -8.398 -22.328  1.00 84.00           O  
ATOM    643  CG  GLU A  85       3.525  -9.727 -24.234  1.00 84.00           C  
ATOM    644  CD  GLU A  85       4.109 -10.500 -25.406  1.00 84.00           C  
ATOM    645  OE1 GLU A  85       4.039 -10.008 -26.547  1.00 84.00           O  
ATOM    646  OE2 GLU A  85       4.637 -11.609 -25.172  1.00 84.00           O  
ATOM    647  N   LEU A  86       0.887 -10.219 -21.234  1.00 83.00           N  
ATOM    648  CA  LEU A  86      -0.569 -10.148 -21.281  1.00 83.00           C  
ATOM    649  C   LEU A  86      -1.077  -8.914 -20.547  1.00 83.00           C  
ATOM    650  CB  LEU A  86      -1.188 -11.406 -20.656  1.00 83.00           C  
ATOM    651  O   LEU A  86      -2.195  -8.453 -20.797  1.00 83.00           O  
ATOM    652  CG  LEU A  86      -0.978 -12.711 -21.438  1.00 83.00           C  
ATOM    653  CD1 LEU A  86      -1.397 -13.906 -20.578  1.00 83.00           C  
ATOM    654  CD2 LEU A  86      -1.753 -12.695 -22.750  1.00 83.00           C  
ATOM    655  N   LEU A  87      -0.231  -8.289 -19.797  1.00 84.62           N  
ATOM    656  CA  LEU A  87      -0.593  -7.148 -18.953  1.00 84.62           C  
ATOM    657  C   LEU A  87      -0.329  -5.832 -19.688  1.00 84.62           C  
ATOM    658  CB  LEU A  87       0.186  -7.180 -17.641  1.00 84.62           C  
ATOM    659  O   LEU A  87      -0.739  -4.766 -19.219  1.00 84.62           O  
ATOM    660  CG  LEU A  87      -0.100  -8.359 -16.719  1.00 84.62           C  
ATOM    661  CD1 LEU A  87       0.864  -8.352 -15.531  1.00 84.62           C  
ATOM    662  CD2 LEU A  87      -1.546  -8.320 -16.234  1.00 84.62           C  
ATOM    663  N   PHE A  88       0.197  -5.883 -20.906  1.00 79.94           N  
ATOM    664  CA  PHE A  88       0.626  -4.719 -21.672  1.00 79.94           C  
ATOM    665  C   PHE A  88      -0.563  -4.047 -22.344  1.00 79.94           C  
ATOM    666  CB  PHE A  88       1.669  -5.117 -22.719  1.00 79.94           C  
ATOM    667  O   PHE A  88      -0.503  -2.865 -22.688  1.00 79.94           O  
ATOM    668  CG  PHE A  88       2.977  -5.578 -22.125  1.00 79.94           C  
ATOM    669  CD1 PHE A  88       3.273  -5.344 -20.797  1.00 79.94           C  
ATOM    670  CD2 PHE A  88       3.906  -6.246 -22.922  1.00 79.94           C  
ATOM    671  CE1 PHE A  88       4.484  -5.766 -20.250  1.00 79.94           C  
ATOM    672  CE2 PHE A  88       5.117  -6.676 -22.375  1.00 79.94           C  
ATOM    673  CZ  PHE A  88       5.402  -6.434 -21.047  1.00 79.94           C  
ATOM    674  N   THR A  89      -1.727  -4.715 -22.359  1.00 80.00           N  
ATOM    675  CA  THR A  89      -2.902  -4.199 -23.047  1.00 80.00           C  
ATOM    676  C   THR A  89      -3.822  -3.465 -22.078  1.00 80.00           C  
ATOM    677  CB  THR A  89      -3.682  -5.328 -23.750  1.00 80.00           C  
ATOM    678  O   THR A  89      -4.746  -2.766 -22.500  1.00 80.00           O  
ATOM    679  CG2 THR A  89      -2.859  -5.957 -24.859  1.00 80.00           C  
ATOM    680  OG1 THR A  89      -4.004  -6.340 -22.781  1.00 80.00           O  
ATOM    681  N   ALA A  90      -3.416  -3.516 -20.812  1.00 81.81           N  
ATOM    682  CA  ALA A  90      -4.250  -2.869 -19.812  1.00 81.81           C  
ATOM    683  C   ALA A  90      -4.070  -1.353 -19.844  1.00 81.81           C  
ATOM    684  CB  ALA A  90      -3.924  -3.412 -18.422  1.00 81.81           C  
ATOM    685  O   ALA A  90      -2.947  -0.852 -19.750  1.00 81.81           O  
ATOM    686  N   SER A  91      -5.074  -0.603 -19.984  1.00 83.81           N  
ATOM    687  CA  SER A  91      -4.980   0.843 -20.172  1.00 83.81           C  
ATOM    688  C   SER A  91      -5.664   1.585 -19.016  1.00 83.81           C  
ATOM    689  CB  SER A  91      -5.602   1.263 -21.500  1.00 83.81           C  
ATOM    690  O   SER A  91      -5.328   2.736 -18.734  1.00 83.81           O  
ATOM    691  OG  SER A  91      -6.953   0.852 -21.578  1.00 83.81           O  
ATOM    692  N   SER A  92      -6.539   0.862 -18.328  1.00 89.50           N  
ATOM    693  CA  SER A  92      -7.223   1.477 -17.188  1.00 89.50           C  
ATOM    694  C   SER A  92      -7.637   0.429 -16.156  1.00 89.50           C  
ATOM    695  CB  SER A  92      -8.453   2.252 -17.672  1.00 89.50           C  
ATOM    696  O   SER A  92      -7.934  -0.713 -16.516  1.00 89.50           O  
ATOM    697  OG  SER A  92      -9.438   1.368 -18.172  1.00 89.50           O  
ATOM    698  N   TRP A  93      -7.625   0.923 -14.898  1.00 91.75           N  
ATOM    699  CA  TRP A  93      -7.969  -0.010 -13.828  1.00 91.75           C  
ATOM    700  C   TRP A  93      -8.523   0.729 -12.617  1.00 91.75           C  
ATOM    701  CB  TRP A  93      -6.746  -0.836 -13.422  1.00 91.75           C  
ATOM    702  O   TRP A  93      -8.352   1.943 -12.492  1.00 91.75           O  
ATOM    703  CG  TRP A  93      -5.547  -0.011 -13.062  1.00 91.75           C  
ATOM    704  CD1 TRP A  93      -5.254   0.533 -11.844  1.00 91.75           C  
ATOM    705  CD2 TRP A  93      -4.480   0.368 -13.938  1.00 91.75           C  
ATOM    706  CE2 TRP A  93      -3.572   1.142 -13.188  1.00 91.75           C  
ATOM    707  CE3 TRP A  93      -4.203   0.127 -15.297  1.00 91.75           C  
ATOM    708  NE1 TRP A  93      -4.066   1.228 -11.914  1.00 91.75           N  
ATOM    709  CH2 TRP A  93      -2.158   1.426 -15.062  1.00 91.75           C  
ATOM    710  CZ2 TRP A  93      -2.406   1.677 -13.734  1.00 91.75           C  
ATOM    711  CZ3 TRP A  93      -3.041   0.661 -15.844  1.00 91.75           C  
ATOM    712  N   SER A  94      -9.328  -0.035 -11.820  1.00 90.31           N  
ATOM    713  CA  SER A  94      -9.812   0.521 -10.562  1.00 90.31           C  
ATOM    714  C   SER A  94      -8.758   0.424  -9.469  1.00 90.31           C  
ATOM    715  CB  SER A  94     -11.086  -0.198 -10.125  1.00 90.31           C  
ATOM    716  O   SER A  94      -8.586   1.358  -8.688  1.00 90.31           O  
ATOM    717  OG  SER A  94     -10.859  -1.591  -9.992  1.00 90.31           O  
ATOM    718  N   TYR A  95      -8.055  -0.585  -9.328  1.00 91.88           N  
ATOM    719  CA  TYR A  95      -6.934  -0.817  -8.430  1.00 91.88           C  
ATOM    720  C   TYR A  95      -6.047  -1.946  -8.938  1.00 91.88           C  
ATOM    721  CB  TYR A  95      -7.438  -1.144  -7.020  1.00 91.88           C  
ATOM    722  O   TYR A  95      -6.453  -2.719  -9.812  1.00 91.88           O  
ATOM    723  CG  TYR A  95      -8.375  -2.324  -6.969  1.00 91.88           C  
ATOM    724  CD1 TYR A  95      -9.742  -2.158  -7.160  1.00 91.88           C  
ATOM    725  CD2 TYR A  95      -7.895  -3.607  -6.727  1.00 91.88           C  
ATOM    726  CE1 TYR A  95     -10.617  -3.242  -7.109  1.00 91.88           C  
ATOM    727  CE2 TYR A  95      -8.758  -4.699  -6.676  1.00 91.88           C  
ATOM    728  OH  TYR A  95     -10.969  -5.586  -6.820  1.00 91.88           O  
ATOM    729  CZ  TYR A  95     -10.109  -4.508  -6.867  1.00 91.88           C  
ATOM    730  N   ILE A  96      -4.805  -2.066  -8.477  1.00 92.69           N  
ATOM    731  CA  ILE A  96      -3.826  -3.059  -8.906  1.00 92.69           C  
ATOM    732  C   ILE A  96      -3.748  -4.188  -7.879  1.00 92.69           C  
ATOM    733  CB  ILE A  96      -2.434  -2.426  -9.117  1.00 92.69           C  
ATOM    734  O   ILE A  96      -3.652  -3.932  -6.676  1.00 92.69           O  
ATOM    735  CG1 ILE A  96      -2.504  -1.314 -10.172  1.00 92.69           C  
ATOM    736  CG2 ILE A  96      -1.408  -3.492  -9.516  1.00 92.69           C  
ATOM    737  CD1 ILE A  96      -1.252  -0.450 -10.242  1.00 92.69           C  
ATOM    738  N   VAL A  97      -3.805  -5.391  -8.383  1.00 93.12           N  
ATOM    739  CA  VAL A  97      -3.752  -6.551  -7.500  1.00 93.12           C  
ATOM    740  C   VAL A  97      -2.451  -7.316  -7.727  1.00 93.12           C  
ATOM    741  CB  VAL A  97      -4.965  -7.484  -7.715  1.00 93.12           C  
ATOM    742  O   VAL A  97      -2.184  -7.785  -8.836  1.00 93.12           O  
ATOM    743  CG1 VAL A  97      -4.910  -8.672  -6.754  1.00 93.12           C  
ATOM    744  CG2 VAL A  97      -6.270  -6.711  -7.543  1.00 93.12           C  
ATOM    745  N   GLU A  98      -1.631  -7.391  -6.656  1.00 92.44           N  
ATOM    746  CA  GLU A  98      -0.449  -8.250  -6.641  1.00 92.44           C  
ATOM    747  C   GLU A  98      -0.697  -9.516  -5.824  1.00 92.44           C  
ATOM    748  CB  GLU A  98       0.758  -7.488  -6.082  1.00 92.44           C  
ATOM    749  O   GLU A  98      -1.393  -9.477  -4.809  1.00 92.44           O  
ATOM    750  CG  GLU A  98       1.324  -6.449  -7.035  1.00 92.44           C  
ATOM    751  CD  GLU A  98       2.611  -5.812  -6.535  1.00 92.44           C  
ATOM    752  OE1 GLU A  98       3.660  -5.957  -7.203  1.00 92.44           O  
ATOM    753  OE2 GLU A  98       2.570  -5.164  -5.465  1.00 92.44           O  
ATOM    754  N   THR A  99      -0.149 -10.578  -6.238  1.00 90.62           N  
ATOM    755  CA  THR A  99      -0.288 -11.805  -5.473  1.00 90.62           C  
ATOM    756  C   THR A  99       0.897 -11.992  -4.531  1.00 90.62           C  
ATOM    757  CB  THR A  99      -0.408 -13.031  -6.398  1.00 90.62           C  
ATOM    758  O   THR A  99       1.972 -11.438  -4.754  1.00 90.62           O  
ATOM    759  CG2 THR A  99      -1.613 -12.906  -7.324  1.00 90.62           C  
ATOM    760  OG1 THR A  99       0.780 -13.141  -7.191  1.00 90.62           O  
ATOM    761  N   SER A 100       0.711 -12.625  -3.447  1.00 84.00           N  
ATOM    762  CA  SER A 100       1.733 -12.875  -2.438  1.00 84.00           C  
ATOM    763  C   SER A 100       2.869 -13.727  -2.998  1.00 84.00           C  
ATOM    764  CB  SER A 100       1.123 -13.570  -1.218  1.00 84.00           C  
ATOM    765  O   SER A 100       4.012 -13.617  -2.549  1.00 84.00           O  
ATOM    766  OG  SER A 100       0.463 -14.766  -1.597  1.00 84.00           O  
ATOM    767  N   ASN A 101       2.631 -14.453  -4.117  1.00 78.62           N  
ATOM    768  CA  ASN A 101       3.621 -15.336  -4.730  1.00 78.62           C  
ATOM    769  C   ASN A 101       3.996 -14.867  -6.133  1.00 78.62           C  
ATOM    770  CB  ASN A 101       3.107 -16.781  -4.773  1.00 78.62           C  
ATOM    771  O   ASN A 101       4.070 -15.672  -7.062  1.00 78.62           O  
ATOM    772  CG  ASN A 101       3.074 -17.422  -3.404  1.00 78.62           C  
ATOM    773  ND2 ASN A 101       2.223 -18.422  -3.244  1.00 78.62           N  
ATOM    774  OD1 ASN A 101       3.809 -17.031  -2.496  1.00 78.62           O  
ATOM    775  N   SER A 102       4.246 -13.609  -6.285  1.00 81.25           N  
ATOM    776  CA  SER A 102       4.621 -13.125  -7.609  1.00 81.25           C  
ATOM    777  C   SER A 102       6.062 -13.492  -7.945  1.00 81.25           C  
ATOM    778  CB  SER A 102       4.438 -11.609  -7.699  1.00 81.25           C  
ATOM    779  O   SER A 102       6.984 -13.156  -7.191  1.00 81.25           O  
ATOM    780  OG  SER A 102       5.242 -10.945  -6.742  1.00 81.25           O  
ATOM    781  N   ASP A 103       6.320 -14.383  -8.836  1.00 78.12           N  
ATOM    782  CA  ASP A 103       7.621 -14.953  -9.164  1.00 78.12           C  
ATOM    783  C   ASP A 103       8.258 -14.242 -10.352  1.00 78.12           C  
ATOM    784  CB  ASP A 103       7.492 -16.453  -9.445  1.00 78.12           C  
ATOM    785  O   ASP A 103       9.477 -14.281 -10.523  1.00 78.12           O  
ATOM    786  CG  ASP A 103       7.125 -17.266  -8.219  1.00 78.12           C  
ATOM    787  OD1 ASP A 103       7.426 -16.828  -7.086  1.00 78.12           O  
ATOM    788  OD2 ASP A 103       6.527 -18.344  -8.383  1.00 78.12           O  
ATOM    789  N   ASN A 104       7.371 -13.477 -11.000  1.00 83.50           N  
ATOM    790  CA  ASN A 104       7.863 -12.859 -12.227  1.00 83.50           C  
ATOM    791  C   ASN A 104       8.039 -11.352 -12.062  1.00 83.50           C  
ATOM    792  CB  ASN A 104       6.922 -13.164 -13.391  1.00 83.50           C  
ATOM    793  O   ASN A 104       7.172 -10.570 -12.477  1.00 83.50           O  
ATOM    794  CG  ASN A 104       6.887 -14.633 -13.750  1.00 83.50           C  
ATOM    795  ND2 ASN A 104       5.730 -15.109 -14.203  1.00 83.50           N  
ATOM    796  OD1 ASN A 104       7.887 -15.344 -13.609  1.00 83.50           O  
ATOM    797  N   GLY A 105       9.055 -10.883 -11.523  1.00 86.25           N  
ATOM    798  CA  GLY A 105       9.484  -9.500 -11.352  1.00 86.25           C  
ATOM    799  C   GLY A 105      10.648  -9.125 -12.242  1.00 86.25           C  
ATOM    800  O   GLY A 105      10.570  -9.258 -13.461  1.00 86.25           O  
ATOM    801  N   THR A 106      11.719  -8.727 -11.703  1.00 91.88           N  
ATOM    802  CA  THR A 106      12.930  -8.445 -12.469  1.00 91.88           C  
ATOM    803  C   THR A 106      13.625  -9.742 -12.867  1.00 91.88           C  
ATOM    804  CB  THR A 106      13.898  -7.566 -11.664  1.00 91.88           C  
ATOM    805  O   THR A 106      14.008 -10.547 -12.008  1.00 91.88           O  
ATOM    806  CG2 THR A 106      13.289  -6.203 -11.359  1.00 91.88           C  
ATOM    807  OG1 THR A 106      14.219  -8.219 -10.422  1.00 91.88           O  
ATOM    808  N   CYS A 107      13.648 -10.062 -14.211  1.00 92.19           N  
ATOM    809  CA  CYS A 107      14.203 -11.328 -14.680  1.00 92.19           C  
ATOM    810  C   CYS A 107      15.727 -11.266 -14.734  1.00 92.19           C  
ATOM    811  CB  CYS A 107      13.648 -11.672 -16.062  1.00 92.19           C  
ATOM    812  O   CYS A 107      16.406 -12.258 -14.477  1.00 92.19           O  
ATOM    813  SG  CYS A 107      14.000 -10.430 -17.328  1.00 92.19           S  
ATOM    814  N   TYR A 108      16.391 -10.141 -15.047  1.00 94.25           N  
ATOM    815  CA  TYR A 108      17.828  -9.953 -14.930  1.00 94.25           C  
ATOM    816  C   TYR A 108      18.203  -9.492 -13.523  1.00 94.25           C  
ATOM    817  CB  TYR A 108      18.328  -8.938 -15.961  1.00 94.25           C  
ATOM    818  O   TYR A 108      17.625  -8.547 -12.992  1.00 94.25           O  
ATOM    819  CG  TYR A 108      19.828  -9.008 -16.203  1.00 94.25           C  
ATOM    820  CD1 TYR A 108      20.719  -8.359 -15.359  1.00 94.25           C  
ATOM    821  CD2 TYR A 108      20.328  -9.719 -17.281  1.00 94.25           C  
ATOM    822  CE1 TYR A 108      22.094  -8.422 -15.578  1.00 94.25           C  
ATOM    823  CE2 TYR A 108      21.703  -9.781 -17.516  1.00 94.25           C  
ATOM    824  OH  TYR A 108      23.938  -9.188 -16.891  1.00 94.25           O  
ATOM    825  CZ  TYR A 108      22.578  -9.133 -16.656  1.00 94.25           C  
ATOM    826  N   PRO A 109      19.172 -10.117 -12.914  1.00 93.50           N  
ATOM    827  CA  PRO A 109      19.500  -9.789 -11.523  1.00 93.50           C  
ATOM    828  C   PRO A 109      19.953  -8.344 -11.352  1.00 93.50           C  
ATOM    829  CB  PRO A 109      20.641 -10.758 -11.195  1.00 93.50           C  
ATOM    830  O   PRO A 109      20.734  -7.828 -12.164  1.00 93.50           O  
ATOM    831  CG  PRO A 109      21.250 -11.102 -12.523  1.00 93.50           C  
ATOM    832  CD  PRO A 109      20.172 -11.008 -13.570  1.00 93.50           C  
ATOM    833  N   GLY A 110      19.391  -7.641 -10.336  1.00 92.44           N  
ATOM    834  CA  GLY A 110      19.734  -6.262 -10.016  1.00 92.44           C  
ATOM    835  C   GLY A 110      18.734  -5.602  -9.086  1.00 92.44           C  
ATOM    836  O   GLY A 110      17.719  -6.203  -8.727  1.00 92.44           O  
ATOM    837  N   ASP A 111      19.125  -4.348  -8.781  1.00 92.88           N  
ATOM    838  CA  ASP A 111      18.281  -3.592  -7.855  1.00 92.88           C  
ATOM    839  C   ASP A 111      17.375  -2.635  -8.609  1.00 92.88           C  
ATOM    840  CB  ASP A 111      19.156  -2.818  -6.855  1.00 92.88           C  
ATOM    841  O   ASP A 111      17.797  -1.997  -9.578  1.00 92.88           O  
ATOM    842  CG  ASP A 111      19.922  -3.723  -5.918  1.00 92.88           C  
ATOM    843  OD1 ASP A 111      19.438  -4.828  -5.594  1.00 92.88           O  
ATOM    844  OD2 ASP A 111      21.031  -3.326  -5.492  1.00 92.88           O  
ATOM    845  N   PHE A 112      16.125  -2.633  -8.211  1.00 94.38           N  
ATOM    846  CA  PHE A 112      15.211  -1.592  -8.656  1.00 94.38           C  
ATOM    847  C   PHE A 112      15.203  -0.422  -7.676  1.00 94.38           C  
ATOM    848  CB  PHE A 112      13.789  -2.154  -8.812  1.00 94.38           C  
ATOM    849  O   PHE A 112      14.594  -0.504  -6.605  1.00 94.38           O  
ATOM    850  CG  PHE A 112      12.914  -1.339  -9.719  1.00 94.38           C  
ATOM    851  CD1 PHE A 112      13.148   0.017  -9.906  1.00 94.38           C  
ATOM    852  CD2 PHE A 112      11.844  -1.928 -10.383  1.00 94.38           C  
ATOM    853  CE1 PHE A 112      12.336   0.774 -10.742  1.00 94.38           C  
ATOM    854  CE2 PHE A 112      11.023  -1.178 -11.219  1.00 94.38           C  
ATOM    855  CZ  PHE A 112      11.273   0.173 -11.398  1.00 94.38           C  
ATOM    856  N   ILE A 113      15.820   0.646  -8.117  1.00 92.94           N  
ATOM    857  CA  ILE A 113      16.125   1.768  -7.234  1.00 92.94           C  
ATOM    858  C   ILE A 113      14.844   2.568  -6.969  1.00 92.94           C  
ATOM    859  CB  ILE A 113      17.219   2.682  -7.824  1.00 92.94           C  
ATOM    860  O   ILE A 113      14.164   2.992  -7.906  1.00 92.94           O  
ATOM    861  CG1 ILE A 113      18.469   1.863  -8.180  1.00 92.94           C  
ATOM    862  CG2 ILE A 113      17.562   3.814  -6.852  1.00 92.94           C  
ATOM    863  CD1 ILE A 113      19.062   1.121  -6.996  1.00 92.94           C  
ATOM    864  N   ASN A 114      14.508   2.775  -5.602  1.00 89.25           N  
ATOM    865  CA  ASN A 114      13.359   3.549  -5.145  1.00 89.25           C  
ATOM    866  C   ASN A 114      12.047   2.916  -5.590  1.00 89.25           C  
ATOM    867  CB  ASN A 114      13.453   4.992  -5.648  1.00 89.25           C  
ATOM    868  O   ASN A 114      11.141   3.611  -6.059  1.00 89.25           O  
ATOM    869  CG  ASN A 114      14.625   5.742  -5.059  1.00 89.25           C  
ATOM    870  ND2 ASN A 114      15.219   6.629  -5.852  1.00 89.25           N  
ATOM    871  OD1 ASN A 114      15.008   5.523  -3.906  1.00 89.25           O  
ATOM    872  N   TYR A 115      11.914   1.573  -5.605  1.00 89.81           N  
ATOM    873  CA  TYR A 115      10.781   0.773  -6.047  1.00 89.81           C  
ATOM    874  C   TYR A 115       9.547   1.063  -5.199  1.00 89.81           C  
ATOM    875  CB  TYR A 115      11.117  -0.720  -5.984  1.00 89.81           C  
ATOM    876  O   TYR A 115       8.438   1.203  -5.727  1.00 89.81           O  
ATOM    877  CG  TYR A 115       9.969  -1.617  -6.387  1.00 89.81           C  
ATOM    878  CD1 TYR A 115       9.430  -2.531  -5.484  1.00 89.81           C  
ATOM    879  CD2 TYR A 115       9.430  -1.554  -7.664  1.00 89.81           C  
ATOM    880  CE1 TYR A 115       8.375  -3.361  -5.852  1.00 89.81           C  
ATOM    881  CE2 TYR A 115       8.375  -2.379  -8.039  1.00 89.81           C  
ATOM    882  OH  TYR A 115       6.812  -4.098  -7.500  1.00 89.81           O  
ATOM    883  CZ  TYR A 115       7.855  -3.277  -7.129  1.00 89.81           C  
ATOM    884  N   GLU A 116       9.672   1.172  -3.916  1.00 85.06           N  
ATOM    885  CA  GLU A 116       8.547   1.430  -3.020  1.00 85.06           C  
ATOM    886  C   GLU A 116       7.930   2.799  -3.289  1.00 85.06           C  
ATOM    887  CB  GLU A 116       8.992   1.331  -1.559  1.00 85.06           C  
ATOM    888  O   GLU A 116       6.711   2.957  -3.225  1.00 85.06           O  
ATOM    889  CG  GLU A 116       9.375  -0.078  -1.124  1.00 85.06           C  
ATOM    890  CD  GLU A 116       8.242  -1.079  -1.280  1.00 85.06           C  
ATOM    891  OE1 GLU A 116       8.516  -2.285  -1.468  1.00 85.06           O  
ATOM    892  OE2 GLU A 116       7.066  -0.653  -1.215  1.00 85.06           O  
ATOM    893  N   GLU A 117       8.812   3.750  -3.570  1.00 85.88           N  
ATOM    894  CA  GLU A 117       8.336   5.074  -3.951  1.00 85.88           C  
ATOM    895  C   GLU A 117       7.523   5.020  -5.238  1.00 85.88           C  
ATOM    896  CB  GLU A 117       9.508   6.043  -4.113  1.00 85.88           C  
ATOM    897  O   GLU A 117       6.500   5.695  -5.363  1.00 85.88           O  
ATOM    898  CG  GLU A 117       9.086   7.488  -4.348  1.00 85.88           C  
ATOM    899  CD  GLU A 117      10.258   8.453  -4.387  1.00 85.88           C  
ATOM    900  OE1 GLU A 117      10.039   9.664  -4.621  1.00 85.88           O  
ATOM    901  OE2 GLU A 117      11.406   8.000  -4.180  1.00 85.88           O  
ATOM    902  N   LEU A 118       7.992   4.324  -6.129  1.00 90.19           N  
ATOM    903  CA  LEU A 118       7.262   4.148  -7.379  1.00 90.19           C  
ATOM    904  C   LEU A 118       5.898   3.508  -7.125  1.00 90.19           C  
ATOM    905  CB  LEU A 118       8.070   3.287  -8.359  1.00 90.19           C  
ATOM    906  O   LEU A 118       4.891   3.938  -7.691  1.00 90.19           O  
ATOM    907  CG  LEU A 118       7.383   2.938  -9.680  1.00 90.19           C  
ATOM    908  CD1 LEU A 118       7.066   4.207 -10.461  1.00 90.19           C  
ATOM    909  CD2 LEU A 118       8.258   1.996 -10.500  1.00 90.19           C  
ATOM    910  N   ARG A 119       5.898   2.469  -6.320  1.00 89.44           N  
ATOM    911  CA  ARG A 119       4.656   1.788  -5.965  1.00 89.44           C  
ATOM    912  C   ARG A 119       3.641   2.768  -5.383  1.00 89.44           C  
ATOM    913  CB  ARG A 119       4.926   0.662  -4.965  1.00 89.44           C  
ATOM    914  O   ARG A 119       2.455   2.709  -5.719  1.00 89.44           O  
ATOM    915  CG  ARG A 119       5.539  -0.582  -5.590  1.00 89.44           C  
ATOM    916  CD  ARG A 119       5.746  -1.687  -4.562  1.00 89.44           C  
ATOM    917  NE  ARG A 119       4.477  -2.281  -4.148  1.00 89.44           N  
ATOM    918  NH1 ARG A 119       5.434  -3.867  -2.768  1.00 89.44           N  
ATOM    919  NH2 ARG A 119       3.154  -3.766  -2.998  1.00 89.44           N  
ATOM    920  CZ  ARG A 119       4.355  -3.303  -3.307  1.00 89.44           C  
ATOM    921  N   GLU A 120       4.090   3.561  -4.582  1.00 84.81           N  
ATOM    922  CA  GLU A 120       3.236   4.590  -3.988  1.00 84.81           C  
ATOM    923  C   GLU A 120       2.682   5.527  -5.055  1.00 84.81           C  
ATOM    924  CB  GLU A 120       4.008   5.387  -2.936  1.00 84.81           C  
ATOM    925  O   GLU A 120       1.509   5.902  -5.012  1.00 84.81           O  
ATOM    926  CG  GLU A 120       3.154   6.391  -2.176  1.00 84.81           C  
ATOM    927  CD  GLU A 120       3.930   7.156  -1.115  1.00 84.81           C  
ATOM    928  OE1 GLU A 120       3.344   8.055  -0.464  1.00 84.81           O  
ATOM    929  OE2 GLU A 120       5.129   6.859  -0.933  1.00 84.81           O  
ATOM    930  N   GLN A 121       3.576   5.965  -5.926  1.00 87.06           N  
ATOM    931  CA  GLN A 121       3.131   6.824  -7.016  1.00 87.06           C  
ATOM    932  C   GLN A 121       2.049   6.145  -7.848  1.00 87.06           C  
ATOM    933  CB  GLN A 121       4.312   7.219  -7.906  1.00 87.06           C  
ATOM    934  O   GLN A 121       1.062   6.777  -8.227  1.00 87.06           O  
ATOM    935  CG  GLN A 121       5.320   8.133  -7.223  1.00 87.06           C  
ATOM    936  CD  GLN A 121       4.727   9.477  -6.832  1.00 87.06           C  
ATOM    937  NE2 GLN A 121       5.035   9.930  -5.625  1.00 87.06           N  
ATOM    938  OE1 GLN A 121       3.992  10.094  -7.609  1.00 87.06           O  
ATOM    939  N   LEU A 122       2.195   4.914  -8.016  1.00 89.19           N  
ATOM    940  CA  LEU A 122       1.293   4.156  -8.875  1.00 89.19           C  
ATOM    941  C   LEU A 122      -0.054   3.941  -8.195  1.00 89.19           C  
ATOM    942  CB  LEU A 122       1.912   2.803  -9.242  1.00 89.19           C  
ATOM    943  O   LEU A 122      -1.062   3.701  -8.859  1.00 89.19           O  
ATOM    944  CG  LEU A 122       3.025   2.828 -10.289  1.00 89.19           C  
ATOM    945  CD1 LEU A 122       3.629   1.438 -10.453  1.00 89.19           C  
ATOM    946  CD2 LEU A 122       2.492   3.348 -11.617  1.00 89.19           C  
ATOM    947  N   SER A 123       0.002   3.947  -6.891  1.00 85.56           N  
ATOM    948  CA  SER A 123      -1.224   3.734  -6.125  1.00 85.56           C  
ATOM    949  C   SER A 123      -2.252   4.824  -6.418  1.00 85.56           C  
ATOM    950  CB  SER A 123      -0.922   3.695  -4.629  1.00 85.56           C  
ATOM    951  O   SER A 123      -3.447   4.633  -6.188  1.00 85.56           O  
ATOM    952  OG  SER A 123      -0.481   4.961  -4.168  1.00 85.56           O  
ATOM    953  N   SER A 124      -1.836   5.871  -6.969  1.00 85.31           N  
ATOM    954  CA  SER A 124      -2.727   6.992  -7.262  1.00 85.31           C  
ATOM    955  C   SER A 124      -3.025   7.082  -8.750  1.00 85.31           C  
ATOM    956  CB  SER A 124      -2.117   8.305  -6.770  1.00 85.31           C  
ATOM    957  O   SER A 124      -3.703   8.008  -9.195  1.00 85.31           O  
ATOM    958  OG  SER A 124      -0.919   8.594  -7.469  1.00 85.31           O  
ATOM    959  N   VAL A 125      -2.619   6.082  -9.523  1.00 88.50           N  
ATOM    960  CA  VAL A 125      -2.758   6.090 -10.977  1.00 88.50           C  
ATOM    961  C   VAL A 125      -3.908   5.172 -11.391  1.00 88.50           C  
ATOM    962  CB  VAL A 125      -1.450   5.652 -11.672  1.00 88.50           C  
ATOM    963  O   VAL A 125      -4.000   4.035 -10.922  1.00 88.50           O  
ATOM    964  CG1 VAL A 125      -1.641   5.586 -13.188  1.00 88.50           C  
ATOM    965  CG2 VAL A 125      -0.311   6.602 -11.320  1.00 88.50           C  
ATOM    966  N   SER A 126      -4.730   5.648 -12.258  1.00 87.00           N  
ATOM    967  CA  SER A 126      -5.922   4.898 -12.648  1.00 87.00           C  
ATOM    968  C   SER A 126      -5.852   4.453 -14.102  1.00 87.00           C  
ATOM    969  CB  SER A 126      -7.180   5.742 -12.422  1.00 87.00           C  
ATOM    970  O   SER A 126      -6.562   3.535 -14.516  1.00 87.00           O  
ATOM    971  OG  SER A 126      -7.098   6.965 -13.133  1.00 87.00           O  
ATOM    972  N   SER A 127      -4.926   5.012 -14.797  1.00 88.94           N  
ATOM    973  CA  SER A 127      -4.750   4.602 -16.188  1.00 88.94           C  
ATOM    974  C   SER A 127      -3.359   4.961 -16.703  1.00 88.94           C  
ATOM    975  CB  SER A 127      -5.812   5.254 -17.078  1.00 88.94           C  
ATOM    976  O   SER A 127      -2.750   5.926 -16.234  1.00 88.94           O  
ATOM    977  OG  SER A 127      -5.547   6.637 -17.250  1.00 88.94           O  
ATOM    978  N   PHE A 128      -2.939   4.020 -17.703  1.00 89.56           N  
ATOM    979  CA  PHE A 128      -1.683   4.285 -18.406  1.00 89.56           C  
ATOM    980  C   PHE A 128      -1.869   4.223 -19.906  1.00 89.56           C  
ATOM    981  CB  PHE A 128      -0.606   3.287 -17.953  1.00 89.56           C  
ATOM    982  O   PHE A 128      -2.723   3.482 -20.406  1.00 89.56           O  
ATOM    983  CG  PHE A 128      -0.926   1.858 -18.312  1.00 89.56           C  
ATOM    984  CD1 PHE A 128      -1.981   1.556 -19.156  1.00 89.56           C  
ATOM    985  CD2 PHE A 128      -0.171   0.818 -17.781  1.00 89.56           C  
ATOM    986  CE1 PHE A 128      -2.279   0.234 -19.484  1.00 89.56           C  
ATOM    987  CE2 PHE A 128      -0.463  -0.505 -18.109  1.00 89.56           C  
ATOM    988  CZ  PHE A 128      -1.519  -0.795 -18.953  1.00 89.56           C  
ATOM    989  N   GLU A 129      -1.179   5.117 -20.547  1.00 91.81           N  
ATOM    990  CA  GLU A 129      -1.005   4.965 -21.984  1.00 91.81           C  
ATOM    991  C   GLU A 129       0.433   4.590 -22.328  1.00 91.81           C  
ATOM    992  CB  GLU A 129      -1.402   6.250 -22.703  1.00 91.81           C  
ATOM    993  O   GLU A 129       1.360   5.363 -22.078  1.00 91.81           O  
ATOM    994  CG  GLU A 129      -1.306   6.156 -24.219  1.00 91.81           C  
ATOM    995  CD  GLU A 129      -1.513   7.488 -24.922  1.00 91.81           C  
ATOM    996  OE1 GLU A 129      -1.344   7.555 -26.172  1.00 91.81           O  
ATOM    997  OE2 GLU A 129      -1.847   8.477 -24.234  1.00 91.81           O  
ATOM    998  N   ARG A 130       0.559   3.406 -22.797  1.00 93.31           N  
ATOM    999  CA  ARG A 130       1.873   2.904 -23.188  1.00 93.31           C  
ATOM   1000  C   ARG A 130       2.232   3.348 -24.594  1.00 93.31           C  
ATOM   1001  CB  ARG A 130       1.918   1.379 -23.094  1.00 93.31           C  
ATOM   1002  O   ARG A 130       1.461   3.133 -25.531  1.00 93.31           O  
ATOM   1003  CG  ARG A 130       3.277   0.780 -23.406  1.00 93.31           C  
ATOM   1004  CD  ARG A 130       3.268  -0.738 -23.297  1.00 93.31           C  
ATOM   1005  NE  ARG A 130       4.520  -1.323 -23.766  1.00 93.31           N  
ATOM   1006  NH1 ARG A 130       3.736  -1.795 -25.891  1.00 93.31           N  
ATOM   1007  NH2 ARG A 130       5.891  -2.322 -25.312  1.00 93.31           N  
ATOM   1008  CZ  ARG A 130       4.711  -1.812 -24.984  1.00 93.31           C  
ATOM   1009  N   PHE A 131       3.402   3.973 -24.844  1.00 93.56           N  
ATOM   1010  CA  PHE A 131       3.805   4.434 -26.172  1.00 93.56           C  
ATOM   1011  C   PHE A 131       5.316   4.336 -26.344  1.00 93.56           C  
ATOM   1012  CB  PHE A 131       3.344   5.879 -26.391  1.00 93.56           C  
ATOM   1013  O   PHE A 131       6.059   4.332 -25.359  1.00 93.56           O  
ATOM   1014  CG  PHE A 131       3.973   6.871 -25.453  1.00 93.56           C  
ATOM   1015  CD1 PHE A 131       3.428   7.102 -24.203  1.00 93.56           C  
ATOM   1016  CD2 PHE A 131       5.109   7.578 -25.828  1.00 93.56           C  
ATOM   1017  CE1 PHE A 131       4.008   8.023 -23.328  1.00 93.56           C  
ATOM   1018  CE2 PHE A 131       5.691   8.500 -24.969  1.00 93.56           C  
ATOM   1019  CZ  PHE A 131       5.141   8.719 -23.719  1.00 93.56           C  
ATOM   1020  N   GLU A 132       5.684   4.246 -27.516  1.00 93.88           N  
ATOM   1021  CA  GLU A 132       7.105   4.094 -27.828  1.00 93.88           C  
ATOM   1022  C   GLU A 132       7.824   5.438 -27.781  1.00 93.88           C  
ATOM   1023  CB  GLU A 132       7.297   3.436 -29.188  1.00 93.88           C  
ATOM   1024  O   GLU A 132       7.469   6.359 -28.516  1.00 93.88           O  
ATOM   1025  CG  GLU A 132       8.688   2.855 -29.406  1.00 93.88           C  
ATOM   1026  CD  GLU A 132       8.805   2.043 -30.688  1.00 93.88           C  
ATOM   1027  OE1 GLU A 132       9.859   1.396 -30.906  1.00 93.88           O  
ATOM   1028  OE2 GLU A 132       7.840   2.055 -31.484  1.00 93.88           O  
ATOM   1029  N   ILE A 133       8.836   5.559 -26.906  1.00 94.19           N  
ATOM   1030  CA  ILE A 133       9.570   6.809 -26.750  1.00 94.19           C  
ATOM   1031  C   ILE A 133      10.812   6.801 -27.641  1.00 94.19           C  
ATOM   1032  CB  ILE A 133       9.969   7.039 -25.266  1.00 94.19           C  
ATOM   1033  O   ILE A 133      11.133   7.809 -28.266  1.00 94.19           O  
ATOM   1034  CG1 ILE A 133      10.508   8.461 -25.078  1.00 94.19           C  
ATOM   1035  CG2 ILE A 133      10.992   5.996 -24.812  1.00 94.19           C  
ATOM   1036  CD1 ILE A 133      10.781   8.828 -23.625  1.00 94.19           C  
ATOM   1037  N   PHE A 134      11.492   5.715 -27.719  1.00 93.94           N  
ATOM   1038  CA  PHE A 134      12.656   5.531 -28.578  1.00 93.94           C  
ATOM   1039  C   PHE A 134      12.539   4.242 -29.391  1.00 93.94           C  
ATOM   1040  CB  PHE A 134      13.945   5.516 -27.750  1.00 93.94           C  
ATOM   1041  O   PHE A 134      12.875   3.164 -28.891  1.00 93.94           O  
ATOM   1042  CG  PHE A 134      14.195   6.789 -27.000  1.00 93.94           C  
ATOM   1043  CD1 PHE A 134      14.250   8.008 -27.656  1.00 93.94           C  
ATOM   1044  CD2 PHE A 134      14.375   6.766 -25.625  1.00 93.94           C  
ATOM   1045  CE1 PHE A 134      14.484   9.188 -26.953  1.00 93.94           C  
ATOM   1046  CE2 PHE A 134      14.609   7.941 -24.906  1.00 93.94           C  
ATOM   1047  CZ  PHE A 134      14.664   9.156 -25.578  1.00 93.94           C  
ATOM   1048  N   PRO A 135      12.125   4.355 -30.672  1.00 91.50           N  
ATOM   1049  CA  PRO A 135      12.016   3.160 -31.516  1.00 91.50           C  
ATOM   1050  C   PRO A 135      13.367   2.523 -31.812  1.00 91.50           C  
ATOM   1051  CB  PRO A 135      11.359   3.686 -32.781  1.00 91.50           C  
ATOM   1052  O   PRO A 135      14.359   3.234 -32.000  1.00 91.50           O  
ATOM   1053  CG  PRO A 135      10.695   4.965 -32.375  1.00 91.50           C  
ATOM   1054  CD  PRO A 135      11.500   5.582 -31.281  1.00 91.50           C  
ATOM   1055  N   LYS A 136      13.422   1.193 -31.859  1.00 86.69           N  
ATOM   1056  CA  LYS A 136      14.641   0.395 -31.984  1.00 86.69           C  
ATOM   1057  C   LYS A 136      15.367   0.704 -33.281  1.00 86.69           C  
ATOM   1058  CB  LYS A 136      14.312  -1.097 -31.906  1.00 86.69           C  
ATOM   1059  O   LYS A 136      16.578   0.957 -33.281  1.00 86.69           O  
ATOM   1060  CG  LYS A 136      15.531  -1.990 -31.734  1.00 86.69           C  
ATOM   1061  CD  LYS A 136      15.133  -3.443 -31.516  1.00 86.69           C  
ATOM   1062  CE  LYS A 136      16.359  -4.348 -31.422  1.00 86.69           C  
ATOM   1063  NZ  LYS A 136      15.977  -5.770 -31.156  1.00 86.69           N  
ATOM   1064  N   ALA A 137      14.750   0.829 -34.406  1.00 80.50           N  
ATOM   1065  CA  ALA A 137      15.336   0.933 -35.750  1.00 80.50           C  
ATOM   1066  C   ALA A 137      15.805   2.355 -36.031  1.00 80.50           C  
ATOM   1067  CB  ALA A 137      14.328   0.488 -36.812  1.00 80.50           C  
ATOM   1068  O   ALA A 137      16.859   2.559 -36.656  1.00 80.50           O  
ATOM   1069  N   SER A 138      15.195   3.295 -35.438  1.00 87.62           N  
ATOM   1070  CA  SER A 138      15.445   4.676 -35.812  1.00 87.62           C  
ATOM   1071  C   SER A 138      16.281   5.402 -34.781  1.00 87.62           C  
ATOM   1072  CB  SER A 138      14.133   5.426 -36.031  1.00 87.62           C  
ATOM   1073  O   SER A 138      17.047   6.320 -35.094  1.00 87.62           O  
ATOM   1074  OG  SER A 138      13.352   5.434 -34.844  1.00 87.62           O  
ATOM   1075  N   SER A 139      16.266   4.980 -33.594  1.00 91.00           N  
ATOM   1076  CA  SER A 139      16.797   5.754 -32.469  1.00 91.00           C  
ATOM   1077  C   SER A 139      18.266   5.395 -32.219  1.00 91.00           C  
ATOM   1078  CB  SER A 139      15.969   5.531 -31.219  1.00 91.00           C  
ATOM   1079  O   SER A 139      19.016   6.207 -31.672  1.00 91.00           O  
ATOM   1080  OG  SER A 139      14.656   6.027 -31.375  1.00 91.00           O  
ATOM   1081  N   TRP A 140      18.656   4.195 -32.719  1.00 92.12           N  
ATOM   1082  CA  TRP A 140      20.016   3.775 -32.406  1.00 92.12           C  
ATOM   1083  C   TRP A 140      20.688   3.137 -33.625  1.00 92.12           C  
ATOM   1084  CB  TRP A 140      20.016   2.793 -31.219  1.00 92.12           C  
ATOM   1085  O   TRP A 140      21.062   1.960 -33.562  1.00 92.12           O  
ATOM   1086  CG  TRP A 140      19.125   3.199 -30.094  1.00 92.12           C  
ATOM   1087  CD1 TRP A 140      17.922   2.635 -29.750  1.00 92.12           C  
ATOM   1088  CD2 TRP A 140      19.344   4.258 -29.156  1.00 92.12           C  
ATOM   1089  CE2 TRP A 140      18.250   4.281 -28.281  1.00 92.12           C  
ATOM   1090  CE3 TRP A 140      20.375   5.191 -28.984  1.00 92.12           C  
ATOM   1091  NE1 TRP A 140      17.391   3.283 -28.656  1.00 92.12           N  
ATOM   1092  CH2 TRP A 140      19.172   6.105 -27.078  1.00 92.12           C  
ATOM   1093  CZ2 TRP A 140      18.156   5.203 -27.234  1.00 92.12           C  
ATOM   1094  CZ3 TRP A 140      20.281   6.109 -27.953  1.00 92.12           C  
ATOM   1095  N   PRO A 141      20.969   3.771 -34.688  1.00 89.81           N  
ATOM   1096  CA  PRO A 141      21.516   3.211 -35.938  1.00 89.81           C  
ATOM   1097  C   PRO A 141      22.969   2.789 -35.781  1.00 89.81           C  
ATOM   1098  CB  PRO A 141      21.375   4.359 -36.938  1.00 89.81           C  
ATOM   1099  O   PRO A 141      23.438   1.908 -36.531  1.00 89.81           O  
ATOM   1100  CG  PRO A 141      21.297   5.594 -36.094  1.00 89.81           C  
ATOM   1101  CD  PRO A 141      20.609   5.242 -34.781  1.00 89.81           C  
ATOM   1102  N   ASN A 142      23.656   3.332 -34.781  1.00 92.19           N  
ATOM   1103  CA  ASN A 142      25.078   3.047 -34.594  1.00 92.19           C  
ATOM   1104  C   ASN A 142      25.328   2.092 -33.438  1.00 92.19           C  
ATOM   1105  CB  ASN A 142      25.859   4.344 -34.406  1.00 92.19           C  
ATOM   1106  O   ASN A 142      26.453   1.944 -32.969  1.00 92.19           O  
ATOM   1107  CG  ASN A 142      25.781   5.270 -35.594  1.00 92.19           C  
ATOM   1108  ND2 ASN A 142      25.609   6.559 -35.344  1.00 92.19           N  
ATOM   1109  OD1 ASN A 142      25.875   4.824 -36.750  1.00 92.19           O  
ATOM   1110  N   HIS A 143      24.266   1.575 -32.938  1.00 93.81           N  
ATOM   1111  CA  HIS A 143      24.344   0.620 -31.844  1.00 93.81           C  
ATOM   1112  C   HIS A 143      23.531  -0.638 -32.156  1.00 93.81           C  
ATOM   1113  CB  HIS A 143      23.828   1.259 -30.547  1.00 93.81           C  
ATOM   1114  O   HIS A 143      22.578  -0.589 -32.906  1.00 93.81           O  
ATOM   1115  CG  HIS A 143      24.609   2.461 -30.125  1.00 93.81           C  
ATOM   1116  CD2 HIS A 143      25.578   2.609 -29.188  1.00 93.81           C  
ATOM   1117  ND1 HIS A 143      24.438   3.701 -30.703  1.00 93.81           N  
ATOM   1118  CE1 HIS A 143      25.266   4.562 -30.125  1.00 93.81           C  
ATOM   1119  NE2 HIS A 143      25.969   3.926 -29.203  1.00 93.81           N  
ATOM   1120  N   GLU A 144      23.969  -1.812 -31.594  1.00 93.00           N  
ATOM   1121  CA  GLU A 144      23.250  -3.072 -31.750  1.00 93.00           C  
ATOM   1122  C   GLU A 144      22.094  -3.172 -30.750  1.00 93.00           C  
ATOM   1123  CB  GLU A 144      24.203  -4.262 -31.578  1.00 93.00           C  
ATOM   1124  O   GLU A 144      22.312  -3.131 -29.531  1.00 93.00           O  
ATOM   1125  CG  GLU A 144      23.562  -5.609 -31.859  1.00 93.00           C  
ATOM   1126  CD  GLU A 144      22.953  -5.707 -33.250  1.00 93.00           C  
ATOM   1127  OE1 GLU A 144      21.719  -5.883 -33.375  1.00 93.00           O  
ATOM   1128  OE2 GLU A 144      23.719  -5.605 -34.219  1.00 93.00           O  
ATOM   1129  N   THR A 145      20.922  -3.373 -31.203  1.00 90.75           N  
ATOM   1130  CA  THR A 145      19.734  -3.336 -30.359  1.00 90.75           C  
ATOM   1131  C   THR A 145      19.141  -4.734 -30.188  1.00 90.75           C  
ATOM   1132  CB  THR A 145      18.656  -2.393 -30.938  1.00 90.75           C  
ATOM   1133  O   THR A 145      18.375  -4.980 -29.250  1.00 90.75           O  
ATOM   1134  CG2 THR A 145      19.172  -0.956 -31.000  1.00 90.75           C  
ATOM   1135  OG1 THR A 145      18.312  -2.824 -32.250  1.00 90.75           O  
ATOM   1136  N   ASN A 146      19.594  -5.762 -30.953  1.00 87.75           N  
ATOM   1137  CA  ASN A 146      19.016  -7.102 -30.938  1.00 87.75           C  
ATOM   1138  C   ASN A 146      19.922  -8.094 -30.219  1.00 87.75           C  
ATOM   1139  CB  ASN A 146      18.734  -7.582 -32.375  1.00 87.75           C  
ATOM   1140  O   ASN A 146      19.469  -9.172 -29.812  1.00 87.75           O  
ATOM   1141  CG  ASN A 146      17.641  -6.797 -33.062  1.00 87.75           C  
ATOM   1142  ND2 ASN A 146      17.797  -6.531 -34.344  1.00 87.75           N  
ATOM   1143  OD1 ASN A 146      16.641  -6.426 -32.406  1.00 87.75           O  
ATOM   1144  N   ARG A 147      21.109  -7.770 -29.922  1.00 87.75           N  
ATOM   1145  CA  ARG A 147      22.078  -8.680 -29.328  1.00 87.75           C  
ATOM   1146  C   ARG A 147      22.062  -8.586 -27.812  1.00 87.75           C  
ATOM   1147  CB  ARG A 147      23.484  -8.383 -29.844  1.00 87.75           C  
ATOM   1148  O   ARG A 147      22.562  -9.477 -27.125  1.00 87.75           O  
ATOM   1149  CG  ARG A 147      23.719  -8.812 -31.281  1.00 87.75           C  
ATOM   1150  CD  ARG A 147      25.188  -8.703 -31.688  1.00 87.75           C  
ATOM   1151  NE  ARG A 147      25.984  -9.750 -31.062  1.00 87.75           N  
ATOM   1152  NH1 ARG A 147      28.016  -8.914 -31.781  1.00 87.75           N  
ATOM   1153  NH2 ARG A 147      27.953 -10.828 -30.531  1.00 87.75           N  
ATOM   1154  CZ  ARG A 147      27.312  -9.828 -31.125  1.00 87.75           C  
ATOM   1155  N   GLY A 148      21.453  -7.613 -27.297  1.00 84.81           N  
ATOM   1156  CA  GLY A 148      21.312  -7.465 -25.859  1.00 84.81           C  
ATOM   1157  C   GLY A 148      20.219  -8.344 -25.281  1.00 84.81           C  
ATOM   1158  O   GLY A 148      19.203  -7.840 -24.766  1.00 84.81           O  
ATOM   1159  N   VAL A 149      20.328  -9.641 -25.422  1.00 90.31           N  
ATOM   1160  CA  VAL A 149      19.344 -10.594 -24.906  1.00 90.31           C  
ATOM   1161  C   VAL A 149      20.016 -11.508 -23.875  1.00 90.31           C  
ATOM   1162  CB  VAL A 149      18.719 -11.438 -26.047  1.00 90.31           C  
ATOM   1163  O   VAL A 149      21.234 -11.648 -23.875  1.00 90.31           O  
ATOM   1164  CG1 VAL A 149      17.938 -10.555 -27.016  1.00 90.31           C  
ATOM   1165  CG2 VAL A 149      19.812 -12.211 -26.781  1.00 90.31           C  
ATOM   1166  N   THR A 150      19.172 -12.102 -22.953  1.00 91.50           N  
ATOM   1167  CA  THR A 150      19.734 -12.891 -21.875  1.00 91.50           C  
ATOM   1168  C   THR A 150      18.875 -14.125 -21.609  1.00 91.50           C  
ATOM   1169  CB  THR A 150      19.859 -12.062 -20.578  1.00 91.50           C  
ATOM   1170  O   THR A 150      17.656 -14.102 -21.828  1.00 91.50           O  
ATOM   1171  CG2 THR A 150      18.516 -11.453 -20.188  1.00 91.50           C  
ATOM   1172  OG1 THR A 150      20.312 -12.906 -19.516  1.00 91.50           O  
ATOM   1173  N   ALA A 151      19.500 -15.156 -21.156  1.00 91.69           N  
ATOM   1174  CA  ALA A 151      18.812 -16.375 -20.766  1.00 91.69           C  
ATOM   1175  C   ALA A 151      18.016 -16.172 -19.469  1.00 91.69           C  
ATOM   1176  CB  ALA A 151      19.797 -17.531 -20.578  1.00 91.69           C  
ATOM   1177  O   ALA A 151      17.094 -16.953 -19.172  1.00 91.69           O  
ATOM   1178  N   ALA A 152      18.375 -15.117 -18.766  1.00 91.19           N  
ATOM   1179  CA  ALA A 152      17.734 -14.789 -17.500  1.00 91.19           C  
ATOM   1180  C   ALA A 152      16.328 -14.242 -17.719  1.00 91.19           C  
ATOM   1181  CB  ALA A 152      18.578 -13.773 -16.734  1.00 91.19           C  
ATOM   1182  O   ALA A 152      15.484 -14.297 -16.812  1.00 91.19           O  
ATOM   1183  N   CYS A 153      16.078 -13.812 -18.922  1.00 92.19           N  
ATOM   1184  CA  CYS A 153      14.750 -13.336 -19.297  1.00 92.19           C  
ATOM   1185  C   CYS A 153      14.227 -14.078 -20.516  1.00 92.19           C  
ATOM   1186  CB  CYS A 153      14.789 -11.836 -19.578  1.00 92.19           C  
ATOM   1187  O   CYS A 153      14.094 -13.500 -21.594  1.00 92.19           O  
ATOM   1188  SG  CYS A 153      15.258 -10.828 -18.156  1.00 92.19           S  
ATOM   1189  N   PRO A 154      13.891 -15.289 -20.359  1.00 90.62           N  
ATOM   1190  CA  PRO A 154      13.492 -16.078 -21.516  1.00 90.62           C  
ATOM   1191  C   PRO A 154      12.055 -15.797 -21.953  1.00 90.62           C  
ATOM   1192  CB  PRO A 154      13.633 -17.531 -21.016  1.00 90.62           C  
ATOM   1193  O   PRO A 154      11.211 -15.445 -21.125  1.00 90.62           O  
ATOM   1194  CG  PRO A 154      13.344 -17.453 -19.562  1.00 90.62           C  
ATOM   1195  CD  PRO A 154      13.859 -16.141 -19.031  1.00 90.62           C  
ATOM   1196  N   TYR A 155      11.844 -15.906 -23.188  1.00 89.69           N  
ATOM   1197  CA  TYR A 155      10.500 -15.891 -23.750  1.00 89.69           C  
ATOM   1198  C   TYR A 155      10.289 -17.078 -24.703  1.00 89.69           C  
ATOM   1199  CB  TYR A 155      10.250 -14.578 -24.500  1.00 89.69           C  
ATOM   1200  O   TYR A 155      10.992 -17.203 -25.703  1.00 89.69           O  
ATOM   1201  CG  TYR A 155       8.844 -14.445 -25.047  1.00 89.69           C  
ATOM   1202  CD1 TYR A 155       8.594 -14.516 -26.406  1.00 89.69           C  
ATOM   1203  CD2 TYR A 155       7.770 -14.242 -24.188  1.00 89.69           C  
ATOM   1204  CE1 TYR A 155       7.301 -14.391 -26.906  1.00 89.69           C  
ATOM   1205  CE2 TYR A 155       6.473 -14.117 -24.672  1.00 89.69           C  
ATOM   1206  OH  TYR A 155       4.969 -14.070 -26.531  1.00 89.69           O  
ATOM   1207  CZ  TYR A 155       6.250 -14.195 -26.031  1.00 89.69           C  
ATOM   1208  N   ALA A 156       9.477 -17.953 -24.312  1.00 87.44           N  
ATOM   1209  CA  ALA A 156       9.164 -19.156 -25.078  1.00 87.44           C  
ATOM   1210  C   ALA A 156      10.422 -19.984 -25.344  1.00 87.44           C  
ATOM   1211  CB  ALA A 156       8.492 -18.797 -26.406  1.00 87.44           C  
ATOM   1212  O   ALA A 156      10.609 -20.516 -26.438  1.00 87.44           O  
ATOM   1213  N   GLY A 157      11.312 -20.031 -24.359  1.00 83.81           N  
ATOM   1214  CA  GLY A 157      12.430 -20.953 -24.422  1.00 83.81           C  
ATOM   1215  C   GLY A 157      13.641 -20.391 -25.125  1.00 83.81           C  
ATOM   1216  O   GLY A 157      14.695 -21.016 -25.188  1.00 83.81           O  
ATOM   1217  N   ALA A 158      13.547 -19.109 -25.609  1.00 91.25           N  
ATOM   1218  CA  ALA A 158      14.641 -18.391 -26.250  1.00 91.25           C  
ATOM   1219  C   ALA A 158      15.094 -17.203 -25.406  1.00 91.25           C  
ATOM   1220  CB  ALA A 158      14.227 -17.922 -27.641  1.00 91.25           C  
ATOM   1221  O   ALA A 158      14.312 -16.656 -24.625  1.00 91.25           O  
ATOM   1222  N   ASN A 159      16.438 -16.906 -25.578  1.00 92.56           N  
ATOM   1223  CA  ASN A 159      16.938 -15.719 -24.891  1.00 92.56           C  
ATOM   1224  C   ASN A 159      16.188 -14.461 -25.312  1.00 92.56           C  
ATOM   1225  CB  ASN A 159      18.438 -15.555 -25.156  1.00 92.56           C  
ATOM   1226  O   ASN A 159      15.984 -14.227 -26.516  1.00 92.56           O  
ATOM   1227  CG  ASN A 159      19.266 -16.719 -24.641  1.00 92.56           C  
ATOM   1228  ND2 ASN A 159      20.531 -16.766 -25.000  1.00 92.56           N  
ATOM   1229  OD1 ASN A 159      18.750 -17.578 -23.922  1.00 92.56           O  
ATOM   1230  N   SER A 160      15.758 -13.758 -24.391  1.00 93.44           N  
ATOM   1231  CA  SER A 160      15.039 -12.508 -24.609  1.00 93.44           C  
ATOM   1232  C   SER A 160      15.477 -11.445 -23.609  1.00 93.44           C  
ATOM   1233  CB  SER A 160      13.531 -12.734 -24.500  1.00 93.44           C  
ATOM   1234  O   SER A 160      16.469 -11.609 -22.906  1.00 93.44           O  
ATOM   1235  OG  SER A 160      12.820 -11.578 -24.891  1.00 93.44           O  
ATOM   1236  N   PHE A 161      14.633 -10.336 -23.703  1.00 94.31           N  
ATOM   1237  CA  PHE A 161      14.883  -9.219 -22.797  1.00 94.31           C  
ATOM   1238  C   PHE A 161      13.594  -8.477 -22.484  1.00 94.31           C  
ATOM   1239  CB  PHE A 161      15.906  -8.250 -23.406  1.00 94.31           C  
ATOM   1240  O   PHE A 161      12.531  -8.805 -23.016  1.00 94.31           O  
ATOM   1241  CG  PHE A 161      16.484  -7.277 -22.422  1.00 94.31           C  
ATOM   1242  CD1 PHE A 161      16.328  -5.906 -22.594  1.00 94.31           C  
ATOM   1243  CD2 PHE A 161      17.203  -7.734 -21.312  1.00 94.31           C  
ATOM   1244  CE1 PHE A 161      16.875  -5.004 -21.688  1.00 94.31           C  
ATOM   1245  CE2 PHE A 161      17.734  -6.836 -20.406  1.00 94.31           C  
ATOM   1246  CZ  PHE A 161      17.578  -5.473 -20.594  1.00 94.31           C  
ATOM   1247  N   TYR A 162      13.688  -7.582 -21.594  1.00 94.69           N  
ATOM   1248  CA  TYR A 162      12.516  -6.793 -21.219  1.00 94.69           C  
ATOM   1249  C   TYR A 162      11.859  -6.180 -22.453  1.00 94.69           C  
ATOM   1250  CB  TYR A 162      12.898  -5.691 -20.234  1.00 94.69           C  
ATOM   1251  O   TYR A 162      12.547  -5.738 -23.375  1.00 94.69           O  
ATOM   1252  CG  TYR A 162      13.336  -6.207 -18.891  1.00 94.69           C  
ATOM   1253  CD1 TYR A 162      12.438  -6.852 -18.047  1.00 94.69           C  
ATOM   1254  CD2 TYR A 162      14.648  -6.055 -18.453  1.00 94.69           C  
ATOM   1255  CE1 TYR A 162      12.836  -7.328 -16.797  1.00 94.69           C  
ATOM   1256  CE2 TYR A 162      15.055  -6.527 -17.203  1.00 94.69           C  
ATOM   1257  OH  TYR A 162      14.539  -7.637 -15.156  1.00 94.69           O  
ATOM   1258  CZ  TYR A 162      14.141  -7.164 -16.391  1.00 94.69           C  
ATOM   1259  N   ARG A 163      10.484  -6.027 -22.531  1.00 93.25           N  
ATOM   1260  CA  ARG A 163       9.734  -5.547 -23.688  1.00 93.25           C  
ATOM   1261  C   ARG A 163       9.711  -4.023 -23.734  1.00 93.25           C  
ATOM   1262  CB  ARG A 163       8.305  -6.094 -23.672  1.00 93.25           C  
ATOM   1263  O   ARG A 163       9.539  -3.432 -24.797  1.00 93.25           O  
ATOM   1264  CG  ARG A 163       8.227  -7.609 -23.766  1.00 93.25           C  
ATOM   1265  CD  ARG A 163       8.875  -8.117 -25.047  1.00 93.25           C  
ATOM   1266  NE  ARG A 163       8.797  -9.570 -25.156  1.00 93.25           N  
ATOM   1267  NH1 ARG A 163      10.797  -9.812 -26.266  1.00 93.25           N  
ATOM   1268  NH2 ARG A 163       9.539 -11.656 -25.766  1.00 93.25           N  
ATOM   1269  CZ  ARG A 163       9.711 -10.344 -25.734  1.00 93.25           C  
ATOM   1270  N   ASN A 164       9.953  -3.412 -22.453  1.00 94.56           N  
ATOM   1271  CA  ASN A 164       9.875  -1.955 -22.406  1.00 94.56           C  
ATOM   1272  C   ASN A 164      11.266  -1.322 -22.406  1.00 94.56           C  
ATOM   1273  CB  ASN A 164       9.086  -1.504 -21.172  1.00 94.56           C  
ATOM   1274  O   ASN A 164      11.391  -0.097 -22.406  1.00 94.56           O  
ATOM   1275  CG  ASN A 164       7.621  -1.866 -21.250  1.00 94.56           C  
ATOM   1276  ND2 ASN A 164       7.023  -2.182 -20.109  1.00 94.56           N  
ATOM   1277  OD1 ASN A 164       7.023  -1.863 -22.328  1.00 94.56           O  
ATOM   1278  N   LEU A 165      12.328  -2.139 -22.406  1.00 95.75           N  
ATOM   1279  CA  LEU A 165      13.695  -1.638 -22.375  1.00 95.75           C  
ATOM   1280  C   LEU A 165      14.523  -2.227 -23.516  1.00 95.75           C  
ATOM   1281  CB  LEU A 165      14.344  -1.970 -21.031  1.00 95.75           C  
ATOM   1282  O   LEU A 165      14.195  -3.297 -24.031  1.00 95.75           O  
ATOM   1283  CG  LEU A 165      13.656  -1.403 -19.781  1.00 95.75           C  
ATOM   1284  CD1 LEU A 165      14.312  -1.955 -18.516  1.00 95.75           C  
ATOM   1285  CD2 LEU A 165      13.703   0.121 -19.797  1.00 95.75           C  
ATOM   1286  N   ILE A 166      15.570  -1.563 -23.781  1.00 95.38           N  
ATOM   1287  CA  ILE A 166      16.531  -2.033 -24.781  1.00 95.38           C  
ATOM   1288  C   ILE A 166      17.938  -2.053 -24.188  1.00 95.38           C  
ATOM   1289  CB  ILE A 166      16.500  -1.153 -26.047  1.00 95.38           C  
ATOM   1290  O   ILE A 166      18.375  -1.062 -23.594  1.00 95.38           O  
ATOM   1291  CG1 ILE A 166      15.078  -1.106 -26.641  1.00 95.38           C  
ATOM   1292  CG2 ILE A 166      17.500  -1.666 -27.094  1.00 95.38           C  
ATOM   1293  CD1 ILE A 166      14.898  -0.068 -27.734  1.00 95.38           C  
ATOM   1294  N   TRP A 167      18.531  -3.184 -24.375  1.00 94.94           N  
ATOM   1295  CA  TRP A 167      19.922  -3.309 -23.953  1.00 94.94           C  
ATOM   1296  C   TRP A 167      20.859  -3.014 -25.109  1.00 94.94           C  
ATOM   1297  CB  TRP A 167      20.188  -4.711 -23.391  1.00 94.94           C  
ATOM   1298  O   TRP A 167      21.062  -3.857 -25.984  1.00 94.94           O  
ATOM   1299  CG  TRP A 167      21.531  -4.863 -22.766  1.00 94.94           C  
ATOM   1300  CD1 TRP A 167      22.484  -3.896 -22.609  1.00 94.94           C  
ATOM   1301  CD2 TRP A 167      22.094  -6.062 -22.203  1.00 94.94           C  
ATOM   1302  CE2 TRP A 167      23.375  -5.746 -21.734  1.00 94.94           C  
ATOM   1303  CE3 TRP A 167      21.609  -7.371 -22.062  1.00 94.94           C  
ATOM   1304  NE1 TRP A 167      23.594  -4.418 -21.984  1.00 94.94           N  
ATOM   1305  CH2 TRP A 167      23.719  -7.969 -21.000  1.00 94.94           C  
ATOM   1306  CZ2 TRP A 167      24.203  -6.695 -21.125  1.00 94.94           C  
ATOM   1307  CZ3 TRP A 167      22.438  -8.312 -21.453  1.00 94.94           C  
ATOM   1308  N   LEU A 168      21.500  -1.829 -25.062  1.00 93.75           N  
ATOM   1309  CA  LEU A 168      22.359  -1.412 -26.156  1.00 93.75           C  
ATOM   1310  C   LEU A 168      23.766  -1.979 -25.984  1.00 93.75           C  
ATOM   1311  CB  LEU A 168      22.422   0.115 -26.234  1.00 93.75           C  
ATOM   1312  O   LEU A 168      24.359  -1.882 -24.906  1.00 93.75           O  
ATOM   1313  CG  LEU A 168      21.125   0.827 -26.594  1.00 93.75           C  
ATOM   1314  CD1 LEU A 168      21.312   2.340 -26.547  1.00 93.75           C  
ATOM   1315  CD2 LEU A 168      20.641   0.388 -27.984  1.00 93.75           C  
ATOM   1316  N   VAL A 169      24.297  -2.562 -27.078  1.00 93.81           N  
ATOM   1317  CA  VAL A 169      25.672  -3.039 -27.062  1.00 93.81           C  
ATOM   1318  C   VAL A 169      26.391  -2.539 -28.312  1.00 93.81           C  
ATOM   1319  CB  VAL A 169      25.734  -4.582 -27.000  1.00 93.81           C  
ATOM   1320  O   VAL A 169      25.781  -1.928 -29.188  1.00 93.81           O  
ATOM   1321  CG1 VAL A 169      25.125  -5.086 -25.688  1.00 93.81           C  
ATOM   1322  CG2 VAL A 169      25.031  -5.203 -28.203  1.00 93.81           C  
ATOM   1323  N   LYS A 170      27.609  -2.844 -28.391  1.00 94.00           N  
ATOM   1324  CA  LYS A 170      28.438  -2.354 -29.484  1.00 94.00           C  
ATOM   1325  C   LYS A 170      27.969  -2.896 -30.828  1.00 94.00           C  
ATOM   1326  CB  LYS A 170      29.906  -2.736 -29.250  1.00 94.00           C  
ATOM   1327  O   LYS A 170      27.438  -4.012 -30.891  1.00 94.00           O  
ATOM   1328  CG  LYS A 170      30.188  -4.227 -29.406  1.00 94.00           C  
ATOM   1329  CD  LYS A 170      31.672  -4.531 -29.250  1.00 94.00           C  
ATOM   1330  CE  LYS A 170      31.953  -6.016 -29.438  1.00 94.00           C  
ATOM   1331  NZ  LYS A 170      33.406  -6.320 -29.297  1.00 94.00           N  
ATOM   1332  N   LYS A 171      27.953  -2.164 -31.844  1.00 93.25           N  
ATOM   1333  CA  LYS A 171      27.766  -2.555 -33.250  1.00 93.25           C  
ATOM   1334  C   LYS A 171      29.109  -2.664 -33.938  1.00 93.25           C  
ATOM   1335  CB  LYS A 171      26.859  -1.557 -33.969  1.00 93.25           C  
ATOM   1336  O   LYS A 171      29.828  -1.674 -34.094  1.00 93.25           O  
ATOM   1337  CG  LYS A 171      26.438  -2.004 -35.344  1.00 93.25           C  
ATOM   1338  CD  LYS A 171      25.453  -1.022 -35.969  1.00 93.25           C  
ATOM   1339  CE  LYS A 171      24.984  -1.502 -37.344  1.00 93.25           C  
ATOM   1340  NZ  LYS A 171      23.953  -0.582 -37.938  1.00 93.25           N  
ATOM   1341  N   GLY A 172      29.453  -3.844 -34.344  1.00 91.19           N  
ATOM   1342  CA  GLY A 172      30.797  -4.051 -34.844  1.00 91.19           C  
ATOM   1343  C   GLY A 172      31.875  -3.855 -33.781  1.00 91.19           C  
ATOM   1344  O   GLY A 172      31.797  -4.449 -32.719  1.00 91.19           O  
ATOM   1345  N   ASN A 173      32.781  -2.982 -33.969  1.00 90.81           N  
ATOM   1346  CA  ASN A 173      33.844  -2.744 -33.000  1.00 90.81           C  
ATOM   1347  C   ASN A 173      33.781  -1.331 -32.438  1.00 90.81           C  
ATOM   1348  CB  ASN A 173      35.219  -2.992 -33.656  1.00 90.81           C  
ATOM   1349  O   ASN A 173      34.781  -0.796 -31.969  1.00 90.81           O  
ATOM   1350  CG  ASN A 173      35.469  -4.461 -33.906  1.00 90.81           C  
ATOM   1351  ND2 ASN A 173      36.250  -4.746 -34.938  1.00 90.81           N  
ATOM   1352  OD1 ASN A 173      34.969  -5.332 -33.188  1.00 90.81           O  
ATOM   1353  N   SER A 174      32.594  -0.749 -32.562  1.00 92.88           N  
ATOM   1354  CA  SER A 174      32.469   0.631 -32.125  1.00 92.88           C  
ATOM   1355  C   SER A 174      31.250   0.821 -31.250  1.00 92.88           C  
ATOM   1356  CB  SER A 174      32.438   1.590 -33.312  1.00 92.88           C  
ATOM   1357  O   SER A 174      30.234   0.154 -31.453  1.00 92.88           O  
ATOM   1358  OG  SER A 174      31.234   1.408 -34.031  1.00 92.88           O  
ATOM   1359  N   TYR A 175      31.344   1.715 -30.250  1.00 93.62           N  
ATOM   1360  CA  TYR A 175      30.250   2.209 -29.406  1.00 93.62           C  
ATOM   1361  C   TYR A 175      30.328   3.719 -29.234  1.00 93.62           C  
ATOM   1362  CB  TYR A 175      30.266   1.522 -28.047  1.00 93.62           C  
ATOM   1363  O   TYR A 175      30.938   4.207 -28.281  1.00 93.62           O  
ATOM   1364  CG  TYR A 175      28.984   1.686 -27.266  1.00 93.62           C  
ATOM   1365  CD1 TYR A 175      28.703   2.871 -26.594  1.00 93.62           C  
ATOM   1366  CD2 TYR A 175      28.047   0.654 -27.203  1.00 93.62           C  
ATOM   1367  CE1 TYR A 175      27.516   3.025 -25.875  1.00 93.62           C  
ATOM   1368  CE2 TYR A 175      26.859   0.797 -26.484  1.00 93.62           C  
ATOM   1369  OH  TYR A 175      25.438   2.133 -25.109  1.00 93.62           O  
ATOM   1370  CZ  TYR A 175      26.609   1.985 -25.828  1.00 93.62           C  
ATOM   1371  N   PRO A 176      29.859   4.430 -30.188  1.00 94.25           N  
ATOM   1372  CA  PRO A 176      29.938   5.891 -30.078  1.00 94.25           C  
ATOM   1373  C   PRO A 176      29.078   6.434 -28.938  1.00 94.25           C  
ATOM   1374  CB  PRO A 176      29.406   6.375 -31.438  1.00 94.25           C  
ATOM   1375  O   PRO A 176      28.109   5.797 -28.531  1.00 94.25           O  
ATOM   1376  CG  PRO A 176      28.547   5.266 -31.922  1.00 94.25           C  
ATOM   1377  CD  PRO A 176      29.078   3.967 -31.391  1.00 94.25           C  
ATOM   1378  N   LYS A 177      29.547   7.555 -28.438  1.00 94.50           N  
ATOM   1379  CA  LYS A 177      28.750   8.242 -27.422  1.00 94.50           C  
ATOM   1380  C   LYS A 177      27.328   8.500 -27.906  1.00 94.50           C  
ATOM   1381  CB  LYS A 177      29.422   9.555 -27.031  1.00 94.50           C  
ATOM   1382  O   LYS A 177      27.125   8.922 -29.047  1.00 94.50           O  
ATOM   1383  CG  LYS A 177      28.672  10.328 -25.953  1.00 94.50           C  
ATOM   1384  CD  LYS A 177      29.359  11.656 -25.641  1.00 94.50           C  
ATOM   1385  CE  LYS A 177      28.562  12.469 -24.625  1.00 94.50           C  
ATOM   1386  NZ  LYS A 177      29.234  13.773 -24.312  1.00 94.50           N  
ATOM   1387  N   LEU A 178      26.406   8.141 -27.047  1.00 93.69           N  
ATOM   1388  CA  LEU A 178      25.016   8.375 -27.406  1.00 93.69           C  
ATOM   1389  C   LEU A 178      24.406   9.516 -26.594  1.00 93.69           C  
ATOM   1390  CB  LEU A 178      24.188   7.098 -27.219  1.00 93.69           C  
ATOM   1391  O   LEU A 178      24.828   9.758 -25.469  1.00 93.69           O  
ATOM   1392  CG  LEU A 178      24.094   6.566 -25.781  1.00 93.69           C  
ATOM   1393  CD1 LEU A 178      22.984   7.285 -25.016  1.00 93.69           C  
ATOM   1394  CD2 LEU A 178      23.859   5.059 -25.781  1.00 93.69           C  
ATOM   1395  N   SER A 179      23.594  10.258 -27.266  1.00 94.75           N  
ATOM   1396  CA  SER A 179      22.828  11.352 -26.672  1.00 94.75           C  
ATOM   1397  C   SER A 179      21.438  11.461 -27.281  1.00 94.75           C  
ATOM   1398  CB  SER A 179      23.578  12.672 -26.828  1.00 94.75           C  
ATOM   1399  O   SER A 179      21.297  11.719 -28.484  1.00 94.75           O  
ATOM   1400  OG  SER A 179      22.859  13.734 -26.203  1.00 94.75           O  
ATOM   1401  N   LYS A 180      20.500  11.258 -26.406  1.00 94.88           N  
ATOM   1402  CA  LYS A 180      19.109  11.297 -26.859  1.00 94.88           C  
ATOM   1403  C   LYS A 180      18.203  11.930 -25.812  1.00 94.88           C  
ATOM   1404  CB  LYS A 180      18.609   9.898 -27.203  1.00 94.88           C  
ATOM   1405  O   LYS A 180      18.391  11.719 -24.609  1.00 94.88           O  
ATOM   1406  CG  LYS A 180      17.375   9.875 -28.078  1.00 94.88           C  
ATOM   1407  CD  LYS A 180      17.719  10.109 -29.547  1.00 94.88           C  
ATOM   1408  CE  LYS A 180      16.500   9.953 -30.438  1.00 94.88           C  
ATOM   1409  NZ  LYS A 180      16.844  10.117 -31.891  1.00 94.88           N  
ATOM   1410  N   SER A 181      17.203  12.695 -26.344  1.00 95.38           N  
ATOM   1411  CA  SER A 181      16.297  13.359 -25.422  1.00 95.38           C  
ATOM   1412  C   SER A 181      14.836  13.164 -25.844  1.00 95.38           C  
ATOM   1413  CB  SER A 181      16.609  14.852 -25.328  1.00 95.38           C  
ATOM   1414  O   SER A 181      14.547  12.945 -27.016  1.00 95.38           O  
ATOM   1415  OG  SER A 181      17.938  15.055 -24.891  1.00 95.38           O  
ATOM   1416  N   TYR A 182      14.031  13.242 -24.875  1.00 95.38           N  
ATOM   1417  CA  TYR A 182      12.594  13.195 -25.094  1.00 95.38           C  
ATOM   1418  C   TYR A 182      11.898  14.367 -24.406  1.00 95.38           C  
ATOM   1419  CB  TYR A 182      12.016  11.875 -24.562  1.00 95.38           C  
ATOM   1420  O   TYR A 182      12.117  14.617 -23.219  1.00 95.38           O  
ATOM   1421  CG  TYR A 182      10.508  11.812 -24.594  1.00 95.38           C  
ATOM   1422  CD1 TYR A 182       9.773  12.031 -23.422  1.00 95.38           C  
ATOM   1423  CD2 TYR A 182       9.820  11.547 -25.766  1.00 95.38           C  
ATOM   1424  CE1 TYR A 182       8.383  11.977 -23.438  1.00 95.38           C  
ATOM   1425  CE2 TYR A 182       8.430  11.492 -25.797  1.00 95.38           C  
ATOM   1426  OH  TYR A 182       6.344  11.656 -24.641  1.00 95.38           O  
ATOM   1427  CZ  TYR A 182       7.719  11.711 -24.625  1.00 95.38           C  
ATOM   1428  N   ILE A 183      11.070  15.023 -25.250  1.00 95.94           N  
ATOM   1429  CA  ILE A 183      10.258  16.109 -24.703  1.00 95.94           C  
ATOM   1430  C   ILE A 183       8.828  15.617 -24.484  1.00 95.94           C  
ATOM   1431  CB  ILE A 183      10.266  17.344 -25.641  1.00 95.94           C  
ATOM   1432  O   ILE A 183       8.188  15.109 -25.422  1.00 95.94           O  
ATOM   1433  CG1 ILE A 183      11.695  17.828 -25.875  1.00 95.94           C  
ATOM   1434  CG2 ILE A 183       9.391  18.453 -25.062  1.00 95.94           C  
ATOM   1435  CD1 ILE A 183      11.828  18.875 -26.969  1.00 95.94           C  
ATOM   1436  N   ASN A 184       8.367  15.734 -23.156  1.00 95.75           N  
ATOM   1437  CA  ASN A 184       7.020  15.297 -22.828  1.00 95.75           C  
ATOM   1438  C   ASN A 184       5.965  16.250 -23.375  1.00 95.75           C  
ATOM   1439  CB  ASN A 184       6.863  15.141 -21.312  1.00 95.75           C  
ATOM   1440  O   ASN A 184       5.723  17.312 -22.797  1.00 95.75           O  
ATOM   1441  CG  ASN A 184       5.484  14.648 -20.906  1.00 95.75           C  
ATOM   1442  ND2 ASN A 184       5.238  14.562 -19.609  1.00 95.75           N  
ATOM   1443  OD1 ASN A 184       4.648  14.344 -21.766  1.00 95.75           O  
ATOM   1444  N   ASN A 185       5.398  15.883 -24.469  1.00 93.88           N  
ATOM   1445  CA  ASN A 185       4.375  16.719 -25.109  1.00 93.88           C  
ATOM   1446  C   ASN A 185       2.969  16.234 -24.734  1.00 93.88           C  
ATOM   1447  CB  ASN A 185       4.559  16.719 -26.625  1.00 93.88           C  
ATOM   1448  O   ASN A 185       1.984  16.734 -25.297  1.00 93.88           O  
ATOM   1449  CG  ASN A 185       4.523  15.328 -27.219  1.00 93.88           C  
ATOM   1450  ND2 ASN A 185       4.500  15.258 -28.547  1.00 93.88           N  
ATOM   1451  OD1 ASN A 185       4.516  14.328 -26.500  1.00 93.88           O  
ATOM   1452  N   LYS A 186       3.031  15.305 -23.828  1.00 92.38           N  
ATOM   1453  CA  LYS A 186       1.742  14.820 -23.344  1.00 92.38           C  
ATOM   1454  C   LYS A 186       1.175  15.727 -22.266  1.00 92.38           C  
ATOM   1455  CB  LYS A 186       1.876  13.391 -22.812  1.00 92.38           C  
ATOM   1456  O   LYS A 186       1.922  16.438 -21.594  1.00 92.38           O  
ATOM   1457  CG  LYS A 186       2.408  12.398 -23.844  1.00 92.38           C  
ATOM   1458  CD  LYS A 186       1.351  12.039 -24.875  1.00 92.38           C  
ATOM   1459  CE  LYS A 186       1.820  10.922 -25.797  1.00 92.38           C  
ATOM   1460  NZ  LYS A 186       0.812  10.609 -26.859  1.00 92.38           N  
ATOM   1461  N   GLU A 187       0.011  16.094 -22.172  1.00 91.44           N  
ATOM   1462  CA  GLU A 187      -0.616  16.922 -21.156  1.00 91.44           C  
ATOM   1463  C   GLU A 187      -0.689  16.188 -19.812  1.00 91.44           C  
ATOM   1464  CB  GLU A 187      -2.018  17.344 -21.594  1.00 91.44           C  
ATOM   1465  O   GLU A 187      -1.427  16.609 -18.922  1.00 91.44           O  
ATOM   1466  CG  GLU A 187      -2.025  18.266 -22.812  1.00 91.44           C  
ATOM   1467  CD  GLU A 187      -3.424  18.672 -23.250  1.00 91.44           C  
ATOM   1468  OE1 GLU A 187      -3.555  19.438 -24.234  1.00 91.44           O  
ATOM   1469  OE2 GLU A 187      -4.395  18.234 -22.594  1.00 91.44           O  
ATOM   1470  N   LYS A 188       0.027  15.109 -19.734  1.00 93.44           N  
ATOM   1471  CA  LYS A 188       0.096  14.305 -18.516  1.00 93.44           C  
ATOM   1472  C   LYS A 188       1.538  13.938 -18.188  1.00 93.44           C  
ATOM   1473  CB  LYS A 188      -0.753  13.047 -18.656  1.00 93.44           C  
ATOM   1474  O   LYS A 188       2.426  14.047 -19.031  1.00 93.44           O  
ATOM   1475  CG  LYS A 188      -2.191  13.305 -19.078  1.00 93.44           C  
ATOM   1476  CD  LYS A 188      -2.945  12.008 -19.328  1.00 93.44           C  
ATOM   1477  CE  LYS A 188      -4.375  12.273 -19.781  1.00 93.44           C  
ATOM   1478  NZ  LYS A 188      -5.102  11.008 -20.094  1.00 93.44           N  
ATOM   1479  N   GLU A 189       1.779  13.461 -16.844  1.00 94.25           N  
ATOM   1480  CA  GLU A 189       3.098  12.992 -16.422  1.00 94.25           C  
ATOM   1481  C   GLU A 189       3.465  11.688 -17.125  1.00 94.25           C  
ATOM   1482  CB  GLU A 189       3.148  12.805 -14.906  1.00 94.25           C  
ATOM   1483  O   GLU A 189       2.611  10.820 -17.312  1.00 94.25           O  
ATOM   1484  CG  GLU A 189       3.021  14.102 -14.125  1.00 94.25           C  
ATOM   1485  CD  GLU A 189       2.986  13.891 -12.617  1.00 94.25           C  
ATOM   1486  OE1 GLU A 189       3.828  14.484 -11.898  1.00 94.25           O  
ATOM   1487  OE2 GLU A 189       2.111  13.133 -12.148  1.00 94.25           O  
ATOM   1488  N   VAL A 190       4.680  11.594 -17.562  1.00 95.88           N  
ATOM   1489  CA  VAL A 190       5.145  10.406 -18.266  1.00 95.88           C  
ATOM   1490  C   VAL A 190       6.184   9.672 -17.422  1.00 95.88           C  
ATOM   1491  CB  VAL A 190       5.738  10.758 -19.641  1.00 95.88           C  
ATOM   1492  O   VAL A 190       7.141  10.289 -16.938  1.00 95.88           O  
ATOM   1493  CG1 VAL A 190       6.410   9.539 -20.281  1.00 95.88           C  
ATOM   1494  CG2 VAL A 190       4.648  11.305 -20.562  1.00 95.88           C  
ATOM   1495  N   LEU A 191       5.898   8.375 -17.172  1.00 96.06           N  
ATOM   1496  CA  LEU A 191       6.840   7.516 -16.453  1.00 96.06           C  
ATOM   1497  C   LEU A 191       7.844   6.891 -17.422  1.00 96.06           C  
ATOM   1498  CB  LEU A 191       6.098   6.418 -15.688  1.00 96.06           C  
ATOM   1499  O   LEU A 191       7.457   6.180 -18.344  1.00 96.06           O  
ATOM   1500  CG  LEU A 191       6.969   5.379 -14.984  1.00 96.06           C  
ATOM   1501  CD1 LEU A 191       7.766   6.027 -13.859  1.00 96.06           C  
ATOM   1502  CD2 LEU A 191       6.105   4.238 -14.445  1.00 96.06           C  
ATOM   1503  N   VAL A 192       9.141   7.129 -17.203  1.00 96.31           N  
ATOM   1504  CA  VAL A 192      10.211   6.602 -18.047  1.00 96.31           C  
ATOM   1505  C   VAL A 192      11.117   5.699 -17.219  1.00 96.31           C  
ATOM   1506  CB  VAL A 192      11.031   7.738 -18.703  1.00 96.31           C  
ATOM   1507  O   VAL A 192      11.656   6.125 -16.203  1.00 96.31           O  
ATOM   1508  CG1 VAL A 192      12.141   7.164 -19.578  1.00 96.31           C  
ATOM   1509  CG2 VAL A 192      10.117   8.656 -19.516  1.00 96.31           C  
ATOM   1510  N   LEU A 193      11.234   4.461 -17.703  1.00 96.81           N  
ATOM   1511  CA  LEU A 193      12.086   3.494 -17.016  1.00 96.81           C  
ATOM   1512  C   LEU A 193      13.406   3.309 -17.766  1.00 96.81           C  
ATOM   1513  CB  LEU A 193      11.367   2.148 -16.891  1.00 96.81           C  
ATOM   1514  O   LEU A 193      13.430   3.275 -19.000  1.00 96.81           O  
ATOM   1515  CG  LEU A 193      10.047   2.156 -16.125  1.00 96.81           C  
ATOM   1516  CD1 LEU A 193       9.227   0.919 -16.469  1.00 96.81           C  
ATOM   1517  CD2 LEU A 193      10.305   2.232 -14.617  1.00 96.81           C  
ATOM   1518  N   TRP A 194      14.492   3.107 -17.031  1.00 96.56           N  
ATOM   1519  CA  TRP A 194      15.805   2.881 -17.609  1.00 96.56           C  
ATOM   1520  C   TRP A 194      16.719   2.125 -16.641  1.00 96.56           C  
ATOM   1521  CB  TRP A 194      16.453   4.211 -18.000  1.00 96.56           C  
ATOM   1522  O   TRP A 194      16.344   1.890 -15.492  1.00 96.56           O  
ATOM   1523  CG  TRP A 194      16.547   5.203 -16.891  1.00 96.56           C  
ATOM   1524  CD1 TRP A 194      15.562   6.059 -16.453  1.00 96.56           C  
ATOM   1525  CD2 TRP A 194      17.672   5.441 -16.047  1.00 96.56           C  
ATOM   1526  CE2 TRP A 194      17.312   6.453 -15.133  1.00 96.56           C  
ATOM   1527  CE3 TRP A 194      18.969   4.891 -15.969  1.00 96.56           C  
ATOM   1528  NE1 TRP A 194      16.016   6.812 -15.406  1.00 96.56           N  
ATOM   1529  CH2 TRP A 194      19.453   6.383 -14.109  1.00 96.56           C  
ATOM   1530  CZ2 TRP A 194      18.188   6.934 -14.156  1.00 96.56           C  
ATOM   1531  CZ3 TRP A 194      19.844   5.371 -15.000  1.00 96.56           C  
ATOM   1532  N   GLY A 195      17.906   1.776 -17.172  1.00 96.62           N  
ATOM   1533  CA  GLY A 195      18.750   0.973 -16.297  1.00 96.62           C  
ATOM   1534  C   GLY A 195      20.234   1.130 -16.609  1.00 96.62           C  
ATOM   1535  O   GLY A 195      20.609   1.710 -17.625  1.00 96.62           O  
ATOM   1536  N   ILE A 196      21.047   0.548 -15.711  1.00 97.00           N  
ATOM   1537  CA  ILE A 196      22.500   0.550 -15.859  1.00 97.00           C  
ATOM   1538  C   ILE A 196      23.031  -0.872 -15.703  1.00 97.00           C  
ATOM   1539  CB  ILE A 196      23.172   1.493 -14.836  1.00 97.00           C  
ATOM   1540  O   ILE A 196      22.781  -1.527 -14.688  1.00 97.00           O  
ATOM   1541  CG1 ILE A 196      22.625   2.918 -14.992  1.00 97.00           C  
ATOM   1542  CG2 ILE A 196      24.703   1.467 -15.000  1.00 97.00           C  
ATOM   1543  CD1 ILE A 196      23.125   3.889 -13.930  1.00 97.00           C  
ATOM   1544  N   HIS A 197      23.719  -1.270 -16.688  1.00 96.62           N  
ATOM   1545  CA  HIS A 197      24.312  -2.600 -16.641  1.00 96.62           C  
ATOM   1546  C   HIS A 197      25.672  -2.572 -15.945  1.00 96.62           C  
ATOM   1547  CB  HIS A 197      24.453  -3.176 -18.047  1.00 96.62           C  
ATOM   1548  O   HIS A 197      26.531  -1.749 -16.281  1.00 96.62           O  
ATOM   1549  CG  HIS A 197      25.031  -4.559 -18.078  1.00 96.62           C  
ATOM   1550  CD2 HIS A 197      24.641  -5.691 -17.453  1.00 96.62           C  
ATOM   1551  ND1 HIS A 197      26.125  -4.895 -18.828  1.00 96.62           N  
ATOM   1552  CE1 HIS A 197      26.406  -6.176 -18.656  1.00 96.62           C  
ATOM   1553  NE2 HIS A 197      25.500  -6.688 -17.828  1.00 96.62           N  
ATOM   1554  N   HIS A 198      25.844  -3.496 -15.008  1.00 96.12           N  
ATOM   1555  CA  HIS A 198      27.094  -3.660 -14.281  1.00 96.12           C  
ATOM   1556  C   HIS A 198      27.781  -4.980 -14.633  1.00 96.12           C  
ATOM   1557  CB  HIS A 198      26.859  -3.586 -12.773  1.00 96.12           C  
ATOM   1558  O   HIS A 198      27.406  -6.035 -14.109  1.00 96.12           O  
ATOM   1559  CG  HIS A 198      26.141  -2.344 -12.344  1.00 96.12           C  
ATOM   1560  CD2 HIS A 198      24.828  -2.121 -12.062  1.00 96.12           C  
ATOM   1561  ND1 HIS A 198      26.781  -1.141 -12.156  1.00 96.12           N  
ATOM   1562  CE1 HIS A 198      25.906  -0.229 -11.781  1.00 96.12           C  
ATOM   1563  NE2 HIS A 198      24.719  -0.797 -11.719  1.00 96.12           N  
ATOM   1564  N   PRO A 199      28.766  -4.906 -15.492  1.00 95.00           N  
ATOM   1565  CA  PRO A 199      29.422  -6.137 -15.945  1.00 95.00           C  
ATOM   1566  C   PRO A 199      30.281  -6.781 -14.859  1.00 95.00           C  
ATOM   1567  CB  PRO A 199      30.297  -5.660 -17.109  1.00 95.00           C  
ATOM   1568  O   PRO A 199      30.797  -6.090 -13.977  1.00 95.00           O  
ATOM   1569  CG  PRO A 199      29.688  -4.371 -17.547  1.00 95.00           C  
ATOM   1570  CD  PRO A 199      29.062  -3.709 -16.344  1.00 95.00           C  
ATOM   1571  N   PRO A 200      30.531  -8.055 -15.016  1.00 94.75           N  
ATOM   1572  CA  PRO A 200      31.266  -8.805 -14.000  1.00 94.75           C  
ATOM   1573  C   PRO A 200      32.781  -8.609 -14.102  1.00 94.75           C  
ATOM   1574  CB  PRO A 200      30.875 -10.258 -14.273  1.00 94.75           C  
ATOM   1575  O   PRO A 200      33.500  -8.781 -13.109  1.00 94.75           O  
ATOM   1576  CG  PRO A 200      30.500 -10.281 -15.727  1.00 94.75           C  
ATOM   1577  CD  PRO A 200      29.875  -8.961 -16.078  1.00 94.75           C  
ATOM   1578  N   THR A 201      33.281  -8.297 -15.344  1.00 94.81           N  
ATOM   1579  CA  THR A 201      34.719  -8.117 -15.547  1.00 94.81           C  
ATOM   1580  C   THR A 201      34.969  -6.973 -16.516  1.00 94.81           C  
ATOM   1581  CB  THR A 201      35.375  -9.406 -16.078  1.00 94.81           C  
ATOM   1582  O   THR A 201      34.094  -6.590 -17.297  1.00 94.81           O  
ATOM   1583  CG2 THR A 201      35.031 -10.602 -15.188  1.00 94.81           C  
ATOM   1584  OG1 THR A 201      34.906  -9.664 -17.406  1.00 94.81           O  
ATOM   1585  N   SER A 202      36.188  -6.500 -16.500  1.00 93.81           N  
ATOM   1586  CA  SER A 202      36.594  -5.453 -17.422  1.00 93.81           C  
ATOM   1587  C   SER A 202      36.594  -5.941 -18.859  1.00 93.81           C  
ATOM   1588  CB  SER A 202      38.000  -4.961 -17.047  1.00 93.81           C  
ATOM   1589  O   SER A 202      36.312  -5.168 -19.781  1.00 93.81           O  
ATOM   1590  OG  SER A 202      38.969  -6.004 -17.188  1.00 93.81           O  
ATOM   1591  N   THR A 203      36.844  -7.234 -19.047  1.00 94.44           N  
ATOM   1592  CA  THR A 203      36.781  -7.848 -20.375  1.00 94.44           C  
ATOM   1593  C   THR A 203      35.375  -7.793 -20.938  1.00 94.44           C  
ATOM   1594  CB  THR A 203      37.250  -9.312 -20.328  1.00 94.44           C  
ATOM   1595  O   THR A 203      35.156  -7.469 -22.109  1.00 94.44           O  
ATOM   1596  CG2 THR A 203      37.188  -9.953 -21.719  1.00 94.44           C  
ATOM   1597  OG1 THR A 203      38.625  -9.352 -19.859  1.00 94.44           O  
ATOM   1598  N   ASP A 204      34.406  -8.156 -20.156  1.00 93.44           N  
ATOM   1599  CA  ASP A 204      33.000  -8.094 -20.547  1.00 93.44           C  
ATOM   1600  C   ASP A 204      32.594  -6.664 -20.875  1.00 93.44           C  
ATOM   1601  CB  ASP A 204      32.125  -8.672 -19.438  1.00 93.44           C  
ATOM   1602  O   ASP A 204      31.844  -6.430 -21.828  1.00 93.44           O  
ATOM   1603  CG  ASP A 204      32.219 -10.180 -19.312  1.00 93.44           C  
ATOM   1604  OD1 ASP A 204      32.500 -10.859 -20.328  1.00 93.44           O  
ATOM   1605  OD2 ASP A 204      32.031 -10.695 -18.203  1.00 93.44           O  
ATOM   1606  N   GLN A 205      33.031  -5.738 -20.109  1.00 94.25           N  
ATOM   1607  CA  GLN A 205      32.781  -4.320 -20.328  1.00 94.25           C  
ATOM   1608  C   GLN A 205      33.281  -3.875 -21.703  1.00 94.25           C  
ATOM   1609  CB  GLN A 205      33.438  -3.477 -19.234  1.00 94.25           C  
ATOM   1610  O   GLN A 205      32.531  -3.230 -22.453  1.00 94.25           O  
ATOM   1611  CG  GLN A 205      33.312  -1.975 -19.469  1.00 94.25           C  
ATOM   1612  CD  GLN A 205      31.984  -1.406 -19.016  1.00 94.25           C  
ATOM   1613  NE2 GLN A 205      31.703  -0.177 -19.438  1.00 94.25           N  
ATOM   1614  OE1 GLN A 205      31.219  -2.066 -18.312  1.00 94.25           O  
ATOM   1615  N   GLN A 206      34.531  -4.215 -22.000  1.00 94.12           N  
ATOM   1616  CA  GLN A 206      35.156  -3.842 -23.266  1.00 94.12           C  
ATOM   1617  C   GLN A 206      34.500  -4.559 -24.438  1.00 94.12           C  
ATOM   1618  CB  GLN A 206      36.656  -4.152 -23.234  1.00 94.12           C  
ATOM   1619  O   GLN A 206      34.344  -3.979 -25.516  1.00 94.12           O  
ATOM   1620  CG  GLN A 206      37.469  -3.168 -22.406  1.00 94.12           C  
ATOM   1621  CD  GLN A 206      38.969  -3.480 -22.406  1.00 94.12           C  
ATOM   1622  NE2 GLN A 206      39.594  -3.393 -21.250  1.00 94.12           N  
ATOM   1623  OE1 GLN A 206      39.531  -3.799 -23.453  1.00 94.12           O  
ATOM   1624  N   SER A 207      34.125  -5.730 -24.219  1.00 93.50           N  
ATOM   1625  CA  SER A 207      33.500  -6.531 -25.266  1.00 93.50           C  
ATOM   1626  C   SER A 207      32.125  -6.004 -25.625  1.00 93.50           C  
ATOM   1627  CB  SER A 207      33.406  -7.996 -24.844  1.00 93.50           C  
ATOM   1628  O   SER A 207      31.719  -6.012 -26.797  1.00 93.50           O  
ATOM   1629  OG  SER A 207      32.719  -8.766 -25.828  1.00 93.50           O  
ATOM   1630  N   LEU A 208      31.438  -5.559 -24.641  1.00 94.00           N  
ATOM   1631  CA  LEU A 208      30.062  -5.121 -24.844  1.00 94.00           C  
ATOM   1632  C   LEU A 208      30.016  -3.652 -25.266  1.00 94.00           C  
ATOM   1633  CB  LEU A 208      29.234  -5.328 -23.578  1.00 94.00           C  
ATOM   1634  O   LEU A 208      29.219  -3.273 -26.125  1.00 94.00           O  
ATOM   1635  CG  LEU A 208      28.891  -6.773 -23.219  1.00 94.00           C  
ATOM   1636  CD1 LEU A 208      28.344  -6.852 -21.797  1.00 94.00           C  
ATOM   1637  CD2 LEU A 208      27.906  -7.352 -24.219  1.00 94.00           C  
ATOM   1638  N   TYR A 209      30.938  -2.803 -24.750  1.00 94.69           N  
ATOM   1639  CA  TYR A 209      30.781  -1.364 -24.938  1.00 94.69           C  
ATOM   1640  C   TYR A 209      32.031  -0.742 -25.516  1.00 94.69           C  
ATOM   1641  CB  TYR A 209      30.438  -0.692 -23.594  1.00 94.69           C  
ATOM   1642  O   TYR A 209      32.062   0.456 -25.812  1.00 94.69           O  
ATOM   1643  CG  TYR A 209      29.234  -1.289 -22.906  1.00 94.69           C  
ATOM   1644  CD1 TYR A 209      27.984  -1.236 -23.500  1.00 94.69           C  
ATOM   1645  CD2 TYR A 209      29.359  -1.906 -21.672  1.00 94.69           C  
ATOM   1646  CE1 TYR A 209      26.859  -1.782 -22.859  1.00 94.69           C  
ATOM   1647  CE2 TYR A 209      28.266  -2.457 -21.031  1.00 94.69           C  
ATOM   1648  OH  TYR A 209      25.922  -2.934 -21.000  1.00 94.69           O  
ATOM   1649  CZ  TYR A 209      27.016  -2.391 -21.625  1.00 94.69           C  
ATOM   1650  N   GLN A 210      33.188  -1.495 -25.656  1.00 93.25           N  
ATOM   1651  CA  GLN A 210      34.438  -1.110 -26.281  1.00 93.25           C  
ATOM   1652  C   GLN A 210      35.188  -0.083 -25.422  1.00 93.25           C  
ATOM   1653  CB  GLN A 210      34.188  -0.554 -27.688  1.00 93.25           C  
ATOM   1654  O   GLN A 210      36.344   0.218 -25.688  1.00 93.25           O  
ATOM   1655  CG  GLN A 210      33.719  -1.595 -28.672  1.00 93.25           C  
ATOM   1656  CD  GLN A 210      34.719  -2.709 -28.906  1.00 93.25           C  
ATOM   1657  NE2 GLN A 210      34.250  -3.947 -28.906  1.00 93.25           N  
ATOM   1658  OE1 GLN A 210      35.906  -2.459 -29.062  1.00 93.25           O  
ATOM   1659  N   ASN A 211      34.469   0.493 -24.438  1.00 89.00           N  
ATOM   1660  CA  ASN A 211      35.062   1.499 -23.547  1.00 89.00           C  
ATOM   1661  C   ASN A 211      35.312   0.943 -22.156  1.00 89.00           C  
ATOM   1662  CB  ASN A 211      34.156   2.736 -23.484  1.00 89.00           C  
ATOM   1663  O   ASN A 211      34.406   0.375 -21.547  1.00 89.00           O  
ATOM   1664  CG  ASN A 211      34.062   3.461 -24.812  1.00 89.00           C  
ATOM   1665  ND2 ASN A 211      32.875   3.939 -25.141  1.00 89.00           N  
ATOM   1666  OD1 ASN A 211      35.062   3.588 -25.531  1.00 89.00           O  
ATOM   1667  N   ALA A 212      36.562   1.085 -21.625  1.00 86.00           N  
ATOM   1668  CA  ALA A 212      36.938   0.566 -20.312  1.00 86.00           C  
ATOM   1669  C   ALA A 212      36.375   1.441 -19.188  1.00 86.00           C  
ATOM   1670  CB  ALA A 212      38.469   0.470 -20.188  1.00 86.00           C  
ATOM   1671  O   ALA A 212      35.969   0.935 -18.141  1.00 86.00           O  
ATOM   1672  N   ASP A 213      36.250   2.777 -19.500  1.00 89.25           N  
ATOM   1673  CA  ASP A 213      35.719   3.740 -18.547  1.00 89.25           C  
ATOM   1674  C   ASP A 213      34.438   4.391 -19.062  1.00 89.25           C  
ATOM   1675  CB  ASP A 213      36.750   4.812 -18.219  1.00 89.25           C  
ATOM   1676  O   ASP A 213      34.500   5.426 -19.734  1.00 89.25           O  
ATOM   1677  CG  ASP A 213      37.969   4.258 -17.516  1.00 89.25           C  
ATOM   1678  OD1 ASP A 213      37.844   3.305 -16.719  1.00 89.25           O  
ATOM   1679  OD2 ASP A 213      39.094   4.781 -17.750  1.00 89.25           O  
ATOM   1680  N   THR A 214      33.312   3.805 -18.750  1.00 94.00           N  
ATOM   1681  CA  THR A 214      32.031   4.277 -19.281  1.00 94.00           C  
ATOM   1682  C   THR A 214      31.250   5.070 -18.219  1.00 94.00           C  
ATOM   1683  CB  THR A 214      31.156   3.107 -19.781  1.00 94.00           C  
ATOM   1684  O   THR A 214      31.500   4.922 -17.031  1.00 94.00           O  
ATOM   1685  CG2 THR A 214      31.891   2.299 -20.844  1.00 94.00           C  
ATOM   1686  OG1 THR A 214      30.844   2.248 -18.672  1.00 94.00           O  
ATOM   1687  N   TYR A 215      30.391   5.895 -18.734  1.00 95.81           N  
ATOM   1688  CA  TYR A 215      29.484   6.629 -17.844  1.00 95.81           C  
ATOM   1689  C   TYR A 215      28.109   6.758 -18.469  1.00 95.81           C  
ATOM   1690  CB  TYR A 215      30.062   8.016 -17.547  1.00 95.81           C  
ATOM   1691  O   TYR A 215      27.953   6.648 -19.688  1.00 95.81           O  
ATOM   1692  CG  TYR A 215      29.969   8.984 -18.703  1.00 95.81           C  
ATOM   1693  CD1 TYR A 215      31.016   9.117 -19.594  1.00 95.81           C  
ATOM   1694  CD2 TYR A 215      28.828   9.758 -18.906  1.00 95.81           C  
ATOM   1695  CE1 TYR A 215      30.953  10.008 -20.672  1.00 95.81           C  
ATOM   1696  CE2 TYR A 215      28.750  10.648 -19.969  1.00 95.81           C  
ATOM   1697  OH  TYR A 215      29.719  11.641 -21.891  1.00 95.81           O  
ATOM   1698  CZ  TYR A 215      29.797  10.766 -20.844  1.00 95.81           C  
ATOM   1699  N   VAL A 216      27.188   7.004 -17.547  1.00 96.75           N  
ATOM   1700  CA  VAL A 216      25.812   7.270 -17.953  1.00 96.75           C  
ATOM   1701  C   VAL A 216      25.297   8.539 -17.281  1.00 96.75           C  
ATOM   1702  CB  VAL A 216      24.875   6.082 -17.625  1.00 96.75           C  
ATOM   1703  O   VAL A 216      25.406   8.688 -16.062  1.00 96.75           O  
ATOM   1704  CG1 VAL A 216      23.422   6.406 -18.000  1.00 96.75           C  
ATOM   1705  CG2 VAL A 216      25.344   4.816 -18.344  1.00 96.75           C  
ATOM   1706  N   PHE A 217      24.797   9.383 -18.172  1.00 96.75           N  
ATOM   1707  CA  PHE A 217      24.203  10.617 -17.656  1.00 96.75           C  
ATOM   1708  C   PHE A 217      22.719  10.672 -17.984  1.00 96.75           C  
ATOM   1709  CB  PHE A 217      24.922  11.836 -18.234  1.00 96.75           C  
ATOM   1710  O   PHE A 217      22.328  10.453 -19.125  1.00 96.75           O  
ATOM   1711  CG  PHE A 217      24.266  13.148 -17.891  1.00 96.75           C  
ATOM   1712  CD1 PHE A 217      23.375  13.742 -18.781  1.00 96.75           C  
ATOM   1713  CD2 PHE A 217      24.531  13.773 -16.688  1.00 96.75           C  
ATOM   1714  CE1 PHE A 217      22.766  14.953 -18.469  1.00 96.75           C  
ATOM   1715  CE2 PHE A 217      23.922  14.984 -16.359  1.00 96.75           C  
ATOM   1716  CZ  PHE A 217      23.031  15.570 -17.250  1.00 96.75           C  
ATOM   1717  N   VAL A 218      21.938  10.953 -16.969  1.00 95.50           N  
ATOM   1718  CA  VAL A 218      20.500  11.172 -17.125  1.00 95.50           C  
ATOM   1719  C   VAL A 218      20.109  12.523 -16.516  1.00 95.50           C  
ATOM   1720  CB  VAL A 218      19.672  10.039 -16.484  1.00 95.50           C  
ATOM   1721  O   VAL A 218      20.453  12.812 -15.375  1.00 95.50           O  
ATOM   1722  CG1 VAL A 218      18.172  10.242 -16.750  1.00 95.50           C  
ATOM   1723  CG2 VAL A 218      20.125   8.680 -17.016  1.00 95.50           C  
ATOM   1724  N   GLY A 219      19.438  13.305 -17.344  1.00 92.81           N  
ATOM   1725  CA  GLY A 219      19.094  14.625 -16.828  1.00 92.81           C  
ATOM   1726  C   GLY A 219      17.719  15.078 -17.234  1.00 92.81           C  
ATOM   1727  O   GLY A 219      17.281  14.836 -18.359  1.00 92.81           O  
ATOM   1728  N   SER A 220      17.000  15.664 -16.234  1.00 91.62           N  
ATOM   1729  CA  SER A 220      15.750  16.391 -16.406  1.00 91.62           C  
ATOM   1730  C   SER A 220      15.758  17.703 -15.633  1.00 91.62           C  
ATOM   1731  CB  SER A 220      14.555  15.539 -15.977  1.00 91.62           C  
ATOM   1732  O   SER A 220      16.766  18.062 -15.031  1.00 91.62           O  
ATOM   1733  OG  SER A 220      14.492  15.461 -14.562  1.00 91.62           O  
ATOM   1734  N   SER A 221      14.766  18.453 -15.742  1.00 87.00           N  
ATOM   1735  CA  SER A 221      14.680  19.719 -15.023  1.00 87.00           C  
ATOM   1736  C   SER A 221      14.875  19.500 -13.523  1.00 87.00           C  
ATOM   1737  CB  SER A 221      13.344  20.391 -15.281  1.00 87.00           C  
ATOM   1738  O   SER A 221      15.445  20.359 -12.844  1.00 87.00           O  
ATOM   1739  OG  SER A 221      12.266  19.562 -14.883  1.00 87.00           O  
ATOM   1740  N   LYS A 222      14.562  18.359 -13.000  1.00 82.06           N  
ATOM   1741  CA  LYS A 222      14.547  18.125 -11.562  1.00 82.06           C  
ATOM   1742  C   LYS A 222      15.570  17.047 -11.180  1.00 82.06           C  
ATOM   1743  CB  LYS A 222      13.148  17.703 -11.102  1.00 82.06           C  
ATOM   1744  O   LYS A 222      15.836  16.844  -9.992  1.00 82.06           O  
ATOM   1745  CG  LYS A 222      12.094  18.781 -11.242  1.00 82.06           C  
ATOM   1746  CD  LYS A 222      10.734  18.312 -10.750  1.00 82.06           C  
ATOM   1747  CE  LYS A 222       9.680  19.391 -10.906  1.00 82.06           C  
ATOM   1748  NZ  LYS A 222       8.336  18.938 -10.438  1.00 82.06           N  
ATOM   1749  N   TYR A 223      16.172  16.469 -12.156  1.00 84.94           N  
ATOM   1750  CA  TYR A 223      17.047  15.336 -11.891  1.00 84.94           C  
ATOM   1751  C   TYR A 223      18.250  15.344 -12.828  1.00 84.94           C  
ATOM   1752  CB  TYR A 223      16.297  14.008 -12.039  1.00 84.94           C  
ATOM   1753  O   TYR A 223      18.109  15.508 -14.039  1.00 84.94           O  
ATOM   1754  CG  TYR A 223      17.125  12.789 -11.719  1.00 84.94           C  
ATOM   1755  CD1 TYR A 223      17.781  12.094 -12.727  1.00 84.94           C  
ATOM   1756  CD2 TYR A 223      17.250  12.336 -10.414  1.00 84.94           C  
ATOM   1757  CE1 TYR A 223      18.547  10.969 -12.445  1.00 84.94           C  
ATOM   1758  CE2 TYR A 223      18.016  11.219 -10.117  1.00 84.94           C  
ATOM   1759  OH  TYR A 223      19.422   9.430 -10.844  1.00 84.94           O  
ATOM   1760  CZ  TYR A 223      18.672  10.539 -11.133  1.00 84.94           C  
ATOM   1761  N   SER A 224      19.422  15.367 -12.234  1.00 91.62           N  
ATOM   1762  CA  SER A 224      20.656  15.289 -13.000  1.00 91.62           C  
ATOM   1763  C   SER A 224      21.703  14.453 -12.273  1.00 91.62           C  
ATOM   1764  CB  SER A 224      21.219  16.688 -13.273  1.00 91.62           C  
ATOM   1765  O   SER A 224      22.172  14.828 -11.195  1.00 91.62           O  
ATOM   1766  OG  SER A 224      22.359  16.625 -14.094  1.00 91.62           O  
ATOM   1767  N   LYS A 225      22.016  13.336 -12.883  1.00 93.94           N  
ATOM   1768  CA  LYS A 225      22.969  12.445 -12.219  1.00 93.94           C  
ATOM   1769  C   LYS A 225      23.859  11.727 -13.227  1.00 93.94           C  
ATOM   1770  CB  LYS A 225      22.234  11.422 -11.352  1.00 93.94           C  
ATOM   1771  O   LYS A 225      23.406  11.367 -14.312  1.00 93.94           O  
ATOM   1772  CG  LYS A 225      23.125  10.695 -10.352  1.00 93.94           C  
ATOM   1773  CD  LYS A 225      22.297   9.891  -9.352  1.00 93.94           C  
ATOM   1774  CE  LYS A 225      23.188   9.203  -8.328  1.00 93.94           C  
ATOM   1775  NZ  LYS A 225      22.391   8.422  -7.332  1.00 93.94           N  
ATOM   1776  N   LYS A 226      25.062  11.602 -12.867  1.00 95.12           N  
ATOM   1777  CA  LYS A 226      26.031  10.812 -13.633  1.00 95.12           C  
ATOM   1778  C   LYS A 226      26.359   9.508 -12.914  1.00 95.12           C  
ATOM   1779  CB  LYS A 226      27.312  11.609 -13.875  1.00 95.12           C  
ATOM   1780  O   LYS A 226      26.641   9.508 -11.711  1.00 95.12           O  
ATOM   1781  CG  LYS A 226      28.266  10.961 -14.867  1.00 95.12           C  
ATOM   1782  CD  LYS A 226      29.469  11.859 -15.156  1.00 95.12           C  
ATOM   1783  CE  LYS A 226      30.422  11.211 -16.141  1.00 95.12           C  
ATOM   1784  NZ  LYS A 226      31.562  12.117 -16.484  1.00 95.12           N  
ATOM   1785  N   PHE A 227      26.359   8.398 -13.648  1.00 95.56           N  
ATOM   1786  CA  PHE A 227      26.578   7.078 -13.070  1.00 95.56           C  
ATOM   1787  C   PHE A 227      27.812   6.418 -13.664  1.00 95.56           C  
ATOM   1788  CB  PHE A 227      25.344   6.191 -13.289  1.00 95.56           C  
ATOM   1789  O   PHE A 227      28.047   6.496 -14.875  1.00 95.56           O  
ATOM   1790  CG  PHE A 227      24.094   6.734 -12.672  1.00 95.56           C  
ATOM   1791  CD1 PHE A 227      23.719   6.379 -11.383  1.00 95.56           C  
ATOM   1792  CD2 PHE A 227      23.266   7.598 -13.391  1.00 95.56           C  
ATOM   1793  CE1 PHE A 227      22.547   6.879 -10.812  1.00 95.56           C  
ATOM   1794  CE2 PHE A 227      22.109   8.102 -12.820  1.00 95.56           C  
ATOM   1795  CZ  PHE A 227      21.750   7.742 -11.531  1.00 95.56           C  
ATOM   1796  N   LYS A 228      28.500   5.770 -12.781  1.00 95.12           N  
ATOM   1797  CA  LYS A 228      29.609   4.906 -13.195  1.00 95.12           C  
ATOM   1798  C   LYS A 228      29.312   3.445 -12.883  1.00 95.12           C  
ATOM   1799  CB  LYS A 228      30.906   5.340 -12.523  1.00 95.12           C  
ATOM   1800  O   LYS A 228      28.922   3.115 -11.758  1.00 95.12           O  
ATOM   1801  CG  LYS A 228      31.484   6.648 -13.055  1.00 95.12           C  
ATOM   1802  CD  LYS A 228      32.875   6.930 -12.484  1.00 95.12           C  
ATOM   1803  CE  LYS A 228      33.438   8.234 -13.016  1.00 95.12           C  
ATOM   1804  NZ  LYS A 228      34.781   8.523 -12.453  1.00 95.12           N  
ATOM   1805  N   PRO A 229      29.469   2.576 -13.914  1.00 94.50           N  
ATOM   1806  CA  PRO A 229      29.172   1.166 -13.648  1.00 94.50           C  
ATOM   1807  C   PRO A 229      30.156   0.530 -12.664  1.00 94.50           C  
ATOM   1808  CB  PRO A 229      29.281   0.516 -15.031  1.00 94.50           C  
ATOM   1809  O   PRO A 229      31.312   0.939 -12.594  1.00 94.50           O  
ATOM   1810  CG  PRO A 229      30.219   1.398 -15.789  1.00 94.50           C  
ATOM   1811  CD  PRO A 229      30.016   2.816 -15.336  1.00 94.50           C  
ATOM   1812  N   GLU A 230      29.656  -0.387 -11.898  1.00 94.25           N  
ATOM   1813  CA  GLU A 230      30.469  -1.157 -10.961  1.00 94.25           C  
ATOM   1814  C   GLU A 230      30.906  -2.486 -11.570  1.00 94.25           C  
ATOM   1815  CB  GLU A 230      29.703  -1.399  -9.656  1.00 94.25           C  
ATOM   1816  O   GLU A 230      30.078  -3.391 -11.750  1.00 94.25           O  
ATOM   1817  CG  GLU A 230      30.562  -2.023  -8.555  1.00 94.25           C  
ATOM   1818  CD  GLU A 230      29.781  -2.260  -7.270  1.00 94.25           C  
ATOM   1819  OE1 GLU A 230      30.344  -2.871  -6.332  1.00 94.25           O  
ATOM   1820  OE2 GLU A 230      28.609  -1.831  -7.195  1.00 94.25           O  
ATOM   1821  N   ILE A 231      32.188  -2.557 -11.820  1.00 93.62           N  
ATOM   1822  CA  ILE A 231      32.719  -3.785 -12.383  1.00 93.62           C  
ATOM   1823  C   ILE A 231      33.281  -4.660 -11.258  1.00 93.62           C  
ATOM   1824  CB  ILE A 231      33.844  -3.486 -13.422  1.00 93.62           C  
ATOM   1825  O   ILE A 231      34.312  -4.324 -10.641  1.00 93.62           O  
ATOM   1826  CG1 ILE A 231      33.312  -2.549 -14.508  1.00 93.62           C  
ATOM   1827  CG2 ILE A 231      34.375  -4.785 -14.031  1.00 93.62           C  
ATOM   1828  CD1 ILE A 231      34.375  -2.049 -15.469  1.00 93.62           C  
ATOM   1829  N   ALA A 232      32.562  -5.703 -11.086  1.00 93.12           N  
ATOM   1830  CA  ALA A 232      32.969  -6.578  -9.984  1.00 93.12           C  
ATOM   1831  C   ALA A 232      32.469  -8.008 -10.211  1.00 93.12           C  
ATOM   1832  CB  ALA A 232      32.406  -6.039  -8.656  1.00 93.12           C  
ATOM   1833  O   ALA A 232      31.406  -8.219 -10.797  1.00 93.12           O  
ATOM   1834  N   THR A 233      33.312  -8.922  -9.750  1.00 91.69           N  
ATOM   1835  CA  THR A 233      32.906 -10.320  -9.797  1.00 91.69           C  
ATOM   1836  C   THR A 233      31.844 -10.609  -8.750  1.00 91.69           C  
ATOM   1837  CB  THR A 233      34.125 -11.250  -9.570  1.00 91.69           C  
ATOM   1838  O   THR A 233      31.984 -10.227  -7.582  1.00 91.69           O  
ATOM   1839  CG2 THR A 233      33.719 -12.711  -9.758  1.00 91.69           C  
ATOM   1840  OG1 THR A 233      35.156 -10.922 -10.508  1.00 91.69           O  
ATOM   1841  N   ARG A 234      30.812 -11.312  -9.227  1.00 92.00           N  
ATOM   1842  CA  ARG A 234      29.672 -11.633  -8.367  1.00 92.00           C  
ATOM   1843  C   ARG A 234      29.219 -13.078  -8.586  1.00 92.00           C  
ATOM   1844  CB  ARG A 234      28.516 -10.680  -8.625  1.00 92.00           C  
ATOM   1845  O   ARG A 234      29.453 -13.656  -9.641  1.00 92.00           O  
ATOM   1846  CG  ARG A 234      28.859  -9.211  -8.422  1.00 92.00           C  
ATOM   1847  CD  ARG A 234      27.719  -8.297  -8.852  1.00 92.00           C  
ATOM   1848  NE  ARG A 234      28.078  -6.887  -8.711  1.00 92.00           N  
ATOM   1849  NH1 ARG A 234      29.234  -6.766 -10.719  1.00 92.00           N  
ATOM   1850  NH2 ARG A 234      29.062  -4.918  -9.375  1.00 92.00           N  
ATOM   1851  CZ  ARG A 234      28.797  -6.191  -9.602  1.00 92.00           C  
ATOM   1852  N   PRO A 235      28.531 -13.586  -7.621  1.00 92.31           N  
ATOM   1853  CA  PRO A 235      27.938 -14.906  -7.840  1.00 92.31           C  
ATOM   1854  C   PRO A 235      26.875 -14.906  -8.930  1.00 92.31           C  
ATOM   1855  CB  PRO A 235      27.328 -15.250  -6.477  1.00 92.31           C  
ATOM   1856  O   PRO A 235      26.172 -13.898  -9.109  1.00 92.31           O  
ATOM   1857  CG  PRO A 235      28.016 -14.352  -5.508  1.00 92.31           C  
ATOM   1858  CD  PRO A 235      28.438 -13.102  -6.230  1.00 92.31           C  
ATOM   1859  N   LYS A 236      26.750 -15.953  -9.594  1.00 92.31           N  
ATOM   1860  CA  LYS A 236      25.750 -16.062 -10.664  1.00 92.31           C  
ATOM   1861  C   LYS A 236      24.344 -16.203 -10.094  1.00 92.31           C  
ATOM   1862  CB  LYS A 236      26.078 -17.234 -11.586  1.00 92.31           C  
ATOM   1863  O   LYS A 236      24.125 -17.016  -9.188  1.00 92.31           O  
ATOM   1864  CG  LYS A 236      27.328 -17.031 -12.430  1.00 92.31           C  
ATOM   1865  CD  LYS A 236      27.531 -18.188 -13.406  1.00 92.31           C  
ATOM   1866  CE  LYS A 236      28.766 -17.984 -14.266  1.00 92.31           C  
ATOM   1867  NZ  LYS A 236      28.984 -19.125 -15.203  1.00 92.31           N  
ATOM   1868  N   VAL A 237      23.578 -15.391 -10.516  1.00 89.88           N  
ATOM   1869  CA  VAL A 237      22.141 -15.453 -10.227  1.00 89.88           C  
ATOM   1870  C   VAL A 237      21.359 -15.633 -11.523  1.00 89.88           C  
ATOM   1871  CB  VAL A 237      21.672 -14.180  -9.484  1.00 89.88           C  
ATOM   1872  O   VAL A 237      21.484 -14.828 -12.445  1.00 89.88           O  
ATOM   1873  CG1 VAL A 237      20.172 -14.266  -9.180  1.00 89.88           C  
ATOM   1874  CG2 VAL A 237      22.469 -13.977  -8.203  1.00 89.88           C  
ATOM   1875  N   ARG A 238      20.672 -16.781 -11.609  1.00 88.31           N  
ATOM   1876  CA  ARG A 238      19.922 -17.125 -12.812  1.00 88.31           C  
ATOM   1877  C   ARG A 238      20.844 -17.156 -14.039  1.00 88.31           C  
ATOM   1878  CB  ARG A 238      18.781 -16.141 -13.039  1.00 88.31           C  
ATOM   1879  O   ARG A 238      20.469 -16.672 -15.109  1.00 88.31           O  
ATOM   1880  CG  ARG A 238      17.688 -16.203 -11.977  1.00 88.31           C  
ATOM   1881  CD  ARG A 238      16.516 -15.297 -12.312  1.00 88.31           C  
ATOM   1882  NE  ARG A 238      16.516 -14.102 -11.484  1.00 88.31           N  
ATOM   1883  NH1 ARG A 238      14.227 -13.781 -11.594  1.00 88.31           N  
ATOM   1884  NH2 ARG A 238      15.531 -12.328 -10.398  1.00 88.31           N  
ATOM   1885  CZ  ARG A 238      15.430 -13.406 -11.156  1.00 88.31           C  
ATOM   1886  N   GLY A 239      22.109 -17.578 -13.797  1.00 88.81           N  
ATOM   1887  CA  GLY A 239      23.062 -17.812 -14.875  1.00 88.81           C  
ATOM   1888  C   GLY A 239      23.797 -16.562 -15.312  1.00 88.81           C  
ATOM   1889  O   GLY A 239      24.500 -16.578 -16.312  1.00 88.81           O  
ATOM   1890  N   GLN A 240      23.531 -15.383 -14.531  1.00 92.19           N  
ATOM   1891  CA  GLN A 240      24.156 -14.117 -14.883  1.00 92.19           C  
ATOM   1892  C   GLN A 240      25.141 -13.680 -13.812  1.00 92.19           C  
ATOM   1893  CB  GLN A 240      23.094 -13.031 -15.094  1.00 92.19           C  
ATOM   1894  O   GLN A 240      24.812 -13.648 -12.625  1.00 92.19           O  
ATOM   1895  CG  GLN A 240      22.125 -13.328 -16.234  1.00 92.19           C  
ATOM   1896  CD  GLN A 240      22.812 -13.383 -17.578  1.00 92.19           C  
ATOM   1897  NE2 GLN A 240      22.359 -14.289 -18.438  1.00 92.19           N  
ATOM   1898  OE1 GLN A 240      23.750 -12.625 -17.859  1.00 92.19           O  
ATOM   1899  N   ALA A 241      26.312 -13.305 -14.266  1.00 93.38           N  
ATOM   1900  CA  ALA A 241      27.344 -12.805 -13.352  1.00 93.38           C  
ATOM   1901  C   ALA A 241      27.312 -11.281 -13.273  1.00 93.38           C  
ATOM   1902  CB  ALA A 241      28.719 -13.281 -13.797  1.00 93.38           C  
ATOM   1903  O   ALA A 241      27.844 -10.695 -12.320  1.00 93.38           O  
ATOM   1904  N   GLY A 242      26.656 -10.656 -14.211  1.00 93.88           N  
ATOM   1905  CA  GLY A 242      26.453  -9.219 -14.203  1.00 93.88           C  
ATOM   1906  C   GLY A 242      25.219  -8.805 -13.422  1.00 93.88           C  
ATOM   1907  O   GLY A 242      24.391  -9.648 -13.047  1.00 93.88           O  
ATOM   1908  N   ARG A 243      25.156  -7.418 -13.109  1.00 95.44           N  
ATOM   1909  CA  ARG A 243      23.969  -6.844 -12.477  1.00 95.44           C  
ATOM   1910  C   ARG A 243      23.422  -5.676 -13.289  1.00 95.44           C  
ATOM   1911  CB  ARG A 243      24.281  -6.391 -11.047  1.00 95.44           C  
ATOM   1912  O   ARG A 243      24.188  -4.980 -13.969  1.00 95.44           O  
ATOM   1913  CG  ARG A 243      24.750  -7.512 -10.133  1.00 95.44           C  
ATOM   1914  CD  ARG A 243      23.625  -8.484  -9.820  1.00 95.44           C  
ATOM   1915  NE  ARG A 243      24.031  -9.508  -8.867  1.00 95.44           N  
ATOM   1916  NH1 ARG A 243      24.953 -10.914 -10.453  1.00 95.44           N  
ATOM   1917  NH2 ARG A 243      25.000 -11.492  -8.234  1.00 95.44           N  
ATOM   1918  CZ  ARG A 243      24.656 -10.641  -9.188  1.00 95.44           C  
ATOM   1919  N   MET A 244      22.047  -5.562 -13.164  1.00 95.75           N  
ATOM   1920  CA  MET A 244      21.406  -4.391 -13.758  1.00 95.75           C  
ATOM   1921  C   MET A 244      20.562  -3.646 -12.727  1.00 95.75           C  
ATOM   1922  CB  MET A 244      20.547  -4.793 -14.953  1.00 95.75           C  
ATOM   1923  O   MET A 244      19.688  -4.238 -12.094  1.00 95.75           O  
ATOM   1924  CG  MET A 244      21.328  -5.086 -16.219  1.00 95.75           C  
ATOM   1925  SD  MET A 244      20.250  -5.512 -17.641  1.00 95.75           S  
ATOM   1926  CE  MET A 244      20.922  -4.387 -18.891  1.00 95.75           C  
ATOM   1927  N   ASN A 245      20.922  -2.408 -12.594  1.00 96.56           N  
ATOM   1928  CA  ASN A 245      20.094  -1.562 -11.750  1.00 96.56           C  
ATOM   1929  C   ASN A 245      19.047  -0.817 -12.578  1.00 96.56           C  
ATOM   1930  CB  ASN A 245      20.938  -0.573 -10.961  1.00 96.56           C  
ATOM   1931  O   ASN A 245      19.344  -0.290 -13.648  1.00 96.56           O  
ATOM   1932  CG  ASN A 245      21.812  -1.254  -9.914  1.00 96.56           C  
ATOM   1933  ND2 ASN A 245      22.844  -0.558  -9.461  1.00 96.56           N  
ATOM   1934  OD1 ASN A 245      21.547  -2.396  -9.531  1.00 96.56           O  
ATOM   1935  N   TYR A 246      17.875  -0.732 -12.055  1.00 97.06           N  
ATOM   1936  CA  TYR A 246      16.750  -0.111 -12.758  1.00 97.06           C  
ATOM   1937  C   TYR A 246      16.312   1.165 -12.055  1.00 97.06           C  
ATOM   1938  CB  TYR A 246      15.578  -1.086 -12.867  1.00 97.06           C  
ATOM   1939  O   TYR A 246      16.219   1.205 -10.828  1.00 97.06           O  
ATOM   1940  CG  TYR A 246      15.961  -2.443 -13.406  1.00 97.06           C  
ATOM   1941  CD1 TYR A 246      16.109  -2.658 -14.773  1.00 97.06           C  
ATOM   1942  CD2 TYR A 246      16.172  -3.514 -12.547  1.00 97.06           C  
ATOM   1943  CE1 TYR A 246      16.453  -3.908 -15.273  1.00 97.06           C  
ATOM   1944  CE2 TYR A 246      16.531  -4.770 -13.031  1.00 97.06           C  
ATOM   1945  OH  TYR A 246      17.016  -6.195 -14.883  1.00 97.06           O  
ATOM   1946  CZ  TYR A 246      16.672  -4.957 -14.398  1.00 97.06           C  
ATOM   1947  N   TYR A 247      15.992   2.100 -12.938  1.00 96.12           N  
ATOM   1948  CA  TYR A 247      15.609   3.414 -12.438  1.00 96.12           C  
ATOM   1949  C   TYR A 247      14.320   3.893 -13.102  1.00 96.12           C  
ATOM   1950  CB  TYR A 247      16.719   4.430 -12.672  1.00 96.12           C  
ATOM   1951  O   TYR A 247      13.922   3.369 -14.141  1.00 96.12           O  
ATOM   1952  CG  TYR A 247      18.031   4.066 -12.000  1.00 96.12           C  
ATOM   1953  CD1 TYR A 247      18.375   4.609 -10.766  1.00 96.12           C  
ATOM   1954  CD2 TYR A 247      18.922   3.186 -12.602  1.00 96.12           C  
ATOM   1955  CE1 TYR A 247      19.562   4.277 -10.141  1.00 96.12           C  
ATOM   1956  CE2 TYR A 247      20.125   2.848 -11.992  1.00 96.12           C  
ATOM   1957  OH  TYR A 247      21.625   3.066 -10.148  1.00 96.12           O  
ATOM   1958  CZ  TYR A 247      20.438   3.398 -10.758  1.00 96.12           C  
ATOM   1959  N   TRP A 248      13.711   4.918 -12.516  1.00 95.12           N  
ATOM   1960  CA  TRP A 248      12.523   5.531 -13.102  1.00 95.12           C  
ATOM   1961  C   TRP A 248      12.547   7.047 -12.914  1.00 95.12           C  
ATOM   1962  CB  TRP A 248      11.250   4.945 -12.477  1.00 95.12           C  
ATOM   1963  O   TRP A 248      13.172   7.551 -11.977  1.00 95.12           O  
ATOM   1964  CG  TRP A 248      11.141   5.168 -11.000  1.00 95.12           C  
ATOM   1965  CD1 TRP A 248      11.625   4.359 -10.008  1.00 95.12           C  
ATOM   1966  CD2 TRP A 248      10.500   6.270 -10.344  1.00 95.12           C  
ATOM   1967  CE2 TRP A 248      10.633   6.062  -8.953  1.00 95.12           C  
ATOM   1968  CE3 TRP A 248       9.828   7.410 -10.805  1.00 95.12           C  
ATOM   1969  NE1 TRP A 248      11.320   4.895  -8.773  1.00 95.12           N  
ATOM   1970  CH2 TRP A 248       9.461   8.070  -8.492  1.00 95.12           C  
ATOM   1971  CZ2 TRP A 248      10.117   6.961  -8.016  1.00 95.12           C  
ATOM   1972  CZ3 TRP A 248       9.312   8.297  -9.867  1.00 95.12           C  
ATOM   1973  N   THR A 249      11.984   7.703 -13.867  1.00 94.56           N  
ATOM   1974  CA  THR A 249      11.867   9.156 -13.789  1.00 94.56           C  
ATOM   1975  C   THR A 249      10.492   9.617 -14.250  1.00 94.56           C  
ATOM   1976  CB  THR A 249      12.953   9.852 -14.625  1.00 94.56           C  
ATOM   1977  O   THR A 249       9.984   9.141 -15.273  1.00 94.56           O  
ATOM   1978  CG2 THR A 249      12.898  11.367 -14.453  1.00 94.56           C  
ATOM   1979  OG1 THR A 249      14.242   9.383 -14.219  1.00 94.56           O  
ATOM   1980  N   LEU A 250       9.867  10.477 -13.430  1.00 94.06           N  
ATOM   1981  CA  LEU A 250       8.617  11.102 -13.852  1.00 94.06           C  
ATOM   1982  C   LEU A 250       8.883  12.414 -14.586  1.00 94.06           C  
ATOM   1983  CB  LEU A 250       7.711  11.359 -12.641  1.00 94.06           C  
ATOM   1984  O   LEU A 250       9.523  13.312 -14.047  1.00 94.06           O  
ATOM   1985  CG  LEU A 250       7.152  10.125 -11.938  1.00 94.06           C  
ATOM   1986  CD1 LEU A 250       6.398  10.531 -10.672  1.00 94.06           C  
ATOM   1987  CD2 LEU A 250       6.246   9.336 -12.875  1.00 94.06           C  
ATOM   1988  N   VAL A 251       8.445  12.516 -15.828  1.00 94.94           N  
ATOM   1989  CA  VAL A 251       8.680  13.688 -16.656  1.00 94.94           C  
ATOM   1990  C   VAL A 251       7.395  14.508 -16.766  1.00 94.94           C  
ATOM   1991  CB  VAL A 251       9.188  13.305 -18.062  1.00 94.94           C  
ATOM   1992  O   VAL A 251       6.391  14.031 -17.297  1.00 94.94           O  
ATOM   1993  CG1 VAL A 251       9.539  14.547 -18.875  1.00 94.94           C  
ATOM   1994  CG2 VAL A 251      10.391  12.367 -17.969  1.00 94.94           C  
ATOM   1995  N   GLU A 252       7.418  15.703 -16.266  1.00 94.50           N  
ATOM   1996  CA  GLU A 252       6.254  16.578 -16.281  1.00 94.50           C  
ATOM   1997  C   GLU A 252       5.977  17.094 -17.703  1.00 94.50           C  
ATOM   1998  CB  GLU A 252       6.449  17.766 -15.328  1.00 94.50           C  
ATOM   1999  O   GLU A 252       6.879  17.156 -18.531  1.00 94.50           O  
ATOM   2000  CG  GLU A 252       6.531  17.344 -13.867  1.00 94.50           C  
ATOM   2001  CD  GLU A 252       6.738  18.531 -12.922  1.00 94.50           C  
ATOM   2002  OE1 GLU A 252       6.637  18.344 -11.688  1.00 94.50           O  
ATOM   2003  OE2 GLU A 252       7.000  19.641 -13.422  1.00 94.50           O  
ATOM   2004  N   PRO A 253       4.676  17.516 -17.828  1.00 94.38           N  
ATOM   2005  CA  PRO A 253       4.340  18.078 -19.141  1.00 94.38           C  
ATOM   2006  C   PRO A 253       5.207  19.281 -19.500  1.00 94.38           C  
ATOM   2007  CB  PRO A 253       2.875  18.500 -18.969  1.00 94.38           C  
ATOM   2008  O   PRO A 253       5.379  20.188 -18.688  1.00 94.38           O  
ATOM   2009  CG  PRO A 253       2.348  17.625 -17.875  1.00 94.38           C  
ATOM   2010  CD  PRO A 253       3.449  17.375 -16.891  1.00 94.38           C  
ATOM   2011  N   GLY A 254       5.898  19.266 -20.688  1.00 94.12           N  
ATOM   2012  CA  GLY A 254       6.730  20.359 -21.141  1.00 94.12           C  
ATOM   2013  C   GLY A 254       8.188  20.203 -20.750  1.00 94.12           C  
ATOM   2014  O   GLY A 254       9.039  21.000 -21.172  1.00 94.12           O  
ATOM   2015  N   ASP A 255       8.477  19.203 -19.906  1.00 95.38           N  
ATOM   2016  CA  ASP A 255       9.844  18.938 -19.453  1.00 95.38           C  
ATOM   2017  C   ASP A 255      10.539  17.953 -20.391  1.00 95.38           C  
ATOM   2018  CB  ASP A 255       9.844  18.391 -18.031  1.00 95.38           C  
ATOM   2019  O   ASP A 255       9.883  17.219 -21.141  1.00 95.38           O  
ATOM   2020  CG  ASP A 255      11.188  18.547 -17.344  1.00 95.38           C  
ATOM   2021  OD1 ASP A 255      12.086  19.203 -17.891  1.00 95.38           O  
ATOM   2022  OD2 ASP A 255      11.352  17.984 -16.234  1.00 95.38           O  
ATOM   2023  N   THR A 256      11.891  17.859 -20.297  1.00 95.62           N  
ATOM   2024  CA  THR A 256      12.703  17.016 -21.172  1.00 95.62           C  
ATOM   2025  C   THR A 256      13.586  16.078 -20.344  1.00 95.62           C  
ATOM   2026  CB  THR A 256      13.578  17.859 -22.109  1.00 95.62           C  
ATOM   2027  O   THR A 256      14.117  16.484 -19.312  1.00 95.62           O  
ATOM   2028  CG2 THR A 256      14.383  16.969 -23.062  1.00 95.62           C  
ATOM   2029  OG1 THR A 256      12.742  18.734 -22.891  1.00 95.62           O  
ATOM   2030  N   ILE A 257      13.688  14.898 -20.750  1.00 96.06           N  
ATOM   2031  CA  ILE A 257      14.648  13.969 -20.172  1.00 96.06           C  
ATOM   2032  C   ILE A 257      15.727  13.625 -21.203  1.00 96.06           C  
ATOM   2033  CB  ILE A 257      13.961  12.680 -19.656  1.00 96.06           C  
ATOM   2034  O   ILE A 257      15.414  13.352 -22.359  1.00 96.06           O  
ATOM   2035  CG1 ILE A 257      14.977  11.773 -18.953  1.00 96.06           C  
ATOM   2036  CG2 ILE A 257      13.281  11.938 -20.812  1.00 96.06           C  
ATOM   2037  CD1 ILE A 257      14.344  10.625 -18.172  1.00 96.06           C  
ATOM   2038  N   THR A 258      16.969  13.695 -20.703  1.00 96.88           N  
ATOM   2039  CA  THR A 258      18.094  13.492 -21.609  1.00 96.88           C  
ATOM   2040  C   THR A 258      18.969  12.336 -21.141  1.00 96.88           C  
ATOM   2041  CB  THR A 258      18.953  14.766 -21.734  1.00 96.88           C  
ATOM   2042  O   THR A 258      19.250  12.219 -19.938  1.00 96.88           O  
ATOM   2043  CG2 THR A 258      20.078  14.578 -22.734  1.00 96.88           C  
ATOM   2044  OG1 THR A 258      18.109  15.852 -22.156  1.00 96.88           O  
ATOM   2045  N   PHE A 259      19.391  11.508 -22.094  1.00 96.75           N  
ATOM   2046  CA  PHE A 259      20.297  10.398 -21.812  1.00 96.75           C  
ATOM   2047  C   PHE A 259      21.609  10.570 -22.562  1.00 96.75           C  
ATOM   2048  CB  PHE A 259      19.641   9.062 -22.188  1.00 96.75           C  
ATOM   2049  O   PHE A 259      21.609  10.836 -23.766  1.00 96.75           O  
ATOM   2050  CG  PHE A 259      18.375   8.773 -21.438  1.00 96.75           C  
ATOM   2051  CD1 PHE A 259      18.406   8.109 -20.219  1.00 96.75           C  
ATOM   2052  CD2 PHE A 259      17.141   9.172 -21.938  1.00 96.75           C  
ATOM   2053  CE1 PHE A 259      17.234   7.836 -19.516  1.00 96.75           C  
ATOM   2054  CE2 PHE A 259      15.969   8.906 -21.250  1.00 96.75           C  
ATOM   2055  CZ  PHE A 259      16.016   8.234 -20.031  1.00 96.75           C  
ATOM   2056  N   GLU A 260      22.656  10.453 -21.844  1.00 96.50           N  
ATOM   2057  CA  GLU A 260      24.000  10.453 -22.406  1.00 96.50           C  
ATOM   2058  C   GLU A 260      24.828   9.305 -21.844  1.00 96.50           C  
ATOM   2059  CB  GLU A 260      24.688  11.789 -22.141  1.00 96.50           C  
ATOM   2060  O   GLU A 260      24.875   9.094 -20.641  1.00 96.50           O  
ATOM   2061  CG  GLU A 260      24.047  12.977 -22.828  1.00 96.50           C  
ATOM   2062  CD  GLU A 260      24.734  14.297 -22.547  1.00 96.50           C  
ATOM   2063  OE1 GLU A 260      24.250  15.352 -23.000  1.00 96.50           O  
ATOM   2064  OE2 GLU A 260      25.781  14.273 -21.859  1.00 96.50           O  
ATOM   2065  N   ALA A 261      25.469   8.578 -22.828  1.00 96.69           N  
ATOM   2066  CA  ALA A 261      26.203   7.430 -22.297  1.00 96.69           C  
ATOM   2067  C   ALA A 261      27.312   7.008 -23.266  1.00 96.69           C  
ATOM   2068  CB  ALA A 261      25.250   6.258 -22.047  1.00 96.69           C  
ATOM   2069  O   ALA A 261      27.172   7.117 -24.484  1.00 96.69           O  
ATOM   2070  N   THR A 262      28.391   6.555 -22.703  1.00 95.50           N  
ATOM   2071  CA  THR A 262      29.484   5.984 -23.484  1.00 95.50           C  
ATOM   2072  C   THR A 262      29.531   4.469 -23.328  1.00 95.50           C  
ATOM   2073  CB  THR A 262      30.844   6.582 -23.047  1.00 95.50           C  
ATOM   2074  O   THR A 262      30.422   3.809 -23.859  1.00 95.50           O  
ATOM   2075  CG2 THR A 262      30.891   8.078 -23.328  1.00 95.50           C  
ATOM   2076  OG1 THR A 262      31.031   6.352 -21.656  1.00 95.50           O  
ATOM   2077  N   GLY A 263      28.422   3.902 -22.609  1.00 94.62           N  
ATOM   2078  CA  GLY A 263      28.219   2.475 -22.422  1.00 94.62           C  
ATOM   2079  C   GLY A 263      27.375   2.141 -21.203  1.00 94.62           C  
ATOM   2080  O   GLY A 263      27.047   3.025 -20.422  1.00 94.62           O  
ATOM   2081  N   ASN A 264      26.781   0.958 -21.047  1.00 95.69           N  
ATOM   2082  CA  ASN A 264      26.172   0.346 -19.875  1.00 95.69           C  
ATOM   2083  C   ASN A 264      24.766   0.872 -19.641  1.00 95.69           C  
ATOM   2084  CB  ASN A 264      27.031   0.582 -18.641  1.00 95.69           C  
ATOM   2085  O   ASN A 264      24.109   0.522 -18.656  1.00 95.69           O  
ATOM   2086  CG  ASN A 264      28.375  -0.117 -18.719  1.00 95.69           C  
ATOM   2087  ND2 ASN A 264      28.438  -1.336 -18.203  1.00 95.69           N  
ATOM   2088  OD1 ASN A 264      29.344   0.435 -19.250  1.00 95.69           O  
ATOM   2089  N   LEU A 265      24.234   1.774 -20.547  1.00 95.88           N  
ATOM   2090  CA  LEU A 265      22.891   2.291 -20.422  1.00 95.88           C  
ATOM   2091  C   LEU A 265      21.875   1.318 -21.000  1.00 95.88           C  
ATOM   2092  CB  LEU A 265      22.766   3.654 -21.094  1.00 95.88           C  
ATOM   2093  O   LEU A 265      22.031   0.851 -22.141  1.00 95.88           O  
ATOM   2094  CG  LEU A 265      21.359   4.289 -21.094  1.00 95.88           C  
ATOM   2095  CD1 LEU A 265      20.938   4.613 -19.672  1.00 95.88           C  
ATOM   2096  CD2 LEU A 265      21.344   5.547 -21.953  1.00 95.88           C  
ATOM   2097  N   VAL A 266      20.938   0.903 -20.266  1.00 96.44           N  
ATOM   2098  CA  VAL A 266      19.719   0.257 -20.750  1.00 96.44           C  
ATOM   2099  C   VAL A 266      18.641   1.308 -21.000  1.00 96.44           C  
ATOM   2100  CB  VAL A 266      19.203  -0.806 -19.750  1.00 96.44           C  
ATOM   2101  O   VAL A 266      18.141   1.928 -20.047  1.00 96.44           O  
ATOM   2102  CG1 VAL A 266      17.953  -1.486 -20.281  1.00 96.44           C  
ATOM   2103  CG2 VAL A 266      20.297  -1.839 -19.469  1.00 96.44           C  
ATOM   2104  N   VAL A 267      18.328   1.497 -22.281  1.00 95.69           N  
ATOM   2105  CA  VAL A 267      17.531   2.645 -22.688  1.00 95.69           C  
ATOM   2106  C   VAL A 267      16.047   2.258 -22.703  1.00 95.69           C  
ATOM   2107  CB  VAL A 267      17.953   3.184 -24.062  1.00 95.69           C  
ATOM   2108  O   VAL A 267      15.711   1.085 -22.875  1.00 95.69           O  
ATOM   2109  CG1 VAL A 267      19.359   3.777 -24.000  1.00 95.69           C  
ATOM   2110  CG2 VAL A 267      17.891   2.076 -25.109  1.00 95.69           C  
ATOM   2111  N   PRO A 268      15.242   3.289 -22.516  1.00 96.06           N  
ATOM   2112  CA  PRO A 268      13.797   3.037 -22.609  1.00 96.06           C  
ATOM   2113  C   PRO A 268      13.320   2.836 -24.047  1.00 96.06           C  
ATOM   2114  CB  PRO A 268      13.180   4.297 -22.000  1.00 96.06           C  
ATOM   2115  O   PRO A 268      13.734   3.568 -24.938  1.00 96.06           O  
ATOM   2116  CG  PRO A 268      14.203   5.367 -22.219  1.00 96.06           C  
ATOM   2117  CD  PRO A 268      15.562   4.730 -22.234  1.00 96.06           C  
ATOM   2118  N   ARG A 269      12.500   1.853 -24.250  1.00 94.81           N  
ATOM   2119  CA  ARG A 269      11.812   1.689 -25.531  1.00 94.81           C  
ATOM   2120  C   ARG A 269      10.398   2.268 -25.469  1.00 94.81           C  
ATOM   2121  CB  ARG A 269      11.750   0.212 -25.922  1.00 94.81           C  
ATOM   2122  O   ARG A 269       9.977   2.992 -26.375  1.00 94.81           O  
ATOM   2123  CG  ARG A 269      11.039  -0.045 -27.250  1.00 94.81           C  
ATOM   2124  CD  ARG A 269      11.062  -1.519 -27.625  1.00 94.81           C  
ATOM   2125  NE  ARG A 269      10.344  -1.770 -28.875  1.00 94.81           N  
ATOM   2126  NH1 ARG A 269      10.938  -4.000 -29.000  1.00 94.81           N  
ATOM   2127  NH2 ARG A 269       9.609  -3.059 -30.625  1.00 94.81           N  
ATOM   2128  CZ  ARG A 269      10.297  -2.941 -29.500  1.00 94.81           C  
ATOM   2129  N   TYR A 270       9.703   1.940 -24.375  1.00 95.00           N  
ATOM   2130  CA  TYR A 270       8.352   2.432 -24.125  1.00 95.00           C  
ATOM   2131  C   TYR A 270       8.312   3.299 -22.875  1.00 95.00           C  
ATOM   2132  CB  TYR A 270       7.375   1.263 -23.984  1.00 95.00           C  
ATOM   2133  O   TYR A 270       9.148   3.141 -21.969  1.00 95.00           O  
ATOM   2134  CG  TYR A 270       7.086   0.549 -25.281  1.00 95.00           C  
ATOM   2135  CD1 TYR A 270       5.992   0.907 -26.062  1.00 95.00           C  
ATOM   2136  CD2 TYR A 270       7.902  -0.484 -25.719  1.00 95.00           C  
ATOM   2137  CE1 TYR A 270       5.719   0.251 -27.266  1.00 95.00           C  
ATOM   2138  CE2 TYR A 270       7.641  -1.146 -26.922  1.00 95.00           C  
ATOM   2139  OH  TYR A 270       6.285  -1.426 -28.859  1.00 95.00           O  
ATOM   2140  CZ  TYR A 270       6.551  -0.772 -27.672  1.00 95.00           C  
ATOM   2141  N   ALA A 271       7.312   4.191 -22.844  1.00 95.31           N  
ATOM   2142  CA  ALA A 271       7.016   5.023 -21.688  1.00 95.31           C  
ATOM   2143  C   ALA A 271       5.516   5.039 -21.391  1.00 95.31           C  
ATOM   2144  CB  ALA A 271       7.523   6.445 -21.906  1.00 95.31           C  
ATOM   2145  O   ALA A 271       4.715   4.570 -22.203  1.00 95.31           O  
ATOM   2146  N   PHE A 272       5.188   5.586 -20.141  1.00 95.12           N  
ATOM   2147  CA  PHE A 272       3.791   5.484 -19.719  1.00 95.12           C  
ATOM   2148  C   PHE A 272       3.240   6.855 -19.344  1.00 95.12           C  
ATOM   2149  CB  PHE A 272       3.648   4.520 -18.547  1.00 95.12           C  
ATOM   2150  O   PHE A 272       3.730   7.492 -18.422  1.00 95.12           O  
ATOM   2151  CG  PHE A 272       4.250   3.160 -18.797  1.00 95.12           C  
ATOM   2152  CD1 PHE A 272       3.502   2.156 -19.406  1.00 95.12           C  
ATOM   2153  CD2 PHE A 272       5.562   2.891 -18.438  1.00 95.12           C  
ATOM   2154  CE1 PHE A 272       4.055   0.898 -19.641  1.00 95.12           C  
ATOM   2155  CE2 PHE A 272       6.121   1.637 -18.656  1.00 95.12           C  
ATOM   2156  CZ  PHE A 272       5.363   0.642 -19.266  1.00 95.12           C  
ATOM   2157  N   ALA A 273       2.283   7.277 -20.172  1.00 94.81           N  
ATOM   2158  CA  ALA A 273       1.557   8.492 -19.797  1.00 94.81           C  
ATOM   2159  C   ALA A 273       0.477   8.188 -18.766  1.00 94.81           C  
ATOM   2160  CB  ALA A 273       0.937   9.141 -21.031  1.00 94.81           C  
ATOM   2161  O   ALA A 273      -0.436   7.402 -19.031  1.00 94.81           O  
ATOM   2162  N   MET A 274       0.569   8.867 -17.594  1.00 92.94           N  
ATOM   2163  CA  MET A 274      -0.240   8.445 -16.453  1.00 92.94           C  
ATOM   2164  C   MET A 274      -1.330   9.469 -16.156  1.00 92.94           C  
ATOM   2165  CB  MET A 274       0.638   8.242 -15.219  1.00 92.94           C  
ATOM   2166  O   MET A 274      -1.088  10.680 -16.219  1.00 92.94           O  
ATOM   2167  CG  MET A 274       1.747   7.223 -15.422  1.00 92.94           C  
ATOM   2168  SD  MET A 274       2.832   7.066 -13.945  1.00 92.94           S  
ATOM   2169  CE  MET A 274       3.584   8.719 -13.930  1.00 92.94           C  
ATOM   2170  N   LYS A 275      -2.445   8.945 -15.875  1.00 90.25           N  
ATOM   2171  CA  LYS A 275      -3.545   9.742 -15.336  1.00 90.25           C  
ATOM   2172  C   LYS A 275      -3.834   9.367 -13.891  1.00 90.25           C  
ATOM   2173  CB  LYS A 275      -4.805   9.562 -16.188  1.00 90.25           C  
ATOM   2174  O   LYS A 275      -4.062   8.203 -13.570  1.00 90.25           O  
ATOM   2175  CG  LYS A 275      -5.926  10.531 -15.844  1.00 90.25           C  
ATOM   2176  CD  LYS A 275      -7.125  10.344 -16.766  1.00 90.25           C  
ATOM   2177  CE  LYS A 275      -8.266  11.289 -16.406  1.00 90.25           C  
ATOM   2178  NZ  LYS A 275      -9.422  11.141 -17.328  1.00 90.25           N  
ATOM   2179  N   ARG A 276      -3.736  10.391 -13.086  1.00 85.75           N  
ATOM   2180  CA  ARG A 276      -3.969  10.141 -11.672  1.00 85.75           C  
ATOM   2181  C   ARG A 276      -5.457  10.164 -11.344  1.00 85.75           C  
ATOM   2182  CB  ARG A 276      -3.229  11.172 -10.812  1.00 85.75           C  
ATOM   2183  O   ARG A 276      -6.207  10.961 -11.906  1.00 85.75           O  
ATOM   2184  CG  ARG A 276      -1.717  11.125 -10.969  1.00 85.75           C  
ATOM   2185  CD  ARG A 276      -1.017  11.930  -9.883  1.00 85.75           C  
ATOM   2186  NE  ARG A 276       0.433  11.922 -10.055  1.00 85.75           N  
ATOM   2187  NH1 ARG A 276       0.864  10.680  -8.156  1.00 85.75           N  
ATOM   2188  NH2 ARG A 276       2.592  11.383  -9.484  1.00 85.75           N  
ATOM   2189  CZ  ARG A 276       1.293  11.328  -9.234  1.00 85.75           C  
ATOM   2190  N   GLY A 277      -5.934   9.219 -10.609  1.00 71.81           N  
ATOM   2191  CA  GLY A 277      -7.320   9.156 -10.188  1.00 71.81           C  
ATOM   2192  C   GLY A 277      -7.480   8.977  -8.688  1.00 71.81           C  
ATOM   2193  O   GLY A 277      -6.523   8.625  -7.996  1.00 71.81           O  
ATOM   2194  N   SER A 278      -8.625   9.562  -8.148  1.00 65.38           N  
ATOM   2195  CA  SER A 278      -8.969   9.500  -6.734  1.00 65.38           C  
ATOM   2196  C   SER A 278      -9.547   8.133  -6.363  1.00 65.38           C  
ATOM   2197  CB  SER A 278      -9.969  10.602  -6.371  1.00 65.38           C  
ATOM   2198  O   SER A 278     -10.328   7.559  -7.125  1.00 65.38           O  
ATOM   2199  OG  SER A 278     -11.148  10.484  -7.152  1.00 65.38           O  
ATOM   2200  N   GLY A 279      -8.641   7.215  -5.891  1.00 65.31           N  
ATOM   2201  CA  GLY A 279      -9.281   6.035  -5.336  1.00 65.31           C  
ATOM   2202  C   GLY A 279      -8.695   4.734  -5.852  1.00 65.31           C  
ATOM   2203  O   GLY A 279      -9.320   3.678  -5.727  1.00 65.31           O  
ATOM   2204  N   SER A 280      -7.484   4.840  -6.641  1.00 73.62           N  
ATOM   2205  CA  SER A 280      -6.758   3.643  -7.059  1.00 73.62           C  
ATOM   2206  C   SER A 280      -5.699   3.252  -6.031  1.00 73.62           C  
ATOM   2207  CB  SER A 280      -6.105   3.859  -8.422  1.00 73.62           C  
ATOM   2208  O   SER A 280      -5.215   4.102  -5.277  1.00 73.62           O  
ATOM   2209  OG  SER A 280      -5.445   2.684  -8.859  1.00 73.62           O  
ATOM   2210  N   GLY A 281      -5.516   2.059  -5.730  1.00 86.19           N  
ATOM   2211  CA  GLY A 281      -4.551   1.541  -4.773  1.00 86.19           C  
ATOM   2212  C   GLY A 281      -4.008   0.176  -5.152  1.00 86.19           C  
ATOM   2213  O   GLY A 281      -4.391  -0.388  -6.180  1.00 86.19           O  
ATOM   2214  N   ILE A 282      -3.012  -0.219  -4.438  1.00 89.19           N  
ATOM   2215  CA  ILE A 282      -2.408  -1.531  -4.645  1.00 89.19           C  
ATOM   2216  C   ILE A 282      -2.771  -2.455  -3.486  1.00 89.19           C  
ATOM   2217  CB  ILE A 282      -0.874  -1.432  -4.789  1.00 89.19           C  
ATOM   2218  O   ILE A 282      -2.617  -2.088  -2.318  1.00 89.19           O  
ATOM   2219  CG1 ILE A 282      -0.507  -0.511  -5.961  1.00 89.19           C  
ATOM   2220  CG2 ILE A 282      -0.257  -2.822  -4.973  1.00 89.19           C  
ATOM   2221  CD1 ILE A 282       0.972  -0.155  -6.027  1.00 89.19           C  
ATOM   2222  N   ILE A 283      -3.354  -3.643  -3.791  1.00 91.19           N  
ATOM   2223  CA  ILE A 283      -3.639  -4.609  -2.738  1.00 91.19           C  
ATOM   2224  C   ILE A 283      -2.900  -5.918  -3.025  1.00 91.19           C  
ATOM   2225  CB  ILE A 283      -5.156  -4.871  -2.604  1.00 91.19           C  
ATOM   2226  O   ILE A 283      -2.713  -6.289  -4.184  1.00 91.19           O  
ATOM   2227  CG1 ILE A 283      -5.711  -5.461  -3.904  1.00 91.19           C  
ATOM   2228  CG2 ILE A 283      -5.895  -3.582  -2.229  1.00 91.19           C  
ATOM   2229  CD1 ILE A 283      -7.156  -5.930  -3.803  1.00 91.19           C  
ATOM   2230  N   ILE A 284      -2.504  -6.516  -2.010  1.00 91.31           N  
ATOM   2231  CA  ILE A 284      -1.925  -7.852  -2.100  1.00 91.31           C  
ATOM   2232  C   ILE A 284      -2.975  -8.891  -1.728  1.00 91.31           C  
ATOM   2233  CB  ILE A 284      -0.684  -7.992  -1.189  1.00 91.31           C  
ATOM   2234  O   ILE A 284      -3.428  -8.945  -0.581  1.00 91.31           O  
ATOM   2235  CG1 ILE A 284       0.377  -6.953  -1.569  1.00 91.31           C  
ATOM   2236  CG2 ILE A 284      -0.114  -9.414  -1.271  1.00 91.31           C  
ATOM   2237  CD1 ILE A 284       1.559  -6.895  -0.610  1.00 91.31           C  
ATOM   2238  N   SER A 285      -3.375  -9.688  -2.748  1.00 91.81           N  
ATOM   2239  CA  SER A 285      -4.441 -10.648  -2.508  1.00 91.81           C  
ATOM   2240  C   SER A 285      -4.336 -11.836  -3.463  1.00 91.81           C  
ATOM   2241  CB  SER A 285      -5.812  -9.984  -2.654  1.00 91.81           C  
ATOM   2242  O   SER A 285      -4.012 -11.664  -4.641  1.00 91.81           O  
ATOM   2243  OG  SER A 285      -6.852 -10.930  -2.455  1.00 91.81           O  
ATOM   2244  N   ASP A 286      -4.652 -13.000  -2.928  1.00 91.56           N  
ATOM   2245  CA  ASP A 286      -4.664 -14.211  -3.740  1.00 91.56           C  
ATOM   2246  C   ASP A 286      -6.086 -14.609  -4.125  1.00 91.56           C  
ATOM   2247  CB  ASP A 286      -3.982 -15.359  -2.994  1.00 91.56           C  
ATOM   2248  O   ASP A 286      -6.312 -15.688  -4.676  1.00 91.56           O  
ATOM   2249  CG  ASP A 286      -2.498 -15.125  -2.770  1.00 91.56           C  
ATOM   2250  OD1 ASP A 286      -1.809 -14.656  -3.699  1.00 91.56           O  
ATOM   2251  OD2 ASP A 286      -2.016 -15.422  -1.655  1.00 91.56           O  
ATOM   2252  N   LYS A 287      -6.953 -13.758  -3.846  1.00 92.31           N  
ATOM   2253  CA  LYS A 287      -8.359 -14.008  -4.152  1.00 92.31           C  
ATOM   2254  C   LYS A 287      -8.633 -13.852  -5.645  1.00 92.31           C  
ATOM   2255  CB  LYS A 287      -9.258 -13.070  -3.350  1.00 92.31           C  
ATOM   2256  O   LYS A 287      -8.008 -13.023  -6.309  1.00 92.31           O  
ATOM   2257  CG  LYS A 287      -9.141 -13.234  -1.841  1.00 92.31           C  
ATOM   2258  CD  LYS A 287      -9.641 -14.602  -1.387  1.00 92.31           C  
ATOM   2259  CE  LYS A 287      -9.539 -14.766   0.124  1.00 92.31           C  
ATOM   2260  NZ  LYS A 287      -9.984 -16.109   0.570  1.00 92.31           N  
ATOM   2261  N   PRO A 288      -9.594 -14.594  -6.191  1.00 90.62           N  
ATOM   2262  CA  PRO A 288      -9.906 -14.492  -7.617  1.00 90.62           C  
ATOM   2263  C   PRO A 288     -10.766 -13.281  -7.949  1.00 90.62           C  
ATOM   2264  CB  PRO A 288     -10.664 -15.797  -7.906  1.00 90.62           C  
ATOM   2265  O   PRO A 288     -11.523 -12.805  -7.102  1.00 90.62           O  
ATOM   2266  CG  PRO A 288     -11.320 -16.156  -6.613  1.00 90.62           C  
ATOM   2267  CD  PRO A 288     -10.438 -15.695  -5.488  1.00 90.62           C  
ATOM   2268  N   VAL A 289     -10.555 -12.781  -9.219  1.00 91.69           N  
ATOM   2269  CA  VAL A 289     -11.336 -11.656  -9.719  1.00 91.69           C  
ATOM   2270  C   VAL A 289     -12.688 -12.156 -10.234  1.00 91.69           C  
ATOM   2271  CB  VAL A 289     -10.586 -10.891 -10.828  1.00 91.69           C  
ATOM   2272  O   VAL A 289     -12.742 -13.094 -11.031  1.00 91.69           O  
ATOM   2273  CG1 VAL A 289     -11.430  -9.734 -11.352  1.00 91.69           C  
ATOM   2274  CG2 VAL A 289      -9.242 -10.391 -10.312  1.00 91.69           C  
ATOM   2275  N   HIS A 290     -13.812 -11.625  -9.773  1.00 92.31           N  
ATOM   2276  CA  HIS A 290     -15.156 -11.992 -10.203  1.00 92.31           C  
ATOM   2277  C   HIS A 290     -15.891 -10.797 -10.805  1.00 92.31           C  
ATOM   2278  CB  HIS A 290     -15.953 -12.562  -9.031  1.00 92.31           C  
ATOM   2279  O   HIS A 290     -15.492  -9.648 -10.594  1.00 92.31           O  
ATOM   2280  CG  HIS A 290     -15.469 -13.891  -8.562  1.00 92.31           C  
ATOM   2281  CD2 HIS A 290     -14.477 -14.227  -7.695  1.00 92.31           C  
ATOM   2282  ND1 HIS A 290     -16.016 -15.086  -9.000  1.00 92.31           N  
ATOM   2283  CE1 HIS A 290     -15.375 -16.094  -8.414  1.00 92.31           C  
ATOM   2284  NE2 HIS A 290     -14.445 -15.594  -7.621  1.00 92.31           N  
ATOM   2285  N   ASP A 291     -16.875 -11.102 -11.695  1.00 90.88           N  
ATOM   2286  CA  ASP A 291     -17.688 -10.070 -12.320  1.00 90.88           C  
ATOM   2287  C   ASP A 291     -18.734  -9.523 -11.336  1.00 90.88           C  
ATOM   2288  CB  ASP A 291     -18.391 -10.617 -13.570  1.00 90.88           C  
ATOM   2289  O   ASP A 291     -19.859 -10.023 -11.266  1.00 90.88           O  
ATOM   2290  CG  ASP A 291     -19.078  -9.531 -14.383  1.00 90.88           C  
ATOM   2291  OD1 ASP A 291     -18.828  -8.336 -14.148  1.00 90.88           O  
ATOM   2292  OD2 ASP A 291     -19.891  -9.891 -15.258  1.00 90.88           O  
ATOM   2293  N   CYS A 292     -18.344  -8.766 -10.375  1.00 92.94           N  
ATOM   2294  CA  CYS A 292     -19.172  -8.117  -9.367  1.00 92.94           C  
ATOM   2295  C   CYS A 292     -18.750  -6.664  -9.164  1.00 92.94           C  
ATOM   2296  CB  CYS A 292     -19.094  -8.875  -8.047  1.00 92.94           C  
ATOM   2297  O   CYS A 292     -17.625  -6.285  -9.492  1.00 92.94           O  
ATOM   2298  SG  CYS A 292     -17.438  -8.953  -7.344  1.00 92.94           S  
ATOM   2299  N   ASN A 293     -19.703  -5.852  -8.742  1.00 92.44           N  
ATOM   2300  CA  ASN A 293     -19.469  -4.434  -8.492  1.00 92.44           C  
ATOM   2301  C   ASN A 293     -19.547  -4.105  -7.004  1.00 92.44           C  
ATOM   2302  CB  ASN A 293     -20.469  -3.580  -9.273  1.00 92.44           C  
ATOM   2303  O   ASN A 293     -20.422  -4.602  -6.297  1.00 92.44           O  
ATOM   2304  CG  ASN A 293     -20.094  -3.453 -10.742  1.00 92.44           C  
ATOM   2305  ND2 ASN A 293     -21.094  -3.195 -11.578  1.00 92.44           N  
ATOM   2306  OD1 ASN A 293     -18.938  -3.588 -11.117  1.00 92.44           O  
ATOM   2307  N   THR A 294     -18.562  -3.236  -6.594  1.00 91.81           N  
ATOM   2308  CA  THR A 294     -18.562  -2.855  -5.184  1.00 91.81           C  
ATOM   2309  C   THR A 294     -18.047  -1.429  -5.012  1.00 91.81           C  
ATOM   2310  CB  THR A 294     -17.703  -3.818  -4.348  1.00 91.81           C  
ATOM   2311  O   THR A 294     -17.391  -0.890  -5.898  1.00 91.81           O  
ATOM   2312  CG2 THR A 294     -16.234  -3.703  -4.715  1.00 91.81           C  
ATOM   2313  OG1 THR A 294     -17.859  -3.506  -2.957  1.00 91.81           O  
ATOM   2314  N   THR A 295     -18.406  -0.848  -3.883  1.00 90.88           N  
ATOM   2315  CA  THR A 295     -17.922   0.490  -3.555  1.00 90.88           C  
ATOM   2316  C   THR A 295     -16.766   0.421  -2.564  1.00 90.88           C  
ATOM   2317  CB  THR A 295     -19.047   1.361  -2.971  1.00 90.88           C  
ATOM   2318  O   THR A 295     -16.062   1.415  -2.344  1.00 90.88           O  
ATOM   2319  CG2 THR A 295     -20.172   1.563  -3.984  1.00 90.88           C  
ATOM   2320  OG1 THR A 295     -19.578   0.722  -1.805  1.00 90.88           O  
ATOM   2321  N   CYS A 296     -16.594  -0.771  -1.988  1.00 91.81           N  
ATOM   2322  CA  CYS A 296     -15.547  -0.992  -1.004  1.00 91.81           C  
ATOM   2323  C   CYS A 296     -14.852  -2.332  -1.232  1.00 91.81           C  
ATOM   2324  CB  CYS A 296     -16.109  -0.938   0.413  1.00 91.81           C  
ATOM   2325  O   CYS A 296     -15.492  -3.383  -1.173  1.00 91.81           O  
ATOM   2326  SG  CYS A 296     -14.891  -1.231   1.705  1.00 91.81           S  
ATOM   2327  N   GLN A 297     -13.516  -2.209  -1.338  1.00 93.44           N  
ATOM   2328  CA  GLN A 297     -12.727  -3.406  -1.613  1.00 93.44           C  
ATOM   2329  C   GLN A 297     -11.586  -3.555  -0.613  1.00 93.44           C  
ATOM   2330  CB  GLN A 297     -12.180  -3.371  -3.039  1.00 93.44           C  
ATOM   2331  O   GLN A 297     -10.867  -2.590  -0.333  1.00 93.44           O  
ATOM   2332  CG  GLN A 297     -11.445  -4.641  -3.447  1.00 93.44           C  
ATOM   2333  CD  GLN A 297     -12.367  -5.840  -3.561  1.00 93.44           C  
ATOM   2334  NE2 GLN A 297     -11.945  -6.969  -2.994  1.00 93.44           N  
ATOM   2335  OE1 GLN A 297     -13.445  -5.758  -4.152  1.00 93.44           O  
ATOM   2336  N   THR A 298     -11.430  -4.852  -0.127  1.00 93.44           N  
ATOM   2337  CA  THR A 298     -10.297  -5.211   0.726  1.00 93.44           C  
ATOM   2338  C   THR A 298      -9.539  -6.402   0.145  1.00 93.44           C  
ATOM   2339  CB  THR A 298     -10.766  -5.543   2.156  1.00 93.44           C  
ATOM   2340  O   THR A 298     -10.023  -7.062  -0.779  1.00 93.44           O  
ATOM   2341  CG2 THR A 298     -11.734  -4.484   2.680  1.00 93.44           C  
ATOM   2342  OG1 THR A 298     -11.422  -6.816   2.154  1.00 93.44           O  
ATOM   2343  N   PRO A 299      -8.305  -6.574   0.685  1.00 92.31           N  
ATOM   2344  CA  PRO A 299      -7.562  -7.738   0.205  1.00 92.31           C  
ATOM   2345  C   PRO A 299      -8.312  -9.055   0.439  1.00 92.31           C  
ATOM   2346  CB  PRO A 299      -6.270  -7.695   1.021  1.00 92.31           C  
ATOM   2347  O   PRO A 299      -8.070 -10.039  -0.267  1.00 92.31           O  
ATOM   2348  CG  PRO A 299      -6.070  -6.246   1.342  1.00 92.31           C  
ATOM   2349  CD  PRO A 299      -7.414  -5.629   1.600  1.00 92.31           C  
ATOM   2350  N   LYS A 300      -9.164  -9.070   1.405  1.00 93.62           N  
ATOM   2351  CA  LYS A 300      -9.906 -10.273   1.766  1.00 93.62           C  
ATOM   2352  C   LYS A 300     -11.188 -10.398   0.951  1.00 93.62           C  
ATOM   2353  CB  LYS A 300     -10.227 -10.281   3.260  1.00 93.62           C  
ATOM   2354  O   LYS A 300     -11.727 -11.492   0.799  1.00 93.62           O  
ATOM   2355  CG  LYS A 300      -9.000 -10.336   4.160  1.00 93.62           C  
ATOM   2356  CD  LYS A 300      -8.344 -11.711   4.125  1.00 93.62           C  
ATOM   2357  CE  LYS A 300      -7.207 -11.812   5.133  1.00 93.62           C  
ATOM   2358  NZ  LYS A 300      -6.496 -13.117   5.039  1.00 93.62           N  
ATOM   2359  N   GLY A 301     -11.672  -9.328   0.397  1.00 93.25           N  
ATOM   2360  CA  GLY A 301     -12.891  -9.336  -0.395  1.00 93.25           C  
ATOM   2361  C   GLY A 301     -13.703  -8.070  -0.252  1.00 93.25           C  
ATOM   2362  O   GLY A 301     -13.398  -7.219   0.589  1.00 93.25           O  
ATOM   2363  N   ALA A 302     -14.758  -7.957  -1.110  1.00 93.25           N  
ATOM   2364  CA  ALA A 302     -15.586  -6.754  -1.125  1.00 93.25           C  
ATOM   2365  C   ALA A 302     -16.531  -6.719   0.079  1.00 93.25           C  
ATOM   2366  CB  ALA A 302     -16.391  -6.676  -2.422  1.00 93.25           C  
ATOM   2367  O   ALA A 302     -17.016  -7.762   0.526  1.00 93.25           O  
ATOM   2368  N   ILE A 303     -16.703  -5.512   0.613  1.00 92.75           N  
ATOM   2369  CA  ILE A 303     -17.578  -5.281   1.752  1.00 92.75           C  
ATOM   2370  C   ILE A 303     -18.828  -4.512   1.298  1.00 92.75           C  
ATOM   2371  CB  ILE A 303     -16.859  -4.516   2.883  1.00 92.75           C  
ATOM   2372  O   ILE A 303     -18.703  -3.463   0.656  1.00 92.75           O  
ATOM   2373  CG1 ILE A 303     -15.617  -5.289   3.342  1.00 92.75           C  
ATOM   2374  CG2 ILE A 303     -17.812  -4.258   4.055  1.00 92.75           C  
ATOM   2375  CD1 ILE A 303     -14.727  -4.516   4.301  1.00 92.75           C  
ATOM   2376  N   ASN A 304     -19.938  -5.062   1.531  1.00 89.75           N  
ATOM   2377  CA  ASN A 304     -21.219  -4.387   1.295  1.00 89.75           C  
ATOM   2378  C   ASN A 304     -21.984  -4.164   2.596  1.00 89.75           C  
ATOM   2379  CB  ASN A 304     -22.062  -5.180   0.303  1.00 89.75           C  
ATOM   2380  O   ASN A 304     -22.625  -5.082   3.102  1.00 89.75           O  
ATOM   2381  CG  ASN A 304     -23.250  -4.383  -0.223  1.00 89.75           C  
ATOM   2382  ND2 ASN A 304     -24.047  -5.008  -1.072  1.00 89.75           N  
ATOM   2383  OD1 ASN A 304     -23.422  -3.215   0.131  1.00 89.75           O  
ATOM   2384  N   THR A 305     -21.750  -2.930   3.135  1.00 87.44           N  
ATOM   2385  CA  THR A 305     -22.375  -2.695   4.430  1.00 87.44           C  
ATOM   2386  C   THR A 305     -22.703  -1.217   4.609  1.00 87.44           C  
ATOM   2387  CB  THR A 305     -21.469  -3.170   5.586  1.00 87.44           C  
ATOM   2388  O   THR A 305     -22.094  -0.355   3.980  1.00 87.44           O  
ATOM   2389  CG2 THR A 305     -20.141  -2.426   5.582  1.00 87.44           C  
ATOM   2390  OG1 THR A 305     -22.141  -2.932   6.832  1.00 87.44           O  
ATOM   2391  N   SER A 306     -23.734  -0.975   5.391  1.00 85.81           N  
ATOM   2392  CA  SER A 306     -24.094   0.397   5.742  1.00 85.81           C  
ATOM   2393  C   SER A 306     -23.516   0.780   7.105  1.00 85.81           C  
ATOM   2394  CB  SER A 306     -25.609   0.579   5.750  1.00 85.81           C  
ATOM   2395  O   SER A 306     -23.781   1.873   7.609  1.00 85.81           O  
ATOM   2396  OG  SER A 306     -26.219  -0.285   6.695  1.00 85.81           O  
ATOM   2397  N   LEU A 307     -22.781  -0.170   7.695  1.00 89.31           N  
ATOM   2398  CA  LEU A 307     -22.188   0.068   9.008  1.00 89.31           C  
ATOM   2399  C   LEU A 307     -20.984   0.992   8.891  1.00 89.31           C  
ATOM   2400  CB  LEU A 307     -21.781  -1.255   9.656  1.00 89.31           C  
ATOM   2401  O   LEU A 307     -20.312   1.014   7.863  1.00 89.31           O  
ATOM   2402  CG  LEU A 307     -22.906  -2.232   9.984  1.00 89.31           C  
ATOM   2403  CD1 LEU A 307     -22.344  -3.564  10.453  1.00 89.31           C  
ATOM   2404  CD2 LEU A 307     -23.844  -1.641  11.031  1.00 89.31           C  
ATOM   2405  N   PRO A 308     -20.719   1.660   9.914  1.00 84.62           N  
ATOM   2406  CA  PRO A 308     -19.688   2.703   9.891  1.00 84.62           C  
ATOM   2407  C   PRO A 308     -18.281   2.146  10.086  1.00 84.62           C  
ATOM   2408  CB  PRO A 308     -20.078   3.613  11.055  1.00 84.62           C  
ATOM   2409  O   PRO A 308     -17.297   2.775   9.680  1.00 84.62           O  
ATOM   2410  CG  PRO A 308     -20.859   2.734  11.984  1.00 84.62           C  
ATOM   2411  CD  PRO A 308     -21.594   1.714  11.164  1.00 84.62           C  
ATOM   2412  N   PHE A 309     -18.203   0.878  10.719  1.00 91.12           N  
ATOM   2413  CA  PHE A 309     -16.891   0.325  10.992  1.00 91.12           C  
ATOM   2414  C   PHE A 309     -16.766  -1.088  10.438  1.00 91.12           C  
ATOM   2415  CB  PHE A 309     -16.609   0.321  12.500  1.00 91.12           C  
ATOM   2416  O   PHE A 309     -17.766  -1.780  10.258  1.00 91.12           O  
ATOM   2417  CG  PHE A 309     -16.734   1.676  13.141  1.00 91.12           C  
ATOM   2418  CD1 PHE A 309     -15.773   2.654  12.930  1.00 91.12           C  
ATOM   2419  CD2 PHE A 309     -17.812   1.970  13.961  1.00 91.12           C  
ATOM   2420  CE1 PHE A 309     -15.883   3.908  13.523  1.00 91.12           C  
ATOM   2421  CE2 PHE A 309     -17.938   3.221  14.562  1.00 91.12           C  
ATOM   2422  CZ  PHE A 309     -16.969   4.188  14.344  1.00 91.12           C  
ATOM   2423  N   GLN A 310     -15.500  -1.498  10.164  1.00 93.12           N  
ATOM   2424  CA  GLN A 310     -15.172  -2.857   9.750  1.00 93.12           C  
ATOM   2425  C   GLN A 310     -13.898  -3.350  10.430  1.00 93.12           C  
ATOM   2426  CB  GLN A 310     -15.016  -2.934   8.227  1.00 93.12           C  
ATOM   2427  O   GLN A 310     -13.062  -2.545  10.852  1.00 93.12           O  
ATOM   2428  CG  GLN A 310     -13.828  -2.152   7.691  1.00 93.12           C  
ATOM   2429  CD  GLN A 310     -12.547  -2.971   7.668  1.00 93.12           C  
ATOM   2430  NE2 GLN A 310     -11.406  -2.291   7.609  1.00 93.12           N  
ATOM   2431  OE1 GLN A 310     -12.586  -4.203   7.699  1.00 93.12           O  
ATOM   2432  N   ASN A 311     -13.859  -4.723  10.648  1.00 92.62           N  
ATOM   2433  CA  ASN A 311     -12.664  -5.332  11.234  1.00 92.62           C  
ATOM   2434  C   ASN A 311     -12.062  -6.387  10.305  1.00 92.62           C  
ATOM   2435  CB  ASN A 311     -12.992  -5.945  12.594  1.00 92.62           C  
ATOM   2436  O   ASN A 311     -11.438  -7.340  10.773  1.00 92.62           O  
ATOM   2437  CG  ASN A 311     -13.891  -7.160  12.484  1.00 92.62           C  
ATOM   2438  ND2 ASN A 311     -13.984  -7.926  13.570  1.00 92.62           N  
ATOM   2439  OD1 ASN A 311     -14.492  -7.410  11.445  1.00 92.62           O  
ATOM   2440  N   ILE A 312     -12.227  -6.281   9.070  1.00 91.12           N  
ATOM   2441  CA  ILE A 312     -11.805  -7.230   8.047  1.00 91.12           C  
ATOM   2442  C   ILE A 312     -10.352  -6.973   7.668  1.00 91.12           C  
ATOM   2443  CB  ILE A 312     -12.711  -7.137   6.793  1.00 91.12           C  
ATOM   2444  O   ILE A 312      -9.516  -7.875   7.742  1.00 91.12           O  
ATOM   2445  CG1 ILE A 312     -14.156  -7.492   7.152  1.00 91.12           C  
ATOM   2446  CG2 ILE A 312     -12.180  -8.047   5.684  1.00 91.12           C  
ATOM   2447  CD1 ILE A 312     -15.164  -7.164   6.059  1.00 91.12           C  
ATOM   2448  N   HIS A 313     -10.023  -5.754   7.160  1.00 90.44           N  
ATOM   2449  CA  HIS A 313      -8.641  -5.434   6.809  1.00 90.44           C  
ATOM   2450  C   HIS A 313      -8.391  -3.934   6.891  1.00 90.44           C  
ATOM   2451  CB  HIS A 313      -8.312  -5.949   5.406  1.00 90.44           C  
ATOM   2452  O   HIS A 313      -9.242  -3.135   6.500  1.00 90.44           O  
ATOM   2453  CG  HIS A 313      -6.844  -6.031   5.129  1.00 90.44           C  
ATOM   2454  CD2 HIS A 313      -5.996  -7.086   5.121  1.00 90.44           C  
ATOM   2455  ND1 HIS A 313      -6.082  -4.926   4.812  1.00 90.44           N  
ATOM   2456  CE1 HIS A 313      -4.828  -5.297   4.625  1.00 90.44           C  
ATOM   2457  NE2 HIS A 313      -4.750  -6.605   4.805  1.00 90.44           N  
ATOM   2458  N   PRO A 314      -7.230  -3.531   7.375  1.00 86.88           N  
ATOM   2459  CA  PRO A 314      -6.902  -2.109   7.504  1.00 86.88           C  
ATOM   2460  C   PRO A 314      -6.699  -1.427   6.152  1.00 86.88           C  
ATOM   2461  CB  PRO A 314      -5.602  -2.121   8.312  1.00 86.88           C  
ATOM   2462  O   PRO A 314      -6.855  -0.208   6.043  1.00 86.88           O  
ATOM   2463  CG  PRO A 314      -5.062  -3.506   8.148  1.00 86.88           C  
ATOM   2464  CD  PRO A 314      -6.215  -4.445   7.934  1.00 86.88           C  
ATOM   2465  N   VAL A 315      -6.262  -2.207   5.152  1.00 87.25           N  
ATOM   2466  CA  VAL A 315      -6.074  -1.651   3.814  1.00 87.25           C  
ATOM   2467  C   VAL A 315      -7.363  -1.789   3.010  1.00 87.25           C  
ATOM   2468  CB  VAL A 315      -4.906  -2.342   3.072  1.00 87.25           C  
ATOM   2469  O   VAL A 315      -7.828  -2.902   2.758  1.00 87.25           O  
ATOM   2470  CG1 VAL A 315      -4.750  -1.771   1.665  1.00 87.25           C  
ATOM   2471  CG2 VAL A 315      -3.607  -2.189   3.863  1.00 87.25           C  
ATOM   2472  N   THR A 316      -7.965  -0.618   2.648  1.00 88.75           N  
ATOM   2473  CA  THR A 316      -9.227  -0.622   1.913  1.00 88.75           C  
ATOM   2474  C   THR A 316      -9.156   0.322   0.716  1.00 88.75           C  
ATOM   2475  CB  THR A 316     -10.398  -0.219   2.820  1.00 88.75           C  
ATOM   2476  O   THR A 316      -8.414   1.308   0.738  1.00 88.75           O  
ATOM   2477  CG2 THR A 316     -10.523  -1.160   4.016  1.00 88.75           C  
ATOM   2478  OG1 THR A 316     -10.195   1.116   3.299  1.00 88.75           O  
ATOM   2479  N   ILE A 317      -9.836   0.028  -0.362  1.00 87.88           N  
ATOM   2480  CA  ILE A 317      -9.906   0.871  -1.550  1.00 87.88           C  
ATOM   2481  C   ILE A 317     -11.367   1.195  -1.866  1.00 87.88           C  
ATOM   2482  CB  ILE A 317      -9.234   0.195  -2.764  1.00 87.88           C  
ATOM   2483  O   ILE A 317     -12.211   0.297  -1.923  1.00 87.88           O  
ATOM   2484  CG1 ILE A 317      -7.770  -0.133  -2.449  1.00 87.88           C  
ATOM   2485  CG2 ILE A 317      -9.344   1.085  -4.008  1.00 87.88           C  
ATOM   2486  CD1 ILE A 317      -7.082  -0.973  -3.514  1.00 87.88           C  
ATOM   2487  N   GLY A 318     -11.703   2.490  -2.055  1.00 86.75           N  
ATOM   2488  CA  GLY A 318     -13.070   2.918  -2.316  1.00 86.75           C  
ATOM   2489  C   GLY A 318     -13.773   3.463  -1.086  1.00 86.75           C  
ATOM   2490  O   GLY A 318     -13.117   3.939  -0.154  1.00 86.75           O  
ATOM   2491  N   GLU A 319     -15.070   3.438  -1.074  1.00 87.88           N  
ATOM   2492  CA  GLU A 319     -15.875   3.904   0.050  1.00 87.88           C  
ATOM   2493  C   GLU A 319     -16.125   2.781   1.054  1.00 87.88           C  
ATOM   2494  CB  GLU A 319     -17.203   4.473  -0.444  1.00 87.88           C  
ATOM   2495  O   GLU A 319     -17.094   2.039   0.932  1.00 87.88           O  
ATOM   2496  CG  GLU A 319     -17.062   5.703  -1.331  1.00 87.88           C  
ATOM   2497  CD  GLU A 319     -18.391   6.273  -1.792  1.00 87.88           C  
ATOM   2498  OE1 GLU A 319     -18.391   7.316  -2.484  1.00 87.88           O  
ATOM   2499  OE2 GLU A 319     -19.438   5.672  -1.458  1.00 87.88           O  
ATOM   2500  N   CYS A 320     -15.133   2.578   1.977  1.00 89.56           N  
ATOM   2501  CA  CYS A 320     -15.203   1.476   2.930  1.00 89.56           C  
ATOM   2502  C   CYS A 320     -15.414   1.992   4.348  1.00 89.56           C  
ATOM   2503  CB  CYS A 320     -13.930   0.631   2.867  1.00 89.56           C  
ATOM   2504  O   CYS A 320     -14.945   3.080   4.691  1.00 89.56           O  
ATOM   2505  SG  CYS A 320     -13.594  -0.058   1.232  1.00 89.56           S  
ATOM   2506  N   PRO A 321     -16.250   1.172   5.141  1.00 88.88           N  
ATOM   2507  CA  PRO A 321     -16.297   1.492   6.570  1.00 88.88           C  
ATOM   2508  C   PRO A 321     -14.914   1.515   7.215  1.00 88.88           C  
ATOM   2509  CB  PRO A 321     -17.156   0.368   7.156  1.00 88.88           C  
ATOM   2510  O   PRO A 321     -14.000   0.846   6.738  1.00 88.88           O  
ATOM   2511  CG  PRO A 321     -17.875  -0.217   5.984  1.00 88.88           C  
ATOM   2512  CD  PRO A 321     -17.047   0.006   4.754  1.00 88.88           C  
ATOM   2513  N   LYS A 322     -14.750   2.262   8.227  1.00 86.62           N  
ATOM   2514  CA  LYS A 322     -13.438   2.463   8.836  1.00 86.62           C  
ATOM   2515  C   LYS A 322     -13.008   1.234   9.625  1.00 86.62           C  
ATOM   2516  CB  LYS A 322     -13.445   3.695   9.734  1.00 86.62           C  
ATOM   2517  O   LYS A 322     -13.805   0.640  10.352  1.00 86.62           O  
ATOM   2518  CG  LYS A 322     -13.625   5.008   8.992  1.00 86.62           C  
ATOM   2519  CD  LYS A 322     -12.445   5.305   8.078  1.00 86.62           C  
ATOM   2520  CE  LYS A 322     -12.609   6.633   7.355  1.00 86.62           C  
ATOM   2521  NZ  LYS A 322     -11.492   6.891   6.402  1.00 86.62           N  
ATOM   2522  N   TYR A 323     -11.750   1.008   9.484  1.00 88.62           N  
ATOM   2523  CA  TYR A 323     -11.188  -0.165  10.148  1.00 88.62           C  
ATOM   2524  C   TYR A 323     -10.984   0.095  11.633  1.00 88.62           C  
ATOM   2525  CB  TYR A 323      -9.867  -0.569   9.500  1.00 88.62           C  
ATOM   2526  O   TYR A 323     -10.461   1.142  12.023  1.00 88.62           O  
ATOM   2527  CG  TYR A 323      -9.188  -1.734  10.180  1.00 88.62           C  
ATOM   2528  CD1 TYR A 323      -8.164  -1.528  11.109  1.00 88.62           C  
ATOM   2529  CD2 TYR A 323      -9.562  -3.043   9.891  1.00 88.62           C  
ATOM   2530  CE1 TYR A 323      -7.539  -2.600  11.734  1.00 88.62           C  
ATOM   2531  CE2 TYR A 323      -8.938  -4.121  10.516  1.00 88.62           C  
ATOM   2532  OH  TYR A 323      -7.312  -4.953  12.047  1.00 88.62           O  
ATOM   2533  CZ  TYR A 323      -7.930  -3.889  11.430  1.00 88.62           C  
ATOM   2534  N   VAL A 324     -11.383  -0.795  12.477  1.00 89.00           N  
ATOM   2535  CA  VAL A 324     -11.172  -0.777  13.922  1.00 89.00           C  
ATOM   2536  C   VAL A 324     -10.656  -2.137  14.383  1.00 89.00           C  
ATOM   2537  CB  VAL A 324     -12.469  -0.412  14.680  1.00 89.00           C  
ATOM   2538  O   VAL A 324     -11.211  -3.176  14.016  1.00 89.00           O  
ATOM   2539  CG1 VAL A 324     -12.227  -0.404  16.188  1.00 89.00           C  
ATOM   2540  CG2 VAL A 324     -12.992   0.944  14.211  1.00 89.00           C  
ATOM   2541  N   LYS A 325      -9.578  -2.074  15.070  1.00 87.25           N  
ATOM   2542  CA  LYS A 325      -8.953  -3.299  15.562  1.00 87.25           C  
ATOM   2543  C   LYS A 325      -9.688  -3.830  16.797  1.00 87.25           C  
ATOM   2544  CB  LYS A 325      -7.480  -3.055  15.898  1.00 87.25           C  
ATOM   2545  O   LYS A 325      -9.156  -3.799  17.906  1.00 87.25           O  
ATOM   2546  CG  LYS A 325      -6.676  -4.328  16.109  1.00 87.25           C  
ATOM   2547  CD  LYS A 325      -5.195  -4.027  16.312  1.00 87.25           C  
ATOM   2548  CE  LYS A 325      -4.379  -5.301  16.453  1.00 87.25           C  
ATOM   2549  NZ  LYS A 325      -2.930  -5.012  16.672  1.00 87.25           N  
ATOM   2550  N   SER A 326     -11.000  -4.027  16.703  1.00 86.44           N  
ATOM   2551  CA  SER A 326     -11.875  -4.559  17.750  1.00 86.44           C  
ATOM   2552  C   SER A 326     -12.719  -5.715  17.219  1.00 86.44           C  
ATOM   2553  CB  SER A 326     -12.789  -3.457  18.297  1.00 86.44           C  
ATOM   2554  O   SER A 326     -12.969  -5.812  16.016  1.00 86.44           O  
ATOM   2555  OG  SER A 326     -12.047  -2.484  19.000  1.00 86.44           O  
ATOM   2556  N   THR A 327     -13.016  -6.602  18.141  1.00 84.75           N  
ATOM   2557  CA  THR A 327     -13.789  -7.773  17.750  1.00 84.75           C  
ATOM   2558  C   THR A 327     -15.289  -7.496  17.875  1.00 84.75           C  
ATOM   2559  CB  THR A 327     -13.422  -9.000  18.609  1.00 84.75           C  
ATOM   2560  O   THR A 327     -16.094  -8.109  17.172  1.00 84.75           O  
ATOM   2561  CG2 THR A 327     -11.984  -9.438  18.344  1.00 84.75           C  
ATOM   2562  OG1 THR A 327     -13.562  -8.664  20.000  1.00 84.75           O  
ATOM   2563  N   LYS A 328     -15.555  -6.500  18.719  1.00 84.88           N  
ATOM   2564  CA  LYS A 328     -16.953  -6.121  18.906  1.00 84.88           C  
ATOM   2565  C   LYS A 328     -17.078  -4.645  19.266  1.00 84.88           C  
ATOM   2566  CB  LYS A 328     -17.594  -6.977  20.000  1.00 84.88           C  
ATOM   2567  O   LYS A 328     -16.281  -4.117  20.047  1.00 84.88           O  
ATOM   2568  CG  LYS A 328     -17.688  -8.453  19.656  1.00 84.88           C  
ATOM   2569  CD  LYS A 328     -18.359  -9.250  20.766  1.00 84.88           C  
ATOM   2570  CE  LYS A 328     -18.406 -10.734  20.453  1.00 84.88           C  
ATOM   2571  NZ  LYS A 328     -19.062 -11.523  21.531  1.00 84.88           N  
ATOM   2572  N   LEU A 329     -17.984  -3.984  18.594  1.00 87.50           N  
ATOM   2573  CA  LEU A 329     -18.359  -2.607  18.891  1.00 87.50           C  
ATOM   2574  C   LEU A 329     -19.875  -2.455  18.922  1.00 87.50           C  
ATOM   2575  CB  LEU A 329     -17.766  -1.653  17.859  1.00 87.50           C  
ATOM   2576  O   LEU A 329     -20.500  -2.182  17.891  1.00 87.50           O  
ATOM   2577  CG  LEU A 329     -17.625  -0.190  18.281  1.00 87.50           C  
ATOM   2578  CD1 LEU A 329     -16.578  -0.051  19.375  1.00 87.50           C  
ATOM   2579  CD2 LEU A 329     -17.281   0.684  17.078  1.00 87.50           C  
ATOM   2580  N   ARG A 330     -20.438  -2.654  20.156  1.00 88.75           N  
ATOM   2581  CA  ARG A 330     -21.891  -2.715  20.297  1.00 88.75           C  
ATOM   2582  C   ARG A 330     -22.453  -1.389  20.797  1.00 88.75           C  
ATOM   2583  CB  ARG A 330     -22.297  -3.848  21.234  1.00 88.75           C  
ATOM   2584  O   ARG A 330     -21.922  -0.806  21.750  1.00 88.75           O  
ATOM   2585  CG  ARG A 330     -22.078  -5.238  20.656  1.00 88.75           C  
ATOM   2586  CD  ARG A 330     -22.797  -6.305  21.484  1.00 88.75           C  
ATOM   2587  NE  ARG A 330     -22.750  -7.609  20.828  1.00 88.75           N  
ATOM   2588  NH1 ARG A 330     -24.562  -8.477  21.969  1.00 88.75           N  
ATOM   2589  NH2 ARG A 330     -23.453  -9.758  20.422  1.00 88.75           N  
ATOM   2590  CZ  ARG A 330     -23.578  -8.609  21.078  1.00 88.75           C  
ATOM   2591  N   MET A 331     -23.484  -1.032  20.156  1.00 85.12           N  
ATOM   2592  CA  MET A 331     -24.188   0.175  20.562  1.00 85.12           C  
ATOM   2593  C   MET A 331     -25.578  -0.167  21.125  1.00 85.12           C  
ATOM   2594  CB  MET A 331     -24.328   1.149  19.391  1.00 85.12           C  
ATOM   2595  O   MET A 331     -26.312  -0.950  20.516  1.00 85.12           O  
ATOM   2596  CG  MET A 331     -24.984   2.467  19.766  1.00 85.12           C  
ATOM   2597  SD  MET A 331     -25.266   3.549  18.312  1.00 85.12           S  
ATOM   2598  CE  MET A 331     -23.594   4.238  18.109  1.00 85.12           C  
ATOM   2599  N   ALA A 332     -25.781   0.390  22.281  1.00 80.25           N  
ATOM   2600  CA  ALA A 332     -27.078   0.140  22.922  1.00 80.25           C  
ATOM   2601  C   ALA A 332     -28.203   0.872  22.188  1.00 80.25           C  
ATOM   2602  CB  ALA A 332     -27.031   0.561  24.391  1.00 80.25           C  
ATOM   2603  O   ALA A 332     -28.109   2.076  21.938  1.00 80.25           O  
ATOM   2604  N   THR A 333     -29.188   0.159  21.703  1.00 71.75           N  
ATOM   2605  CA  THR A 333     -30.375   0.743  21.062  1.00 71.75           C  
ATOM   2606  C   THR A 333     -31.609   0.554  21.922  1.00 71.75           C  
ATOM   2607  CB  THR A 333     -30.609   0.126  19.672  1.00 71.75           C  
ATOM   2608  O   THR A 333     -32.656   1.107  21.625  1.00 71.75           O  
ATOM   2609  CG2 THR A 333     -29.469   0.441  18.719  1.00 71.75           C  
ATOM   2610  OG1 THR A 333     -30.734  -1.296  19.797  1.00 71.75           O  
ATOM   2611  N   GLY A 334     -31.328  -0.163  22.953  1.00 65.38           N  
ATOM   2612  CA  GLY A 334     -32.375  -0.458  23.922  1.00 65.38           C  
ATOM   2613  C   GLY A 334     -32.031  -0.012  25.328  1.00 65.38           C  
ATOM   2614  O   GLY A 334     -31.078   0.746  25.531  1.00 65.38           O  
ATOM   2615  N   LEU A 335     -32.844  -0.342  26.312  1.00 66.94           N  
ATOM   2616  CA  LEU A 335     -32.688   0.090  27.703  1.00 66.94           C  
ATOM   2617  C   LEU A 335     -31.812  -0.900  28.484  1.00 66.94           C  
ATOM   2618  CB  LEU A 335     -34.031   0.244  28.375  1.00 66.94           C  
ATOM   2619  O   LEU A 335     -31.547  -2.008  28.016  1.00 66.94           O  
ATOM   2620  CG  LEU A 335     -35.031   1.153  27.672  1.00 66.94           C  
ATOM   2621  CD1 LEU A 335     -36.438   0.975  28.281  1.00 66.94           C  
ATOM   2622  CD2 LEU A 335     -34.594   2.609  27.766  1.00 66.94           C  
ATOM   2623  N   ARG A 336     -31.375  -0.445  29.562  1.00 68.88           N  
ATOM   2624  CA  ARG A 336     -30.672  -1.354  30.469  1.00 68.88           C  
ATOM   2625  C   ARG A 336     -31.578  -2.525  30.859  1.00 68.88           C  
ATOM   2626  CB  ARG A 336     -30.203  -0.611  31.719  1.00 68.88           C  
ATOM   2627  O   ARG A 336     -32.750  -2.340  31.141  1.00 68.88           O  
ATOM   2628  CG  ARG A 336     -28.953   0.221  31.516  1.00 68.88           C  
ATOM   2629  CD  ARG A 336     -28.453   0.815  32.812  1.00 68.88           C  
ATOM   2630  NE  ARG A 336     -27.203   1.562  32.625  1.00 68.88           N  
ATOM   2631  NH1 ARG A 336     -27.094   2.346  34.781  1.00 68.88           N  
ATOM   2632  NH2 ARG A 336     -25.469   2.914  33.281  1.00 68.88           N  
ATOM   2633  CZ  ARG A 336     -26.594   2.271  33.562  1.00 68.88           C  
ATOM   2634  N   ASN A 337     -31.031  -3.764  30.672  1.00 66.06           N  
ATOM   2635  CA  ASN A 337     -31.766  -4.988  30.922  1.00 66.06           C  
ATOM   2636  C   ASN A 337     -31.453  -5.570  32.312  1.00 66.06           C  
ATOM   2637  CB  ASN A 337     -31.500  -6.023  29.828  1.00 66.06           C  
ATOM   2638  O   ASN A 337     -30.281  -5.602  32.719  1.00 66.06           O  
ATOM   2639  CG  ASN A 337     -32.438  -7.215  29.906  1.00 66.06           C  
ATOM   2640  ND2 ASN A 337     -32.000  -8.336  29.328  1.00 66.06           N  
ATOM   2641  OD1 ASN A 337     -33.531  -7.133  30.484  1.00 66.06           O  
ATOM   2642  N   ILE A 338     -32.281  -5.770  33.031  1.00 57.91           N  
ATOM   2643  CA  ILE A 338     -32.156  -6.570  34.250  1.00 57.91           C  
ATOM   2644  C   ILE A 338     -32.531  -8.023  33.969  1.00 57.91           C  
ATOM   2645  CB  ILE A 338     -33.000  -6.012  35.406  1.00 57.91           C  
ATOM   2646  O   ILE A 338     -33.656  -8.312  33.625  1.00 57.91           O  
ATOM   2647  CG1 ILE A 338     -32.625  -4.551  35.688  1.00 57.91           C  
ATOM   2648  CG2 ILE A 338     -32.844  -6.875  36.656  1.00 57.91           C  
ATOM   2649  CD1 ILE A 338     -33.625  -3.830  36.594  1.00 57.91           C  
ATOM   2650  N   PRO A 339     -31.438  -8.906  33.688  1.00 47.53           N  
ATOM   2651  CA  PRO A 339     -31.703 -10.305  33.344  1.00 47.53           C  
ATOM   2652  C   PRO A 339     -32.812 -10.930  34.188  1.00 47.53           C  
ATOM   2653  CB  PRO A 339     -30.359 -10.992  33.625  1.00 47.53           C  
ATOM   2654  O   PRO A 339     -32.969 -10.586  35.375  1.00 47.53           O  
ATOM   2655  CG  PRO A 339     -29.484  -9.914  34.156  1.00 47.53           C  
ATOM   2656  CD  PRO A 339     -30.281  -8.648  34.250  1.00 47.53           C  
ATOM   2657  N   SER A 340     -34.000 -11.344  33.594  1.00 42.16           N  
ATOM   2658  CA  SER A 340     -34.969 -12.195  34.250  1.00 42.16           C  
ATOM   2659  C   SER A 340     -34.281 -13.273  35.094  1.00 42.16           C  
ATOM   2660  CB  SER A 340     -35.906 -12.852  33.219  1.00 42.16           C  
ATOM   2661  O   SER A 340     -33.500 -14.070  34.562  1.00 42.16           O  
ATOM   2662  OG  SER A 340     -35.188 -13.773  32.438  1.00 42.16           O  
ATOM   2663  N   ILE A 341     -33.219 -12.984  35.844  1.00 37.88           N  
ATOM   2664  CA  ILE A 341     -32.656 -14.094  36.594  1.00 37.88           C  
ATOM   2665  C   ILE A 341     -33.781 -14.969  37.125  1.00 37.88           C  
ATOM   2666  CB  ILE A 341     -31.766 -13.594  37.750  1.00 37.88           C  
ATOM   2667  O   ILE A 341     -34.750 -14.461  37.719  1.00 37.88           O  
ATOM   2668  CG1 ILE A 341     -30.734 -12.602  37.219  1.00 37.88           C  
ATOM   2669  CG2 ILE A 341     -31.078 -14.773  38.438  1.00 37.88           C  
ATOM   2670  CD1 ILE A 341     -29.953 -11.875  38.312  1.00 37.88           C  
ATOM   2671  N   GLN A 342     -34.188 -16.125  36.500  1.00 32.16           N  
ATOM   2672  CA  GLN A 342     -34.438 -17.531  36.844  1.00 32.16           C  
ATOM   2673  C   GLN A 342     -34.781 -17.688  38.312  1.00 32.16           C  
ATOM   2674  CB  GLN A 342     -33.219 -18.375  36.469  1.00 32.16           C  
ATOM   2675  O   GLN A 342     -34.156 -17.062  39.156  1.00 32.16           O  
ATOM   2676  CG  GLN A 342     -33.281 -19.000  35.094  1.00 32.16           C  
ATOM   2677  CD  GLN A 342     -32.062 -19.859  34.781  1.00 32.16           C  
ATOM   2678  NE2 GLN A 342     -31.969 -20.328  33.531  1.00 32.16           N  
ATOM   2679  OE1 GLN A 342     -31.219 -20.109  35.656  1.00 32.16           O  
ATOM   2680  N   SER A 343     -36.062 -17.547  38.781  1.00 30.45           N  
ATOM   2681  CA  SER A 343     -36.500 -18.203  40.000  1.00 30.45           C  
ATOM   2682  C   SER A 343     -35.281 -18.672  40.812  1.00 30.45           C  
ATOM   2683  CB  SER A 343     -37.406 -19.375  39.719  1.00 30.45           C  
ATOM   2684  O   SER A 343     -34.406 -19.375  40.312  1.00 30.45           O  
ATOM   2685  OG  SER A 343     -36.719 -20.375  38.969  1.00 30.45           O  
ATOM   2686  N   ARG A 344     -34.375 -17.734  41.281  1.00 32.09           N  
ATOM   2687  CA  ARG A 344     -33.344 -18.281  42.188  1.00 32.09           C  
ATOM   2688  C   ARG A 344     -33.969 -19.281  43.156  1.00 32.09           C  
ATOM   2689  CB  ARG A 344     -32.656 -17.156  42.969  1.00 32.09           C  
ATOM   2690  O   ARG A 344     -34.938 -18.953  43.875  1.00 32.09           O  
ATOM   2691  CG  ARG A 344     -31.766 -16.281  42.125  1.00 32.09           C  
ATOM   2692  CD  ARG A 344     -30.750 -15.516  42.969  1.00 32.09           C  
ATOM   2693  NE  ARG A 344     -29.609 -15.062  42.156  1.00 32.09           N  
ATOM   2694  NH1 ARG A 344     -28.875 -13.523  43.719  1.00 32.09           N  
ATOM   2695  NH2 ARG A 344     -27.750 -13.789  41.750  1.00 32.09           N  
ATOM   2696  CZ  ARG A 344     -28.750 -14.125  42.562  1.00 32.09           C  
ATOM   2697  N   GLY A 345     -34.500 -20.344  42.656  1.00 37.22           N  
ATOM   2698  CA  GLY A 345     -34.562 -21.641  43.281  1.00 37.22           C  
ATOM   2699  C   GLY A 345     -33.781 -21.703  44.594  1.00 37.22           C  
ATOM   2700  O   GLY A 345     -33.156 -20.719  44.969  1.00 37.22           O  
ATOM   2701  N   LEU A 346     -34.188 -22.250  45.656  1.00 35.69           N  
ATOM   2702  CA  LEU A 346     -33.844 -22.750  46.969  1.00 35.69           C  
ATOM   2703  C   LEU A 346     -32.469 -22.312  47.406  1.00 35.69           C  
ATOM   2704  CB  LEU A 346     -33.938 -24.281  47.000  1.00 35.69           C  
ATOM   2705  O   LEU A 346     -32.219 -21.969  48.562  1.00 35.69           O  
ATOM   2706  CG  LEU A 346     -33.844 -24.938  48.375  1.00 35.69           C  
ATOM   2707  CD1 LEU A 346     -35.125 -24.688  49.188  1.00 35.69           C  
ATOM   2708  CD2 LEU A 346     -33.562 -26.438  48.250  1.00 35.69           C  
ATOM   2709  N   PHE A 347     -31.547 -21.703  46.438  1.00 29.16           N  
ATOM   2710  CA  PHE A 347     -30.188 -21.344  46.812  1.00 29.16           C  
ATOM   2711  C   PHE A 347     -30.000 -19.844  46.844  1.00 29.16           C  
ATOM   2712  CB  PHE A 347     -29.172 -21.984  45.875  1.00 29.16           C  
ATOM   2713  O   PHE A 347     -29.234 -19.312  47.656  1.00 29.16           O  
ATOM   2714  CG  PHE A 347     -28.859 -23.422  46.188  1.00 29.16           C  
ATOM   2715  CD1 PHE A 347     -27.953 -23.734  47.188  1.00 29.16           C  
ATOM   2716  CD2 PHE A 347     -29.453 -24.453  45.469  1.00 29.16           C  
ATOM   2717  CE1 PHE A 347     -27.656 -25.062  47.500  1.00 29.16           C  
ATOM   2718  CE2 PHE A 347     -29.156 -25.781  45.781  1.00 29.16           C  
ATOM   2719  CZ  PHE A 347     -28.266 -26.094  46.781  1.00 29.16           C  
ATOM   2720  N   GLY A 348     -30.938 -18.969  46.344  1.00 32.25           N  
ATOM   2721  CA  GLY A 348     -31.188 -17.531  46.438  1.00 32.25           C  
ATOM   2722  C   GLY A 348     -31.969 -17.141  47.688  1.00 32.25           C  
ATOM   2723  O   GLY A 348     -31.719 -16.078  48.250  1.00 32.25           O  
ATOM   2724  N   ALA A 349     -32.688 -18.000  48.344  1.00 32.56           N  
ATOM   2725  CA  ALA A 349     -33.375 -17.922  49.594  1.00 32.56           C  
ATOM   2726  C   ALA A 349     -32.438 -18.188  50.781  1.00 32.56           C  
ATOM   2727  CB  ALA A 349     -34.562 -18.922  49.625  1.00 32.56           C  
ATOM   2728  O   ALA A 349     -32.531 -17.547  51.812  1.00 32.56           O  
ATOM   2729  N   ILE A 350     -31.359 -18.781  50.406  1.00 33.88           N  
ATOM   2730  CA  ILE A 350     -30.391 -19.156  51.438  1.00 33.88           C  
ATOM   2731  C   ILE A 350     -29.312 -18.078  51.562  1.00 33.88           C  
ATOM   2732  CB  ILE A 350     -29.750 -20.531  51.156  1.00 33.88           C  
ATOM   2733  O   ILE A 350     -28.938 -17.703  52.688  1.00 33.88           O  
ATOM   2734  CG1 ILE A 350     -30.797 -21.641  51.188  1.00 33.88           C  
ATOM   2735  CG2 ILE A 350     -28.609 -20.812  52.125  1.00 33.88           C  
ATOM   2736  CD1 ILE A 350     -30.281 -23.000  50.750  1.00 33.88           C  
ATOM   2737  N   ALA A 351     -29.031 -17.375  50.500  1.00 30.64           N  
ATOM   2738  CA  ALA A 351     -28.078 -16.266  50.469  1.00 30.64           C  
ATOM   2739  C   ALA A 351     -28.750 -14.953  50.875  1.00 30.64           C  
ATOM   2740  CB  ALA A 351     -27.453 -16.125  49.094  1.00 30.64           C  
ATOM   2741  O   ALA A 351     -28.156 -14.133  51.562  1.00 30.64           O  
ATOM   2742  N   GLY A 352     -29.922 -14.719  50.781  1.00 32.78           N  
ATOM   2743  CA  GLY A 352     -30.797 -13.641  51.219  1.00 32.78           C  
ATOM   2744  C   GLY A 352     -31.234 -13.742  52.656  1.00 32.78           C  
ATOM   2745  O   GLY A 352     -31.391 -12.727  53.344  1.00 32.78           O  
ATOM   2746  N   PHE A 353     -31.203 -14.883  53.188  1.00 31.52           N  
ATOM   2747  CA  PHE A 353     -31.453 -15.172  54.594  1.00 31.52           C  
ATOM   2748  C   PHE A 353     -30.203 -14.945  55.438  1.00 31.52           C  
ATOM   2749  CB  PHE A 353     -31.938 -16.609  54.781  1.00 31.52           C  
ATOM   2750  O   PHE A 353     -30.266 -14.414  56.531  1.00 31.52           O  
ATOM   2751  CG  PHE A 353     -32.375 -16.953  56.156  1.00 31.52           C  
ATOM   2752  CD1 PHE A 353     -31.531 -17.656  57.000  1.00 31.52           C  
ATOM   2753  CD2 PHE A 353     -33.625 -16.547  56.656  1.00 31.52           C  
ATOM   2754  CE1 PHE A 353     -31.922 -17.969  58.312  1.00 31.52           C  
ATOM   2755  CE2 PHE A 353     -34.000 -16.844  57.938  1.00 31.52           C  
ATOM   2756  CZ  PHE A 353     -33.156 -17.562  58.781  1.00 31.52           C  
ATOM   2757  N   ILE A 354     -29.047 -14.992  54.812  1.00 32.50           N  
ATOM   2758  CA  ILE A 354     -27.766 -14.844  55.500  1.00 32.50           C  
ATOM   2759  C   ILE A 354     -27.359 -13.375  55.500  1.00 32.50           C  
ATOM   2760  CB  ILE A 354     -26.672 -15.711  54.844  1.00 32.50           C  
ATOM   2761  O   ILE A 354     -26.828 -12.875  56.500  1.00 32.50           O  
ATOM   2762  CG1 ILE A 354     -27.016 -17.203  54.969  1.00 32.50           C  
ATOM   2763  CG2 ILE A 354     -25.297 -15.414  55.469  1.00 32.50           C  
ATOM   2764  CD1 ILE A 354     -26.016 -18.125  54.312  1.00 32.50           C  
ATOM   2765  N   GLU A 355     -27.891 -12.539  54.625  1.00 33.72           N  
ATOM   2766  CA  GLU A 355     -27.484 -11.148  54.438  1.00 33.72           C  
ATOM   2767  C   GLU A 355     -28.578 -10.188  54.875  1.00 33.72           C  
ATOM   2768  CB  GLU A 355     -27.109 -10.891  52.969  1.00 33.72           C  
ATOM   2769  O   GLU A 355     -28.297  -9.094  55.375  1.00 33.72           O  
ATOM   2770  CG  GLU A 355     -25.688 -11.305  52.625  1.00 33.72           C  
ATOM   2771  CD  GLU A 355     -25.359 -11.148  51.156  1.00 33.72           C  
ATOM   2772  OE1 GLU A 355     -24.250 -11.531  50.719  1.00 33.72           O  
ATOM   2773  OE2 GLU A 355     -26.234 -10.641  50.406  1.00 33.72           O  
ATOM   2774  N   GLY A 356     -29.781 -10.672  55.344  1.00 32.34           N  
ATOM   2775  CA  GLY A 356     -30.781  -9.664  55.656  1.00 32.34           C  
ATOM   2776  C   GLY A 356     -32.031 -10.234  56.312  1.00 32.34           C  
ATOM   2777  O   GLY A 356     -33.031  -9.531  56.500  1.00 32.34           O  
ATOM   2778  N   GLY A 357     -31.875 -11.531  56.969  1.00 31.14           N  
ATOM   2779  CA  GLY A 357     -32.969 -12.188  57.688  1.00 31.14           C  
ATOM   2780  C   GLY A 357     -34.188 -12.398  56.812  1.00 31.14           C  
ATOM   2781  O   GLY A 357     -34.094 -12.438  55.594  1.00 31.14           O  
ATOM   2782  N   TRP A 358     -35.531 -12.625  57.250  1.00 31.80           N  
ATOM   2783  CA  TRP A 358     -36.844 -12.977  56.656  1.00 31.80           C  
ATOM   2784  C   TRP A 358     -37.188 -12.047  55.500  1.00 31.80           C  
ATOM   2785  CB  TRP A 358     -37.938 -12.914  57.719  1.00 31.80           C  
ATOM   2786  O   TRP A 358     -37.719 -12.484  54.500  1.00 31.80           O  
ATOM   2787  CG  TRP A 358     -39.000 -13.969  57.562  1.00 31.80           C  
ATOM   2788  CD1 TRP A 358     -40.312 -13.836  57.812  1.00 31.80           C  
ATOM   2789  CD2 TRP A 358     -38.781 -15.312  57.125  1.00 31.80           C  
ATOM   2790  CE2 TRP A 358     -40.062 -15.938  57.125  1.00 31.80           C  
ATOM   2791  CE3 TRP A 358     -37.688 -16.047  56.719  1.00 31.80           C  
ATOM   2792  NE1 TRP A 358     -40.969 -15.016  57.562  1.00 31.80           N  
ATOM   2793  CH2 TRP A 358     -39.125 -17.969  56.344  1.00 31.80           C  
ATOM   2794  CZ2 TRP A 358     -40.250 -17.266  56.750  1.00 31.80           C  
ATOM   2795  CZ3 TRP A 358     -37.844 -17.375  56.344  1.00 31.80           C  
ATOM   2796  N   THR A 359     -36.594 -10.867  55.469  1.00 33.09           N  
ATOM   2797  CA  THR A 359     -36.688  -9.867  54.438  1.00 33.09           C  
ATOM   2798  C   THR A 359     -35.688 -10.156  53.312  1.00 33.09           C  
ATOM   2799  CB  THR A 359     -36.469  -8.445  54.969  1.00 33.09           C  
ATOM   2800  O   THR A 359     -35.969  -9.945  52.125  1.00 33.09           O  
ATOM   2801  CG2 THR A 359     -37.688  -7.953  55.750  1.00 33.09           C  
ATOM   2802  OG1 THR A 359     -35.344  -8.453  55.844  1.00 33.09           O  
ATOM   2803  N   GLY A 360     -34.625 -10.828  53.656  1.00 34.34           N  
ATOM   2804  CA  GLY A 360     -33.594 -11.320  52.750  1.00 34.34           C  
ATOM   2805  C   GLY A 360     -33.938 -12.633  52.094  1.00 34.34           C  
ATOM   2806  O   GLY A 360     -33.562 -12.867  50.938  1.00 34.34           O  
ATOM   2807  N   MET A 361     -34.969 -13.391  52.719  1.00 35.38           N  
ATOM   2808  CA  MET A 361     -35.500 -14.672  52.250  1.00 35.38           C  
ATOM   2809  C   MET A 361     -36.688 -14.469  51.312  1.00 35.38           C  
ATOM   2810  CB  MET A 361     -35.906 -15.523  53.469  1.00 35.38           C  
ATOM   2811  O   MET A 361     -36.812 -15.172  50.312  1.00 35.38           O  
ATOM   2812  CG  MET A 361     -36.344 -16.922  53.094  1.00 35.38           C  
ATOM   2813  SD  MET A 361     -37.000 -17.875  54.531  1.00 35.38           S  
ATOM   2814  CE  MET A 361     -38.625 -17.125  54.688  1.00 35.38           C  
ATOM   2815  N   ILE A 362     -37.406 -13.438  51.406  1.00 33.88           N  
ATOM   2816  CA  ILE A 362     -38.562 -13.047  50.594  1.00 33.88           C  
ATOM   2817  C   ILE A 362     -38.125 -12.305  49.344  1.00 33.88           C  
ATOM   2818  CB  ILE A 362     -39.531 -12.164  51.406  1.00 33.88           C  
ATOM   2819  O   ILE A 362     -38.656 -12.531  48.250  1.00 33.88           O  
ATOM   2820  CG1 ILE A 362     -40.250 -13.000  52.500  1.00 33.88           C  
ATOM   2821  CG2 ILE A 362     -40.562 -11.500  50.500  1.00 33.88           C  
ATOM   2822  CD1 ILE A 362     -41.750 -13.086  52.344  1.00 33.88           C  
ATOM   2823  N   ASP A 363     -37.000 -11.625  49.500  1.00 35.31           N  
ATOM   2824  CA  ASP A 363     -36.281 -10.930  48.406  1.00 35.31           C  
ATOM   2825  C   ASP A 363     -35.531 -11.922  47.500  1.00 35.31           C  
ATOM   2826  CB  ASP A 363     -35.312  -9.898  48.969  1.00 35.31           C  
ATOM   2827  O   ASP A 363     -35.438 -11.711  46.312  1.00 35.31           O  
ATOM   2828  CG  ASP A 363     -36.000  -8.656  49.500  1.00 35.31           C  
ATOM   2829  OD1 ASP A 363     -37.188  -8.430  49.156  1.00 35.31           O  
ATOM   2830  OD2 ASP A 363     -35.375  -7.891  50.250  1.00 35.31           O  
ATOM   2831  N   GLY A 364     -35.281 -13.031  48.062  1.00 30.62           N  
ATOM   2832  CA  GLY A 364     -34.594 -14.164  47.438  1.00 30.62           C  
ATOM   2833  C   GLY A 364     -35.562 -15.203  46.875  1.00 30.62           C  
ATOM   2834  O   GLY A 364     -35.250 -15.820  45.844  1.00 30.62           O  
ATOM   2835  N   TRP A 365     -36.875 -15.266  47.344  1.00 29.70           N  
ATOM   2836  CA  TRP A 365     -37.906 -16.234  47.000  1.00 29.70           C  
ATOM   2837  C   TRP A 365     -38.938 -15.609  46.062  1.00 29.70           C  
ATOM   2838  CB  TRP A 365     -38.625 -16.750  48.250  1.00 29.70           C  
ATOM   2839  O   TRP A 365     -39.406 -16.266  45.125  1.00 29.70           O  
ATOM   2840  CG  TRP A 365     -39.281 -18.078  48.094  1.00 29.70           C  
ATOM   2841  CD1 TRP A 365     -40.438 -18.344  47.406  1.00 29.70           C  
ATOM   2842  CD2 TRP A 365     -38.812 -19.344  48.594  1.00 29.70           C  
ATOM   2843  CE2 TRP A 365     -39.750 -20.312  48.188  1.00 29.70           C  
ATOM   2844  CE3 TRP A 365     -37.719 -19.734  49.344  1.00 29.70           C  
ATOM   2845  NE1 TRP A 365     -40.750 -19.688  47.469  1.00 29.70           N  
ATOM   2846  CH2 TRP A 365     -38.531 -22.031  49.250  1.00 29.70           C  
ATOM   2847  CZ2 TRP A 365     -39.625 -21.672  48.531  1.00 29.70           C  
ATOM   2848  CZ3 TRP A 365     -37.562 -21.078  49.688  1.00 29.70           C  
ATOM   2849  N   TYR A 366     -39.188 -14.312  45.938  1.00 28.89           N  
ATOM   2850  CA  TYR A 366     -40.250 -13.695  45.156  1.00 28.89           C  
ATOM   2851  C   TYR A 366     -39.688 -12.719  44.156  1.00 28.89           C  
ATOM   2852  CB  TYR A 366     -41.250 -12.969  46.094  1.00 28.89           C  
ATOM   2853  O   TYR A 366     -40.438 -12.047  43.438  1.00 28.89           O  
ATOM   2854  CG  TYR A 366     -42.125 -13.898  46.906  1.00 28.89           C  
ATOM   2855  CD1 TYR A 366     -43.156 -14.602  46.281  1.00 28.89           C  
ATOM   2856  CD2 TYR A 366     -41.906 -14.078  48.250  1.00 28.89           C  
ATOM   2857  CE1 TYR A 366     -43.969 -15.461  47.031  1.00 28.89           C  
ATOM   2858  CE2 TYR A 366     -42.719 -14.930  49.000  1.00 28.89           C  
ATOM   2859  OH  TYR A 366     -44.531 -16.469  49.125  1.00 28.89           O  
ATOM   2860  CZ  TYR A 366     -43.719 -15.617  48.375  1.00 28.89           C  
ATOM   2861  N   GLY A 367     -38.438 -12.766  43.781  1.00 26.52           N  
ATOM   2862  CA  GLY A 367     -37.938 -12.062  42.594  1.00 26.52           C  
ATOM   2863  C   GLY A 367     -39.062 -11.656  41.656  1.00 26.52           C  
ATOM   2864  O   GLY A 367     -39.688 -12.516  41.031  1.00 26.52           O  
ATOM   2865  N   TYR A 368     -40.219 -11.125  42.156  1.00 27.03           N  
ATOM   2866  CA  TYR A 368     -41.531 -11.000  41.500  1.00 27.03           C  
ATOM   2867  C   TYR A 368     -41.375 -10.406  40.094  1.00 27.03           C  
ATOM   2868  CB  TYR A 368     -42.469 -10.133  42.344  1.00 27.03           C  
ATOM   2869  O   TYR A 368     -40.688  -9.398  39.938  1.00 27.03           O  
ATOM   2870  CG  TYR A 368     -42.938 -10.789  43.625  1.00 27.03           C  
ATOM   2871  CD1 TYR A 368     -43.938 -11.742  43.594  1.00 27.03           C  
ATOM   2872  CD2 TYR A 368     -42.344 -10.469  44.844  1.00 27.03           C  
ATOM   2873  CE1 TYR A 368     -44.375 -12.352  44.781  1.00 27.03           C  
ATOM   2874  CE2 TYR A 368     -42.781 -11.078  46.031  1.00 27.03           C  
ATOM   2875  OH  TYR A 368     -44.219 -12.617  47.156  1.00 27.03           O  
ATOM   2876  CZ  TYR A 368     -43.781 -12.016  45.969  1.00 27.03           C  
ATOM   2877  N   HIS A 369     -41.688 -11.188  38.969  1.00 28.72           N  
ATOM   2878  CA  HIS A 369     -42.281 -11.211  37.656  1.00 28.72           C  
ATOM   2879  C   HIS A 369     -43.750 -10.836  37.688  1.00 28.72           C  
ATOM   2880  CB  HIS A 369     -42.125 -12.586  37.000  1.00 28.72           C  
ATOM   2881  O   HIS A 369     -44.500 -11.281  38.594  1.00 28.72           O  
ATOM   2882  CG  HIS A 369     -40.906 -12.703  36.125  1.00 28.72           C  
ATOM   2883  CD2 HIS A 369     -40.688 -13.438  35.000  1.00 28.72           C  
ATOM   2884  ND1 HIS A 369     -39.750 -11.992  36.344  1.00 28.72           N  
ATOM   2885  CE1 HIS A 369     -38.875 -12.297  35.438  1.00 28.72           C  
ATOM   2886  NE2 HIS A 369     -39.406 -13.172  34.594  1.00 28.72           N  
ATOM   2887  N   HIS A 370     -44.250  -9.680  37.000  1.00 31.05           N  
ATOM   2888  CA  HIS A 370     -45.656  -9.812  36.625  1.00 31.05           C  
ATOM   2889  C   HIS A 370     -45.938  -9.188  35.281  1.00 31.05           C  
ATOM   2890  CB  HIS A 370     -46.531  -9.164  37.719  1.00 31.05           C  
ATOM   2891  O   HIS A 370     -45.406  -8.133  34.938  1.00 31.05           O  
ATOM   2892  CG  HIS A 370     -45.938  -7.938  38.312  1.00 31.05           C  
ATOM   2893  CD2 HIS A 370     -46.250  -6.629  38.188  1.00 31.05           C  
ATOM   2894  ND1 HIS A 370     -44.875  -7.984  39.188  1.00 31.05           N  
ATOM   2895  CE1 HIS A 370     -44.562  -6.754  39.562  1.00 31.05           C  
ATOM   2896  NE2 HIS A 370     -45.375  -5.914  38.969  1.00 31.05           N  
ATOM   2897  N   GLN A 371     -46.406 -10.086  34.188  1.00 27.19           N  
ATOM   2898  CA  GLN A 371     -47.375 -10.344  33.094  1.00 27.19           C  
ATOM   2899  C   GLN A 371     -48.562  -9.383  33.188  1.00 27.19           C  
ATOM   2900  CB  GLN A 371     -47.875 -11.789  33.156  1.00 27.19           C  
ATOM   2901  O   GLN A 371     -49.250  -9.336  34.188  1.00 27.19           O  
ATOM   2902  CG  GLN A 371     -46.969 -12.773  32.438  1.00 27.19           C  
ATOM   2903  CD  GLN A 371     -47.531 -14.195  32.438  1.00 27.19           C  
ATOM   2904  NE2 GLN A 371     -46.875 -15.086  31.703  1.00 27.19           N  
ATOM   2905  OE1 GLN A 371     -48.531 -14.477  33.125  1.00 27.19           O  
ATOM   2906  N   ASN A 372     -48.312  -8.164  32.625  1.00 30.16           N  
ATOM   2907  CA  ASN A 372     -49.469  -7.520  31.953  1.00 30.16           C  
ATOM   2908  C   ASN A 372     -49.125  -7.207  30.500  1.00 30.16           C  
ATOM   2909  CB  ASN A 372     -49.844  -6.246  32.688  1.00 30.16           C  
ATOM   2910  O   ASN A 372     -48.062  -6.723  30.188  1.00 30.16           O  
ATOM   2911  CG  ASN A 372     -50.375  -6.523  34.094  1.00 30.16           C  
ATOM   2912  ND2 ASN A 372     -50.312  -5.520  34.969  1.00 30.16           N  
ATOM   2913  OD1 ASN A 372     -50.844  -7.633  34.406  1.00 30.16           O  
ATOM   2914  N   GLU A 373     -49.406  -8.133  29.625  1.00 27.38           N  
ATOM   2915  CA  GLU A 373     -49.844  -8.039  28.234  1.00 27.38           C  
ATOM   2916  C   GLU A 373     -50.156  -6.598  27.859  1.00 27.38           C  
ATOM   2917  CB  GLU A 373     -51.062  -8.930  28.000  1.00 27.38           C  
ATOM   2918  O   GLU A 373     -50.906  -5.914  28.562  1.00 27.38           O  
ATOM   2919  CG  GLU A 373     -50.719 -10.391  27.734  1.00 27.38           C  
ATOM   2920  CD  GLU A 373     -51.938 -11.227  27.344  1.00 27.38           C  
ATOM   2921  OE1 GLU A 373     -51.781 -12.430  27.047  1.00 27.38           O  
ATOM   2922  OE2 GLU A 373     -53.062 -10.672  27.359  1.00 27.38           O  
ATOM   2923  N   GLN A 374     -49.125  -5.746  27.703  1.00 25.38           N  
ATOM   2924  CA  GLN A 374     -49.094  -4.773  26.625  1.00 25.38           C  
ATOM   2925  C   GLN A 374     -48.531  -3.438  27.094  1.00 25.38           C  
ATOM   2926  CB  GLN A 374     -50.500  -4.574  26.047  1.00 25.38           C  
ATOM   2927  O   GLN A 374     -49.156  -2.732  27.875  1.00 25.38           O  
ATOM   2928  CG  GLN A 374     -50.969  -5.719  25.156  1.00 25.38           C  
ATOM   2929  CD  GLN A 374     -52.281  -5.434  24.500  1.00 25.38           C  
ATOM   2930  NE2 GLN A 374     -52.656  -6.250  23.516  1.00 25.38           N  
ATOM   2931  OE1 GLN A 374     -53.000  -4.488  24.859  1.00 25.38           O  
ATOM   2932  N   GLY A 375     -47.156  -3.402  27.266  1.00 29.25           N  
ATOM   2933  CA  GLY A 375     -46.469  -2.125  27.156  1.00 29.25           C  
ATOM   2934  C   GLY A 375     -45.188  -2.195  26.312  1.00 29.25           C  
ATOM   2935  O   GLY A 375     -44.312  -2.998  26.594  1.00 29.25           O  
ATOM   2936  N   SER A 376     -45.219  -2.467  25.000  1.00 26.91           N  
ATOM   2937  CA  SER A 376     -44.188  -2.459  24.000  1.00 26.91           C  
ATOM   2938  C   SER A 376     -43.156  -1.345  24.250  1.00 26.91           C  
ATOM   2939  CB  SER A 376     -44.781  -2.299  22.594  1.00 26.91           C  
ATOM   2940  O   SER A 376     -43.562  -0.194  24.469  1.00 26.91           O  
ATOM   2941  OG  SER A 376     -45.406  -1.029  22.453  1.00 26.91           O  
ATOM   2942  N   GLY A 377     -42.250  -1.430  25.297  1.00 31.84           N  
ATOM   2943  CA  GLY A 377     -41.000  -0.702  25.406  1.00 31.84           C  
ATOM   2944  C   GLY A 377     -40.500  -0.182  24.078  1.00 31.84           C  
ATOM   2945  O   GLY A 377     -40.281  -0.956  23.141  1.00 31.84           O  
ATOM   2946  N   TYR A 378     -41.281   0.706  23.438  1.00 30.89           N  
ATOM   2947  CA  TYR A 378     -40.781   1.154  22.141  1.00 30.89           C  
ATOM   2948  C   TYR A 378     -39.312   1.551  22.219  1.00 30.89           C  
ATOM   2949  CB  TYR A 378     -41.625   2.334  21.641  1.00 30.89           C  
ATOM   2950  O   TYR A 378     -38.938   2.312  23.109  1.00 30.89           O  
ATOM   2951  CG  TYR A 378     -42.969   1.932  21.078  1.00 30.89           C  
ATOM   2952  CD1 TYR A 378     -43.094   1.524  19.750  1.00 30.89           C  
ATOM   2953  CD2 TYR A 378     -44.094   1.960  21.875  1.00 30.89           C  
ATOM   2954  CE1 TYR A 378     -44.344   1.155  19.234  1.00 30.89           C  
ATOM   2955  CE2 TYR A 378     -45.344   1.593  21.375  1.00 30.89           C  
ATOM   2956  OH  TYR A 378     -46.688   0.827  19.547  1.00 30.89           O  
ATOM   2957  CZ  TYR A 378     -45.469   1.191  20.062  1.00 30.89           C  
ATOM   2958  N   ALA A 379     -38.312   0.657  22.031  1.00 35.25           N  
ATOM   2959  CA  ALA A 379     -37.031   0.760  21.344  1.00 35.25           C  
ATOM   2960  C   ALA A 379     -36.906   2.068  20.578  1.00 35.25           C  
ATOM   2961  CB  ALA A 379     -36.812  -0.430  20.406  1.00 35.25           C  
ATOM   2962  O   ALA A 379     -37.938   2.658  20.203  1.00 35.25           O  
ATOM   2963  N   ALA A 380     -35.969   3.094  20.891  1.00 36.25           N  
ATOM   2964  CA  ALA A 380     -35.656   4.113  19.891  1.00 36.25           C  
ATOM   2965  C   ALA A 380     -36.156   3.717  18.516  1.00 36.25           C  
ATOM   2966  CB  ALA A 380     -34.125   4.344  19.859  1.00 36.25           C  
ATOM   2967  O   ALA A 380     -36.094   2.545  18.141  1.00 36.25           O  
ATOM   2968  N   ASP A 381     -37.250   4.242  18.031  1.00 41.09           N  
ATOM   2969  CA  ASP A 381     -37.781   4.102  16.672  1.00 41.09           C  
ATOM   2970  C   ASP A 381     -36.625   3.949  15.672  1.00 41.09           C  
ATOM   2971  CB  ASP A 381     -38.656   5.309  16.312  1.00 41.09           C  
ATOM   2972  O   ASP A 381     -35.500   4.379  15.930  1.00 41.09           O  
ATOM   2973  CG  ASP A 381     -37.844   6.562  16.031  1.00 41.09           C  
ATOM   2974  OD1 ASP A 381     -36.594   6.504  16.062  1.00 41.09           O  
ATOM   2975  OD2 ASP A 381     -38.438   7.617  15.766  1.00 41.09           O  
ATOM   2976  N   ARG A 382     -36.531   2.766  14.914  1.00 45.91           N  
ATOM   2977  CA  ARG A 382     -35.594   2.488  13.820  1.00 45.91           C  
ATOM   2978  C   ARG A 382     -35.000   3.777  13.281  1.00 45.91           C  
ATOM   2979  CB  ARG A 382     -36.312   1.728  12.695  1.00 45.91           C  
ATOM   2980  O   ARG A 382     -33.781   3.828  12.984  1.00 45.91           O  
ATOM   2981  CG  ARG A 382     -35.344   1.102  11.688  1.00 45.91           C  
ATOM   2982  CD  ARG A 382     -36.094   0.307  10.625  1.00 45.91           C  
ATOM   2983  NE  ARG A 382     -35.219  -0.144   9.562  1.00 45.91           N  
ATOM   2984  NH1 ARG A 382     -36.844  -1.308   8.406  1.00 45.91           N  
ATOM   2985  NH2 ARG A 382     -34.688  -1.253   7.625  1.00 45.91           N  
ATOM   2986  CZ  ARG A 382     -35.562  -0.900   8.531  1.00 45.91           C  
ATOM   2987  N   LYS A 383     -35.750   4.895  13.242  1.00 49.28           N  
ATOM   2988  CA  LYS A 383     -35.344   6.188  12.711  1.00 49.28           C  
ATOM   2989  C   LYS A 383     -34.375   6.891  13.672  1.00 49.28           C  
ATOM   2990  CB  LYS A 383     -36.531   7.074  12.438  1.00 49.28           C  
ATOM   2991  O   LYS A 383     -33.375   7.465  13.250  1.00 49.28           O  
ATOM   2992  CG  LYS A 383     -36.219   8.320  11.625  1.00 49.28           C  
ATOM   2993  CD  LYS A 383     -37.500   9.094  11.266  1.00 49.28           C  
ATOM   2994  CE  LYS A 383     -37.156  10.352  10.477  1.00 49.28           C  
ATOM   2995  NZ  LYS A 383     -38.406  11.102  10.109  1.00 49.28           N  
ATOM   2996  N   SER A 384     -34.594   6.828  14.953  1.00 48.38           N  
ATOM   2997  CA  SER A 384     -33.750   7.426  15.992  1.00 48.38           C  
ATOM   2998  C   SER A 384     -32.438   6.680  16.141  1.00 48.38           C  
ATOM   2999  CB  SER A 384     -34.500   7.438  17.328  1.00 48.38           C  
ATOM   3000  O   SER A 384     -31.391   7.297  16.328  1.00 48.38           O  
ATOM   3001  OG  SER A 384     -33.688   7.965  18.359  1.00 48.38           O  
ATOM   3002  N   THR A 385     -32.500   5.395  16.000  1.00 49.34           N  
ATOM   3003  CA  THR A 385     -31.328   4.535  15.984  1.00 49.34           C  
ATOM   3004  C   THR A 385     -30.469   4.816  14.758  1.00 49.34           C  
ATOM   3005  CB  THR A 385     -31.719   3.047  16.016  1.00 49.34           C  
ATOM   3006  O   THR A 385     -29.250   4.910  14.859  1.00 49.34           O  
ATOM   3007  CG2 THR A 385     -30.484   2.152  16.094  1.00 49.34           C  
ATOM   3008  OG1 THR A 385     -32.562   2.797  17.156  1.00 49.34           O  
ATOM   3009  N   GLN A 386     -31.031   4.961  13.711  1.00 52.97           N  
ATOM   3010  CA  GLN A 386     -30.344   5.305  12.477  1.00 52.97           C  
ATOM   3011  C   GLN A 386     -29.766   6.719  12.539  1.00 52.97           C  
ATOM   3012  CB  GLN A 386     -31.281   5.180  11.273  1.00 52.97           C  
ATOM   3013  O   GLN A 386     -28.688   6.977  12.016  1.00 52.97           O  
ATOM   3014  CG  GLN A 386     -30.578   5.223   9.930  1.00 52.97           C  
ATOM   3015  CD  GLN A 386     -29.562   4.109   9.758  1.00 52.97           C  
ATOM   3016  NE2 GLN A 386     -28.328   4.473   9.445  1.00 52.97           N  
ATOM   3017  OE1 GLN A 386     -29.891   2.926   9.922  1.00 52.97           O  
ATOM   3018  N   ASN A 387     -30.484   7.652  13.203  1.00 60.72           N  
ATOM   3019  CA  ASN A 387     -30.000   9.016  13.406  1.00 60.72           C  
ATOM   3020  C   ASN A 387     -28.766   9.047  14.305  1.00 60.72           C  
ATOM   3021  CB  ASN A 387     -31.109   9.891  13.992  1.00 60.72           C  
ATOM   3022  O   ASN A 387     -27.844   9.828  14.070  1.00 60.72           O  
ATOM   3023  CG  ASN A 387     -32.156  10.258  12.969  1.00 60.72           C  
ATOM   3024  ND2 ASN A 387     -33.312  10.727  13.438  1.00 60.72           N  
ATOM   3025  OD1 ASN A 387     -31.953  10.109  11.758  1.00 60.72           O  
ATOM   3026  N   ALA A 388     -28.797   8.219  15.336  1.00 54.56           N  
ATOM   3027  CA  ALA A 388     -27.656   8.070  16.219  1.00 54.56           C  
ATOM   3028  C   ALA A 388     -26.469   7.438  15.500  1.00 54.56           C  
ATOM   3029  CB  ALA A 388     -28.031   7.238  17.453  1.00 54.56           C  
ATOM   3030  O   ALA A 388     -25.328   7.875  15.664  1.00 54.56           O  
ATOM   3031  N   ILE A 389     -26.766   6.426  14.695  1.00 58.25           N  
ATOM   3032  CA  ILE A 389     -25.750   5.770  13.883  1.00 58.25           C  
ATOM   3033  C   ILE A 389     -25.188   6.754  12.859  1.00 58.25           C  
ATOM   3034  CB  ILE A 389     -26.312   4.520  13.172  1.00 58.25           C  
ATOM   3035  O   ILE A 389     -23.969   6.836  12.664  1.00 58.25           O  
ATOM   3036  CG1 ILE A 389     -26.656   3.432  14.195  1.00 58.25           C  
ATOM   3037  CG2 ILE A 389     -25.312   3.992  12.133  1.00 58.25           C  
ATOM   3038  CD1 ILE A 389     -27.344   2.213  13.594  1.00 58.25           C  
ATOM   3039  N   ASP A 390     -26.078   7.480  12.250  1.00 62.47           N  
ATOM   3040  CA  ASP A 390     -25.688   8.508  11.289  1.00 62.47           C  
ATOM   3041  C   ASP A 390     -24.859   9.602  11.961  1.00 62.47           C  
ATOM   3042  CB  ASP A 390     -26.922   9.117  10.625  1.00 62.47           C  
ATOM   3043  O   ASP A 390     -23.922  10.133  11.359  1.00 62.47           O  
ATOM   3044  CG  ASP A 390     -27.594   8.172   9.641  1.00 62.47           C  
ATOM   3045  OD1 ASP A 390     -26.984   7.160   9.250  1.00 62.47           O  
ATOM   3046  OD2 ASP A 390     -28.750   8.445   9.258  1.00 62.47           O  
ATOM   3047  N   GLY A 391     -25.297  10.031  13.211  1.00 62.31           N  
ATOM   3048  CA  GLY A 391     -24.531  10.992  13.992  1.00 62.31           C  
ATOM   3049  C   GLY A 391     -23.109  10.531  14.273  1.00 62.31           C  
ATOM   3050  O   GLY A 391     -22.172  11.328  14.188  1.00 62.31           O  
ATOM   3051  N   ILE A 392     -22.953   9.289  14.586  1.00 58.09           N  
ATOM   3052  CA  ILE A 392     -21.656   8.656  14.820  1.00 58.09           C  
ATOM   3053  C   ILE A 392     -20.844   8.633  13.531  1.00 58.09           C  
ATOM   3054  CB  ILE A 392     -21.812   7.223  15.383  1.00 58.09           C  
ATOM   3055  O   ILE A 392     -19.656   8.969  13.523  1.00 58.09           O  
ATOM   3056  CG1 ILE A 392     -22.406   7.262  16.797  1.00 58.09           C  
ATOM   3057  CG2 ILE A 392     -20.469   6.484  15.375  1.00 58.09           C  
ATOM   3058  CD1 ILE A 392     -22.781   5.891  17.344  1.00 58.09           C  
ATOM   3059  N   THR A 393     -21.531   8.234  12.453  1.00 56.94           N  
ATOM   3060  CA  THR A 393     -20.906   8.188  11.133  1.00 56.94           C  
ATOM   3061  C   THR A 393     -20.422   9.570  10.719  1.00 56.94           C  
ATOM   3062  CB  THR A 393     -21.891   7.641  10.078  1.00 56.94           C  
ATOM   3063  O   THR A 393     -19.297   9.719  10.227  1.00 56.94           O  
ATOM   3064  CG2 THR A 393     -21.234   7.598   8.703  1.00 56.94           C  
ATOM   3065  OG1 THR A 393     -22.281   6.316  10.445  1.00 56.94           O  
ATOM   3066  N   ASN A 394     -21.219  10.586  10.914  1.00 62.25           N  
ATOM   3067  CA  ASN A 394     -20.891  11.961  10.562  1.00 62.25           C  
ATOM   3068  C   ASN A 394     -19.766  12.508  11.438  1.00 62.25           C  
ATOM   3069  CB  ASN A 394     -22.125  12.859  10.688  1.00 62.25           C  
ATOM   3070  O   ASN A 394     -18.875  13.203  10.938  1.00 62.25           O  
ATOM   3071  CG  ASN A 394     -23.125  12.625   9.570  1.00 62.25           C  
ATOM   3072  ND2 ASN A 394     -24.375  12.992   9.805  1.00 62.25           N  
ATOM   3073  OD1 ASN A 394     -22.781  12.109   8.500  1.00 62.25           O  
ATOM   3074  N   LYS A 395     -19.844  12.258  12.734  1.00 62.41           N  
ATOM   3075  CA  LYS A 395     -18.812  12.680  13.680  1.00 62.41           C  
ATOM   3076  C   LYS A 395     -17.484  11.969  13.406  1.00 62.41           C  
ATOM   3077  CB  LYS A 395     -19.250  12.430  15.117  1.00 62.41           C  
ATOM   3078  O   LYS A 395     -16.422  12.578  13.461  1.00 62.41           O  
ATOM   3079  CG  LYS A 395     -20.172  13.492  15.680  1.00 62.41           C  
ATOM   3080  CD  LYS A 395     -20.609  13.172  17.109  1.00 62.41           C  
ATOM   3081  CE  LYS A 395     -21.703  14.117  17.594  1.00 62.41           C  
ATOM   3082  NZ  LYS A 395     -21.547  14.445  19.047  1.00 62.41           N  
ATOM   3083  N   VAL A 396     -17.594  10.766  13.023  1.00 56.16           N  
ATOM   3084  CA  VAL A 396     -16.453   9.938  12.656  1.00 56.16           C  
ATOM   3085  C   VAL A 396     -15.820  10.461  11.367  1.00 56.16           C  
ATOM   3086  CB  VAL A 396     -16.844   8.453  12.484  1.00 56.16           C  
ATOM   3087  O   VAL A 396     -14.602  10.578  11.266  1.00 56.16           O  
ATOM   3088  CG1 VAL A 396     -15.719   7.656  11.844  1.00 56.16           C  
ATOM   3089  CG2 VAL A 396     -17.234   7.848  13.836  1.00 56.16           C  
ATOM   3090  N   ASN A 397     -16.672  10.758  10.438  1.00 58.59           N  
ATOM   3091  CA  ASN A 397     -16.219  11.273   9.156  1.00 58.59           C  
ATOM   3092  C   ASN A 397     -15.523  12.625   9.312  1.00 58.59           C  
ATOM   3093  CB  ASN A 397     -17.391  11.391   8.172  1.00 58.59           C  
ATOM   3094  O   ASN A 397     -14.539  12.906   8.633  1.00 58.59           O  
ATOM   3095  CG  ASN A 397     -17.828  10.039   7.637  1.00 58.59           C  
ATOM   3096  ND2 ASN A 397     -19.062   9.969   7.164  1.00 58.59           N  
ATOM   3097  OD1 ASN A 397     -17.062   9.070   7.645  1.00 58.59           O  
ATOM   3098  N   SER A 398     -15.969  13.508  10.219  1.00 59.44           N  
ATOM   3099  CA  SER A 398     -15.398  14.820  10.492  1.00 59.44           C  
ATOM   3100  C   SER A 398     -14.055  14.703  11.211  1.00 59.44           C  
ATOM   3101  CB  SER A 398     -16.359  15.664  11.320  1.00 59.44           C  
ATOM   3102  O   SER A 398     -13.109  15.414  10.898  1.00 59.44           O  
ATOM   3103  OG  SER A 398     -16.453  15.164  12.641  1.00 59.44           O  
ATOM   3104  N   VAL A 399     -13.953  13.891  12.188  1.00 53.34           N  
ATOM   3105  CA  VAL A 399     -12.742  13.656  12.969  1.00 53.34           C  
ATOM   3106  C   VAL A 399     -11.695  12.961  12.102  1.00 53.34           C  
ATOM   3107  CB  VAL A 399     -13.031  12.812  14.227  1.00 53.34           C  
ATOM   3108  O   VAL A 399     -10.508  13.289  12.164  1.00 53.34           O  
ATOM   3109  CG1 VAL A 399     -11.734  12.414  14.922  1.00 53.34           C  
ATOM   3110  CG2 VAL A 399     -13.938  13.578  15.188  1.00 53.34           C  
ATOM   3111  N   ILE A 400     -12.062  12.297  11.188  1.00 54.72           N  
ATOM   3112  CA  ILE A 400     -11.234  11.508  10.281  1.00 54.72           C  
ATOM   3113  C   ILE A 400     -10.641  12.406   9.203  1.00 54.72           C  
ATOM   3114  CB  ILE A 400     -12.047  10.359   9.633  1.00 54.72           C  
ATOM   3115  O   ILE A 400      -9.469  12.258   8.844  1.00 54.72           O  
ATOM   3116  CG1 ILE A 400     -12.391   9.289  10.680  1.00 54.72           C  
ATOM   3117  CG2 ILE A 400     -11.281   9.758   8.453  1.00 54.72           C  
ATOM   3118  CD1 ILE A 400     -13.344   8.219  10.172  1.00 54.72           C  
ATOM   3119  N   GLU A 401     -11.500  13.125   8.641  1.00 53.19           N  
ATOM   3120  CA  GLU A 401     -11.016  14.070   7.637  1.00 53.19           C  
ATOM   3121  C   GLU A 401      -9.867  14.914   8.180  1.00 53.19           C  
ATOM   3122  CB  GLU A 401     -12.148  14.969   7.156  1.00 53.19           C  
ATOM   3123  O   GLU A 401      -8.883  15.164   7.480  1.00 53.19           O  
ATOM   3124  CG  GLU A 401     -11.891  15.625   5.805  1.00 53.19           C  
ATOM   3125  CD  GLU A 401     -13.031  16.516   5.336  1.00 53.19           C  
ATOM   3126  OE1 GLU A 401     -12.891  17.188   4.289  1.00 53.19           O  
ATOM   3127  OE2 GLU A 401     -14.070  16.547   6.023  1.00 53.19           O  
ATOM   3128  N   LYS A 402      -9.914  15.180   9.367  1.00 54.47           N  
ATOM   3129  CA  LYS A 402      -8.914  16.016  10.023  1.00 54.47           C  
ATOM   3130  C   LYS A 402      -7.672  15.195  10.383  1.00 54.47           C  
ATOM   3131  CB  LYS A 402      -9.492  16.656  11.289  1.00 54.47           C  
ATOM   3132  O   LYS A 402      -6.543  15.672  10.227  1.00 54.47           O  
ATOM   3133  CG  LYS A 402     -10.273  17.938  11.023  1.00 54.47           C  
ATOM   3134  CD  LYS A 402     -10.789  18.547  12.320  1.00 54.47           C  
ATOM   3135  CE  LYS A 402     -11.711  19.734  12.055  1.00 54.47           C  
ATOM   3136  NZ  LYS A 402     -12.133  20.406  13.320  1.00 54.47           N  
ATOM   3137  N   MET A 403      -7.867  13.938  10.680  1.00 50.09           N  
ATOM   3138  CA  MET A 403      -6.785  13.031  11.062  1.00 50.09           C  
ATOM   3139  C   MET A 403      -6.102  12.445   9.828  1.00 50.09           C  
ATOM   3140  CB  MET A 403      -7.316  11.906  11.953  1.00 50.09           C  
ATOM   3141  O   MET A 403      -4.883  12.266   9.820  1.00 50.09           O  
ATOM   3142  CG  MET A 403      -7.570  12.328  13.391  1.00 50.09           C  
ATOM   3143  SD  MET A 403      -7.859  10.898  14.500  1.00 50.09           S  
ATOM   3144  CE  MET A 403      -8.508   9.695  13.312  1.00 50.09           C  
ATOM   3145  N   ASN A 404      -6.836  12.070   8.773  1.00 52.88           N  
ATOM   3146  CA  ASN A 404      -6.336  11.539   7.508  1.00 52.88           C  
ATOM   3147  C   ASN A 404      -5.414  12.531   6.805  1.00 52.88           C  
ATOM   3148  CB  ASN A 404      -7.500  11.148   6.594  1.00 52.88           C  
ATOM   3149  O   ASN A 404      -4.406  12.133   6.215  1.00 52.88           O  
ATOM   3150  CG  ASN A 404      -8.000   9.742   6.848  1.00 52.88           C  
ATOM   3151  ND2 ASN A 404      -9.133   9.398   6.254  1.00 52.88           N  
ATOM   3152  OD1 ASN A 404      -7.375   8.969   7.578  1.00 52.88           O  
ATOM   3153  N   THR A 405      -5.703  13.812   6.797  1.00 56.75           N  
ATOM   3154  CA  THR A 405      -4.855  14.836   6.199  1.00 56.75           C  
ATOM   3155  C   THR A 405      -3.502  14.898   6.906  1.00 56.75           C  
ATOM   3156  CB  THR A 405      -5.531  16.219   6.258  1.00 56.75           C  
ATOM   3157  O   THR A 405      -2.461  15.000   6.258  1.00 56.75           O  
ATOM   3158  CG2 THR A 405      -4.758  17.250   5.430  1.00 56.75           C  
ATOM   3159  OG1 THR A 405      -6.863  16.109   5.746  1.00 56.75           O  
ATOM   3160  N   GLN A 406      -3.486  14.727   8.148  1.00 48.66           N  
ATOM   3161  CA  GLN A 406      -2.277  14.828   8.961  1.00 48.66           C  
ATOM   3162  C   GLN A 406      -1.470  13.531   8.898  1.00 48.66           C  
ATOM   3163  CB  GLN A 406      -2.629  15.156  10.406  1.00 48.66           C  
ATOM   3164  O   GLN A 406      -0.240  13.562   8.828  1.00 48.66           O  
ATOM   3165  CG  GLN A 406      -3.254  16.531  10.594  1.00 48.66           C  
ATOM   3166  CD  GLN A 406      -2.254  17.656  10.406  1.00 48.66           C  
ATOM   3167  NE2 GLN A 406      -2.740  18.828   9.977  1.00 48.66           N  
ATOM   3168  OE1 GLN A 406      -1.056  17.484  10.656  1.00 48.66           O  
ATOM   3169  N   PHE A 407      -2.184  12.383   8.789  1.00 51.50           N  
ATOM   3170  CA  PHE A 407      -1.565  11.062   8.766  1.00 51.50           C  
ATOM   3171  C   PHE A 407      -1.004  10.742   7.387  1.00 51.50           C  
ATOM   3172  CB  PHE A 407      -2.576   9.984   9.180  1.00 51.50           C  
ATOM   3173  O   PHE A 407       0.063  10.141   7.270  1.00 51.50           O  
ATOM   3174  CG  PHE A 407      -2.852   9.945  10.664  1.00 51.50           C  
ATOM   3175  CD1 PHE A 407      -1.807   9.867  11.570  1.00 51.50           C  
ATOM   3176  CD2 PHE A 407      -4.152   9.992  11.141  1.00 51.50           C  
ATOM   3177  CE1 PHE A 407      -2.059   9.828  12.945  1.00 51.50           C  
ATOM   3178  CE2 PHE A 407      -4.414   9.961  12.508  1.00 51.50           C  
ATOM   3179  CZ  PHE A 407      -3.365   9.875  13.406  1.00 51.50           C  
ATOM   3180  N   THR A 408      -1.805  11.133   6.359  1.00 51.34           N  
ATOM   3181  CA  THR A 408      -1.370  11.008   4.973  1.00 51.34           C  
ATOM   3182  C   THR A 408      -0.125  11.852   4.719  1.00 51.34           C  
ATOM   3183  CB  THR A 408      -2.486  11.430   3.998  1.00 51.34           C  
ATOM   3184  O   THR A 408       0.790  11.430   4.012  1.00 51.34           O  
ATOM   3185  CG2 THR A 408      -2.068  11.203   2.549  1.00 51.34           C  
ATOM   3186  OG1 THR A 408      -3.666  10.664   4.270  1.00 51.34           O  
ATOM   3187  N   ALA A 409      -0.029  12.969   5.293  1.00 51.34           N  
ATOM   3188  CA  ALA A 409       1.127  13.859   5.207  1.00 51.34           C  
ATOM   3189  C   ALA A 409       2.340  13.250   5.906  1.00 51.34           C  
ATOM   3190  CB  ALA A 409       0.797  15.219   5.812  1.00 51.34           C  
ATOM   3191  O   ALA A 409       3.455  13.305   5.383  1.00 51.34           O  
ATOM   3192  N   VAL A 410       2.129  12.617   6.988  1.00 52.22           N  
ATOM   3193  CA  VAL A 410       3.168  11.977   7.789  1.00 52.22           C  
ATOM   3194  C   VAL A 410       3.613  10.680   7.109  1.00 52.22           C  
ATOM   3195  CB  VAL A 410       2.684  11.688   9.227  1.00 52.22           C  
ATOM   3196  O   VAL A 410       4.809  10.383   7.055  1.00 52.22           O  
ATOM   3197  CG1 VAL A 410       3.719  10.859   9.984  1.00 52.22           C  
ATOM   3198  CG2 VAL A 410       2.393  12.992   9.961  1.00 52.22           C  
ATOM   3199  N   GLY A 411       2.598   9.859   6.629  1.00 50.22           N  
ATOM   3200  CA  GLY A 411       2.885   8.656   5.855  1.00 50.22           C  
ATOM   3201  C   GLY A 411       3.686   8.938   4.598  1.00 50.22           C  
ATOM   3202  O   GLY A 411       4.605   8.188   4.262  1.00 50.22           O  
ATOM   3203  N   LYS A 412       3.383  10.070   3.812  1.00 52.16           N  
ATOM   3204  CA  LYS A 412       4.062  10.508   2.596  1.00 52.16           C  
ATOM   3205  C   LYS A 412       5.492  10.953   2.891  1.00 52.16           C  
ATOM   3206  CB  LYS A 412       3.289  11.648   1.930  1.00 52.16           C  
ATOM   3207  O   LYS A 412       6.406  10.672   2.111  1.00 52.16           O  
ATOM   3208  CG  LYS A 412       2.035  11.203   1.193  1.00 52.16           C  
ATOM   3209  CD  LYS A 412       1.365  12.359   0.470  1.00 52.16           C  
ATOM   3210  CE  LYS A 412       0.065  11.930  -0.196  1.00 52.16           C  
ATOM   3211  NZ  LYS A 412      -0.614  13.070  -0.876  1.00 52.16           N  
ATOM   3212  N   GLU A 413       5.797  11.492   3.992  1.00 54.25           N  
ATOM   3213  CA  GLU A 413       7.109  11.969   4.414  1.00 54.25           C  
ATOM   3214  C   GLU A 413       8.016  10.812   4.816  1.00 54.25           C  
ATOM   3215  CB  GLU A 413       6.973  12.961   5.574  1.00 54.25           C  
ATOM   3216  O   GLU A 413       9.211  10.828   4.523  1.00 54.25           O  
ATOM   3217  CG  GLU A 413       6.402  14.312   5.164  1.00 54.25           C  
ATOM   3218  CD  GLU A 413       7.340  15.109   4.270  1.00 54.25           C  
ATOM   3219  OE1 GLU A 413       6.875  16.062   3.600  1.00 54.25           O  
ATOM   3220  OE2 GLU A 413       8.547  14.781   4.242  1.00 54.25           O  
ATOM   3221  N   PHE A 414       7.516   9.773   5.309  1.00 55.41           N  
ATOM   3222  CA  PHE A 414       8.258   8.625   5.812  1.00 55.41           C  
ATOM   3223  C   PHE A 414       8.570   7.645   4.691  1.00 55.41           C  
ATOM   3224  CB  PHE A 414       7.465   7.918   6.918  1.00 55.41           C  
ATOM   3225  O   PHE A 414       9.594   6.961   4.727  1.00 55.41           O  
ATOM   3226  CG  PHE A 414       7.508   8.633   8.242  1.00 55.41           C  
ATOM   3227  CD1 PHE A 414       8.688   8.680   8.984  1.00 55.41           C  
ATOM   3228  CD2 PHE A 414       6.371   9.250   8.750  1.00 55.41           C  
ATOM   3229  CE1 PHE A 414       8.727   9.336  10.211  1.00 55.41           C  
ATOM   3230  CE2 PHE A 414       6.406   9.906   9.977  1.00 55.41           C  
ATOM   3231  CZ  PHE A 414       7.586   9.953  10.711  1.00 55.41           C  
ATOM   3232  N   ASN A 415       7.734   7.520   3.641  1.00 49.06           N  
ATOM   3233  CA  ASN A 415       7.941   6.723   2.436  1.00 49.06           C  
ATOM   3234  C   ASN A 415       9.102   7.262   1.604  1.00 49.06           C  
ATOM   3235  CB  ASN A 415       6.664   6.676   1.596  1.00 49.06           C  
ATOM   3236  O   ASN A 415       9.781   6.500   0.907  1.00 49.06           O  
ATOM   3237  CG  ASN A 415       5.691   5.613   2.070  1.00 49.06           C  
ATOM   3238  ND2 ASN A 415       4.449   5.703   1.615  1.00 49.06           N  
ATOM   3239  OD1 ASN A 415       6.055   4.723   2.842  1.00 49.06           O  
ATOM   3240  N   HIS A 416       9.531   8.492   1.682  1.00 53.03           N  
ATOM   3241  CA  HIS A 416      10.656   9.141   1.014  1.00 53.03           C  
ATOM   3242  C   HIS A 416      11.984   8.734   1.649  1.00 53.03           C  
ATOM   3243  CB  HIS A 416      10.492  10.664   1.052  1.00 53.03           C  
ATOM   3244  O   HIS A 416      13.008   8.695   0.973  1.00 53.03           O  
ATOM   3245  CG  HIS A 416      11.477  11.391   0.188  1.00 53.03           C  
ATOM   3246  CD2 HIS A 416      11.328  11.961  -1.029  1.00 53.03           C  
ATOM   3247  ND1 HIS A 416      12.789  11.594   0.558  1.00 53.03           N  
ATOM   3248  CE1 HIS A 416      13.406  12.258  -0.398  1.00 53.03           C  
ATOM   3249  NE2 HIS A 416      12.547  12.500  -1.373  1.00 53.03           N  
ATOM   3250  N   LEU A 417      12.094   7.906   2.818  1.00 56.31           N  
ATOM   3251  CA  LEU A 417      13.336   7.527   3.482  1.00 56.31           C  
ATOM   3252  C   LEU A 417      13.461   6.008   3.570  1.00 56.31           C  
ATOM   3253  CB  LEU A 417      13.398   8.141   4.883  1.00 56.31           C  
ATOM   3254  O   LEU A 417      12.734   5.363   4.320  1.00 56.31           O  
ATOM   3255  CG  LEU A 417      13.578   9.656   4.953  1.00 56.31           C  
ATOM   3256  CD1 LEU A 417      13.234  10.164   6.352  1.00 56.31           C  
ATOM   3257  CD2 LEU A 417      15.000  10.047   4.566  1.00 56.31           C  
ATOM   3258  N   GLU A 418      13.719   5.016   2.629  1.00 48.66           N  
ATOM   3259  CA  GLU A 418      13.461   3.666   2.139  1.00 48.66           C  
ATOM   3260  C   GLU A 418      14.328   2.639   2.863  1.00 48.66           C  
ATOM   3261  CB  GLU A 418      13.695   3.586   0.629  1.00 48.66           C  
ATOM   3262  O   GLU A 418      13.844   1.564   3.230  1.00 48.66           O  
ATOM   3263  CG  GLU A 418      13.078   2.361  -0.028  1.00 48.66           C  
ATOM   3264  CD  GLU A 418      13.281   2.324  -1.535  1.00 48.66           C  
ATOM   3265  OE1 GLU A 418      12.742   1.405  -2.195  1.00 48.66           O  
ATOM   3266  OE2 GLU A 418      13.977   3.223  -2.061  1.00 48.66           O  
ATOM   3267  N   LYS A 419      15.234   2.674   3.961  1.00 49.28           N  
ATOM   3268  CA  LYS A 419      15.805   1.449   4.512  1.00 49.28           C  
ATOM   3269  C   LYS A 419      15.625   1.387   6.023  1.00 49.28           C  
ATOM   3270  CB  LYS A 419      17.297   1.347   4.156  1.00 49.28           C  
ATOM   3271  O   LYS A 419      15.328   0.324   6.578  1.00 49.28           O  
ATOM   3272  CG  LYS A 419      17.562   0.623   2.848  1.00 49.28           C  
ATOM   3273  CD  LYS A 419      19.062   0.450   2.611  1.00 49.28           C  
ATOM   3274  CE  LYS A 419      19.344  -0.191   1.259  1.00 49.28           C  
ATOM   3275  NZ  LYS A 419      20.812  -0.329   1.004  1.00 49.28           N  
ATOM   3276  N   ARG A 420      15.406   2.311   6.793  1.00 48.88           N  
ATOM   3277  CA  ARG A 420      15.016   2.496   8.188  1.00 48.88           C  
ATOM   3278  C   ARG A 420      13.531   2.799   8.305  1.00 48.88           C  
ATOM   3279  CB  ARG A 420      15.836   3.623   8.828  1.00 48.88           C  
ATOM   3280  O   ARG A 420      12.906   2.484   9.320  1.00 48.88           O  
ATOM   3281  CG  ARG A 420      17.188   3.180   9.359  1.00 48.88           C  
ATOM   3282  CD  ARG A 420      18.000   4.355   9.875  1.00 48.88           C  
ATOM   3283  NE  ARG A 420      17.656   4.695  11.250  1.00 48.88           N  
ATOM   3284  NH1 ARG A 420      19.047   6.531  11.367  1.00 48.88           N  
ATOM   3285  NH2 ARG A 420      17.781   5.934  13.180  1.00 48.88           N  
ATOM   3286  CZ  ARG A 420      18.156   5.719  11.930  1.00 48.88           C  
ATOM   3287  N   ILE A 421      12.758   2.773   7.266  1.00 51.50           N  
ATOM   3288  CA  ILE A 421      11.445   3.396   7.086  1.00 51.50           C  
ATOM   3289  C   ILE A 421      10.398   2.324   6.812  1.00 51.50           C  
ATOM   3290  CB  ILE A 421      11.469   4.434   5.941  1.00 51.50           C  
ATOM   3291  O   ILE A 421       9.234   2.469   7.207  1.00 51.50           O  
ATOM   3292  CG1 ILE A 421      12.320   5.648   6.336  1.00 51.50           C  
ATOM   3293  CG2 ILE A 421      10.047   4.859   5.574  1.00 51.50           C  
ATOM   3294  CD1 ILE A 421      12.547   6.637   5.199  1.00 51.50           C  
ATOM   3295  N   GLU A 422      10.844   1.108   6.180  1.00 51.12           N  
ATOM   3296  CA  GLU A 422       9.828   0.080   5.996  1.00 51.12           C  
ATOM   3297  C   GLU A 422       9.297  -0.420   7.336  1.00 51.12           C  
ATOM   3298  CB  GLU A 422      10.383  -1.091   5.184  1.00 51.12           C  
ATOM   3299  O   GLU A 422       8.086  -0.595   7.504  1.00 51.12           O  
ATOM   3300  CG  GLU A 422      10.430  -0.831   3.684  1.00 51.12           C  
ATOM   3301  CD  GLU A 422      11.023  -1.987   2.893  1.00 51.12           C  
ATOM   3302  OE1 GLU A 422      11.141  -1.877   1.650  1.00 51.12           O  
ATOM   3303  OE2 GLU A 422      11.367  -3.014   3.520  1.00 51.12           O  
ATOM   3304  N   ASN A 423      10.242  -0.605   8.344  1.00 52.38           N  
ATOM   3305  CA  ASN A 423       9.875  -0.992   9.703  1.00 52.38           C  
ATOM   3306  C   ASN A 423       9.188   0.150  10.445  1.00 52.38           C  
ATOM   3307  CB  ASN A 423      11.109  -1.461  10.484  1.00 52.38           C  
ATOM   3308  O   ASN A 423       8.227  -0.074  11.188  1.00 52.38           O  
ATOM   3309  CG  ASN A 423      10.750  -2.252  11.727  1.00 52.38           C  
ATOM   3310  ND2 ASN A 423      11.758  -2.572  12.531  1.00 52.38           N  
ATOM   3311  OD1 ASN A 423       9.586  -2.574  11.953  1.00 52.38           O  
ATOM   3312  N   LEU A 424       9.617   1.338  10.211  1.00 51.34           N  
ATOM   3313  CA  LEU A 424       9.070   2.549  10.812  1.00 51.34           C  
ATOM   3314  C   LEU A 424       7.707   2.883  10.219  1.00 51.34           C  
ATOM   3315  CB  LEU A 424      10.031   3.727  10.617  1.00 51.34           C  
ATOM   3316  O   LEU A 424       6.801   3.307  10.945  1.00 51.34           O  
ATOM   3317  CG  LEU A 424       9.734   4.984  11.438  1.00 51.34           C  
ATOM   3318  CD1 LEU A 424       9.844   4.680  12.930  1.00 51.34           C  
ATOM   3319  CD2 LEU A 424      10.688   6.109  11.047  1.00 51.34           C  
ATOM   3320  N   ASN A 425       7.523   2.746   8.969  1.00 54.31           N  
ATOM   3321  CA  ASN A 425       6.246   2.908   8.289  1.00 54.31           C  
ATOM   3322  C   ASN A 425       5.191   1.952   8.836  1.00 54.31           C  
ATOM   3323  CB  ASN A 425       6.414   2.709   6.781  1.00 54.31           C  
ATOM   3324  O   ASN A 425       4.039   2.342   9.039  1.00 54.31           O  
ATOM   3325  CG  ASN A 425       5.184   3.119   5.996  1.00 54.31           C  
ATOM   3326  ND2 ASN A 425       5.145   2.746   4.719  1.00 54.31           N  
ATOM   3327  OD1 ASN A 425       4.281   3.764   6.527  1.00 54.31           O  
ATOM   3328  N   LYS A 426       5.570   0.687   9.055  1.00 59.50           N  
ATOM   3329  CA  LYS A 426       4.672  -0.309   9.633  1.00 59.50           C  
ATOM   3330  C   LYS A 426       4.289   0.062  11.062  1.00 59.50           C  
ATOM   3331  CB  LYS A 426       5.316  -1.695   9.609  1.00 59.50           C  
ATOM   3332  O   LYS A 426       3.129  -0.089  11.461  1.00 59.50           O  
ATOM   3333  CG  LYS A 426       5.332  -2.344   8.234  1.00 59.50           C  
ATOM   3334  CD  LYS A 426       5.895  -3.760   8.289  1.00 59.50           C  
ATOM   3335  CE  LYS A 426       5.984  -4.383   6.902  1.00 59.50           C  
ATOM   3336  NZ  LYS A 426       6.625  -5.730   6.941  1.00 59.50           N  
ATOM   3337  N   LYS A 427       5.234   0.535  11.836  1.00 58.53           N  
ATOM   3338  CA  LYS A 427       5.023   0.952  13.219  1.00 58.53           C  
ATOM   3339  C   LYS A 427       4.148   2.199  13.289  1.00 58.53           C  
ATOM   3340  CB  LYS A 427       6.363   1.212  13.914  1.00 58.53           C  
ATOM   3341  O   LYS A 427       3.281   2.307  14.164  1.00 58.53           O  
ATOM   3342  CG  LYS A 427       7.074  -0.050  14.375  1.00 58.53           C  
ATOM   3343  CD  LYS A 427       8.359   0.277  15.125  1.00 58.53           C  
ATOM   3344  CE  LYS A 427       9.133  -0.983  15.492  1.00 58.53           C  
ATOM   3345  NZ  LYS A 427      10.453  -0.665  16.125  1.00 58.53           N  
ATOM   3346  N   VAL A 428       4.395   3.139  12.484  1.00 67.50           N  
ATOM   3347  CA  VAL A 428       3.605   4.363  12.398  1.00 67.50           C  
ATOM   3348  C   VAL A 428       2.178   4.027  11.969  1.00 67.50           C  
ATOM   3349  CB  VAL A 428       4.230   5.375  11.414  1.00 67.50           C  
ATOM   3350  O   VAL A 428       1.215   4.527  12.555  1.00 67.50           O  
ATOM   3351  CG1 VAL A 428       3.283   6.547  11.164  1.00 67.50           C  
ATOM   3352  CG2 VAL A 428       5.574   5.871  11.945  1.00 67.50           C  
ATOM   3353  N   ASP A 429       2.018   3.160  10.930  1.00 67.06           N  
ATOM   3354  CA  ASP A 429       0.705   2.715  10.477  1.00 67.06           C  
ATOM   3355  C   ASP A 429      -0.045   1.986  11.594  1.00 67.06           C  
ATOM   3356  CB  ASP A 429       0.840   1.806   9.258  1.00 67.06           C  
ATOM   3357  O   ASP A 429      -1.239   2.213  11.797  1.00 67.06           O  
ATOM   3358  CG  ASP A 429       1.147   2.570   7.980  1.00 67.06           C  
ATOM   3359  OD1 ASP A 429       0.988   3.811   7.957  1.00 67.06           O  
ATOM   3360  OD2 ASP A 429       1.550   1.929   6.984  1.00 67.06           O  
ATOM   3361  N   ASP A 430       0.684   1.189  12.297  1.00 70.88           N  
ATOM   3362  CA  ASP A 430       0.118   0.449  13.414  1.00 70.88           C  
ATOM   3363  C   ASP A 430      -0.285   1.392  14.547  1.00 70.88           C  
ATOM   3364  CB  ASP A 430       1.114  -0.593  13.930  1.00 70.88           C  
ATOM   3365  O   ASP A 430      -1.349   1.229  15.148  1.00 70.88           O  
ATOM   3366  CG  ASP A 430       0.448  -1.728  14.688  1.00 70.88           C  
ATOM   3367  OD1 ASP A 430      -0.723  -2.053  14.398  1.00 70.88           O  
ATOM   3368  OD2 ASP A 430       1.100  -2.301  15.586  1.00 70.88           O  
ATOM   3369  N   GLY A 431       0.568   2.340  14.906  1.00 72.19           N  
ATOM   3370  CA  GLY A 431       0.263   3.346  15.914  1.00 72.19           C  
ATOM   3371  C   GLY A 431      -0.955   4.180  15.570  1.00 72.19           C  
ATOM   3372  O   GLY A 431      -1.793   4.453  16.438  1.00 72.19           O  
ATOM   3373  N   LEU A 432      -1.021   4.582  14.383  1.00 74.88           N  
ATOM   3374  CA  LEU A 432      -2.156   5.359  13.898  1.00 74.88           C  
ATOM   3375  C   LEU A 432      -3.449   4.555  14.000  1.00 74.88           C  
ATOM   3376  CB  LEU A 432      -1.927   5.797  12.453  1.00 74.88           C  
ATOM   3377  O   LEU A 432      -4.484   5.086  14.406  1.00 74.88           O  
ATOM   3378  CG  LEU A 432      -3.033   6.641  11.812  1.00 74.88           C  
ATOM   3379  CD1 LEU A 432      -3.148   7.984  12.523  1.00 74.88           C  
ATOM   3380  CD2 LEU A 432      -2.766   6.836  10.328  1.00 74.88           C  
ATOM   3381  N   LEU A 433      -3.395   3.365  13.609  1.00 81.00           N  
ATOM   3382  CA  LEU A 433      -4.551   2.479  13.664  1.00 81.00           C  
ATOM   3383  C   LEU A 433      -5.004   2.264  15.102  1.00 81.00           C  
ATOM   3384  CB  LEU A 433      -4.223   1.131  13.008  1.00 81.00           C  
ATOM   3385  O   LEU A 433      -6.207   2.230  15.375  1.00 81.00           O  
ATOM   3386  CG  LEU A 433      -5.391   0.160  12.836  1.00 81.00           C  
ATOM   3387  CD1 LEU A 433      -6.398   0.720  11.836  1.00 81.00           C  
ATOM   3388  CD2 LEU A 433      -4.887  -1.207  12.383  1.00 81.00           C  
ATOM   3389  N   ASP A 434      -4.117   2.133  16.000  1.00 79.75           N  
ATOM   3390  CA  ASP A 434      -4.422   1.966  17.422  1.00 79.75           C  
ATOM   3391  C   ASP A 434      -5.121   3.201  17.984  1.00 79.75           C  
ATOM   3392  CB  ASP A 434      -3.141   1.683  18.203  1.00 79.75           C  
ATOM   3393  O   ASP A 434      -6.086   3.082  18.734  1.00 79.75           O  
ATOM   3394  CG  ASP A 434      -2.625   0.269  18.016  1.00 79.75           C  
ATOM   3395  OD1 ASP A 434      -3.391  -0.602  17.547  1.00 79.75           O  
ATOM   3396  OD2 ASP A 434      -1.441   0.021  18.328  1.00 79.75           O  
ATOM   3397  N   VAL A 435      -4.625   4.289  17.703  1.00 73.69           N  
ATOM   3398  CA  VAL A 435      -5.207   5.539  18.156  1.00 73.69           C  
ATOM   3399  C   VAL A 435      -6.629   5.684  17.625  1.00 73.69           C  
ATOM   3400  CB  VAL A 435      -4.352   6.758  17.734  1.00 73.69           C  
ATOM   3401  O   VAL A 435      -7.551   6.035  18.359  1.00 73.69           O  
ATOM   3402  CG1 VAL A 435      -5.078   8.062  18.062  1.00 73.69           C  
ATOM   3403  CG2 VAL A 435      -2.990   6.715  18.438  1.00 73.69           C  
ATOM   3404  N   TRP A 436      -6.699   5.410  16.328  1.00 79.69           N  
ATOM   3405  CA  TRP A 436      -8.016   5.465  15.711  1.00 79.69           C  
ATOM   3406  C   TRP A 436      -8.977   4.488  16.375  1.00 79.69           C  
ATOM   3407  CB  TRP A 436      -7.914   5.160  14.211  1.00 79.69           C  
ATOM   3408  O   TRP A 436     -10.133   4.832  16.656  1.00 79.69           O  
ATOM   3409  CG  TRP A 436      -9.234   4.992  13.531  1.00 79.69           C  
ATOM   3410  CD1 TRP A 436      -9.797   3.824  13.094  1.00 79.69           C  
ATOM   3411  CD2 TRP A 436     -10.172   6.027  13.203  1.00 79.69           C  
ATOM   3412  CE2 TRP A 436     -11.273   5.418  12.570  1.00 79.69           C  
ATOM   3413  CE3 TRP A 436     -10.180   7.418  13.391  1.00 79.69           C  
ATOM   3414  NE1 TRP A 436     -11.016   4.070  12.516  1.00 79.69           N  
ATOM   3415  CH2 TRP A 436     -12.359   7.504  12.312  1.00 79.69           C  
ATOM   3416  CZ2 TRP A 436     -12.375   6.145  12.117  1.00 79.69           C  
ATOM   3417  CZ3 TRP A 436     -11.273   8.141  12.938  1.00 79.69           C  
ATOM   3418  N   THR A 437      -8.531   3.328  16.500  1.00 83.25           N  
ATOM   3419  CA  THR A 437      -9.344   2.293  17.125  1.00 83.25           C  
ATOM   3420  C   THR A 437      -9.797   2.734  18.516  1.00 83.25           C  
ATOM   3421  CB  THR A 437      -8.562   0.966  17.234  1.00 83.25           C  
ATOM   3422  O   THR A 437     -10.969   2.564  18.875  1.00 83.25           O  
ATOM   3423  CG2 THR A 437      -9.414  -0.116  17.891  1.00 83.25           C  
ATOM   3424  OG1 THR A 437      -8.180   0.532  15.930  1.00 83.25           O  
ATOM   3425  N   TYR A 438      -9.000   3.291  19.297  1.00 79.75           N  
ATOM   3426  CA  TYR A 438      -9.320   3.793  20.625  1.00 79.75           C  
ATOM   3427  C   TYR A 438     -10.367   4.895  20.547  1.00 79.75           C  
ATOM   3428  CB  TYR A 438      -8.062   4.316  21.328  1.00 79.75           C  
ATOM   3429  O   TYR A 438     -11.320   4.914  21.344  1.00 79.75           O  
ATOM   3430  CG  TYR A 438      -7.219   3.234  21.953  1.00 79.75           C  
ATOM   3431  CD1 TYR A 438      -7.707   2.477  23.016  1.00 79.75           C  
ATOM   3432  CD2 TYR A 438      -5.938   2.969  21.484  1.00 79.75           C  
ATOM   3433  CE1 TYR A 438      -6.934   1.478  23.594  1.00 79.75           C  
ATOM   3434  CE2 TYR A 438      -5.156   1.973  22.062  1.00 79.75           C  
ATOM   3435  OH  TYR A 438      -4.895   0.246  23.688  1.00 79.75           O  
ATOM   3436  CZ  TYR A 438      -5.664   1.233  23.109  1.00 79.75           C  
ATOM   3437  N   ASN A 439     -10.172   5.816  19.719  1.00 77.19           N  
ATOM   3438  CA  ASN A 439     -11.109   6.922  19.547  1.00 77.19           C  
ATOM   3439  C   ASN A 439     -12.492   6.426  19.141  1.00 77.19           C  
ATOM   3440  CB  ASN A 439     -10.586   7.930  18.531  1.00 77.19           C  
ATOM   3441  O   ASN A 439     -13.508   6.930  19.625  1.00 77.19           O  
ATOM   3442  CG  ASN A 439      -9.461   8.789  19.078  1.00 77.19           C  
ATOM   3443  ND2 ASN A 439      -8.672   9.367  18.188  1.00 77.19           N  
ATOM   3444  OD1 ASN A 439      -9.305   8.922  20.297  1.00 77.19           O  
ATOM   3445  N   ALA A 440     -12.453   5.555  18.219  1.00 79.44           N  
ATOM   3446  CA  ALA A 440     -13.719   4.973  17.781  1.00 79.44           C  
ATOM   3447  C   ALA A 440     -14.430   4.266  18.922  1.00 79.44           C  
ATOM   3448  CB  ALA A 440     -13.477   3.996  16.625  1.00 79.44           C  
ATOM   3449  O   ALA A 440     -15.641   4.434  19.109  1.00 79.44           O  
ATOM   3450  N   GLU A 441     -13.703   3.459  19.703  1.00 83.31           N  
ATOM   3451  CA  GLU A 441     -14.266   2.768  20.859  1.00 83.31           C  
ATOM   3452  C   GLU A 441     -14.789   3.758  21.891  1.00 83.31           C  
ATOM   3453  CB  GLU A 441     -13.219   1.850  21.500  1.00 83.31           C  
ATOM   3454  O   GLU A 441     -15.859   3.545  22.469  1.00 83.31           O  
ATOM   3455  CG  GLU A 441     -12.922   0.596  20.688  1.00 83.31           C  
ATOM   3456  CD  GLU A 441     -11.875  -0.303  21.328  1.00 83.31           C  
ATOM   3457  OE1 GLU A 441     -11.586  -1.386  20.781  1.00 83.31           O  
ATOM   3458  OE2 GLU A 441     -11.352   0.076  22.406  1.00 83.31           O  
ATOM   3459  N   LEU A 442     -14.070   4.758  22.156  1.00 80.19           N  
ATOM   3460  CA  LEU A 442     -14.469   5.789  23.109  1.00 80.19           C  
ATOM   3461  C   LEU A 442     -15.773   6.453  22.672  1.00 80.19           C  
ATOM   3462  CB  LEU A 442     -13.367   6.844  23.250  1.00 80.19           C  
ATOM   3463  O   LEU A 442     -16.656   6.707  23.500  1.00 80.19           O  
ATOM   3464  CG  LEU A 442     -13.641   7.988  24.219  1.00 80.19           C  
ATOM   3465  CD1 LEU A 442     -13.883   7.438  25.625  1.00 80.19           C  
ATOM   3466  CD2 LEU A 442     -12.484   8.984  24.219  1.00 80.19           C  
ATOM   3467  N   LEU A 443     -15.836   6.855  21.469  1.00 74.62           N  
ATOM   3468  CA  LEU A 443     -17.047   7.465  20.922  1.00 74.62           C  
ATOM   3469  C   LEU A 443     -18.266   6.578  21.188  1.00 74.62           C  
ATOM   3470  CB  LEU A 443     -16.891   7.711  19.422  1.00 74.62           C  
ATOM   3471  O   LEU A 443     -19.312   7.070  21.609  1.00 74.62           O  
ATOM   3472  CG  LEU A 443     -18.062   8.430  18.734  1.00 74.62           C  
ATOM   3473  CD1 LEU A 443     -18.125   9.883  19.188  1.00 74.62           C  
ATOM   3474  CD2 LEU A 443     -17.922   8.344  17.219  1.00 74.62           C  
ATOM   3475  N   VAL A 444     -18.109   5.340  20.859  1.00 79.25           N  
ATOM   3476  CA  VAL A 444     -19.203   4.387  21.062  1.00 79.25           C  
ATOM   3477  C   VAL A 444     -19.531   4.289  22.547  1.00 79.25           C  
ATOM   3478  CB  VAL A 444     -18.844   2.992  20.500  1.00 79.25           C  
ATOM   3479  O   VAL A 444     -20.703   4.258  22.922  1.00 79.25           O  
ATOM   3480  CG1 VAL A 444     -19.906   1.967  20.891  1.00 79.25           C  
ATOM   3481  CG2 VAL A 444     -18.688   3.053  18.984  1.00 79.25           C  
ATOM   3482  N   LEU A 445     -18.547   4.234  23.422  1.00 81.38           N  
ATOM   3483  CA  LEU A 445     -18.750   4.184  24.859  1.00 81.38           C  
ATOM   3484  C   LEU A 445     -19.547   5.391  25.344  1.00 81.38           C  
ATOM   3485  CB  LEU A 445     -17.406   4.129  25.578  1.00 81.38           C  
ATOM   3486  O   LEU A 445     -20.453   5.250  26.156  1.00 81.38           O  
ATOM   3487  CG  LEU A 445     -16.594   2.840  25.422  1.00 81.38           C  
ATOM   3488  CD1 LEU A 445     -15.219   2.986  26.062  1.00 81.38           C  
ATOM   3489  CD2 LEU A 445     -17.344   1.658  26.016  1.00 81.38           C  
ATOM   3490  N   LEU A 446     -19.203   6.535  24.906  1.00 73.06           N  
ATOM   3491  CA  LEU A 446     -19.891   7.770  25.297  1.00 73.06           C  
ATOM   3492  C   LEU A 446     -21.344   7.754  24.844  1.00 73.06           C  
ATOM   3493  CB  LEU A 446     -19.172   8.984  24.703  1.00 73.06           C  
ATOM   3494  O   LEU A 446     -22.234   8.180  25.594  1.00 73.06           O  
ATOM   3495  CG  LEU A 446     -17.828   9.367  25.344  1.00 73.06           C  
ATOM   3496  CD1 LEU A 446     -17.125  10.414  24.500  1.00 73.06           C  
ATOM   3497  CD2 LEU A 446     -18.062   9.883  26.766  1.00 73.06           C  
ATOM   3498  N   GLU A 447     -21.578   7.301  23.625  1.00 75.00           N  
ATOM   3499  CA  GLU A 447     -22.938   7.211  23.109  1.00 75.00           C  
ATOM   3500  C   GLU A 447     -23.781   6.234  23.922  1.00 75.00           C  
ATOM   3501  CB  GLU A 447     -22.906   6.789  21.641  1.00 75.00           C  
ATOM   3502  O   GLU A 447     -24.953   6.477  24.156  1.00 75.00           O  
ATOM   3503  CG  GLU A 447     -22.422   7.875  20.688  1.00 75.00           C  
ATOM   3504  CD  GLU A 447     -23.312   9.109  20.672  1.00 75.00           C  
ATOM   3505  OE1 GLU A 447     -22.844  10.188  20.234  1.00 75.00           O  
ATOM   3506  OE2 GLU A 447     -24.469   8.992  21.109  1.00 75.00           O  
ATOM   3507  N   ASN A 448     -23.219   5.133  24.234  1.00 79.00           N  
ATOM   3508  CA  ASN A 448     -23.906   4.156  25.078  1.00 79.00           C  
ATOM   3509  C   ASN A 448     -24.266   4.750  26.438  1.00 79.00           C  
ATOM   3510  CB  ASN A 448     -23.031   2.906  25.266  1.00 79.00           C  
ATOM   3511  O   ASN A 448     -25.375   4.520  26.938  1.00 79.00           O  
ATOM   3512  CG  ASN A 448     -23.062   1.993  24.062  1.00 79.00           C  
ATOM   3513  ND2 ASN A 448     -22.078   1.110  23.969  1.00 79.00           N  
ATOM   3514  OD1 ASN A 448     -23.969   2.080  23.219  1.00 79.00           O  
ATOM   3515  N   GLU A 449     -23.281   5.508  27.031  1.00 73.56           N  
ATOM   3516  CA  GLU A 449     -23.562   6.160  28.297  1.00 73.56           C  
ATOM   3517  C   GLU A 449     -24.719   7.141  28.188  1.00 73.56           C  
ATOM   3518  CB  GLU A 449     -22.312   6.887  28.812  1.00 73.56           C  
ATOM   3519  O   GLU A 449     -25.609   7.168  29.031  1.00 73.56           O  
ATOM   3520  CG  GLU A 449     -22.469   7.441  30.219  1.00 73.56           C  
ATOM   3521  CD  GLU A 449     -22.406   6.371  31.297  1.00 73.56           C  
ATOM   3522  OE1 GLU A 449     -22.844   6.629  32.438  1.00 73.56           O  
ATOM   3523  OE2 GLU A 449     -21.906   5.266  31.000  1.00 73.56           O  
ATOM   3524  N   ARG A 450     -24.594   7.918  27.234  1.00 69.38           N  
ATOM   3525  CA  ARG A 450     -25.625   8.922  26.984  1.00 69.38           C  
ATOM   3526  C   ARG A 450     -27.000   8.273  26.812  1.00 69.38           C  
ATOM   3527  CB  ARG A 450     -25.281   9.766  25.750  1.00 69.38           C  
ATOM   3528  O   ARG A 450     -27.984   8.734  27.375  1.00 69.38           O  
ATOM   3529  CG  ARG A 450     -26.281  10.859  25.453  1.00 69.38           C  
ATOM   3530  CD  ARG A 450     -25.906  11.641  24.203  1.00 69.38           C  
ATOM   3531  NE  ARG A 450     -26.953  12.602  23.828  1.00 69.38           N  
ATOM   3532  NH1 ARG A 450     -25.656  13.711  22.281  1.00 69.38           N  
ATOM   3533  NH2 ARG A 450     -27.812  14.383  22.672  1.00 69.38           N  
ATOM   3534  CZ  ARG A 450     -26.797  13.562  22.922  1.00 69.38           C  
ATOM   3535  N   THR A 451     -27.125   7.301  25.938  1.00 66.62           N  
ATOM   3536  CA  THR A 451     -28.359   6.594  25.641  1.00 66.62           C  
ATOM   3537  C   THR A 451     -28.938   5.953  26.906  1.00 66.62           C  
ATOM   3538  CB  THR A 451     -28.141   5.508  24.562  1.00 66.62           C  
ATOM   3539  O   THR A 451     -30.141   6.074  27.172  1.00 66.62           O  
ATOM   3540  CG2 THR A 451     -29.438   4.789  24.234  1.00 66.62           C  
ATOM   3541  OG1 THR A 451     -27.625   6.121  23.375  1.00 66.62           O  
ATOM   3542  N   LEU A 452     -28.109   5.332  27.625  1.00 70.19           N  
ATOM   3543  CA  LEU A 452     -28.562   4.637  28.828  1.00 70.19           C  
ATOM   3544  C   LEU A 452     -28.938   5.633  29.922  1.00 70.19           C  
ATOM   3545  CB  LEU A 452     -27.484   3.682  29.328  1.00 70.19           C  
ATOM   3546  O   LEU A 452     -29.922   5.441  30.625  1.00 70.19           O  
ATOM   3547  CG  LEU A 452     -27.188   2.467  28.453  1.00 70.19           C  
ATOM   3548  CD1 LEU A 452     -26.047   1.647  29.047  1.00 70.19           C  
ATOM   3549  CD2 LEU A 452     -28.438   1.611  28.281  1.00 70.19           C  
ATOM   3550  N   ASP A 453     -28.141   6.699  30.141  1.00 68.81           N  
ATOM   3551  CA  ASP A 453     -28.406   7.727  31.141  1.00 68.81           C  
ATOM   3552  C   ASP A 453     -29.688   8.492  30.812  1.00 68.81           C  
ATOM   3553  CB  ASP A 453     -27.234   8.695  31.234  1.00 68.81           C  
ATOM   3554  O   ASP A 453     -30.453   8.844  31.719  1.00 68.81           O  
ATOM   3555  CG  ASP A 453     -26.047   8.117  32.000  1.00 68.81           C  
ATOM   3556  OD1 ASP A 453     -26.203   7.062  32.656  1.00 68.81           O  
ATOM   3557  OD2 ASP A 453     -24.953   8.719  31.969  1.00 68.81           O  
ATOM   3558  N   TYR A 454     -29.859   8.891  29.625  1.00 65.44           N  
ATOM   3559  CA  TYR A 454     -31.062   9.578  29.188  1.00 65.44           C  
ATOM   3560  C   TYR A 454     -32.312   8.750  29.484  1.00 65.44           C  
ATOM   3561  CB  TYR A 454     -30.984   9.891  27.688  1.00 65.44           C  
ATOM   3562  O   TYR A 454     -33.312   9.273  29.969  1.00 65.44           O  
ATOM   3563  CG  TYR A 454     -32.156  10.711  27.188  1.00 65.44           C  
ATOM   3564  CD1 TYR A 454     -33.188  10.117  26.484  1.00 65.44           C  
ATOM   3565  CD2 TYR A 454     -32.188  12.086  27.391  1.00 65.44           C  
ATOM   3566  CE1 TYR A 454     -34.250  10.875  26.016  1.00 65.44           C  
ATOM   3567  CE2 TYR A 454     -33.250  12.852  26.922  1.00 65.44           C  
ATOM   3568  OH  TYR A 454     -35.344  12.992  25.781  1.00 65.44           O  
ATOM   3569  CZ  TYR A 454     -34.281  12.234  26.234  1.00 65.44           C  
ATOM   3570  N   HIS A 455     -32.219   7.523  29.141  1.00 63.62           N  
ATOM   3571  CA  HIS A 455     -33.312   6.621  29.406  1.00 63.62           C  
ATOM   3572  C   HIS A 455     -33.594   6.500  30.906  1.00 63.62           C  
ATOM   3573  CB  HIS A 455     -33.031   5.238  28.812  1.00 63.62           C  
ATOM   3574  O   HIS A 455     -34.750   6.500  31.344  1.00 63.62           O  
ATOM   3575  CG  HIS A 455     -33.156   5.191  27.328  1.00 63.62           C  
ATOM   3576  CD2 HIS A 455     -32.219   4.996  26.359  1.00 63.62           C  
ATOM   3577  ND1 HIS A 455     -34.375   5.367  26.672  1.00 63.62           N  
ATOM   3578  CE1 HIS A 455     -34.156   5.277  25.359  1.00 63.62           C  
ATOM   3579  NE2 HIS A 455     -32.875   5.051  25.156  1.00 63.62           N  
ATOM   3580  N   ASP A 456     -32.562   6.320  31.672  1.00 64.31           N  
ATOM   3581  CA  ASP A 456     -32.688   6.230  33.125  1.00 64.31           C  
ATOM   3582  C   ASP A 456     -33.312   7.480  33.719  1.00 64.31           C  
ATOM   3583  CB  ASP A 456     -31.297   6.012  33.750  1.00 64.31           C  
ATOM   3584  O   ASP A 456     -34.125   7.395  34.625  1.00 64.31           O  
ATOM   3585  CG  ASP A 456     -30.781   4.590  33.594  1.00 64.31           C  
ATOM   3586  OD1 ASP A 456     -31.562   3.709  33.156  1.00 64.31           O  
ATOM   3587  OD2 ASP A 456     -29.594   4.348  33.875  1.00 64.31           O  
ATOM   3588  N   SER A 457     -32.938   8.617  33.219  1.00 63.50           N  
ATOM   3589  CA  SER A 457     -33.500   9.883  33.656  1.00 63.50           C  
ATOM   3590  C   SER A 457     -35.000   9.977  33.344  1.00 63.50           C  
ATOM   3591  CB  SER A 457     -32.750  11.055  33.031  1.00 63.50           C  
ATOM   3592  O   SER A 457     -35.781  10.469  34.125  1.00 63.50           O  
ATOM   3593  OG  SER A 457     -32.938  11.070  31.625  1.00 63.50           O  
ATOM   3594  N   ASN A 458     -35.375   9.586  32.156  1.00 64.56           N  
ATOM   3595  CA  ASN A 458     -36.781   9.570  31.719  1.00 64.56           C  
ATOM   3596  C   ASN A 458     -37.625   8.633  32.594  1.00 64.56           C  
ATOM   3597  CB  ASN A 458     -36.875   9.172  30.250  1.00 64.56           C  
ATOM   3598  O   ASN A 458     -38.750   8.953  32.938  1.00 64.56           O  
ATOM   3599  CG  ASN A 458     -36.438  10.289  29.312  1.00 64.56           C  
ATOM   3600  ND2 ASN A 458     -36.062   9.914  28.094  1.00 64.56           N  
ATOM   3601  OD1 ASN A 458     -36.469  11.461  29.672  1.00 64.56           O  
ATOM   3602  N   VAL A 459     -37.062   7.461  32.812  1.00 62.34           N  
ATOM   3603  CA  VAL A 459     -37.750   6.484  33.656  1.00 62.34           C  
ATOM   3604  C   VAL A 459     -37.906   7.059  35.062  1.00 62.34           C  
ATOM   3605  CB  VAL A 459     -36.969   5.152  33.719  1.00 62.34           C  
ATOM   3606  O   VAL A 459     -38.969   6.918  35.688  1.00 62.34           O  
ATOM   3607  CG1 VAL A 459     -37.594   4.211  34.750  1.00 62.34           C  
ATOM   3608  CG2 VAL A 459     -36.938   4.492  32.344  1.00 62.34           C  
ATOM   3609  N   LYS A 460     -36.875   7.668  35.594  1.00 64.25           N  
ATOM   3610  CA  LYS A 460     -36.938   8.320  36.875  1.00 64.25           C  
ATOM   3611  C   LYS A 460     -38.000   9.422  36.906  1.00 64.25           C  
ATOM   3612  CB  LYS A 460     -35.562   8.891  37.250  1.00 64.25           C  
ATOM   3613  O   LYS A 460     -38.750   9.547  37.875  1.00 64.25           O  
ATOM   3614  CG  LYS A 460     -35.500   9.461  38.656  1.00 64.25           C  
ATOM   3615  CD  LYS A 460     -34.094   9.961  39.000  1.00 64.25           C  
ATOM   3616  CE  LYS A 460     -34.031  10.562  40.406  1.00 64.25           C  
ATOM   3617  NZ  LYS A 460     -32.656  11.062  40.719  1.00 64.25           N  
ATOM   3618  N   ASN A 461     -38.000  10.266  35.938  1.00 67.06           N  
ATOM   3619  CA  ASN A 461     -39.000  11.320  35.812  1.00 67.06           C  
ATOM   3620  C   ASN A 461     -40.438  10.758  35.781  1.00 67.06           C  
ATOM   3621  CB  ASN A 461     -38.750  12.141  34.531  1.00 67.06           C  
ATOM   3622  O   ASN A 461     -41.312  11.305  36.438  1.00 67.06           O  
ATOM   3623  CG  ASN A 461     -39.531  13.445  34.531  1.00 67.06           C  
ATOM   3624  ND2 ASN A 461     -39.312  14.258  33.500  1.00 67.06           N  
ATOM   3625  OD1 ASN A 461     -40.344  13.719  35.438  1.00 67.06           O  
ATOM   3626  N   LEU A 462     -40.594   9.711  35.031  1.00 67.25           N  
ATOM   3627  CA  LEU A 462     -41.875   9.023  34.969  1.00 67.25           C  
ATOM   3628  C   LEU A 462     -42.250   8.461  36.312  1.00 67.25           C  
ATOM   3629  CB  LEU A 462     -41.812   7.895  33.938  1.00 67.25           C  
ATOM   3630  O   LEU A 462     -43.406   8.547  36.719  1.00 67.25           O  
ATOM   3631  CG  LEU A 462     -43.125   7.145  33.656  1.00 67.25           C  
ATOM   3632  CD1 LEU A 462     -44.219   8.117  33.219  1.00 67.25           C  
ATOM   3633  CD2 LEU A 462     -42.938   6.043  32.625  1.00 67.25           C  
ATOM   3634  N   TYR A 463     -41.312   7.809  36.906  1.00 66.19           N  
ATOM   3635  CA  TYR A 463     -41.500   7.281  38.250  1.00 66.19           C  
ATOM   3636  C   TYR A 463     -41.969   8.375  39.219  1.00 66.19           C  
ATOM   3637  CB  TYR A 463     -40.219   6.641  38.781  1.00 66.19           C  
ATOM   3638  O   TYR A 463     -42.938   8.188  39.969  1.00 66.19           O  
ATOM   3639  CG  TYR A 463     -40.312   6.164  40.219  1.00 66.19           C  
ATOM   3640  CD1 TYR A 463     -39.906   6.969  41.281  1.00 66.19           C  
ATOM   3641  CD2 TYR A 463     -40.844   4.902  40.500  1.00 66.19           C  
ATOM   3642  CE1 TYR A 463     -40.000   6.527  42.594  1.00 66.19           C  
ATOM   3643  CE2 TYR A 463     -40.938   4.453  41.812  1.00 66.19           C  
ATOM   3644  OH  TYR A 463     -40.594   4.832  44.156  1.00 66.19           O  
ATOM   3645  CZ  TYR A 463     -40.500   5.273  42.844  1.00 66.19           C  
ATOM   3646  N   GLU A 464     -41.281   9.492  39.219  1.00 75.00           N  
ATOM   3647  CA  GLU A 464     -41.625  10.625  40.094  1.00 75.00           C  
ATOM   3648  C   GLU A 464     -43.000  11.195  39.750  1.00 75.00           C  
ATOM   3649  CB  GLU A 464     -40.562  11.719  39.969  1.00 75.00           C  
ATOM   3650  O   GLU A 464     -43.750  11.594  40.656  1.00 75.00           O  
ATOM   3651  CG  GLU A 464     -39.219  11.344  40.594  1.00 75.00           C  
ATOM   3652  CD  GLU A 464     -39.312  11.172  42.094  1.00 75.00           C  
ATOM   3653  OE1 GLU A 464     -38.375  10.547  42.688  1.00 75.00           O  
ATOM   3654  OE2 GLU A 464     -40.281  11.656  42.719  1.00 75.00           O  
ATOM   3655  N   LYS A 465     -43.344  11.320  38.500  1.00 77.06           N  
ATOM   3656  CA  LYS A 465     -44.656  11.781  38.031  1.00 77.06           C  
ATOM   3657  C   LYS A 465     -45.781  10.867  38.531  1.00 77.06           C  
ATOM   3658  CB  LYS A 465     -44.688  11.859  36.531  1.00 77.06           C  
ATOM   3659  O   LYS A 465     -46.812  11.344  39.000  1.00 77.06           O  
ATOM   3660  CG  LYS A 465     -45.938  12.516  35.938  1.00 77.06           C  
ATOM   3661  CD  LYS A 465     -45.844  12.648  34.438  1.00 77.06           C  
ATOM   3662  CE  LYS A 465     -47.094  13.281  33.875  1.00 77.06           C  
ATOM   3663  NZ  LYS A 465     -47.000  13.477  32.375  1.00 77.06           N  
ATOM   3664  N   VAL A 466     -45.562   9.539  38.344  1.00 75.12           N  
ATOM   3665  CA  VAL A 466     -46.531   8.539  38.781  1.00 75.12           C  
ATOM   3666  C   VAL A 466     -46.656   8.555  40.281  1.00 75.12           C  
ATOM   3667  CB  VAL A 466     -46.125   7.125  38.281  1.00 75.12           C  
ATOM   3668  O   VAL A 466     -47.781   8.469  40.812  1.00 75.12           O  
ATOM   3669  CG1 VAL A 466     -47.031   6.062  38.938  1.00 75.12           C  
ATOM   3670  CG2 VAL A 466     -46.219   7.039  36.781  1.00 75.12           C  
ATOM   3671  N   ARG A 467     -45.531   8.656  40.938  1.00 79.31           N  
ATOM   3672  CA  ARG A 467     -45.500   8.758  42.375  1.00 79.31           C  
ATOM   3673  C   ARG A 467     -46.312   9.977  42.844  1.00 79.31           C  
ATOM   3674  CB  ARG A 467     -44.062   8.852  42.906  1.00 79.31           C  
ATOM   3675  O   ARG A 467     -47.062   9.891  43.812  1.00 79.31           O  
ATOM   3676  CG  ARG A 467     -43.969   8.898  44.406  1.00 79.31           C  
ATOM   3677  CD  ARG A 467     -42.500   8.992  44.875  1.00 79.31           C  
ATOM   3678  NE  ARG A 467     -42.406   9.078  46.312  1.00 79.31           N  
ATOM   3679  NH1 ARG A 467     -40.094   9.211  46.344  1.00 79.31           N  
ATOM   3680  NH2 ARG A 467     -41.281   9.250  48.312  1.00 79.31           N  
ATOM   3681  CZ  ARG A 467     -41.250   9.180  47.000  1.00 79.31           C  
ATOM   3682  N   SER A 468     -46.156  11.086  42.219  1.00 84.19           N  
ATOM   3683  CA  SER A 468     -46.844  12.336  42.531  1.00 84.19           C  
ATOM   3684  C   SER A 468     -48.344  12.227  42.281  1.00 84.19           C  
ATOM   3685  CB  SER A 468     -46.250  13.492  41.719  1.00 84.19           C  
ATOM   3686  O   SER A 468     -49.125  12.758  43.031  1.00 84.19           O  
ATOM   3687  OG  SER A 468     -46.969  14.688  41.969  1.00 84.19           O  
ATOM   3688  N   GLN A 469     -48.750  11.531  41.250  1.00 83.38           N  
ATOM   3689  CA  GLN A 469     -50.156  11.336  40.844  1.00 83.38           C  
ATOM   3690  C   GLN A 469     -50.875  10.414  41.844  1.00 83.38           C  
ATOM   3691  CB  GLN A 469     -50.250  10.773  39.438  1.00 83.38           C  
ATOM   3692  O   GLN A 469     -52.000  10.672  42.219  1.00 83.38           O  
ATOM   3693  CG  GLN A 469     -49.938  11.789  38.344  1.00 83.38           C  
ATOM   3694  CD  GLN A 469     -50.156  11.250  36.938  1.00 83.38           C  
ATOM   3695  NE2 GLN A 469     -50.156  12.133  35.969  1.00 83.38           N  
ATOM   3696  OE1 GLN A 469     -50.344  10.039  36.750  1.00 83.38           O  
ATOM   3697  N   LEU A 470     -50.188   9.273  42.219  1.00 82.88           N  
ATOM   3698  CA  LEU A 470     -50.781   8.195  43.000  1.00 82.88           C  
ATOM   3699  C   LEU A 470     -50.750   8.539  44.500  1.00 82.88           C  
ATOM   3700  CB  LEU A 470     -50.031   6.883  42.750  1.00 82.88           C  
ATOM   3701  O   LEU A 470     -51.594   8.094  45.250  1.00 82.88           O  
ATOM   3702  CG  LEU A 470     -50.156   6.289  41.344  1.00 82.88           C  
ATOM   3703  CD1 LEU A 470     -49.281   5.047  41.219  1.00 82.88           C  
ATOM   3704  CD2 LEU A 470     -51.625   5.965  41.031  1.00 82.88           C  
ATOM   3705  N   LYS A 471     -49.938   9.383  44.938  1.00 85.94           N  
ATOM   3706  CA  LYS A 471     -49.812   9.836  46.312  1.00 85.94           C  
ATOM   3707  C   LYS A 471     -50.125   8.711  47.281  1.00 85.94           C  
ATOM   3708  CB  LYS A 471     -50.719  11.031  46.562  1.00 85.94           C  
ATOM   3709  O   LYS A 471     -49.438   7.676  47.281  1.00 85.94           O  
ATOM   3710  CG  LYS A 471     -50.344  12.281  45.781  1.00 85.94           C  
ATOM   3711  CD  LYS A 471     -51.281  13.438  46.094  1.00 85.94           C  
ATOM   3712  CE  LYS A 471     -50.906  14.688  45.312  1.00 85.94           C  
ATOM   3713  NZ  LYS A 471     -51.812  15.828  45.625  1.00 85.94           N  
ATOM   3714  N   ASN A 472     -51.094   8.852  48.125  1.00 84.94           N  
ATOM   3715  CA  ASN A 472     -51.375   7.883  49.188  1.00 84.94           C  
ATOM   3716  C   ASN A 472     -52.375   6.812  48.688  1.00 84.94           C  
ATOM   3717  CB  ASN A 472     -51.938   8.586  50.406  1.00 84.94           C  
ATOM   3718  O   ASN A 472     -52.844   6.000  49.500  1.00 84.94           O  
ATOM   3719  CG  ASN A 472     -51.000   9.648  50.969  1.00 84.94           C  
ATOM   3720  ND2 ASN A 472     -51.562  10.625  51.656  1.00 84.94           N  
ATOM   3721  OD1 ASN A 472     -49.812   9.586  50.750  1.00 84.94           O  
ATOM   3722  N   ASN A 473     -52.719   6.840  47.438  1.00 83.38           N  
ATOM   3723  CA  ASN A 473     -53.625   5.867  46.812  1.00 83.38           C  
ATOM   3724  C   ASN A 473     -52.875   4.594  46.406  1.00 83.38           C  
ATOM   3725  CB  ASN A 473     -54.312   6.477  45.594  1.00 83.38           C  
ATOM   3726  O   ASN A 473     -53.500   3.598  46.031  1.00 83.38           O  
ATOM   3727  CG  ASN A 473     -55.438   7.434  45.969  1.00 83.38           C  
ATOM   3728  ND2 ASN A 473     -55.875   8.234  45.000  1.00 83.38           N  
ATOM   3729  OD1 ASN A 473     -55.875   7.453  47.125  1.00 83.38           O  
ATOM   3730  N   ALA A 474     -51.500   4.570  46.562  1.00 83.62           N  
ATOM   3731  CA  ALA A 474     -50.656   3.414  46.219  1.00 83.62           C  
ATOM   3732  C   ALA A 474     -49.469   3.311  47.156  1.00 83.62           C  
ATOM   3733  CB  ALA A 474     -50.188   3.492  44.781  1.00 83.62           C  
ATOM   3734  O   ALA A 474     -49.031   4.312  47.719  1.00 83.62           O  
ATOM   3735  N   LYS A 475     -49.000   2.119  47.500  1.00 81.25           N  
ATOM   3736  CA  LYS A 475     -47.812   1.866  48.312  1.00 81.25           C  
ATOM   3737  C   LYS A 475     -46.625   1.452  47.406  1.00 81.25           C  
ATOM   3738  CB  LYS A 475     -48.062   0.786  49.344  1.00 81.25           C  
ATOM   3739  O   LYS A 475     -46.812   0.687  46.469  1.00 81.25           O  
ATOM   3740  CG  LYS A 475     -46.812   0.289  50.062  1.00 81.25           C  
ATOM   3741  CD  LYS A 475     -47.156  -0.826  51.062  1.00 81.25           C  
ATOM   3742  CE  LYS A 475     -45.875  -1.360  51.719  1.00 81.25           C  
ATOM   3743  NZ  LYS A 475     -46.188  -2.549  52.562  1.00 81.25           N  
ATOM   3744  N   GLU A 476     -45.500   1.979  47.781  1.00 77.94           N  
ATOM   3745  CA  GLU A 476     -44.281   1.636  47.062  1.00 77.94           C  
ATOM   3746  C   GLU A 476     -43.719   0.296  47.500  1.00 77.94           C  
ATOM   3747  CB  GLU A 476     -43.250   2.734  47.219  1.00 77.94           C  
ATOM   3748  O   GLU A 476     -43.469   0.103  48.719  1.00 77.94           O  
ATOM   3749  CG  GLU A 476     -43.625   4.047  46.531  1.00 77.94           C  
ATOM   3750  CD  GLU A 476     -42.531   5.109  46.656  1.00 77.94           C  
ATOM   3751  OE1 GLU A 476     -42.781   6.281  46.281  1.00 77.94           O  
ATOM   3752  OE2 GLU A 476     -41.406   4.770  47.094  1.00 77.94           O  
ATOM   3753  N   ILE A 477     -43.625  -0.663  46.594  1.00 72.50           N  
ATOM   3754  CA  ILE A 477     -43.281  -2.047  46.906  1.00 72.50           C  
ATOM   3755  C   ILE A 477     -41.812  -2.295  46.562  1.00 72.50           C  
ATOM   3756  CB  ILE A 477     -44.188  -3.037  46.125  1.00 72.50           C  
ATOM   3757  O   ILE A 477     -41.219  -3.295  47.000  1.00 72.50           O  
ATOM   3758  CG1 ILE A 477     -45.656  -2.695  46.344  1.00 72.50           C  
ATOM   3759  CG2 ILE A 477     -43.875  -4.480  46.562  1.00 72.50           C  
ATOM   3760  CD1 ILE A 477     -46.594  -3.443  45.406  1.00 72.50           C  
ATOM   3761  N   GLY A 478     -41.094  -1.103  46.062  1.00 62.88           N  
ATOM   3762  CA  GLY A 478     -39.688  -1.270  45.750  1.00 62.88           C  
ATOM   3763  C   GLY A 478     -39.438  -1.756  44.312  1.00 62.88           C  
ATOM   3764  O   GLY A 478     -40.375  -2.203  43.656  1.00 62.88           O  
ATOM   3765  N   ASN A 479     -38.188  -1.361  43.656  1.00 58.16           N  
ATOM   3766  CA  ASN A 479     -37.781  -1.739  42.281  1.00 58.16           C  
ATOM   3767  C   ASN A 479     -38.625  -1.042  41.219  1.00 58.16           C  
ATOM   3768  CB  ASN A 479     -37.875  -3.258  42.125  1.00 58.16           C  
ATOM   3769  O   ASN A 479     -38.906  -1.618  40.188  1.00 58.16           O  
ATOM   3770  CG  ASN A 479     -36.812  -3.990  42.938  1.00 58.16           C  
ATOM   3771  ND2 ASN A 479     -37.094  -5.266  43.219  1.00 58.16           N  
ATOM   3772  OD1 ASN A 479     -35.812  -3.418  43.344  1.00 58.16           O  
ATOM   3773  N   GLY A 480     -39.250   0.197  41.656  1.00 63.22           N  
ATOM   3774  CA  GLY A 480     -39.969   1.007  40.688  1.00 63.22           C  
ATOM   3775  C   GLY A 480     -41.406   0.588  40.500  1.00 63.22           C  
ATOM   3776  O   GLY A 480     -42.031   0.937  39.500  1.00 63.22           O  
ATOM   3777  N   CYS A 481     -42.031  -0.151  41.531  1.00 67.81           N  
ATOM   3778  CA  CYS A 481     -43.375  -0.655  41.438  1.00 67.81           C  
ATOM   3779  C   CYS A 481     -44.281  -0.009  42.500  1.00 67.81           C  
ATOM   3780  CB  CYS A 481     -43.406  -2.176  41.625  1.00 67.81           C  
ATOM   3781  O   CYS A 481     -43.781   0.339  43.594  1.00 67.81           O  
ATOM   3782  SG  CYS A 481     -42.500  -3.059  40.312  1.00 67.81           S  
ATOM   3783  N   PHE A 482     -45.656   0.157  42.094  1.00 72.88           N  
ATOM   3784  CA  PHE A 482     -46.688   0.701  43.000  1.00 72.88           C  
ATOM   3785  C   PHE A 482     -47.844  -0.288  43.156  1.00 72.88           C  
ATOM   3786  CB  PHE A 482     -47.219   2.031  42.438  1.00 72.88           C  
ATOM   3787  O   PHE A 482     -48.250  -0.926  42.188  1.00 72.88           O  
ATOM   3788  CG  PHE A 482     -46.156   3.092  42.312  1.00 72.88           C  
ATOM   3789  CD1 PHE A 482     -45.844   3.928  43.375  1.00 72.88           C  
ATOM   3790  CD2 PHE A 482     -45.469   3.252  41.094  1.00 72.88           C  
ATOM   3791  CE1 PHE A 482     -44.844   4.910  43.219  1.00 72.88           C  
ATOM   3792  CE2 PHE A 482     -44.500   4.230  40.969  1.00 72.88           C  
ATOM   3793  CZ  PHE A 482     -44.188   5.059  42.031  1.00 72.88           C  
ATOM   3794  N   GLU A 483     -48.094  -0.524  44.438  1.00 79.94           N  
ATOM   3795  CA  GLU A 483     -49.281  -1.312  44.719  1.00 79.94           C  
ATOM   3796  C   GLU A 483     -50.469  -0.416  45.094  1.00 79.94           C  
ATOM   3797  CB  GLU A 483     -49.031  -2.318  45.844  1.00 79.94           C  
ATOM   3798  O   GLU A 483     -50.375   0.359  46.031  1.00 79.94           O  
ATOM   3799  CG  GLU A 483     -50.156  -3.305  46.062  1.00 79.94           C  
ATOM   3800  CD  GLU A 483     -49.875  -4.320  47.156  1.00 79.94           C  
ATOM   3801  OE1 GLU A 483     -50.562  -5.355  47.219  1.00 79.94           O  
ATOM   3802  OE2 GLU A 483     -48.938  -4.074  47.938  1.00 79.94           O  
ATOM   3803  N   PHE A 484     -51.625  -0.520  44.156  1.00 80.06           N  
ATOM   3804  CA  PHE A 484     -52.781   0.341  44.375  1.00 80.06           C  
ATOM   3805  C   PHE A 484     -53.594  -0.123  45.594  1.00 80.06           C  
ATOM   3806  CB  PHE A 484     -53.688   0.366  43.125  1.00 80.06           C  
ATOM   3807  O   PHE A 484     -53.781  -1.325  45.781  1.00 80.06           O  
ATOM   3808  CG  PHE A 484     -53.062   1.053  41.938  1.00 80.06           C  
ATOM   3809  CD1 PHE A 484     -53.219   2.416  41.750  1.00 80.06           C  
ATOM   3810  CD2 PHE A 484     -52.312   0.334  41.031  1.00 80.06           C  
ATOM   3811  CE1 PHE A 484     -52.656   3.055  40.656  1.00 80.06           C  
ATOM   3812  CE2 PHE A 484     -51.719   0.965  39.938  1.00 80.06           C  
ATOM   3813  CZ  PHE A 484     -51.906   2.326  39.750  1.00 80.06           C  
ATOM   3814  N   TYR A 485     -54.031   0.750  46.438  1.00 78.38           N  
ATOM   3815  CA  TYR A 485     -54.906   0.459  47.562  1.00 78.38           C  
ATOM   3816  C   TYR A 485     -56.344   0.405  47.156  1.00 78.38           C  
ATOM   3817  CB  TYR A 485     -54.688   1.511  48.688  1.00 78.38           C  
ATOM   3818  O   TYR A 485     -57.219   0.038  47.969  1.00 78.38           O  
ATOM   3819  CG  TYR A 485     -53.375   1.405  49.375  1.00 78.38           C  
ATOM   3820  CD1 TYR A 485     -53.062   0.291  50.156  1.00 78.38           C  
ATOM   3821  CD2 TYR A 485     -52.406   2.420  49.281  1.00 78.38           C  
ATOM   3822  CE1 TYR A 485     -51.844   0.190  50.812  1.00 78.38           C  
ATOM   3823  CE2 TYR A 485     -51.188   2.330  49.938  1.00 78.38           C  
ATOM   3824  OH  TYR A 485     -49.688   1.119  51.344  1.00 78.38           O  
ATOM   3825  CZ  TYR A 485     -50.906   1.213  50.688  1.00 78.38           C  
ATOM   3826  N   HIS A 486     -56.688   0.774  45.875  1.00 78.56           N  
ATOM   3827  CA  HIS A 486     -58.000   0.720  45.281  1.00 78.56           C  
ATOM   3828  C   HIS A 486     -58.031  -0.124  44.031  1.00 78.56           C  
ATOM   3829  CB  HIS A 486     -58.531   2.131  45.000  1.00 78.56           C  
ATOM   3830  O   HIS A 486     -56.969  -0.408  43.438  1.00 78.56           O  
ATOM   3831  CG  HIS A 486     -57.719   2.855  43.969  1.00 78.56           C  
ATOM   3832  CD2 HIS A 486     -56.719   3.773  44.094  1.00 78.56           C  
ATOM   3833  ND1 HIS A 486     -57.875   2.666  42.625  1.00 78.56           N  
ATOM   3834  CE1 HIS A 486     -57.031   3.438  41.969  1.00 78.56           C  
ATOM   3835  NE2 HIS A 486     -56.312   4.121  42.844  1.00 78.56           N  
ATOM   3836  N   LYS A 487     -59.219  -0.661  43.656  1.00 77.44           N  
ATOM   3837  CA  LYS A 487     -59.344  -1.354  42.375  1.00 77.44           C  
ATOM   3838  C   LYS A 487     -59.156  -0.393  41.219  1.00 77.44           C  
ATOM   3839  CB  LYS A 487     -60.719  -2.043  42.281  1.00 77.44           C  
ATOM   3840  O   LYS A 487     -59.750   0.685  41.188  1.00 77.44           O  
ATOM   3841  CG  LYS A 487     -60.844  -3.281  43.156  1.00 77.44           C  
ATOM   3842  CD  LYS A 487     -62.188  -3.979  42.938  1.00 77.44           C  
ATOM   3843  CE  LYS A 487     -62.344  -5.148  43.875  1.00 77.44           C  
ATOM   3844  NZ  LYS A 487     -63.688  -5.816  43.719  1.00 77.44           N  
ATOM   3845  N   CYS A 488     -58.156  -0.714  40.438  1.00 75.19           N  
ATOM   3846  CA  CYS A 488     -57.844   0.125  39.281  1.00 75.19           C  
ATOM   3847  C   CYS A 488     -58.156  -0.609  37.969  1.00 75.19           C  
ATOM   3848  CB  CYS A 488     -56.406   0.565  39.281  1.00 75.19           C  
ATOM   3849  O   CYS A 488     -57.438  -1.537  37.594  1.00 75.19           O  
ATOM   3850  SG  CYS A 488     -56.000   1.852  38.062  1.00 75.19           S  
ATOM   3851  N   ASP A 489     -59.250  -0.297  37.281  1.00 73.50           N  
ATOM   3852  CA  ASP A 489     -59.656  -0.902  36.000  1.00 73.50           C  
ATOM   3853  C   ASP A 489     -58.906  -0.285  34.844  1.00 73.50           C  
ATOM   3854  CB  ASP A 489     -61.188  -0.749  35.812  1.00 73.50           C  
ATOM   3855  O   ASP A 489     -58.062   0.573  35.031  1.00 73.50           O  
ATOM   3856  CG  ASP A 489     -61.625   0.702  35.750  1.00 73.50           C  
ATOM   3857  OD1 ASP A 489     -60.750   1.605  35.750  1.00 73.50           O  
ATOM   3858  OD2 ASP A 489     -62.844   0.944  35.688  1.00 73.50           O  
ATOM   3859  N   ASP A 490     -59.062  -0.702  33.562  1.00 69.50           N  
ATOM   3860  CA  ASP A 490     -58.375  -0.265  32.375  1.00 69.50           C  
ATOM   3861  C   ASP A 490     -58.500   1.245  32.188  1.00 69.50           C  
ATOM   3862  CB  ASP A 490     -58.938  -0.996  31.141  1.00 69.50           C  
ATOM   3863  O   ASP A 490     -57.562   1.896  31.703  1.00 69.50           O  
ATOM   3864  CG  ASP A 490     -58.531  -2.457  31.078  1.00 69.50           C  
ATOM   3865  OD1 ASP A 490     -57.562  -2.850  31.781  1.00 69.50           O  
ATOM   3866  OD2 ASP A 490     -59.188  -3.225  30.344  1.00 69.50           O  
ATOM   3867  N   THR A 491     -59.594   1.790  32.562  1.00 72.38           N  
ATOM   3868  CA  THR A 491     -59.875   3.219  32.500  1.00 72.38           C  
ATOM   3869  C   THR A 491     -59.031   3.990  33.500  1.00 72.38           C  
ATOM   3870  CB  THR A 491     -61.375   3.510  32.750  1.00 72.38           C  
ATOM   3871  O   THR A 491     -58.500   5.062  33.188  1.00 72.38           O  
ATOM   3872  CG2 THR A 491     -61.688   4.965  32.438  1.00 72.38           C  
ATOM   3873  OG1 THR A 491     -62.156   2.656  31.906  1.00 72.38           O  
ATOM   3874  N   CYS A 492     -58.906   3.516  34.719  1.00 75.31           N  
ATOM   3875  CA  CYS A 492     -58.062   4.051  35.781  1.00 75.31           C  
ATOM   3876  C   CYS A 492     -56.594   3.979  35.406  1.00 75.31           C  
ATOM   3877  CB  CYS A 492     -58.281   3.287  37.094  1.00 75.31           C  
ATOM   3878  O   CYS A 492     -55.844   4.953  35.562  1.00 75.31           O  
ATOM   3879  SG  CYS A 492     -57.125   3.740  38.406  1.00 75.31           S  
ATOM   3880  N   MET A 493     -56.156   2.918  34.844  1.00 70.19           N  
ATOM   3881  CA  MET A 493     -54.781   2.717  34.375  1.00 70.19           C  
ATOM   3882  C   MET A 493     -54.438   3.664  33.219  1.00 70.19           C  
ATOM   3883  CB  MET A 493     -54.562   1.268  33.938  1.00 70.19           C  
ATOM   3884  O   MET A 493     -53.344   4.188  33.156  1.00 70.19           O  
ATOM   3885  CG  MET A 493     -54.562   0.271  35.062  1.00 70.19           C  
ATOM   3886  SD  MET A 493     -53.281   0.636  36.312  1.00 70.19           S  
ATOM   3887  CE  MET A 493     -51.781   0.174  35.375  1.00 70.19           C  
ATOM   3888  N   GLU A 494     -55.375   3.916  32.375  1.00 70.31           N  
ATOM   3889  CA  GLU A 494     -55.250   4.844  31.234  1.00 70.31           C  
ATOM   3890  C   GLU A 494     -55.156   6.285  31.734  1.00 70.31           C  
ATOM   3891  CB  GLU A 494     -56.438   4.695  30.281  1.00 70.31           C  
ATOM   3892  O   GLU A 494     -54.438   7.094  31.156  1.00 70.31           O  
ATOM   3893  CG  GLU A 494     -56.250   3.598  29.250  1.00 70.31           C  
ATOM   3894  CD  GLU A 494     -57.406   3.529  28.250  1.00 70.31           C  
ATOM   3895  OE1 GLU A 494     -57.375   2.658  27.344  1.00 70.31           O  
ATOM   3896  OE2 GLU A 494     -58.344   4.352  28.359  1.00 70.31           O  
ATOM   3897  N   SER A 495     -55.750   6.570  32.781  1.00 76.31           N  
ATOM   3898  CA  SER A 495     -55.719   7.891  33.406  1.00 76.31           C  
ATOM   3899  C   SER A 495     -54.375   8.156  34.062  1.00 76.31           C  
ATOM   3900  CB  SER A 495     -56.844   8.023  34.438  1.00 76.31           C  
ATOM   3901  O   SER A 495     -53.906   9.289  34.062  1.00 76.31           O  
ATOM   3902  OG  SER A 495     -56.594   7.191  35.562  1.00 76.31           O  
ATOM   3903  N   VAL A 496     -53.719   7.180  34.656  1.00 74.69           N  
ATOM   3904  CA  VAL A 496     -52.375   7.238  35.188  1.00 74.69           C  
ATOM   3905  C   VAL A 496     -51.375   7.395  34.062  1.00 74.69           C  
ATOM   3906  CB  VAL A 496     -52.062   5.988  36.031  1.00 74.69           C  
ATOM   3907  O   VAL A 496     -50.438   8.211  34.188  1.00 74.69           O  
ATOM   3908  CG1 VAL A 496     -50.625   6.023  36.531  1.00 74.69           C  
ATOM   3909  CG2 VAL A 496     -53.031   5.875  37.219  1.00 74.69           C  
ATOM   3910  N   LYS A 497     -51.656   6.738  32.969  1.00 66.19           N  
ATOM   3911  CA  LYS A 497     -50.812   6.801  31.781  1.00 66.19           C  
ATOM   3912  C   LYS A 497     -50.875   8.180  31.141  1.00 66.19           C  
ATOM   3913  CB  LYS A 497     -51.250   5.734  30.766  1.00 66.19           C  
ATOM   3914  O   LYS A 497     -49.844   8.703  30.688  1.00 66.19           O  
ATOM   3915  CG  LYS A 497     -50.344   5.664  29.531  1.00 66.19           C  
ATOM   3916  CD  LYS A 497     -50.844   4.613  28.547  1.00 66.19           C  
ATOM   3917  CE  LYS A 497     -50.094   4.668  27.234  1.00 66.19           C  
ATOM   3918  NZ  LYS A 497     -50.594   3.684  26.234  1.00 66.19           N  
ATOM   3919  N   ASN A 498     -52.062   8.844  31.031  1.00 73.31           N  
ATOM   3920  CA  ASN A 498     -52.281  10.109  30.328  1.00 73.31           C  
ATOM   3921  C   ASN A 498     -52.094  11.305  31.266  1.00 73.31           C  
ATOM   3922  CB  ASN A 498     -53.688  10.117  29.719  1.00 73.31           C  
ATOM   3923  O   ASN A 498     -52.281  12.453  30.844  1.00 73.31           O  
ATOM   3924  CG  ASN A 498     -53.812   9.188  28.531  1.00 73.31           C  
ATOM   3925  ND2 ASN A 498     -55.062   8.789  28.234  1.00 73.31           N  
ATOM   3926  OD1 ASN A 498     -52.844   8.828  27.906  1.00 73.31           O  
ATOM   3927  N   GLY A 499     -51.688  10.914  32.531  1.00 78.88           N  
ATOM   3928  CA  GLY A 499     -51.406  11.977  33.500  1.00 78.88           C  
ATOM   3929  C   GLY A 499     -52.688  12.648  34.000  1.00 78.88           C  
ATOM   3930  O   GLY A 499     -52.656  13.789  34.469  1.00 78.88           O  
ATOM   3931  N   THR A 500     -53.875  12.117  33.750  1.00 85.00           N  
ATOM   3932  CA  THR A 500     -55.188  12.656  34.125  1.00 85.00           C  
ATOM   3933  C   THR A 500     -55.781  11.867  35.281  1.00 85.00           C  
ATOM   3934  CB  THR A 500     -56.156  12.633  32.938  1.00 85.00           C  
ATOM   3935  O   THR A 500     -57.000  11.852  35.469  1.00 85.00           O  
ATOM   3936  CG2 THR A 500     -55.688  13.562  31.828  1.00 85.00           C  
ATOM   3937  OG1 THR A 500     -56.250  11.297  32.438  1.00 85.00           O  
ATOM   3938  N   TYR A 501     -54.969  11.203  36.062  1.00 81.69           N  
ATOM   3939  CA  TYR A 501     -55.375  10.414  37.219  1.00 81.69           C  
ATOM   3940  C   TYR A 501     -56.094  11.281  38.250  1.00 81.69           C  
ATOM   3941  CB  TYR A 501     -54.188   9.703  37.875  1.00 81.69           C  
ATOM   3942  O   TYR A 501     -55.562  12.305  38.688  1.00 81.69           O  
ATOM   3943  CG  TYR A 501     -54.562   8.828  39.031  1.00 81.69           C  
ATOM   3944  CD1 TYR A 501     -54.312   9.258  40.344  1.00 81.69           C  
ATOM   3945  CD2 TYR A 501     -55.156   7.582  38.844  1.00 81.69           C  
ATOM   3946  CE1 TYR A 501     -54.656   8.453  41.438  1.00 81.69           C  
ATOM   3947  CE2 TYR A 501     -55.469   6.773  39.938  1.00 81.69           C  
ATOM   3948  OH  TYR A 501     -55.562   6.422  42.281  1.00 81.69           O  
ATOM   3949  CZ  TYR A 501     -55.250   7.219  41.219  1.00 81.69           C  
ATOM   3950  N   ASP A 502     -57.406  10.969  38.531  1.00 85.50           N  
ATOM   3951  CA  ASP A 502     -58.219  11.711  39.500  1.00 85.50           C  
ATOM   3952  C   ASP A 502     -58.031  11.172  40.906  1.00 85.50           C  
ATOM   3953  CB  ASP A 502     -59.688  11.648  39.094  1.00 85.50           C  
ATOM   3954  O   ASP A 502     -58.688  10.195  41.281  1.00 85.50           O  
ATOM   3955  CG  ASP A 502     -60.562  12.555  39.938  1.00 85.50           C  
ATOM   3956  OD1 ASP A 502     -60.062  13.227  40.844  1.00 85.50           O  
ATOM   3957  OD2 ASP A 502     -61.812  12.586  39.688  1.00 85.50           O  
ATOM   3958  N   TYR A 503     -57.094  11.805  41.625  1.00 83.12           N  
ATOM   3959  CA  TYR A 503     -56.688  11.367  42.938  1.00 83.12           C  
ATOM   3960  C   TYR A 503     -57.875  11.297  43.906  1.00 83.12           C  
ATOM   3961  CB  TYR A 503     -55.625  12.305  43.500  1.00 83.12           C  
ATOM   3962  O   TYR A 503     -58.062  10.297  44.594  1.00 83.12           O  
ATOM   3963  CG  TYR A 503     -55.344  12.102  44.969  1.00 83.12           C  
ATOM   3964  CD1 TYR A 503     -55.938  12.914  45.938  1.00 83.12           C  
ATOM   3965  CD2 TYR A 503     -54.469  11.102  45.406  1.00 83.12           C  
ATOM   3966  CE1 TYR A 503     -55.688  12.734  47.281  1.00 83.12           C  
ATOM   3967  CE2 TYR A 503     -54.219  10.914  46.781  1.00 83.12           C  
ATOM   3968  OH  TYR A 503     -54.594  11.547  49.031  1.00 83.12           O  
ATOM   3969  CZ  TYR A 503     -54.844  11.734  47.688  1.00 83.12           C  
ATOM   3970  N   PRO A 504     -58.812  12.336  43.906  1.00 84.69           N  
ATOM   3971  CA  PRO A 504     -59.906  12.375  44.844  1.00 84.69           C  
ATOM   3972  C   PRO A 504     -60.938  11.273  44.625  1.00 84.69           C  
ATOM   3973  CB  PRO A 504     -60.531  13.758  44.625  1.00 84.69           C  
ATOM   3974  O   PRO A 504     -61.625  10.828  45.531  1.00 84.69           O  
ATOM   3975  CG  PRO A 504     -59.438  14.562  44.031  1.00 84.69           C  
ATOM   3976  CD  PRO A 504     -58.531  13.641  43.250  1.00 84.69           C  
ATOM   3977  N   LYS A 505     -61.031  10.844  43.469  1.00 85.19           N  
ATOM   3978  CA  LYS A 505     -62.000   9.820  43.062  1.00 85.19           C  
ATOM   3979  C   LYS A 505     -61.688   8.484  43.750  1.00 85.19           C  
ATOM   3980  CB  LYS A 505     -62.000   9.641  41.531  1.00 85.19           C  
ATOM   3981  O   LYS A 505     -62.625   7.770  44.156  1.00 85.19           O  
ATOM   3982  CG  LYS A 505     -63.000   8.641  41.031  1.00 85.19           C  
ATOM   3983  CD  LYS A 505     -62.938   8.500  39.500  1.00 85.19           C  
ATOM   3984  CE  LYS A 505     -63.906   7.441  39.000  1.00 85.19           C  
ATOM   3985  NZ  LYS A 505     -63.844   7.301  37.500  1.00 85.19           N  
ATOM   3986  N   TYR A 506     -60.406   8.133  44.062  1.00 81.75           N  
ATOM   3987  CA  TYR A 506     -59.969   6.820  44.531  1.00 81.75           C  
ATOM   3988  C   TYR A 506     -59.438   6.902  45.938  1.00 81.75           C  
ATOM   3989  CB  TYR A 506     -58.938   6.223  43.594  1.00 81.75           C  
ATOM   3990  O   TYR A 506     -59.000   5.898  46.500  1.00 81.75           O  
ATOM   3991  CG  TYR A 506     -59.406   6.059  42.156  1.00 81.75           C  
ATOM   3992  CD1 TYR A 506     -60.281   5.047  41.812  1.00 81.75           C  
ATOM   3993  CD2 TYR A 506     -58.938   6.910  41.156  1.00 81.75           C  
ATOM   3994  CE1 TYR A 506     -60.719   4.891  40.500  1.00 81.75           C  
ATOM   3995  CE2 TYR A 506     -59.375   6.762  39.844  1.00 81.75           C  
ATOM   3996  OH  TYR A 506     -60.688   5.598  38.219  1.00 81.75           O  
ATOM   3997  CZ  TYR A 506     -60.250   5.750  39.531  1.00 81.75           C  
ATOM   3998  N   SER A 507     -59.438   8.055  46.531  1.00 80.56           N  
ATOM   3999  CA  SER A 507     -58.875   8.359  47.844  1.00 80.56           C  
ATOM   4000  C   SER A 507     -59.656   7.711  48.969  1.00 80.56           C  
ATOM   4001  CB  SER A 507     -58.781   9.875  48.062  1.00 80.56           C  
ATOM   4002  O   SER A 507     -59.062   7.230  49.938  1.00 80.56           O  
ATOM   4003  OG  SER A 507     -59.562  10.250  49.188  1.00 80.56           O  
ATOM   4004  N   GLU A 508     -61.000   7.637  48.812  1.00 78.81           N  
ATOM   4005  CA  GLU A 508     -61.906   7.094  49.812  1.00 78.81           C  
ATOM   4006  C   GLU A 508     -61.781   5.574  49.906  1.00 78.81           C  
ATOM   4007  CB  GLU A 508     -63.344   7.480  49.531  1.00 78.81           C  
ATOM   4008  O   GLU A 508     -61.688   5.020  51.000  1.00 78.81           O  
ATOM   4009  CG  GLU A 508     -63.688   8.922  49.844  1.00 78.81           C  
ATOM   4010  CD  GLU A 508     -65.188   9.242  49.750  1.00 78.81           C  
ATOM   4011  OE1 GLU A 508     -65.562  10.383  50.062  1.00 78.81           O  
ATOM   4012  OE2 GLU A 508     -65.938   8.344  49.312  1.00 78.81           O  
ATOM   4013  N   GLU A 509     -61.719   4.918  48.688  1.00 78.00           N  
ATOM   4014  CA  GLU A 509     -61.500   3.479  48.594  1.00 78.00           C  
ATOM   4015  C   GLU A 509     -60.094   3.076  49.062  1.00 78.00           C  
ATOM   4016  CB  GLU A 509     -61.719   3.020  47.156  1.00 78.00           C  
ATOM   4017  O   GLU A 509     -59.938   2.029  49.688  1.00 78.00           O  
ATOM   4018  CG  GLU A 509     -61.781   1.507  46.969  1.00 78.00           C  
ATOM   4019  CD  GLU A 509     -62.000   1.065  45.531  1.00 78.00           C  
ATOM   4020  OE1 GLU A 509     -62.094  -0.157  45.281  1.00 78.00           O  
ATOM   4021  OE2 GLU A 509     -62.094   1.950  44.656  1.00 78.00           O  
ATOM   4022  N   ALA A 510     -59.094   3.863  48.781  1.00 77.31           N  
ATOM   4023  CA  ALA A 510     -57.719   3.674  49.125  1.00 77.31           C  
ATOM   4024  C   ALA A 510     -57.500   3.848  50.625  1.00 77.31           C  
ATOM   4025  CB  ALA A 510     -56.812   4.652  48.375  1.00 77.31           C  
ATOM   4026  O   ALA A 510     -56.719   3.125  51.250  1.00 77.31           O  
ATOM   4027  N   LYS A 511     -58.188   4.863  51.312  1.00 79.38           N  
ATOM   4028  CA  LYS A 511     -58.156   5.125  52.750  1.00 79.38           C  
ATOM   4029  C   LYS A 511     -58.719   3.953  53.531  1.00 79.38           C  
ATOM   4030  CB  LYS A 511     -58.906   6.406  53.062  1.00 79.38           C  
ATOM   4031  O   LYS A 511     -58.188   3.580  54.562  1.00 79.38           O  
ATOM   4032  CG  LYS A 511     -58.094   7.680  52.875  1.00 79.38           C  
ATOM   4033  CD  LYS A 511     -58.875   8.914  53.312  1.00 79.38           C  
ATOM   4034  CE  LYS A 511     -58.125  10.195  52.969  1.00 79.38           C  
ATOM   4035  NZ  LYS A 511     -58.906  11.406  53.375  1.00 79.38           N  
ATOM   4036  N   LEU A 512     -59.875   3.338  53.062  1.00 73.00           N  
ATOM   4037  CA  LEU A 512     -60.594   2.217  53.688  1.00 73.00           C  
ATOM   4038  C   LEU A 512     -59.750   0.948  53.625  1.00 73.00           C  
ATOM   4039  CB  LEU A 512     -61.938   1.983  52.969  1.00 73.00           C  
ATOM   4040  O   LEU A 512     -59.719   0.182  54.594  1.00 73.00           O  
ATOM   4041  CG  LEU A 512     -63.062   2.967  53.312  1.00 73.00           C  
ATOM   4042  CD1 LEU A 512     -64.125   2.895  52.250  1.00 73.00           C  
ATOM   4043  CD2 LEU A 512     -63.625   2.686  54.719  1.00 73.00           C  
ATOM   4044  N   ASN A 513     -58.969   0.711  52.625  1.00 68.25           N  
ATOM   4045  CA  ASN A 513     -58.125  -0.448  52.406  1.00 68.25           C  
ATOM   4046  C   ASN A 513     -56.781  -0.304  53.094  1.00 68.25           C  
ATOM   4047  CB  ASN A 513     -57.906  -0.666  50.906  1.00 68.25           C  
ATOM   4048  O   ASN A 513     -56.156  -1.303  53.469  1.00 68.25           O  
ATOM   4049  CG  ASN A 513     -59.125  -1.241  50.219  1.00 68.25           C  
ATOM   4050  ND2 ASN A 513     -59.281  -0.943  48.938  1.00 68.25           N  
ATOM   4051  OD1 ASN A 513     -59.938  -1.947  50.844  1.00 68.25           O  
ATOM   4052  N   LYS A 514     -56.312   0.987  53.281  1.00 66.94           N  
ATOM   4053  CA  LYS A 514     -55.125   1.308  54.062  1.00 66.94           C  
ATOM   4054  C   LYS A 514     -55.344   1.005  55.562  1.00 66.94           C  
ATOM   4055  CB  LYS A 514     -54.750   2.775  53.906  1.00 66.94           C  
ATOM   4056  O   LYS A 514     -54.438   0.588  56.250  1.00 66.94           O  
ATOM   4057  CG  LYS A 514     -53.719   3.018  52.781  1.00 66.94           C  
ATOM   4058  CD  LYS A 514     -53.375   4.492  52.688  1.00 66.94           C  
ATOM   4059  CE  LYS A 514     -52.281   4.723  51.625  1.00 66.94           C  
ATOM   4060  NZ  LYS A 514     -52.000   6.176  51.438  1.00 66.94           N  
ATOM   4061  N   GLU A 515     -56.656   1.312  56.000  1.00 60.50           N  
ATOM   4062  CA  GLU A 515     -57.062   1.172  57.375  1.00 60.50           C  
ATOM   4063  C   GLU A 515     -57.531  -0.251  57.688  1.00 60.50           C  
ATOM   4064  CB  GLU A 515     -58.156   2.170  57.719  1.00 60.50           C  
ATOM   4065  O   GLU A 515     -57.750  -0.601  58.844  1.00 60.50           O  
ATOM   4066  CG  GLU A 515     -57.688   3.615  57.781  1.00 60.50           C  
ATOM   4067  CD  GLU A 515     -58.781   4.586  58.188  1.00 60.50           C  
ATOM   4068  OE1 GLU A 515     -58.500   5.789  58.375  1.00 60.50           O  
ATOM   4069  OE2 GLU A 515     -59.938   4.137  58.344  1.00 60.50           O  
ATOM   4070  N   GLU A 516     -57.625  -1.117  56.562  1.00 53.41           N  
ATOM   4071  CA  GLU A 516     -57.969  -2.535  56.719  1.00 53.41           C  
ATOM   4072  C   GLU A 516     -56.750  -3.318  57.219  1.00 53.41           C  
ATOM   4073  CB  GLU A 516     -58.438  -3.117  55.375  1.00 53.41           C  
ATOM   4074  O   GLU A 516     -55.656  -3.209  56.688  1.00 53.41           O  
ATOM   4075  CG  GLU A 516     -59.188  -4.430  55.500  1.00 53.41           C  
ATOM   4076  CD  GLU A 516     -59.750  -4.941  54.188  1.00 53.41           C  
ATOM   4077  OE1 GLU A 516     -60.312  -6.051  54.156  1.00 53.41           O  
ATOM   4078  OE2 GLU A 516     -59.594  -4.227  53.156  1.00 53.41           O  
ATOM   4079  N   ILE A 517     -56.562  -3.482  58.500  1.00 40.19           N  
ATOM   4080  CA  ILE A 517     -55.656  -4.426  59.156  1.00 40.19           C  
ATOM   4081  C   ILE A 517     -55.969  -5.844  58.688  1.00 40.19           C  
ATOM   4082  CB  ILE A 517     -55.781  -4.340  60.688  1.00 40.19           C  
ATOM   4083  O   ILE A 517     -57.125  -6.305  58.781  1.00 40.19           O  
ATOM   4084  CG1 ILE A 517     -55.531  -2.902  61.156  1.00 40.19           C  
ATOM   4085  CG2 ILE A 517     -54.781  -5.312  61.344  1.00 40.19           C  
ATOM   4086  CD1 ILE A 517     -55.656  -2.713  62.656  1.00 40.19           C  
ATOM   4087  N   ASP A 518     -55.312  -6.348  57.625  1.00 40.41           N  
ATOM   4088  CA  ASP A 518     -55.438  -7.766  57.281  1.00 40.41           C  
ATOM   4089  C   ASP A 518     -55.375  -8.625  58.562  1.00 40.41           C  
ATOM   4090  CB  ASP A 518     -54.312  -8.180  56.312  1.00 40.41           C  
ATOM   4091  O   ASP A 518     -54.469  -8.461  59.375  1.00 40.41           O  
ATOM   4092  CG  ASP A 518     -54.781  -8.172  54.875  1.00 40.41           C  
ATOM   4093  OD1 ASP A 518     -56.000  -8.133  54.625  1.00 40.41           O  
ATOM   4094  OD2 ASP A 518     -53.906  -8.211  53.969  1.00 40.41           O  
ATOM   4095  N   GLY A 519     -56.469  -8.906  59.250  1.00 32.03           N  
ATOM   4096  CA  GLY A 519     -56.531 -10.031  60.188  1.00 32.03           C  
ATOM   4097  C   GLY A 519     -55.625 -11.188  59.781  1.00 32.03           C  
ATOM   4098  O   GLY A 519     -55.406 -11.430  58.625  1.00 32.03           O  
ATOM   4099  N   VAL A 520     -54.375 -11.352  60.312  1.00 29.95           N  
ATOM   4100  CA  VAL A 520     -53.562 -12.555  60.156  1.00 29.95           C  
ATOM   4101  C   VAL A 520     -54.438 -13.703  59.656  1.00 29.95           C  
ATOM   4102  CB  VAL A 520     -52.875 -12.945  61.469  1.00 29.95           C  
ATOM   4103  O   VAL A 520     -55.469 -14.031  60.312  1.00 29.95           O  
ATOM   4104  CG1 VAL A 520     -51.969 -14.172  61.250  1.00 29.95           C  
ATOM   4105  CG2 VAL A 520     -52.031 -11.773  62.000  1.00 29.95           C  
ATOM   4106  N   LYS A 521     -54.812 -13.922  58.438  1.00 31.92           N  
ATOM   4107  CA  LYS A 521     -55.281 -15.133  57.781  1.00 31.92           C  
ATOM   4108  C   LYS A 521     -54.375 -16.328  58.062  1.00 31.92           C  
ATOM   4109  CB  LYS A 521     -55.375 -14.906  56.281  1.00 31.92           C  
ATOM   4110  O   LYS A 521     -53.156 -16.266  57.844  1.00 31.92           O  
ATOM   4111  CG  LYS A 521     -56.688 -15.359  55.656  1.00 31.92           C  
ATOM   4112  CD  LYS A 521     -56.719 -15.133  54.156  1.00 31.92           C  
ATOM   4113  CE  LYS A 521     -58.062 -15.570  53.562  1.00 31.92           C  
ATOM   4114  NZ  LYS A 521     -58.125 -15.305  52.094  1.00 31.92           N  
ATOM   4115  N   LEU A 522     -54.594 -17.031  59.188  1.00 30.50           N  
ATOM   4116  CA  LEU A 522     -54.094 -18.359  59.594  1.00 30.50           C  
ATOM   4117  C   LEU A 522     -54.312 -19.375  58.469  1.00 30.50           C  
ATOM   4118  CB  LEU A 522     -54.812 -18.812  60.875  1.00 30.50           C  
ATOM   4119  O   LEU A 522     -55.469 -19.672  58.125  1.00 30.50           O  
ATOM   4120  CG  LEU A 522     -54.156 -18.422  62.188  1.00 30.50           C  
ATOM   4121  CD1 LEU A 522     -55.219 -18.016  63.219  1.00 30.50           C  
ATOM   4122  CD2 LEU A 522     -53.312 -19.578  62.719  1.00 30.50           C  
ATOM   4123  N   GLU A 523     -53.656 -19.281  57.344  1.00 31.25           N  
ATOM   4124  CA  GLU A 523     -53.781 -20.250  56.250  1.00 31.25           C  
ATOM   4125  C   GLU A 523     -52.562 -21.156  56.219  1.00 31.25           C  
ATOM   4126  CB  GLU A 523     -53.969 -19.547  54.906  1.00 31.25           C  
ATOM   4127  O   GLU A 523     -51.406 -20.672  56.188  1.00 31.25           O  
ATOM   4128  CG  GLU A 523     -55.406 -19.578  54.406  1.00 31.25           C  
ATOM   4129  CD  GLU A 523     -55.562 -18.875  53.062  1.00 31.25           C  
ATOM   4130  OE1 GLU A 523     -56.688 -18.844  52.531  1.00 31.25           O  
ATOM   4131  OE2 GLU A 523     -54.531 -18.375  52.531  1.00 31.25           O  
ATOM   4132  N   SER A 524     -52.562 -22.375  57.062  1.00 39.69           N  
ATOM   4133  CA  SER A 524     -52.156 -23.719  56.625  1.00 39.69           C  
ATOM   4134  C   SER A 524     -51.531 -24.500  57.781  1.00 39.69           C  
ATOM   4135  CB  SER A 524     -51.188 -23.625  55.438  1.00 39.69           C  
ATOM   4136  O   SER A 524     -50.656 -23.969  58.500  1.00 39.69           O  
ATOM   4137  OG  SER A 524     -49.969 -24.281  55.750  1.00 39.69           O  
ATOM   4138  N   THR A 525     -52.219 -25.219  58.594  1.00 42.03           N  
ATOM   4139  CA  THR A 525     -52.000 -26.328  59.500  1.00 42.03           C  
ATOM   4140  C   THR A 525     -50.562 -26.844  59.406  1.00 42.03           C  
ATOM   4141  CB  THR A 525     -52.969 -27.484  59.219  1.00 42.03           C  
ATOM   4142  O   THR A 525     -50.031 -27.406  60.375  1.00 42.03           O  
ATOM   4143  CG2 THR A 525     -54.312 -27.234  59.875  1.00 42.03           C  
ATOM   4144  OG1 THR A 525     -53.156 -27.609  57.812  1.00 42.03           O  
ATOM   4145  N   ARG A 526     -49.594 -26.078  58.656  1.00 44.09           N  
ATOM   4146  CA  ARG A 526     -48.188 -26.547  58.562  1.00 44.09           C  
ATOM   4147  C   ARG A 526     -47.219 -25.438  58.906  1.00 44.09           C  
ATOM   4148  CB  ARG A 526     -47.906 -27.094  57.156  1.00 44.09           C  
ATOM   4149  O   ARG A 526     -46.156 -25.703  59.469  1.00 44.09           O  
ATOM   4150  CG  ARG A 526     -47.781 -28.594  57.094  1.00 44.09           C  
ATOM   4151  CD  ARG A 526     -47.312 -29.062  55.719  1.00 44.09           C  
ATOM   4152  NE  ARG A 526     -47.531 -30.500  55.531  1.00 44.09           N  
ATOM   4153  NH1 ARG A 526     -46.344 -30.641  53.562  1.00 44.09           N  
ATOM   4154  NH2 ARG A 526     -47.312 -32.500  54.469  1.00 44.09           N  
ATOM   4155  CZ  ARG A 526     -47.062 -31.219  54.531  1.00 44.09           C  
ATOM   4156  N   ILE A 527     -47.625 -24.109  58.938  1.00 43.84           N  
ATOM   4157  CA  ILE A 527     -46.906 -22.891  59.281  1.00 43.84           C  
ATOM   4158  C   ILE A 527     -47.156 -22.562  60.750  1.00 43.84           C  
ATOM   4159  CB  ILE A 527     -47.344 -21.703  58.406  1.00 43.84           C  
ATOM   4160  O   ILE A 527     -46.281 -22.062  61.469  1.00 43.84           O  
ATOM   4161  CG1 ILE A 527     -46.906 -21.953  56.938  1.00 43.84           C  
ATOM   4162  CG2 ILE A 527     -46.750 -20.391  58.906  1.00 43.84           C  
ATOM   4163  CD1 ILE A 527     -47.500 -20.969  55.938  1.00 43.84           C  
ATOM   4164  N   PHE A 528     -48.281 -23.234  61.406  1.00 44.78           N  
ATOM   4165  CA  PHE A 528     -48.562 -23.266  62.844  1.00 44.78           C  
ATOM   4166  C   PHE A 528     -47.750 -24.328  63.531  1.00 44.78           C  
ATOM   4167  CB  PHE A 528     -50.062 -23.500  63.062  1.00 44.78           C  
ATOM   4168  O   PHE A 528     -47.375 -24.172  64.688  1.00 44.78           O  
ATOM   4169  CG  PHE A 528     -50.906 -22.266  62.938  1.00 44.78           C  
ATOM   4170  CD1 PHE A 528     -50.969 -21.328  63.969  1.00 44.78           C  
ATOM   4171  CD2 PHE A 528     -51.656 -22.047  61.781  1.00 44.78           C  
ATOM   4172  CE1 PHE A 528     -51.750 -20.188  63.844  1.00 44.78           C  
ATOM   4173  CE2 PHE A 528     -52.438 -20.906  61.656  1.00 44.78           C  
ATOM   4174  CZ  PHE A 528     -52.500 -19.984  62.688  1.00 44.78           C  
ATOM   4175  N   GLN A 529     -47.188 -25.312  62.844  1.00 46.72           N  
ATOM   4176  CA  GLN A 529     -46.344 -26.344  63.406  1.00 46.72           C  
ATOM   4177  C   GLN A 529     -44.875 -25.859  63.469  1.00 46.72           C  
ATOM   4178  CB  GLN A 529     -46.438 -27.625  62.594  1.00 46.72           C  
ATOM   4179  O   GLN A 529     -44.156 -26.156  64.438  1.00 46.72           O  
ATOM   4180  CG  GLN A 529     -47.562 -28.562  63.062  1.00 46.72           C  
ATOM   4181  CD  GLN A 529     -47.688 -29.797  62.188  1.00 46.72           C  
ATOM   4182  NE2 GLN A 529     -48.375 -30.797  62.688  1.00 46.72           N  
ATOM   4183  OE1 GLN A 529     -47.156 -29.844  61.062  1.00 46.72           O  
ATOM   4184  N   ILE A 530     -44.531 -24.984  62.406  1.00 54.12           N  
ATOM   4185  CA  ILE A 530     -43.188 -24.453  62.344  1.00 54.12           C  
ATOM   4186  C   ILE A 530     -43.094 -23.188  63.219  1.00 54.12           C  
ATOM   4187  CB  ILE A 530     -42.781 -24.125  60.875  1.00 54.12           C  
ATOM   4188  O   ILE A 530     -42.062 -22.969  63.875  1.00 54.12           O  
ATOM   4189  CG1 ILE A 530     -42.656 -25.422  60.062  1.00 54.12           C  
ATOM   4190  CG2 ILE A 530     -41.500 -23.328  60.844  1.00 54.12           C  
ATOM   4191  CD1 ILE A 530     -42.594 -25.203  58.562  1.00 54.12           C  
ATOM   4192  N   LEU A 531     -44.062 -22.359  63.312  1.00 52.69           N  
ATOM   4193  CA  LEU A 531     -44.156 -21.203  64.188  1.00 52.69           C  
ATOM   4194  C   LEU A 531     -44.500 -21.625  65.625  1.00 52.69           C  
ATOM   4195  CB  LEU A 531     -45.219 -20.219  63.656  1.00 52.69           C  
ATOM   4196  O   LEU A 531     -44.031 -21.000  66.562  1.00 52.69           O  
ATOM   4197  CG  LEU A 531     -44.750 -19.156  62.688  1.00 52.69           C  
ATOM   4198  CD1 LEU A 531     -45.812 -18.875  61.625  1.00 52.69           C  
ATOM   4199  CD2 LEU A 531     -44.375 -17.875  63.438  1.00 52.69           C  
ATOM   4200  N   ALA A 532     -45.281 -22.703  65.812  1.00 55.28           N  
ATOM   4201  CA  ALA A 532     -45.562 -23.375  67.125  1.00 55.28           C  
ATOM   4202  C   ALA A 532     -44.344 -24.125  67.625  1.00 55.28           C  
ATOM   4203  CB  ALA A 532     -46.750 -24.344  66.938  1.00 55.28           C  
ATOM   4204  O   ALA A 532     -44.031 -24.141  68.812  1.00 55.28           O  
ATOM   4205  N   ILE A 533     -43.438 -24.641  66.688  1.00 62.47           N  
ATOM   4206  CA  ILE A 533     -42.156 -25.281  67.000  1.00 62.47           C  
ATOM   4207  C   ILE A 533     -41.094 -24.219  67.250  1.00 62.47           C  
ATOM   4208  CB  ILE A 533     -41.719 -26.188  65.812  1.00 62.47           C  
ATOM   4209  O   ILE A 533     -40.281 -24.375  68.125  1.00 62.47           O  
ATOM   4210  CG1 ILE A 533     -42.688 -27.375  65.625  1.00 62.47           C  
ATOM   4211  CG2 ILE A 533     -40.281 -26.703  66.000  1.00 62.47           C  
ATOM   4212  CD1 ILE A 533     -42.438 -28.219  64.375  1.00 62.47           C  
ATOM   4213  N   TYR A 534     -41.156 -23.062  66.500  1.00 60.88           N  
ATOM   4214  CA  TYR A 534     -40.250 -21.938  66.688  1.00 60.88           C  
ATOM   4215  C   TYR A 534     -40.625 -21.109  67.938  1.00 60.88           C  
ATOM   4216  CB  TYR A 534     -40.219 -21.047  65.438  1.00 60.88           C  
ATOM   4217  O   TYR A 534     -39.781 -20.641  68.688  1.00 60.88           O  
ATOM   4218  CG  TYR A 534     -38.938 -21.125  64.688  1.00 60.88           C  
ATOM   4219  CD1 TYR A 534     -37.844 -20.344  65.000  1.00 60.88           C  
ATOM   4220  CD2 TYR A 534     -38.844 -22.000  63.594  1.00 60.88           C  
ATOM   4221  CE1 TYR A 534     -36.656 -20.406  64.250  1.00 60.88           C  
ATOM   4222  CE2 TYR A 534     -37.656 -22.078  62.844  1.00 60.88           C  
ATOM   4223  OH  TYR A 534     -35.406 -21.359  62.469  1.00 60.88           O  
ATOM   4224  CZ  TYR A 534     -36.594 -21.281  63.188  1.00 60.88           C  
ATOM   4225  N   SER A 535     -41.875 -20.953  68.250  1.00 59.44           N  
ATOM   4226  CA  SER A 535     -42.406 -20.312  69.438  1.00 59.44           C  
ATOM   4227  C   SER A 535     -42.219 -21.203  70.688  1.00 59.44           C  
ATOM   4228  CB  SER A 535     -43.875 -19.984  69.250  1.00 59.44           C  
ATOM   4229  O   SER A 535     -41.906 -20.703  71.812  1.00 59.44           O  
ATOM   4230  OG  SER A 535     -44.531 -19.812  70.562  1.00 59.44           O  
ATOM   4231  N   THR A 536     -42.375 -22.578  70.562  1.00 67.12           N  
ATOM   4232  CA  THR A 536     -42.094 -23.562  71.562  1.00 67.12           C  
ATOM   4233  C   THR A 536     -40.594 -23.688  71.812  1.00 67.12           C  
ATOM   4234  CB  THR A 536     -42.656 -24.938  71.188  1.00 67.12           C  
ATOM   4235  O   THR A 536     -40.156 -23.828  73.000  1.00 67.12           O  
ATOM   4236  CG2 THR A 536     -44.188 -24.953  71.312  1.00 67.12           C  
ATOM   4237  OG1 THR A 536     -42.281 -25.250  69.875  1.00 67.12           O  
ATOM   4238  N   VAL A 537     -39.750 -23.531  70.750  1.00 68.00           N  
ATOM   4239  CA  VAL A 537     -38.281 -23.547  70.875  1.00 68.00           C  
ATOM   4240  C   VAL A 537     -37.781 -22.219  71.375  1.00 68.00           C  
ATOM   4241  CB  VAL A 537     -37.656 -23.859  69.500  1.00 68.00           C  
ATOM   4242  O   VAL A 537     -36.875 -22.188  72.250  1.00 68.00           O  
ATOM   4243  CG1 VAL A 537     -36.125 -23.781  69.562  1.00 68.00           C  
ATOM   4244  CG2 VAL A 537     -38.094 -25.234  69.000  1.00 68.00           C  
ATOM   4245  N   ALA A 538     -38.375 -21.109  71.000  1.00 64.25           N  
ATOM   4246  CA  ALA A 538     -38.031 -19.766  71.500  1.00 64.25           C  
ATOM   4247  C   ALA A 538     -38.531 -19.547  72.938  1.00 64.25           C  
ATOM   4248  CB  ALA A 538     -38.594 -18.703  70.562  1.00 64.25           C  
ATOM   4249  O   ALA A 538     -37.844 -18.938  73.750  1.00 64.25           O  
ATOM   4250  N   SER A 539     -39.719 -20.109  73.250  1.00 66.75           N  
ATOM   4251  CA  SER A 539     -40.281 -20.062  74.625  1.00 66.75           C  
ATOM   4252  C   SER A 539     -39.562 -21.031  75.562  1.00 66.75           C  
ATOM   4253  CB  SER A 539     -41.781 -20.406  74.625  1.00 66.75           C  
ATOM   4254  O   SER A 539     -39.344 -20.719  76.688  1.00 66.75           O  
ATOM   4255  OG  SER A 539     -42.094 -21.422  75.500  1.00 66.75           O  
ATOM   4256  N   SER A 540     -39.094 -22.234  75.000  1.00 71.94           N  
ATOM   4257  CA  SER A 540     -38.312 -23.203  75.750  1.00 71.94           C  
ATOM   4258  C   SER A 540     -36.875 -22.703  76.000  1.00 71.94           C  
ATOM   4259  CB  SER A 540     -38.281 -24.547  75.062  1.00 71.94           C  
ATOM   4260  O   SER A 540     -36.281 -22.969  77.062  1.00 71.94           O  
ATOM   4261  OG  SER A 540     -37.656 -24.422  73.812  1.00 71.94           O  
ATOM   4262  N   LEU A 541     -36.312 -21.906  75.062  1.00 69.69           N  
ATOM   4263  CA  LEU A 541     -35.000 -21.297  75.188  1.00 69.69           C  
ATOM   4264  C   LEU A 541     -35.031 -20.125  76.188  1.00 69.69           C  
ATOM   4265  CB  LEU A 541     -34.531 -20.812  73.812  1.00 69.69           C  
ATOM   4266  O   LEU A 541     -34.062 -19.938  76.938  1.00 69.69           O  
ATOM   4267  CG  LEU A 541     -33.031 -20.953  73.500  1.00 69.69           C  
ATOM   4268  CD1 LEU A 541     -32.781 -22.156  72.625  1.00 69.69           C  
ATOM   4269  CD2 LEU A 541     -32.469 -19.688  72.875  1.00 69.69           C  
ATOM   4270  N   VAL A 542     -36.094 -19.344  76.188  1.00 74.50           N  
ATOM   4271  CA  VAL A 542     -36.281 -18.250  77.125  1.00 74.50           C  
ATOM   4272  C   VAL A 542     -36.469 -18.812  78.500  1.00 74.50           C  
ATOM   4273  CB  VAL A 542     -37.469 -17.359  76.688  1.00 74.50           C  
ATOM   4274  O   VAL A 542     -35.938 -18.266  79.500  1.00 74.50           O  
ATOM   4275  CG1 VAL A 542     -37.750 -16.344  77.812  1.00 74.50           C  
ATOM   4276  CG2 VAL A 542     -37.188 -16.656  75.375  1.00 74.50           C  
ATOM   4277  N   LEU A 543     -37.219 -19.922  78.688  1.00 72.69           N  
ATOM   4278  CA  LEU A 543     -37.406 -20.594  79.938  1.00 72.69           C  
ATOM   4279  C   LEU A 543     -36.094 -21.203  80.438  1.00 72.69           C  
ATOM   4280  CB  LEU A 543     -38.500 -21.672  79.812  1.00 72.69           C  
ATOM   4281  O   LEU A 543     -35.812 -21.141  81.625  1.00 72.69           O  
ATOM   4282  CG  LEU A 543     -39.938 -21.219  80.062  1.00 72.69           C  
ATOM   4283  CD1 LEU A 543     -40.906 -22.266  79.500  1.00 72.69           C  
ATOM   4284  CD2 LEU A 543     -40.188 -20.969  81.500  1.00 72.69           C  
ATOM   4285  N   LEU A 544     -35.219 -21.781  79.562  1.00 74.56           N  
ATOM   4286  CA  LEU A 544     -33.938 -22.359  79.938  1.00 74.56           C  
ATOM   4287  C   LEU A 544     -32.938 -21.266  80.312  1.00 74.56           C  
ATOM   4288  CB  LEU A 544     -33.375 -23.156  78.750  1.00 74.56           C  
ATOM   4289  O   LEU A 544     -32.188 -21.422  81.250  1.00 74.56           O  
ATOM   4290  CG  LEU A 544     -33.875 -24.594  78.562  1.00 74.56           C  
ATOM   4291  CD1 LEU A 544     -33.438 -25.172  77.250  1.00 74.56           C  
ATOM   4292  CD2 LEU A 544     -33.406 -25.469  79.750  1.00 74.56           C  
ATOM   4293  N   VAL A 545     -33.031 -20.172  79.562  1.00 75.62           N  
ATOM   4294  CA  VAL A 545     -32.156 -19.031  79.875  1.00 75.62           C  
ATOM   4295  C   VAL A 545     -32.625 -18.391  81.188  1.00 75.62           C  
ATOM   4296  CB  VAL A 545     -32.188 -17.984  78.750  1.00 75.62           C  
ATOM   4297  O   VAL A 545     -31.781 -18.016  82.000  1.00 75.62           O  
ATOM   4298  CG1 VAL A 545     -31.438 -16.719  79.125  1.00 75.62           C  
ATOM   4299  CG2 VAL A 545     -31.578 -18.578  77.438  1.00 75.62           C  
ATOM   4300  N   SER A 546     -33.906 -18.312  81.438  1.00 74.88           N  
ATOM   4301  CA  SER A 546     -34.469 -17.766  82.625  1.00 74.88           C  
ATOM   4302  C   SER A 546     -34.188 -18.688  83.812  1.00 74.88           C  
ATOM   4303  CB  SER A 546     -35.969 -17.516  82.500  1.00 74.88           C  
ATOM   4304  O   SER A 546     -33.844 -18.234  84.938  1.00 74.88           O  
ATOM   4305  OG  SER A 546     -36.562 -18.531  81.688  1.00 74.88           O  
ATOM   4306  N   LEU A 547     -34.312 -20.031  83.625  1.00 78.75           N  
ATOM   4307  CA  LEU A 547     -34.000 -21.000  84.688  1.00 78.75           C  
ATOM   4308  C   LEU A 547     -32.500 -21.031  85.000  1.00 78.75           C  
ATOM   4309  CB  LEU A 547     -34.469 -22.406  84.250  1.00 78.75           C  
ATOM   4310  O   LEU A 547     -32.094 -21.156  86.125  1.00 78.75           O  
ATOM   4311  CG  LEU A 547     -35.969 -22.703  84.438  1.00 78.75           C  
ATOM   4312  CD1 LEU A 547     -36.344 -23.938  83.625  1.00 78.75           C  
ATOM   4313  CD2 LEU A 547     -36.250 -22.906  85.938  1.00 78.75           C  
ATOM   4314  N   GLY A 548     -31.641 -20.891  83.875  1.00 78.56           N  
ATOM   4315  CA  GLY A 548     -30.203 -20.750  84.062  1.00 78.56           C  
ATOM   4316  C   GLY A 548     -29.828 -19.469  84.812  1.00 78.56           C  
ATOM   4317  O   GLY A 548     -28.938 -19.500  85.688  1.00 78.56           O  
ATOM   4318  N   ALA A 549     -30.531 -18.375  84.500  1.00 75.88           N  
ATOM   4319  CA  ALA A 549     -30.297 -17.094  85.188  1.00 75.88           C  
ATOM   4320  C   ALA A 549     -30.766 -17.125  86.625  1.00 75.88           C  
ATOM   4321  CB  ALA A 549     -31.000 -15.961  84.438  1.00 75.88           C  
ATOM   4322  O   ALA A 549     -30.094 -16.609  87.562  1.00 75.88           O  
ATOM   4323  N   ILE A 550     -31.844 -17.797  86.938  1.00 78.38           N  
ATOM   4324  CA  ILE A 550     -32.406 -17.969  88.250  1.00 78.38           C  
ATOM   4325  C   ILE A 550     -31.516 -18.922  89.062  1.00 78.38           C  
ATOM   4326  CB  ILE A 550     -33.844 -18.469  88.250  1.00 78.38           C  
ATOM   4327  O   ILE A 550     -31.281 -18.719  90.250  1.00 78.38           O  
ATOM   4328  CG1 ILE A 550     -34.781 -17.391  87.625  1.00 78.38           C  
ATOM   4329  CG2 ILE A 550     -34.312 -18.891  89.625  1.00 78.38           C  
ATOM   4330  CD1 ILE A 550     -36.188 -17.875  87.375  1.00 78.38           C  
ATOM   4331  N   SER A 551     -31.078 -20.047  88.375  1.00 74.06           N  
ATOM   4332  CA  SER A 551     -30.188 -21.000  89.000  1.00 74.06           C  
ATOM   4333  C   SER A 551     -28.828 -20.375  89.312  1.00 74.06           C  
ATOM   4334  CB  SER A 551     -29.984 -22.219  88.125  1.00 74.06           C  
ATOM   4335  O   SER A 551     -28.266 -20.625  90.438  1.00 74.06           O  
ATOM   4336  OG  SER A 551     -31.219 -22.828  87.812  1.00 74.06           O  
ATOM   4337  N   LEU A 552     -28.281 -19.469  88.438  1.00 73.12           N  
ATOM   4338  CA  LEU A 552     -27.047 -18.719  88.688  1.00 73.12           C  
ATOM   4339  C   LEU A 552     -27.250 -17.656  89.750  1.00 73.12           C  
ATOM   4340  CB  LEU A 552     -26.594 -18.062  87.375  1.00 73.12           C  
ATOM   4341  O   LEU A 552     -26.344 -17.422  90.562  1.00 73.12           O  
ATOM   4342  CG  LEU A 552     -25.781 -18.938  86.438  1.00 73.12           C  
ATOM   4343  CD1 LEU A 552     -25.672 -18.266  85.062  1.00 73.12           C  
ATOM   4344  CD2 LEU A 552     -24.391 -19.203  87.000  1.00 73.12           C  
ATOM   4345  N   TRP A 553     -28.391 -17.047  89.750  1.00 75.75           N  
ATOM   4346  CA  TRP A 553     -28.781 -16.078  90.750  1.00 75.75           C  
ATOM   4347  C   TRP A 553     -28.984 -16.781  92.125  1.00 75.75           C  
ATOM   4348  CB  TRP A 553     -30.062 -15.352  90.375  1.00 75.75           C  
ATOM   4349  O   TRP A 553     -28.531 -16.266  93.188  1.00 75.75           O  
ATOM   4350  CG  TRP A 553     -30.453 -14.242  91.312  1.00 75.75           C  
ATOM   4351  CD1 TRP A 553     -29.891 -13.000  91.375  1.00 75.75           C  
ATOM   4352  CD2 TRP A 553     -31.484 -14.281  92.312  1.00 75.75           C  
ATOM   4353  CE2 TRP A 553     -31.500 -13.023  92.938  1.00 75.75           C  
ATOM   4354  CE3 TRP A 553     -32.406 -15.258  92.688  1.00 75.75           C  
ATOM   4355  NE1 TRP A 553     -30.516 -12.258  92.375  1.00 75.75           N  
ATOM   4356  CH2 TRP A 553     -33.281 -13.695  94.375  1.00 75.75           C  
ATOM   4357  CZ2 TRP A 553     -32.375 -12.719  93.938  1.00 75.75           C  
ATOM   4358  CZ3 TRP A 553     -33.281 -14.953  93.750  1.00 75.75           C  
ATOM   4359  N   MET A 554     -29.594 -17.969  92.188  1.00 75.19           N  
ATOM   4360  CA  MET A 554     -29.828 -18.750  93.375  1.00 75.19           C  
ATOM   4361  C   MET A 554     -28.531 -19.375  93.875  1.00 75.19           C  
ATOM   4362  CB  MET A 554     -30.875 -19.828  93.125  1.00 75.19           C  
ATOM   4363  O   MET A 554     -28.344 -19.547  95.062  1.00 75.19           O  
ATOM   4364  CG  MET A 554     -32.281 -19.297  93.000  1.00 75.19           C  
ATOM   4365  SD  MET A 554     -33.562 -20.562  93.438  1.00 75.19           S  
ATOM   4366  CE  MET A 554     -35.062 -19.703  92.875  1.00 75.19           C  
ATOM   4367  N   CYS A 555     -27.453 -19.688  92.938  1.00 70.38           N  
ATOM   4368  CA  CYS A 555     -26.125 -20.188  93.312  1.00 70.38           C  
ATOM   4369  C   CYS A 555     -25.250 -19.062  93.875  1.00 70.38           C  
ATOM   4370  CB  CYS A 555     -25.453 -20.812  92.062  1.00 70.38           C  
ATOM   4371  O   CYS A 555     -24.438 -19.281  94.750  1.00 70.38           O  
ATOM   4372  SG  CYS A 555     -26.016 -22.484  91.750  1.00 70.38           S  
ATOM   4373  N   SER A 556     -25.484 -17.719  93.438  1.00 68.62           N  
ATOM   4374  CA  SER A 556     -24.750 -16.531  93.875  1.00 68.62           C  
ATOM   4375  C   SER A 556     -25.297 -16.000  95.188  1.00 68.62           C  
ATOM   4376  CB  SER A 556     -24.797 -15.445  92.812  1.00 68.62           C  
ATOM   4377  O   SER A 556     -24.547 -15.422  96.000  1.00 68.62           O  
ATOM   4378  OG  SER A 556     -25.484 -14.305  93.312  1.00 68.62           O  
ATOM   4379  N   ASN A 557     -26.594 -16.375  95.625  1.00 70.69           N  
ATOM   4380  CA  ASN A 557     -27.297 -15.930  96.812  1.00 70.69           C  
ATOM   4381  C   ASN A 557     -27.375 -17.031  97.812  1.00 70.69           C  
ATOM   4382  CB  ASN A 557     -28.688 -15.430  96.438  1.00 70.69           C  
ATOM   4383  O   ASN A 557     -27.875 -16.812  98.938  1.00 70.69           O  
ATOM   4384  CG  ASN A 557     -28.703 -13.977  96.000  1.00 70.69           C  
ATOM   4385  ND2 ASN A 557     -29.828 -13.531  95.438  1.00 70.69           N  
ATOM   4386  OD1 ASN A 557     -27.703 -13.266  96.125  1.00 70.69           O  
ATOM   4387  N   GLY A 558     -26.594 -18.219  97.562  1.00 66.19           N  
ATOM   4388  CA  GLY A 558     -26.391 -19.234  98.562  1.00 66.19           C  
ATOM   4389  C   GLY A 558     -27.625 -20.078  98.812  1.00 66.19           C  
ATOM   4390  O   GLY A 558     -27.672 -20.812  99.812  1.00 66.19           O  
ATOM   4391  N   SER A 559     -28.750 -20.094  98.062  1.00 64.50           N  
ATOM   4392  CA  SER A 559     -30.047 -20.734  98.188  1.00 64.50           C  
ATOM   4393  C   SER A 559     -30.156 -21.984  97.375  1.00 64.50           C  
ATOM   4394  CB  SER A 559     -31.172 -19.766  97.812  1.00 64.50           C  
ATOM   4395  O   SER A 559     -31.031 -22.828  97.562  1.00 64.50           O  
ATOM   4396  OG  SER A 559     -31.344 -19.719  96.438  1.00 64.50           O  
ATOM   4397  N   LEU A 560     -29.125 -22.391  96.500  1.00 60.62           N  
ATOM   4398  CA  LEU A 560     -29.078 -23.594  95.688  1.00 60.62           C  
ATOM   4399  C   LEU A 560     -27.703 -24.234  95.688  1.00 60.62           C  
ATOM   4400  CB  LEU A 560     -29.469 -23.281  94.250  1.00 60.62           C  
ATOM   4401  O   LEU A 560     -26.688 -23.547  95.562  1.00 60.62           O  
ATOM   4402  CG  LEU A 560     -30.516 -24.203  93.562  1.00 60.62           C  
ATOM   4403  CD1 LEU A 560     -31.734 -23.391  93.125  1.00 60.62           C  
ATOM   4404  CD2 LEU A 560     -29.922 -24.953  92.375  1.00 60.62           C  
ATOM   4405  N   GLN A 561     -27.422 -25.344  96.438  1.00 57.19           N  
ATOM   4406  CA  GLN A 561     -26.219 -26.188  96.562  1.00 57.19           C  
ATOM   4407  C   GLN A 561     -25.984 -27.000  95.312  1.00 57.19           C  
ATOM   4408  CB  GLN A 561     -26.359 -27.109  97.750  1.00 57.19           C  
ATOM   4409  O   GLN A 561     -26.844 -27.750  94.875  1.00 57.19           O  
ATOM   4410  CG  GLN A 561     -25.578 -26.656  99.000  1.00 57.19           C  
ATOM   4411  CD  GLN A 561     -25.766 -27.562 100.188  1.00 57.19           C  
ATOM   4412  NE2 GLN A 561     -24.938 -27.391 101.188  1.00 57.19           N  
ATOM   4413  OE1 GLN A 561     -26.656 -28.422 100.188  1.00 57.19           O  
ATOM   4414  N   CYS A 562     -25.281 -26.406  94.188  1.00 56.12           N  
ATOM   4415  CA  CYS A 562     -24.891 -27.094  92.938  1.00 56.12           C  
ATOM   4416  C   CYS A 562     -23.828 -28.156  93.250  1.00 56.12           C  
ATOM   4417  CB  CYS A 562     -24.344 -26.094  91.938  1.00 56.12           C  
ATOM   4418  O   CYS A 562     -22.781 -27.859  93.812  1.00 56.12           O  
ATOM   4419  SG  CYS A 562     -25.500 -25.766  90.562  1.00 56.12           S  
ATOM   4420  N   ARG A 563     -24.125 -29.453  93.438  1.00 60.34           N  
ATOM   4421  CA  ARG A 563     -23.344 -30.656  93.562  1.00 60.34           C  
ATOM   4422  C   ARG A 563     -22.875 -31.203  92.250  1.00 60.34           C  
ATOM   4423  CB  ARG A 563     -24.141 -31.734  94.312  1.00 60.34           C  
ATOM   4424  O   ARG A 563     -22.188 -32.219  92.188  1.00 60.34           O  
ATOM   4425  CG  ARG A 563     -23.922 -31.734  95.812  1.00 60.34           C  
ATOM   4426  CD  ARG A 563     -24.719 -32.844  96.500  1.00 60.34           C  
ATOM   4427  NE  ARG A 563     -24.578 -32.781  97.938  1.00 60.34           N  
ATOM   4428  NH1 ARG A 563     -24.672 -35.062  98.250  1.00 60.34           N  
ATOM   4429  NH2 ARG A 563     -24.422 -33.688 100.062  1.00 60.34           N  
ATOM   4430  CZ  ARG A 563     -24.562 -33.844  98.750  1.00 60.34           C  
ATOM   4431  N   ILE A 564     -22.781 -30.328  91.125  1.00 52.34           N  
ATOM   4432  CA  ILE A 564     -22.219 -30.812  89.875  1.00 52.34           C  
ATOM   4433  C   ILE A 564     -20.969 -30.000  89.562  1.00 52.34           C  
ATOM   4434  CB  ILE A 564     -23.250 -30.750  88.750  1.00 52.34           C  
ATOM   4435  O   ILE A 564     -21.000 -28.766  89.562  1.00 52.34           O  
ATOM   4436  CG1 ILE A 564     -24.469 -31.609  89.062  1.00 52.34           C  
ATOM   4437  CG2 ILE A 564     -22.609 -31.188  87.438  1.00 52.34           C  
ATOM   4438  CD1 ILE A 564     -25.641 -31.391  88.125  1.00 52.34           C  
ATOM   4439  N   CYS A 565     -19.719 -30.516  89.812  1.00 42.00           N  
ATOM   4440  CA  CYS A 565     -18.375 -30.062  89.500  1.00 42.00           C  
ATOM   4441  C   CYS A 565     -18.188 -29.938  88.000  1.00 42.00           C  
ATOM   4442  CB  CYS A 565     -17.328 -31.016  90.062  1.00 42.00           C  
ATOM   4443  O   CYS A 565     -18.375 -30.906  87.250  1.00 42.00           O  
ATOM   4444  SG  CYS A 565     -17.094 -30.844  91.875  1.00 42.00           S  
ATOM   4445  N   ILE A 566     -18.250 -28.703  87.312  1.00 39.53           N  
ATOM   4446  CA  ILE A 566     -17.516 -28.375  86.062  1.00 39.53           C  
ATOM   4447  C   ILE A 566     -16.156 -27.766  86.438  1.00 39.53           C  
ATOM   4448  CB  ILE A 566     -18.312 -27.391  85.188  1.00 39.53           C  
ATOM   4449  O   ILE A 566     -16.047 -26.969  87.375  1.00 39.53           O  
ATOM   4450  CG1 ILE A 566     -19.688 -27.969  84.875  1.00 39.53           C  
ATOM   4451  CG2 ILE A 566     -17.531 -27.062  83.875  1.00 39.53           C  
ATOM   4452  CD1 ILE A 566     -20.609 -27.000  84.125  1.00 39.53           C  
TER    4453      ILE A 566                                                      
ENDMDL                                                                          
END                                                                             
