# Supplementary material for: Future Sequon Finder - A novel approach for predicting future N-linked glycosylation sequon locations on viral surface proteins
Source: PLoS One. 2025 Aug 14;20(8):e0328174. doi: 10.1371/journal.pone.0328174 (PMC12352829; doi:10.1371/journal.pone.0328174)
Supplement: S3 File — (ZIP) [file pone.0328174.s004.zip › S3_File/S3_File/Swine H1N1/AswineHong_Kong722007H1N1_654c1_unrelaxed_rank_001_alphafold2_ptm_model_1_seed_000.pdb]

MODEL     1                                                                     
ATOM      1  N   MET A   1     -73.188 -35.906  73.188  1.00 36.31           N  
ATOM      2  CA  MET A   1     -73.375 -34.469  73.500  1.00 36.31           C  
ATOM      3  C   MET A   1     -72.250 -33.656  72.812  1.00 36.31           C  
ATOM      4  CB  MET A   1     -73.312 -34.219  75.000  1.00 36.31           C  
ATOM      5  O   MET A   1     -71.062 -33.844  73.062  1.00 36.31           O  
ATOM      6  CG  MET A   1     -74.750 -34.188  75.625  1.00 36.31           C  
ATOM      7  SD  MET A   1     -74.688 -33.500  77.312  1.00 36.31           S  
ATOM      8  CE  MET A   1     -74.438 -35.000  78.312  1.00 36.31           C  
ATOM      9  N   GLU A   2     -72.375 -33.531  71.438  1.00 29.88           N  
ATOM     10  CA  GLU A   2     -72.188 -32.562  70.312  1.00 29.88           C  
ATOM     11  C   GLU A   2     -72.062 -31.141  70.875  1.00 29.88           C  
ATOM     12  CB  GLU A   2     -73.375 -32.688  69.375  1.00 29.88           C  
ATOM     13  O   GLU A   2     -73.000 -30.625  71.500  1.00 29.88           O  
ATOM     14  CG  GLU A   2     -73.312 -33.844  68.438  1.00 29.88           C  
ATOM     15  CD  GLU A   2     -74.250 -33.719  67.250  1.00 29.88           C  
ATOM     16  OE1 GLU A   2     -74.125 -34.531  66.250  1.00 29.88           O  
ATOM     17  OE2 GLU A   2     -75.125 -32.812  67.250  1.00 29.88           O  
ATOM     18  N   ALA A   3     -70.812 -30.625  71.188  1.00 35.16           N  
ATOM     19  CA  ALA A   3     -70.625 -29.203  71.375  1.00 35.16           C  
ATOM     20  C   ALA A   3     -69.875 -28.625  70.188  1.00 35.16           C  
ATOM     21  CB  ALA A   3     -69.750 -28.953  72.625  1.00 35.16           C  
ATOM     22  O   ALA A   3     -68.875 -29.109  69.750  1.00 35.16           O  
ATOM     23  N   LYS A   4     -70.625 -28.250  69.062  1.00 31.00           N  
ATOM     24  CA  LYS A   4     -70.562 -27.234  68.000  1.00 31.00           C  
ATOM     25  C   LYS A   4     -69.812 -26.000  68.500  1.00 31.00           C  
ATOM     26  CB  LYS A   4     -72.000 -26.844  67.562  1.00 31.00           C  
ATOM     27  O   LYS A   4     -70.250 -25.297  69.375  1.00 31.00           O  
ATOM     28  CG  LYS A   4     -72.562 -27.766  66.500  1.00 31.00           C  
ATOM     29  CD  LYS A   4     -73.875 -27.234  65.938  1.00 31.00           C  
ATOM     30  CE  LYS A   4     -74.438 -28.156  64.875  1.00 31.00           C  
ATOM     31  NZ  LYS A   4     -75.812 -27.719  64.500  1.00 31.00           N  
ATOM     32  N   LEU A   5     -68.438 -25.906  68.375  1.00 31.45           N  
ATOM     33  CA  LEU A   5     -67.562 -24.719  68.438  1.00 31.45           C  
ATOM     34  C   LEU A   5     -67.375 -24.125  67.062  1.00 31.45           C  
ATOM     35  CB  LEU A   5     -66.188 -25.062  69.062  1.00 31.45           C  
ATOM     36  O   LEU A   5     -66.938 -24.812  66.125  1.00 31.45           O  
ATOM     37  CG  LEU A   5     -65.500 -23.922  69.812  1.00 31.45           C  
ATOM     38  CD1 LEU A   5     -65.938 -23.938  71.312  1.00 31.45           C  
ATOM     39  CD2 LEU A   5     -64.000 -24.047  69.688  1.00 31.45           C  
ATOM     40  N   PHE A   6     -68.312 -23.250  66.562  1.00 28.64           N  
ATOM     41  CA  PHE A   6     -68.312 -22.109  65.688  1.00 28.64           C  
ATOM     42  C   PHE A   6     -67.000 -21.344  65.688  1.00 28.64           C  
ATOM     43  CB  PHE A   6     -69.500 -21.172  66.000  1.00 28.64           C  
ATOM     44  O   PHE A   6     -66.625 -20.781  66.750  1.00 28.64           O  
ATOM     45  CG  PHE A   6     -70.562 -21.172  65.000  1.00 28.64           C  
ATOM     46  CD1 PHE A   6     -70.500 -20.375  63.875  1.00 28.64           C  
ATOM     47  CD2 PHE A   6     -71.688 -21.984  65.188  1.00 28.64           C  
ATOM     48  CE1 PHE A   6     -71.562 -20.391  62.938  1.00 28.64           C  
ATOM     49  CE2 PHE A   6     -72.750 -22.000  64.250  1.00 28.64           C  
ATOM     50  CZ  PHE A   6     -72.688 -21.188  63.156  1.00 28.64           C  
ATOM     51  N   VAL A   7     -65.875 -21.797  65.062  1.00 32.19           N  
ATOM     52  CA  VAL A   7     -64.625 -21.047  64.812  1.00 32.19           C  
ATOM     53  C   VAL A   7     -64.812 -20.203  63.531  1.00 32.19           C  
ATOM     54  CB  VAL A   7     -63.406 -21.969  64.625  1.00 32.19           C  
ATOM     55  O   VAL A   7     -65.188 -20.734  62.469  1.00 32.19           O  
ATOM     56  CG1 VAL A   7     -62.156 -21.172  64.312  1.00 32.19           C  
ATOM     57  CG2 VAL A   7     -63.219 -22.781  65.938  1.00 32.19           C  
ATOM     58  N   LEU A   8     -65.438 -19.016  63.594  1.00 28.27           N  
ATOM     59  CA  LEU A   8     -65.375 -17.781  62.812  1.00 28.27           C  
ATOM     60  C   LEU A   8     -64.000 -17.703  62.125  1.00 28.27           C  
ATOM     61  CB  LEU A   8     -65.562 -16.562  63.719  1.00 28.27           C  
ATOM     62  O   LEU A   8     -62.938 -17.719  62.750  1.00 28.27           O  
ATOM     63  CG  LEU A   8     -66.500 -15.500  63.250  1.00 28.27           C  
ATOM     64  CD1 LEU A   8     -67.688 -15.398  64.250  1.00 28.27           C  
ATOM     65  CD2 LEU A   8     -65.812 -14.156  63.094  1.00 28.27           C  
ATOM     66  N   PHE A   9     -63.719 -18.484  61.031  1.00 26.44           N  
ATOM     67  CA  PHE A   9     -62.688 -18.344  60.000  1.00 26.44           C  
ATOM     68  C   PHE A   9     -62.688 -16.922  59.438  1.00 26.44           C  
ATOM     69  CB  PHE A   9     -62.906 -19.359  58.875  1.00 26.44           C  
ATOM     70  O   PHE A   9     -63.688 -16.469  58.875  1.00 26.44           O  
ATOM     71  CG  PHE A   9     -61.781 -20.344  58.750  1.00 26.44           C  
ATOM     72  CD1 PHE A   9     -60.688 -20.078  57.938  1.00 26.44           C  
ATOM     73  CD2 PHE A   9     -61.812 -21.562  59.406  1.00 26.44           C  
ATOM     74  CE1 PHE A   9     -59.656 -20.984  57.812  1.00 26.44           C  
ATOM     75  CE2 PHE A   9     -60.781 -22.484  59.281  1.00 26.44           C  
ATOM     76  CZ  PHE A   9     -59.688 -22.203  58.469  1.00 26.44           C  
ATOM     77  N   CYS A  10     -62.375 -15.891  60.250  1.00 26.94           N  
ATOM     78  CA  CYS A  10     -61.969 -14.602  59.688  1.00 26.94           C  
ATOM     79  C   CYS A  10     -60.781 -14.766  58.750  1.00 26.94           C  
ATOM     80  CB  CYS A  10     -61.594 -13.625  60.812  1.00 26.94           C  
ATOM     81  O   CYS A  10     -59.719 -15.305  59.125  1.00 26.94           O  
ATOM     82  SG  CYS A  10     -63.031 -12.836  61.562  1.00 26.94           S  
ATOM     83  N   ALA A  11     -60.906 -15.430  57.562  1.00 26.08           N  
ATOM     84  CA  ALA A  11     -60.062 -15.344  56.375  1.00 26.08           C  
ATOM     85  C   ALA A  11     -59.531 -13.930  56.188  1.00 26.08           C  
ATOM     86  CB  ALA A  11     -60.812 -15.789  55.156  1.00 26.08           C  
ATOM     87  O   ALA A  11     -60.312 -12.969  56.125  1.00 26.08           O  
ATOM     88  N   PHE A  12     -58.656 -13.367  57.094  1.00 28.30           N  
ATOM     89  CA  PHE A  12     -57.844 -12.188  56.844  1.00 28.30           C  
ATOM     90  C   PHE A  12     -57.219 -12.227  55.438  1.00 28.30           C  
ATOM     91  CB  PHE A  12     -56.719 -12.094  57.875  1.00 28.30           C  
ATOM     92  O   PHE A  12     -56.531 -13.172  55.094  1.00 28.30           O  
ATOM     93  CG  PHE A  12     -57.156 -11.570  59.219  1.00 28.30           C  
ATOM     94  CD1 PHE A  12     -57.344 -10.211  59.438  1.00 28.30           C  
ATOM     95  CD2 PHE A  12     -57.438 -12.445  60.281  1.00 28.30           C  
ATOM     96  CE1 PHE A  12     -57.781  -9.727  60.656  1.00 28.30           C  
ATOM     97  CE2 PHE A  12     -57.844 -11.969  61.500  1.00 28.30           C  
ATOM     98  CZ  PHE A  12     -58.031 -10.609  61.719  1.00 28.30           C  
ATOM     99  N   THR A  13     -58.062 -12.148  54.375  1.00 28.66           N  
ATOM    100  CA  THR A  13     -57.594 -11.852  53.031  1.00 28.66           C  
ATOM    101  C   THR A  13     -56.562 -10.719  53.031  1.00 28.66           C  
ATOM    102  CB  THR A  13     -58.781 -11.461  52.125  1.00 28.66           C  
ATOM    103  O   THR A  13     -56.781  -9.680  53.656  1.00 28.66           O  
ATOM    104  CG2 THR A  13     -59.719 -12.641  51.906  1.00 28.66           C  
ATOM    105  OG1 THR A  13     -59.500 -10.383  52.719  1.00 28.66           O  
ATOM    106  N   ALA A  14     -55.344 -10.883  53.656  1.00 33.22           N  
ATOM    107  CA  ALA A  14     -54.250  -9.961  53.375  1.00 33.22           C  
ATOM    108  C   ALA A  14     -54.438  -9.211  52.094  1.00 33.22           C  
ATOM    109  CB  ALA A  14     -52.906 -10.727  53.344  1.00 33.22           C  
ATOM    110  O   ALA A  14     -54.688  -9.820  51.031  1.00 33.22           O  
ATOM    111  N   LEU A  15     -55.312  -8.258  52.000  1.00 35.84           N  
ATOM    112  CA  LEU A  15     -55.500  -7.223  51.000  1.00 35.84           C  
ATOM    113  C   LEU A  15     -54.219  -6.965  50.219  1.00 35.84           C  
ATOM    114  CB  LEU A  15     -56.000  -5.926  51.656  1.00 35.84           C  
ATOM    115  O   LEU A  15     -53.188  -6.648  50.844  1.00 35.84           O  
ATOM    116  CG  LEU A  15     -57.469  -5.586  51.438  1.00 35.84           C  
ATOM    117  CD1 LEU A  15     -58.188  -5.500  52.812  1.00 35.84           C  
ATOM    118  CD2 LEU A  15     -57.625  -4.281  50.688  1.00 35.84           C  
ATOM    119  N   LYS A  16     -53.719  -7.871  49.312  1.00 48.94           N  
ATOM    120  CA  LYS A  16     -52.656  -7.691  48.312  1.00 48.94           C  
ATOM    121  C   LYS A  16     -52.594  -6.238  47.844  1.00 48.94           C  
ATOM    122  CB  LYS A  16     -52.906  -8.617  47.125  1.00 48.94           C  
ATOM    123  O   LYS A  16     -53.594  -5.668  47.438  1.00 48.94           O  
ATOM    124  CG  LYS A  16     -52.312 -10.008  47.312  1.00 48.94           C  
ATOM    125  CD  LYS A  16     -52.469 -10.844  46.031  1.00 48.94           C  
ATOM    126  CE  LYS A  16     -51.938 -12.258  46.219  1.00 48.94           C  
ATOM    127  NZ  LYS A  16     -52.188 -13.109  45.031  1.00 48.94           N  
ATOM    128  N   ALA A  17     -51.875  -5.379  48.531  1.00 56.53           N  
ATOM    129  CA  ALA A  17     -51.594  -3.988  48.156  1.00 56.53           C  
ATOM    130  C   ALA A  17     -51.156  -3.867  46.719  1.00 56.53           C  
ATOM    131  CB  ALA A  17     -50.531  -3.402  49.094  1.00 56.53           C  
ATOM    132  O   ALA A  17     -50.438  -4.730  46.188  1.00 56.53           O  
ATOM    133  N   ASP A  18     -51.875  -3.150  45.906  1.00 71.19           N  
ATOM    134  CA  ASP A  18     -51.625  -2.822  44.500  1.00 71.19           C  
ATOM    135  C   ASP A  18     -50.344  -2.016  44.375  1.00 71.19           C  
ATOM    136  CB  ASP A  18     -52.781  -2.043  43.906  1.00 71.19           C  
ATOM    137  O   ASP A  18     -50.062  -1.115  45.156  1.00 71.19           O  
ATOM    138  CG  ASP A  18     -54.062  -2.859  43.844  1.00 71.19           C  
ATOM    139  OD1 ASP A  18     -54.000  -4.066  43.531  1.00 71.19           O  
ATOM    140  OD2 ASP A  18     -55.156  -2.289  44.094  1.00 71.19           O  
ATOM    141  N   THR A  19     -49.281  -2.484  43.531  1.00 69.00           N  
ATOM    142  CA  THR A  19     -47.969  -1.883  43.312  1.00 69.00           C  
ATOM    143  C   THR A  19     -47.875  -1.296  41.906  1.00 69.00           C  
ATOM    144  CB  THR A  19     -46.844  -2.910  43.531  1.00 69.00           C  
ATOM    145  O   THR A  19     -48.406  -1.860  40.969  1.00 69.00           O  
ATOM    146  CG2 THR A  19     -46.812  -3.385  44.969  1.00 69.00           C  
ATOM    147  OG1 THR A  19     -47.062  -4.039  42.688  1.00 69.00           O  
ATOM    148  N   ILE A  20     -47.375  -0.022  41.875  1.00 69.38           N  
ATOM    149  CA  ILE A  20     -47.031   0.587  40.594  1.00 69.38           C  
ATOM    150  C   ILE A  20     -45.531   0.848  40.500  1.00 69.38           C  
ATOM    151  CB  ILE A  20     -47.812   1.900  40.375  1.00 69.38           C  
ATOM    152  O   ILE A  20     -44.938   1.350  41.469  1.00 69.38           O  
ATOM    153  CG1 ILE A  20     -47.562   2.449  38.969  1.00 69.38           C  
ATOM    154  CG2 ILE A  20     -47.438   2.934  41.438  1.00 69.38           C  
ATOM    155  CD1 ILE A  20     -48.562   3.525  38.531  1.00 69.38           C  
ATOM    156  N   CYS A  21     -44.938   0.361  39.406  1.00 66.81           N  
ATOM    157  CA  CYS A  21     -43.531   0.549  39.188  1.00 66.81           C  
ATOM    158  C   CYS A  21     -43.281   1.395  37.938  1.00 66.81           C  
ATOM    159  CB  CYS A  21     -42.812  -0.801  39.062  1.00 66.81           C  
ATOM    160  O   CYS A  21     -43.906   1.197  36.906  1.00 66.81           O  
ATOM    161  SG  CYS A  21     -43.031  -1.886  40.469  1.00 66.81           S  
ATOM    162  N   VAL A  22     -42.406   2.396  38.125  1.00 64.69           N  
ATOM    163  CA  VAL A  22     -42.031   3.303  37.062  1.00 64.69           C  
ATOM    164  C   VAL A  22     -40.656   2.914  36.531  1.00 64.69           C  
ATOM    165  CB  VAL A  22     -42.031   4.773  37.531  1.00 64.69           C  
ATOM    166  O   VAL A  22     -39.688   2.824  37.281  1.00 64.69           O  
ATOM    167  CG1 VAL A  22     -41.625   5.707  36.375  1.00 64.69           C  
ATOM    168  CG2 VAL A  22     -43.375   5.156  38.094  1.00 64.69           C  
ATOM    169  N   GLY A  23     -40.625   2.340  35.438  1.00 59.56           N  
ATOM    170  CA  GLY A  23     -39.375   1.925  34.844  1.00 59.56           C  
ATOM    171  C   GLY A  23     -39.562   1.249  33.500  1.00 59.56           C  
ATOM    172  O   GLY A  23     -40.688   1.231  32.969  1.00 59.56           O  
ATOM    173  N   TYR A  24     -38.469   0.980  32.844  1.00 55.62           N  
ATOM    174  CA  TYR A  24     -38.531   0.269  31.578  1.00 55.62           C  
ATOM    175  C   TYR A  24     -38.719  -1.229  31.797  1.00 55.62           C  
ATOM    176  CB  TYR A  24     -37.281   0.534  30.750  1.00 55.62           C  
ATOM    177  O   TYR A  24     -38.250  -1.770  32.812  1.00 55.62           O  
ATOM    178  CG  TYR A  24     -37.125   1.973  30.312  1.00 55.62           C  
ATOM    179  CD1 TYR A  24     -37.906   2.490  29.266  1.00 55.62           C  
ATOM    180  CD2 TYR A  24     -36.250   2.816  30.953  1.00 55.62           C  
ATOM    181  CE1 TYR A  24     -37.750   3.814  28.859  1.00 55.62           C  
ATOM    182  CE2 TYR A  24     -36.094   4.145  30.562  1.00 55.62           C  
ATOM    183  OH  TYR A  24     -36.719   5.945  29.125  1.00 55.62           O  
ATOM    184  CZ  TYR A  24     -36.875   4.633  29.516  1.00 55.62           C  
ATOM    185  N   HIS A  25     -39.625  -1.938  31.047  1.00 51.50           N  
ATOM    186  CA  HIS A  25     -39.781  -3.385  31.094  1.00 51.50           C  
ATOM    187  C   HIS A  25     -38.500  -4.113  30.797  1.00 51.50           C  
ATOM    188  CB  HIS A  25     -40.875  -3.826  30.109  1.00 51.50           C  
ATOM    189  O   HIS A  25     -37.750  -3.709  29.906  1.00 51.50           O  
ATOM    190  CG  HIS A  25     -42.250  -3.740  30.672  1.00 51.50           C  
ATOM    191  CD2 HIS A  25     -43.219  -2.791  30.547  1.00 51.50           C  
ATOM    192  ND1 HIS A  25     -42.812  -4.719  31.484  1.00 51.50           N  
ATOM    193  CE1 HIS A  25     -44.031  -4.371  31.828  1.00 51.50           C  
ATOM    194  NE2 HIS A  25     -44.312  -3.207  31.266  1.00 51.50           N  
ATOM    195  N   ALA A  26     -38.031  -5.016  31.750  1.00 56.09           N  
ATOM    196  CA  ALA A  26     -36.875  -5.918  31.594  1.00 56.09           C  
ATOM    197  C   ALA A  26     -37.094  -6.824  30.375  1.00 56.09           C  
ATOM    198  CB  ALA A  26     -36.688  -6.758  32.844  1.00 56.09           C  
ATOM    199  O   ALA A  26     -38.219  -7.234  30.078  1.00 56.09           O  
ATOM    200  N   ASN A  27     -36.281  -6.672  29.406  1.00 60.44           N  
ATOM    201  CA  ASN A  27     -36.219  -7.543  28.234  1.00 60.44           C  
ATOM    202  C   ASN A  27     -35.156  -8.625  28.406  1.00 60.44           C  
ATOM    203  CB  ASN A  27     -35.938  -6.723  26.969  1.00 60.44           C  
ATOM    204  O   ASN A  27     -34.281  -8.523  29.297  1.00 60.44           O  
ATOM    205  CG  ASN A  27     -34.469  -6.352  26.828  1.00 60.44           C  
ATOM    206  ND2 ASN A  27     -34.125  -5.645  25.750  1.00 60.44           N  
ATOM    207  OD1 ASN A  27     -33.625  -6.695  27.672  1.00 60.44           O  
ATOM    208  N   ASN A  28     -35.375  -9.875  27.922  1.00 62.97           N  
ATOM    209  CA  ASN A  28     -34.438 -10.977  27.984  1.00 62.97           C  
ATOM    210  C   ASN A  28     -33.219 -10.719  27.094  1.00 62.97           C  
ATOM    211  CB  ASN A  28     -35.125 -12.289  27.578  1.00 62.97           C  
ATOM    212  O   ASN A  28     -32.531 -11.648  26.703  1.00 62.97           O  
ATOM    213  CG  ASN A  28     -34.438 -13.500  28.188  1.00 62.97           C  
ATOM    214  ND2 ASN A  28     -34.938 -14.688  27.875  1.00 62.97           N  
ATOM    215  OD1 ASN A  28     -33.438 -13.383  28.906  1.00 62.97           O  
ATOM    216  N   SER A  29     -32.969  -9.445  26.750  1.00 65.94           N  
ATOM    217  CA  SER A  29     -31.844  -9.117  25.875  1.00 65.94           C  
ATOM    218  C   SER A  29     -30.516  -9.227  26.609  1.00 65.94           C  
ATOM    219  CB  SER A  29     -32.000  -7.707  25.312  1.00 65.94           C  
ATOM    220  O   SER A  29     -30.422  -8.867  27.781  1.00 65.94           O  
ATOM    221  OG  SER A  29     -30.859  -7.332  24.562  1.00 65.94           O  
ATOM    222  N   THR A  30     -29.516  -9.836  25.984  1.00 77.12           N  
ATOM    223  CA  THR A  30     -28.156  -9.977  26.500  1.00 77.12           C  
ATOM    224  C   THR A  30     -27.234  -8.938  25.875  1.00 77.12           C  
ATOM    225  CB  THR A  30     -27.594 -11.383  26.250  1.00 77.12           C  
ATOM    226  O   THR A  30     -26.000  -9.023  26.000  1.00 77.12           O  
ATOM    227  CG2 THR A  30     -28.422 -12.445  26.969  1.00 77.12           C  
ATOM    228  OG1 THR A  30     -27.625 -11.656  24.844  1.00 77.12           O  
ATOM    229  N   ASP A  31     -27.875  -7.980  25.188  1.00 82.12           N  
ATOM    230  CA  ASP A  31     -27.062  -7.000  24.453  1.00 82.12           C  
ATOM    231  C   ASP A  31     -26.422  -6.004  25.422  1.00 82.12           C  
ATOM    232  CB  ASP A  31     -27.922  -6.262  23.422  1.00 82.12           C  
ATOM    233  O   ASP A  31     -27.062  -5.543  26.359  1.00 82.12           O  
ATOM    234  CG  ASP A  31     -28.203  -7.094  22.188  1.00 82.12           C  
ATOM    235  OD1 ASP A  31     -27.734  -8.250  22.109  1.00 82.12           O  
ATOM    236  OD2 ASP A  31     -28.891  -6.586  21.281  1.00 82.12           O  
ATOM    237  N   THR A  32     -25.172  -5.672  25.188  1.00 86.19           N  
ATOM    238  CA  THR A  32     -24.453  -4.703  26.000  1.00 86.19           C  
ATOM    239  C   THR A  32     -23.766  -3.652  25.141  1.00 86.19           C  
ATOM    240  CB  THR A  32     -23.406  -5.395  26.906  1.00 86.19           C  
ATOM    241  O   THR A  32     -23.375  -3.939  24.000  1.00 86.19           O  
ATOM    242  CG2 THR A  32     -24.062  -6.422  27.812  1.00 86.19           C  
ATOM    243  OG1 THR A  32     -22.438  -6.051  26.078  1.00 86.19           O  
ATOM    244  N   VAL A  33     -23.797  -2.432  25.750  1.00 85.69           N  
ATOM    245  CA  VAL A  33     -23.078  -1.355  25.078  1.00 85.69           C  
ATOM    246  C   VAL A  33     -22.156  -0.654  26.062  1.00 85.69           C  
ATOM    247  CB  VAL A  33     -24.047  -0.335  24.438  1.00 85.69           C  
ATOM    248  O   VAL A  33     -22.359  -0.728  27.266  1.00 85.69           O  
ATOM    249  CG1 VAL A  33     -24.938  -1.010  23.391  1.00 85.69           C  
ATOM    250  CG2 VAL A  33     -24.906   0.329  25.516  1.00 85.69           C  
ATOM    251  N   ASP A  34     -21.094   0.040  25.500  1.00 84.69           N  
ATOM    252  CA  ASP A  34     -20.203   0.853  26.328  1.00 84.69           C  
ATOM    253  C   ASP A  34     -20.578   2.328  26.266  1.00 84.69           C  
ATOM    254  CB  ASP A  34     -18.750   0.666  25.891  1.00 84.69           C  
ATOM    255  O   ASP A  34     -20.984   2.822  25.203  1.00 84.69           O  
ATOM    256  CG  ASP A  34     -18.234  -0.739  26.141  1.00 84.69           C  
ATOM    257  OD1 ASP A  34     -18.781  -1.443  27.016  1.00 84.69           O  
ATOM    258  OD2 ASP A  34     -17.266  -1.146  25.453  1.00 84.69           O  
ATOM    259  N   THR A  35     -20.547   2.955  27.406  1.00 80.31           N  
ATOM    260  CA  THR A  35     -20.688   4.406  27.469  1.00 80.31           C  
ATOM    261  C   THR A  35     -19.391   5.059  27.938  1.00 80.31           C  
ATOM    262  CB  THR A  35     -21.828   4.805  28.422  1.00 80.31           C  
ATOM    263  O   THR A  35     -18.422   4.371  28.250  1.00 80.31           O  
ATOM    264  CG2 THR A  35     -23.094   4.004  28.125  1.00 80.31           C  
ATOM    265  OG1 THR A  35     -21.438   4.562  29.781  1.00 80.31           O  
ATOM    266  N   ILE A  36     -19.359   6.410  27.969  1.00 71.62           N  
ATOM    267  CA  ILE A  36     -18.172   7.145  28.406  1.00 71.62           C  
ATOM    268  C   ILE A  36     -17.859   6.797  29.859  1.00 71.62           C  
ATOM    269  CB  ILE A  36     -18.375   8.672  28.250  1.00 71.62           C  
ATOM    270  O   ILE A  36     -16.688   6.715  30.234  1.00 71.62           O  
ATOM    271  CG1 ILE A  36     -18.484   9.047  26.766  1.00 71.62           C  
ATOM    272  CG2 ILE A  36     -17.234   9.438  28.922  1.00 71.62           C  
ATOM    273  CD1 ILE A  36     -18.891  10.500  26.531  1.00 71.62           C  
ATOM    274  N   LEU A  37     -18.906   6.473  30.641  1.00 71.12           N  
ATOM    275  CA  LEU A  37     -18.781   6.371  32.094  1.00 71.12           C  
ATOM    276  C   LEU A  37     -18.844   4.914  32.531  1.00 71.12           C  
ATOM    277  CB  LEU A  37     -19.875   7.176  32.781  1.00 71.12           C  
ATOM    278  O   LEU A  37     -18.266   4.555  33.562  1.00 71.12           O  
ATOM    279  CG  LEU A  37     -19.859   8.688  32.562  1.00 71.12           C  
ATOM    280  CD1 LEU A  37     -21.125   9.328  33.125  1.00 71.12           C  
ATOM    281  CD2 LEU A  37     -18.609   9.305  33.188  1.00 71.12           C  
ATOM    282  N   GLU A  38     -19.578   4.074  31.734  1.00 75.75           N  
ATOM    283  CA  GLU A  38     -19.812   2.699  32.156  1.00 75.75           C  
ATOM    284  C   GLU A  38     -19.562   1.709  31.031  1.00 75.75           C  
ATOM    285  CB  GLU A  38     -21.250   2.543  32.688  1.00 75.75           C  
ATOM    286  O   GLU A  38     -19.953   1.948  29.891  1.00 75.75           O  
ATOM    287  CG  GLU A  38     -21.531   3.359  33.938  1.00 75.75           C  
ATOM    288  CD  GLU A  38     -22.969   3.250  34.406  1.00 75.75           C  
ATOM    289  OE1 GLU A  38     -23.422   4.098  35.219  1.00 75.75           O  
ATOM    290  OE2 GLU A  38     -23.672   2.305  33.969  1.00 75.75           O  
ATOM    291  N   LYS A  39     -18.844   0.618  31.375  1.00 83.69           N  
ATOM    292  CA  LYS A  39     -18.641  -0.459  30.422  1.00 83.69           C  
ATOM    293  C   LYS A  39     -19.672  -1.568  30.594  1.00 83.69           C  
ATOM    294  CB  LYS A  39     -17.219  -1.030  30.547  1.00 83.69           C  
ATOM    295  O   LYS A  39     -20.141  -1.809  31.719  1.00 83.69           O  
ATOM    296  CG  LYS A  39     -16.125  -0.084  30.078  1.00 83.69           C  
ATOM    297  CD  LYS A  39     -14.789  -0.794  29.969  1.00 83.69           C  
ATOM    298  CE  LYS A  39     -13.703   0.132  29.438  1.00 83.69           C  
ATOM    299  NZ  LYS A  39     -12.391  -0.568  29.297  1.00 83.69           N  
ATOM    300  N   ASN A  40     -20.219  -2.221  29.516  1.00 84.69           N  
ATOM    301  CA  ASN A  40     -21.094  -3.389  29.484  1.00 84.69           C  
ATOM    302  C   ASN A  40     -22.469  -3.076  30.078  1.00 84.69           C  
ATOM    303  CB  ASN A  40     -20.453  -4.559  30.234  1.00 84.69           C  
ATOM    304  O   ASN A  40     -22.969  -3.809  30.938  1.00 84.69           O  
ATOM    305  CG  ASN A  40     -19.203  -5.070  29.562  1.00 84.69           C  
ATOM    306  ND2 ASN A  40     -18.219  -5.477  30.344  1.00 84.69           N  
ATOM    307  OD1 ASN A  40     -19.109  -5.094  28.328  1.00 84.69           O  
ATOM    308  N   VAL A  41     -23.000  -1.988  29.656  1.00 81.25           N  
ATOM    309  CA  VAL A  41     -24.359  -1.591  30.047  1.00 81.25           C  
ATOM    310  C   VAL A  41     -25.375  -2.426  29.281  1.00 81.25           C  
ATOM    311  CB  VAL A  41     -24.594  -0.086  29.781  1.00 81.25           C  
ATOM    312  O   VAL A  41     -25.344  -2.492  28.047  1.00 81.25           O  
ATOM    313  CG1 VAL A  41     -26.016   0.310  30.203  1.00 81.25           C  
ATOM    314  CG2 VAL A  41     -23.562   0.755  30.531  1.00 81.25           C  
ATOM    315  N   THR A  42     -26.219  -3.146  30.016  1.00 81.31           N  
ATOM    316  CA  THR A  42     -27.250  -3.975  29.391  1.00 81.31           C  
ATOM    317  C   THR A  42     -28.359  -3.107  28.797  1.00 81.31           C  
ATOM    318  CB  THR A  42     -27.859  -4.965  30.391  1.00 81.31           C  
ATOM    319  O   THR A  42     -28.906  -2.234  29.469  1.00 81.31           O  
ATOM    320  CG2 THR A  42     -26.812  -5.961  30.891  1.00 81.31           C  
ATOM    321  OG1 THR A  42     -28.375  -4.238  31.516  1.00 81.31           O  
ATOM    322  N   VAL A  43     -28.641  -3.352  27.516  1.00 75.62           N  
ATOM    323  CA  VAL A  43     -29.656  -2.566  26.828  1.00 75.62           C  
ATOM    324  C   VAL A  43     -30.688  -3.500  26.172  1.00 75.62           C  
ATOM    325  CB  VAL A  43     -29.031  -1.639  25.750  1.00 75.62           C  
ATOM    326  O   VAL A  43     -30.406  -4.688  25.984  1.00 75.62           O  
ATOM    327  CG1 VAL A  43     -28.125  -0.608  26.406  1.00 75.62           C  
ATOM    328  CG2 VAL A  43     -28.266  -2.457  24.719  1.00 75.62           C  
ATOM    329  N   THR A  44     -31.812  -3.000  25.891  1.00 69.00           N  
ATOM    330  CA  THR A  44     -32.906  -3.768  25.312  1.00 69.00           C  
ATOM    331  C   THR A  44     -32.656  -4.098  23.844  1.00 69.00           C  
ATOM    332  CB  THR A  44     -34.250  -3.002  25.422  1.00 69.00           C  
ATOM    333  O   THR A  44     -33.062  -5.148  23.359  1.00 69.00           O  
ATOM    334  CG2 THR A  44     -34.656  -2.836  26.875  1.00 69.00           C  
ATOM    335  OG1 THR A  44     -34.094  -1.706  24.828  1.00 69.00           O  
ATOM    336  N   HIS A  45     -31.906  -3.209  23.156  1.00 73.00           N  
ATOM    337  CA  HIS A  45     -31.531  -3.422  21.766  1.00 73.00           C  
ATOM    338  C   HIS A  45     -30.266  -2.650  21.406  1.00 73.00           C  
ATOM    339  CB  HIS A  45     -32.688  -3.008  20.828  1.00 73.00           C  
ATOM    340  O   HIS A  45     -30.062  -1.529  21.891  1.00 73.00           O  
ATOM    341  CG  HIS A  45     -32.406  -3.314  19.391  1.00 73.00           C  
ATOM    342  CD2 HIS A  45     -32.125  -2.504  18.344  1.00 73.00           C  
ATOM    343  ND1 HIS A  45     -32.438  -4.598  18.891  1.00 73.00           N  
ATOM    344  CE1 HIS A  45     -32.188  -4.562  17.594  1.00 73.00           C  
ATOM    345  NE2 HIS A  45     -31.984  -3.301  17.234  1.00 73.00           N  
ATOM    346  N   SER A  46     -29.422  -3.201  20.578  1.00 81.75           N  
ATOM    347  CA  SER A  46     -28.219  -2.543  20.062  1.00 81.75           C  
ATOM    348  C   SER A  46     -27.906  -2.990  18.641  1.00 81.75           C  
ATOM    349  CB  SER A  46     -27.031  -2.828  20.984  1.00 81.75           C  
ATOM    350  O   SER A  46     -28.344  -4.055  18.219  1.00 81.75           O  
ATOM    351  OG  SER A  46     -26.656  -4.191  20.906  1.00 81.75           O  
ATOM    352  N   VAL A  47     -27.297  -2.143  17.953  1.00 82.56           N  
ATOM    353  CA  VAL A  47     -26.859  -2.473  16.594  1.00 82.56           C  
ATOM    354  C   VAL A  47     -25.344  -2.287  16.484  1.00 82.56           C  
ATOM    355  CB  VAL A  47     -27.578  -1.609  15.539  1.00 82.56           C  
ATOM    356  O   VAL A  47     -24.781  -1.341  17.047  1.00 82.56           O  
ATOM    357  CG1 VAL A  47     -29.062  -1.956  15.484  1.00 82.56           C  
ATOM    358  CG2 VAL A  47     -27.375  -0.125  15.836  1.00 82.56           C  
ATOM    359  N   ASN A  48     -24.719  -3.287  15.812  1.00 87.31           N  
ATOM    360  CA  ASN A  48     -23.297  -3.152  15.555  1.00 87.31           C  
ATOM    361  C   ASN A  48     -23.016  -2.334  14.289  1.00 87.31           C  
ATOM    362  CB  ASN A  48     -22.625  -4.527  15.445  1.00 87.31           C  
ATOM    363  O   ASN A  48     -23.594  -2.611  13.234  1.00 87.31           O  
ATOM    364  CG  ASN A  48     -21.125  -4.465  15.562  1.00 87.31           C  
ATOM    365  ND2 ASN A  48     -20.469  -5.621  15.477  1.00 87.31           N  
ATOM    366  OD1 ASN A  48     -20.547  -3.391  15.742  1.00 87.31           O  
ATOM    367  N   LEU A  49     -22.172  -1.331  14.422  1.00 85.00           N  
ATOM    368  CA  LEU A  49     -21.922  -0.407  13.320  1.00 85.00           C  
ATOM    369  C   LEU A  49     -20.688  -0.833  12.531  1.00 85.00           C  
ATOM    370  CB  LEU A  49     -21.734   1.018  13.852  1.00 85.00           C  
ATOM    371  O   LEU A  49     -20.219  -0.107  11.648  1.00 85.00           O  
ATOM    372  CG  LEU A  49     -22.922   1.627  14.594  1.00 85.00           C  
ATOM    373  CD1 LEU A  49     -22.562   3.021  15.102  1.00 85.00           C  
ATOM    374  CD2 LEU A  49     -24.141   1.675  13.688  1.00 85.00           C  
ATOM    375  N   LEU A  50     -20.172  -2.000  12.891  1.00 88.19           N  
ATOM    376  CA  LEU A  50     -18.953  -2.490  12.266  1.00 88.19           C  
ATOM    377  C   LEU A  50     -19.234  -3.689  11.375  1.00 88.19           C  
ATOM    378  CB  LEU A  50     -17.922  -2.869  13.336  1.00 88.19           C  
ATOM    379  O   LEU A  50     -19.891  -4.648  11.797  1.00 88.19           O  
ATOM    380  CG  LEU A  50     -16.500  -3.137  12.836  1.00 88.19           C  
ATOM    381  CD1 LEU A  50     -15.656  -1.871  12.938  1.00 88.19           C  
ATOM    382  CD2 LEU A  50     -15.867  -4.273  13.625  1.00 88.19           C  
ATOM    383  N   GLU A  51     -18.797  -3.568  10.078  1.00 89.25           N  
ATOM    384  CA  GLU A  51     -18.812  -4.719   9.180  1.00 89.25           C  
ATOM    385  C   GLU A  51     -17.578  -5.590   9.383  1.00 89.25           C  
ATOM    386  CB  GLU A  51     -18.906  -4.258   7.723  1.00 89.25           C  
ATOM    387  O   GLU A  51     -16.453  -5.102   9.305  1.00 89.25           O  
ATOM    388  CG  GLU A  51     -18.922  -5.402   6.719  1.00 89.25           C  
ATOM    389  CD  GLU A  51     -20.125  -6.320   6.883  1.00 89.25           C  
ATOM    390  OE1 GLU A  51     -19.938  -7.543   7.066  1.00 89.25           O  
ATOM    391  OE2 GLU A  51     -21.266  -5.812   6.820  1.00 89.25           O  
ATOM    392  N   ASN A  52     -17.844  -6.832   9.648  1.00 88.06           N  
ATOM    393  CA  ASN A  52     -16.703  -7.707   9.906  1.00 88.06           C  
ATOM    394  C   ASN A  52     -16.688  -8.906   8.961  1.00 88.06           C  
ATOM    395  CB  ASN A  52     -16.703  -8.180  11.359  1.00 88.06           C  
ATOM    396  O   ASN A  52     -15.898  -9.836   9.148  1.00 88.06           O  
ATOM    397  CG  ASN A  52     -17.938  -8.969  11.719  1.00 88.06           C  
ATOM    398  ND2 ASN A  52     -18.078  -9.312  12.992  1.00 88.06           N  
ATOM    399  OD1 ASN A  52     -18.766  -9.266  10.852  1.00 88.06           O  
ATOM    400  N   SER A  53     -17.578  -8.844   7.992  1.00 88.19           N  
ATOM    401  CA  SER A  53     -17.672  -9.977   7.070  1.00 88.19           C  
ATOM    402  C   SER A  53     -17.234  -9.578   5.664  1.00 88.19           C  
ATOM    403  CB  SER A  53     -19.094 -10.523   7.035  1.00 88.19           C  
ATOM    404  O   SER A  53     -17.281  -8.398   5.309  1.00 88.19           O  
ATOM    405  OG  SER A  53     -19.984  -9.578   6.477  1.00 88.19           O  
ATOM    406  N   HIS A  54     -16.719 -10.555   4.938  1.00 89.88           N  
ATOM    407  CA  HIS A  54     -16.328 -10.414   3.541  1.00 89.88           C  
ATOM    408  C   HIS A  54     -16.656 -11.672   2.746  1.00 89.88           C  
ATOM    409  CB  HIS A  54     -14.828 -10.109   3.439  1.00 89.88           C  
ATOM    410  O   HIS A  54     -16.891 -12.734   3.326  1.00 89.88           O  
ATOM    411  CG  HIS A  54     -13.953 -11.180   4.016  1.00 89.88           C  
ATOM    412  CD2 HIS A  54     -13.367 -11.281   5.230  1.00 89.88           C  
ATOM    413  ND1 HIS A  54     -13.602 -12.305   3.311  1.00 89.88           N  
ATOM    414  CE1 HIS A  54     -12.828 -13.062   4.070  1.00 89.88           C  
ATOM    415  NE2 HIS A  54     -12.672 -12.469   5.238  1.00 89.88           N  
ATOM    416  N   ASN A  55     -16.672 -11.555   1.452  1.00 88.44           N  
ATOM    417  CA  ASN A  55     -17.141 -12.664   0.624  1.00 88.44           C  
ATOM    418  C   ASN A  55     -15.969 -13.500   0.111  1.00 88.44           C  
ATOM    419  CB  ASN A  55     -17.969 -12.141  -0.549  1.00 88.44           C  
ATOM    420  O   ASN A  55     -16.172 -14.492  -0.593  1.00 88.44           O  
ATOM    421  CG  ASN A  55     -17.156 -11.289  -1.509  1.00 88.44           C  
ATOM    422  ND2 ASN A  55     -17.828 -10.719  -2.502  1.00 88.44           N  
ATOM    423  OD1 ASN A  55     -15.945 -11.148  -1.359  1.00 88.44           O  
ATOM    424  N   GLY A  56     -14.734 -13.086   0.510  1.00 89.19           N  
ATOM    425  CA  GLY A  56     -13.547 -13.859   0.183  1.00 89.19           C  
ATOM    426  C   GLY A  56     -13.219 -13.852  -1.298  1.00 89.19           C  
ATOM    427  O   GLY A  56     -12.352 -14.602  -1.750  1.00 89.19           O  
ATOM    428  N   LYS A  57     -13.969 -13.117  -2.072  1.00 91.25           N  
ATOM    429  CA  LYS A  57     -13.797 -13.062  -3.521  1.00 91.25           C  
ATOM    430  C   LYS A  57     -13.273 -11.703  -3.969  1.00 91.25           C  
ATOM    431  CB  LYS A  57     -15.117 -13.383  -4.230  1.00 91.25           C  
ATOM    432  O   LYS A  57     -13.758 -10.664  -3.506  1.00 91.25           O  
ATOM    433  CG  LYS A  57     -15.703 -14.742  -3.873  1.00 91.25           C  
ATOM    434  CD  LYS A  57     -17.062 -14.953  -4.527  1.00 91.25           C  
ATOM    435  CE  LYS A  57     -17.672 -16.297  -4.137  1.00 91.25           C  
ATOM    436  NZ  LYS A  57     -19.016 -16.484  -4.738  1.00 91.25           N  
ATOM    437  N   LEU A  58     -12.305 -11.734  -4.867  1.00 92.31           N  
ATOM    438  CA  LEU A  58     -11.898 -10.508  -5.539  1.00 92.31           C  
ATOM    439  C   LEU A  58     -12.820 -10.195  -6.711  1.00 92.31           C  
ATOM    440  CB  LEU A  58     -10.453 -10.617  -6.031  1.00 92.31           C  
ATOM    441  O   LEU A  58     -13.000 -11.031  -7.602  1.00 92.31           O  
ATOM    442  CG  LEU A  58      -9.391 -10.844  -4.957  1.00 92.31           C  
ATOM    443  CD1 LEU A  58      -8.008 -10.977  -5.598  1.00 92.31           C  
ATOM    444  CD2 LEU A  58      -9.406  -9.711  -3.936  1.00 92.31           C  
ATOM    445  N   CYS A  59     -13.406  -9.008  -6.672  1.00 92.12           N  
ATOM    446  CA  CYS A  59     -14.453  -8.680  -7.633  1.00 92.12           C  
ATOM    447  C   CYS A  59     -14.070  -7.465  -8.461  1.00 92.12           C  
ATOM    448  CB  CYS A  59     -15.781  -8.422  -6.910  1.00 92.12           C  
ATOM    449  O   CYS A  59     -13.156  -6.727  -8.102  1.00 92.12           O  
ATOM    450  SG  CYS A  59     -16.344  -9.805  -5.898  1.00 92.12           S  
ATOM    451  N   SER A  60     -14.758  -7.324  -9.547  1.00 91.38           N  
ATOM    452  CA  SER A  60     -14.648  -6.102 -10.344  1.00 91.38           C  
ATOM    453  C   SER A  60     -15.188  -4.895  -9.578  1.00 91.38           C  
ATOM    454  CB  SER A  60     -15.398  -6.254 -11.664  1.00 91.38           C  
ATOM    455  O   SER A  60     -16.188  -5.004  -8.859  1.00 91.38           O  
ATOM    456  OG  SER A  60     -14.867  -7.324 -12.422  1.00 91.38           O  
ATOM    457  N   LEU A  61     -14.430  -3.834  -9.664  1.00 88.88           N  
ATOM    458  CA  LEU A  61     -14.852  -2.596  -9.023  1.00 88.88           C  
ATOM    459  C   LEU A  61     -15.648  -1.725  -9.984  1.00 88.88           C  
ATOM    460  CB  LEU A  61     -13.641  -1.820  -8.492  1.00 88.88           C  
ATOM    461  O   LEU A  61     -15.125  -1.311 -11.023  1.00 88.88           O  
ATOM    462  CG  LEU A  61     -13.930  -0.717  -7.477  1.00 88.88           C  
ATOM    463  CD1 LEU A  61     -14.398  -1.322  -6.156  1.00 88.88           C  
ATOM    464  CD2 LEU A  61     -12.703   0.156  -7.266  1.00 88.88           C  
ATOM    465  N   ASN A  62     -16.906  -1.501  -9.719  1.00 84.19           N  
ATOM    466  CA  ASN A  62     -17.812  -0.713 -10.539  1.00 84.19           C  
ATOM    467  C   ASN A  62     -17.859  -1.237 -11.977  1.00 84.19           C  
ATOM    468  CB  ASN A  62     -17.406   0.762 -10.531  1.00 84.19           C  
ATOM    469  O   ASN A  62     -17.828  -0.456 -12.930  1.00 84.19           O  
ATOM    470  CG  ASN A  62     -17.531   1.392  -9.156  1.00 84.19           C  
ATOM    471  ND2 ASN A  62     -16.641   2.334  -8.852  1.00 84.19           N  
ATOM    472  OD1 ASN A  62     -18.422   1.032  -8.375  1.00 84.19           O  
ATOM    473  N   GLY A  63     -17.734  -2.547 -12.188  1.00 84.00           N  
ATOM    474  CA  GLY A  63     -17.922  -3.156 -13.492  1.00 84.00           C  
ATOM    475  C   GLY A  63     -16.641  -3.238 -14.312  1.00 84.00           C  
ATOM    476  O   GLY A  63     -16.656  -3.699 -15.453  1.00 84.00           O  
ATOM    477  N   LYS A  64     -15.516  -2.760 -13.766  1.00 87.50           N  
ATOM    478  CA  LYS A  64     -14.195  -2.836 -14.383  1.00 87.50           C  
ATOM    479  C   LYS A  64     -13.352  -3.926 -13.734  1.00 87.50           C  
ATOM    480  CB  LYS A  64     -13.477  -1.487 -14.289  1.00 87.50           C  
ATOM    481  O   LYS A  64     -13.242  -3.986 -12.508  1.00 87.50           O  
ATOM    482  CG  LYS A  64     -14.094  -0.399 -15.164  1.00 87.50           C  
ATOM    483  CD  LYS A  64     -13.227   0.852 -15.180  1.00 87.50           C  
ATOM    484  CE  LYS A  64     -13.844   1.951 -16.031  1.00 87.50           C  
ATOM    485  NZ  LYS A  64     -12.992   3.178 -16.062  1.00 87.50           N  
ATOM    486  N   ILE A  65     -12.727  -4.789 -14.500  1.00 89.88           N  
ATOM    487  CA  ILE A  65     -12.008  -5.965 -14.031  1.00 89.88           C  
ATOM    488  C   ILE A  65     -10.633  -5.547 -13.492  1.00 89.88           C  
ATOM    489  CB  ILE A  65     -11.844  -7.016 -15.148  1.00 89.88           C  
ATOM    490  O   ILE A  65      -9.984  -4.668 -14.055  1.00 89.88           O  
ATOM    491  CG1 ILE A  65     -13.219  -7.484 -15.641  1.00 89.88           C  
ATOM    492  CG2 ILE A  65     -11.000  -8.203 -14.656  1.00 89.88           C  
ATOM    493  CD1 ILE A  65     -13.172  -8.250 -16.953  1.00 89.88           C  
ATOM    494  N   PRO A  66     -10.234  -6.207 -12.422  1.00 91.75           N  
ATOM    495  CA  PRO A  66      -8.891  -5.930 -11.906  1.00 91.75           C  
ATOM    496  C   PRO A  66      -7.793  -6.551 -12.773  1.00 91.75           C  
ATOM    497  CB  PRO A  66      -8.914  -6.559 -10.516  1.00 91.75           C  
ATOM    498  O   PRO A  66      -8.039  -7.523 -13.484  1.00 91.75           O  
ATOM    499  CG  PRO A  66      -9.914  -7.660 -10.602  1.00 91.75           C  
ATOM    500  CD  PRO A  66     -10.992  -7.250 -11.562  1.00 91.75           C  
ATOM    501  N   LEU A  67      -6.578  -5.953 -12.672  1.00 91.56           N  
ATOM    502  CA  LEU A  67      -5.406  -6.516 -13.336  1.00 91.56           C  
ATOM    503  C   LEU A  67      -4.664  -7.469 -12.406  1.00 91.56           C  
ATOM    504  CB  LEU A  67      -4.465  -5.398 -13.789  1.00 91.56           C  
ATOM    505  O   LEU A  67      -4.102  -7.047 -11.391  1.00 91.56           O  
ATOM    506  CG  LEU A  67      -3.172  -5.840 -14.477  1.00 91.56           C  
ATOM    507  CD1 LEU A  67      -3.484  -6.539 -15.797  1.00 91.56           C  
ATOM    508  CD2 LEU A  67      -2.252  -4.645 -14.711  1.00 91.56           C  
ATOM    509  N   GLN A  68      -4.727  -8.727 -12.789  1.00 91.31           N  
ATOM    510  CA  GLN A  68      -4.035  -9.750 -12.016  1.00 91.31           C  
ATOM    511  C   GLN A  68      -2.639 -10.008 -12.570  1.00 91.31           C  
ATOM    512  CB  GLN A  68      -4.844 -11.047 -11.992  1.00 91.31           C  
ATOM    513  O   GLN A  68      -2.490 -10.453 -13.711  1.00 91.31           O  
ATOM    514  CG  GLN A  68      -4.336 -12.070 -10.992  1.00 91.31           C  
ATOM    515  CD  GLN A  68      -5.250 -13.281 -10.867  1.00 91.31           C  
ATOM    516  NE2 GLN A  68      -4.930 -14.172  -9.938  1.00 91.31           N  
ATOM    517  OE1 GLN A  68      -6.234 -13.406 -11.602  1.00 91.31           O  
ATOM    518  N   LEU A  69      -1.642  -9.773 -11.648  1.00 91.50           N  
ATOM    519  CA  LEU A  69      -0.263  -9.883 -12.117  1.00 91.50           C  
ATOM    520  C   LEU A  69       0.239 -11.312 -12.000  1.00 91.50           C  
ATOM    521  CB  LEU A  69       0.646  -8.945 -11.320  1.00 91.50           C  
ATOM    522  O   LEU A  69       1.256 -11.672 -12.594  1.00 91.50           O  
ATOM    523  CG  LEU A  69       0.400  -7.441 -11.500  1.00 91.50           C  
ATOM    524  CD1 LEU A  69       1.416  -6.637 -10.695  1.00 91.50           C  
ATOM    525  CD2 LEU A  69       0.459  -7.066 -12.977  1.00 91.50           C  
ATOM    526  N   GLY A  70      -0.547 -12.195 -11.328  1.00 89.38           N  
ATOM    527  CA  GLY A  70      -0.170 -13.594 -11.180  1.00 89.38           C  
ATOM    528  C   GLY A  70       1.181 -13.781 -10.516  1.00 89.38           C  
ATOM    529  O   GLY A  70       1.416 -13.273  -9.422  1.00 89.38           O  
ATOM    530  N   ASN A  71       2.070 -14.508 -11.234  1.00 91.25           N  
ATOM    531  CA  ASN A  71       3.404 -14.781 -10.711  1.00 91.25           C  
ATOM    532  C   ASN A  71       4.352 -13.609 -10.953  1.00 91.25           C  
ATOM    533  CB  ASN A  71       3.973 -16.062 -11.344  1.00 91.25           C  
ATOM    534  O   ASN A  71       5.551 -13.711 -10.688  1.00 91.25           O  
ATOM    535  CG  ASN A  71       3.348 -17.312 -10.773  1.00 91.25           C  
ATOM    536  ND2 ASN A  71       3.568 -18.438 -11.445  1.00 91.25           N  
ATOM    537  OD1 ASN A  71       2.670 -17.281  -9.742  1.00 91.25           O  
ATOM    538  N   CYS A  72       3.855 -12.539 -11.500  1.00 92.88           N  
ATOM    539  CA  CYS A  72       4.648 -11.344 -11.758  1.00 92.88           C  
ATOM    540  C   CYS A  72       4.371 -10.266 -10.719  1.00 92.88           C  
ATOM    541  CB  CYS A  72       4.355 -10.805 -13.156  1.00 92.88           C  
ATOM    542  O   CYS A  72       3.279 -10.219 -10.148  1.00 92.88           O  
ATOM    543  SG  CYS A  72       4.773 -11.953 -14.484  1.00 92.88           S  
ATOM    544  N   ASN A  73       5.387  -9.430 -10.477  1.00 92.44           N  
ATOM    545  CA  ASN A  73       5.176  -8.234  -9.664  1.00 92.44           C  
ATOM    546  C   ASN A  73       5.219  -6.969 -10.508  1.00 92.44           C  
ATOM    547  CB  ASN A  73       6.211  -8.164  -8.539  1.00 92.44           C  
ATOM    548  O   ASN A  73       5.383  -7.039 -11.727  1.00 92.44           O  
ATOM    549  CG  ASN A  73       7.633  -8.047  -9.062  1.00 92.44           C  
ATOM    550  ND2 ASN A  73       8.602  -8.367  -8.211  1.00 92.44           N  
ATOM    551  OD1 ASN A  73       7.852  -7.680 -10.219  1.00 92.44           O  
ATOM    552  N   VAL A  74       4.883  -5.863  -9.914  1.00 91.69           N  
ATOM    553  CA  VAL A  74       4.762  -4.598 -10.633  1.00 91.69           C  
ATOM    554  C   VAL A  74       6.043  -4.320 -11.414  1.00 91.69           C  
ATOM    555  CB  VAL A  74       4.461  -3.428  -9.672  1.00 91.69           C  
ATOM    556  O   VAL A  74       5.992  -3.883 -12.570  1.00 91.69           O  
ATOM    557  CG1 VAL A  74       4.535  -2.092 -10.406  1.00 91.69           C  
ATOM    558  CG2 VAL A  74       3.088  -3.609  -9.023  1.00 91.69           C  
ATOM    559  N   ALA A  75       7.172  -4.578 -10.844  1.00 93.25           N  
ATOM    560  CA  ALA A  75       8.461  -4.387 -11.500  1.00 93.25           C  
ATOM    561  C   ALA A  75       8.578  -5.262 -12.742  1.00 93.25           C  
ATOM    562  CB  ALA A  75       9.602  -4.684 -10.531  1.00 93.25           C  
ATOM    563  O   ALA A  75       8.992  -4.793 -13.805  1.00 93.25           O  
ATOM    564  N   GLY A  76       8.258  -6.531 -12.602  1.00 93.69           N  
ATOM    565  CA  GLY A  76       8.266  -7.449 -13.727  1.00 93.69           C  
ATOM    566  C   GLY A  76       7.344  -7.027 -14.852  1.00 93.69           C  
ATOM    567  O   GLY A  76       7.691  -7.145 -16.031  1.00 93.69           O  
ATOM    568  N   TRP A  77       6.191  -6.555 -14.492  1.00 93.12           N  
ATOM    569  CA  TRP A  77       5.180  -6.102 -15.445  1.00 93.12           C  
ATOM    570  C   TRP A  77       5.660  -4.871 -16.203  1.00 93.12           C  
ATOM    571  CB  TRP A  77       3.867  -5.785 -14.719  1.00 93.12           C  
ATOM    572  O   TRP A  77       5.629  -4.844 -17.438  1.00 93.12           O  
ATOM    573  CG  TRP A  77       2.830  -5.141 -15.586  1.00 93.12           C  
ATOM    574  CD1 TRP A  77       2.490  -5.496 -16.859  1.00 93.12           C  
ATOM    575  CD2 TRP A  77       2.004  -4.027 -15.250  1.00 93.12           C  
ATOM    576  CE2 TRP A  77       1.182  -3.758 -16.359  1.00 93.12           C  
ATOM    577  CE3 TRP A  77       1.875  -3.227 -14.102  1.00 93.12           C  
ATOM    578  NE1 TRP A  77       1.498  -4.668 -17.344  1.00 93.12           N  
ATOM    579  CH2 TRP A  77       0.140  -1.954 -15.242  1.00 93.12           C  
ATOM    580  CZ2 TRP A  77       0.245  -2.721 -16.375  1.00 93.12           C  
ATOM    581  CZ3 TRP A  77       0.942  -2.195 -14.109  1.00 93.12           C  
ATOM    582  N   ILE A  78       6.188  -3.867 -15.523  1.00 93.44           N  
ATOM    583  CA  ILE A  78       6.539  -2.594 -16.141  1.00 93.44           C  
ATOM    584  C   ILE A  78       7.840  -2.746 -16.922  1.00 93.44           C  
ATOM    585  CB  ILE A  78       6.684  -1.475 -15.086  1.00 93.44           C  
ATOM    586  O   ILE A  78       8.016  -2.117 -17.969  1.00 93.44           O  
ATOM    587  CG1 ILE A  78       7.652  -1.905 -13.977  1.00 93.44           C  
ATOM    588  CG2 ILE A  78       5.316  -1.104 -14.500  1.00 93.44           C  
ATOM    589  CD1 ILE A  78       7.945  -0.817 -12.953  1.00 93.44           C  
ATOM    590  N   LEU A  79       8.781  -3.521 -16.438  1.00 94.94           N  
ATOM    591  CA  LEU A  79      10.047  -3.740 -17.141  1.00 94.94           C  
ATOM    592  C   LEU A  79       9.859  -4.652 -18.344  1.00 94.94           C  
ATOM    593  CB  LEU A  79      11.086  -4.344 -16.188  1.00 94.94           C  
ATOM    594  O   LEU A  79      10.633  -4.590 -19.297  1.00 94.94           O  
ATOM    595  CG  LEU A  79      11.641  -3.412 -15.109  1.00 94.94           C  
ATOM    596  CD1 LEU A  79      12.453  -4.207 -14.086  1.00 94.94           C  
ATOM    597  CD2 LEU A  79      12.492  -2.314 -15.734  1.00 94.94           C  
ATOM    598  N   GLY A  80       8.750  -5.410 -18.281  1.00 93.88           N  
ATOM    599  CA  GLY A  80       8.445  -6.328 -19.375  1.00 93.88           C  
ATOM    600  C   GLY A  80       9.188  -7.645 -19.266  1.00 93.88           C  
ATOM    601  O   GLY A  80       9.750  -8.133 -20.250  1.00 93.88           O  
ATOM    602  N   ASN A  81       9.227  -8.188 -18.078  1.00 94.44           N  
ATOM    603  CA  ASN A  81       9.773  -9.531 -17.922  1.00 94.44           C  
ATOM    604  C   ASN A  81       9.133 -10.516 -18.891  1.00 94.44           C  
ATOM    605  CB  ASN A  81       9.602 -10.016 -16.484  1.00 94.44           C  
ATOM    606  O   ASN A  81       7.910 -10.555 -19.031  1.00 94.44           O  
ATOM    607  CG  ASN A  81      10.352 -11.305 -16.203  1.00 94.44           C  
ATOM    608  ND2 ASN A  81      11.008 -11.367 -15.055  1.00 94.44           N  
ATOM    609  OD1 ASN A  81      10.336 -12.227 -17.016  1.00 94.44           O  
ATOM    610  N   PRO A  82       9.898 -11.227 -19.594  1.00 92.25           N  
ATOM    611  CA  PRO A  82       9.398 -12.125 -20.641  1.00 92.25           C  
ATOM    612  C   PRO A  82       8.367 -13.117 -20.109  1.00 92.25           C  
ATOM    613  CB  PRO A  82      10.656 -12.844 -21.125  1.00 92.25           C  
ATOM    614  O   PRO A  82       7.480 -13.547 -20.859  1.00 92.25           O  
ATOM    615  CG  PRO A  82      11.781 -11.906 -20.812  1.00 92.25           C  
ATOM    616  CD  PRO A  82      11.430 -11.141 -19.562  1.00 92.25           C  
ATOM    617  N   GLU A  83       8.430 -13.445 -18.844  1.00 91.19           N  
ATOM    618  CA  GLU A  83       7.473 -14.352 -18.219  1.00 91.19           C  
ATOM    619  C   GLU A  83       6.156 -13.648 -17.922  1.00 91.19           C  
ATOM    620  CB  GLU A  83       8.055 -14.953 -16.938  1.00 91.19           C  
ATOM    621  O   GLU A  83       5.145 -14.297 -17.641  1.00 91.19           O  
ATOM    622  CG  GLU A  83       9.227 -15.898 -17.188  1.00 91.19           C  
ATOM    623  CD  GLU A  83       8.836 -17.156 -17.953  1.00 91.19           C  
ATOM    624  OE1 GLU A  83       9.695 -17.734 -18.641  1.00 91.19           O  
ATOM    625  OE2 GLU A  83       7.652 -17.562 -17.844  1.00 91.19           O  
ATOM    626  N   CYS A  84       6.090 -12.305 -18.078  1.00 91.75           N  
ATOM    627  CA  CYS A  84       4.906 -11.500 -17.781  1.00 91.75           C  
ATOM    628  C   CYS A  84       4.328 -10.898 -19.062  1.00 91.75           C  
ATOM    629  CB  CYS A  84       5.238 -10.391 -16.797  1.00 91.75           C  
ATOM    630  O   CYS A  84       3.580  -9.922 -19.000  1.00 91.75           O  
ATOM    631  SG  CYS A  84       5.871 -10.992 -15.211  1.00 91.75           S  
ATOM    632  N   ASP A  85       4.570 -11.398 -20.172  1.00 85.19           N  
ATOM    633  CA  ASP A  85       4.258 -10.852 -21.500  1.00 85.19           C  
ATOM    634  C   ASP A  85       2.752 -10.672 -21.672  1.00 85.19           C  
ATOM    635  CB  ASP A  85       4.816 -11.750 -22.594  1.00 85.19           C  
ATOM    636  O   ASP A  85       2.303  -9.695 -22.281  1.00 85.19           O  
ATOM    637  CG  ASP A  85       6.277 -11.477 -22.906  1.00 85.19           C  
ATOM    638  OD1 ASP A  85       6.875 -10.570 -22.281  1.00 85.19           O  
ATOM    639  OD2 ASP A  85       6.836 -12.164 -23.781  1.00 85.19           O  
ATOM    640  N   LEU A  86       2.006 -11.570 -21.125  1.00 83.75           N  
ATOM    641  CA  LEU A  86       0.555 -11.586 -21.281  1.00 83.75           C  
ATOM    642  C   LEU A  86      -0.072 -10.344 -20.656  1.00 83.75           C  
ATOM    643  CB  LEU A  86      -0.037 -12.844 -20.641  1.00 83.75           C  
ATOM    644  O   LEU A  86      -1.166  -9.930 -21.047  1.00 83.75           O  
ATOM    645  CG  LEU A  86       0.304 -14.172 -21.328  1.00 83.75           C  
ATOM    646  CD1 LEU A  86      -0.023 -15.344 -20.406  1.00 83.75           C  
ATOM    647  CD2 LEU A  86      -0.444 -14.305 -22.641  1.00 83.75           C  
ATOM    648  N   LEU A  87       0.663  -9.695 -19.781  1.00 84.38           N  
ATOM    649  CA  LEU A  87       0.162  -8.562 -19.000  1.00 84.38           C  
ATOM    650  C   LEU A  87       0.393  -7.254 -19.750  1.00 84.38           C  
ATOM    651  CB  LEU A  87       0.838  -8.516 -17.625  1.00 84.38           C  
ATOM    652  O   LEU A  87      -0.181  -6.223 -19.391  1.00 84.38           O  
ATOM    653  CG  LEU A  87       0.588  -9.703 -16.703  1.00 84.38           C  
ATOM    654  CD1 LEU A  87       1.463  -9.602 -15.461  1.00 84.38           C  
ATOM    655  CD2 LEU A  87      -0.886  -9.789 -16.328  1.00 84.38           C  
ATOM    656  N   LEU A  88       1.113  -7.328 -20.828  1.00 80.81           N  
ATOM    657  CA  LEU A  88       1.518  -6.156 -21.594  1.00 80.81           C  
ATOM    658  C   LEU A  88       0.388  -5.684 -22.500  1.00 80.81           C  
ATOM    659  CB  LEU A  88       2.766  -6.461 -22.422  1.00 80.81           C  
ATOM    660  O   LEU A  88       0.385  -4.539 -22.953  1.00 80.81           O  
ATOM    661  CG  LEU A  88       4.047  -6.746 -21.641  1.00 80.81           C  
ATOM    662  CD1 LEU A  88       5.172  -7.148 -22.594  1.00 80.81           C  
ATOM    663  CD2 LEU A  88       4.453  -5.527 -20.828  1.00 80.81           C  
ATOM    664  N   THR A  89      -0.752  -6.504 -22.641  1.00 81.06           N  
ATOM    665  CA  THR A  89      -1.892  -6.176 -23.484  1.00 81.06           C  
ATOM    666  C   THR A  89      -3.002  -5.516 -22.672  1.00 81.06           C  
ATOM    667  CB  THR A  89      -2.443  -7.434 -24.188  1.00 81.06           C  
ATOM    668  O   THR A  89      -3.936  -4.945 -23.234  1.00 81.06           O  
ATOM    669  CG2 THR A  89      -1.417  -8.016 -25.156  1.00 81.06           C  
ATOM    670  OG1 THR A  89      -2.775  -8.414 -23.203  1.00 81.06           O  
ATOM    671  N   ALA A  90      -2.787  -5.492 -21.359  1.00 81.31           N  
ATOM    672  CA  ALA A  90      -3.793  -4.902 -20.484  1.00 81.31           C  
ATOM    673  C   ALA A  90      -3.764  -3.377 -20.578  1.00 81.31           C  
ATOM    674  CB  ALA A  90      -3.578  -5.355 -19.047  1.00 81.31           C  
ATOM    675  O   ALA A  90      -2.711  -2.760 -20.391  1.00 81.31           O  
ATOM    676  N   ASP A  91      -4.855  -2.746 -20.859  1.00 81.50           N  
ATOM    677  CA  ASP A  91      -4.852  -1.309 -21.109  1.00 81.50           C  
ATOM    678  C   ASP A  91      -5.711  -0.571 -20.078  1.00 81.50           C  
ATOM    679  CB  ASP A  91      -5.348  -1.007 -22.531  1.00 81.50           C  
ATOM    680  O   ASP A  91      -5.559   0.638 -19.891  1.00 81.50           O  
ATOM    681  CG  ASP A  91      -6.711  -1.610 -22.812  1.00 81.50           C  
ATOM    682  OD1 ASP A  91      -7.254  -2.336 -21.953  1.00 81.50           O  
ATOM    683  OD2 ASP A  91      -7.246  -1.361 -23.922  1.00 81.50           O  
ATOM    684  N   SER A  92      -6.520  -1.330 -19.359  1.00 88.12           N  
ATOM    685  CA  SER A  92      -7.348  -0.704 -18.328  1.00 88.12           C  
ATOM    686  C   SER A  92      -7.680  -1.687 -17.219  1.00 88.12           C  
ATOM    687  CB  SER A  92      -8.641  -0.162 -18.953  1.00 88.12           C  
ATOM    688  O   SER A  92      -7.844  -2.883 -17.453  1.00 88.12           O  
ATOM    689  OG  SER A  92      -9.484  -1.223 -19.359  1.00 88.12           O  
ATOM    690  N   TRP A  93      -7.770  -1.081 -16.000  1.00 90.81           N  
ATOM    691  CA  TRP A  93      -8.047  -1.938 -14.852  1.00 90.81           C  
ATOM    692  C   TRP A  93      -8.688  -1.143 -13.719  1.00 90.81           C  
ATOM    693  CB  TRP A  93      -6.762  -2.605 -14.359  1.00 90.81           C  
ATOM    694  O   TRP A  93      -8.641   0.090 -13.711  1.00 90.81           O  
ATOM    695  CG  TRP A  93      -5.641  -1.646 -14.086  1.00 90.81           C  
ATOM    696  CD1 TRP A  93      -5.406  -0.958 -12.930  1.00 90.81           C  
ATOM    697  CD2 TRP A  93      -4.605  -1.266 -15.000  1.00 90.81           C  
ATOM    698  CE2 TRP A  93      -3.773  -0.342 -14.328  1.00 90.81           C  
ATOM    699  CE3 TRP A  93      -4.297  -1.617 -16.328  1.00 90.81           C  
ATOM    700  NE1 TRP A  93      -4.285  -0.171 -13.070  1.00 90.81           N  
ATOM    701  CH2 TRP A  93      -2.377  -0.125 -16.219  1.00 90.81           C  
ATOM    702  CZ2 TRP A  93      -2.656   0.235 -14.930  1.00 90.81           C  
ATOM    703  CZ3 TRP A  93      -3.184  -1.041 -16.922  1.00 90.81           C  
ATOM    704  N   SER A  94      -9.469  -1.906 -12.859  1.00 88.44           N  
ATOM    705  CA  SER A  94     -10.016  -1.278 -11.664  1.00 88.44           C  
ATOM    706  C   SER A  94      -8.969  -1.162 -10.562  1.00 88.44           C  
ATOM    707  CB  SER A  94     -11.219  -2.070 -11.148  1.00 88.44           C  
ATOM    708  O   SER A  94      -8.867  -0.129  -9.898  1.00 88.44           O  
ATOM    709  OG  SER A  94     -10.867  -3.418 -10.898  1.00 88.44           O  
ATOM    710  N   TYR A  95      -8.172  -2.080 -10.281  1.00 88.94           N  
ATOM    711  CA  TYR A  95      -7.035  -2.111  -9.375  1.00 88.94           C  
ATOM    712  C   TYR A  95      -6.062  -3.223  -9.750  1.00 88.94           C  
ATOM    713  CB  TYR A  95      -7.508  -2.299  -7.926  1.00 88.94           C  
ATOM    714  O   TYR A  95      -6.402  -4.113 -10.531  1.00 88.94           O  
ATOM    715  CG  TYR A  95      -8.328  -3.545  -7.715  1.00 88.94           C  
ATOM    716  CD1 TYR A  95      -9.711  -3.539  -7.926  1.00 88.94           C  
ATOM    717  CD2 TYR A  95      -7.734  -4.730  -7.301  1.00 88.94           C  
ATOM    718  CE1 TYR A  95     -10.469  -4.688  -7.730  1.00 88.94           C  
ATOM    719  CE2 TYR A  95      -8.484  -5.883  -7.102  1.00 88.94           C  
ATOM    720  OH  TYR A  95     -10.602  -6.988  -7.125  1.00 88.94           O  
ATOM    721  CZ  TYR A  95      -9.852  -5.852  -7.320  1.00 88.94           C  
ATOM    722  N   ILE A  96      -4.840  -3.189  -9.266  1.00 90.44           N  
ATOM    723  CA  ILE A  96      -3.775  -4.133  -9.594  1.00 90.44           C  
ATOM    724  C   ILE A  96      -3.586  -5.113  -8.438  1.00 90.44           C  
ATOM    725  CB  ILE A  96      -2.447  -3.402  -9.898  1.00 90.44           C  
ATOM    726  O   ILE A  96      -3.496  -4.703  -7.273  1.00 90.44           O  
ATOM    727  CG1 ILE A  96      -2.631  -2.430 -11.070  1.00 90.44           C  
ATOM    728  CG2 ILE A  96      -1.333  -4.410 -10.195  1.00 90.44           C  
ATOM    729  CD1 ILE A  96      -1.496  -1.429 -11.227  1.00 90.44           C  
ATOM    730  N   ILE A  97      -3.533  -6.379  -8.797  1.00 90.69           N  
ATOM    731  CA  ILE A  97      -3.365  -7.410  -7.777  1.00 90.69           C  
ATOM    732  C   ILE A  97      -1.983  -8.047  -7.910  1.00 90.69           C  
ATOM    733  CB  ILE A  97      -4.465  -8.492  -7.879  1.00 90.69           C  
ATOM    734  O   ILE A  97      -1.621  -8.547  -8.977  1.00 90.69           O  
ATOM    735  CG1 ILE A  97      -5.852  -7.855  -7.754  1.00 90.69           C  
ATOM    736  CG2 ILE A  97      -4.258  -9.570  -6.812  1.00 90.69           C  
ATOM    737  CD1 ILE A  97      -7.000  -8.789  -8.117  1.00 90.69           C  
ATOM    738  N   GLU A  98      -1.262  -7.973  -6.777  1.00 90.69           N  
ATOM    739  CA  GLU A  98       0.008  -8.688  -6.668  1.00 90.69           C  
ATOM    740  C   GLU A  98      -0.098  -9.852  -5.691  1.00 90.69           C  
ATOM    741  CB  GLU A  98       1.123  -7.734  -6.230  1.00 90.69           C  
ATOM    742  O   GLU A  98      -0.765  -9.750  -4.660  1.00 90.69           O  
ATOM    743  CG  GLU A  98       1.593  -6.789  -7.328  1.00 90.69           C  
ATOM    744  CD  GLU A  98       2.801  -5.957  -6.926  1.00 90.69           C  
ATOM    745  OE1 GLU A  98       3.611  -5.602  -7.812  1.00 90.69           O  
ATOM    746  OE2 GLU A  98       2.936  -5.660  -5.719  1.00 90.69           O  
ATOM    747  N   THR A  99       0.559 -10.898  -6.008  1.00 89.56           N  
ATOM    748  CA  THR A  99       0.563 -12.023  -5.074  1.00 89.56           C  
ATOM    749  C   THR A  99       1.711 -11.891  -4.078  1.00 89.56           C  
ATOM    750  CB  THR A  99       0.677 -13.367  -5.816  1.00 89.56           C  
ATOM    751  O   THR A  99       2.711 -11.227  -4.359  1.00 89.56           O  
ATOM    752  CG2 THR A  99      -0.503 -13.578  -6.758  1.00 89.56           C  
ATOM    753  OG1 THR A  99       1.891 -13.383  -6.578  1.00 89.56           O  
ATOM    754  N   SER A 100       1.590 -12.383  -2.891  1.00 84.69           N  
ATOM    755  CA  SER A 100       2.572 -12.297  -1.814  1.00 84.69           C  
ATOM    756  C   SER A 100       3.859 -13.031  -2.182  1.00 84.69           C  
ATOM    757  CB  SER A 100       1.999 -12.875  -0.521  1.00 84.69           C  
ATOM    758  O   SER A 100       4.941 -12.656  -1.732  1.00 84.69           O  
ATOM    759  OG  SER A 100       1.563 -14.211  -0.717  1.00 84.69           O  
ATOM    760  N   ASN A 101       3.793 -13.953  -3.178  1.00 83.81           N  
ATOM    761  CA  ASN A 101       4.953 -14.750  -3.557  1.00 83.81           C  
ATOM    762  C   ASN A 101       5.242 -14.648  -5.051  1.00 83.81           C  
ATOM    763  CB  ASN A 101       4.754 -16.219  -3.154  1.00 83.81           C  
ATOM    764  O   ASN A 101       5.352 -15.664  -5.738  1.00 83.81           O  
ATOM    765  CG  ASN A 101       4.836 -16.422  -1.656  1.00 83.81           C  
ATOM    766  ND2 ASN A 101       4.172 -17.469  -1.165  1.00 83.81           N  
ATOM    767  OD1 ASN A 101       5.492 -15.656  -0.944  1.00 83.81           O  
ATOM    768  N   SER A 102       5.234 -13.453  -5.500  1.00 87.25           N  
ATOM    769  CA  SER A 102       5.516 -13.297  -6.926  1.00 87.25           C  
ATOM    770  C   SER A 102       6.949 -13.703  -7.254  1.00 87.25           C  
ATOM    771  CB  SER A 102       5.270 -11.859  -7.371  1.00 87.25           C  
ATOM    772  O   SER A 102       7.879 -13.352  -6.527  1.00 87.25           O  
ATOM    773  OG  SER A 102       6.145 -10.969  -6.691  1.00 87.25           O  
ATOM    774  N   LYS A 103       7.176 -14.500  -8.273  1.00 86.19           N  
ATOM    775  CA  LYS A 103       8.461 -15.094  -8.633  1.00 86.19           C  
ATOM    776  C   LYS A 103       9.141 -14.305  -9.742  1.00 86.19           C  
ATOM    777  CB  LYS A 103       8.266 -16.547  -9.070  1.00 86.19           C  
ATOM    778  O   LYS A 103      10.375 -14.273  -9.820  1.00 86.19           O  
ATOM    779  CG  LYS A 103       7.828 -17.484  -7.949  1.00 86.19           C  
ATOM    780  CD  LYS A 103       7.750 -18.922  -8.422  1.00 86.19           C  
ATOM    781  CE  LYS A 103       7.273 -19.859  -7.309  1.00 86.19           C  
ATOM    782  NZ  LYS A 103       7.184 -21.266  -7.770  1.00 86.19           N  
ATOM    783  N   ASN A 104       8.281 -13.602 -10.477  1.00 88.88           N  
ATOM    784  CA  ASN A 104       8.805 -12.984 -11.688  1.00 88.88           C  
ATOM    785  C   ASN A 104       8.766 -11.461 -11.594  1.00 88.88           C  
ATOM    786  CB  ASN A 104       8.023 -13.461 -12.914  1.00 88.88           C  
ATOM    787  O   ASN A 104       7.742 -10.844 -11.883  1.00 88.88           O  
ATOM    788  CG  ASN A 104       8.117 -14.961 -13.125  1.00 88.88           C  
ATOM    789  ND2 ASN A 104       6.980 -15.602 -13.352  1.00 88.88           N  
ATOM    790  OD1 ASN A 104       9.211 -15.539 -13.070  1.00 88.88           O  
ATOM    791  N   GLY A 105       9.812 -10.828 -11.195  1.00 90.62           N  
ATOM    792  CA  GLY A 105      10.102  -9.406 -11.141  1.00 90.62           C  
ATOM    793  C   GLY A 105      11.203  -8.977 -12.094  1.00 90.62           C  
ATOM    794  O   GLY A 105      11.180  -9.344 -13.273  1.00 90.62           O  
ATOM    795  N   ALA A 106      12.109  -8.227 -11.664  1.00 93.31           N  
ATOM    796  CA  ALA A 106      13.273  -7.910 -12.492  1.00 93.31           C  
ATOM    797  C   ALA A 106      14.148  -9.141 -12.703  1.00 93.31           C  
ATOM    798  CB  ALA A 106      14.086  -6.785 -11.852  1.00 93.31           C  
ATOM    799  O   ALA A 106      14.656  -9.719 -11.734  1.00 93.31           O  
ATOM    800  N   CYS A 107      14.172  -9.656 -13.969  1.00 93.44           N  
ATOM    801  CA  CYS A 107      14.859 -10.906 -14.258  1.00 93.44           C  
ATOM    802  C   CYS A 107      16.375 -10.727 -14.242  1.00 93.44           C  
ATOM    803  CB  CYS A 107      14.422 -11.453 -15.617  1.00 93.44           C  
ATOM    804  O   CYS A 107      17.109 -11.633 -13.859  1.00 93.44           O  
ATOM    805  SG  CYS A 107      14.750 -10.328 -17.000  1.00 93.44           S  
ATOM    806  N   TYR A 108      16.938  -9.570 -14.594  1.00 94.81           N  
ATOM    807  CA  TYR A 108      18.359  -9.266 -14.477  1.00 94.81           C  
ATOM    808  C   TYR A 108      18.672  -8.625 -13.125  1.00 94.81           C  
ATOM    809  CB  TYR A 108      18.797  -8.328 -15.602  1.00 94.81           C  
ATOM    810  O   TYR A 108      17.984  -7.688 -12.703  1.00 94.81           O  
ATOM    811  CG  TYR A 108      20.281  -8.352 -15.867  1.00 94.81           C  
ATOM    812  CD1 TYR A 108      21.156  -7.621 -15.070  1.00 94.81           C  
ATOM    813  CD2 TYR A 108      20.812  -9.102 -16.906  1.00 94.81           C  
ATOM    814  CE1 TYR A 108      22.531  -7.637 -15.305  1.00 94.81           C  
ATOM    815  CE2 TYR A 108      22.172  -9.125 -17.156  1.00 94.81           C  
ATOM    816  OH  TYR A 108      24.391  -8.406 -16.594  1.00 94.81           O  
ATOM    817  CZ  TYR A 108      23.031  -8.391 -16.359  1.00 94.81           C  
ATOM    818  N   PRO A 109      19.672  -9.094 -12.406  1.00 94.25           N  
ATOM    819  CA  PRO A 109      19.953  -8.578 -11.062  1.00 94.25           C  
ATOM    820  C   PRO A 109      20.359  -7.105 -11.062  1.00 94.25           C  
ATOM    821  CB  PRO A 109      21.125  -9.453 -10.578  1.00 94.25           C  
ATOM    822  O   PRO A 109      21.078  -6.656 -11.961  1.00 94.25           O  
ATOM    823  CG  PRO A 109      21.797  -9.914 -11.836  1.00 94.25           C  
ATOM    824  CD  PRO A 109      20.750 -10.047 -12.914  1.00 94.25           C  
ATOM    825  N   GLY A 110      19.812  -6.320 -10.102  1.00 93.12           N  
ATOM    826  CA  GLY A 110      20.109  -4.906  -9.953  1.00 93.12           C  
ATOM    827  C   GLY A 110      19.125  -4.184  -9.047  1.00 93.12           C  
ATOM    828  O   GLY A 110      18.172  -4.785  -8.547  1.00 93.12           O  
ATOM    829  N   GLU A 111      19.484  -2.920  -8.898  1.00 93.81           N  
ATOM    830  CA  GLU A 111      18.641  -2.086  -8.039  1.00 93.81           C  
ATOM    831  C   GLU A 111      17.609  -1.310  -8.859  1.00 93.81           C  
ATOM    832  CB  GLU A 111      19.500  -1.120  -7.227  1.00 93.81           C  
ATOM    833  O   GLU A 111      17.922  -0.811  -9.938  1.00 93.81           O  
ATOM    834  CG  GLU A 111      20.375  -1.805  -6.184  1.00 93.81           C  
ATOM    835  CD  GLU A 111      21.156  -0.828  -5.312  1.00 93.81           C  
ATOM    836  OE1 GLU A 111      21.859  -1.273  -4.379  1.00 93.81           O  
ATOM    837  OE2 GLU A 111      21.047   0.394  -5.559  1.00 93.81           O  
ATOM    838  N   PHE A 112      16.391  -1.231  -8.352  1.00 94.56           N  
ATOM    839  CA  PHE A 112      15.344  -0.401  -8.930  1.00 94.56           C  
ATOM    840  C   PHE A 112      15.148   0.869  -8.109  1.00 94.56           C  
ATOM    841  CB  PHE A 112      14.023  -1.180  -9.016  1.00 94.56           C  
ATOM    842  O   PHE A 112      14.570   0.829  -7.020  1.00 94.56           O  
ATOM    843  CG  PHE A 112      13.078  -0.655 -10.055  1.00 94.56           C  
ATOM    844  CD1 PHE A 112      12.984   0.708 -10.305  1.00 94.56           C  
ATOM    845  CD2 PHE A 112      12.273  -1.525 -10.781  1.00 94.56           C  
ATOM    846  CE1 PHE A 112      12.102   1.197 -11.273  1.00 94.56           C  
ATOM    847  CE2 PHE A 112      11.391  -1.045 -11.742  1.00 94.56           C  
ATOM    848  CZ  PHE A 112      11.305   0.317 -11.984  1.00 94.56           C  
ATOM    849  N   ALA A 113      15.625   1.906  -8.656  1.00 92.56           N  
ATOM    850  CA  ALA A 113      15.664   3.174  -7.934  1.00 92.56           C  
ATOM    851  C   ALA A 113      14.258   3.734  -7.730  1.00 92.56           C  
ATOM    852  CB  ALA A 113      16.531   4.184  -8.672  1.00 92.56           C  
ATOM    853  O   ALA A 113      13.492   3.855  -8.688  1.00 92.56           O  
ATOM    854  N   ASN A 114      13.938   4.070  -6.371  1.00 89.19           N  
ATOM    855  CA  ASN A 114      12.680   4.707  -5.984  1.00 89.19           C  
ATOM    856  C   ASN A 114      11.477   3.885  -6.418  1.00 89.19           C  
ATOM    857  CB  ASN A 114      12.602   6.121  -6.566  1.00 89.19           C  
ATOM    858  O   ASN A 114      10.508   4.426  -6.957  1.00 89.19           O  
ATOM    859  CG  ASN A 114      13.680   7.039  -6.035  1.00 89.19           C  
ATOM    860  ND2 ASN A 114      14.258   7.852  -6.914  1.00 89.19           N  
ATOM    861  OD1 ASN A 114      14.008   7.012  -4.844  1.00 89.19           O  
ATOM    862  N   TYR A 115      11.492   2.555  -6.312  1.00 88.94           N  
ATOM    863  CA  TYR A 115      10.469   1.598  -6.727  1.00 88.94           C  
ATOM    864  C   TYR A 115       9.172   1.821  -5.957  1.00 88.94           C  
ATOM    865  CB  TYR A 115      10.961   0.162  -6.516  1.00 88.94           C  
ATOM    866  O   TYR A 115       8.086   1.771  -6.539  1.00 88.94           O  
ATOM    867  CG  TYR A 115       9.930  -0.887  -6.840  1.00 88.94           C  
ATOM    868  CD1 TYR A 115       9.445  -1.747  -5.859  1.00 88.94           C  
ATOM    869  CD2 TYR A 115       9.430  -1.020  -8.133  1.00 88.94           C  
ATOM    870  CE1 TYR A 115       8.492  -2.717  -6.152  1.00 88.94           C  
ATOM    871  CE2 TYR A 115       8.477  -1.985  -8.438  1.00 88.94           C  
ATOM    872  OH  TYR A 115       7.070  -3.785  -7.746  1.00 88.94           O  
ATOM    873  CZ  TYR A 115       8.016  -2.828  -7.445  1.00 88.94           C  
ATOM    874  N   GLU A 116       9.250   2.059  -4.680  1.00 85.12           N  
ATOM    875  CA  GLU A 116       8.062   2.271  -3.859  1.00 85.12           C  
ATOM    876  C   GLU A 116       7.301   3.518  -4.305  1.00 85.12           C  
ATOM    877  CB  GLU A 116       8.438   2.387  -2.381  1.00 85.12           C  
ATOM    878  O   GLU A 116       6.066   3.531  -4.305  1.00 85.12           O  
ATOM    879  CG  GLU A 116       8.977   1.095  -1.783  1.00 85.12           C  
ATOM    880  CD  GLU A 116       7.984  -0.055  -1.844  1.00 85.12           C  
ATOM    881  OE1 GLU A 116       8.414  -1.230  -1.845  1.00 85.12           O  
ATOM    882  OE2 GLU A 116       6.766   0.222  -1.894  1.00 85.12           O  
ATOM    883  N   GLU A 117       8.094   4.527  -4.711  1.00 85.00           N  
ATOM    884  CA  GLU A 117       7.488   5.742  -5.246  1.00 85.00           C  
ATOM    885  C   GLU A 117       6.750   5.461  -6.555  1.00 85.00           C  
ATOM    886  CB  GLU A 117       8.555   6.820  -5.465  1.00 85.00           C  
ATOM    887  O   GLU A 117       5.660   5.988  -6.785  1.00 85.00           O  
ATOM    888  CG  GLU A 117       7.984   8.172  -5.867  1.00 85.00           C  
ATOM    889  CD  GLU A 117       9.047   9.258  -5.988  1.00 85.00           C  
ATOM    890  OE1 GLU A 117       8.703  10.398  -6.383  1.00 85.00           O  
ATOM    891  OE2 GLU A 117      10.227   8.961  -5.684  1.00 85.00           O  
ATOM    892  N   LEU A 118       7.340   4.766  -7.359  1.00 88.56           N  
ATOM    893  CA  LEU A 118       6.707   4.375  -8.609  1.00 88.56           C  
ATOM    894  C   LEU A 118       5.422   3.592  -8.352  1.00 88.56           C  
ATOM    895  CB  LEU A 118       7.664   3.535  -9.461  1.00 88.56           C  
ATOM    896  O   LEU A 118       4.398   3.838  -8.992  1.00 88.56           O  
ATOM    897  CG  LEU A 118       7.098   2.971 -10.766  1.00 88.56           C  
ATOM    898  CD1 LEU A 118       6.711   4.105 -11.711  1.00 88.56           C  
ATOM    899  CD2 LEU A 118       8.109   2.039 -11.430  1.00 88.56           C  
ATOM    900  N   ARG A 119       5.527   2.684  -7.445  1.00 87.25           N  
ATOM    901  CA  ARG A 119       4.375   1.872  -7.070  1.00 87.25           C  
ATOM    902  C   ARG A 119       3.213   2.750  -6.617  1.00 87.25           C  
ATOM    903  CB  ARG A 119       4.750   0.889  -5.957  1.00 87.25           C  
ATOM    904  O   ARG A 119       2.062   2.504  -6.988  1.00 87.25           O  
ATOM    905  CG  ARG A 119       3.752  -0.243  -5.773  1.00 87.25           C  
ATOM    906  CD  ARG A 119       4.188  -1.207  -4.680  1.00 87.25           C  
ATOM    907  NE  ARG A 119       3.084  -2.061  -4.246  1.00 87.25           N  
ATOM    908  NH1 ARG A 119       4.250  -3.025  -2.498  1.00 87.25           N  
ATOM    909  NH2 ARG A 119       2.076  -3.635  -2.910  1.00 87.25           N  
ATOM    910  CZ  ARG A 119       3.139  -2.904  -3.219  1.00 87.25           C  
ATOM    911  N   GLU A 120       3.502   3.666  -5.883  1.00 84.06           N  
ATOM    912  CA  GLU A 120       2.496   4.617  -5.418  1.00 84.06           C  
ATOM    913  C   GLU A 120       1.874   5.375  -6.586  1.00 84.06           C  
ATOM    914  CB  GLU A 120       3.109   5.602  -4.418  1.00 84.06           C  
ATOM    915  O   GLU A 120       0.661   5.594  -6.617  1.00 84.06           O  
ATOM    916  CG  GLU A 120       2.094   6.523  -3.760  1.00 84.06           C  
ATOM    917  CD  GLU A 120       2.713   7.473  -2.750  1.00 84.06           C  
ATOM    918  OE1 GLU A 120       1.985   8.336  -2.203  1.00 84.06           O  
ATOM    919  OE2 GLU A 120       3.934   7.359  -2.506  1.00 84.06           O  
ATOM    920  N   GLN A 121       2.744   5.824  -7.477  1.00 84.62           N  
ATOM    921  CA  GLN A 121       2.242   6.523  -8.656  1.00 84.62           C  
ATOM    922  C   GLN A 121       1.301   5.633  -9.461  1.00 84.62           C  
ATOM    923  CB  GLN A 121       3.402   6.992  -9.539  1.00 84.62           C  
ATOM    924  O   GLN A 121       0.247   6.086  -9.914  1.00 84.62           O  
ATOM    925  CG  GLN A 121       4.242   8.094  -8.914  1.00 84.62           C  
ATOM    926  CD  GLN A 121       3.457   9.375  -8.688  1.00 84.62           C  
ATOM    927  NE2 GLN A 121       3.658  10.000  -7.531  1.00 84.62           N  
ATOM    928  OE1 GLN A 121       2.678   9.797  -9.547  1.00 84.62           O  
ATOM    929  N   LEU A 122       1.657   4.449  -9.594  1.00 87.56           N  
ATOM    930  CA  LEU A 122       0.890   3.502 -10.391  1.00 87.56           C  
ATOM    931  C   LEU A 122      -0.425   3.146  -9.703  1.00 87.56           C  
ATOM    932  CB  LEU A 122       1.704   2.232 -10.648  1.00 87.56           C  
ATOM    933  O   LEU A 122      -1.384   2.738 -10.367  1.00 87.56           O  
ATOM    934  CG  LEU A 122       2.840   2.350 -11.672  1.00 87.56           C  
ATOM    935  CD1 LEU A 122       3.641   1.053 -11.719  1.00 87.56           C  
ATOM    936  CD2 LEU A 122       2.291   2.701 -13.047  1.00 87.56           C  
ATOM    937  N   SER A 123      -0.412   3.250  -8.391  1.00 84.06           N  
ATOM    938  CA  SER A 123      -1.621   2.949  -7.633  1.00 84.06           C  
ATOM    939  C   SER A 123      -2.746   3.920  -7.977  1.00 84.06           C  
ATOM    940  CB  SER A 123      -1.337   2.996  -6.129  1.00 84.06           C  
ATOM    941  O   SER A 123      -3.922   3.621  -7.750  1.00 84.06           O  
ATOM    942  OG  SER A 123      -1.114   4.328  -5.703  1.00 84.06           O  
ATOM    943  N   THR A 124      -2.434   4.984  -8.578  1.00 83.81           N  
ATOM    944  CA  THR A 124      -3.418   6.004  -8.922  1.00 83.81           C  
ATOM    945  C   THR A 124      -3.787   5.930 -10.398  1.00 83.81           C  
ATOM    946  CB  THR A 124      -2.898   7.418  -8.586  1.00 83.81           C  
ATOM    947  O   THR A 124      -4.660   6.664 -10.867  1.00 83.81           O  
ATOM    948  CG2 THR A 124      -2.551   7.543  -7.109  1.00 83.81           C  
ATOM    949  OG1 THR A 124      -1.726   7.684  -9.367  1.00 83.81           O  
ATOM    950  N   VAL A 125      -3.203   4.988 -11.133  1.00 86.88           N  
ATOM    951  CA  VAL A 125      -3.375   4.859 -12.578  1.00 86.88           C  
ATOM    952  C   VAL A 125      -4.418   3.785 -12.875  1.00 86.88           C  
ATOM    953  CB  VAL A 125      -2.043   4.516 -13.281  1.00 86.88           C  
ATOM    954  O   VAL A 125      -4.363   2.684 -12.320  1.00 86.88           O  
ATOM    955  CG1 VAL A 125      -2.258   4.312 -14.781  1.00 86.88           C  
ATOM    956  CG2 VAL A 125      -1.010   5.613 -13.031  1.00 86.88           C  
ATOM    957  N   SER A 126      -5.363   4.090 -13.719  1.00 86.06           N  
ATOM    958  CA  SER A 126      -6.457   3.174 -14.023  1.00 86.06           C  
ATOM    959  C   SER A 126      -6.336   2.629 -15.445  1.00 86.06           C  
ATOM    960  CB  SER A 126      -7.805   3.871 -13.844  1.00 86.06           C  
ATOM    961  O   SER A 126      -6.938   1.604 -15.773  1.00 86.06           O  
ATOM    962  OG  SER A 126      -7.875   5.043 -14.641  1.00 86.06           O  
ATOM    963  N   SER A 127      -5.508   3.215 -16.188  1.00 89.06           N  
ATOM    964  CA  SER A 127      -5.223   2.752 -17.547  1.00 89.06           C  
ATOM    965  C   SER A 127      -3.957   3.402 -18.094  1.00 89.06           C  
ATOM    966  CB  SER A 127      -6.402   3.047 -18.469  1.00 89.06           C  
ATOM    967  O   SER A 127      -3.596   4.508 -17.703  1.00 89.06           O  
ATOM    968  OG  SER A 127      -6.477   4.434 -18.766  1.00 89.06           O  
ATOM    969  N   PHE A 128      -3.270   2.582 -18.906  1.00 90.94           N  
ATOM    970  CA  PHE A 128      -2.178   3.219 -19.641  1.00 90.94           C  
ATOM    971  C   PHE A 128      -2.096   2.691 -21.062  1.00 90.94           C  
ATOM    972  CB  PHE A 128      -0.846   2.992 -18.922  1.00 90.94           C  
ATOM    973  O   PHE A 128      -2.613   1.613 -21.359  1.00 90.94           O  
ATOM    974  CG  PHE A 128      -0.425   1.548 -18.859  1.00 90.94           C  
ATOM    975  CD1 PHE A 128      -0.358   0.875 -17.641  1.00 90.94           C  
ATOM    976  CD2 PHE A 128      -0.095   0.864 -20.016  1.00 90.94           C  
ATOM    977  CE1 PHE A 128       0.031  -0.461 -17.594  1.00 90.94           C  
ATOM    978  CE2 PHE A 128       0.295  -0.472 -19.969  1.00 90.94           C  
ATOM    979  CZ  PHE A 128       0.359  -1.132 -18.766  1.00 90.94           C  
ATOM    980  N   GLU A 129      -1.607   3.570 -21.922  1.00 92.00           N  
ATOM    981  CA  GLU A 129      -1.322   3.229 -23.312  1.00 92.00           C  
ATOM    982  C   GLU A 129       0.162   2.941 -23.516  1.00 92.00           C  
ATOM    983  CB  GLU A 129      -1.774   4.355 -24.250  1.00 92.00           C  
ATOM    984  O   GLU A 129       1.009   3.795 -23.234  1.00 92.00           O  
ATOM    985  CG  GLU A 129      -1.559   4.055 -25.719  1.00 92.00           C  
ATOM    986  CD  GLU A 129      -1.831   5.250 -26.625  1.00 92.00           C  
ATOM    987  OE1 GLU A 129      -1.586   5.152 -27.844  1.00 92.00           O  
ATOM    988  OE2 GLU A 129      -2.291   6.289 -26.094  1.00 92.00           O  
ATOM    989  N   ARG A 130       0.405   1.726 -23.906  1.00 93.56           N  
ATOM    990  CA  ARG A 130       1.773   1.311 -24.203  1.00 93.56           C  
ATOM    991  C   ARG A 130       2.158   1.653 -25.625  1.00 93.56           C  
ATOM    992  CB  ARG A 130       1.944  -0.190 -23.953  1.00 93.56           C  
ATOM    993  O   ARG A 130       1.452   1.288 -26.578  1.00 93.56           O  
ATOM    994  CG  ARG A 130       3.361  -0.694 -24.172  1.00 93.56           C  
ATOM    995  CD  ARG A 130       3.475  -2.189 -23.922  1.00 93.56           C  
ATOM    996  NE  ARG A 130       4.781  -2.707 -24.312  1.00 93.56           N  
ATOM    997  NH1 ARG A 130       4.109  -3.398 -26.406  1.00 93.56           N  
ATOM    998  NH2 ARG A 130       6.281  -3.705 -25.734  1.00 93.56           N  
ATOM    999  CZ  ARG A 130       5.055  -3.270 -25.484  1.00 93.56           C  
ATOM   1000  N   PHE A 131       3.281   2.330 -25.906  1.00 93.69           N  
ATOM   1001  CA  PHE A 131       3.689   2.721 -27.250  1.00 93.69           C  
ATOM   1002  C   PHE A 131       5.207   2.738 -27.375  1.00 93.69           C  
ATOM   1003  CB  PHE A 131       3.119   4.098 -27.609  1.00 93.69           C  
ATOM   1004  O   PHE A 131       5.918   2.816 -26.359  1.00 93.69           O  
ATOM   1005  CG  PHE A 131       3.654   5.215 -26.750  1.00 93.69           C  
ATOM   1006  CD1 PHE A 131       3.064   5.520 -25.531  1.00 93.69           C  
ATOM   1007  CD2 PHE A 131       4.746   5.965 -27.172  1.00 93.69           C  
ATOM   1008  CE1 PHE A 131       3.559   6.555 -24.734  1.00 93.69           C  
ATOM   1009  CE2 PHE A 131       5.246   7.000 -26.391  1.00 93.69           C  
ATOM   1010  CZ  PHE A 131       4.648   7.293 -25.172  1.00 93.69           C  
ATOM   1011  N   GLU A 132       5.648   2.666 -28.562  1.00 94.38           N  
ATOM   1012  CA  GLU A 132       7.086   2.676 -28.812  1.00 94.38           C  
ATOM   1013  C   GLU A 132       7.648   4.094 -28.719  1.00 94.38           C  
ATOM   1014  CB  GLU A 132       7.414   2.061 -30.172  1.00 94.38           C  
ATOM   1015  O   GLU A 132       7.234   4.977 -29.469  1.00 94.38           O  
ATOM   1016  CG  GLU A 132       7.176   0.559 -30.234  1.00 94.38           C  
ATOM   1017  CD  GLU A 132       7.652  -0.065 -31.531  1.00 94.38           C  
ATOM   1018  OE1 GLU A 132       7.559  -1.305 -31.688  1.00 94.38           O  
ATOM   1019  OE2 GLU A 132       8.133   0.691 -32.406  1.00 94.38           O  
ATOM   1020  N   ILE A 133       8.500   4.297 -27.766  1.00 94.44           N  
ATOM   1021  CA  ILE A 133       9.117   5.609 -27.594  1.00 94.44           C  
ATOM   1022  C   ILE A 133      10.344   5.723 -28.500  1.00 94.44           C  
ATOM   1023  CB  ILE A 133       9.508   5.859 -26.125  1.00 94.44           C  
ATOM   1024  O   ILE A 133      10.547   6.746 -29.156  1.00 94.44           O  
ATOM   1025  CG1 ILE A 133      10.008   7.297 -25.938  1.00 94.44           C  
ATOM   1026  CG2 ILE A 133      10.562   4.852 -25.656  1.00 94.44           C  
ATOM   1027  CD1 ILE A 133      10.227   7.695 -24.484  1.00 94.44           C  
ATOM   1028  N   PHE A 134      11.211   4.719 -28.516  1.00 93.88           N  
ATOM   1029  CA  PHE A 134      12.383   4.609 -29.375  1.00 93.88           C  
ATOM   1030  C   PHE A 134      12.352   3.303 -30.156  1.00 93.88           C  
ATOM   1031  CB  PHE A 134      13.672   4.699 -28.547  1.00 93.88           C  
ATOM   1032  O   PHE A 134      12.797   2.266 -29.656  1.00 93.88           O  
ATOM   1033  CG  PHE A 134      13.852   6.020 -27.859  1.00 93.88           C  
ATOM   1034  CD1 PHE A 134      14.000   7.195 -28.578  1.00 93.88           C  
ATOM   1035  CD2 PHE A 134      13.867   6.090 -26.469  1.00 93.88           C  
ATOM   1036  CE1 PHE A 134      14.172   8.414 -27.938  1.00 93.88           C  
ATOM   1037  CE2 PHE A 134      14.039   7.309 -25.812  1.00 93.88           C  
ATOM   1038  CZ  PHE A 134      14.188   8.469 -26.547  1.00 93.88           C  
ATOM   1039  N   PRO A 135      11.828   3.332 -31.438  1.00 91.88           N  
ATOM   1040  CA  PRO A 135      11.773   2.109 -32.250  1.00 91.88           C  
ATOM   1041  C   PRO A 135      13.156   1.545 -32.562  1.00 91.88           C  
ATOM   1042  CB  PRO A 135      11.062   2.561 -33.531  1.00 91.88           C  
ATOM   1043  O   PRO A 135      14.086   2.303 -32.844  1.00 91.88           O  
ATOM   1044  CG  PRO A 135      10.320   3.797 -33.125  1.00 91.88           C  
ATOM   1045  CD  PRO A 135      11.102   4.508 -32.062  1.00 91.88           C  
ATOM   1046  N   LYS A 136      13.320   0.228 -32.500  1.00 86.94           N  
ATOM   1047  CA  LYS A 136      14.578  -0.493 -32.625  1.00 86.94           C  
ATOM   1048  C   LYS A 136      15.227  -0.205 -33.969  1.00 86.94           C  
ATOM   1049  CB  LYS A 136      14.359  -1.997 -32.469  1.00 86.94           C  
ATOM   1050  O   LYS A 136      16.438   0.030 -34.062  1.00 86.94           O  
ATOM   1051  CG  LYS A 136      15.648  -2.811 -32.438  1.00 86.94           C  
ATOM   1052  CD  LYS A 136      15.367  -4.293 -32.219  1.00 86.94           C  
ATOM   1053  CE  LYS A 136      16.641  -5.117 -32.250  1.00 86.94           C  
ATOM   1054  NZ  LYS A 136      16.375  -6.562 -31.969  1.00 86.94           N  
ATOM   1055  N   ALA A 137      14.508  -0.088 -35.031  1.00 83.00           N  
ATOM   1056  CA  ALA A 137      14.984  -0.007 -36.406  1.00 83.00           C  
ATOM   1057  C   ALA A 137      15.469   1.400 -36.750  1.00 83.00           C  
ATOM   1058  CB  ALA A 137      13.875  -0.420 -37.375  1.00 83.00           C  
ATOM   1059  O   ALA A 137      16.391   1.571 -37.562  1.00 83.00           O  
ATOM   1060  N   THR A 138      14.992   2.363 -36.000  1.00 87.88           N  
ATOM   1061  CA  THR A 138      15.234   3.723 -36.469  1.00 87.88           C  
ATOM   1062  C   THR A 138      16.016   4.523 -35.438  1.00 87.88           C  
ATOM   1063  CB  THR A 138      13.914   4.445 -36.781  1.00 87.88           C  
ATOM   1064  O   THR A 138      16.719   5.477 -35.750  1.00 87.88           O  
ATOM   1065  CG2 THR A 138      13.203   3.793 -37.969  1.00 87.88           C  
ATOM   1066  OG1 THR A 138      13.055   4.398 -35.625  1.00 87.88           O  
ATOM   1067  N   SER A 139      15.977   4.141 -34.219  1.00 89.75           N  
ATOM   1068  CA  SER A 139      16.422   4.992 -33.125  1.00 89.75           C  
ATOM   1069  C   SER A 139      17.891   4.746 -32.781  1.00 89.75           C  
ATOM   1070  CB  SER A 139      15.570   4.750 -31.875  1.00 89.75           C  
ATOM   1071  O   SER A 139      18.562   5.617 -32.250  1.00 89.75           O  
ATOM   1072  OG  SER A 139      14.227   5.156 -32.094  1.00 89.75           O  
ATOM   1073  N   TRP A 140      18.406   3.580 -33.281  1.00 89.88           N  
ATOM   1074  CA  TRP A 140      19.797   3.248 -32.969  1.00 89.88           C  
ATOM   1075  C   TRP A 140      20.469   2.586 -34.156  1.00 89.88           C  
ATOM   1076  CB  TRP A 140      19.875   2.328 -31.750  1.00 89.88           C  
ATOM   1077  O   TRP A 140      20.875   1.422 -34.094  1.00 89.88           O  
ATOM   1078  CG  TRP A 140      18.969   2.717 -30.625  1.00 89.88           C  
ATOM   1079  CD1 TRP A 140      17.797   2.092 -30.266  1.00 89.88           C  
ATOM   1080  CD2 TRP A 140      19.125   3.824 -29.734  1.00 89.88           C  
ATOM   1081  CE2 TRP A 140      18.031   3.809 -28.844  1.00 89.88           C  
ATOM   1082  CE3 TRP A 140      20.094   4.828 -29.594  1.00 89.88           C  
ATOM   1083  NE1 TRP A 140      17.234   2.744 -29.188  1.00 89.88           N  
ATOM   1084  CH2 TRP A 140      18.828   5.730 -27.734  1.00 89.88           C  
ATOM   1085  CZ2 TRP A 140      17.875   4.762 -27.844  1.00 89.88           C  
ATOM   1086  CZ3 TRP A 140      19.938   5.773 -28.594  1.00 89.88           C  
ATOM   1087  N   PRO A 141      20.641   3.164 -35.312  1.00 87.75           N  
ATOM   1088  CA  PRO A 141      21.109   2.576 -36.562  1.00 87.75           C  
ATOM   1089  C   PRO A 141      22.578   2.154 -36.500  1.00 87.75           C  
ATOM   1090  CB  PRO A 141      20.906   3.705 -37.594  1.00 87.75           C  
ATOM   1091  O   PRO A 141      22.969   1.212 -37.188  1.00 87.75           O  
ATOM   1092  CG  PRO A 141      20.844   4.953 -36.750  1.00 87.75           C  
ATOM   1093  CD  PRO A 141      20.281   4.613 -35.406  1.00 87.75           C  
ATOM   1094  N   ASN A 142      23.391   2.744 -35.594  1.00 91.38           N  
ATOM   1095  CA  ASN A 142      24.812   2.438 -35.500  1.00 91.38           C  
ATOM   1096  C   ASN A 142      25.109   1.553 -34.312  1.00 91.38           C  
ATOM   1097  CB  ASN A 142      25.625   3.727 -35.438  1.00 91.38           C  
ATOM   1098  O   ASN A 142      26.281   1.437 -33.906  1.00 91.38           O  
ATOM   1099  CG  ASN A 142      25.484   4.574 -36.688  1.00 91.38           C  
ATOM   1100  ND2 ASN A 142      25.391   5.887 -36.531  1.00 91.38           N  
ATOM   1101  OD1 ASN A 142      25.453   4.055 -37.812  1.00 91.38           O  
ATOM   1102  N   HIS A 143      24.094   1.062 -33.719  1.00 93.44           N  
ATOM   1103  CA  HIS A 143      24.219   0.198 -32.531  1.00 93.44           C  
ATOM   1104  C   HIS A 143      23.422  -1.085 -32.719  1.00 93.44           C  
ATOM   1105  CB  HIS A 143      23.766   0.935 -31.281  1.00 93.44           C  
ATOM   1106  O   HIS A 143      22.469  -1.126 -33.531  1.00 93.44           O  
ATOM   1107  CG  HIS A 143      24.531   2.191 -31.016  1.00 93.44           C  
ATOM   1108  CD2 HIS A 143      25.484   2.469 -30.109  1.00 93.44           C  
ATOM   1109  ND1 HIS A 143      24.328   3.354 -31.734  1.00 93.44           N  
ATOM   1110  CE1 HIS A 143      25.125   4.293 -31.266  1.00 93.44           C  
ATOM   1111  NE2 HIS A 143      25.844   3.781 -30.281  1.00 93.44           N  
ATOM   1112  N   ASP A 144      23.844  -2.164 -32.031  1.00 92.56           N  
ATOM   1113  CA  ASP A 144      23.094  -3.416 -31.969  1.00 92.56           C  
ATOM   1114  C   ASP A 144      22.062  -3.387 -30.859  1.00 92.56           C  
ATOM   1115  CB  ASP A 144      24.047  -4.598 -31.781  1.00 92.56           C  
ATOM   1116  O   ASP A 144      22.406  -3.500 -29.672  1.00 92.56           O  
ATOM   1117  CG  ASP A 144      23.344  -5.941 -31.844  1.00 92.56           C  
ATOM   1118  OD1 ASP A 144      22.109  -5.977 -32.000  1.00 92.56           O  
ATOM   1119  OD2 ASP A 144      24.031  -6.980 -31.734  1.00 92.56           O  
ATOM   1120  N   ALA A 145      20.812  -3.252 -31.219  1.00 88.69           N  
ATOM   1121  CA  ALA A 145      19.719  -3.121 -30.266  1.00 88.69           C  
ATOM   1122  C   ALA A 145      18.969  -4.441 -30.109  1.00 88.69           C  
ATOM   1123  CB  ALA A 145      18.766  -2.018 -30.703  1.00 88.69           C  
ATOM   1124  O   ALA A 145      18.062  -4.555 -29.281  1.00 88.69           O  
ATOM   1125  N   THR A 146      19.438  -5.586 -30.766  1.00 85.44           N  
ATOM   1126  CA  THR A 146      18.812  -6.902 -30.734  1.00 85.44           C  
ATOM   1127  C   THR A 146      19.734  -7.934 -30.109  1.00 85.44           C  
ATOM   1128  CB  THR A 146      18.406  -7.363 -32.156  1.00 85.44           C  
ATOM   1129  O   THR A 146      19.297  -9.008 -29.688  1.00 85.44           O  
ATOM   1130  CG2 THR A 146      17.344  -6.445 -32.750  1.00 85.44           C  
ATOM   1131  OG1 THR A 146      19.562  -7.352 -33.000  1.00 85.44           O  
ATOM   1132  N   GLY A 147      20.953  -7.633 -29.969  1.00 82.94           N  
ATOM   1133  CA  GLY A 147      21.984  -8.547 -29.531  1.00 82.94           C  
ATOM   1134  C   GLY A 147      22.141  -8.602 -28.016  1.00 82.94           C  
ATOM   1135  O   GLY A 147      22.719  -9.539 -27.484  1.00 82.94           O  
ATOM   1136  N   GLY A 148      21.484  -7.746 -27.281  1.00 83.75           N  
ATOM   1137  CA  GLY A 148      21.562  -7.688 -25.828  1.00 83.75           C  
ATOM   1138  C   GLY A 148      20.578  -8.633 -25.141  1.00 83.75           C  
ATOM   1139  O   GLY A 148      19.500  -8.219 -24.719  1.00 83.75           O  
ATOM   1140  N   THR A 149      20.844  -9.930 -25.188  1.00 89.50           N  
ATOM   1141  CA  THR A 149      20.000 -10.922 -24.531  1.00 89.50           C  
ATOM   1142  C   THR A 149      20.734 -11.578 -23.375  1.00 89.50           C  
ATOM   1143  CB  THR A 149      19.531 -12.008 -25.531  1.00 89.50           C  
ATOM   1144  O   THR A 149      21.969 -11.562 -23.328  1.00 89.50           O  
ATOM   1145  CG2 THR A 149      18.781 -11.391 -26.703  1.00 89.50           C  
ATOM   1146  OG1 THR A 149      20.672 -12.711 -26.031  1.00 89.50           O  
ATOM   1147  N   THR A 150      19.984 -12.070 -22.391  1.00 91.81           N  
ATOM   1148  CA  THR A 150      20.594 -12.641 -21.203  1.00 91.81           C  
ATOM   1149  C   THR A 150      19.875 -13.930 -20.797  1.00 91.81           C  
ATOM   1150  CB  THR A 150      20.547 -11.641 -20.031  1.00 91.81           C  
ATOM   1151  O   THR A 150      18.672 -14.086 -21.062  1.00 91.81           O  
ATOM   1152  CG2 THR A 150      19.141 -11.141 -19.766  1.00 91.81           C  
ATOM   1153  OG1 THR A 150      21.031 -12.289 -18.844  1.00 91.81           O  
ATOM   1154  N   VAL A 151      20.625 -14.820 -20.156  1.00 92.06           N  
ATOM   1155  CA  VAL A 151      20.078 -16.078 -19.641  1.00 92.06           C  
ATOM   1156  C   VAL A 151      19.172 -15.789 -18.438  1.00 92.06           C  
ATOM   1157  CB  VAL A 151      21.203 -17.047 -19.234  1.00 92.06           C  
ATOM   1158  O   VAL A 151      18.281 -16.578 -18.125  1.00 92.06           O  
ATOM   1159  CG1 VAL A 151      21.984 -16.516 -18.031  1.00 92.06           C  
ATOM   1160  CG2 VAL A 151      20.625 -18.438 -18.922  1.00 92.06           C  
ATOM   1161  N   ALA A 152      19.438 -14.672 -17.797  1.00 91.38           N  
ATOM   1162  CA  ALA A 152      18.688 -14.273 -16.594  1.00 91.38           C  
ATOM   1163  C   ALA A 152      17.250 -13.914 -16.938  1.00 91.38           C  
ATOM   1164  CB  ALA A 152      19.375 -13.094 -15.914  1.00 91.38           C  
ATOM   1165  O   ALA A 152      16.359 -14.062 -16.109  1.00 91.38           O  
ATOM   1166  N   CYS A 153      17.031 -13.516 -18.141  1.00 92.69           N  
ATOM   1167  CA  CYS A 153      15.688 -13.164 -18.609  1.00 92.69           C  
ATOM   1168  C   CYS A 153      15.242 -14.102 -19.719  1.00 92.69           C  
ATOM   1169  CB  CYS A 153      15.656 -11.719 -19.094  1.00 92.69           C  
ATOM   1170  O   CYS A 153      14.781 -13.641 -20.766  1.00 92.69           O  
ATOM   1171  SG  CYS A 153      15.984 -10.508 -17.797  1.00 92.69           S  
ATOM   1172  N   SER A 154      15.391 -15.352 -19.516  1.00 91.38           N  
ATOM   1173  CA  SER A 154      15.086 -16.344 -20.547  1.00 91.38           C  
ATOM   1174  C   SER A 154      13.578 -16.484 -20.734  1.00 91.38           C  
ATOM   1175  CB  SER A 154      15.688 -17.703 -20.172  1.00 91.38           C  
ATOM   1176  O   SER A 154      12.797 -16.234 -19.812  1.00 91.38           O  
ATOM   1177  OG  SER A 154      15.094 -18.219 -19.000  1.00 91.38           O  
ATOM   1178  N   HIS A 155      13.180 -16.734 -21.906  1.00 89.94           N  
ATOM   1179  CA  HIS A 155      11.797 -17.031 -22.250  1.00 89.94           C  
ATOM   1180  C   HIS A 155      11.688 -18.344 -23.031  1.00 89.94           C  
ATOM   1181  CB  HIS A 155      11.195 -15.883 -23.078  1.00 89.94           C  
ATOM   1182  O   HIS A 155      12.297 -18.484 -24.094  1.00 89.94           O  
ATOM   1183  CG  HIS A 155       9.734 -16.062 -23.375  1.00 89.94           C  
ATOM   1184  CD2 HIS A 155       9.078 -16.234 -24.531  1.00 89.94           C  
ATOM   1185  ND1 HIS A 155       8.773 -16.062 -22.375  1.00 89.94           N  
ATOM   1186  CE1 HIS A 155       7.586 -16.234 -22.938  1.00 89.94           C  
ATOM   1187  NE2 HIS A 155       7.746 -16.344 -24.250  1.00 89.94           N  
ATOM   1188  N   SER A 156      11.086 -19.328 -22.453  1.00 87.56           N  
ATOM   1189  CA  SER A 156      10.906 -20.656 -23.031  1.00 87.56           C  
ATOM   1190  C   SER A 156      12.250 -21.312 -23.344  1.00 87.56           C  
ATOM   1191  CB  SER A 156      10.070 -20.578 -24.312  1.00 87.56           C  
ATOM   1192  O   SER A 156      12.414 -21.953 -24.375  1.00 87.56           O  
ATOM   1193  OG  SER A 156       8.773 -20.078 -24.031  1.00 87.56           O  
ATOM   1194  N   GLY A 157      13.250 -21.062 -22.484  1.00 83.81           N  
ATOM   1195  CA  GLY A 157      14.492 -21.812 -22.578  1.00 83.81           C  
ATOM   1196  C   GLY A 157      15.523 -21.141 -23.469  1.00 83.81           C  
ATOM   1197  O   GLY A 157      16.656 -21.609 -23.578  1.00 83.81           O  
ATOM   1198  N   ALA A 158      15.172 -19.953 -24.062  1.00 91.56           N  
ATOM   1199  CA  ALA A 158      16.078 -19.156 -24.891  1.00 91.56           C  
ATOM   1200  C   ALA A 158      16.422 -17.844 -24.203  1.00 91.56           C  
ATOM   1201  CB  ALA A 158      15.453 -18.906 -26.266  1.00 91.56           C  
ATOM   1202  O   ALA A 158      15.609 -17.281 -23.469  1.00 91.56           O  
ATOM   1203  N   ASN A 159      17.703 -17.422 -24.453  1.00 92.56           N  
ATOM   1204  CA  ASN A 159      18.094 -16.109 -23.938  1.00 92.56           C  
ATOM   1205  C   ASN A 159      17.203 -15.000 -24.484  1.00 92.56           C  
ATOM   1206  CB  ASN A 159      19.562 -15.820 -24.281  1.00 92.56           C  
ATOM   1207  O   ASN A 159      16.938 -14.938 -25.688  1.00 92.56           O  
ATOM   1208  CG  ASN A 159      20.516 -16.797 -23.609  1.00 92.56           C  
ATOM   1209  ND2 ASN A 159      21.797 -16.703 -23.969  1.00 92.56           N  
ATOM   1210  OD1 ASN A 159      20.109 -17.609 -22.781  1.00 92.56           O  
ATOM   1211  N   SER A 160      16.734 -14.234 -23.656  1.00 93.50           N  
ATOM   1212  CA  SER A 160      15.875 -13.102 -23.984  1.00 93.50           C  
ATOM   1213  C   SER A 160      16.219 -11.883 -23.125  1.00 93.50           C  
ATOM   1214  CB  SER A 160      14.398 -13.461 -23.797  1.00 93.50           C  
ATOM   1215  O   SER A 160      17.234 -11.875 -22.438  1.00 93.50           O  
ATOM   1216  OG  SER A 160      13.562 -12.445 -24.328  1.00 93.50           O  
ATOM   1217  N   PHE A 161      15.305 -10.852 -23.359  1.00 94.44           N  
ATOM   1218  CA  PHE A 161      15.461  -9.617 -22.594  1.00 94.44           C  
ATOM   1219  C   PHE A 161      14.102  -8.984 -22.297  1.00 94.44           C  
ATOM   1220  CB  PHE A 161      16.359  -8.625 -23.344  1.00 94.44           C  
ATOM   1221  O   PHE A 161      13.070  -9.492 -22.734  1.00 94.44           O  
ATOM   1222  CG  PHE A 161      16.922  -7.539 -22.469  1.00 94.44           C  
ATOM   1223  CD1 PHE A 161      16.656  -6.203 -22.734  1.00 94.44           C  
ATOM   1224  CD2 PHE A 161      17.719  -7.855 -21.375  1.00 94.44           C  
ATOM   1225  CE1 PHE A 161      17.172  -5.195 -21.922  1.00 94.44           C  
ATOM   1226  CE2 PHE A 161      18.234  -6.855 -20.562  1.00 94.44           C  
ATOM   1227  CZ  PHE A 161      17.969  -5.527 -20.844  1.00 94.44           C  
ATOM   1228  N   TYR A 162      14.109  -7.953 -21.531  1.00 95.00           N  
ATOM   1229  CA  TYR A 162      12.867  -7.262 -21.188  1.00 95.00           C  
ATOM   1230  C   TYR A 162      12.109  -6.848 -22.438  1.00 95.00           C  
ATOM   1231  CB  TYR A 162      13.164  -6.031 -20.328  1.00 95.00           C  
ATOM   1232  O   TYR A 162      12.711  -6.520 -23.469  1.00 95.00           O  
ATOM   1233  CG  TYR A 162      13.695  -6.371 -18.953  1.00 95.00           C  
ATOM   1234  CD1 TYR A 162      12.883  -6.988 -18.000  1.00 95.00           C  
ATOM   1235  CD2 TYR A 162      15.008  -6.066 -18.594  1.00 95.00           C  
ATOM   1236  CE1 TYR A 162      13.367  -7.301 -16.734  1.00 95.00           C  
ATOM   1237  CE2 TYR A 162      15.500  -6.371 -17.328  1.00 95.00           C  
ATOM   1238  OH  TYR A 162      15.156  -7.293 -15.156  1.00 95.00           O  
ATOM   1239  CZ  TYR A 162      14.672  -6.988 -16.406  1.00 95.00           C  
ATOM   1240  N   ARG A 163      10.719  -6.777 -22.453  1.00 93.94           N  
ATOM   1241  CA  ARG A 163       9.875  -6.465 -23.609  1.00 93.94           C  
ATOM   1242  C   ARG A 163       9.695  -4.957 -23.766  1.00 93.94           C  
ATOM   1243  CB  ARG A 163       8.508  -7.141 -23.469  1.00 93.94           C  
ATOM   1244  O   ARG A 163       9.328  -4.480 -24.844  1.00 93.94           O  
ATOM   1245  CG  ARG A 163       8.570  -8.656 -23.422  1.00 93.94           C  
ATOM   1246  CD  ARG A 163       9.219  -9.234 -24.672  1.00 93.94           C  
ATOM   1247  NE  ARG A 163       9.281 -10.688 -24.641  1.00 93.94           N  
ATOM   1248  NH1 ARG A 163      11.586 -10.805 -24.641  1.00 93.94           N  
ATOM   1249  NH2 ARG A 163      10.336 -12.727 -24.578  1.00 93.94           N  
ATOM   1250  CZ  ARG A 163      10.398 -11.406 -24.609  1.00 93.94           C  
ATOM   1251  N   ASN A 164      10.094  -4.195 -22.609  1.00 94.81           N  
ATOM   1252  CA  ASN A 164       9.930  -2.748 -22.672  1.00 94.81           C  
ATOM   1253  C   ASN A 164      11.273  -2.035 -22.750  1.00 94.81           C  
ATOM   1254  CB  ASN A 164       9.125  -2.242 -21.469  1.00 94.81           C  
ATOM   1255  O   ASN A 164      11.328  -0.813 -22.906  1.00 94.81           O  
ATOM   1256  CG  ASN A 164       7.680  -2.693 -21.500  1.00 94.81           C  
ATOM   1257  ND2 ASN A 164       7.129  -2.992 -20.328  1.00 94.81           N  
ATOM   1258  OD1 ASN A 164       7.062  -2.773 -22.562  1.00 94.81           O  
ATOM   1259  N   LEU A 165      12.398  -2.785 -22.656  1.00 95.94           N  
ATOM   1260  CA  LEU A 165      13.734  -2.193 -22.641  1.00 95.94           C  
ATOM   1261  C   LEU A 165      14.609  -2.791 -23.734  1.00 95.94           C  
ATOM   1262  CB  LEU A 165      14.391  -2.398 -21.281  1.00 95.94           C  
ATOM   1263  O   LEU A 165      14.391  -3.928 -24.156  1.00 95.94           O  
ATOM   1264  CG  LEU A 165      13.664  -1.780 -20.078  1.00 95.94           C  
ATOM   1265  CD1 LEU A 165      14.312  -2.236 -18.766  1.00 95.94           C  
ATOM   1266  CD2 LEU A 165      13.664  -0.259 -20.172  1.00 95.94           C  
ATOM   1267  N   LEU A 166      15.570  -2.035 -24.109  1.00 95.50           N  
ATOM   1268  CA  LEU A 166      16.562  -2.479 -25.094  1.00 95.50           C  
ATOM   1269  C   LEU A 166      17.969  -2.406 -24.516  1.00 95.50           C  
ATOM   1270  CB  LEU A 166      16.484  -1.628 -26.359  1.00 95.50           C  
ATOM   1271  O   LEU A 166      18.344  -1.403 -23.906  1.00 95.50           O  
ATOM   1272  CG  LEU A 166      15.164  -1.696 -27.141  1.00 95.50           C  
ATOM   1273  CD1 LEU A 166      15.164  -0.671 -28.266  1.00 95.50           C  
ATOM   1274  CD2 LEU A 166      14.938  -3.102 -27.688  1.00 95.50           C  
ATOM   1275  N   TRP A 167      18.609  -3.502 -24.688  1.00 95.00           N  
ATOM   1276  CA  TRP A 167      20.016  -3.510 -24.312  1.00 95.00           C  
ATOM   1277  C   TRP A 167      20.906  -3.104 -25.500  1.00 95.00           C  
ATOM   1278  CB  TRP A 167      20.438  -4.895 -23.812  1.00 95.00           C  
ATOM   1279  O   TRP A 167      21.156  -3.908 -26.391  1.00 95.00           O  
ATOM   1280  CG  TRP A 167      21.734  -4.902 -23.047  1.00 95.00           C  
ATOM   1281  CD1 TRP A 167      22.688  -3.928 -23.047  1.00 95.00           C  
ATOM   1282  CD2 TRP A 167      22.203  -5.938 -22.188  1.00 95.00           C  
ATOM   1283  CE2 TRP A 167      23.469  -5.523 -21.688  1.00 95.00           C  
ATOM   1284  CE3 TRP A 167      21.688  -7.176 -21.781  1.00 95.00           C  
ATOM   1285  NE1 TRP A 167      23.734  -4.297 -22.234  1.00 95.00           N  
ATOM   1286  CH2 TRP A 167      23.688  -7.516 -20.438  1.00 95.00           C  
ATOM   1287  CZ2 TRP A 167      24.219  -6.309 -20.812  1.00 95.00           C  
ATOM   1288  CZ3 TRP A 167      22.438  -7.953 -20.906  1.00 95.00           C  
ATOM   1289  N   ILE A 168      21.453  -1.847 -25.422  1.00 94.44           N  
ATOM   1290  CA  ILE A 168      22.203  -1.293 -26.547  1.00 94.44           C  
ATOM   1291  C   ILE A 168      23.672  -1.691 -26.422  1.00 94.44           C  
ATOM   1292  CB  ILE A 168      22.062   0.245 -26.609  1.00 94.44           C  
ATOM   1293  O   ILE A 168      24.344  -1.335 -25.453  1.00 94.44           O  
ATOM   1294  CG1 ILE A 168      20.594   0.652 -26.609  1.00 94.44           C  
ATOM   1295  CG2 ILE A 168      22.781   0.795 -27.859  1.00 94.44           C  
ATOM   1296  CD1 ILE A 168      19.812   0.158 -27.812  1.00 94.44           C  
ATOM   1297  N   VAL A 169      24.172  -2.436 -27.422  1.00 94.00           N  
ATOM   1298  CA  VAL A 169      25.562  -2.873 -27.391  1.00 94.00           C  
ATOM   1299  C   VAL A 169      26.266  -2.465 -28.688  1.00 94.00           C  
ATOM   1300  CB  VAL A 169      25.672  -4.398 -27.188  1.00 94.00           C  
ATOM   1301  O   VAL A 169      25.625  -1.947 -29.609  1.00 94.00           O  
ATOM   1302  CG1 VAL A 169      25.094  -4.805 -25.828  1.00 94.00           C  
ATOM   1303  CG2 VAL A 169      24.969  -5.145 -28.312  1.00 94.00           C  
ATOM   1304  N   LYS A 170      27.484  -2.764 -28.797  1.00 93.62           N  
ATOM   1305  CA  LYS A 170      28.312  -2.367 -29.938  1.00 93.62           C  
ATOM   1306  C   LYS A 170      27.828  -3.033 -31.219  1.00 93.62           C  
ATOM   1307  CB  LYS A 170      29.781  -2.719 -29.688  1.00 93.62           C  
ATOM   1308  O   LYS A 170      27.297  -4.145 -31.188  1.00 93.62           O  
ATOM   1309  CG  LYS A 170      30.078  -4.211 -29.719  1.00 93.62           C  
ATOM   1310  CD  LYS A 170      31.562  -4.492 -29.562  1.00 93.62           C  
ATOM   1311  CE  LYS A 170      31.859  -5.980 -29.641  1.00 93.62           C  
ATOM   1312  NZ  LYS A 170      33.312  -6.266 -29.469  1.00 93.62           N  
ATOM   1313  N   LYS A 171      27.781  -2.404 -32.281  1.00 92.62           N  
ATOM   1314  CA  LYS A 171      27.594  -2.936 -33.625  1.00 92.62           C  
ATOM   1315  C   LYS A 171      28.922  -3.086 -34.344  1.00 92.62           C  
ATOM   1316  CB  LYS A 171      26.656  -2.035 -34.438  1.00 92.62           C  
ATOM   1317  O   LYS A 171      29.656  -2.109 -34.500  1.00 92.62           O  
ATOM   1318  CG  LYS A 171      26.219  -2.635 -35.750  1.00 92.62           C  
ATOM   1319  CD  LYS A 171      25.188  -1.749 -36.438  1.00 92.62           C  
ATOM   1320  CE  LYS A 171      24.719  -2.369 -37.750  1.00 92.62           C  
ATOM   1321  NZ  LYS A 171      23.672  -1.537 -38.406  1.00 92.62           N  
ATOM   1322  N   GLU A 172      29.312  -4.320 -34.594  1.00 89.50           N  
ATOM   1323  CA  GLU A 172      30.625  -4.617 -35.156  1.00 89.50           C  
ATOM   1324  C   GLU A 172      31.734  -4.223 -34.156  1.00 89.50           C  
ATOM   1325  CB  GLU A 172      30.828  -3.902 -36.469  1.00 89.50           C  
ATOM   1326  O   GLU A 172      31.797  -4.746 -33.062  1.00 89.50           O  
ATOM   1327  CG  GLU A 172      29.875  -4.359 -37.562  1.00 89.50           C  
ATOM   1328  CD  GLU A 172      30.062  -3.629 -38.875  1.00 89.50           C  
ATOM   1329  OE1 GLU A 172      29.359  -3.938 -39.875  1.00 89.50           O  
ATOM   1330  OE2 GLU A 172      30.953  -2.738 -38.938  1.00 89.50           O  
ATOM   1331  N   ASN A 173      32.500  -3.369 -34.344  1.00 89.25           N  
ATOM   1332  CA  ASN A 173      33.594  -3.027 -33.438  1.00 89.25           C  
ATOM   1333  C   ASN A 173      33.562  -1.558 -33.031  1.00 89.25           C  
ATOM   1334  CB  ASN A 173      34.938  -3.355 -34.062  1.00 89.25           C  
ATOM   1335  O   ASN A 173      34.562  -0.975 -32.656  1.00 89.25           O  
ATOM   1336  CG  ASN A 173      35.219  -4.848 -34.156  1.00 89.25           C  
ATOM   1337  ND2 ASN A 173      35.938  -5.266 -35.188  1.00 89.25           N  
ATOM   1338  OD1 ASN A 173      34.750  -5.617 -33.312  1.00 89.25           O  
ATOM   1339  N   SER A 174      32.375  -0.980 -33.188  1.00 92.69           N  
ATOM   1340  CA  SER A 174      32.250   0.438 -32.844  1.00 92.69           C  
ATOM   1341  C   SER A 174      31.016   0.720 -32.000  1.00 92.69           C  
ATOM   1342  CB  SER A 174      32.219   1.280 -34.125  1.00 92.69           C  
ATOM   1343  O   SER A 174      29.984   0.068 -32.188  1.00 92.69           O  
ATOM   1344  OG  SER A 174      30.984   1.081 -34.812  1.00 92.69           O  
ATOM   1345  N   TYR A 175      31.156   1.689 -31.078  1.00 93.25           N  
ATOM   1346  CA  TYR A 175      30.062   2.219 -30.266  1.00 93.25           C  
ATOM   1347  C   TYR A 175      30.109   3.742 -30.219  1.00 93.25           C  
ATOM   1348  CB  TYR A 175      30.125   1.649 -28.844  1.00 93.25           C  
ATOM   1349  O   TYR A 175      30.688   4.320 -29.297  1.00 93.25           O  
ATOM   1350  CG  TYR A 175      28.859   1.846 -28.062  1.00 93.25           C  
ATOM   1351  CD1 TYR A 175      28.547   3.082 -27.484  1.00 93.25           C  
ATOM   1352  CD2 TYR A 175      27.969   0.797 -27.875  1.00 93.25           C  
ATOM   1353  CE1 TYR A 175      27.391   3.266 -26.766  1.00 93.25           C  
ATOM   1354  CE2 TYR A 175      26.797   0.971 -27.141  1.00 93.25           C  
ATOM   1355  OH  TYR A 175      25.359   2.385 -25.859  1.00 93.25           O  
ATOM   1356  CZ  TYR A 175      26.516   2.207 -26.594  1.00 93.25           C  
ATOM   1357  N   PRO A 176      29.641   4.355 -31.266  1.00 94.25           N  
ATOM   1358  CA  PRO A 176      29.641   5.820 -31.234  1.00 94.25           C  
ATOM   1359  C   PRO A 176      28.719   6.402 -30.188  1.00 94.25           C  
ATOM   1360  CB  PRO A 176      29.172   6.191 -32.656  1.00 94.25           C  
ATOM   1361  O   PRO A 176      27.797   5.723 -29.719  1.00 94.25           O  
ATOM   1362  CG  PRO A 176      28.328   5.031 -33.094  1.00 94.25           C  
ATOM   1363  CD  PRO A 176      28.875   3.785 -32.438  1.00 94.25           C  
ATOM   1364  N   LYS A 177      29.094   7.590 -29.781  1.00 93.94           N  
ATOM   1365  CA  LYS A 177      28.219   8.297 -28.828  1.00 93.94           C  
ATOM   1366  C   LYS A 177      26.797   8.367 -29.359  1.00 93.94           C  
ATOM   1367  CB  LYS A 177      28.750   9.703 -28.562  1.00 93.94           C  
ATOM   1368  O   LYS A 177      26.562   8.695 -30.531  1.00 93.94           O  
ATOM   1369  CG  LYS A 177      27.938  10.500 -27.562  1.00 93.94           C  
ATOM   1370  CD  LYS A 177      28.484  11.906 -27.375  1.00 93.94           C  
ATOM   1371  CE  LYS A 177      27.594  12.742 -26.469  1.00 93.94           C  
ATOM   1372  NZ  LYS A 177      28.109  14.125 -26.297  1.00 93.94           N  
ATOM   1373  N   LEU A 178      25.844   7.922 -28.469  1.00 93.06           N  
ATOM   1374  CA  LEU A 178      24.453   7.953 -28.875  1.00 93.06           C  
ATOM   1375  C   LEU A 178      23.703   9.078 -28.156  1.00 93.06           C  
ATOM   1376  CB  LEU A 178      23.766   6.609 -28.578  1.00 93.06           C  
ATOM   1377  O   LEU A 178      24.062   9.461 -27.047  1.00 93.06           O  
ATOM   1378  CG  LEU A 178      23.750   6.164 -27.125  1.00 93.06           C  
ATOM   1379  CD1 LEU A 178      22.578   6.820 -26.391  1.00 93.06           C  
ATOM   1380  CD2 LEU A 178      23.656   4.645 -27.031  1.00 93.06           C  
ATOM   1381  N   SER A 179      22.797   9.656 -28.891  1.00 94.19           N  
ATOM   1382  CA  SER A 179      21.938  10.719 -28.375  1.00 94.19           C  
ATOM   1383  C   SER A 179      20.562  10.688 -29.047  1.00 94.19           C  
ATOM   1384  CB  SER A 179      22.594  12.086 -28.594  1.00 94.19           C  
ATOM   1385  O   SER A 179      20.453  10.789 -30.266  1.00 94.19           O  
ATOM   1386  OG  SER A 179      21.766  13.117 -28.094  1.00 94.19           O  
ATOM   1387  N   ASN A 180      19.578  10.547 -28.203  1.00 94.38           N  
ATOM   1388  CA  ASN A 180      18.203  10.547 -28.688  1.00 94.38           C  
ATOM   1389  C   ASN A 180      17.266  11.195 -27.688  1.00 94.38           C  
ATOM   1390  CB  ASN A 180      17.750   9.117 -29.000  1.00 94.38           C  
ATOM   1391  O   ASN A 180      17.516  11.156 -26.469  1.00 94.38           O  
ATOM   1392  CG  ASN A 180      16.766   9.062 -30.156  1.00 94.38           C  
ATOM   1393  ND2 ASN A 180      16.578   7.867 -30.703  1.00 94.38           N  
ATOM   1394  OD1 ASN A 180      16.203  10.078 -30.562  1.00 94.38           O  
ATOM   1395  N   SER A 181      16.203  11.812 -28.266  1.00 94.88           N  
ATOM   1396  CA  SER A 181      15.266  12.516 -27.406  1.00 94.88           C  
ATOM   1397  C   SER A 181      13.820  12.211 -27.781  1.00 94.88           C  
ATOM   1398  CB  SER A 181      15.508  14.023 -27.469  1.00 94.88           C  
ATOM   1399  O   SER A 181      13.539  11.844 -28.922  1.00 94.88           O  
ATOM   1400  OG  SER A 181      15.266  14.523 -28.766  1.00 94.88           O  
ATOM   1401  N   TYR A 182      13.023  12.336 -26.812  1.00 95.12           N  
ATOM   1402  CA  TYR A 182      11.586  12.172 -27.016  1.00 95.12           C  
ATOM   1403  C   TYR A 182      10.812  13.289 -26.328  1.00 95.12           C  
ATOM   1404  CB  TYR A 182      11.117  10.812 -26.484  1.00 95.12           C  
ATOM   1405  O   TYR A 182      11.047  13.586 -25.156  1.00 95.12           O  
ATOM   1406  CG  TYR A 182       9.625  10.617 -26.562  1.00 95.12           C  
ATOM   1407  CD1 TYR A 182       8.820  10.844 -25.438  1.00 95.12           C  
ATOM   1408  CD2 TYR A 182       9.016  10.203 -27.734  1.00 95.12           C  
ATOM   1409  CE1 TYR A 182       7.445  10.664 -25.500  1.00 95.12           C  
ATOM   1410  CE2 TYR A 182       7.637  10.016 -27.797  1.00 95.12           C  
ATOM   1411  OH  TYR A 182       5.496  10.070 -26.734  1.00 95.12           O  
ATOM   1412  CZ  TYR A 182       6.859  10.250 -26.688  1.00 95.12           C  
ATOM   1413  N   THR A 183       9.891  13.867 -27.156  1.00 95.50           N  
ATOM   1414  CA  THR A 183       9.000  14.883 -26.609  1.00 95.50           C  
ATOM   1415  C   THR A 183       7.586  14.336 -26.453  1.00 95.50           C  
ATOM   1416  CB  THR A 183       8.969  16.141 -27.500  1.00 95.50           C  
ATOM   1417  O   THR A 183       7.012  13.797 -27.391  1.00 95.50           O  
ATOM   1418  CG2 THR A 183       8.086  17.219 -26.891  1.00 95.50           C  
ATOM   1419  OG1 THR A 183      10.297  16.641 -27.656  1.00 95.50           O  
ATOM   1420  N   ASN A 184       7.074  14.484 -25.141  1.00 95.25           N  
ATOM   1421  CA  ASN A 184       5.750  13.961 -24.828  1.00 95.25           C  
ATOM   1422  C   ASN A 184       4.652  14.750 -25.531  1.00 95.25           C  
ATOM   1423  CB  ASN A 184       5.520  13.969 -23.312  1.00 95.25           C  
ATOM   1424  O   ASN A 184       4.406  15.914 -25.203  1.00 95.25           O  
ATOM   1425  CG  ASN A 184       4.148  13.438 -22.938  1.00 95.25           C  
ATOM   1426  ND2 ASN A 184       3.787  13.594 -21.672  1.00 95.25           N  
ATOM   1427  OD1 ASN A 184       3.426  12.891 -23.766  1.00 95.25           O  
ATOM   1428  N   ASN A 185       3.893  14.055 -26.453  1.00 93.69           N  
ATOM   1429  CA  ASN A 185       2.797  14.680 -27.188  1.00 93.69           C  
ATOM   1430  C   ASN A 185       1.503  13.883 -27.047  1.00 93.69           C  
ATOM   1431  CB  ASN A 185       3.164  14.820 -28.672  1.00 93.69           C  
ATOM   1432  O   ASN A 185       0.602  13.992 -27.875  1.00 93.69           O  
ATOM   1433  CG  ASN A 185       3.488  13.492 -29.328  1.00 93.69           C  
ATOM   1434  ND2 ASN A 185       3.707  13.523 -30.641  1.00 93.69           N  
ATOM   1435  OD1 ASN A 185       3.539  12.461 -28.656  1.00 93.69           O  
ATOM   1436  N   LYS A 186       1.335  13.055 -26.016  1.00 91.38           N  
ATOM   1437  CA  LYS A 186       0.247  12.094 -25.844  1.00 91.38           C  
ATOM   1438  C   LYS A 186      -0.902  12.711 -25.047  1.00 91.38           C  
ATOM   1439  CB  LYS A 186       0.753  10.836 -25.156  1.00 91.38           C  
ATOM   1440  O   LYS A 186      -1.979  12.117 -24.953  1.00 91.38           O  
ATOM   1441  CG  LYS A 186       1.714  10.008 -26.000  1.00 91.38           C  
ATOM   1442  CD  LYS A 186       1.013   9.391 -27.203  1.00 91.38           C  
ATOM   1443  CE  LYS A 186       1.937   8.453 -27.969  1.00 91.38           C  
ATOM   1444  NZ  LYS A 186       1.262   7.863 -29.156  1.00 91.38           N  
ATOM   1445  N   GLY A 187      -0.767  14.039 -24.578  1.00 88.25           N  
ATOM   1446  CA  GLY A 187      -1.828  14.711 -23.828  1.00 88.25           C  
ATOM   1447  C   GLY A 187      -1.924  14.258 -22.391  1.00 88.25           C  
ATOM   1448  O   GLY A 187      -2.678  14.836 -21.609  1.00 88.25           O  
ATOM   1449  N   ASN A 188      -1.229  13.156 -21.984  1.00 91.31           N  
ATOM   1450  CA  ASN A 188      -1.132  12.633 -20.625  1.00 91.31           C  
ATOM   1451  C   ASN A 188       0.321  12.469 -20.188  1.00 91.31           C  
ATOM   1452  CB  ASN A 188      -1.874  11.297 -20.516  1.00 91.31           C  
ATOM   1453  O   ASN A 188       1.233  12.547 -21.016  1.00 91.31           O  
ATOM   1454  CG  ASN A 188      -3.344  11.414 -20.859  1.00 91.31           C  
ATOM   1455  ND2 ASN A 188      -3.871  10.406 -21.547  1.00 91.31           N  
ATOM   1456  OD1 ASN A 188      -3.998  12.406 -20.531  1.00 91.31           O  
ATOM   1457  N   GLU A 189       0.531  12.312 -18.797  1.00 93.62           N  
ATOM   1458  CA  GLU A 189       1.875  12.031 -18.297  1.00 93.62           C  
ATOM   1459  C   GLU A 189       2.408  10.711 -18.844  1.00 93.62           C  
ATOM   1460  CB  GLU A 189       1.886  12.008 -16.766  1.00 93.62           C  
ATOM   1461  O   GLU A 189       1.663   9.742 -18.969  1.00 93.62           O  
ATOM   1462  CG  GLU A 189       1.656  13.367 -16.125  1.00 93.62           C  
ATOM   1463  CD  GLU A 189       1.603  13.312 -14.609  1.00 93.62           C  
ATOM   1464  OE1 GLU A 189       2.467  13.930 -13.945  1.00 93.62           O  
ATOM   1465  OE2 GLU A 189       0.689  12.648 -14.070  1.00 93.62           O  
ATOM   1466  N   VAL A 190       3.637  10.703 -19.297  1.00 95.38           N  
ATOM   1467  CA  VAL A 190       4.250   9.516 -19.875  1.00 95.38           C  
ATOM   1468  C   VAL A 190       5.328   8.969 -18.938  1.00 95.38           C  
ATOM   1469  CB  VAL A 190       4.855   9.812 -21.266  1.00 95.38           C  
ATOM   1470  O   VAL A 190       6.199   9.719 -18.500  1.00 95.38           O  
ATOM   1471  CG1 VAL A 190       5.691   8.633 -21.766  1.00 95.38           C  
ATOM   1472  CG2 VAL A 190       3.750  10.141 -22.266  1.00 95.38           C  
ATOM   1473  N   LEU A 191       5.145   7.676 -18.594  1.00 95.62           N  
ATOM   1474  CA  LEU A 191       6.137   6.984 -17.781  1.00 95.62           C  
ATOM   1475  C   LEU A 191       7.207   6.344 -18.656  1.00 95.62           C  
ATOM   1476  CB  LEU A 191       5.465   5.914 -16.906  1.00 95.62           C  
ATOM   1477  O   LEU A 191       6.895   5.516 -19.516  1.00 95.62           O  
ATOM   1478  CG  LEU A 191       6.398   5.016 -16.094  1.00 95.62           C  
ATOM   1479  CD1 LEU A 191       7.129   5.828 -15.031  1.00 95.62           C  
ATOM   1480  CD2 LEU A 191       5.621   3.869 -15.461  1.00 95.62           C  
ATOM   1481  N   VAL A 192       8.477   6.703 -18.438  1.00 95.88           N  
ATOM   1482  CA  VAL A 192       9.609   6.168 -19.188  1.00 95.88           C  
ATOM   1483  C   VAL A 192      10.547   5.422 -18.234  1.00 95.88           C  
ATOM   1484  CB  VAL A 192      10.375   7.289 -19.922  1.00 95.88           C  
ATOM   1485  O   VAL A 192      11.016   5.984 -17.250  1.00 95.88           O  
ATOM   1486  CG1 VAL A 192      11.531   6.703 -20.734  1.00 95.88           C  
ATOM   1487  CG2 VAL A 192       9.430   8.078 -20.828  1.00 95.88           C  
ATOM   1488  N   ILE A 193      10.758   4.168 -18.578  1.00 96.31           N  
ATOM   1489  CA  ILE A 193      11.641   3.334 -17.766  1.00 96.31           C  
ATOM   1490  C   ILE A 193      12.953   3.094 -18.500  1.00 96.31           C  
ATOM   1491  CB  ILE A 193      10.977   1.988 -17.406  1.00 96.31           C  
ATOM   1492  O   ILE A 193      12.953   2.818 -19.703  1.00 96.31           O  
ATOM   1493  CG1 ILE A 193       9.641   2.227 -16.688  1.00 96.31           C  
ATOM   1494  CG2 ILE A 193      11.914   1.141 -16.531  1.00 96.31           C  
ATOM   1495  CD1 ILE A 193       8.812   0.962 -16.484  1.00 96.31           C  
ATOM   1496  N   TRP A 194      14.062   3.117 -17.797  1.00 96.56           N  
ATOM   1497  CA  TRP A 194      15.375   2.902 -18.391  1.00 96.56           C  
ATOM   1498  C   TRP A 194      16.359   2.357 -17.375  1.00 96.56           C  
ATOM   1499  CB  TRP A 194      15.914   4.203 -19.000  1.00 96.56           C  
ATOM   1500  O   TRP A 194      16.031   2.230 -16.188  1.00 96.56           O  
ATOM   1501  CG  TRP A 194      16.000   5.336 -18.016  1.00 96.56           C  
ATOM   1502  CD1 TRP A 194      15.008   6.203 -17.672  1.00 96.56           C  
ATOM   1503  CD2 TRP A 194      17.156   5.727 -17.266  1.00 96.56           C  
ATOM   1504  CE2 TRP A 194      16.781   6.840 -16.484  1.00 96.56           C  
ATOM   1505  CE3 TRP A 194      18.469   5.242 -17.188  1.00 96.56           C  
ATOM   1506  NE1 TRP A 194      15.469   7.105 -16.734  1.00 96.56           N  
ATOM   1507  CH2 TRP A 194      18.969   6.984 -15.555  1.00 96.56           C  
ATOM   1508  CZ2 TRP A 194      17.688   7.477 -15.617  1.00 96.56           C  
ATOM   1509  CZ3 TRP A 194      19.359   5.879 -16.328  1.00 96.56           C  
ATOM   1510  N   GLY A 195      17.609   2.057 -17.828  1.00 96.75           N  
ATOM   1511  CA  GLY A 195      18.547   1.464 -16.875  1.00 96.75           C  
ATOM   1512  C   GLY A 195      20.000   1.689 -17.250  1.00 96.75           C  
ATOM   1513  O   GLY A 195      20.297   2.172 -18.359  1.00 96.75           O  
ATOM   1514  N   VAL A 196      20.875   1.294 -16.312  1.00 97.31           N  
ATOM   1515  CA  VAL A 196      22.328   1.386 -16.500  1.00 97.31           C  
ATOM   1516  C   VAL A 196      22.969   0.030 -16.219  1.00 97.31           C  
ATOM   1517  CB  VAL A 196      22.953   2.471 -15.602  1.00 97.31           C  
ATOM   1518  O   VAL A 196      22.797  -0.533 -15.141  1.00 97.31           O  
ATOM   1519  CG1 VAL A 196      24.453   2.553 -15.820  1.00 97.31           C  
ATOM   1520  CG2 VAL A 196      22.297   3.826 -15.859  1.00 97.31           C  
ATOM   1521  N   HIS A 197      23.641  -0.421 -17.203  1.00 96.88           N  
ATOM   1522  CA  HIS A 197      24.312  -1.703 -17.047  1.00 96.88           C  
ATOM   1523  C   HIS A 197      25.672  -1.530 -16.375  1.00 96.88           C  
ATOM   1524  CB  HIS A 197      24.484  -2.387 -18.406  1.00 96.88           C  
ATOM   1525  O   HIS A 197      26.469  -0.689 -16.781  1.00 96.88           O  
ATOM   1526  CG  HIS A 197      25.141  -3.729 -18.328  1.00 96.88           C  
ATOM   1527  CD2 HIS A 197      24.828  -4.828 -17.594  1.00 96.88           C  
ATOM   1528  ND1 HIS A 197      26.266  -4.047 -19.047  1.00 96.88           N  
ATOM   1529  CE1 HIS A 197      26.625  -5.293 -18.766  1.00 96.88           C  
ATOM   1530  NE2 HIS A 197      25.766  -5.789 -17.891  1.00 96.88           N  
ATOM   1531  N   HIS A 198      25.906  -2.338 -15.352  1.00 96.62           N  
ATOM   1532  CA  HIS A 198      27.172  -2.359 -14.617  1.00 96.62           C  
ATOM   1533  C   HIS A 198      27.906  -3.672 -14.836  1.00 96.62           C  
ATOM   1534  CB  HIS A 198      26.922  -2.139 -13.117  1.00 96.62           C  
ATOM   1535  O   HIS A 198      27.594  -4.680 -14.195  1.00 96.62           O  
ATOM   1536  CG  HIS A 198      26.156  -0.886 -12.812  1.00 96.62           C  
ATOM   1537  CD2 HIS A 198      24.828  -0.661 -12.680  1.00 96.62           C  
ATOM   1538  ND1 HIS A 198      26.781   0.328 -12.617  1.00 96.62           N  
ATOM   1539  CE1 HIS A 198      25.859   1.248 -12.367  1.00 96.62           C  
ATOM   1540  NE2 HIS A 198      24.672   0.674 -12.398  1.00 96.62           N  
ATOM   1541  N   PRO A 199      28.891  -3.643 -15.711  1.00 95.38           N  
ATOM   1542  CA  PRO A 199      29.625  -4.871 -16.031  1.00 95.38           C  
ATOM   1543  C   PRO A 199      30.516  -5.348 -14.891  1.00 95.38           C  
ATOM   1544  CB  PRO A 199      30.469  -4.477 -17.250  1.00 95.38           C  
ATOM   1545  O   PRO A 199      30.953  -4.535 -14.070  1.00 95.38           O  
ATOM   1546  CG  PRO A 199      29.781  -3.268 -17.812  1.00 95.38           C  
ATOM   1547  CD  PRO A 199      29.125  -2.529 -16.688  1.00 95.38           C  
ATOM   1548  N   PRO A 200      30.875  -6.617 -14.914  1.00 95.19           N  
ATOM   1549  CA  PRO A 200      31.672  -7.195 -13.820  1.00 95.19           C  
ATOM   1550  C   PRO A 200      33.156  -6.902 -13.945  1.00 95.19           C  
ATOM   1551  CB  PRO A 200      31.391  -8.695 -13.945  1.00 95.19           C  
ATOM   1552  O   PRO A 200      33.906  -6.965 -12.961  1.00 95.19           O  
ATOM   1553  CG  PRO A 200      31.062  -8.906 -15.383  1.00 95.19           C  
ATOM   1554  CD  PRO A 200      30.312  -7.695 -15.883  1.00 95.19           C  
ATOM   1555  N   ASN A 201      33.625  -6.574 -15.195  1.00 95.44           N  
ATOM   1556  CA  ASN A 201      35.062  -6.281 -15.445  1.00 95.44           C  
ATOM   1557  C   ASN A 201      35.219  -5.441 -16.703  1.00 95.44           C  
ATOM   1558  CB  ASN A 201      35.844  -7.578 -15.547  1.00 95.44           C  
ATOM   1559  O   ASN A 201      34.281  -5.266 -17.484  1.00 95.44           O  
ATOM   1560  CG  ASN A 201      35.281  -8.531 -16.578  1.00 95.44           C  
ATOM   1561  ND2 ASN A 201      34.969  -9.750 -16.156  1.00 95.44           N  
ATOM   1562  OD1 ASN A 201      35.156  -8.188 -17.750  1.00 95.44           O  
ATOM   1563  N   TYR A 202      36.438  -4.957 -16.891  1.00 95.06           N  
ATOM   1564  CA  TYR A 202      36.750  -4.051 -18.000  1.00 95.06           C  
ATOM   1565  C   TYR A 202      36.750  -4.789 -19.328  1.00 95.06           C  
ATOM   1566  CB  TYR A 202      38.094  -3.383 -17.766  1.00 95.06           C  
ATOM   1567  O   TYR A 202      36.469  -4.191 -20.375  1.00 95.06           O  
ATOM   1568  CG  TYR A 202      38.062  -2.213 -16.812  1.00 95.06           C  
ATOM   1569  CD1 TYR A 202      37.500  -0.996 -17.203  1.00 95.06           C  
ATOM   1570  CD2 TYR A 202      38.562  -2.324 -15.523  1.00 95.06           C  
ATOM   1571  CE1 TYR A 202      37.469   0.086 -16.328  1.00 95.06           C  
ATOM   1572  CE2 TYR A 202      38.531  -1.249 -14.641  1.00 95.06           C  
ATOM   1573  OH  TYR A 202      37.938   1.017 -14.188  1.00 95.06           O  
ATOM   1574  CZ  TYR A 202      37.969  -0.051 -15.055  1.00 95.06           C  
ATOM   1575  N   ARG A 203      37.031  -6.098 -19.266  1.00 94.81           N  
ATOM   1576  CA  ARG A 203      36.938  -6.906 -20.484  1.00 94.81           C  
ATOM   1577  C   ARG A 203      35.531  -6.918 -21.047  1.00 94.81           C  
ATOM   1578  CB  ARG A 203      37.406  -8.336 -20.203  1.00 94.81           C  
ATOM   1579  O   ARG A 203      35.344  -6.719 -22.250  1.00 94.81           O  
ATOM   1580  CG  ARG A 203      37.500  -9.211 -21.453  1.00 94.81           C  
ATOM   1581  CD  ARG A 203      38.000 -10.609 -21.125  1.00 94.81           C  
ATOM   1582  NE  ARG A 203      38.062 -11.453 -22.312  1.00 94.81           N  
ATOM   1583  NH1 ARG A 203      39.062 -13.242 -21.250  1.00 94.81           N  
ATOM   1584  NH2 ARG A 203      38.562 -13.359 -23.484  1.00 94.81           N  
ATOM   1585  CZ  ARG A 203      38.562 -12.680 -22.344  1.00 94.81           C  
ATOM   1586  N   ASP A 204      34.562  -7.234 -20.266  1.00 93.12           N  
ATOM   1587  CA  ASP A 204      33.156  -7.246 -20.641  1.00 93.12           C  
ATOM   1588  C   ASP A 204      32.688  -5.859 -21.094  1.00 93.12           C  
ATOM   1589  CB  ASP A 204      32.281  -7.742 -19.484  1.00 93.12           C  
ATOM   1590  O   ASP A 204      31.922  -5.730 -22.047  1.00 93.12           O  
ATOM   1591  CG  ASP A 204      32.344  -9.242 -19.297  1.00 93.12           C  
ATOM   1592  OD1 ASP A 204      33.031  -9.930 -20.094  1.00 93.12           O  
ATOM   1593  OD2 ASP A 204      31.719  -9.750 -18.328  1.00 93.12           O  
ATOM   1594  N   GLN A 205      33.125  -4.824 -20.422  1.00 94.56           N  
ATOM   1595  CA  GLN A 205      32.844  -3.438 -20.781  1.00 94.56           C  
ATOM   1596  C   GLN A 205      33.344  -3.115 -22.188  1.00 94.56           C  
ATOM   1597  CB  GLN A 205      33.469  -2.479 -19.766  1.00 94.56           C  
ATOM   1598  O   GLN A 205      32.594  -2.541 -23.000  1.00 94.56           O  
ATOM   1599  CG  GLN A 205      33.281  -1.009 -20.109  1.00 94.56           C  
ATOM   1600  CD  GLN A 205      31.938  -0.463 -19.672  1.00 94.56           C  
ATOM   1601  NE2 GLN A 205      31.625   0.751 -20.094  1.00 94.56           N  
ATOM   1602  OE1 GLN A 205      31.203  -1.127 -18.938  1.00 94.56           O  
ATOM   1603  N   GLN A 206      34.562  -3.490 -22.453  1.00 94.25           N  
ATOM   1604  CA  GLN A 206      35.188  -3.252 -23.750  1.00 94.25           C  
ATOM   1605  C   GLN A 206      34.500  -4.070 -24.844  1.00 94.25           C  
ATOM   1606  CB  GLN A 206      36.688  -3.584 -23.703  1.00 94.25           C  
ATOM   1607  O   GLN A 206      34.312  -3.580 -25.953  1.00 94.25           O  
ATOM   1608  CG  GLN A 206      37.438  -3.236 -24.984  1.00 94.25           C  
ATOM   1609  CD  GLN A 206      37.531  -1.740 -25.203  1.00 94.25           C  
ATOM   1610  NE2 GLN A 206      37.344  -1.308 -26.438  1.00 94.25           N  
ATOM   1611  OE1 GLN A 206      37.812  -0.980 -24.266  1.00 94.25           O  
ATOM   1612  N   THR A 207      34.125  -5.238 -24.547  1.00 93.44           N  
ATOM   1613  CA  THR A 207      33.500  -6.148 -25.484  1.00 93.44           C  
ATOM   1614  C   THR A 207      32.125  -5.645 -25.875  1.00 93.44           C  
ATOM   1615  CB  THR A 207      33.375  -7.570 -24.922  1.00 93.44           C  
ATOM   1616  O   THR A 207      31.719  -5.719 -27.047  1.00 93.44           O  
ATOM   1617  CG2 THR A 207      32.719  -8.516 -25.906  1.00 93.44           C  
ATOM   1618  OG1 THR A 207      34.688  -8.062 -24.625  1.00 93.44           O  
ATOM   1619  N   LEU A 208      31.469  -5.117 -24.938  1.00 93.50           N  
ATOM   1620  CA  LEU A 208      30.078  -4.715 -25.156  1.00 93.50           C  
ATOM   1621  C   LEU A 208      30.000  -3.279 -25.656  1.00 93.50           C  
ATOM   1622  CB  LEU A 208      29.266  -4.855 -23.859  1.00 93.50           C  
ATOM   1623  O   LEU A 208      29.188  -2.967 -26.531  1.00 93.50           O  
ATOM   1624  CG  LEU A 208      28.984  -6.281 -23.391  1.00 93.50           C  
ATOM   1625  CD1 LEU A 208      28.422  -6.273 -21.969  1.00 93.50           C  
ATOM   1626  CD2 LEU A 208      28.000  -6.969 -24.344  1.00 93.50           C  
ATOM   1627  N   TYR A 209      30.922  -2.379 -25.234  1.00 94.44           N  
ATOM   1628  CA  TYR A 209      30.703  -0.958 -25.484  1.00 94.44           C  
ATOM   1629  C   TYR A 209      31.938  -0.338 -26.141  1.00 94.44           C  
ATOM   1630  CB  TYR A 209      30.375  -0.217 -24.188  1.00 94.44           C  
ATOM   1631  O   TYR A 209      31.938   0.835 -26.516  1.00 94.44           O  
ATOM   1632  CG  TYR A 209      29.203  -0.813 -23.438  1.00 94.44           C  
ATOM   1633  CD1 TYR A 209      27.938  -0.880 -24.016  1.00 94.44           C  
ATOM   1634  CD2 TYR A 209      29.375  -1.309 -22.141  1.00 94.44           C  
ATOM   1635  CE1 TYR A 209      26.859  -1.427 -23.312  1.00 94.44           C  
ATOM   1636  CE2 TYR A 209      28.312  -1.857 -21.453  1.00 94.44           C  
ATOM   1637  OH  TYR A 209      26.000  -2.455 -21.344  1.00 94.44           O  
ATOM   1638  CZ  TYR A 209      27.062  -1.913 -22.047  1.00 94.44           C  
ATOM   1639  N   GLN A 210      33.125  -1.045 -26.250  1.00 93.44           N  
ATOM   1640  CA  GLN A 210      34.344  -0.652 -26.938  1.00 93.44           C  
ATOM   1641  C   GLN A 210      35.000   0.546 -26.234  1.00 93.44           C  
ATOM   1642  CB  GLN A 210      34.062  -0.328 -28.406  1.00 93.44           C  
ATOM   1643  O   GLN A 210      35.844   1.235 -26.828  1.00 93.44           O  
ATOM   1644  CG  GLN A 210      33.594  -1.524 -29.219  1.00 93.44           C  
ATOM   1645  CD  GLN A 210      34.656  -2.625 -29.297  1.00 93.44           C  
ATOM   1646  NE2 GLN A 210      34.219  -3.863 -29.078  1.00 93.44           N  
ATOM   1647  OE1 GLN A 210      35.812  -2.363 -29.562  1.00 93.44           O  
ATOM   1648  N   ASN A 211      34.375   0.927 -25.078  1.00 90.00           N  
ATOM   1649  CA  ASN A 211      34.875   2.029 -24.266  1.00 90.00           C  
ATOM   1650  C   ASN A 211      35.062   1.613 -22.797  1.00 90.00           C  
ATOM   1651  CB  ASN A 211      33.938   3.236 -24.359  1.00 90.00           C  
ATOM   1652  O   ASN A 211      34.125   1.079 -22.188  1.00 90.00           O  
ATOM   1653  CG  ASN A 211      34.594   4.520 -23.875  1.00 90.00           C  
ATOM   1654  ND2 ASN A 211      34.125   5.652 -24.375  1.00 90.00           N  
ATOM   1655  OD1 ASN A 211      35.500   4.488 -23.047  1.00 90.00           O  
ATOM   1656  N   ASN A 212      36.281   1.899 -22.266  1.00 88.56           N  
ATOM   1657  CA  ASN A 212      36.594   1.525 -20.891  1.00 88.56           C  
ATOM   1658  C   ASN A 212      35.969   2.482 -19.891  1.00 88.56           C  
ATOM   1659  CB  ASN A 212      38.125   1.476 -20.672  1.00 88.56           C  
ATOM   1660  O   ASN A 212      35.594   2.080 -18.781  1.00 88.56           O  
ATOM   1661  CG  ASN A 212      38.750   0.255 -21.297  1.00 88.56           C  
ATOM   1662  ND2 ASN A 212      40.094   0.287 -21.453  1.00 88.56           N  
ATOM   1663  OD1 ASN A 212      38.062  -0.708 -21.656  1.00 88.56           O  
ATOM   1664  N   HIS A 213      35.781   3.713 -20.328  1.00 90.44           N  
ATOM   1665  CA  HIS A 213      35.156   4.723 -19.500  1.00 90.44           C  
ATOM   1666  C   HIS A 213      33.906   5.293 -20.172  1.00 90.44           C  
ATOM   1667  CB  HIS A 213      36.125   5.848 -19.172  1.00 90.44           C  
ATOM   1668  O   HIS A 213      34.000   6.082 -21.109  1.00 90.44           O  
ATOM   1669  CG  HIS A 213      37.344   5.391 -18.438  1.00 90.44           C  
ATOM   1670  CD2 HIS A 213      37.562   5.250 -17.109  1.00 90.44           C  
ATOM   1671  ND1 HIS A 213      38.500   5.012 -19.062  1.00 90.44           N  
ATOM   1672  CE1 HIS A 213      39.406   4.660 -18.156  1.00 90.44           C  
ATOM   1673  NE2 HIS A 213      38.875   4.793 -16.969  1.00 90.44           N  
ATOM   1674  N   THR A 214      32.750   4.891 -19.672  1.00 94.44           N  
ATOM   1675  CA  THR A 214      31.500   5.289 -20.297  1.00 94.44           C  
ATOM   1676  C   THR A 214      30.641   6.105 -19.344  1.00 94.44           C  
ATOM   1677  CB  THR A 214      30.719   4.059 -20.781  1.00 94.44           C  
ATOM   1678  O   THR A 214      30.875   6.082 -18.125  1.00 94.44           O  
ATOM   1679  CG2 THR A 214      31.531   3.230 -21.766  1.00 94.44           C  
ATOM   1680  OG1 THR A 214      30.375   3.242 -19.656  1.00 94.44           O  
ATOM   1681  N   TYR A 215      29.797   6.832 -19.906  1.00 95.69           N  
ATOM   1682  CA  TYR A 215      28.844   7.574 -19.109  1.00 95.69           C  
ATOM   1683  C   TYR A 215      27.469   7.586 -19.781  1.00 95.69           C  
ATOM   1684  CB  TYR A 215      29.312   9.016 -18.891  1.00 95.69           C  
ATOM   1685  O   TYR A 215      27.359   7.387 -20.984  1.00 95.69           O  
ATOM   1686  CG  TYR A 215      29.266   9.867 -20.125  1.00 95.69           C  
ATOM   1687  CD1 TYR A 215      30.375   9.984 -20.969  1.00 95.69           C  
ATOM   1688  CD2 TYR A 215      28.109  10.570 -20.453  1.00 95.69           C  
ATOM   1689  CE1 TYR A 215      30.328  10.773 -22.109  1.00 95.69           C  
ATOM   1690  CE2 TYR A 215      28.062  11.367 -21.594  1.00 95.69           C  
ATOM   1691  OH  TYR A 215      29.125  12.242 -23.547  1.00 95.69           O  
ATOM   1692  CZ  TYR A 215      29.172  11.461 -22.422  1.00 95.69           C  
ATOM   1693  N   ILE A 216      26.516   7.824 -18.875  1.00 96.38           N  
ATOM   1694  CA  ILE A 216      25.141   8.000 -19.312  1.00 96.38           C  
ATOM   1695  C   ILE A 216      24.578   9.297 -18.750  1.00 96.38           C  
ATOM   1696  CB  ILE A 216      24.250   6.805 -18.922  1.00 96.38           C  
ATOM   1697  O   ILE A 216      24.672   9.547 -17.547  1.00 96.38           O  
ATOM   1698  CG1 ILE A 216      24.812   5.500 -19.484  1.00 96.38           C  
ATOM   1699  CG2 ILE A 216      22.812   7.023 -19.375  1.00 96.38           C  
ATOM   1700  CD1 ILE A 216      25.641   4.695 -18.484  1.00 96.38           C  
ATOM   1701  N   SER A 217      24.047  10.078 -19.703  1.00 95.69           N  
ATOM   1702  CA  SER A 217      23.406  11.312 -19.250  1.00 95.69           C  
ATOM   1703  C   SER A 217      21.938  11.359 -19.656  1.00 95.69           C  
ATOM   1704  CB  SER A 217      24.125  12.531 -19.812  1.00 95.69           C  
ATOM   1705  O   SER A 217      21.594  11.094 -20.812  1.00 95.69           O  
ATOM   1706  OG  SER A 217      24.000  12.594 -21.219  1.00 95.69           O  
ATOM   1707  N   VAL A 218      21.078  11.594 -18.672  1.00 95.19           N  
ATOM   1708  CA  VAL A 218      19.641  11.727 -18.906  1.00 95.19           C  
ATOM   1709  C   VAL A 218      19.188  13.125 -18.547  1.00 95.19           C  
ATOM   1710  CB  VAL A 218      18.844  10.672 -18.125  1.00 95.19           C  
ATOM   1711  O   VAL A 218      19.438  13.594 -17.422  1.00 95.19           O  
ATOM   1712  CG1 VAL A 218      17.359  10.742 -18.469  1.00 95.19           C  
ATOM   1713  CG2 VAL A 218      19.391   9.266 -18.391  1.00 95.19           C  
ATOM   1714  N   GLU A 219      18.578  13.742 -19.531  1.00 93.88           N  
ATOM   1715  CA  GLU A 219      18.156  15.125 -19.328  1.00 93.88           C  
ATOM   1716  C   GLU A 219      16.672  15.305 -19.625  1.00 93.88           C  
ATOM   1717  CB  GLU A 219      18.984  16.062 -20.203  1.00 93.88           C  
ATOM   1718  O   GLU A 219      16.172  14.828 -20.641  1.00 93.88           O  
ATOM   1719  CG  GLU A 219      18.656  17.547 -20.000  1.00 93.88           C  
ATOM   1720  CD  GLU A 219      19.469  18.469 -20.906  1.00 93.88           C  
ATOM   1721  OE1 GLU A 219      19.328  19.703 -20.781  1.00 93.88           O  
ATOM   1722  OE2 GLU A 219      20.250  17.938 -21.734  1.00 93.88           O  
ATOM   1723  N   SER A 220      15.953  15.883 -18.625  1.00 90.94           N  
ATOM   1724  CA  SER A 220      14.570  16.344 -18.797  1.00 90.94           C  
ATOM   1725  C   SER A 220      14.383  17.734 -18.203  1.00 90.94           C  
ATOM   1726  CB  SER A 220      13.602  15.359 -18.125  1.00 90.94           C  
ATOM   1727  O   SER A 220      15.328  18.328 -17.688  1.00 90.94           O  
ATOM   1728  OG  SER A 220      13.625  15.500 -16.719  1.00 90.94           O  
ATOM   1729  N   SER A 221      13.234  18.328 -18.406  1.00 82.50           N  
ATOM   1730  CA  SER A 221      12.945  19.656 -17.875  1.00 82.50           C  
ATOM   1731  C   SER A 221      13.125  19.703 -16.359  1.00 82.50           C  
ATOM   1732  CB  SER A 221      11.523  20.078 -18.234  1.00 82.50           C  
ATOM   1733  O   SER A 221      13.516  20.719 -15.797  1.00 82.50           O  
ATOM   1734  OG  SER A 221      10.578  19.141 -17.750  1.00 82.50           O  
ATOM   1735  N   LYS A 222      13.055  18.594 -15.703  1.00 79.69           N  
ATOM   1736  CA  LYS A 222      13.023  18.547 -14.250  1.00 79.69           C  
ATOM   1737  C   LYS A 222      14.164  17.703 -13.703  1.00 79.69           C  
ATOM   1738  CB  LYS A 222      11.680  18.016 -13.750  1.00 79.69           C  
ATOM   1739  O   LYS A 222      14.406  17.672 -12.492  1.00 79.69           O  
ATOM   1740  CG  LYS A 222      10.492  18.891 -14.102  1.00 79.69           C  
ATOM   1741  CD  LYS A 222       9.180  18.297 -13.602  1.00 79.69           C  
ATOM   1742  CE  LYS A 222       7.988  19.156 -13.984  1.00 79.69           C  
ATOM   1743  NZ  LYS A 222       6.699  18.547 -13.547  1.00 79.69           N  
ATOM   1744  N   TYR A 223      14.945  17.094 -14.609  1.00 83.00           N  
ATOM   1745  CA  TYR A 223      15.875  16.078 -14.125  1.00 83.00           C  
ATOM   1746  C   TYR A 223      17.125  16.016 -14.992  1.00 83.00           C  
ATOM   1747  CB  TYR A 223      15.203  14.695 -14.094  1.00 83.00           C  
ATOM   1748  O   TYR A 223      17.031  16.047 -16.219  1.00 83.00           O  
ATOM   1749  CG  TYR A 223      16.109  13.586 -13.625  1.00 83.00           C  
ATOM   1750  CD1 TYR A 223      16.766  12.766 -14.539  1.00 83.00           C  
ATOM   1751  CD2 TYR A 223      16.328  13.359 -12.266  1.00 83.00           C  
ATOM   1752  CE1 TYR A 223      17.609  11.742 -14.109  1.00 83.00           C  
ATOM   1753  CE2 TYR A 223      17.156  12.344 -11.828  1.00 83.00           C  
ATOM   1754  OH  TYR A 223      18.625  10.523 -12.328  1.00 83.00           O  
ATOM   1755  CZ  TYR A 223      17.797  11.539 -12.758  1.00 83.00           C  
ATOM   1756  N   TYR A 224      18.250  16.312 -14.414  1.00 90.94           N  
ATOM   1757  CA  TYR A 224      19.531  16.031 -15.078  1.00 90.94           C  
ATOM   1758  C   TYR A 224      20.422  15.180 -14.195  1.00 90.94           C  
ATOM   1759  CB  TYR A 224      20.234  17.344 -15.438  1.00 90.94           C  
ATOM   1760  O   TYR A 224      20.719  15.555 -13.055  1.00 90.94           O  
ATOM   1761  CG  TYR A 224      21.625  17.156 -15.984  1.00 90.94           C  
ATOM   1762  CD1 TYR A 224      22.734  17.203 -15.148  1.00 90.94           C  
ATOM   1763  CD2 TYR A 224      21.828  16.922 -17.344  1.00 90.94           C  
ATOM   1764  CE1 TYR A 224      24.016  17.031 -15.656  1.00 90.94           C  
ATOM   1765  CE2 TYR A 224      23.109  16.750 -17.859  1.00 90.94           C  
ATOM   1766  OH  TYR A 224      25.469  16.625 -17.500  1.00 90.94           O  
ATOM   1767  CZ  TYR A 224      24.203  16.797 -17.000  1.00 90.94           C  
ATOM   1768  N   GLN A 225      20.812  14.086 -14.703  1.00 93.25           N  
ATOM   1769  CA  GLN A 225      21.719  13.227 -13.953  1.00 93.25           C  
ATOM   1770  C   GLN A 225      22.688  12.523 -14.883  1.00 93.25           C  
ATOM   1771  CB  GLN A 225      20.922  12.195 -13.141  1.00 93.25           C  
ATOM   1772  O   GLN A 225      22.328  12.125 -16.000  1.00 93.25           O  
ATOM   1773  CG  GLN A 225      21.766  11.477 -12.086  1.00 93.25           C  
ATOM   1774  CD  GLN A 225      20.922  10.898 -10.969  1.00 93.25           C  
ATOM   1775  NE2 GLN A 225      21.562  10.188 -10.047  1.00 93.25           N  
ATOM   1776  OE1 GLN A 225      19.703  11.094 -10.922  1.00 93.25           O  
ATOM   1777  N   ARG A 226      23.844  12.508 -14.461  1.00 94.62           N  
ATOM   1778  CA  ARG A 226      24.891  11.758 -15.164  1.00 94.62           C  
ATOM   1779  C   ARG A 226      25.297  10.523 -14.375  1.00 94.62           C  
ATOM   1780  CB  ARG A 226      26.109  12.648 -15.422  1.00 94.62           C  
ATOM   1781  O   ARG A 226      25.547  10.609 -13.164  1.00 94.62           O  
ATOM   1782  CG  ARG A 226      27.109  12.047 -16.375  1.00 94.62           C  
ATOM   1783  CD  ARG A 226      28.219  13.031 -16.734  1.00 94.62           C  
ATOM   1784  NE  ARG A 226      29.234  12.422 -17.594  1.00 94.62           N  
ATOM   1785  NH1 ARG A 226      30.328  14.406 -18.062  1.00 94.62           N  
ATOM   1786  NH2 ARG A 226      31.078  12.438 -18.953  1.00 94.62           N  
ATOM   1787  CZ  ARG A 226      30.219  13.086 -18.203  1.00 94.62           C  
ATOM   1788  N   PHE A 227      25.406   9.383 -15.023  1.00 95.62           N  
ATOM   1789  CA  PHE A 227      25.703   8.117 -14.375  1.00 95.62           C  
ATOM   1790  C   PHE A 227      27.016   7.531 -14.906  1.00 95.62           C  
ATOM   1791  CB  PHE A 227      24.562   7.117 -14.586  1.00 95.62           C  
ATOM   1792  O   PHE A 227      27.250   7.531 -16.125  1.00 95.62           O  
ATOM   1793  CG  PHE A 227      23.250   7.570 -14.016  1.00 95.62           C  
ATOM   1794  CD1 PHE A 227      22.891   7.246 -12.719  1.00 95.62           C  
ATOM   1795  CD2 PHE A 227      22.375   8.328 -14.781  1.00 95.62           C  
ATOM   1796  CE1 PHE A 227      21.672   7.664 -12.188  1.00 95.62           C  
ATOM   1797  CE2 PHE A 227      21.156   8.750 -14.258  1.00 95.62           C  
ATOM   1798  CZ  PHE A 227      20.797   8.414 -12.961  1.00 95.62           C  
ATOM   1799  N   THR A 228      27.797   7.141 -13.992  1.00 95.69           N  
ATOM   1800  CA  THR A 228      29.000   6.391 -14.328  1.00 95.69           C  
ATOM   1801  C   THR A 228      28.891   4.941 -13.867  1.00 95.69           C  
ATOM   1802  CB  THR A 228      30.250   7.035 -13.703  1.00 95.69           C  
ATOM   1803  O   THR A 228      28.625   4.680 -12.688  1.00 95.69           O  
ATOM   1804  CG2 THR A 228      31.531   6.348 -14.180  1.00 95.69           C  
ATOM   1805  OG1 THR A 228      30.297   8.422 -14.070  1.00 95.69           O  
ATOM   1806  N   PRO A 229      29.031   3.965 -14.828  1.00 94.94           N  
ATOM   1807  CA  PRO A 229      28.875   2.559 -14.445  1.00 94.94           C  
ATOM   1808  C   PRO A 229      29.938   2.102 -13.445  1.00 94.94           C  
ATOM   1809  CB  PRO A 229      29.016   1.815 -15.773  1.00 94.94           C  
ATOM   1810  O   PRO A 229      31.062   2.600 -13.461  1.00 94.94           O  
ATOM   1811  CG  PRO A 229      29.781   2.756 -16.656  1.00 94.94           C  
ATOM   1812  CD  PRO A 229      29.484   4.160 -16.219  1.00 94.94           C  
ATOM   1813  N   GLU A 230      29.531   1.250 -12.555  1.00 94.69           N  
ATOM   1814  CA  GLU A 230      30.422   0.636 -11.586  1.00 94.69           C  
ATOM   1815  C   GLU A 230      30.938  -0.711 -12.086  1.00 94.69           C  
ATOM   1816  CB  GLU A 230      29.719   0.464 -10.234  1.00 94.69           C  
ATOM   1817  O   GLU A 230      30.172  -1.667 -12.211  1.00 94.69           O  
ATOM   1818  CG  GLU A 230      29.328   1.777  -9.578  1.00 94.69           C  
ATOM   1819  CD  GLU A 230      28.578   1.590  -8.266  1.00 94.69           C  
ATOM   1820  OE1 GLU A 230      28.172   2.602  -7.648  1.00 94.69           O  
ATOM   1821  OE2 GLU A 230      28.406   0.423  -7.855  1.00 94.69           O  
ATOM   1822  N   ILE A 231      32.219  -0.714 -12.391  1.00 94.81           N  
ATOM   1823  CA  ILE A 231      32.844  -1.945 -12.875  1.00 94.81           C  
ATOM   1824  C   ILE A 231      33.531  -2.662 -11.727  1.00 94.81           C  
ATOM   1825  CB  ILE A 231      33.844  -1.666 -14.023  1.00 94.81           C  
ATOM   1826  O   ILE A 231      34.656  -2.299 -11.352  1.00 94.81           O  
ATOM   1827  CG1 ILE A 231      33.156  -0.848 -15.125  1.00 94.81           C  
ATOM   1828  CG2 ILE A 231      34.406  -2.977 -14.578  1.00 94.81           C  
ATOM   1829  CD1 ILE A 231      34.094  -0.372 -16.219  1.00 94.81           C  
ATOM   1830  N   VAL A 232      32.812  -3.635 -11.266  1.00 94.38           N  
ATOM   1831  CA  VAL A 232      33.344  -4.352 -10.102  1.00 94.38           C  
ATOM   1832  C   VAL A 232      32.875  -5.809 -10.148  1.00 94.38           C  
ATOM   1833  CB  VAL A 232      32.875  -3.695  -8.781  1.00 94.38           C  
ATOM   1834  O   VAL A 232      31.766  -6.105 -10.586  1.00 94.38           O  
ATOM   1835  CG1 VAL A 232      33.312  -4.523  -7.578  1.00 94.38           C  
ATOM   1836  CG2 VAL A 232      33.406  -2.266  -8.680  1.00 94.38           C  
ATOM   1837  N   ALA A 233      33.812  -6.672  -9.719  1.00 93.88           N  
ATOM   1838  CA  ALA A 233      33.469  -8.086  -9.633  1.00 93.88           C  
ATOM   1839  C   ALA A 233      32.406  -8.336  -8.547  1.00 93.88           C  
ATOM   1840  CB  ALA A 233      34.719  -8.922  -9.359  1.00 93.88           C  
ATOM   1841  O   ALA A 233      32.531  -7.836  -7.422  1.00 93.88           O  
ATOM   1842  N   ARG A 234      31.359  -9.102  -8.914  1.00 93.19           N  
ATOM   1843  CA  ARG A 234      30.250  -9.422  -8.016  1.00 93.19           C  
ATOM   1844  C   ARG A 234      29.922 -10.906  -8.070  1.00 93.19           C  
ATOM   1845  CB  ARG A 234      29.016  -8.586  -8.359  1.00 93.19           C  
ATOM   1846  O   ARG A 234      30.188 -11.570  -9.078  1.00 93.19           O  
ATOM   1847  CG  ARG A 234      29.250  -7.090  -8.281  1.00 93.19           C  
ATOM   1848  CD  ARG A 234      28.031  -6.309  -8.773  1.00 93.19           C  
ATOM   1849  NE  ARG A 234      28.281  -4.871  -8.773  1.00 93.19           N  
ATOM   1850  NH1 ARG A 234      29.359  -4.855 -10.820  1.00 93.19           N  
ATOM   1851  NH2 ARG A 234      29.078  -2.902  -9.648  1.00 93.19           N  
ATOM   1852  CZ  ARG A 234      28.906  -4.215  -9.750  1.00 93.19           C  
ATOM   1853  N   PRO A 235      29.297 -11.406  -7.020  1.00 93.31           N  
ATOM   1854  CA  PRO A 235      28.812 -12.781  -7.094  1.00 93.31           C  
ATOM   1855  C   PRO A 235      27.734 -12.969  -8.164  1.00 93.31           C  
ATOM   1856  CB  PRO A 235      28.234 -13.023  -5.695  1.00 93.31           C  
ATOM   1857  O   PRO A 235      26.953 -12.047  -8.422  1.00 93.31           O  
ATOM   1858  CG  PRO A 235      28.859 -11.977  -4.836  1.00 93.31           C  
ATOM   1859  CD  PRO A 235      29.188 -10.789  -5.695  1.00 93.31           C  
ATOM   1860  N   LYS A 236      27.719 -14.047  -8.734  1.00 92.88           N  
ATOM   1861  CA  LYS A 236      26.734 -14.336  -9.773  1.00 92.88           C  
ATOM   1862  C   LYS A 236      25.344 -14.547  -9.172  1.00 92.88           C  
ATOM   1863  CB  LYS A 236      27.156 -15.570 -10.578  1.00 92.88           C  
ATOM   1864  O   LYS A 236      25.188 -15.289  -8.203  1.00 92.88           O  
ATOM   1865  CG  LYS A 236      28.359 -15.344 -11.477  1.00 92.88           C  
ATOM   1866  CD  LYS A 236      28.656 -16.562 -12.336  1.00 92.88           C  
ATOM   1867  CE  LYS A 236      29.859 -16.344 -13.234  1.00 92.88           C  
ATOM   1868  NZ  LYS A 236      30.156 -17.547 -14.062  1.00 92.88           N  
ATOM   1869  N   VAL A 237      24.469 -13.820  -9.648  1.00 91.25           N  
ATOM   1870  CA  VAL A 237      23.047 -13.969  -9.336  1.00 91.25           C  
ATOM   1871  C   VAL A 237      22.281 -14.297 -10.602  1.00 91.25           C  
ATOM   1872  CB  VAL A 237      22.484 -12.688  -8.680  1.00 91.25           C  
ATOM   1873  O   VAL A 237      22.344 -13.570 -11.594  1.00 91.25           O  
ATOM   1874  CG1 VAL A 237      21.000 -12.875  -8.336  1.00 91.25           C  
ATOM   1875  CG2 VAL A 237      23.281 -12.328  -7.422  1.00 91.25           C  
ATOM   1876  N   ARG A 238      21.672 -15.469 -10.602  1.00 89.75           N  
ATOM   1877  CA  ARG A 238      20.969 -15.953 -11.781  1.00 89.75           C  
ATOM   1878  C   ARG A 238      21.891 -16.031 -12.984  1.00 89.75           C  
ATOM   1879  CB  ARG A 238      19.766 -15.047 -12.102  1.00 89.75           C  
ATOM   1880  O   ARG A 238      21.531 -15.641 -14.094  1.00 89.75           O  
ATOM   1881  CG  ARG A 238      18.688 -15.062 -11.039  1.00 89.75           C  
ATOM   1882  CD  ARG A 238      17.516 -14.172 -11.422  1.00 89.75           C  
ATOM   1883  NE  ARG A 238      16.562 -14.016 -10.320  1.00 89.75           N  
ATOM   1884  NH1 ARG A 238      15.016 -12.812 -11.531  1.00 89.75           N  
ATOM   1885  NH2 ARG A 238      14.625 -13.297  -9.328  1.00 89.75           N  
ATOM   1886  CZ  ARG A 238      15.406 -13.375 -10.398  1.00 89.75           C  
ATOM   1887  N   GLU A 239      23.188 -16.391 -12.742  1.00 91.25           N  
ATOM   1888  CA  GLU A 239      24.234 -16.672 -13.711  1.00 91.25           C  
ATOM   1889  C   GLU A 239      24.750 -15.375 -14.344  1.00 91.25           C  
ATOM   1890  CB  GLU A 239      23.734 -17.625 -14.797  1.00 91.25           C  
ATOM   1891  O   GLU A 239      25.297 -15.398 -15.453  1.00 91.25           O  
ATOM   1892  CG  GLU A 239      23.375 -19.000 -14.273  1.00 91.25           C  
ATOM   1893  CD  GLU A 239      22.984 -19.984 -15.375  1.00 91.25           C  
ATOM   1894  OE1 GLU A 239      22.672 -21.156 -15.070  1.00 91.25           O  
ATOM   1895  OE2 GLU A 239      23.000 -19.562 -16.562  1.00 91.25           O  
ATOM   1896  N   GLN A 240      24.422 -14.273 -13.664  1.00 92.56           N  
ATOM   1897  CA  GLN A 240      24.891 -12.977 -14.148  1.00 92.56           C  
ATOM   1898  C   GLN A 240      25.859 -12.344 -13.164  1.00 92.56           C  
ATOM   1899  CB  GLN A 240      23.703 -12.039 -14.398  1.00 92.56           C  
ATOM   1900  O   GLN A 240      25.562 -12.195 -11.984  1.00 92.56           O  
ATOM   1901  CG  GLN A 240      22.750 -12.516 -15.484  1.00 92.56           C  
ATOM   1902  CD  GLN A 240      23.406 -12.562 -16.859  1.00 92.56           C  
ATOM   1903  NE2 GLN A 240      22.938 -13.469 -17.703  1.00 92.56           N  
ATOM   1904  OE1 GLN A 240      24.344 -11.805 -17.141  1.00 92.56           O  
ATOM   1905  N   ALA A 241      26.984 -11.969 -13.711  1.00 93.62           N  
ATOM   1906  CA  ALA A 241      28.000 -11.320 -12.891  1.00 93.62           C  
ATOM   1907  C   ALA A 241      27.875  -9.797 -12.953  1.00 93.62           C  
ATOM   1908  CB  ALA A 241      29.391 -11.742 -13.352  1.00 93.62           C  
ATOM   1909  O   ALA A 241      28.375  -9.094 -12.078  1.00 93.62           O  
ATOM   1910  N   GLY A 242      27.156  -9.281 -13.906  1.00 94.50           N  
ATOM   1911  CA  GLY A 242      26.844  -7.863 -14.023  1.00 94.50           C  
ATOM   1912  C   GLY A 242      25.578  -7.461 -13.305  1.00 94.50           C  
ATOM   1913  O   GLY A 242      24.812  -8.320 -12.844  1.00 94.50           O  
ATOM   1914  N   ARG A 243      25.391  -6.082 -13.125  1.00 96.12           N  
ATOM   1915  CA  ARG A 243      24.172  -5.535 -12.555  1.00 96.12           C  
ATOM   1916  C   ARG A 243      23.531  -4.504 -13.492  1.00 96.12           C  
ATOM   1917  CB  ARG A 243      24.453  -4.902 -11.188  1.00 96.12           C  
ATOM   1918  O   ARG A 243      24.250  -3.805 -14.219  1.00 96.12           O  
ATOM   1919  CG  ARG A 243      25.016  -5.871 -10.172  1.00 96.12           C  
ATOM   1920  CD  ARG A 243      23.984  -6.902  -9.727  1.00 96.12           C  
ATOM   1921  NE  ARG A 243      24.516  -7.770  -8.680  1.00 96.12           N  
ATOM   1922  NH1 ARG A 243      25.562  -9.234 -10.125  1.00 96.12           N  
ATOM   1923  NH2 ARG A 243      25.672  -9.578  -7.863  1.00 96.12           N  
ATOM   1924  CZ  ARG A 243      25.250  -8.859  -8.891  1.00 96.12           C  
ATOM   1925  N   ILE A 244      22.141  -4.492 -13.414  1.00 96.81           N  
ATOM   1926  CA  ILE A 244      21.422  -3.414 -14.086  1.00 96.81           C  
ATOM   1927  C   ILE A 244      20.609  -2.623 -13.062  1.00 96.81           C  
ATOM   1928  CB  ILE A 244      20.500  -3.953 -15.203  1.00 96.81           C  
ATOM   1929  O   ILE A 244      19.750  -3.184 -12.375  1.00 96.81           O  
ATOM   1930  CG1 ILE A 244      21.328  -4.613 -16.312  1.00 96.81           C  
ATOM   1931  CG2 ILE A 244      19.625  -2.834 -15.773  1.00 96.81           C  
ATOM   1932  CD1 ILE A 244      20.500  -5.223 -17.422  1.00 96.81           C  
ATOM   1933  N   ASN A 245      20.969  -1.407 -12.992  1.00 96.94           N  
ATOM   1934  CA  ASN A 245      20.141  -0.525 -12.172  1.00 96.94           C  
ATOM   1935  C   ASN A 245      19.047   0.128 -12.992  1.00 96.94           C  
ATOM   1936  CB  ASN A 245      21.016   0.544 -11.500  1.00 96.94           C  
ATOM   1937  O   ASN A 245      19.297   0.638 -14.086  1.00 96.94           O  
ATOM   1938  CG  ASN A 245      21.938  -0.032 -10.453  1.00 96.94           C  
ATOM   1939  ND2 ASN A 245      22.906   0.766 -10.016  1.00 96.94           N  
ATOM   1940  OD1 ASN A 245      21.797  -1.185 -10.039  1.00 96.94           O  
ATOM   1941  N   TYR A 246      17.828   0.158 -12.492  1.00 97.25           N  
ATOM   1942  CA  TYR A 246      16.656   0.641 -13.219  1.00 97.25           C  
ATOM   1943  C   TYR A 246      16.188   1.977 -12.656  1.00 97.25           C  
ATOM   1944  CB  TYR A 246      15.523  -0.385 -13.148  1.00 97.25           C  
ATOM   1945  O   TYR A 246      16.156   2.170 -11.445  1.00 97.25           O  
ATOM   1946  CG  TYR A 246      15.938  -1.773 -13.578  1.00 97.25           C  
ATOM   1947  CD1 TYR A 246      15.992  -2.121 -14.930  1.00 97.25           C  
ATOM   1948  CD2 TYR A 246      16.266  -2.740 -12.633  1.00 97.25           C  
ATOM   1949  CE1 TYR A 246      16.375  -3.400 -15.320  1.00 97.25           C  
ATOM   1950  CE2 TYR A 246      16.641  -4.023 -13.023  1.00 97.25           C  
ATOM   1951  OH  TYR A 246      17.062  -5.609 -14.750  1.00 97.25           O  
ATOM   1952  CZ  TYR A 246      16.688  -4.344 -14.367  1.00 97.25           C  
ATOM   1953  N   TYR A 247      15.789   2.805 -13.625  1.00 96.19           N  
ATOM   1954  CA  TYR A 247      15.312   4.145 -13.297  1.00 96.19           C  
ATOM   1955  C   TYR A 247      14.023   4.465 -14.031  1.00 96.19           C  
ATOM   1956  CB  TYR A 247      16.375   5.191 -13.633  1.00 96.19           C  
ATOM   1957  O   TYR A 247      13.695   3.820 -15.031  1.00 96.19           O  
ATOM   1958  CG  TYR A 247      17.703   4.953 -12.945  1.00 96.19           C  
ATOM   1959  CD1 TYR A 247      17.984   5.531 -11.703  1.00 96.19           C  
ATOM   1960  CD2 TYR A 247      18.672   4.148 -13.531  1.00 96.19           C  
ATOM   1961  CE1 TYR A 247      19.203   5.312 -11.070  1.00 96.19           C  
ATOM   1962  CE2 TYR A 247      19.906   3.928 -12.898  1.00 96.19           C  
ATOM   1963  OH  TYR A 247      21.359   4.297 -11.047  1.00 96.19           O  
ATOM   1964  CZ  TYR A 247      20.156   4.512 -11.672  1.00 96.19           C  
ATOM   1965  N   TRP A 248      13.273   5.457 -13.578  1.00 95.06           N  
ATOM   1966  CA  TRP A 248      12.047   5.879 -14.250  1.00 95.06           C  
ATOM   1967  C   TRP A 248      11.906   7.398 -14.211  1.00 95.06           C  
ATOM   1968  CB  TRP A 248      10.828   5.223 -13.602  1.00 95.06           C  
ATOM   1969  O   TRP A 248      12.453   8.062 -13.328  1.00 95.06           O  
ATOM   1970  CG  TRP A 248      10.656   5.559 -12.148  1.00 95.06           C  
ATOM   1971  CD1 TRP A 248      11.211   4.906 -11.078  1.00 95.06           C  
ATOM   1972  CD2 TRP A 248       9.875   6.625 -11.609  1.00 95.06           C  
ATOM   1973  CE2 TRP A 248      10.000   6.562 -10.203  1.00 95.06           C  
ATOM   1974  CE3 TRP A 248       9.078   7.629 -12.172  1.00 95.06           C  
ATOM   1975  NE1 TRP A 248      10.820   5.508  -9.906  1.00 95.06           N  
ATOM   1976  CH2 TRP A 248       8.586   8.438  -9.930  1.00 95.06           C  
ATOM   1977  CZ2 TRP A 248       9.359   7.469  -9.352  1.00 95.06           C  
ATOM   1978  CZ3 TRP A 248       8.438   8.531 -11.328  1.00 95.06           C  
ATOM   1979  N   THR A 249      11.258   7.891 -15.234  1.00 93.94           N  
ATOM   1980  CA  THR A 249      11.000   9.320 -15.320  1.00 93.94           C  
ATOM   1981  C   THR A 249       9.570   9.586 -15.805  1.00 93.94           C  
ATOM   1982  CB  THR A 249      12.000  10.016 -16.266  1.00 93.94           C  
ATOM   1983  O   THR A 249       9.102   8.938 -16.734  1.00 93.94           O  
ATOM   1984  CG2 THR A 249      11.805  11.531 -16.266  1.00 93.94           C  
ATOM   1985  OG1 THR A 249      13.336   9.719 -15.844  1.00 93.94           O  
ATOM   1986  N   LEU A 250       8.875  10.531 -15.102  1.00 93.38           N  
ATOM   1987  CA  LEU A 250       7.547  10.953 -15.539  1.00 93.38           C  
ATOM   1988  C   LEU A 250       7.629  12.219 -16.375  1.00 93.38           C  
ATOM   1989  CB  LEU A 250       6.633  11.180 -14.328  1.00 93.38           C  
ATOM   1990  O   LEU A 250       8.188  13.227 -15.930  1.00 93.38           O  
ATOM   1991  CG  LEU A 250       6.137   9.930 -13.602  1.00 93.38           C  
ATOM   1992  CD1 LEU A 250       5.434  10.312 -12.305  1.00 93.38           C  
ATOM   1993  CD2 LEU A 250       5.207   9.125 -14.508  1.00 93.38           C  
ATOM   1994  N   LEU A 251       7.113  12.188 -17.609  1.00 94.19           N  
ATOM   1995  CA  LEU A 251       7.156  13.328 -18.516  1.00 94.19           C  
ATOM   1996  C   LEU A 251       5.789  13.992 -18.609  1.00 94.19           C  
ATOM   1997  CB  LEU A 251       7.621  12.883 -19.906  1.00 94.19           C  
ATOM   1998  O   LEU A 251       4.793  13.344 -18.938  1.00 94.19           O  
ATOM   1999  CG  LEU A 251       9.031  12.305 -20.000  1.00 94.19           C  
ATOM   2000  CD1 LEU A 251       9.336  11.867 -21.422  1.00 94.19           C  
ATOM   2001  CD2 LEU A 251      10.062  13.328 -19.516  1.00 94.19           C  
ATOM   2002  N   ASP A 252       5.750  15.266 -18.250  1.00 93.50           N  
ATOM   2003  CA  ASP A 252       4.527  16.031 -18.453  1.00 93.50           C  
ATOM   2004  C   ASP A 252       4.336  16.391 -19.922  1.00 93.50           C  
ATOM   2005  CB  ASP A 252       4.551  17.312 -17.594  1.00 93.50           C  
ATOM   2006  O   ASP A 252       5.270  16.297 -20.719  1.00 93.50           O  
ATOM   2007  CG  ASP A 252       4.566  17.016 -16.109  1.00 93.50           C  
ATOM   2008  OD1 ASP A 252       3.887  16.078 -15.664  1.00 93.50           O  
ATOM   2009  OD2 ASP A 252       5.266  17.750 -15.375  1.00 93.50           O  
ATOM   2010  N   GLN A 253       3.146  16.844 -20.203  1.00 92.25           N  
ATOM   2011  CA  GLN A 253       2.850  17.250 -21.578  1.00 92.25           C  
ATOM   2012  C   GLN A 253       3.812  18.344 -22.047  1.00 92.25           C  
ATOM   2013  CB  GLN A 253       1.406  17.734 -21.688  1.00 92.25           C  
ATOM   2014  O   GLN A 253       3.977  19.359 -21.375  1.00 92.25           O  
ATOM   2015  CG  GLN A 253       1.017  18.188 -23.094  1.00 92.25           C  
ATOM   2016  CD  GLN A 253       0.809  17.016 -24.047  1.00 92.25           C  
ATOM   2017  NE2 GLN A 253       1.079  17.234 -25.328  1.00 92.25           N  
ATOM   2018  OE1 GLN A 253       0.410  15.922 -23.625  1.00 92.25           O  
ATOM   2019  N   GLY A 254       4.547  18.062 -23.203  1.00 92.44           N  
ATOM   2020  CA  GLY A 254       5.445  19.062 -23.766  1.00 92.44           C  
ATOM   2021  C   GLY A 254       6.863  18.938 -23.234  1.00 92.44           C  
ATOM   2022  O   GLY A 254       7.766  19.641 -23.703  1.00 92.44           O  
ATOM   2023  N   ASP A 255       7.059  18.062 -22.172  1.00 94.38           N  
ATOM   2024  CA  ASP A 255       8.383  17.797 -21.609  1.00 94.38           C  
ATOM   2025  C   ASP A 255       9.180  16.859 -22.500  1.00 94.38           C  
ATOM   2026  CB  ASP A 255       8.266  17.219 -20.203  1.00 94.38           C  
ATOM   2027  O   ASP A 255       8.609  15.953 -23.125  1.00 94.38           O  
ATOM   2028  CG  ASP A 255       7.867  18.266 -19.156  1.00 94.38           C  
ATOM   2029  OD1 ASP A 255       7.738  19.453 -19.516  1.00 94.38           O  
ATOM   2030  OD2 ASP A 255       7.680  17.875 -17.984  1.00 94.38           O  
ATOM   2031  N   THR A 256      10.523  17.047 -22.609  1.00 94.94           N  
ATOM   2032  CA  THR A 256      11.406  16.234 -23.453  1.00 94.94           C  
ATOM   2033  C   THR A 256      12.430  15.492 -22.594  1.00 94.94           C  
ATOM   2034  CB  THR A 256      12.133  17.094 -24.500  1.00 94.94           C  
ATOM   2035  O   THR A 256      12.977  16.062 -21.641  1.00 94.94           O  
ATOM   2036  CG2 THR A 256      13.023  16.234 -25.391  1.00 94.94           C  
ATOM   2037  OG1 THR A 256      11.164  17.781 -25.297  1.00 94.94           O  
ATOM   2038  N   ILE A 257      12.617  14.281 -22.844  1.00 95.62           N  
ATOM   2039  CA  ILE A 257      13.680  13.516 -22.219  1.00 95.62           C  
ATOM   2040  C   ILE A 257      14.750  13.156 -23.234  1.00 95.62           C  
ATOM   2041  CB  ILE A 257      13.125  12.234 -21.547  1.00 95.62           C  
ATOM   2042  O   ILE A 257      14.430  12.734 -24.359  1.00 95.62           O  
ATOM   2043  CG1 ILE A 257      14.227  11.523 -20.750  1.00 95.62           C  
ATOM   2044  CG2 ILE A 257      12.523  11.297 -22.594  1.00 95.62           C  
ATOM   2045  CD1 ILE A 257      13.711  10.422 -19.828  1.00 95.62           C  
ATOM   2046  N   THR A 258      15.984  13.445 -22.844  1.00 96.50           N  
ATOM   2047  CA  THR A 258      17.109  13.203 -23.750  1.00 96.50           C  
ATOM   2048  C   THR A 258      18.109  12.234 -23.109  1.00 96.50           C  
ATOM   2049  CB  THR A 258      17.828  14.516 -24.109  1.00 96.50           C  
ATOM   2050  O   THR A 258      18.484  12.398 -21.953  1.00 96.50           O  
ATOM   2051  CG2 THR A 258      18.938  14.281 -25.125  1.00 96.50           C  
ATOM   2052  OG1 THR A 258      16.875  15.438 -24.656  1.00 96.50           O  
ATOM   2053  N   PHE A 259      18.500  11.211 -23.906  1.00 96.38           N  
ATOM   2054  CA  PHE A 259      19.516  10.250 -23.453  1.00 96.38           C  
ATOM   2055  C   PHE A 259      20.812  10.438 -24.234  1.00 96.38           C  
ATOM   2056  CB  PHE A 259      19.000   8.820 -23.625  1.00 96.38           C  
ATOM   2057  O   PHE A 259      20.797  10.516 -25.469  1.00 96.38           O  
ATOM   2058  CG  PHE A 259      17.828   8.484 -22.734  1.00 96.38           C  
ATOM   2059  CD1 PHE A 259      18.047   7.984 -21.453  1.00 96.38           C  
ATOM   2060  CD2 PHE A 259      16.531   8.672 -23.172  1.00 96.38           C  
ATOM   2061  CE1 PHE A 259      16.969   7.676 -20.625  1.00 96.38           C  
ATOM   2062  CE2 PHE A 259      15.453   8.359 -22.344  1.00 96.38           C  
ATOM   2063  CZ  PHE A 259      15.672   7.867 -21.078  1.00 96.38           C  
ATOM   2064  N   GLU A 260      21.859  10.586 -23.562  1.00 96.00           N  
ATOM   2065  CA  GLU A 260      23.203  10.617 -24.109  1.00 96.00           C  
ATOM   2066  C   GLU A 260      24.109   9.594 -23.438  1.00 96.00           C  
ATOM   2067  CB  GLU A 260      23.812  12.023 -23.984  1.00 96.00           C  
ATOM   2068  O   GLU A 260      24.203   9.570 -22.203  1.00 96.00           O  
ATOM   2069  CG  GLU A 260      25.172  12.172 -24.641  1.00 96.00           C  
ATOM   2070  CD  GLU A 260      25.766  13.555 -24.469  1.00 96.00           C  
ATOM   2071  OE1 GLU A 260      26.750  13.703 -23.719  1.00 96.00           O  
ATOM   2072  OE2 GLU A 260      25.250  14.508 -25.109  1.00 96.00           O  
ATOM   2073  N   ALA A 261      24.734   8.742 -24.281  1.00 96.12           N  
ATOM   2074  CA  ALA A 261      25.516   7.684 -23.656  1.00 96.12           C  
ATOM   2075  C   ALA A 261      26.688   7.266 -24.547  1.00 96.12           C  
ATOM   2076  CB  ALA A 261      24.625   6.480 -23.344  1.00 96.12           C  
ATOM   2077  O   ALA A 261      26.562   7.246 -25.781  1.00 96.12           O  
ATOM   2078  N   THR A 262      27.812   7.004 -23.953  1.00 95.25           N  
ATOM   2079  CA  THR A 262      28.969   6.465 -24.656  1.00 95.25           C  
ATOM   2080  C   THR A 262      29.125   4.973 -24.359  1.00 95.25           C  
ATOM   2081  CB  THR A 262      30.266   7.203 -24.234  1.00 95.25           C  
ATOM   2082  O   THR A 262      30.094   4.348 -24.797  1.00 95.25           O  
ATOM   2083  CG2 THR A 262      30.203   8.672 -24.641  1.00 95.25           C  
ATOM   2084  OG1 THR A 262      30.422   7.117 -22.812  1.00 95.25           O  
ATOM   2085  N   GLY A 263      28.047   4.348 -23.656  1.00 94.56           N  
ATOM   2086  CA  GLY A 263      27.953   2.930 -23.344  1.00 94.56           C  
ATOM   2087  C   GLY A 263      27.094   2.646 -22.125  1.00 94.56           C  
ATOM   2088  O   GLY A 263      26.656   3.570 -21.438  1.00 94.56           O  
ATOM   2089  N   ASN A 264      26.609   1.410 -21.891  1.00 95.94           N  
ATOM   2090  CA  ASN A 264      26.000   0.857 -20.688  1.00 95.94           C  
ATOM   2091  C   ASN A 264      24.562   1.330 -20.531  1.00 95.94           C  
ATOM   2092  CB  ASN A 264      26.812   1.224 -19.438  1.00 95.94           C  
ATOM   2093  O   ASN A 264      23.984   1.247 -19.438  1.00 95.94           O  
ATOM   2094  CG  ASN A 264      28.203   0.600 -19.453  1.00 95.94           C  
ATOM   2095  ND2 ASN A 264      28.312  -0.580 -18.844  1.00 95.94           N  
ATOM   2096  OD1 ASN A 264      29.156   1.174 -19.984  1.00 95.94           O  
ATOM   2097  N   LEU A 265      23.938   1.918 -21.594  1.00 96.38           N  
ATOM   2098  CA  LEU A 265      22.562   2.381 -21.547  1.00 96.38           C  
ATOM   2099  C   LEU A 265      21.594   1.233 -21.812  1.00 96.38           C  
ATOM   2100  CB  LEU A 265      22.328   3.506 -22.562  1.00 96.38           C  
ATOM   2101  O   LEU A 265      21.750   0.505 -22.797  1.00 96.38           O  
ATOM   2102  CG  LEU A 265      20.891   3.992 -22.719  1.00 96.38           C  
ATOM   2103  CD1 LEU A 265      20.406   4.668 -21.438  1.00 96.38           C  
ATOM   2104  CD2 LEU A 265      20.781   4.945 -23.906  1.00 96.38           C  
ATOM   2105  N   ILE A 266      20.750   0.963 -20.906  1.00 96.81           N  
ATOM   2106  CA  ILE A 266      19.531   0.200 -21.156  1.00 96.81           C  
ATOM   2107  C   ILE A 266      18.406   1.147 -21.547  1.00 96.81           C  
ATOM   2108  CB  ILE A 266      19.125  -0.637 -19.922  1.00 96.81           C  
ATOM   2109  O   ILE A 266      17.844   1.845 -20.703  1.00 96.81           O  
ATOM   2110  CG1 ILE A 266      20.328  -1.469 -19.422  1.00 96.81           C  
ATOM   2111  CG2 ILE A 266      17.938  -1.534 -20.250  1.00 96.81           C  
ATOM   2112  CD1 ILE A 266      20.875  -2.432 -20.469  1.00 96.81           C  
ATOM   2113  N   ALA A 267      18.141   1.167 -22.891  1.00 96.06           N  
ATOM   2114  CA  ALA A 267      17.297   2.201 -23.469  1.00 96.06           C  
ATOM   2115  C   ALA A 267      15.828   1.797 -23.406  1.00 96.06           C  
ATOM   2116  CB  ALA A 267      17.703   2.486 -24.906  1.00 96.06           C  
ATOM   2117  O   ALA A 267      15.500   0.610 -23.484  1.00 96.06           O  
ATOM   2118  N   PRO A 268      14.992   2.785 -23.266  1.00 96.19           N  
ATOM   2119  CA  PRO A 268      13.555   2.502 -23.328  1.00 96.19           C  
ATOM   2120  C   PRO A 268      13.086   2.133 -24.734  1.00 96.19           C  
ATOM   2121  CB  PRO A 268      12.914   3.814 -22.859  1.00 96.19           C  
ATOM   2122  O   PRO A 268      13.398   2.836 -25.688  1.00 96.19           O  
ATOM   2123  CG  PRO A 268      13.930   4.863 -23.172  1.00 96.19           C  
ATOM   2124  CD  PRO A 268      15.297   4.234 -23.141  1.00 96.19           C  
ATOM   2125  N   TRP A 269      12.422   1.006 -24.812  1.00 95.38           N  
ATOM   2126  CA  TRP A 269      11.789   0.618 -26.062  1.00 95.38           C  
ATOM   2127  C   TRP A 269      10.328   1.049 -26.094  1.00 95.38           C  
ATOM   2128  CB  TRP A 269      11.891  -0.896 -26.281  1.00 95.38           C  
ATOM   2129  O   TRP A 269       9.875   1.673 -27.062  1.00 95.38           O  
ATOM   2130  CG  TRP A 269      11.398  -1.359 -27.609  1.00 95.38           C  
ATOM   2131  CD1 TRP A 269      11.258  -0.607 -28.750  1.00 95.38           C  
ATOM   2132  CD2 TRP A 269      10.977  -2.684 -27.953  1.00 95.38           C  
ATOM   2133  CE2 TRP A 269      10.594  -2.662 -29.312  1.00 95.38           C  
ATOM   2134  CE3 TRP A 269      10.891  -3.889 -27.250  1.00 95.38           C  
ATOM   2135  NE1 TRP A 269      10.773  -1.384 -29.781  1.00 95.38           N  
ATOM   2136  CH2 TRP A 269      10.055  -4.965 -29.266  1.00 95.38           C  
ATOM   2137  CZ2 TRP A 269      10.133  -3.801 -29.984  1.00 95.38           C  
ATOM   2138  CZ3 TRP A 269      10.430  -5.020 -27.906  1.00 95.38           C  
ATOM   2139  N   HIS A 270       9.617   0.826 -25.047  1.00 95.19           N  
ATOM   2140  CA  HIS A 270       8.227   1.228 -24.875  1.00 95.19           C  
ATOM   2141  C   HIS A 270       8.070   2.168 -23.688  1.00 95.19           C  
ATOM   2142  CB  HIS A 270       7.336  -0.000 -24.703  1.00 95.19           C  
ATOM   2143  O   HIS A 270       8.836   2.088 -22.719  1.00 95.19           O  
ATOM   2144  CG  HIS A 270       7.172  -0.812 -25.938  1.00 95.19           C  
ATOM   2145  CD2 HIS A 270       6.180  -0.833 -26.859  1.00 95.19           C  
ATOM   2146  ND1 HIS A 270       8.102  -1.740 -26.359  1.00 95.19           N  
ATOM   2147  CE1 HIS A 270       7.691  -2.299 -27.484  1.00 95.19           C  
ATOM   2148  NE2 HIS A 270       6.527  -1.767 -27.812  1.00 95.19           N  
ATOM   2149  N   ALA A 271       7.086   3.066 -23.812  1.00 95.38           N  
ATOM   2150  CA  ALA A 271       6.688   3.959 -22.734  1.00 95.38           C  
ATOM   2151  C   ALA A 271       5.184   3.887 -22.484  1.00 95.38           C  
ATOM   2152  CB  ALA A 271       7.105   5.395 -23.047  1.00 95.38           C  
ATOM   2153  O   ALA A 271       4.449   3.270 -23.266  1.00 95.38           O  
ATOM   2154  N   PHE A 272       4.758   4.531 -21.281  1.00 95.00           N  
ATOM   2155  CA  PHE A 272       3.359   4.367 -20.906  1.00 95.00           C  
ATOM   2156  C   PHE A 272       2.691   5.723 -20.703  1.00 95.00           C  
ATOM   2157  CB  PHE A 272       3.242   3.525 -19.641  1.00 95.00           C  
ATOM   2158  O   PHE A 272       3.127   6.516 -19.859  1.00 95.00           O  
ATOM   2159  CG  PHE A 272       3.961   2.205 -19.719  1.00 95.00           C  
ATOM   2160  CD1 PHE A 272       3.344   1.094 -20.266  1.00 95.00           C  
ATOM   2161  CD2 PHE A 272       5.254   2.078 -19.219  1.00 95.00           C  
ATOM   2162  CE1 PHE A 272       4.008  -0.129 -20.344  1.00 95.00           C  
ATOM   2163  CE2 PHE A 272       5.926   0.859 -19.297  1.00 95.00           C  
ATOM   2164  CZ  PHE A 272       5.297  -0.243 -19.844  1.00 95.00           C  
ATOM   2165  N   ALA A 273       1.726   5.969 -21.562  1.00 94.56           N  
ATOM   2166  CA  ALA A 273       0.882   7.137 -21.328  1.00 94.56           C  
ATOM   2167  C   ALA A 273      -0.169   6.844 -20.250  1.00 94.56           C  
ATOM   2168  CB  ALA A 273       0.211   7.586 -22.625  1.00 94.56           C  
ATOM   2169  O   ALA A 273      -1.034   5.984 -20.453  1.00 94.56           O  
ATOM   2170  N   LEU A 274      -0.096   7.598 -19.109  1.00 92.69           N  
ATOM   2171  CA  LEU A 274      -0.860   7.246 -17.906  1.00 92.69           C  
ATOM   2172  C   LEU A 274      -2.168   8.031 -17.859  1.00 92.69           C  
ATOM   2173  CB  LEU A 274      -0.036   7.516 -16.656  1.00 92.69           C  
ATOM   2174  O   LEU A 274      -2.188   9.234 -18.125  1.00 92.69           O  
ATOM   2175  CG  LEU A 274       1.371   6.918 -16.625  1.00 92.69           C  
ATOM   2176  CD1 LEU A 274       2.113   7.371 -15.367  1.00 92.69           C  
ATOM   2177  CD2 LEU A 274       1.308   5.395 -16.688  1.00 92.69           C  
ATOM   2178  N   LYS A 275      -3.195   7.344 -17.562  1.00 89.81           N  
ATOM   2179  CA  LYS A 275      -4.477   7.965 -17.234  1.00 89.81           C  
ATOM   2180  C   LYS A 275      -4.844   7.711 -15.773  1.00 89.81           C  
ATOM   2181  CB  LYS A 275      -5.578   7.441 -18.156  1.00 89.81           C  
ATOM   2182  O   LYS A 275      -5.008   6.562 -15.359  1.00 89.81           O  
ATOM   2183  CG  LYS A 275      -5.457   7.906 -19.594  1.00 89.81           C  
ATOM   2184  CD  LYS A 275      -6.637   7.438 -20.438  1.00 89.81           C  
ATOM   2185  CE  LYS A 275      -6.508   7.898 -21.891  1.00 89.81           C  
ATOM   2186  NZ  LYS A 275      -7.602   7.344 -22.734  1.00 89.81           N  
ATOM   2187  N   LYS A 276      -4.879   8.828 -15.039  1.00 83.06           N  
ATOM   2188  CA  LYS A 276      -5.156   8.711 -13.609  1.00 83.06           C  
ATOM   2189  C   LYS A 276      -6.652   8.555 -13.352  1.00 83.06           C  
ATOM   2190  CB  LYS A 276      -4.613   9.922 -12.852  1.00 83.06           C  
ATOM   2191  O   LYS A 276      -7.469   9.180 -14.031  1.00 83.06           O  
ATOM   2192  CG  LYS A 276      -3.096  10.047 -12.891  1.00 83.06           C  
ATOM   2193  CD  LYS A 276      -2.609  11.203 -12.031  1.00 83.06           C  
ATOM   2194  CE  LYS A 276      -1.093  11.328 -12.062  1.00 83.06           C  
ATOM   2195  NZ  LYS A 276      -0.611  12.469 -11.227  1.00 83.06           N  
ATOM   2196  N   GLY A 277      -7.016   7.621 -12.516  1.00 69.81           N  
ATOM   2197  CA  GLY A 277      -8.391   7.410 -12.102  1.00 69.81           C  
ATOM   2198  C   GLY A 277      -8.586   7.520 -10.602  1.00 69.81           C  
ATOM   2199  O   GLY A 277      -7.625   7.441  -9.844  1.00 69.81           O  
ATOM   2200  N   ALA A 278      -9.758   8.016 -10.133  1.00 63.47           N  
ATOM   2201  CA  ALA A 278     -10.195   8.406  -8.797  1.00 63.47           C  
ATOM   2202  C   ALA A 278     -10.391   7.180  -7.902  1.00 63.47           C  
ATOM   2203  CB  ALA A 278     -11.492   9.211  -8.875  1.00 63.47           C  
ATOM   2204  O   ALA A 278     -10.227   7.262  -6.684  1.00 63.47           O  
ATOM   2205  N   SER A 279      -9.805   5.867  -8.336  1.00 63.69           N  
ATOM   2206  CA  SER A 279     -10.133   4.797  -7.398  1.00 63.69           C  
ATOM   2207  C   SER A 279      -9.352   3.525  -7.707  1.00 63.69           C  
ATOM   2208  CB  SER A 279     -11.633   4.504  -7.434  1.00 63.69           C  
ATOM   2209  O   SER A 279      -9.812   2.420  -7.414  1.00 63.69           O  
ATOM   2210  OG  SER A 279     -12.383   5.707  -7.363  1.00 63.69           O  
ATOM   2211  N   SER A 280      -8.109   3.701  -8.375  1.00 76.25           N  
ATOM   2212  CA  SER A 280      -7.309   2.502  -8.594  1.00 76.25           C  
ATOM   2213  C   SER A 280      -6.301   2.303  -7.465  1.00 76.25           C  
ATOM   2214  CB  SER A 280      -6.574   2.580  -9.930  1.00 76.25           C  
ATOM   2215  O   SER A 280      -6.109   3.191  -6.633  1.00 76.25           O  
ATOM   2216  OG  SER A 280      -5.918   1.355 -10.219  1.00 76.25           O  
ATOM   2217  N   GLY A 281      -5.820   1.156  -7.176  1.00 84.81           N  
ATOM   2218  CA  GLY A 281      -4.844   0.829  -6.152  1.00 84.81           C  
ATOM   2219  C   GLY A 281      -4.160  -0.506  -6.383  1.00 84.81           C  
ATOM   2220  O   GLY A 281      -4.523  -1.245  -7.301  1.00 84.81           O  
ATOM   2221  N   ILE A 282      -3.047  -0.688  -5.672  1.00 85.56           N  
ATOM   2222  CA  ILE A 282      -2.336  -1.961  -5.711  1.00 85.56           C  
ATOM   2223  C   ILE A 282      -2.617  -2.750  -4.434  1.00 85.56           C  
ATOM   2224  CB  ILE A 282      -0.814  -1.753  -5.887  1.00 85.56           C  
ATOM   2225  O   ILE A 282      -2.488  -2.219  -3.328  1.00 85.56           O  
ATOM   2226  CG1 ILE A 282      -0.528  -0.978  -7.180  1.00 85.56           C  
ATOM   2227  CG2 ILE A 282      -0.082  -3.098  -5.883  1.00 85.56           C  
ATOM   2228  CD1 ILE A 282       0.927  -0.560  -7.340  1.00 85.56           C  
ATOM   2229  N   MET A 283      -3.033  -3.953  -4.645  1.00 85.44           N  
ATOM   2230  CA  MET A 283      -3.354  -4.805  -3.502  1.00 85.44           C  
ATOM   2231  C   MET A 283      -2.582  -6.117  -3.570  1.00 85.44           C  
ATOM   2232  CB  MET A 283      -4.855  -5.082  -3.443  1.00 85.44           C  
ATOM   2233  O   MET A 283      -2.471  -6.723  -4.637  1.00 85.44           O  
ATOM   2234  CG  MET A 283      -5.285  -5.887  -2.227  1.00 85.44           C  
ATOM   2235  SD  MET A 283      -7.086  -6.227  -2.203  1.00 85.44           S  
ATOM   2236  CE  MET A 283      -7.727  -4.535  -2.012  1.00 85.44           C  
ATOM   2237  N   VAL A 284      -2.160  -6.527  -2.408  1.00 87.69           N  
ATOM   2238  CA  VAL A 284      -1.498  -7.824  -2.303  1.00 87.69           C  
ATOM   2239  C   VAL A 284      -2.486  -8.867  -1.791  1.00 87.69           C  
ATOM   2240  CB  VAL A 284      -0.264  -7.754  -1.375  1.00 87.69           C  
ATOM   2241  O   VAL A 284      -2.984  -8.766  -0.667  1.00 87.69           O  
ATOM   2242  CG1 VAL A 284       0.413  -9.125  -1.277  1.00 87.69           C  
ATOM   2243  CG2 VAL A 284       0.722  -6.703  -1.875  1.00 87.69           C  
ATOM   2244  N   SER A 285      -2.781  -9.820  -2.670  1.00 88.06           N  
ATOM   2245  CA  SER A 285      -3.752 -10.852  -2.301  1.00 88.06           C  
ATOM   2246  C   SER A 285      -3.525 -12.133  -3.088  1.00 88.06           C  
ATOM   2247  CB  SER A 285      -5.176 -10.344  -2.531  1.00 88.06           C  
ATOM   2248  O   SER A 285      -3.213 -12.094  -4.281  1.00 88.06           O  
ATOM   2249  OG  SER A 285      -6.125 -11.344  -2.186  1.00 88.06           O  
ATOM   2250  N   ASP A 286      -3.746 -13.242  -2.404  1.00 87.44           N  
ATOM   2251  CA  ASP A 286      -3.623 -14.539  -3.055  1.00 87.44           C  
ATOM   2252  C   ASP A 286      -4.996 -15.109  -3.416  1.00 87.44           C  
ATOM   2253  CB  ASP A 286      -2.873 -15.523  -2.152  1.00 87.44           C  
ATOM   2254  O   ASP A 286      -5.102 -16.234  -3.906  1.00 87.44           O  
ATOM   2255  CG  ASP A 286      -1.420 -15.141  -1.937  1.00 87.44           C  
ATOM   2256  OD1 ASP A 286      -0.747 -14.727  -2.906  1.00 87.44           O  
ATOM   2257  OD2 ASP A 286      -0.943 -15.250  -0.787  1.00 87.44           O  
ATOM   2258  N   ALA A 287      -5.941 -14.344  -3.199  1.00 87.06           N  
ATOM   2259  CA  ALA A 287      -7.320 -14.750  -3.467  1.00 87.06           C  
ATOM   2260  C   ALA A 287      -7.617 -14.734  -4.965  1.00 87.06           C  
ATOM   2261  CB  ALA A 287      -8.297 -13.844  -2.723  1.00 87.06           C  
ATOM   2262  O   ALA A 287      -6.973 -14.000  -5.719  1.00 87.06           O  
ATOM   2263  N   GLN A 288      -8.594 -15.555  -5.434  1.00 86.12           N  
ATOM   2264  CA  GLN A 288      -8.945 -15.648  -6.844  1.00 86.12           C  
ATOM   2265  C   GLN A 288      -9.992 -14.602  -7.223  1.00 86.12           C  
ATOM   2266  CB  GLN A 288      -9.469 -17.047  -7.176  1.00 86.12           C  
ATOM   2267  O   GLN A 288     -10.828 -14.227  -6.402  1.00 86.12           O  
ATOM   2268  CG  GLN A 288      -8.422 -18.141  -7.016  1.00 86.12           C  
ATOM   2269  CD  GLN A 288      -8.891 -19.484  -7.543  1.00 86.12           C  
ATOM   2270  NE2 GLN A 288      -7.945 -20.391  -7.785  1.00 86.12           N  
ATOM   2271  OE1 GLN A 288     -10.094 -19.703  -7.730  1.00 86.12           O  
ATOM   2272  N   VAL A 289      -9.797 -14.141  -8.547  1.00 88.81           N  
ATOM   2273  CA  VAL A 289     -10.758 -13.172  -9.078  1.00 88.81           C  
ATOM   2274  C   VAL A 289     -12.023 -13.891  -9.531  1.00 88.81           C  
ATOM   2275  CB  VAL A 289     -10.156 -12.367 -10.258  1.00 88.81           C  
ATOM   2276  O   VAL A 289     -11.961 -14.867 -10.281  1.00 88.81           O  
ATOM   2277  CG1 VAL A 289     -11.188 -11.383 -10.820  1.00 88.81           C  
ATOM   2278  CG2 VAL A 289      -8.898 -11.625  -9.812  1.00 88.81           C  
ATOM   2279  N   HIS A 290     -13.164 -13.477  -9.047  1.00 90.56           N  
ATOM   2280  CA  HIS A 290     -14.453 -14.070  -9.383  1.00 90.56           C  
ATOM   2281  C   HIS A 290     -15.312 -13.102 -10.195  1.00 90.56           C  
ATOM   2282  CB  HIS A 290     -15.195 -14.484  -8.117  1.00 90.56           C  
ATOM   2283  O   HIS A 290     -15.023 -11.906 -10.250  1.00 90.56           O  
ATOM   2284  CG  HIS A 290     -14.523 -15.586  -7.359  1.00 90.56           C  
ATOM   2285  CD2 HIS A 290     -13.516 -15.555  -6.461  1.00 90.56           C  
ATOM   2286  ND1 HIS A 290     -14.875 -16.906  -7.496  1.00 90.56           N  
ATOM   2287  CE1 HIS A 290     -14.109 -17.656  -6.711  1.00 90.56           C  
ATOM   2288  NE2 HIS A 290     -13.273 -16.859  -6.070  1.00 90.56           N  
ATOM   2289  N   ASN A 291     -16.281 -13.695 -10.953  1.00 89.50           N  
ATOM   2290  CA  ASN A 291     -17.219 -12.891 -11.727  1.00 89.50           C  
ATOM   2291  C   ASN A 291     -18.234 -12.188 -10.836  1.00 89.50           C  
ATOM   2292  CB  ASN A 291     -17.938 -13.758 -12.766  1.00 89.50           C  
ATOM   2293  O   ASN A 291     -19.297 -12.734 -10.547  1.00 89.50           O  
ATOM   2294  CG  ASN A 291     -18.734 -12.938 -13.758  1.00 89.50           C  
ATOM   2295  ND2 ASN A 291     -19.422 -13.617 -14.672  1.00 89.50           N  
ATOM   2296  OD1 ASN A 291     -18.734 -11.711 -13.711  1.00 89.50           O  
ATOM   2297  N   CYS A 292     -17.844 -11.180 -10.102  1.00 91.38           N  
ATOM   2298  CA  CYS A 292     -18.672 -10.375  -9.211  1.00 91.38           C  
ATOM   2299  C   CYS A 292     -18.266  -8.914  -9.258  1.00 91.38           C  
ATOM   2300  CB  CYS A 292     -18.562 -10.898  -7.777  1.00 91.38           C  
ATOM   2301  O   CYS A 292     -17.156  -8.586  -9.695  1.00 91.38           O  
ATOM   2302  SG  CYS A 292     -16.906 -10.836  -7.090  1.00 91.38           S  
ATOM   2303  N   THR A 293     -19.203  -8.055  -8.953  1.00 91.19           N  
ATOM   2304  CA  THR A 293     -18.969  -6.613  -8.930  1.00 91.19           C  
ATOM   2305  C   THR A 293     -19.203  -6.055  -7.527  1.00 91.19           C  
ATOM   2306  CB  THR A 293     -19.875  -5.879  -9.930  1.00 91.19           C  
ATOM   2307  O   THR A 293     -20.141  -6.457  -6.840  1.00 91.19           O  
ATOM   2308  CG2 THR A 293     -19.516  -4.398 -10.016  1.00 91.19           C  
ATOM   2309  OG1 THR A 293     -19.719  -6.469 -11.227  1.00 91.19           O  
ATOM   2310  N   THR A 294     -18.281  -5.121  -7.145  1.00 90.88           N  
ATOM   2311  CA  THR A 294     -18.422  -4.527  -5.816  1.00 90.88           C  
ATOM   2312  C   THR A 294     -17.984  -3.064  -5.836  1.00 90.88           C  
ATOM   2313  CB  THR A 294     -17.578  -5.297  -4.781  1.00 90.88           C  
ATOM   2314  O   THR A 294     -17.297  -2.625  -6.754  1.00 90.88           O  
ATOM   2315  CG2 THR A 294     -16.094  -5.145  -5.055  1.00 90.88           C  
ATOM   2316  OG1 THR A 294     -17.875  -4.793  -3.471  1.00 90.88           O  
ATOM   2317  N   LYS A 295     -18.453  -2.346  -4.816  1.00 89.50           N  
ATOM   2318  CA  LYS A 295     -18.078  -0.942  -4.668  1.00 89.50           C  
ATOM   2319  C   LYS A 295     -16.891  -0.787  -3.715  1.00 89.50           C  
ATOM   2320  CB  LYS A 295     -19.266  -0.119  -4.168  1.00 89.50           C  
ATOM   2321  O   LYS A 295     -16.250   0.259  -3.691  1.00 89.50           O  
ATOM   2322  CG  LYS A 295     -20.406  -0.004  -5.168  1.00 89.50           C  
ATOM   2323  CD  LYS A 295     -21.516   0.898  -4.648  1.00 89.50           C  
ATOM   2324  CE  LYS A 295     -22.656   1.013  -5.648  1.00 89.50           C  
ATOM   2325  NZ  LYS A 295     -23.766   1.882  -5.137  1.00 89.50           N  
ATOM   2326  N   CYS A 296     -16.656  -1.880  -2.965  1.00 89.62           N  
ATOM   2327  CA  CYS A 296     -15.578  -1.886  -1.984  1.00 89.62           C  
ATOM   2328  C   CYS A 296     -14.844  -3.221  -1.993  1.00 89.62           C  
ATOM   2329  CB  CYS A 296     -16.125  -1.604  -0.584  1.00 89.62           C  
ATOM   2330  O   CYS A 296     -15.453  -4.273  -1.788  1.00 89.62           O  
ATOM   2331  SG  CYS A 296     -14.852  -1.581   0.701  1.00 89.62           S  
ATOM   2332  N   GLN A 297     -13.516  -3.043  -2.092  1.00 90.31           N  
ATOM   2333  CA  GLN A 297     -12.688  -4.238  -2.186  1.00 90.31           C  
ATOM   2334  C   GLN A 297     -11.547  -4.199  -1.168  1.00 90.31           C  
ATOM   2335  CB  GLN A 297     -12.117  -4.391  -3.600  1.00 90.31           C  
ATOM   2336  O   GLN A 297     -10.875  -3.180  -1.024  1.00 90.31           O  
ATOM   2337  CG  GLN A 297     -11.328  -5.672  -3.809  1.00 90.31           C  
ATOM   2338  CD  GLN A 297     -12.195  -6.914  -3.775  1.00 90.31           C  
ATOM   2339  NE2 GLN A 297     -11.734  -7.941  -3.072  1.00 90.31           N  
ATOM   2340  OE1 GLN A 297     -13.273  -6.949  -4.375  1.00 90.31           O  
ATOM   2341  N   THR A 298     -11.367  -5.418  -0.501  1.00 90.25           N  
ATOM   2342  CA  THR A 298     -10.227  -5.621   0.393  1.00 90.25           C  
ATOM   2343  C   THR A 298      -9.391  -6.812  -0.058  1.00 90.25           C  
ATOM   2344  CB  THR A 298     -10.695  -5.840   1.846  1.00 90.25           C  
ATOM   2345  O   THR A 298      -9.812  -7.586  -0.919  1.00 90.25           O  
ATOM   2346  CG2 THR A 298     -11.734  -4.801   2.248  1.00 90.25           C  
ATOM   2347  OG1 THR A 298     -11.266  -7.148   1.968  1.00 90.25           O  
ATOM   2348  N   PRO A 299      -8.148  -6.848   0.516  1.00 86.56           N  
ATOM   2349  CA  PRO A 299      -7.328  -8.008   0.158  1.00 86.56           C  
ATOM   2350  C   PRO A 299      -7.973  -9.336   0.549  1.00 86.56           C  
ATOM   2351  CB  PRO A 299      -6.035  -7.773   0.944  1.00 86.56           C  
ATOM   2352  O   PRO A 299      -7.648 -10.375  -0.029  1.00 86.56           O  
ATOM   2353  CG  PRO A 299      -5.945  -6.289   1.105  1.00 86.56           C  
ATOM   2354  CD  PRO A 299      -7.336  -5.746   1.283  1.00 86.56           C  
ATOM   2355  N   HIS A 300      -8.859  -9.289   1.490  1.00 88.56           N  
ATOM   2356  CA  HIS A 300      -9.500 -10.500   1.999  1.00 88.56           C  
ATOM   2357  C   HIS A 300     -10.797 -10.781   1.254  1.00 88.56           C  
ATOM   2358  CB  HIS A 300      -9.773 -10.367   3.498  1.00 88.56           C  
ATOM   2359  O   HIS A 300     -11.328 -11.898   1.331  1.00 88.56           O  
ATOM   2360  CG  HIS A 300      -8.531 -10.328   4.332  1.00 88.56           C  
ATOM   2361  CD2 HIS A 300      -8.078  -9.406   5.215  1.00 88.56           C  
ATOM   2362  ND1 HIS A 300      -7.586 -11.336   4.305  1.00 88.56           N  
ATOM   2363  CE1 HIS A 300      -6.605 -11.031   5.137  1.00 88.56           C  
ATOM   2364  NE2 HIS A 300      -6.879  -9.867   5.703  1.00 88.56           N  
ATOM   2365  N   GLY A 301     -11.289  -9.828   0.500  1.00 90.00           N  
ATOM   2366  CA  GLY A 301     -12.516 -10.023  -0.250  1.00 90.00           C  
ATOM   2367  C   GLY A 301     -13.398  -8.789  -0.278  1.00 90.00           C  
ATOM   2368  O   GLY A 301     -13.141  -7.816   0.432  1.00 90.00           O  
ATOM   2369  N   ALA A 302     -14.438  -8.844  -1.165  1.00 90.88           N  
ATOM   2370  CA  ALA A 302     -15.344  -7.703  -1.343  1.00 90.88           C  
ATOM   2371  C   ALA A 302     -16.266  -7.539  -0.135  1.00 90.88           C  
ATOM   2372  CB  ALA A 302     -16.172  -7.875  -2.615  1.00 90.88           C  
ATOM   2373  O   ALA A 302     -16.719  -8.523   0.442  1.00 90.88           O  
ATOM   2374  N   LEU A 303     -16.406  -6.250   0.216  1.00 89.31           N  
ATOM   2375  CA  LEU A 303     -17.281  -5.910   1.331  1.00 89.31           C  
ATOM   2376  C   LEU A 303     -18.625  -5.379   0.829  1.00 89.31           C  
ATOM   2377  CB  LEU A 303     -16.625  -4.871   2.238  1.00 89.31           C  
ATOM   2378  O   LEU A 303     -18.656  -4.504  -0.040  1.00 89.31           O  
ATOM   2379  CG  LEU A 303     -15.352  -5.320   2.975  1.00 89.31           C  
ATOM   2380  CD1 LEU A 303     -14.680  -4.129   3.641  1.00 89.31           C  
ATOM   2381  CD2 LEU A 303     -15.695  -6.395   4.004  1.00 89.31           C  
ATOM   2382  N   LYS A 304     -19.703  -6.039   1.188  1.00 84.44           N  
ATOM   2383  CA  LYS A 304     -21.031  -5.527   0.902  1.00 84.44           C  
ATOM   2384  C   LYS A 304     -21.719  -5.020   2.172  1.00 84.44           C  
ATOM   2385  CB  LYS A 304     -21.891  -6.613   0.247  1.00 84.44           C  
ATOM   2386  O   LYS A 304     -22.109  -5.812   3.029  1.00 84.44           O  
ATOM   2387  CG  LYS A 304     -23.219  -6.102  -0.319  1.00 84.44           C  
ATOM   2388  CD  LYS A 304     -23.984  -7.207  -1.029  1.00 84.44           C  
ATOM   2389  CE  LYS A 304     -25.312  -6.703  -1.573  1.00 84.44           C  
ATOM   2390  NZ  LYS A 304     -26.062  -7.781  -2.283  1.00 84.44           N  
ATOM   2391  N   SER A 305     -21.469  -3.762   2.457  1.00 80.44           N  
ATOM   2392  CA  SER A 305     -22.078  -3.303   3.703  1.00 80.44           C  
ATOM   2393  C   SER A 305     -22.625  -1.885   3.564  1.00 80.44           C  
ATOM   2394  CB  SER A 305     -21.062  -3.357   4.844  1.00 80.44           C  
ATOM   2395  O   SER A 305     -22.094  -1.080   2.801  1.00 80.44           O  
ATOM   2396  OG  SER A 305     -21.609  -2.832   6.039  1.00 80.44           O  
ATOM   2397  N   ASN A 306     -23.734  -1.616   4.164  1.00 80.69           N  
ATOM   2398  CA  ASN A 306     -24.297  -0.274   4.273  1.00 80.69           C  
ATOM   2399  C   ASN A 306     -23.875   0.402   5.574  1.00 80.69           C  
ATOM   2400  CB  ASN A 306     -25.812  -0.318   4.160  1.00 80.69           C  
ATOM   2401  O   ASN A 306     -24.406   1.454   5.934  1.00 80.69           O  
ATOM   2402  CG  ASN A 306     -26.281  -0.754   2.787  1.00 80.69           C  
ATOM   2403  ND2 ASN A 306     -27.453  -1.377   2.732  1.00 80.69           N  
ATOM   2404  OD1 ASN A 306     -25.609  -0.535   1.783  1.00 80.69           O  
ATOM   2405  N   LEU A 307     -22.984  -0.348   6.277  1.00 85.12           N  
ATOM   2406  CA  LEU A 307     -22.531   0.169   7.562  1.00 85.12           C  
ATOM   2407  C   LEU A 307     -21.422   1.193   7.375  1.00 85.12           C  
ATOM   2408  CB  LEU A 307     -22.047  -0.974   8.461  1.00 85.12           C  
ATOM   2409  O   LEU A 307     -20.703   1.161   6.371  1.00 85.12           O  
ATOM   2410  CG  LEU A 307     -23.094  -2.020   8.852  1.00 85.12           C  
ATOM   2411  CD1 LEU A 307     -22.422  -3.186   9.578  1.00 85.12           C  
ATOM   2412  CD2 LEU A 307     -24.172  -1.392   9.719  1.00 85.12           C  
ATOM   2413  N   PRO A 308     -21.281   2.057   8.273  1.00 79.88           N  
ATOM   2414  CA  PRO A 308     -20.359   3.193   8.164  1.00 79.88           C  
ATOM   2415  C   PRO A 308     -18.906   2.814   8.461  1.00 79.88           C  
ATOM   2416  CB  PRO A 308     -20.891   4.180   9.211  1.00 79.88           C  
ATOM   2417  O   PRO A 308     -17.984   3.484   7.996  1.00 79.88           O  
ATOM   2418  CG  PRO A 308     -21.625   3.328  10.195  1.00 79.88           C  
ATOM   2419  CD  PRO A 308     -22.172   2.125   9.484  1.00 79.88           C  
ATOM   2420  N   PHE A 309     -18.719   1.641   9.250  1.00 86.94           N  
ATOM   2421  CA  PHE A 309     -17.359   1.241   9.609  1.00 86.94           C  
ATOM   2422  C   PHE A 309     -17.125  -0.226   9.273  1.00 86.94           C  
ATOM   2423  CB  PHE A 309     -17.109   1.487  11.102  1.00 86.94           C  
ATOM   2424  O   PHE A 309     -18.078  -1.005   9.164  1.00 86.94           O  
ATOM   2425  CG  PHE A 309     -17.344   2.910  11.531  1.00 86.94           C  
ATOM   2426  CD1 PHE A 309     -16.453   3.914  11.180  1.00 86.94           C  
ATOM   2427  CD2 PHE A 309     -18.453   3.246  12.289  1.00 86.94           C  
ATOM   2428  CE1 PHE A 309     -16.656   5.230  11.578  1.00 86.94           C  
ATOM   2429  CE2 PHE A 309     -18.672   4.559  12.688  1.00 86.94           C  
ATOM   2430  CZ  PHE A 309     -17.781   5.551  12.336  1.00 86.94           C  
ATOM   2431  N   GLN A 310     -15.836  -0.578   9.094  1.00 90.62           N  
ATOM   2432  CA  GLN A 310     -15.414  -1.959   8.875  1.00 90.62           C  
ATOM   2433  C   GLN A 310     -14.141  -2.273   9.648  1.00 90.62           C  
ATOM   2434  CB  GLN A 310     -15.203  -2.230   7.387  1.00 90.62           C  
ATOM   2435  O   GLN A 310     -13.367  -1.369   9.984  1.00 90.62           O  
ATOM   2436  CG  GLN A 310     -14.055  -1.446   6.773  1.00 90.62           C  
ATOM   2437  CD  GLN A 310     -12.734  -2.193   6.844  1.00 90.62           C  
ATOM   2438  NE2 GLN A 310     -11.641  -1.487   6.586  1.00 90.62           N  
ATOM   2439  OE1 GLN A 310     -12.703  -3.396   7.125  1.00 90.62           O  
ATOM   2440  N   ASN A 311     -14.031  -3.576  10.023  1.00 90.44           N  
ATOM   2441  CA  ASN A 311     -12.828  -4.035  10.711  1.00 90.44           C  
ATOM   2442  C   ASN A 311     -12.164  -5.188   9.961  1.00 90.44           C  
ATOM   2443  CB  ASN A 311     -13.156  -4.453  12.148  1.00 90.44           C  
ATOM   2444  O   ASN A 311     -11.453  -6.000  10.562  1.00 90.44           O  
ATOM   2445  CG  ASN A 311     -13.938  -5.750  12.211  1.00 90.44           C  
ATOM   2446  ND2 ASN A 311     -14.031  -6.324  13.406  1.00 90.44           N  
ATOM   2447  OD1 ASN A 311     -14.453  -6.230  11.203  1.00 90.44           O  
ATOM   2448  N   VAL A 312     -12.375  -5.301   8.711  1.00 87.31           N  
ATOM   2449  CA  VAL A 312     -11.891  -6.383   7.863  1.00 87.31           C  
ATOM   2450  C   VAL A 312     -10.438  -6.137   7.484  1.00 87.31           C  
ATOM   2451  CB  VAL A 312     -12.758  -6.527   6.590  1.00 87.31           C  
ATOM   2452  O   VAL A 312      -9.578  -6.992   7.711  1.00 87.31           O  
ATOM   2453  CG1 VAL A 312     -12.188  -7.609   5.672  1.00 87.31           C  
ATOM   2454  CG2 VAL A 312     -14.203  -6.844   6.957  1.00 87.31           C  
ATOM   2455  N   HIS A 313     -10.125  -4.977   6.848  1.00 86.69           N  
ATOM   2456  CA  HIS A 313      -8.750  -4.664   6.477  1.00 86.69           C  
ATOM   2457  C   HIS A 313      -8.547  -3.162   6.320  1.00 86.69           C  
ATOM   2458  CB  HIS A 313      -8.367  -5.387   5.184  1.00 86.69           C  
ATOM   2459  O   HIS A 313      -9.414  -2.469   5.785  1.00 86.69           O  
ATOM   2460  CG  HIS A 313      -6.891  -5.461   4.953  1.00 86.69           C  
ATOM   2461  CD2 HIS A 313      -6.016  -6.477   5.133  1.00 86.69           C  
ATOM   2462  ND1 HIS A 313      -6.156  -4.391   4.484  1.00 86.69           N  
ATOM   2463  CE1 HIS A 313      -4.887  -4.750   4.387  1.00 86.69           C  
ATOM   2464  NE2 HIS A 313      -4.773  -6.008   4.773  1.00 86.69           N  
ATOM   2465  N   PRO A 314      -7.422  -2.637   6.793  1.00 81.38           N  
ATOM   2466  CA  PRO A 314      -7.141  -1.201   6.711  1.00 81.38           C  
ATOM   2467  C   PRO A 314      -6.910  -0.726   5.277  1.00 81.38           C  
ATOM   2468  CB  PRO A 314      -5.871  -1.043   7.551  1.00 81.38           C  
ATOM   2469  O   PRO A 314      -7.109   0.453   4.977  1.00 81.38           O  
ATOM   2470  CG  PRO A 314      -5.281  -2.416   7.617  1.00 81.38           C  
ATOM   2471  CD  PRO A 314      -6.398  -3.416   7.516  1.00 81.38           C  
ATOM   2472  N   ILE A 315      -6.426  -1.653   4.422  1.00 82.31           N  
ATOM   2473  CA  ILE A 315      -6.199  -1.303   3.025  1.00 82.31           C  
ATOM   2474  C   ILE A 315      -7.430  -1.659   2.197  1.00 82.31           C  
ATOM   2475  CB  ILE A 315      -4.949  -2.014   2.461  1.00 82.31           C  
ATOM   2476  O   ILE A 315      -7.777  -2.834   2.061  1.00 82.31           O  
ATOM   2477  CG1 ILE A 315      -3.707  -1.643   3.279  1.00 82.31           C  
ATOM   2478  CG2 ILE A 315      -4.754  -1.667   0.981  1.00 82.31           C  
ATOM   2479  CD1 ILE A 315      -2.455  -2.416   2.889  1.00 82.31           C  
ATOM   2480  N   THR A 316      -8.094  -0.597   1.679  1.00 84.19           N  
ATOM   2481  CA  THR A 316      -9.320  -0.807   0.913  1.00 84.19           C  
ATOM   2482  C   THR A 316      -9.289  -0.017  -0.392  1.00 84.19           C  
ATOM   2483  CB  THR A 316     -10.562  -0.405   1.727  1.00 84.19           C  
ATOM   2484  O   THR A 316      -8.617   1.018  -0.479  1.00 84.19           O  
ATOM   2485  CG2 THR A 316     -10.656  -1.205   3.021  1.00 84.19           C  
ATOM   2486  OG1 THR A 316     -10.492   0.991   2.045  1.00 84.19           O  
ATOM   2487  N   ILE A 317      -9.938  -0.509  -1.455  1.00 83.69           N  
ATOM   2488  CA  ILE A 317     -10.031   0.168  -2.742  1.00 83.69           C  
ATOM   2489  C   ILE A 317     -11.500   0.337  -3.127  1.00 83.69           C  
ATOM   2490  CB  ILE A 317      -9.273  -0.604  -3.848  1.00 83.69           C  
ATOM   2491  O   ILE A 317     -12.281  -0.615  -3.051  1.00 83.69           O  
ATOM   2492  CG1 ILE A 317      -7.801  -0.763  -3.471  1.00 83.69           C  
ATOM   2493  CG2 ILE A 317      -9.430   0.100  -5.199  1.00 83.69           C  
ATOM   2494  CD1 ILE A 317      -7.020  -1.689  -4.395  1.00 83.69           C  
ATOM   2495  N   GLY A 318     -11.898   1.554  -3.510  1.00 84.00           N  
ATOM   2496  CA  GLY A 318     -13.281   1.833  -3.857  1.00 84.00           C  
ATOM   2497  C   GLY A 318     -14.039   2.561  -2.760  1.00 84.00           C  
ATOM   2498  O   GLY A 318     -13.430   3.213  -1.908  1.00 84.00           O  
ATOM   2499  N   GLU A 319     -15.305   2.492  -2.764  1.00 85.75           N  
ATOM   2500  CA  GLU A 319     -16.156   3.113  -1.760  1.00 85.75           C  
ATOM   2501  C   GLU A 319     -16.375   2.184  -0.570  1.00 85.75           C  
ATOM   2502  CB  GLU A 319     -17.500   3.512  -2.373  1.00 85.75           C  
ATOM   2503  O   GLU A 319     -17.344   1.426  -0.539  1.00 85.75           O  
ATOM   2504  CG  GLU A 319     -17.391   4.551  -3.477  1.00 85.75           C  
ATOM   2505  CD  GLU A 319     -18.734   4.941  -4.070  1.00 85.75           C  
ATOM   2506  OE1 GLU A 319     -18.766   5.781  -5.000  1.00 85.75           O  
ATOM   2507  OE2 GLU A 319     -19.766   4.398  -3.609  1.00 85.75           O  
ATOM   2508  N   CYS A 320     -15.414   2.180   0.391  1.00 85.88           N  
ATOM   2509  CA  CYS A 320     -15.453   1.264   1.526  1.00 85.88           C  
ATOM   2510  C   CYS A 320     -15.727   2.016   2.822  1.00 85.88           C  
ATOM   2511  CB  CYS A 320     -14.141   0.492   1.642  1.00 85.88           C  
ATOM   2512  O   CYS A 320     -15.320   3.170   2.975  1.00 85.88           O  
ATOM   2513  SG  CYS A 320     -13.727  -0.461   0.166  1.00 85.88           S  
ATOM   2514  N   PRO A 321     -16.562   1.284   3.730  1.00 85.69           N  
ATOM   2515  CA  PRO A 321     -16.672   1.852   5.078  1.00 85.69           C  
ATOM   2516  C   PRO A 321     -15.312   2.061   5.742  1.00 85.69           C  
ATOM   2517  CB  PRO A 321     -17.500   0.806   5.836  1.00 85.69           C  
ATOM   2518  O   PRO A 321     -14.352   1.360   5.418  1.00 85.69           O  
ATOM   2519  CG  PRO A 321     -18.156  -0.012   4.770  1.00 85.69           C  
ATOM   2520  CD  PRO A 321     -17.281   0.029   3.539  1.00 85.69           C  
ATOM   2521  N   LYS A 322     -15.211   2.996   6.574  1.00 83.12           N  
ATOM   2522  CA  LYS A 322     -13.930   3.352   7.184  1.00 83.12           C  
ATOM   2523  C   LYS A 322     -13.469   2.271   8.156  1.00 83.12           C  
ATOM   2524  CB  LYS A 322     -14.039   4.695   7.902  1.00 83.12           C  
ATOM   2525  O   LYS A 322     -14.266   1.734   8.922  1.00 83.12           O  
ATOM   2526  CG  LYS A 322     -14.320   5.875   6.980  1.00 83.12           C  
ATOM   2527  CD  LYS A 322     -13.148   6.141   6.043  1.00 83.12           C  
ATOM   2528  CE  LYS A 322     -13.422   7.336   5.141  1.00 83.12           C  
ATOM   2529  NZ  LYS A 322     -12.320   7.539   4.148  1.00 83.12           N  
ATOM   2530  N   TYR A 323     -12.227   2.084   8.086  1.00 84.44           N  
ATOM   2531  CA  TYR A 323     -11.625   1.046   8.922  1.00 84.44           C  
ATOM   2532  C   TYR A 323     -11.477   1.522  10.359  1.00 84.44           C  
ATOM   2533  CB  TYR A 323     -10.266   0.626   8.367  1.00 84.44           C  
ATOM   2534  O   TYR A 323     -11.008   2.637  10.609  1.00 84.44           O  
ATOM   2535  CG  TYR A 323      -9.555  -0.402   9.211  1.00 84.44           C  
ATOM   2536  CD1 TYR A 323      -8.586  -0.021  10.141  1.00 84.44           C  
ATOM   2537  CD2 TYR A 323      -9.852  -1.755   9.086  1.00 84.44           C  
ATOM   2538  CE1 TYR A 323      -7.926  -0.965  10.922  1.00 84.44           C  
ATOM   2539  CE2 TYR A 323      -9.195  -2.707   9.867  1.00 84.44           C  
ATOM   2540  OH  TYR A 323      -7.590  -3.242  11.547  1.00 84.44           O  
ATOM   2541  CZ  TYR A 323      -8.242  -2.305  10.781  1.00 84.44           C  
ATOM   2542  N   VAL A 324     -11.859   0.726  11.297  1.00 86.81           N  
ATOM   2543  CA  VAL A 324     -11.695   0.953  12.734  1.00 86.81           C  
ATOM   2544  C   VAL A 324     -11.102  -0.293  13.391  1.00 86.81           C  
ATOM   2545  CB  VAL A 324     -13.031   1.328  13.406  1.00 86.81           C  
ATOM   2546  O   VAL A 324     -11.609  -1.402  13.195  1.00 86.81           O  
ATOM   2547  CG1 VAL A 324     -12.844   1.538  14.906  1.00 86.81           C  
ATOM   2548  CG2 VAL A 324     -13.625   2.580  12.758  1.00 86.81           C  
ATOM   2549  N   LYS A 325     -10.016  -0.056  14.047  1.00 86.94           N  
ATOM   2550  CA  LYS A 325      -9.336  -1.162  14.711  1.00 86.94           C  
ATOM   2551  C   LYS A 325     -10.047  -1.551  16.000  1.00 86.94           C  
ATOM   2552  CB  LYS A 325      -7.879  -0.797  15.008  1.00 86.94           C  
ATOM   2553  O   LYS A 325      -9.547  -1.289  17.094  1.00 86.94           O  
ATOM   2554  CG  LYS A 325      -7.016  -1.981  15.414  1.00 86.94           C  
ATOM   2555  CD  LYS A 325      -5.559  -1.573  15.594  1.00 86.94           C  
ATOM   2556  CE  LYS A 325      -4.680  -2.768  15.945  1.00 86.94           C  
ATOM   2557  NZ  LYS A 325      -3.254  -2.371  16.141  1.00 86.94           N  
ATOM   2558  N   SER A 326     -11.305  -1.938  15.914  1.00 86.00           N  
ATOM   2559  CA  SER A 326     -12.156  -2.371  17.016  1.00 86.00           C  
ATOM   2560  C   SER A 326     -12.906  -3.650  16.672  1.00 86.00           C  
ATOM   2561  CB  SER A 326     -13.148  -1.272  17.391  1.00 86.00           C  
ATOM   2562  O   SER A 326     -13.172  -3.922  15.492  1.00 86.00           O  
ATOM   2563  OG  SER A 326     -13.867  -1.624  18.562  1.00 86.00           O  
ATOM   2564  N   THR A 327     -13.109  -4.457  17.719  1.00 84.56           N  
ATOM   2565  CA  THR A 327     -13.789  -5.730  17.516  1.00 84.56           C  
ATOM   2566  C   THR A 327     -15.297  -5.539  17.453  1.00 84.56           C  
ATOM   2567  CB  THR A 327     -13.438  -6.730  18.625  1.00 84.56           C  
ATOM   2568  O   THR A 327     -16.000  -6.277  16.750  1.00 84.56           O  
ATOM   2569  CG2 THR A 327     -11.961  -7.117  18.578  1.00 84.56           C  
ATOM   2570  OG1 THR A 327     -13.719  -6.137  19.906  1.00 84.56           O  
ATOM   2571  N   GLN A 328     -15.734  -4.496  18.125  1.00 84.62           N  
ATOM   2572  CA  GLN A 328     -17.156  -4.184  18.141  1.00 84.62           C  
ATOM   2573  C   GLN A 328     -17.391  -2.693  18.375  1.00 84.62           C  
ATOM   2574  CB  GLN A 328     -17.875  -5.000  19.219  1.00 84.62           C  
ATOM   2575  O   GLN A 328     -16.672  -2.053  19.125  1.00 84.62           O  
ATOM   2576  CG  GLN A 328     -17.375  -4.723  20.641  1.00 84.62           C  
ATOM   2577  CD  GLN A 328     -18.000  -5.641  21.672  1.00 84.62           C  
ATOM   2578  NE2 GLN A 328     -17.375  -5.715  22.844  1.00 84.62           N  
ATOM   2579  OE1 GLN A 328     -19.016  -6.281  21.406  1.00 84.62           O  
ATOM   2580  N   LEU A 329     -18.312  -2.174  17.609  1.00 85.69           N  
ATOM   2581  CA  LEU A 329     -18.812  -0.817  17.781  1.00 85.69           C  
ATOM   2582  C   LEU A 329     -20.344  -0.810  17.875  1.00 85.69           C  
ATOM   2583  CB  LEU A 329     -18.359   0.077  16.625  1.00 85.69           C  
ATOM   2584  O   LEU A 329     -21.031  -0.628  16.875  1.00 85.69           O  
ATOM   2585  CG  LEU A 329     -16.891   0.468  16.609  1.00 85.69           C  
ATOM   2586  CD1 LEU A 329     -16.531   1.188  15.320  1.00 85.69           C  
ATOM   2587  CD2 LEU A 329     -16.547   1.340  17.828  1.00 85.69           C  
ATOM   2588  N   ARG A 330     -20.812  -1.006  19.172  1.00 86.75           N  
ATOM   2589  CA  ARG A 330     -22.250  -1.177  19.375  1.00 86.75           C  
ATOM   2590  C   ARG A 330     -22.906   0.139  19.781  1.00 86.75           C  
ATOM   2591  CB  ARG A 330     -22.516  -2.248  20.422  1.00 86.75           C  
ATOM   2592  O   ARG A 330     -22.406   0.832  20.672  1.00 86.75           O  
ATOM   2593  CG  ARG A 330     -22.172  -3.660  19.984  1.00 86.75           C  
ATOM   2594  CD  ARG A 330     -22.750  -4.707  20.922  1.00 86.75           C  
ATOM   2595  NE  ARG A 330     -22.531  -6.062  20.422  1.00 86.75           N  
ATOM   2596  NH1 ARG A 330     -24.188  -7.027  21.719  1.00 86.75           N  
ATOM   2597  NH2 ARG A 330     -22.938  -8.320  20.297  1.00 86.75           N  
ATOM   2598  CZ  ARG A 330     -23.219  -7.133  20.812  1.00 86.75           C  
ATOM   2599  N   MET A 331     -23.922   0.377  19.141  1.00 81.38           N  
ATOM   2600  CA  MET A 331     -24.703   1.566  19.469  1.00 81.38           C  
ATOM   2601  C   MET A 331     -26.062   1.185  20.047  1.00 81.38           C  
ATOM   2602  CB  MET A 331     -24.891   2.439  18.219  1.00 81.38           C  
ATOM   2603  O   MET A 331     -26.750   0.322  19.500  1.00 81.38           O  
ATOM   2604  CG  MET A 331     -25.578   3.766  18.500  1.00 81.38           C  
ATOM   2605  SD  MET A 331     -25.797   4.773  16.984  1.00 81.38           S  
ATOM   2606  CE  MET A 331     -24.109   5.406  16.766  1.00 81.38           C  
ATOM   2607  N   ALA A 332     -26.328   1.789  21.156  1.00 77.12           N  
ATOM   2608  CA  ALA A 332     -27.594   1.503  21.828  1.00 77.12           C  
ATOM   2609  C   ALA A 332     -28.766   2.098  21.062  1.00 77.12           C  
ATOM   2610  CB  ALA A 332     -27.562   2.039  23.250  1.00 77.12           C  
ATOM   2611  O   ALA A 332     -28.750   3.281  20.703  1.00 77.12           O  
ATOM   2612  N   THR A 333     -29.719   1.284  20.625  1.00 69.56           N  
ATOM   2613  CA  THR A 333     -30.938   1.730  19.969  1.00 69.56           C  
ATOM   2614  C   THR A 333     -32.156   1.552  20.891  1.00 69.56           C  
ATOM   2615  CB  THR A 333     -31.172   0.967  18.656  1.00 69.56           C  
ATOM   2616  O   THR A 333     -33.250   1.999  20.562  1.00 69.56           O  
ATOM   2617  CG2 THR A 333     -30.062   1.253  17.641  1.00 69.56           C  
ATOM   2618  OG1 THR A 333     -31.219  -0.439  18.922  1.00 69.56           O  
ATOM   2619  N   GLY A 334     -31.828   0.953  22.000  1.00 64.44           N  
ATOM   2620  CA  GLY A 334     -32.844   0.671  23.000  1.00 64.44           C  
ATOM   2621  C   GLY A 334     -32.500   1.219  24.359  1.00 64.44           C  
ATOM   2622  O   GLY A 334     -31.516   1.957  24.516  1.00 64.44           O  
ATOM   2623  N   LEU A 335     -33.344   1.019  25.406  1.00 66.25           N  
ATOM   2624  CA  LEU A 335     -33.188   1.560  26.750  1.00 66.25           C  
ATOM   2625  C   LEU A 335     -32.281   0.670  27.578  1.00 66.25           C  
ATOM   2626  CB  LEU A 335     -34.531   1.705  27.422  1.00 66.25           C  
ATOM   2627  O   LEU A 335     -31.969  -0.460  27.188  1.00 66.25           O  
ATOM   2628  CG  LEU A 335     -35.594   2.525  26.688  1.00 66.25           C  
ATOM   2629  CD1 LEU A 335     -36.969   2.279  27.266  1.00 66.25           C  
ATOM   2630  CD2 LEU A 335     -35.250   4.008  26.719  1.00 66.25           C  
ATOM   2631  N   ARG A 336     -31.844   1.187  28.641  1.00 67.00           N  
ATOM   2632  CA  ARG A 336     -31.078   0.414  29.609  1.00 67.00           C  
ATOM   2633  C   ARG A 336     -31.906  -0.753  30.156  1.00 67.00           C  
ATOM   2634  CB  ARG A 336     -30.625   1.307  30.766  1.00 67.00           C  
ATOM   2635  O   ARG A 336     -33.094  -0.595  30.469  1.00 67.00           O  
ATOM   2636  CG  ARG A 336     -29.531   0.683  31.641  1.00 67.00           C  
ATOM   2637  CD  ARG A 336     -28.938   1.690  32.594  1.00 67.00           C  
ATOM   2638  NE  ARG A 336     -27.906   1.090  33.438  1.00 67.00           N  
ATOM   2639  NH1 ARG A 336     -27.031   3.104  34.156  1.00 67.00           N  
ATOM   2640  NH2 ARG A 336     -26.109   1.128  34.875  1.00 67.00           N  
ATOM   2641  CZ  ARG A 336     -27.016   1.775  34.156  1.00 67.00           C  
ATOM   2642  N   ASN A 337     -31.344  -2.021  30.094  1.00 66.62           N  
ATOM   2643  CA  ASN A 337     -32.031  -3.238  30.516  1.00 66.62           C  
ATOM   2644  C   ASN A 337     -31.703  -3.586  31.969  1.00 66.62           C  
ATOM   2645  CB  ASN A 337     -31.672  -4.406  29.594  1.00 66.62           C  
ATOM   2646  O   ASN A 337     -30.531  -3.598  32.344  1.00 66.62           O  
ATOM   2647  CG  ASN A 337     -32.562  -5.613  29.812  1.00 66.62           C  
ATOM   2648  ND2 ASN A 337     -32.094  -6.781  29.391  1.00 66.62           N  
ATOM   2649  OD1 ASN A 337     -33.656  -5.500  30.359  1.00 66.62           O  
ATOM   2650  N   ILE A 338     -32.625  -3.662  32.844  1.00 57.97           N  
ATOM   2651  CA  ILE A 338     -32.438  -4.156  34.188  1.00 57.97           C  
ATOM   2652  C   ILE A 338     -32.938  -5.598  34.281  1.00 57.97           C  
ATOM   2653  CB  ILE A 338     -33.188  -3.268  35.219  1.00 57.97           C  
ATOM   2654  O   ILE A 338     -34.125  -5.871  34.062  1.00 57.97           O  
ATOM   2655  CG1 ILE A 338     -32.688  -1.817  35.125  1.00 57.97           C  
ATOM   2656  CG2 ILE A 338     -33.000  -3.812  36.656  1.00 57.97           C  
ATOM   2657  CD1 ILE A 338     -33.594  -0.815  35.844  1.00 57.97           C  
ATOM   2658  N   PRO A 339     -31.969  -6.594  34.375  1.00 48.03           N  
ATOM   2659  CA  PRO A 339     -32.375  -8.000  34.438  1.00 48.03           C  
ATOM   2660  C   PRO A 339     -33.375  -8.281  35.562  1.00 48.03           C  
ATOM   2661  CB  PRO A 339     -31.047  -8.727  34.719  1.00 48.03           C  
ATOM   2662  O   PRO A 339     -33.344  -7.633  36.625  1.00 48.03           O  
ATOM   2663  CG  PRO A 339     -30.062  -7.629  35.000  1.00 48.03           C  
ATOM   2664  CD  PRO A 339     -30.734  -6.309  34.750  1.00 48.03           C  
ATOM   2665  N   SER A 340     -34.656  -8.781  35.312  1.00 40.84           N  
ATOM   2666  CA  SER A 340     -35.656  -9.188  36.281  1.00 40.84           C  
ATOM   2667  C   SER A 340     -35.062 -10.047  37.406  1.00 40.84           C  
ATOM   2668  CB  SER A 340     -36.781  -9.961  35.594  1.00 40.84           C  
ATOM   2669  O   SER A 340     -34.344 -11.008  37.125  1.00 40.84           O  
ATOM   2670  OG  SER A 340     -36.344 -11.250  35.188  1.00 40.84           O  
ATOM   2671  N   ILE A 341     -34.406  -9.562  38.469  1.00 31.67           N  
ATOM   2672  CA  ILE A 341     -33.969 -10.336  39.625  1.00 31.67           C  
ATOM   2673  C   ILE A 341     -35.156 -10.680  40.500  1.00 31.67           C  
ATOM   2674  CB  ILE A 341     -32.875  -9.570  40.438  1.00 31.67           C  
ATOM   2675  O   ILE A 341     -35.938  -9.805  40.875  1.00 31.67           O  
ATOM   2676  CG1 ILE A 341     -31.766  -9.086  39.500  1.00 31.67           C  
ATOM   2677  CG2 ILE A 341     -32.312 -10.453  41.531  1.00 31.67           C  
ATOM   2678  CD1 ILE A 341     -30.812  -8.094  40.156  1.00 31.67           C  
ATOM   2679  N   GLN A 342     -36.000 -11.938  40.281  1.00 31.98           N  
ATOM   2680  CA  GLN A 342     -36.438 -12.922  41.281  1.00 31.98           C  
ATOM   2681  C   GLN A 342     -37.781 -13.523  40.906  1.00 31.98           C  
ATOM   2682  CB  GLN A 342     -36.500 -12.297  42.688  1.00 31.98           C  
ATOM   2683  O   GLN A 342     -38.719 -12.797  40.531  1.00 31.98           O  
ATOM   2684  CG  GLN A 342     -35.344 -12.672  43.562  1.00 31.98           C  
ATOM   2685  CD  GLN A 342     -35.438 -12.039  44.938  1.00 31.98           C  
ATOM   2686  NE2 GLN A 342     -34.312 -12.039  45.688  1.00 31.98           N  
ATOM   2687  OE1 GLN A 342     -36.500 -11.562  45.344  1.00 31.98           O  
ATOM   2688  N   SER A 343     -37.969 -14.820  40.406  1.00 28.33           N  
ATOM   2689  CA  SER A 343     -38.969 -15.883  40.344  1.00 28.33           C  
ATOM   2690  C   SER A 343     -40.094 -15.641  41.375  1.00 28.33           C  
ATOM   2691  CB  SER A 343     -38.312 -17.234  40.625  1.00 28.33           C  
ATOM   2692  O   SER A 343     -39.844 -15.547  42.562  1.00 28.33           O  
ATOM   2693  OG  SER A 343     -37.844 -17.328  41.969  1.00 28.33           O  
ATOM   2694  N   ARG A 344     -41.094 -14.617  41.188  1.00 36.28           N  
ATOM   2695  CA  ARG A 344     -42.281 -14.531  42.031  1.00 36.28           C  
ATOM   2696  C   ARG A 344     -43.188 -15.719  41.812  1.00 36.28           C  
ATOM   2697  CB  ARG A 344     -43.031 -13.219  41.781  1.00 36.28           C  
ATOM   2698  O   ARG A 344     -43.562 -16.031  40.688  1.00 36.28           O  
ATOM   2699  CG  ARG A 344     -42.281 -11.977  42.250  1.00 36.28           C  
ATOM   2700  CD  ARG A 344     -43.188 -10.781  42.375  1.00 36.28           C  
ATOM   2701  NE  ARG A 344     -42.594  -9.727  43.188  1.00 36.28           N  
ATOM   2702  NH1 ARG A 344     -43.656  -7.992  42.094  1.00 36.28           N  
ATOM   2703  NH2 ARG A 344     -42.219  -7.547  43.844  1.00 36.28           N  
ATOM   2704  CZ  ARG A 344     -42.844  -8.422  43.031  1.00 36.28           C  
ATOM   2705  N   GLY A 345     -42.844 -16.969  42.500  1.00 33.00           N  
ATOM   2706  CA  GLY A 345     -43.312 -18.094  43.281  1.00 33.00           C  
ATOM   2707  C   GLY A 345     -44.719 -18.531  42.938  1.00 33.00           C  
ATOM   2708  O   GLY A 345     -45.531 -17.734  42.438  1.00 33.00           O  
ATOM   2709  N   LEU A 346     -45.031 -19.703  42.469  1.00 35.94           N  
ATOM   2710  CA  LEU A 346     -45.969 -20.812  42.344  1.00 35.94           C  
ATOM   2711  C   LEU A 346     -47.344 -20.438  42.875  1.00 35.94           C  
ATOM   2712  CB  LEU A 346     -45.469 -22.062  43.031  1.00 35.94           C  
ATOM   2713  O   LEU A 346     -48.375 -20.812  42.312  1.00 35.94           O  
ATOM   2714  CG  LEU A 346     -46.250 -23.344  42.812  1.00 35.94           C  
ATOM   2715  CD1 LEU A 346     -46.000 -23.891  41.406  1.00 35.94           C  
ATOM   2716  CD2 LEU A 346     -45.875 -24.391  43.875  1.00 35.94           C  
ATOM   2717  N   PHE A 347     -47.562 -19.234  43.594  1.00 31.70           N  
ATOM   2718  CA  PHE A 347     -48.844 -18.953  44.219  1.00 31.70           C  
ATOM   2719  C   PHE A 347     -49.531 -17.797  43.500  1.00 31.70           C  
ATOM   2720  CB  PHE A 347     -48.656 -18.641  45.719  1.00 31.70           C  
ATOM   2721  O   PHE A 347     -50.781 -17.766  43.406  1.00 31.70           O  
ATOM   2722  CG  PHE A 347     -48.562 -19.859  46.594  1.00 31.70           C  
ATOM   2723  CD1 PHE A 347     -49.688 -20.562  46.969  1.00 31.70           C  
ATOM   2724  CD2 PHE A 347     -47.312 -20.297  47.000  1.00 31.70           C  
ATOM   2725  CE1 PHE A 347     -49.594 -21.688  47.781  1.00 31.70           C  
ATOM   2726  CE2 PHE A 347     -47.219 -21.438  47.812  1.00 31.70           C  
ATOM   2727  CZ  PHE A 347     -48.344 -22.125  48.188  1.00 31.70           C  
ATOM   2728  N   GLY A 348     -48.875 -17.031  42.562  1.00 36.56           N  
ATOM   2729  CA  GLY A 348     -49.312 -16.062  41.594  1.00 36.56           C  
ATOM   2730  C   GLY A 348     -49.750 -16.703  40.281  1.00 36.56           C  
ATOM   2731  O   GLY A 348     -50.688 -16.266  39.625  1.00 36.56           O  
ATOM   2732  N   ALA A 349     -49.281 -17.906  40.031  1.00 32.62           N  
ATOM   2733  CA  ALA A 349     -49.594 -18.781  38.938  1.00 32.62           C  
ATOM   2734  C   ALA A 349     -50.844 -19.609  39.219  1.00 32.62           C  
ATOM   2735  CB  ALA A 349     -48.406 -19.719  38.625  1.00 32.62           C  
ATOM   2736  O   ALA A 349     -51.656 -19.828  38.344  1.00 32.62           O  
ATOM   2737  N   ILE A 350     -51.094 -19.734  40.469  1.00 34.84           N  
ATOM   2738  CA  ILE A 350     -52.250 -20.531  40.906  1.00 34.84           C  
ATOM   2739  C   ILE A 350     -53.469 -19.641  41.062  1.00 34.84           C  
ATOM   2740  CB  ILE A 350     -51.969 -21.281  42.219  1.00 34.84           C  
ATOM   2741  O   ILE A 350     -54.594 -20.000  40.625  1.00 34.84           O  
ATOM   2742  CG1 ILE A 350     -50.844 -22.312  42.031  1.00 34.84           C  
ATOM   2743  CG2 ILE A 350     -53.250 -21.969  42.719  1.00 34.84           C  
ATOM   2744  CD1 ILE A 350     -50.406 -23.000  43.312  1.00 34.84           C  
ATOM   2745  N   ALA A 351     -53.344 -18.359  41.344  1.00 33.44           N  
ATOM   2746  CA  ALA A 351     -54.406 -17.375  41.438  1.00 33.44           C  
ATOM   2747  C   ALA A 351     -54.719 -16.750  40.094  1.00 33.44           C  
ATOM   2748  CB  ALA A 351     -54.031 -16.281  42.438  1.00 33.44           C  
ATOM   2749  O   ALA A 351     -55.875 -16.484  39.750  1.00 33.44           O  
ATOM   2750  N   GLY A 352     -53.875 -16.703  39.188  1.00 37.69           N  
ATOM   2751  CA  GLY A 352     -53.906 -16.312  37.781  1.00 37.69           C  
ATOM   2752  C   GLY A 352     -54.438 -17.406  36.875  1.00 37.69           C  
ATOM   2753  O   GLY A 352     -55.125 -17.109  35.906  1.00 37.69           O  
ATOM   2754  N   PHE A 353     -54.312 -18.656  37.312  1.00 32.69           N  
ATOM   2755  CA  PHE A 353     -54.906 -19.812  36.656  1.00 32.69           C  
ATOM   2756  C   PHE A 353     -56.375 -19.984  37.031  1.00 32.69           C  
ATOM   2757  CB  PHE A 353     -54.125 -21.094  37.000  1.00 32.69           C  
ATOM   2758  O   PHE A 353     -57.188 -20.312  36.188  1.00 32.69           O  
ATOM   2759  CG  PHE A 353     -54.562 -22.312  36.250  1.00 32.69           C  
ATOM   2760  CD1 PHE A 353     -55.375 -23.266  36.844  1.00 32.69           C  
ATOM   2761  CD2 PHE A 353     -54.188 -22.500  34.938  1.00 32.69           C  
ATOM   2762  CE1 PHE A 353     -55.781 -24.391  36.156  1.00 32.69           C  
ATOM   2763  CE2 PHE A 353     -54.625 -23.625  34.219  1.00 32.69           C  
ATOM   2764  CZ  PHE A 353     -55.406 -24.562  34.844  1.00 32.69           C  
ATOM   2765  N   ILE A 354     -56.781 -19.469  38.188  1.00 35.94           N  
ATOM   2766  CA  ILE A 354     -58.125 -19.609  38.719  1.00 35.94           C  
ATOM   2767  C   ILE A 354     -59.000 -18.453  38.219  1.00 35.94           C  
ATOM   2768  CB  ILE A 354     -58.156 -19.672  40.250  1.00 35.94           C  
ATOM   2769  O   ILE A 354     -60.156 -18.656  37.875  1.00 35.94           O  
ATOM   2770  CG1 ILE A 354     -57.375 -20.906  40.750  1.00 35.94           C  
ATOM   2771  CG2 ILE A 354     -59.594 -19.672  40.781  1.00 35.94           C  
ATOM   2772  CD1 ILE A 354     -57.281 -21.000  42.250  1.00 35.94           C  
ATOM   2773  N   GLU A 355     -58.438 -17.297  37.719  1.00 35.53           N  
ATOM   2774  CA  GLU A 355     -59.156 -16.078  37.344  1.00 35.53           C  
ATOM   2775  C   GLU A 355     -58.969 -15.789  35.844  1.00 35.53           C  
ATOM   2776  CB  GLU A 355     -58.656 -14.883  38.156  1.00 35.53           C  
ATOM   2777  O   GLU A 355     -59.906 -15.250  35.219  1.00 35.53           O  
ATOM   2778  CG  GLU A 355     -59.312 -14.742  39.531  1.00 35.53           C  
ATOM   2779  CD  GLU A 355     -58.750 -13.609  40.375  1.00 35.53           C  
ATOM   2780  OE1 GLU A 355     -59.188 -13.445  41.531  1.00 35.53           O  
ATOM   2781  OE2 GLU A 355     -57.875 -12.875  39.844  1.00 35.53           O  
ATOM   2782  N   GLY A 356     -58.094 -16.641  35.156  1.00 35.44           N  
ATOM   2783  CA  GLY A 356     -57.906 -16.281  33.750  1.00 35.44           C  
ATOM   2784  C   GLY A 356     -57.219 -17.375  32.938  1.00 35.44           C  
ATOM   2785  O   GLY A 356     -56.844 -17.141  31.797  1.00 35.44           O  
ATOM   2786  N   GLY A 357     -57.312 -18.750  33.469  1.00 35.94           N  
ATOM   2787  CA  GLY A 357     -56.719 -19.891  32.812  1.00 35.94           C  
ATOM   2788  C   GLY A 357     -55.219 -19.703  32.562  1.00 35.94           C  
ATOM   2789  O   GLY A 357     -54.562 -18.922  33.250  1.00 35.94           O  
ATOM   2790  N   TRP A 358     -54.438 -20.359  31.578  1.00 40.69           N  
ATOM   2791  CA  TRP A 358     -53.031 -20.438  31.234  1.00 40.69           C  
ATOM   2792  C   TRP A 358     -52.406 -19.047  31.094  1.00 40.69           C  
ATOM   2793  CB  TRP A 358     -52.812 -21.234  29.953  1.00 40.69           C  
ATOM   2794  O   TRP A 358     -51.281 -18.797  31.516  1.00 40.69           O  
ATOM   2795  CG  TRP A 358     -52.375 -22.641  30.172  1.00 40.69           C  
ATOM   2796  CD1 TRP A 358     -53.125 -23.766  30.094  1.00 40.69           C  
ATOM   2797  CD2 TRP A 358     -51.031 -23.078  30.500  1.00 40.69           C  
ATOM   2798  CE2 TRP A 358     -51.094 -24.484  30.609  1.00 40.69           C  
ATOM   2799  CE3 TRP A 358     -49.812 -22.422  30.703  1.00 40.69           C  
ATOM   2800  NE1 TRP A 358     -52.375 -24.891  30.375  1.00 40.69           N  
ATOM   2801  CH2 TRP A 358     -48.781 -24.578  31.125  1.00 40.69           C  
ATOM   2802  CZ2 TRP A 358     -49.969 -25.250  30.938  1.00 40.69           C  
ATOM   2803  CZ3 TRP A 358     -48.688 -23.188  31.016  1.00 40.69           C  
ATOM   2804  N   THR A 359     -53.188 -18.125  30.906  1.00 36.25           N  
ATOM   2805  CA  THR A 359     -52.875 -16.703  30.750  1.00 36.25           C  
ATOM   2806  C   THR A 359     -52.906 -16.000  32.094  1.00 36.25           C  
ATOM   2807  CB  THR A 359     -53.875 -16.016  29.781  1.00 36.25           C  
ATOM   2808  O   THR A 359     -52.125 -15.094  32.375  1.00 36.25           O  
ATOM   2809  CG2 THR A 359     -53.531 -16.359  28.344  1.00 36.25           C  
ATOM   2810  OG1 THR A 359     -55.188 -16.469  30.078  1.00 36.25           O  
ATOM   2811  N   GLY A 360     -53.688 -16.531  33.000  1.00 38.81           N  
ATOM   2812  CA  GLY A 360     -53.781 -16.141  34.375  1.00 38.81           C  
ATOM   2813  C   GLY A 360     -52.656 -16.672  35.250  1.00 38.81           C  
ATOM   2814  O   GLY A 360     -52.188 -16.016  36.188  1.00 38.81           O  
ATOM   2815  N   MET A 361     -52.000 -17.750  34.781  1.00 41.25           N  
ATOM   2816  CA  MET A 361     -50.844 -18.406  35.375  1.00 41.25           C  
ATOM   2817  C   MET A 361     -49.562 -17.688  35.000  1.00 41.25           C  
ATOM   2818  CB  MET A 361     -50.781 -19.875  34.969  1.00 41.25           C  
ATOM   2819  O   MET A 361     -48.688 -17.484  35.812  1.00 41.25           O  
ATOM   2820  CG  MET A 361     -49.656 -20.641  35.625  1.00 41.25           C  
ATOM   2821  SD  MET A 361     -49.469 -22.344  34.969  1.00 41.25           S  
ATOM   2822  CE  MET A 361     -48.656 -22.000  33.375  1.00 41.25           C  
ATOM   2823  N   ILE A 362     -49.531 -17.047  33.906  1.00 38.56           N  
ATOM   2824  CA  ILE A 362     -48.406 -16.297  33.312  1.00 38.56           C  
ATOM   2825  C   ILE A 362     -48.469 -14.852  33.781  1.00 38.56           C  
ATOM   2826  CB  ILE A 362     -48.406 -16.375  31.781  1.00 38.56           C  
ATOM   2827  O   ILE A 362     -47.438 -14.258  34.125  1.00 38.56           O  
ATOM   2828  CG1 ILE A 362     -48.125 -17.797  31.312  1.00 38.56           C  
ATOM   2829  CG2 ILE A 362     -47.406 -15.391  31.203  1.00 38.56           C  
ATOM   2830  CD1 ILE A 362     -46.781 -17.984  30.641  1.00 38.56           C  
ATOM   2831  N   ASP A 363     -49.656 -14.391  34.062  1.00 40.62           N  
ATOM   2832  CA  ASP A 363     -50.031 -13.070  34.594  1.00 40.62           C  
ATOM   2833  C   ASP A 363     -49.750 -12.961  36.062  1.00 40.62           C  
ATOM   2834  CB  ASP A 363     -51.500 -12.773  34.281  1.00 40.62           C  
ATOM   2835  O   ASP A 363     -49.375 -11.898  36.562  1.00 40.62           O  
ATOM   2836  CG  ASP A 363     -51.781 -12.531  32.812  1.00 40.62           C  
ATOM   2837  OD1 ASP A 363     -50.812 -12.234  32.062  1.00 40.62           O  
ATOM   2838  OD2 ASP A 363     -52.969 -12.617  32.406  1.00 40.62           O  
ATOM   2839  N   GLY A 364     -49.844 -14.070  36.719  1.00 33.47           N  
ATOM   2840  CA  GLY A 364     -49.500 -14.273  38.094  1.00 33.47           C  
ATOM   2841  C   GLY A 364     -48.000 -14.531  38.312  1.00 33.47           C  
ATOM   2842  O   GLY A 364     -47.438 -14.117  39.344  1.00 33.47           O  
ATOM   2843  N   TRP A 365     -47.250 -14.852  37.250  1.00 33.31           N  
ATOM   2844  CA  TRP A 365     -45.812 -15.102  37.219  1.00 33.31           C  
ATOM   2845  C   TRP A 365     -45.062 -13.867  36.750  1.00 33.31           C  
ATOM   2846  CB  TRP A 365     -45.469 -16.297  36.312  1.00 33.31           C  
ATOM   2847  O   TRP A 365     -43.969 -13.539  37.281  1.00 33.31           O  
ATOM   2848  CG  TRP A 365     -44.312 -17.109  36.781  1.00 33.31           C  
ATOM   2849  CD1 TRP A 365     -43.156 -16.656  37.312  1.00 33.31           C  
ATOM   2850  CD2 TRP A 365     -44.188 -18.547  36.719  1.00 33.31           C  
ATOM   2851  CE2 TRP A 365     -42.938 -18.875  37.250  1.00 33.31           C  
ATOM   2852  CE3 TRP A 365     -45.062 -19.562  36.281  1.00 33.31           C  
ATOM   2853  NE1 TRP A 365     -42.312 -17.703  37.625  1.00 33.31           N  
ATOM   2854  CH2 TRP A 365     -43.344 -21.188  36.938  1.00 33.31           C  
ATOM   2855  CZ2 TRP A 365     -42.500 -20.203  37.375  1.00 33.31           C  
ATOM   2856  CZ3 TRP A 365     -44.625 -20.875  36.375  1.00 33.31           C  
ATOM   2857  N   TYR A 366     -45.750 -12.844  36.125  1.00 37.03           N  
ATOM   2858  CA  TYR A 366     -45.094 -11.781  35.375  1.00 37.03           C  
ATOM   2859  C   TYR A 366     -45.750 -10.438  35.625  1.00 37.03           C  
ATOM   2860  CB  TYR A 366     -45.125 -12.094  33.875  1.00 37.03           C  
ATOM   2861  O   TYR A 366     -45.281  -9.398  35.188  1.00 37.03           O  
ATOM   2862  CG  TYR A 366     -44.250 -13.281  33.500  1.00 37.03           C  
ATOM   2863  CD1 TYR A 366     -42.875 -13.211  33.531  1.00 37.03           C  
ATOM   2864  CD2 TYR A 366     -44.844 -14.484  33.094  1.00 37.03           C  
ATOM   2865  CE1 TYR A 366     -42.094 -14.305  33.188  1.00 37.03           C  
ATOM   2866  CE2 TYR A 366     -44.094 -15.578  32.750  1.00 37.03           C  
ATOM   2867  OH  TYR A 366     -41.938 -16.562  32.438  1.00 37.03           O  
ATOM   2868  CZ  TYR A 366     -42.688 -15.484  32.781  1.00 37.03           C  
ATOM   2869  N   GLY A 367     -46.844 -10.266  36.812  1.00 31.62           N  
ATOM   2870  CA  GLY A 367     -47.406  -8.984  37.188  1.00 31.62           C  
ATOM   2871  C   GLY A 367     -47.844  -8.148  36.000  1.00 31.62           C  
ATOM   2872  O   GLY A 367     -47.094  -8.000  35.031  1.00 31.62           O  
ATOM   2873  N   TYR A 368     -49.094  -8.281  35.500  1.00 30.23           N  
ATOM   2874  CA  TYR A 368     -50.188  -7.605  34.812  1.00 30.23           C  
ATOM   2875  C   TYR A 368     -49.812  -7.285  33.375  1.00 30.23           C  
ATOM   2876  CB  TYR A 368     -50.562  -6.316  35.562  1.00 30.23           C  
ATOM   2877  O   TYR A 368     -48.781  -6.688  33.094  1.00 30.23           O  
ATOM   2878  CG  TYR A 368     -51.656  -6.500  36.594  1.00 30.23           C  
ATOM   2879  CD1 TYR A 368     -53.000  -6.453  36.219  1.00 30.23           C  
ATOM   2880  CD2 TYR A 368     -51.312  -6.723  37.938  1.00 30.23           C  
ATOM   2881  CE1 TYR A 368     -54.000  -6.621  37.188  1.00 30.23           C  
ATOM   2882  CE2 TYR A 368     -52.312  -6.895  38.875  1.00 30.23           C  
ATOM   2883  OH  TYR A 368     -54.625  -7.008  39.438  1.00 30.23           O  
ATOM   2884  CZ  TYR A 368     -53.656  -6.840  38.500  1.00 30.23           C  
ATOM   2885  N   HIS A 369     -50.531  -7.859  32.250  1.00 31.83           N  
ATOM   2886  CA  HIS A 369     -51.000  -7.406  30.953  1.00 31.83           C  
ATOM   2887  C   HIS A 369     -52.500  -7.180  30.969  1.00 31.83           C  
ATOM   2888  CB  HIS A 369     -50.625  -8.414  29.859  1.00 31.83           C  
ATOM   2889  O   HIS A 369     -53.250  -7.988  31.531  1.00 31.83           O  
ATOM   2890  CG  HIS A 369     -49.281  -8.219  29.297  1.00 31.83           C  
ATOM   2891  CD2 HIS A 369     -48.344  -9.109  28.859  1.00 31.83           C  
ATOM   2892  ND1 HIS A 369     -48.688  -6.969  29.141  1.00 31.83           N  
ATOM   2893  CE1 HIS A 369     -47.500  -7.105  28.625  1.00 31.83           C  
ATOM   2894  NE2 HIS A 369     -47.250  -8.391  28.453  1.00 31.83           N  
ATOM   2895  N   HIS A 370     -53.156  -5.941  31.000  1.00 28.30           N  
ATOM   2896  CA  HIS A 370     -54.562  -5.941  30.625  1.00 28.30           C  
ATOM   2897  C   HIS A 370     -54.750  -5.605  29.156  1.00 28.30           C  
ATOM   2898  CB  HIS A 370     -55.344  -4.945  31.484  1.00 28.30           C  
ATOM   2899  O   HIS A 370     -54.062  -4.738  28.609  1.00 28.30           O  
ATOM   2900  CG  HIS A 370     -55.000  -3.516  31.219  1.00 28.30           C  
ATOM   2901  CD2 HIS A 370     -55.781  -2.453  30.938  1.00 28.30           C  
ATOM   2902  ND1 HIS A 370     -53.719  -3.047  31.188  1.00 28.30           N  
ATOM   2903  CE1 HIS A 370     -53.719  -1.753  30.922  1.00 28.30           C  
ATOM   2904  NE2 HIS A 370     -54.969  -1.367  30.766  1.00 28.30           N  
ATOM   2905  N   GLN A 371     -55.406  -6.387  28.297  1.00 28.22           N  
ATOM   2906  CA  GLN A 371     -56.156  -6.676  27.062  1.00 28.22           C  
ATOM   2907  C   GLN A 371     -57.031  -5.496  26.641  1.00 28.22           C  
ATOM   2908  CB  GLN A 371     -57.000  -7.934  27.219  1.00 28.22           C  
ATOM   2909  O   GLN A 371     -57.750  -4.938  27.469  1.00 28.22           O  
ATOM   2910  CG  GLN A 371     -56.250  -9.227  26.906  1.00 28.22           C  
ATOM   2911  CD  GLN A 371     -57.156 -10.445  26.969  1.00 28.22           C  
ATOM   2912  NE2 GLN A 371     -56.625 -11.586  26.516  1.00 28.22           N  
ATOM   2913  OE1 GLN A 371     -58.312 -10.367  27.422  1.00 28.22           O  
ATOM   2914  N   ASN A 372     -56.812  -4.789  25.391  1.00 26.58           N  
ATOM   2915  CA  ASN A 372     -57.344  -4.664  24.031  1.00 26.58           C  
ATOM   2916  C   ASN A 372     -57.625  -3.207  23.672  1.00 26.58           C  
ATOM   2917  CB  ASN A 372     -58.594  -5.512  23.859  1.00 26.58           C  
ATOM   2918  O   ASN A 372     -58.406  -2.539  24.359  1.00 26.58           O  
ATOM   2919  CG  ASN A 372     -58.312  -7.000  23.953  1.00 26.58           C  
ATOM   2920  ND2 ASN A 372     -59.344  -7.777  24.281  1.00 26.58           N  
ATOM   2921  OD1 ASN A 372     -57.188  -7.445  23.719  1.00 26.58           O  
ATOM   2922  N   GLU A 373     -56.531  -2.555  23.234  1.00 24.73           N  
ATOM   2923  CA  GLU A 373     -56.469  -1.541  22.172  1.00 24.73           C  
ATOM   2924  C   GLU A 373     -55.344  -0.541  22.422  1.00 24.73           C  
ATOM   2925  CB  GLU A 373     -57.812  -0.811  22.078  1.00 24.73           C  
ATOM   2926  O   GLU A 373     -55.188  -0.035  23.547  1.00 24.73           O  
ATOM   2927  CG  GLU A 373     -58.844  -1.538  21.219  1.00 24.73           C  
ATOM   2928  CD  GLU A 373     -60.125  -0.747  21.031  1.00 24.73           C  
ATOM   2929  OE1 GLU A 373     -61.031  -1.229  20.328  1.00 24.73           O  
ATOM   2930  OE2 GLU A 373     -60.219   0.366  21.594  1.00 24.73           O  
ATOM   2931  N   GLN A 374     -54.031  -0.904  22.156  1.00 23.81           N  
ATOM   2932  CA  GLN A 374     -52.906  -0.031  21.859  1.00 23.81           C  
ATOM   2933  C   GLN A 374     -51.969   0.118  23.062  1.00 23.81           C  
ATOM   2934  CB  GLN A 374     -53.375   1.344  21.406  1.00 23.81           C  
ATOM   2935  O   GLN A 374     -52.312   0.766  24.047  1.00 23.81           O  
ATOM   2936  CG  GLN A 374     -53.906   1.367  19.969  1.00 23.81           C  
ATOM   2937  CD  GLN A 374     -54.219   2.770  19.484  1.00 23.81           C  
ATOM   2938  NE2 GLN A 374     -54.469   2.904  18.172  1.00 23.81           N  
ATOM   2939  OE1 GLN A 374     -54.219   3.727  20.266  1.00 23.81           O  
ATOM   2940  N   GLY A 375     -51.438  -0.810  23.688  1.00 26.50           N  
ATOM   2941  CA  GLY A 375     -50.312  -0.745  24.578  1.00 26.50           C  
ATOM   2942  C   GLY A 375     -49.000  -0.455  23.859  1.00 26.50           C  
ATOM   2943  O   GLY A 375     -48.469  -1.318  23.156  1.00 26.50           O  
ATOM   2944  N   SER A 376     -48.906   0.643  23.219  1.00 26.22           N  
ATOM   2945  CA  SER A 376     -47.938   1.703  22.891  1.00 26.22           C  
ATOM   2946  C   SER A 376     -46.938   1.913  24.016  1.00 26.22           C  
ATOM   2947  CB  SER A 376     -48.688   3.012  22.594  1.00 26.22           C  
ATOM   2948  O   SER A 376     -47.250   2.543  25.016  1.00 26.22           O  
ATOM   2949  OG  SER A 376     -49.281   3.510  23.781  1.00 26.22           O  
ATOM   2950  N   GLY A 377     -46.344   0.871  24.562  1.00 29.31           N  
ATOM   2951  CA  GLY A 377     -44.938   1.039  24.938  1.00 29.31           C  
ATOM   2952  C   GLY A 377     -44.000   1.149  23.750  1.00 29.31           C  
ATOM   2953  O   GLY A 377     -44.000   0.271  22.875  1.00 29.31           O  
ATOM   2954  N   TYR A 378     -44.406   2.154  22.828  1.00 26.36           N  
ATOM   2955  CA  TYR A 378     -43.719   2.205  21.547  1.00 26.36           C  
ATOM   2956  C   TYR A 378     -42.312   1.663  21.672  1.00 26.36           C  
ATOM   2957  CB  TYR A 378     -43.688   3.639  21.016  1.00 26.36           C  
ATOM   2958  O   TYR A 378     -41.531   2.154  22.484  1.00 26.36           O  
ATOM   2959  CG  TYR A 378     -45.000   4.082  20.391  1.00 26.36           C  
ATOM   2960  CD1 TYR A 378     -45.281   3.799  19.062  1.00 26.36           C  
ATOM   2961  CD2 TYR A 378     -45.938   4.789  21.125  1.00 26.36           C  
ATOM   2962  CE1 TYR A 378     -46.500   4.207  18.484  1.00 26.36           C  
ATOM   2963  CE2 TYR A 378     -47.125   5.207  20.562  1.00 26.36           C  
ATOM   2964  OH  TYR A 378     -48.594   5.316  18.672  1.00 26.36           O  
ATOM   2965  CZ  TYR A 378     -47.406   4.910  19.234  1.00 26.36           C  
ATOM   2966  N   ALA A 379     -42.031   0.357  21.859  1.00 30.22           N  
ATOM   2967  CA  ALA A 379     -40.750   0.033  21.219  1.00 30.22           C  
ATOM   2968  C   ALA A 379     -40.438   1.030  20.109  1.00 30.22           C  
ATOM   2969  CB  ALA A 379     -40.781  -1.387  20.672  1.00 30.22           C  
ATOM   2970  O   ALA A 379     -41.312   1.502  19.406  1.00 30.22           O  
ATOM   2971  N   ALA A 380     -39.656   2.158  20.422  1.00 30.83           N  
ATOM   2972  CA  ALA A 380     -39.219   3.031  19.328  1.00 30.83           C  
ATOM   2973  C   ALA A 380     -39.625   2.463  17.969  1.00 30.83           C  
ATOM   2974  CB  ALA A 380     -37.719   3.236  19.391  1.00 30.83           C  
ATOM   2975  O   ALA A 380     -39.469   1.268  17.719  1.00 30.83           O  
ATOM   2976  N   ASP A 381     -40.875   2.695  17.422  1.00 34.12           N  
ATOM   2977  CA  ASP A 381     -41.219   2.443  16.031  1.00 34.12           C  
ATOM   2978  C   ASP A 381     -40.000   2.307  15.156  1.00 34.12           C  
ATOM   2979  CB  ASP A 381     -42.125   3.564  15.492  1.00 34.12           C  
ATOM   2980  O   ASP A 381     -38.969   2.984  15.383  1.00 34.12           O  
ATOM   2981  CG  ASP A 381     -41.406   4.477  14.516  1.00 34.12           C  
ATOM   2982  OD1 ASP A 381     -40.375   4.066  13.938  1.00 34.12           O  
ATOM   2983  OD2 ASP A 381     -41.875   5.621  14.320  1.00 34.12           O  
ATOM   2984  N   GLN A 382     -39.688   1.055  14.703  1.00 34.81           N  
ATOM   2985  CA  GLN A 382     -38.656   0.737  13.719  1.00 34.81           C  
ATOM   2986  C   GLN A 382     -38.281   1.969  12.898  1.00 34.81           C  
ATOM   2987  CB  GLN A 382     -39.125  -0.383  12.789  1.00 34.81           C  
ATOM   2988  O   GLN A 382     -37.094   2.191  12.617  1.00 34.81           O  
ATOM   2989  CG  GLN A 382     -38.000  -1.046  12.000  1.00 34.81           C  
ATOM   2990  CD  GLN A 382     -38.500  -2.217  11.164  1.00 34.81           C  
ATOM   2991  NE2 GLN A 382     -37.562  -2.945  10.570  1.00 34.81           N  
ATOM   2992  OE1 GLN A 382     -39.688  -2.465  11.055  1.00 34.81           O  
ATOM   2993  N   LYS A 383     -39.281   2.877  12.719  1.00 38.38           N  
ATOM   2994  CA  LYS A 383     -39.062   4.082  11.922  1.00 38.38           C  
ATOM   2995  C   LYS A 383     -38.375   5.172  12.727  1.00 38.38           C  
ATOM   2996  CB  LYS A 383     -40.406   4.602  11.398  1.00 38.38           C  
ATOM   2997  O   LYS A 383     -37.469   5.840  12.219  1.00 38.38           O  
ATOM   2998  CG  LYS A 383     -40.281   5.586  10.242  1.00 38.38           C  
ATOM   2999  CD  LYS A 383     -41.656   5.953   9.680  1.00 38.38           C  
ATOM   3000  CE  LYS A 383     -41.531   6.965   8.547  1.00 38.38           C  
ATOM   3001  NZ  LYS A 383     -42.875   7.316   7.973  1.00 38.38           N  
ATOM   3002  N   SER A 384     -38.625   5.359  14.000  1.00 39.28           N  
ATOM   3003  CA  SER A 384     -38.031   6.305  14.938  1.00 39.28           C  
ATOM   3004  C   SER A 384     -36.656   5.836  15.383  1.00 39.28           C  
ATOM   3005  CB  SER A 384     -38.938   6.496  16.156  1.00 39.28           C  
ATOM   3006  O   SER A 384     -35.750   6.648  15.531  1.00 39.28           O  
ATOM   3007  OG  SER A 384     -40.156   7.141  15.797  1.00 39.28           O  
ATOM   3008  N   THR A 385     -36.500   4.617  15.500  1.00 39.72           N  
ATOM   3009  CA  THR A 385     -35.250   3.941  15.727  1.00 39.72           C  
ATOM   3010  C   THR A 385     -34.344   4.023  14.484  1.00 39.72           C  
ATOM   3011  CB  THR A 385     -35.438   2.465  16.109  1.00 39.72           C  
ATOM   3012  O   THR A 385     -33.156   4.277  14.586  1.00 39.72           O  
ATOM   3013  CG2 THR A 385     -34.125   1.811  16.516  1.00 39.72           C  
ATOM   3014  OG1 THR A 385     -36.375   2.391  17.203  1.00 39.72           O  
ATOM   3015  N   GLN A 386     -34.938   3.930  13.430  1.00 35.12           N  
ATOM   3016  CA  GLN A 386     -34.219   4.062  12.148  1.00 35.12           C  
ATOM   3017  C   GLN A 386     -33.906   5.523  11.859  1.00 35.12           C  
ATOM   3018  CB  GLN A 386     -35.062   3.482  11.016  1.00 35.12           C  
ATOM   3019  O   GLN A 386     -32.812   5.820  11.312  1.00 35.12           O  
ATOM   3020  CG  GLN A 386     -34.281   3.211   9.742  1.00 35.12           C  
ATOM   3021  CD  GLN A 386     -33.188   2.195   9.938  1.00 35.12           C  
ATOM   3022  NE2 GLN A 386     -32.031   2.434   9.312  1.00 35.12           N  
ATOM   3023  OE1 GLN A 386     -33.344   1.205  10.656  1.00 35.12           O  
ATOM   3024  N   VAL A 387     -34.719   6.453  12.305  1.00 46.34           N  
ATOM   3025  CA  VAL A 387     -34.500   7.891  12.188  1.00 46.34           C  
ATOM   3026  C   VAL A 387     -33.375   8.336  13.125  1.00 46.34           C  
ATOM   3027  CB  VAL A 387     -35.781   8.680  12.500  1.00 46.34           C  
ATOM   3028  O   VAL A 387     -32.531   9.164  12.758  1.00 46.34           O  
ATOM   3029  CG1 VAL A 387     -35.500  10.172  12.586  1.00 46.34           C  
ATOM   3030  CG2 VAL A 387     -36.875   8.391  11.438  1.00 46.34           C  
ATOM   3031  N   ALA A 388     -33.406   7.793  14.352  1.00 41.19           N  
ATOM   3032  CA  ALA A 388     -32.344   8.000  15.328  1.00 41.19           C  
ATOM   3033  C   ALA A 388     -31.031   7.367  14.852  1.00 41.19           C  
ATOM   3034  CB  ALA A 388     -32.750   7.434  16.688  1.00 41.19           C  
ATOM   3035  O   ALA A 388     -29.969   7.961  14.984  1.00 41.19           O  
ATOM   3036  N   ILE A 389     -31.172   6.199  14.148  1.00 46.03           N  
ATOM   3037  CA  ILE A 389     -30.047   5.492  13.531  1.00 46.03           C  
ATOM   3038  C   ILE A 389     -29.562   6.270  12.312  1.00 46.03           C  
ATOM   3039  CB  ILE A 389     -30.453   4.055  13.125  1.00 46.03           C  
ATOM   3040  O   ILE A 389     -28.359   6.430  12.117  1.00 46.03           O  
ATOM   3041  CG1 ILE A 389     -30.719   3.203  14.375  1.00 46.03           C  
ATOM   3042  CG2 ILE A 389     -29.359   3.422  12.250  1.00 46.03           C  
ATOM   3043  CD1 ILE A 389     -31.250   1.811  14.070  1.00 46.03           C  
ATOM   3044  N   ASP A 390     -30.500   6.770  11.547  1.00 44.50           N  
ATOM   3045  CA  ASP A 390     -30.203   7.574  10.367  1.00 44.50           C  
ATOM   3046  C   ASP A 390     -29.578   8.914  10.758  1.00 44.50           C  
ATOM   3047  CB  ASP A 390     -31.469   7.801   9.539  1.00 44.50           C  
ATOM   3048  O   ASP A 390     -28.719   9.438  10.047  1.00 44.50           O  
ATOM   3049  CG  ASP A 390     -31.922   6.555   8.797  1.00 44.50           C  
ATOM   3050  OD1 ASP A 390     -31.125   5.594   8.680  1.00 44.50           O  
ATOM   3051  OD2 ASP A 390     -33.062   6.535   8.320  1.00 44.50           O  
ATOM   3052  N   GLY A 391     -30.094   9.523  11.969  1.00 52.03           N  
ATOM   3053  CA  GLY A 391     -29.516  10.742  12.516  1.00 52.03           C  
ATOM   3054  C   GLY A 391     -28.078  10.570  12.984  1.00 52.03           C  
ATOM   3055  O   GLY A 391     -27.250  11.453  12.781  1.00 52.03           O  
ATOM   3056  N   ILE A 392     -27.781   9.391  13.523  1.00 49.16           N  
ATOM   3057  CA  ILE A 392     -26.469   8.969  13.992  1.00 49.16           C  
ATOM   3058  C   ILE A 392     -25.578   8.641  12.805  1.00 49.16           C  
ATOM   3059  CB  ILE A 392     -26.562   7.754  14.945  1.00 49.16           C  
ATOM   3060  O   ILE A 392     -24.406   9.023  12.773  1.00 49.16           O  
ATOM   3061  CG1 ILE A 392     -27.281   8.148  16.234  1.00 49.16           C  
ATOM   3062  CG2 ILE A 392     -25.172   7.184  15.234  1.00 49.16           C  
ATOM   3063  CD1 ILE A 392     -27.625   6.965  17.141  1.00 49.16           C  
ATOM   3064  N   SER A 393     -26.188   8.008  11.789  1.00 46.69           N  
ATOM   3065  CA  SER A 393     -25.516   7.664  10.531  1.00 46.69           C  
ATOM   3066  C   SER A 393     -25.156   8.914   9.734  1.00 46.69           C  
ATOM   3067  CB  SER A 393     -26.406   6.754   9.688  1.00 46.69           C  
ATOM   3068  O   SER A 393     -24.062   9.008   9.188  1.00 46.69           O  
ATOM   3069  OG  SER A 393     -25.703   6.266   8.562  1.00 46.69           O  
ATOM   3070  N   ASN A 394     -26.016   9.891   9.688  1.00 54.44           N  
ATOM   3071  CA  ASN A 394     -25.797  11.164   9.016  1.00 54.44           C  
ATOM   3072  C   ASN A 394     -24.766  12.023   9.750  1.00 54.44           C  
ATOM   3073  CB  ASN A 394     -27.109  11.930   8.867  1.00 54.44           C  
ATOM   3074  O   ASN A 394     -23.922  12.672   9.117  1.00 54.44           O  
ATOM   3075  CG  ASN A 394     -28.016  11.328   7.812  1.00 54.44           C  
ATOM   3076  ND2 ASN A 394     -29.297  11.656   7.879  1.00 54.44           N  
ATOM   3077  OD1 ASN A 394     -27.562  10.586   6.938  1.00 54.44           O  
ATOM   3078  N   LYS A 395     -24.844  11.953  11.109  1.00 55.16           N  
ATOM   3079  CA  LYS A 395     -23.891  12.664  11.945  1.00 55.16           C  
ATOM   3080  C   LYS A 395     -22.516  12.000  11.906  1.00 55.16           C  
ATOM   3081  CB  LYS A 395     -24.391  12.742  13.391  1.00 55.16           C  
ATOM   3082  O   LYS A 395     -21.484  12.680  11.828  1.00 55.16           O  
ATOM   3083  CG  LYS A 395     -23.688  13.797  14.234  1.00 55.16           C  
ATOM   3084  CD  LYS A 395     -24.672  14.555  15.117  1.00 55.16           C  
ATOM   3085  CE  LYS A 395     -23.984  15.664  15.906  1.00 55.16           C  
ATOM   3086  NZ  LYS A 395     -24.875  16.234  16.953  1.00 55.16           N  
ATOM   3087  N   VAL A 396     -22.516  10.703  11.820  1.00 53.25           N  
ATOM   3088  CA  VAL A 396     -21.312   9.875  11.688  1.00 53.25           C  
ATOM   3089  C   VAL A 396     -20.719  10.062  10.297  1.00 53.25           C  
ATOM   3090  CB  VAL A 396     -21.625   8.383  11.945  1.00 53.25           C  
ATOM   3091  O   VAL A 396     -19.500  10.219  10.164  1.00 53.25           O  
ATOM   3092  CG1 VAL A 396     -20.422   7.516  11.594  1.00 53.25           C  
ATOM   3093  CG2 VAL A 396     -22.047   8.164  13.398  1.00 53.25           C  
ATOM   3094  N   ASN A 397     -21.578  10.070   9.297  1.00 56.72           N  
ATOM   3095  CA  ASN A 397     -21.172  10.297   7.918  1.00 56.72           C  
ATOM   3096  C   ASN A 397     -20.625  11.711   7.715  1.00 56.72           C  
ATOM   3097  CB  ASN A 397     -22.328  10.031   6.961  1.00 56.72           C  
ATOM   3098  O   ASN A 397     -19.672  11.914   6.965  1.00 56.72           O  
ATOM   3099  CG  ASN A 397     -22.625   8.555   6.785  1.00 56.72           C  
ATOM   3100  ND2 ASN A 397     -23.844   8.234   6.375  1.00 56.72           N  
ATOM   3101  OD1 ASN A 397     -21.750   7.707   7.020  1.00 56.72           O  
ATOM   3102  N   SER A 398     -21.156  12.742   8.383  1.00 59.59           N  
ATOM   3103  CA  SER A 398     -20.719  14.133   8.320  1.00 59.59           C  
ATOM   3104  C   SER A 398     -19.375  14.305   9.023  1.00 59.59           C  
ATOM   3105  CB  SER A 398     -21.750  15.055   8.953  1.00 59.59           C  
ATOM   3106  O   SER A 398     -18.500  15.031   8.539  1.00 59.59           O  
ATOM   3107  OG  SER A 398     -21.766  14.922  10.359  1.00 59.59           O  
ATOM   3108  N   VAL A 399     -19.172  13.680  10.031  1.00 53.00           N  
ATOM   3109  CA  VAL A 399     -17.953  13.734  10.820  1.00 53.00           C  
ATOM   3110  C   VAL A 399     -16.859  12.914  10.141  1.00 53.00           C  
ATOM   3111  CB  VAL A 399     -18.172  13.234  12.266  1.00 53.00           C  
ATOM   3112  O   VAL A 399     -15.695  13.328  10.086  1.00 53.00           O  
ATOM   3113  CG1 VAL A 399     -16.844  13.102  13.008  1.00 53.00           C  
ATOM   3114  CG2 VAL A 399     -19.125  14.164  13.016  1.00 53.00           C  
ATOM   3115  N   ILE A 400     -17.203  11.781   9.594  1.00 57.75           N  
ATOM   3116  CA  ILE A 400     -16.344  10.953   8.750  1.00 57.75           C  
ATOM   3117  C   ILE A 400     -15.867  11.773   7.551  1.00 57.75           C  
ATOM   3118  CB  ILE A 400     -17.062   9.680   8.273  1.00 57.75           C  
ATOM   3119  O   ILE A 400     -14.688  11.719   7.184  1.00 57.75           O  
ATOM   3120  CG1 ILE A 400     -17.312   8.727   9.461  1.00 57.75           C  
ATOM   3121  CG2 ILE A 400     -16.266   8.984   7.168  1.00 57.75           C  
ATOM   3122  CD1 ILE A 400     -18.172   7.527   9.117  1.00 57.75           C  
ATOM   3123  N   GLU A 401     -16.797  12.422   7.023  1.00 58.12           N  
ATOM   3124  CA  GLU A 401     -16.500  13.289   5.883  1.00 58.12           C  
ATOM   3125  C   GLU A 401     -15.547  14.414   6.277  1.00 58.12           C  
ATOM   3126  CB  GLU A 401     -17.781  13.859   5.293  1.00 58.12           C  
ATOM   3127  O   GLU A 401     -14.617  14.734   5.539  1.00 58.12           O  
ATOM   3128  CG  GLU A 401     -17.609  14.461   3.906  1.00 58.12           C  
ATOM   3129  CD  GLU A 401     -18.906  15.008   3.322  1.00 58.12           C  
ATOM   3130  OE1 GLU A 401     -18.875  15.562   2.201  1.00 58.12           O  
ATOM   3131  OE2 GLU A 401     -19.953  14.875   3.992  1.00 58.12           O  
ATOM   3132  N   LYS A 402     -15.773  15.062   7.391  1.00 56.88           N  
ATOM   3133  CA  LYS A 402     -14.953  16.156   7.895  1.00 56.88           C  
ATOM   3134  C   LYS A 402     -13.578  15.656   8.320  1.00 56.88           C  
ATOM   3135  CB  LYS A 402     -15.648  16.859   9.070  1.00 56.88           C  
ATOM   3136  O   LYS A 402     -12.562  16.312   8.070  1.00 56.88           O  
ATOM   3137  CG  LYS A 402     -16.641  17.922   8.648  1.00 56.88           C  
ATOM   3138  CD  LYS A 402     -17.234  18.625   9.859  1.00 56.88           C  
ATOM   3139  CE  LYS A 402     -18.359  19.578   9.461  1.00 56.88           C  
ATOM   3140  NZ  LYS A 402     -18.828  20.406  10.609  1.00 56.88           N  
ATOM   3141  N   MET A 403     -13.539  14.531   8.805  1.00 56.91           N  
ATOM   3142  CA  MET A 403     -12.305  13.898   9.250  1.00 56.91           C  
ATOM   3143  C   MET A 403     -11.531  13.328   8.062  1.00 56.91           C  
ATOM   3144  CB  MET A 403     -12.609  12.789  10.258  1.00 56.91           C  
ATOM   3145  O   MET A 403     -10.297  13.367   8.047  1.00 56.91           O  
ATOM   3146  CG  MET A 403     -12.984  13.305  11.641  1.00 56.91           C  
ATOM   3147  SD  MET A 403     -13.070  11.961  12.891  1.00 56.91           S  
ATOM   3148  CE  MET A 403     -14.320  10.891  12.125  1.00 56.91           C  
ATOM   3149  N   ASN A 404     -12.164  12.789   7.059  1.00 55.31           N  
ATOM   3150  CA  ASN A 404     -11.609  12.328   5.789  1.00 55.31           C  
ATOM   3151  C   ASN A 404     -10.898  13.453   5.043  1.00 55.31           C  
ATOM   3152  CB  ASN A 404     -12.711  11.734   4.914  1.00 55.31           C  
ATOM   3153  O   ASN A 404      -9.836  13.234   4.457  1.00 55.31           O  
ATOM   3154  CG  ASN A 404     -12.188  10.680   3.951  1.00 55.31           C  
ATOM   3155  ND2 ASN A 404     -13.008  10.312   2.971  1.00 55.31           N  
ATOM   3156  OD1 ASN A 404     -11.062  10.203   4.090  1.00 55.31           O  
ATOM   3157  N   ILE A 405     -11.422  14.586   5.102  1.00 57.16           N  
ATOM   3158  CA  ILE A 405     -10.828  15.766   4.473  1.00 57.16           C  
ATOM   3159  C   ILE A 405      -9.516  16.109   5.168  1.00 57.16           C  
ATOM   3160  CB  ILE A 405     -11.797  16.969   4.508  1.00 57.16           C  
ATOM   3161  O   ILE A 405      -8.516  16.406   4.508  1.00 57.16           O  
ATOM   3162  CG1 ILE A 405     -13.000  16.719   3.590  1.00 57.16           C  
ATOM   3163  CG2 ILE A 405     -11.062  18.266   4.113  1.00 57.16           C  
ATOM   3164  CD1 ILE A 405     -14.102  17.766   3.723  1.00 57.16           C  
ATOM   3165  N   GLN A 406      -9.500  15.984   6.418  1.00 50.94           N  
ATOM   3166  CA  GLN A 406      -8.336  16.344   7.223  1.00 50.94           C  
ATOM   3167  C   GLN A 406      -7.258  15.258   7.137  1.00 50.94           C  
ATOM   3168  CB  GLN A 406      -8.734  16.562   8.680  1.00 50.94           C  
ATOM   3169  O   GLN A 406      -6.066  15.562   7.066  1.00 50.94           O  
ATOM   3170  CG  GLN A 406      -9.602  17.797   8.898  1.00 50.94           C  
ATOM   3171  CD  GLN A 406      -8.812  19.094   8.812  1.00 50.94           C  
ATOM   3172  NE2 GLN A 406      -9.477  20.172   8.414  1.00 50.94           N  
ATOM   3173  OE1 GLN A 406      -7.609  19.109   9.109  1.00 50.94           O  
ATOM   3174  N   PHE A 407      -7.613  14.016   6.957  1.00 54.31           N  
ATOM   3175  CA  PHE A 407      -6.734  12.852   6.852  1.00 54.31           C  
ATOM   3176  C   PHE A 407      -6.156  12.734   5.445  1.00 54.31           C  
ATOM   3177  CB  PHE A 407      -7.488  11.570   7.219  1.00 54.31           C  
ATOM   3178  O   PHE A 407      -4.977  12.422   5.277  1.00 54.31           O  
ATOM   3179  CG  PHE A 407      -6.586  10.398   7.500  1.00 54.31           C  
ATOM   3180  CD1 PHE A 407      -6.332   9.445   6.520  1.00 54.31           C  
ATOM   3181  CD2 PHE A 407      -5.996  10.250   8.750  1.00 54.31           C  
ATOM   3182  CE1 PHE A 407      -5.500   8.359   6.781  1.00 54.31           C  
ATOM   3183  CE2 PHE A 407      -5.160   9.164   9.016  1.00 54.31           C  
ATOM   3184  CZ  PHE A 407      -4.914   8.227   8.031  1.00 54.31           C  
ATOM   3185  N   THR A 408      -7.082  12.914   4.492  1.00 51.22           N  
ATOM   3186  CA  THR A 408      -6.648  12.961   3.098  1.00 51.22           C  
ATOM   3187  C   THR A 408      -5.641  14.078   2.877  1.00 51.22           C  
ATOM   3188  CB  THR A 408      -7.848  13.148   2.148  1.00 51.22           C  
ATOM   3189  O   THR A 408      -4.672  13.914   2.137  1.00 51.22           O  
ATOM   3190  CG2 THR A 408      -7.426  12.977   0.693  1.00 51.22           C  
ATOM   3191  OG1 THR A 408      -8.852  12.172   2.459  1.00 51.22           O  
ATOM   3192  N   SER A 409      -5.793  15.133   3.521  1.00 47.28           N  
ATOM   3193  CA  SER A 409      -4.887  16.281   3.498  1.00 47.28           C  
ATOM   3194  C   SER A 409      -3.578  15.961   4.215  1.00 47.28           C  
ATOM   3195  CB  SER A 409      -5.547  17.500   4.141  1.00 47.28           C  
ATOM   3196  O   SER A 409      -2.500  16.312   3.732  1.00 47.28           O  
ATOM   3197  OG  SER A 409      -4.664  18.609   4.145  1.00 47.28           O  
ATOM   3198  N   VAL A 410      -3.611  15.242   5.352  1.00 48.91           N  
ATOM   3199  CA  VAL A 410      -2.471  14.820   6.160  1.00 48.91           C  
ATOM   3200  C   VAL A 410      -1.737  13.672   5.465  1.00 48.91           C  
ATOM   3201  CB  VAL A 410      -2.904  14.391   7.578  1.00 48.91           C  
ATOM   3202  O   VAL A 410      -0.505  13.641   5.449  1.00 48.91           O  
ATOM   3203  CG1 VAL A 410      -1.729  13.789   8.344  1.00 48.91           C  
ATOM   3204  CG2 VAL A 410      -3.488  15.586   8.336  1.00 48.91           C  
ATOM   3205  N   SER A 411      -2.514  12.711   4.938  1.00 50.09           N  
ATOM   3206  CA  SER A 411      -1.963  11.625   4.133  1.00 50.09           C  
ATOM   3207  C   SER A 411      -1.203  12.156   2.924  1.00 50.09           C  
ATOM   3208  CB  SER A 411      -3.074  10.680   3.668  1.00 50.09           C  
ATOM   3209  O   SER A 411      -0.138  11.648   2.576  1.00 50.09           O  
ATOM   3210  OG  SER A 411      -2.531   9.516   3.070  1.00 50.09           O  
ATOM   3211  N   LYS A 412      -1.772  13.156   2.188  1.00 48.53           N  
ATOM   3212  CA  LYS A 412      -1.157  13.820   1.039  1.00 48.53           C  
ATOM   3213  C   LYS A 412       0.132  14.531   1.440  1.00 48.53           C  
ATOM   3214  CB  LYS A 412      -2.131  14.812   0.408  1.00 48.53           C  
ATOM   3215  O   LYS A 412       1.122  14.492   0.707  1.00 48.53           O  
ATOM   3216  CG  LYS A 412      -3.213  14.164  -0.444  1.00 48.53           C  
ATOM   3217  CD  LYS A 412      -4.086  15.211  -1.128  1.00 48.53           C  
ATOM   3218  CE  LYS A 412      -5.227  14.570  -1.905  1.00 48.53           C  
ATOM   3219  NZ  LYS A 412      -6.125  15.594  -2.518  1.00 48.53           N  
ATOM   3220  N   GLU A 413       0.235  15.102   2.576  1.00 51.25           N  
ATOM   3221  CA  GLU A 413       1.397  15.797   3.117  1.00 51.25           C  
ATOM   3222  C   GLU A 413       2.465  14.812   3.582  1.00 51.25           C  
ATOM   3223  CB  GLU A 413       0.987  16.703   4.273  1.00 51.25           C  
ATOM   3224  O   GLU A 413       3.660  15.039   3.385  1.00 51.25           O  
ATOM   3225  CG  GLU A 413       0.218  17.953   3.838  1.00 51.25           C  
ATOM   3226  CD  GLU A 413       1.100  19.016   3.197  1.00 51.25           C  
ATOM   3227  OE1 GLU A 413       0.561  19.984   2.637  1.00 51.25           O  
ATOM   3228  OE2 GLU A 413       2.340  18.859   3.256  1.00 51.25           O  
ATOM   3229  N   PHE A 414       2.010  13.758   4.090  1.00 50.56           N  
ATOM   3230  CA  PHE A 414       2.904  12.719   4.594  1.00 50.56           C  
ATOM   3231  C   PHE A 414       3.453  11.883   3.447  1.00 50.56           C  
ATOM   3232  CB  PHE A 414       2.176  11.828   5.602  1.00 50.56           C  
ATOM   3233  O   PHE A 414       4.598  11.422   3.500  1.00 50.56           O  
ATOM   3234  CG  PHE A 414       2.176  12.367   7.004  1.00 50.56           C  
ATOM   3235  CD1 PHE A 414       3.307  12.266   7.805  1.00 50.56           C  
ATOM   3236  CD2 PHE A 414       1.043  12.984   7.523  1.00 50.56           C  
ATOM   3237  CE1 PHE A 414       3.307  12.766   9.102  1.00 50.56           C  
ATOM   3238  CE2 PHE A 414       1.037  13.484   8.820  1.00 50.56           C  
ATOM   3239  CZ  PHE A 414       2.170  13.375   9.609  1.00 50.56           C  
ATOM   3240  N   ASN A 415       2.525  11.602   2.457  1.00 48.12           N  
ATOM   3241  CA  ASN A 415       2.959  11.000   1.202  1.00 48.12           C  
ATOM   3242  C   ASN A 415       4.070  11.812   0.542  1.00 48.12           C  
ATOM   3243  CB  ASN A 415       1.775  10.844   0.246  1.00 48.12           C  
ATOM   3244  O   ASN A 415       5.012  11.250  -0.014  1.00 48.12           O  
ATOM   3245  CG  ASN A 415       0.920   9.633   0.570  1.00 48.12           C  
ATOM   3246  ND2 ASN A 415      -0.275   9.578  -0.005  1.00 48.12           N  
ATOM   3247  OD1 ASN A 415       1.331   8.750   1.331  1.00 48.12           O  
ATOM   3248  N   SER A 416       4.055  13.102   0.550  1.00 47.50           N  
ATOM   3249  CA  SER A 416       5.098  14.008   0.082  1.00 47.50           C  
ATOM   3250  C   SER A 416       6.336  13.930   0.970  1.00 47.50           C  
ATOM   3251  CB  SER A 416       4.578  15.445   0.040  1.00 47.50           C  
ATOM   3252  O   SER A 416       7.465  13.961   0.474  1.00 47.50           O  
ATOM   3253  OG  SER A 416       5.633  16.359  -0.224  1.00 47.50           O  
ATOM   3254  N   LEU A 417       6.191  13.742   2.287  1.00 51.00           N  
ATOM   3255  CA  LEU A 417       7.242  13.617   3.293  1.00 51.00           C  
ATOM   3256  C   LEU A 417       7.793  12.203   3.334  1.00 51.00           C  
ATOM   3257  CB  LEU A 417       6.711  14.016   4.672  1.00 51.00           C  
ATOM   3258  O   LEU A 417       8.969  11.992   3.635  1.00 51.00           O  
ATOM   3259  CG  LEU A 417       6.551  15.516   4.934  1.00 51.00           C  
ATOM   3260  CD1 LEU A 417       5.711  15.742   6.188  1.00 51.00           C  
ATOM   3261  CD2 LEU A 417       7.914  16.188   5.066  1.00 51.00           C  
ATOM   3262  N   GLU A 418       6.922  11.078   3.160  1.00 44.62           N  
ATOM   3263  CA  GLU A 418       7.219   9.672   2.918  1.00 44.62           C  
ATOM   3264  C   GLU A 418       8.172   9.500   1.742  1.00 44.62           C  
ATOM   3265  CB  GLU A 418       5.930   8.883   2.662  1.00 44.62           C  
ATOM   3266  O   GLU A 418       9.031   8.617   1.753  1.00 44.62           O  
ATOM   3267  CG  GLU A 418       6.121   7.375   2.652  1.00 44.62           C  
ATOM   3268  CD  GLU A 418       4.816   6.605   2.504  1.00 44.62           C  
ATOM   3269  OE1 GLU A 418       4.852   5.355   2.477  1.00 44.62           O  
ATOM   3270  OE2 GLU A 418       3.754   7.262   2.414  1.00 44.62           O  
ATOM   3271  N   LYS A 419       8.109  10.422   0.708  1.00 49.88           N  
ATOM   3272  CA  LYS A 419       9.039  10.562  -0.407  1.00 49.88           C  
ATOM   3273  C   LYS A 419      10.445  10.914   0.087  1.00 49.88           C  
ATOM   3274  CB  LYS A 419       8.547  11.617  -1.393  1.00 49.88           C  
ATOM   3275  O   LYS A 419      11.438  10.469  -0.481  1.00 49.88           O  
ATOM   3276  CG  LYS A 419       7.410  11.156  -2.285  1.00 49.88           C  
ATOM   3277  CD  LYS A 419       7.004  12.234  -3.281  1.00 49.88           C  
ATOM   3278  CE  LYS A 419       5.801  11.805  -4.113  1.00 49.88           C  
ATOM   3279  NZ  LYS A 419       5.375  12.875  -5.062  1.00 49.88           N  
ATOM   3280  N   ARG A 420      10.562  11.242   1.413  1.00 46.75           N  
ATOM   3281  CA  ARG A 420      11.812  11.734   1.981  1.00 46.75           C  
ATOM   3282  C   ARG A 420      12.266  10.859   3.143  1.00 46.75           C  
ATOM   3283  CB  ARG A 420      11.648  13.188   2.447  1.00 46.75           C  
ATOM   3284  O   ARG A 420      13.469  10.703   3.371  1.00 46.75           O  
ATOM   3285  CG  ARG A 420      11.586  14.195   1.312  1.00 46.75           C  
ATOM   3286  CD  ARG A 420      11.328  15.602   1.824  1.00 46.75           C  
ATOM   3287  NE  ARG A 420      12.461  16.125   2.574  1.00 46.75           N  
ATOM   3288  NH1 ARG A 420      11.398  18.047   3.264  1.00 46.75           N  
ATOM   3289  NH2 ARG A 420      13.562  17.641   3.891  1.00 46.75           N  
ATOM   3290  CZ  ARG A 420      12.477  17.266   3.242  1.00 46.75           C  
ATOM   3291  N   MET A 421      11.438   9.750   3.543  1.00 48.00           N  
ATOM   3292  CA  MET A 421      11.859   8.938   4.680  1.00 48.00           C  
ATOM   3293  C   MET A 421      11.203   7.562   4.637  1.00 48.00           C  
ATOM   3294  CB  MET A 421      11.523   9.641   5.996  1.00 48.00           C  
ATOM   3295  O   MET A 421       9.977   7.457   4.574  1.00 48.00           O  
ATOM   3296  CG  MET A 421      12.336  10.891   6.254  1.00 48.00           C  
ATOM   3297  SD  MET A 421      12.250  11.453   8.000  1.00 48.00           S  
ATOM   3298  CE  MET A 421      13.219  10.141   8.805  1.00 48.00           C  
ATOM   3299  N   GLU A 422      11.578   6.383   4.020  1.00 45.38           N  
ATOM   3300  CA  GLU A 422      11.188   5.016   3.701  1.00 45.38           C  
ATOM   3301  C   GLU A 422      10.844   4.230   4.965  1.00 45.38           C  
ATOM   3302  CB  GLU A 422      12.297   4.305   2.926  1.00 45.38           C  
ATOM   3303  O   GLU A 422       9.906   3.434   4.973  1.00 45.38           O  
ATOM   3304  CG  GLU A 422      12.133   4.371   1.414  1.00 45.38           C  
ATOM   3305  CD  GLU A 422      13.234   3.646   0.656  1.00 45.38           C  
ATOM   3306  OE1 GLU A 422      13.195   3.623  -0.595  1.00 45.38           O  
ATOM   3307  OE2 GLU A 422      14.141   3.098   1.319  1.00 45.38           O  
ATOM   3308  N   ASN A 423      10.883   4.746   6.312  1.00 45.97           N  
ATOM   3309  CA  ASN A 423      10.609   4.020   7.547  1.00 45.97           C  
ATOM   3310  C   ASN A 423       9.531   4.719   8.375  1.00 45.97           C  
ATOM   3311  CB  ASN A 423      11.883   3.854   8.375  1.00 45.97           C  
ATOM   3312  O   ASN A 423       8.875   4.086   9.203  1.00 45.97           O  
ATOM   3313  CG  ASN A 423      11.812   2.682   9.336  1.00 45.97           C  
ATOM   3314  ND2 ASN A 423      12.828   2.545  10.180  1.00 45.97           N  
ATOM   3315  OD1 ASN A 423      10.852   1.907   9.312  1.00 45.97           O  
ATOM   3316  N   LEU A 424       9.031   5.773   8.023  1.00 49.72           N  
ATOM   3317  CA  LEU A 424       8.086   6.648   8.711  1.00 49.72           C  
ATOM   3318  C   LEU A 424       6.660   6.391   8.234  1.00 49.72           C  
ATOM   3319  CB  LEU A 424       8.453   8.117   8.477  1.00 49.72           C  
ATOM   3320  O   LEU A 424       5.703   6.668   8.961  1.00 49.72           O  
ATOM   3321  CG  LEU A 424       9.219   8.812   9.602  1.00 49.72           C  
ATOM   3322  CD1 LEU A 424      10.648   9.117   9.164  1.00 49.72           C  
ATOM   3323  CD2 LEU A 424       8.500  10.086  10.039  1.00 49.72           C  
ATOM   3324  N   ASN A 425       6.465   5.727   7.191  1.00 45.25           N  
ATOM   3325  CA  ASN A 425       5.176   5.496   6.547  1.00 45.25           C  
ATOM   3326  C   ASN A 425       4.355   4.445   7.289  1.00 45.25           C  
ATOM   3327  CB  ASN A 425       5.371   5.078   5.086  1.00 45.25           C  
ATOM   3328  O   ASN A 425       3.146   4.605   7.469  1.00 45.25           O  
ATOM   3329  CG  ASN A 425       4.070   5.039   4.309  1.00 45.25           C  
ATOM   3330  ND2 ASN A 425       4.074   4.332   3.186  1.00 45.25           N  
ATOM   3331  OD1 ASN A 425       3.074   5.641   4.715  1.00 45.25           O  
ATOM   3332  N   LYS A 426       4.973   3.375   7.789  1.00 52.00           N  
ATOM   3333  CA  LYS A 426       4.254   2.332   8.516  1.00 52.00           C  
ATOM   3334  C   LYS A 426       3.834   2.816   9.898  1.00 52.00           C  
ATOM   3335  CB  LYS A 426       5.113   1.074   8.641  1.00 52.00           C  
ATOM   3336  O   LYS A 426       2.727   2.523  10.359  1.00 52.00           O  
ATOM   3337  CG  LYS A 426       5.195   0.254   7.359  1.00 52.00           C  
ATOM   3338  CD  LYS A 426       5.949  -1.052   7.582  1.00 52.00           C  
ATOM   3339  CE  LYS A 426       6.098  -1.839   6.285  1.00 52.00           C  
ATOM   3340  NZ  LYS A 426       6.891  -3.090   6.488  1.00 52.00           N  
ATOM   3341  N   LYS A 427       4.695   3.635  10.547  1.00 54.53           N  
ATOM   3342  CA  LYS A 427       4.465   4.180  11.883  1.00 54.53           C  
ATOM   3343  C   LYS A 427       3.441   5.312  11.844  1.00 54.53           C  
ATOM   3344  CB  LYS A 427       5.773   4.680  12.492  1.00 54.53           C  
ATOM   3345  O   LYS A 427       2.600   5.426  12.734  1.00 54.53           O  
ATOM   3346  CG  LYS A 427       6.637   3.576  13.094  1.00 54.53           C  
ATOM   3347  CD  LYS A 427       7.898   4.141  13.734  1.00 54.53           C  
ATOM   3348  CE  LYS A 427       8.844   3.033  14.172  1.00 54.53           C  
ATOM   3349  NZ  LYS A 427      10.141   3.580  14.680  1.00 54.53           N  
ATOM   3350  N   VAL A 428       3.465   6.117  10.867  1.00 58.41           N  
ATOM   3351  CA  VAL A 428       2.559   7.238  10.656  1.00 58.41           C  
ATOM   3352  C   VAL A 428       1.177   6.723  10.266  1.00 58.41           C  
ATOM   3353  CB  VAL A 428       3.092   8.211   9.578  1.00 58.41           C  
ATOM   3354  O   VAL A 428       0.159   7.203  10.766  1.00 58.41           O  
ATOM   3355  CG1 VAL A 428       2.039   9.258   9.227  1.00 58.41           C  
ATOM   3356  CG2 VAL A 428       4.383   8.875  10.055  1.00 58.41           C  
ATOM   3357  N   ASP A 429       1.119   5.691   9.367  1.00 62.34           N  
ATOM   3358  CA  ASP A 429      -0.136   5.051   8.984  1.00 62.34           C  
ATOM   3359  C   ASP A 429      -0.799   4.379  10.180  1.00 62.34           C  
ATOM   3360  CB  ASP A 429       0.102   4.023   7.871  1.00 62.34           C  
ATOM   3361  O   ASP A 429      -2.016   4.469  10.359  1.00 62.34           O  
ATOM   3362  CG  ASP A 429       0.308   4.660   6.508  1.00 62.34           C  
ATOM   3363  OD1 ASP A 429       0.004   5.863   6.344  1.00 62.34           O  
ATOM   3364  OD2 ASP A 429       0.777   3.957   5.590  1.00 62.34           O  
ATOM   3365  N   ASP A 430      -0.024   3.812  11.039  1.00 66.62           N  
ATOM   3366  CA  ASP A 430      -0.500   3.150  12.250  1.00 66.62           C  
ATOM   3367  C   ASP A 430      -1.001   4.168  13.273  1.00 66.62           C  
ATOM   3368  CB  ASP A 430       0.607   2.291  12.867  1.00 66.62           C  
ATOM   3369  O   ASP A 430      -2.025   3.953  13.922  1.00 66.62           O  
ATOM   3370  CG  ASP A 430       0.792   0.964  12.148  1.00 66.62           C  
ATOM   3371  OD1 ASP A 430      -0.034   0.620  11.281  1.00 66.62           O  
ATOM   3372  OD2 ASP A 430       1.772   0.254  12.469  1.00 66.62           O  
ATOM   3373  N   GLY A 431      -0.319   5.250  13.438  1.00 70.25           N  
ATOM   3374  CA  GLY A 431      -0.733   6.332  14.320  1.00 70.25           C  
ATOM   3375  C   GLY A 431      -2.031   6.988  13.891  1.00 70.25           C  
ATOM   3376  O   GLY A 431      -2.893   7.277  14.719  1.00 70.25           O  
ATOM   3377  N   PHE A 432      -2.131   7.203  12.648  1.00 70.00           N  
ATOM   3378  CA  PHE A 432      -3.344   7.777  12.078  1.00 70.00           C  
ATOM   3379  C   PHE A 432      -4.535   6.848  12.281  1.00 70.00           C  
ATOM   3380  CB  PHE A 432      -3.154   8.055  10.578  1.00 70.00           C  
ATOM   3381  O   PHE A 432      -5.629   7.301  12.625  1.00 70.00           O  
ATOM   3382  CG  PHE A 432      -2.389   9.320  10.297  1.00 70.00           C  
ATOM   3383  CD1 PHE A 432      -2.918  10.562  10.625  1.00 70.00           C  
ATOM   3384  CD2 PHE A 432      -1.141   9.266   9.688  1.00 70.00           C  
ATOM   3385  CE1 PHE A 432      -2.213  11.734  10.359  1.00 70.00           C  
ATOM   3386  CE2 PHE A 432      -0.430  10.438   9.422  1.00 70.00           C  
ATOM   3387  CZ  PHE A 432      -0.968  11.664   9.758  1.00 70.00           C  
ATOM   3388  N   LEU A 433      -4.332   5.645  12.047  1.00 75.50           N  
ATOM   3389  CA  LEU A 433      -5.375   4.637  12.211  1.00 75.50           C  
ATOM   3390  C   LEU A 433      -5.809   4.535  13.664  1.00 75.50           C  
ATOM   3391  CB  LEU A 433      -4.887   3.271  11.711  1.00 75.50           C  
ATOM   3392  O   LEU A 433      -7.000   4.395  13.953  1.00 75.50           O  
ATOM   3393  CG  LEU A 433      -5.914   2.141  11.719  1.00 75.50           C  
ATOM   3394  CD1 LEU A 433      -7.043   2.445  10.742  1.00 75.50           C  
ATOM   3395  CD2 LEU A 433      -5.250   0.811  11.383  1.00 75.50           C  
ATOM   3396  N   ASP A 434      -4.930   4.617  14.562  1.00 76.38           N  
ATOM   3397  CA  ASP A 434      -5.207   4.586  15.992  1.00 76.38           C  
ATOM   3398  C   ASP A 434      -6.027   5.797  16.422  1.00 76.38           C  
ATOM   3399  CB  ASP A 434      -3.900   4.523  16.797  1.00 76.38           C  
ATOM   3400  O   ASP A 434      -6.969   5.672  17.203  1.00 76.38           O  
ATOM   3401  CG  ASP A 434      -3.236   3.160  16.734  1.00 76.38           C  
ATOM   3402  OD1 ASP A 434      -3.906   2.168  16.375  1.00 76.38           O  
ATOM   3403  OD2 ASP A 434      -2.033   3.074  17.062  1.00 76.38           O  
ATOM   3404  N   VAL A 435      -5.625   6.883  16.000  1.00 70.56           N  
ATOM   3405  CA  VAL A 435      -6.344   8.109  16.312  1.00 70.56           C  
ATOM   3406  C   VAL A 435      -7.770   8.031  15.781  1.00 70.56           C  
ATOM   3407  CB  VAL A 435      -5.621   9.352  15.750  1.00 70.56           C  
ATOM   3408  O   VAL A 435      -8.727   8.383  16.469  1.00 70.56           O  
ATOM   3409  CG1 VAL A 435      -6.477  10.602  15.922  1.00 70.56           C  
ATOM   3410  CG2 VAL A 435      -4.258   9.531  16.422  1.00 70.56           C  
ATOM   3411  N   TRP A 436      -7.789   7.539  14.508  1.00 75.06           N  
ATOM   3412  CA  TRP A 436      -9.086   7.348  13.859  1.00 75.06           C  
ATOM   3413  C   TRP A 436      -9.961   6.395  14.672  1.00 75.06           C  
ATOM   3414  CB  TRP A 436      -8.906   6.809  12.438  1.00 75.06           C  
ATOM   3415  O   TRP A 436     -11.141   6.660  14.883  1.00 75.06           O  
ATOM   3416  CG  TRP A 436     -10.188   6.414  11.766  1.00 75.06           C  
ATOM   3417  CD1 TRP A 436     -10.633   5.145  11.531  1.00 75.06           C  
ATOM   3418  CD2 TRP A 436     -11.188   7.297  11.250  1.00 75.06           C  
ATOM   3419  CE2 TRP A 436     -12.211   6.492  10.711  1.00 75.06           C  
ATOM   3420  CE3 TRP A 436     -11.312   8.688  11.188  1.00 75.06           C  
ATOM   3421  NE1 TRP A 436     -11.852   5.184  10.891  1.00 75.06           N  
ATOM   3422  CH2 TRP A 436     -13.453   8.406  10.062  1.00 75.06           C  
ATOM   3423  CZ2 TRP A 436     -13.352   7.035  10.109  1.00 75.06           C  
ATOM   3424  CZ3 TRP A 436     -12.445   9.234  10.594  1.00 75.06           C  
ATOM   3425  N   THR A 437      -9.438   5.363  15.016  1.00 80.00           N  
ATOM   3426  CA  THR A 437     -10.133   4.336  15.773  1.00 80.00           C  
ATOM   3427  C   THR A 437     -10.609   4.887  17.109  1.00 80.00           C  
ATOM   3428  CB  THR A 437      -9.242   3.107  16.000  1.00 80.00           C  
ATOM   3429  O   THR A 437     -11.750   4.656  17.516  1.00 80.00           O  
ATOM   3430  CG2 THR A 437      -9.977   2.027  16.797  1.00 80.00           C  
ATOM   3431  OG1 THR A 437      -8.836   2.570  14.742  1.00 80.00           O  
ATOM   3432  N   TYR A 438      -9.867   5.641  17.797  1.00 77.06           N  
ATOM   3433  CA  TYR A 438     -10.211   6.246  19.078  1.00 77.06           C  
ATOM   3434  C   TYR A 438     -11.359   7.246  18.906  1.00 77.06           C  
ATOM   3435  CB  TYR A 438      -8.992   6.941  19.688  1.00 77.06           C  
ATOM   3436  O   TYR A 438     -12.281   7.277  19.734  1.00 77.06           O  
ATOM   3437  CG  TYR A 438      -8.031   5.996  20.359  1.00 77.06           C  
ATOM   3438  CD1 TYR A 438      -8.445   5.176  21.406  1.00 77.06           C  
ATOM   3439  CD2 TYR A 438      -6.703   5.922  19.953  1.00 77.06           C  
ATOM   3440  CE1 TYR A 438      -7.562   4.301  22.031  1.00 77.06           C  
ATOM   3441  CE2 TYR A 438      -5.809   5.055  20.578  1.00 77.06           C  
ATOM   3442  OH  TYR A 438      -5.367   3.389  22.219  1.00 77.06           O  
ATOM   3443  CZ  TYR A 438      -6.250   4.250  21.609  1.00 77.06           C  
ATOM   3444  N   ASN A 439     -11.234   8.070  18.000  1.00 73.56           N  
ATOM   3445  CA  ASN A 439     -12.266   9.078  17.734  1.00 73.56           C  
ATOM   3446  C   ASN A 439     -13.609   8.430  17.406  1.00 73.56           C  
ATOM   3447  CB  ASN A 439     -11.828  10.000  16.594  1.00 73.56           C  
ATOM   3448  O   ASN A 439     -14.648   8.898  17.859  1.00 73.56           O  
ATOM   3449  CG  ASN A 439     -10.781  11.008  17.016  1.00 73.56           C  
ATOM   3450  ND2 ASN A 439     -10.055  11.555  16.047  1.00 73.56           N  
ATOM   3451  OD1 ASN A 439     -10.625  11.289  18.219  1.00 73.56           O  
ATOM   3452  N   ALA A 440     -13.508   7.473  16.562  1.00 74.56           N  
ATOM   3453  CA  ALA A 440     -14.719   6.727  16.219  1.00 74.56           C  
ATOM   3454  C   ALA A 440     -15.336   6.078  17.453  1.00 74.56           C  
ATOM   3455  CB  ALA A 440     -14.406   5.668  15.164  1.00 74.56           C  
ATOM   3456  O   ALA A 440     -16.547   6.156  17.656  1.00 74.56           O  
ATOM   3457  N   GLU A 441     -14.555   5.453  18.297  1.00 79.69           N  
ATOM   3458  CA  GLU A 441     -15.016   4.828  19.531  1.00 79.69           C  
ATOM   3459  C   GLU A 441     -15.594   5.859  20.500  1.00 79.69           C  
ATOM   3460  CB  GLU A 441     -13.875   4.062  20.203  1.00 79.69           C  
ATOM   3461  O   GLU A 441     -16.625   5.617  21.125  1.00 79.69           O  
ATOM   3462  CG  GLU A 441     -13.508   2.762  19.516  1.00 79.69           C  
ATOM   3463  CD  GLU A 441     -12.391   2.002  20.203  1.00 79.69           C  
ATOM   3464  OE1 GLU A 441     -12.031   0.895  19.750  1.00 79.69           O  
ATOM   3465  OE2 GLU A 441     -11.867   2.518  21.219  1.00 79.69           O  
ATOM   3466  N   LEU A 442     -14.938   6.918  20.672  1.00 75.56           N  
ATOM   3467  CA  LEU A 442     -15.391   7.996  21.547  1.00 75.56           C  
ATOM   3468  C   LEU A 442     -16.766   8.508  21.109  1.00 75.56           C  
ATOM   3469  CB  LEU A 442     -14.383   9.148  21.531  1.00 75.56           C  
ATOM   3470  O   LEU A 442     -17.625   8.750  21.953  1.00 75.56           O  
ATOM   3471  CG  LEU A 442     -14.719  10.352  22.422  1.00 75.56           C  
ATOM   3472  CD1 LEU A 442     -14.844   9.922  23.875  1.00 75.56           C  
ATOM   3473  CD2 LEU A 442     -13.656  11.438  22.266  1.00 75.56           C  
ATOM   3474  N   LEU A 443     -16.906   8.773  19.984  1.00 70.88           N  
ATOM   3475  CA  LEU A 443     -18.172   9.258  19.438  1.00 70.88           C  
ATOM   3476  C   LEU A 443     -19.312   8.289  19.781  1.00 70.88           C  
ATOM   3477  CB  LEU A 443     -18.078   9.445  17.922  1.00 70.88           C  
ATOM   3478  O   LEU A 443     -20.391   8.711  20.188  1.00 70.88           O  
ATOM   3479  CG  LEU A 443     -17.344  10.695  17.438  1.00 70.88           C  
ATOM   3480  CD1 LEU A 443     -17.094  10.617  15.945  1.00 70.88           C  
ATOM   3481  CD2 LEU A 443     -18.141  11.945  17.797  1.00 70.88           C  
ATOM   3482  N   ILE A 444     -19.094   7.070  19.516  1.00 73.62           N  
ATOM   3483  CA  ILE A 444     -20.094   6.047  19.812  1.00 73.62           C  
ATOM   3484  C   ILE A 444     -20.375   6.031  21.312  1.00 73.62           C  
ATOM   3485  CB  ILE A 444     -19.625   4.648  19.344  1.00 73.62           C  
ATOM   3486  O   ILE A 444     -21.531   5.941  21.719  1.00 73.62           O  
ATOM   3487  CG1 ILE A 444     -19.484   4.617  17.812  1.00 73.62           C  
ATOM   3488  CG2 ILE A 444     -20.578   3.566  19.828  1.00 73.62           C  
ATOM   3489  CD1 ILE A 444     -18.797   3.369  17.281  1.00 73.62           C  
ATOM   3490  N   LEU A 445     -19.375   6.141  22.109  1.00 75.56           N  
ATOM   3491  CA  LEU A 445     -19.531   6.191  23.547  1.00 75.56           C  
ATOM   3492  C   LEU A 445     -20.406   7.371  23.969  1.00 75.56           C  
ATOM   3493  CB  LEU A 445     -18.156   6.285  24.234  1.00 75.56           C  
ATOM   3494  O   LEU A 445     -21.281   7.234  24.828  1.00 75.56           O  
ATOM   3495  CG  LEU A 445     -17.266   5.051  24.141  1.00 75.56           C  
ATOM   3496  CD1 LEU A 445     -15.891   5.340  24.734  1.00 75.56           C  
ATOM   3497  CD2 LEU A 445     -17.922   3.861  24.844  1.00 75.56           C  
ATOM   3498  N   LEU A 446     -20.156   8.523  23.422  1.00 69.00           N  
ATOM   3499  CA  LEU A 446     -20.922   9.734  23.734  1.00 69.00           C  
ATOM   3500  C   LEU A 446     -22.375   9.578  23.312  1.00 69.00           C  
ATOM   3501  CB  LEU A 446     -20.297  10.945  23.016  1.00 69.00           C  
ATOM   3502  O   LEU A 446     -23.281   9.992  24.047  1.00 69.00           O  
ATOM   3503  CG  LEU A 446     -18.984  11.469  23.609  1.00 69.00           C  
ATOM   3504  CD1 LEU A 446     -18.375  12.508  22.672  1.00 69.00           C  
ATOM   3505  CD2 LEU A 446     -19.219  12.055  24.984  1.00 69.00           C  
ATOM   3506  N   GLU A 447     -22.562   9.023  22.156  1.00 70.62           N  
ATOM   3507  CA  GLU A 447     -23.922   8.797  21.656  1.00 70.62           C  
ATOM   3508  C   GLU A 447     -24.672   7.812  22.547  1.00 70.62           C  
ATOM   3509  CB  GLU A 447     -23.891   8.289  20.219  1.00 70.62           C  
ATOM   3510  O   GLU A 447     -25.859   7.996  22.812  1.00 70.62           O  
ATOM   3511  CG  GLU A 447     -25.250   8.211  19.562  1.00 70.62           C  
ATOM   3512  CD  GLU A 447     -25.953   9.562  19.484  1.00 70.62           C  
ATOM   3513  OE1 GLU A 447     -27.203   9.594  19.391  1.00 70.62           O  
ATOM   3514  OE2 GLU A 447     -25.250  10.594  19.516  1.00 70.62           O  
ATOM   3515  N   ASN A 448     -24.078   6.750  22.906  1.00 74.75           N  
ATOM   3516  CA  ASN A 448     -24.688   5.781  23.812  1.00 74.75           C  
ATOM   3517  C   ASN A 448     -25.078   6.430  25.141  1.00 74.75           C  
ATOM   3518  CB  ASN A 448     -23.734   4.605  24.062  1.00 74.75           C  
ATOM   3519  O   ASN A 448     -26.141   6.152  25.688  1.00 74.75           O  
ATOM   3520  CG  ASN A 448     -23.703   3.637  22.891  1.00 74.75           C  
ATOM   3521  ND2 ASN A 448     -22.672   2.803  22.844  1.00 74.75           N  
ATOM   3522  OD1 ASN A 448     -24.594   3.641  22.047  1.00 74.75           O  
ATOM   3523  N   GLU A 449     -24.141   7.320  25.641  1.00 71.00           N  
ATOM   3524  CA  GLU A 449     -24.422   8.031  26.875  1.00 71.00           C  
ATOM   3525  C   GLU A 449     -25.656   8.930  26.719  1.00 71.00           C  
ATOM   3526  CB  GLU A 449     -23.219   8.859  27.328  1.00 71.00           C  
ATOM   3527  O   GLU A 449     -26.516   8.961  27.594  1.00 71.00           O  
ATOM   3528  CG  GLU A 449     -23.391   9.523  28.688  1.00 71.00           C  
ATOM   3529  CD  GLU A 449     -23.188   8.562  29.844  1.00 71.00           C  
ATOM   3530  OE1 GLU A 449     -23.578   8.906  30.984  1.00 71.00           O  
ATOM   3531  OE2 GLU A 449     -22.656   7.457  29.609  1.00 71.00           O  
ATOM   3532  N   ARG A 450     -25.594   9.648  25.750  1.00 66.50           N  
ATOM   3533  CA  ARG A 450     -26.688  10.570  25.453  1.00 66.50           C  
ATOM   3534  C   ARG A 450     -28.016   9.820  25.344  1.00 66.50           C  
ATOM   3535  CB  ARG A 450     -26.406  11.344  24.172  1.00 66.50           C  
ATOM   3536  O   ARG A 450     -29.031  10.258  25.891  1.00 66.50           O  
ATOM   3537  CG  ARG A 450     -27.484  12.367  23.828  1.00 66.50           C  
ATOM   3538  CD  ARG A 450     -27.188  13.078  22.516  1.00 66.50           C  
ATOM   3539  NE  ARG A 450     -28.281  13.977  22.125  1.00 66.50           N  
ATOM   3540  NH1 ARG A 450     -27.125  14.961  20.391  1.00 66.50           N  
ATOM   3541  NH2 ARG A 450     -29.266  15.625  20.875  1.00 66.50           N  
ATOM   3542  CZ  ARG A 450     -28.219  14.852  21.125  1.00 66.50           C  
ATOM   3543  N   THR A 451     -28.094   8.781  24.547  1.00 64.56           N  
ATOM   3544  CA  THR A 451     -29.297   7.969  24.328  1.00 64.56           C  
ATOM   3545  C   THR A 451     -29.797   7.379  25.641  1.00 64.56           C  
ATOM   3546  CB  THR A 451     -29.016   6.832  23.328  1.00 64.56           C  
ATOM   3547  O   THR A 451     -30.984   7.434  25.938  1.00 64.56           O  
ATOM   3548  CG2 THR A 451     -30.266   6.008  23.062  1.00 64.56           C  
ATOM   3549  OG1 THR A 451     -28.562   7.391  22.094  1.00 64.56           O  
ATOM   3550  N   LEU A 452     -28.922   6.879  26.391  1.00 67.44           N  
ATOM   3551  CA  LEU A 452     -29.297   6.258  27.656  1.00 67.44           C  
ATOM   3552  C   LEU A 452     -29.703   7.309  28.672  1.00 67.44           C  
ATOM   3553  CB  LEU A 452     -28.141   5.418  28.203  1.00 67.44           C  
ATOM   3554  O   LEU A 452     -30.656   7.105  29.438  1.00 67.44           O  
ATOM   3555  CG  LEU A 452     -27.781   4.160  27.406  1.00 67.44           C  
ATOM   3556  CD1 LEU A 452     -26.562   3.473  28.031  1.00 67.44           C  
ATOM   3557  CD2 LEU A 452     -28.969   3.207  27.359  1.00 67.44           C  
ATOM   3558  N   ASP A 453     -28.969   8.453  28.781  1.00 65.75           N  
ATOM   3559  CA  ASP A 453     -29.281   9.539  29.703  1.00 65.75           C  
ATOM   3560  C   ASP A 453     -30.625  10.180  29.375  1.00 65.75           C  
ATOM   3561  CB  ASP A 453     -28.172  10.594  29.672  1.00 65.75           C  
ATOM   3562  O   ASP A 453     -31.359  10.570  30.281  1.00 65.75           O  
ATOM   3563  CG  ASP A 453     -26.922  10.180  30.422  1.00 65.75           C  
ATOM   3564  OD1 ASP A 453     -26.969   9.180  31.172  1.00 65.75           O  
ATOM   3565  OD2 ASP A 453     -25.891  10.852  30.266  1.00 65.75           O  
ATOM   3566  N   PHE A 454     -30.875  10.398  28.172  1.00 62.91           N  
ATOM   3567  CA  PHE A 454     -32.156  10.953  27.734  1.00 62.91           C  
ATOM   3568  C   PHE A 454     -33.312  10.086  28.219  1.00 62.91           C  
ATOM   3569  CB  PHE A 454     -32.188  11.086  26.203  1.00 62.91           C  
ATOM   3570  O   PHE A 454     -34.312  10.602  28.734  1.00 62.91           O  
ATOM   3571  CG  PHE A 454     -33.469  11.664  25.688  1.00 62.91           C  
ATOM   3572  CD1 PHE A 454     -34.469  10.836  25.125  1.00 62.91           C  
ATOM   3573  CD2 PHE A 454     -33.719  13.031  25.750  1.00 62.91           C  
ATOM   3574  CE1 PHE A 454     -35.656  11.367  24.641  1.00 62.91           C  
ATOM   3575  CE2 PHE A 454     -34.906  13.562  25.266  1.00 62.91           C  
ATOM   3576  CZ  PHE A 454     -35.875  12.734  24.703  1.00 62.91           C  
ATOM   3577  N   HIS A 455     -33.188   8.820  28.047  1.00 62.97           N  
ATOM   3578  CA  HIS A 455     -34.219   7.887  28.453  1.00 62.97           C  
ATOM   3579  C   HIS A 455     -34.375   7.840  29.969  1.00 62.97           C  
ATOM   3580  CB  HIS A 455     -33.938   6.488  27.906  1.00 62.97           C  
ATOM   3581  O   HIS A 455     -35.469   7.777  30.484  1.00 62.97           O  
ATOM   3582  CG  HIS A 455     -34.125   6.367  26.422  1.00 62.97           C  
ATOM   3583  CD2 HIS A 455     -33.250   6.098  25.438  1.00 62.97           C  
ATOM   3584  ND1 HIS A 455     -35.375   6.539  25.812  1.00 62.97           N  
ATOM   3585  CE1 HIS A 455     -35.219   6.375  24.516  1.00 62.97           C  
ATOM   3586  NE2 HIS A 455     -33.969   6.105  24.250  1.00 62.97           N  
ATOM   3587  N   ASP A 456     -33.281   7.871  30.672  1.00 63.16           N  
ATOM   3588  CA  ASP A 456     -33.250   7.891  32.125  1.00 63.16           C  
ATOM   3589  C   ASP A 456     -33.906   9.156  32.656  1.00 63.16           C  
ATOM   3590  CB  ASP A 456     -31.812   7.781  32.656  1.00 63.16           C  
ATOM   3591  O   ASP A 456     -34.625   9.109  33.688  1.00 63.16           O  
ATOM   3592  CG  ASP A 456     -31.266   6.375  32.562  1.00 63.16           C  
ATOM   3593  OD1 ASP A 456     -32.031   5.426  32.281  1.00 63.16           O  
ATOM   3594  OD2 ASP A 456     -30.031   6.207  32.750  1.00 63.16           O  
ATOM   3595  N   PHE A 457     -33.656  10.266  32.031  1.00 60.44           N  
ATOM   3596  CA  PHE A 457     -34.250  11.539  32.438  1.00 60.44           C  
ATOM   3597  C   PHE A 457     -35.781  11.492  32.281  1.00 60.44           C  
ATOM   3598  CB  PHE A 457     -33.688  12.680  31.578  1.00 60.44           C  
ATOM   3599  O   PHE A 457     -36.500  11.992  33.156  1.00 60.44           O  
ATOM   3600  CG  PHE A 457     -34.219  14.039  31.953  1.00 60.44           C  
ATOM   3601  CD1 PHE A 457     -35.250  14.625  31.219  1.00 60.44           C  
ATOM   3602  CD2 PHE A 457     -33.719  14.719  33.062  1.00 60.44           C  
ATOM   3603  CE1 PHE A 457     -35.750  15.883  31.562  1.00 60.44           C  
ATOM   3604  CE2 PHE A 457     -34.188  15.977  33.406  1.00 60.44           C  
ATOM   3605  CZ  PHE A 457     -35.219  16.547  32.656  1.00 60.44           C  
ATOM   3606  N   ASN A 458     -36.281  10.914  31.234  1.00 63.19           N  
ATOM   3607  CA  ASN A 458     -37.719  10.766  31.000  1.00 63.19           C  
ATOM   3608  C   ASN A 458     -38.375   9.898  32.062  1.00 63.19           C  
ATOM   3609  CB  ASN A 458     -38.000  10.188  29.609  1.00 63.19           C  
ATOM   3610  O   ASN A 458     -39.469  10.203  32.562  1.00 63.19           O  
ATOM   3611  CG  ASN A 458     -37.750  11.188  28.500  1.00 63.19           C  
ATOM   3612  ND2 ASN A 458     -37.469  10.695  27.297  1.00 63.19           N  
ATOM   3613  OD1 ASN A 458     -37.812  12.406  28.719  1.00 63.19           O  
ATOM   3614  N   VAL A 459     -37.719   8.812  32.375  1.00 62.72           N  
ATOM   3615  CA  VAL A 459     -38.219   7.906  33.406  1.00 62.72           C  
ATOM   3616  C   VAL A 459     -38.219   8.609  34.781  1.00 62.72           C  
ATOM   3617  CB  VAL A 459     -37.375   6.613  33.469  1.00 62.72           C  
ATOM   3618  O   VAL A 459     -39.156   8.469  35.562  1.00 62.72           O  
ATOM   3619  CG1 VAL A 459     -37.781   5.750  34.656  1.00 62.72           C  
ATOM   3620  CG2 VAL A 459     -37.500   5.832  32.188  1.00 62.72           C  
ATOM   3621  N   LYS A 460     -37.156   9.328  35.062  1.00 63.56           N  
ATOM   3622  CA  LYS A 460     -37.062  10.102  36.281  1.00 63.56           C  
ATOM   3623  C   LYS A 460     -38.188  11.133  36.375  1.00 63.56           C  
ATOM   3624  CB  LYS A 460     -35.688  10.797  36.375  1.00 63.56           C  
ATOM   3625  O   LYS A 460     -38.750  11.320  37.469  1.00 63.56           O  
ATOM   3626  CG  LYS A 460     -35.438  11.516  37.688  1.00 63.56           C  
ATOM   3627  CD  LYS A 460     -34.031  12.109  37.750  1.00 63.56           C  
ATOM   3628  CE  LYS A 460     -33.812  12.852  39.062  1.00 63.56           C  
ATOM   3629  NZ  LYS A 460     -32.438  13.430  39.125  1.00 63.56           N  
ATOM   3630  N   ASN A 461     -38.406  11.828  35.312  1.00 67.12           N  
ATOM   3631  CA  ASN A 461     -39.500  12.805  35.281  1.00 67.12           C  
ATOM   3632  C   ASN A 461     -40.844  12.148  35.562  1.00 67.12           C  
ATOM   3633  CB  ASN A 461     -39.531  13.500  33.906  1.00 67.12           C  
ATOM   3634  O   ASN A 461     -41.656  12.711  36.281  1.00 67.12           O  
ATOM   3635  CG  ASN A 461     -40.312  14.789  33.938  1.00 67.12           C  
ATOM   3636  ND2 ASN A 461     -40.719  15.266  32.750  1.00 67.12           N  
ATOM   3637  OD1 ASN A 461     -40.594  15.352  35.000  1.00 67.12           O  
ATOM   3638  N   LEU A 462     -41.062  11.031  35.000  1.00 67.50           N  
ATOM   3639  CA  LEU A 462     -42.250  10.258  35.188  1.00 67.50           C  
ATOM   3640  C   LEU A 462     -42.375   9.789  36.656  1.00 67.50           C  
ATOM   3641  CB  LEU A 462     -42.312   9.047  34.250  1.00 67.50           C  
ATOM   3642  O   LEU A 462     -43.438   9.812  37.250  1.00 67.50           O  
ATOM   3643  CG  LEU A 462     -43.625   8.250  34.250  1.00 67.50           C  
ATOM   3644  CD1 LEU A 462     -44.781   9.133  33.781  1.00 67.50           C  
ATOM   3645  CD2 LEU A 462     -43.469   7.031  33.344  1.00 67.50           C  
ATOM   3646  N   TYR A 463     -41.312   9.266  37.094  1.00 67.56           N  
ATOM   3647  CA  TYR A 463     -41.219   8.859  38.500  1.00 67.56           C  
ATOM   3648  C   TYR A 463     -41.594  10.000  39.438  1.00 67.56           C  
ATOM   3649  CB  TYR A 463     -39.781   8.375  38.844  1.00 67.56           C  
ATOM   3650  O   TYR A 463     -42.375   9.812  40.375  1.00 67.56           O  
ATOM   3651  CG  TYR A 463     -39.562   8.117  40.312  1.00 67.56           C  
ATOM   3652  CD1 TYR A 463     -38.969   9.086  41.125  1.00 67.56           C  
ATOM   3653  CD2 TYR A 463     -39.906   6.902  40.875  1.00 67.56           C  
ATOM   3654  CE1 TYR A 463     -38.750   8.852  42.469  1.00 67.56           C  
ATOM   3655  CE2 TYR A 463     -39.719   6.660  42.219  1.00 67.56           C  
ATOM   3656  OH  TYR A 463     -38.906   7.402  44.344  1.00 67.56           O  
ATOM   3657  CZ  TYR A 463     -39.125   7.637  43.000  1.00 67.56           C  
ATOM   3658  N   GLU A 464     -41.000  11.172  39.219  1.00 76.25           N  
ATOM   3659  CA  GLU A 464     -41.281  12.359  40.031  1.00 76.25           C  
ATOM   3660  C   GLU A 464     -42.750  12.781  39.938  1.00 76.25           C  
ATOM   3661  CB  GLU A 464     -40.375  13.516  39.625  1.00 76.25           C  
ATOM   3662  O   GLU A 464     -43.344  13.211  40.906  1.00 76.25           O  
ATOM   3663  CG  GLU A 464     -38.906  13.328  40.031  1.00 76.25           C  
ATOM   3664  CD  GLU A 464     -38.719  13.195  41.531  1.00 76.25           C  
ATOM   3665  OE1 GLU A 464     -37.719  12.586  41.969  1.00 76.25           O  
ATOM   3666  OE2 GLU A 464     -39.594  13.695  42.281  1.00 76.25           O  
ATOM   3667  N   LYS A 465     -43.312  12.688  38.781  1.00 77.69           N  
ATOM   3668  CA  LYS A 465     -44.719  13.000  38.531  1.00 77.69           C  
ATOM   3669  C   LYS A 465     -45.625  12.062  39.281  1.00 77.69           C  
ATOM   3670  CB  LYS A 465     -45.031  12.930  37.031  1.00 77.69           C  
ATOM   3671  O   LYS A 465     -46.594  12.500  39.906  1.00 77.69           O  
ATOM   3672  CG  LYS A 465     -46.406  13.430  36.656  1.00 77.69           C  
ATOM   3673  CD  LYS A 465     -46.625  13.438  35.156  1.00 77.69           C  
ATOM   3674  CE  LYS A 465     -48.000  13.922  34.781  1.00 77.69           C  
ATOM   3675  NZ  LYS A 465     -48.188  13.992  33.281  1.00 77.69           N  
ATOM   3676  N   VAL A 466     -45.312  10.758  39.219  1.00 75.44           N  
ATOM   3677  CA  VAL A 466     -46.094   9.727  39.906  1.00 75.44           C  
ATOM   3678  C   VAL A 466     -45.938   9.891  41.406  1.00 75.44           C  
ATOM   3679  CB  VAL A 466     -45.625   8.305  39.469  1.00 75.44           C  
ATOM   3680  O   VAL A 466     -46.938   9.773  42.125  1.00 75.44           O  
ATOM   3681  CG1 VAL A 466     -46.281   7.250  40.344  1.00 75.44           C  
ATOM   3682  CG2 VAL A 466     -45.969   8.055  38.000  1.00 75.44           C  
ATOM   3683  N   LYS A 467     -44.781  10.133  41.812  1.00 80.50           N  
ATOM   3684  CA  LYS A 467     -44.500  10.391  43.250  1.00 80.50           C  
ATOM   3685  C   LYS A 467     -45.312  11.594  43.750  1.00 80.50           C  
ATOM   3686  CB  LYS A 467     -43.000  10.617  43.469  1.00 80.50           C  
ATOM   3687  O   LYS A 467     -45.875  11.562  44.812  1.00 80.50           O  
ATOM   3688  CG  LYS A 467     -42.625  10.789  44.938  1.00 80.50           C  
ATOM   3689  CD  LYS A 467     -41.125  10.945  45.094  1.00 80.50           C  
ATOM   3690  CE  LYS A 467     -40.750  11.133  46.562  1.00 80.50           C  
ATOM   3691  NZ  LYS A 467     -39.281  11.266  46.750  1.00 80.50           N  
ATOM   3692  N   SER A 468     -45.344  12.633  42.938  1.00 86.00           N  
ATOM   3693  CA  SER A 468     -46.062  13.852  43.281  1.00 86.00           C  
ATOM   3694  C   SER A 468     -47.562  13.609  43.312  1.00 86.00           C  
ATOM   3695  CB  SER A 468     -45.750  14.961  42.281  1.00 86.00           C  
ATOM   3696  O   SER A 468     -48.281  14.156  44.188  1.00 86.00           O  
ATOM   3697  OG  SER A 468     -46.531  16.109  42.531  1.00 86.00           O  
ATOM   3698  N   GLN A 469     -48.094  12.805  42.438  1.00 84.88           N  
ATOM   3699  CA  GLN A 469     -49.500  12.484  42.344  1.00 84.88           C  
ATOM   3700  C   GLN A 469     -49.969  11.625  43.531  1.00 84.88           C  
ATOM   3701  CB  GLN A 469     -49.812  11.766  41.031  1.00 84.88           C  
ATOM   3702  O   GLN A 469     -51.031  11.844  44.094  1.00 84.88           O  
ATOM   3703  CG  GLN A 469     -49.781  12.688  39.812  1.00 84.88           C  
ATOM   3704  CD  GLN A 469     -50.219  11.984  38.531  1.00 84.88           C  
ATOM   3705  NE2 GLN A 469     -51.000  12.680  37.719  1.00 84.88           N  
ATOM   3706  OE1 GLN A 469     -49.844  10.828  38.312  1.00 84.88           O  
ATOM   3707  N   LEU A 470     -49.125  10.578  43.875  1.00 84.56           N  
ATOM   3708  CA  LEU A 470     -49.469   9.555  44.875  1.00 84.56           C  
ATOM   3709  C   LEU A 470     -49.188  10.047  46.281  1.00 84.56           C  
ATOM   3710  CB  LEU A 470     -48.688   8.266  44.594  1.00 84.56           C  
ATOM   3711  O   LEU A 470     -49.875   9.633  47.219  1.00 84.56           O  
ATOM   3712  CG  LEU A 470     -49.000   7.527  43.312  1.00 84.56           C  
ATOM   3713  CD1 LEU A 470     -48.062   6.352  43.094  1.00 84.56           C  
ATOM   3714  CD2 LEU A 470     -50.469   7.051  43.312  1.00 84.56           C  
ATOM   3715  N   ARG A 471     -48.406  10.930  46.500  1.00 87.31           N  
ATOM   3716  CA  ARG A 471     -48.062  11.516  47.812  1.00 87.31           C  
ATOM   3717  C   ARG A 471     -48.094  10.469  48.906  1.00 87.31           C  
ATOM   3718  CB  ARG A 471     -49.000  12.672  48.125  1.00 87.31           C  
ATOM   3719  O   ARG A 471     -47.406   9.445  48.812  1.00 87.31           O  
ATOM   3720  CG  ARG A 471     -48.906  13.844  47.156  1.00 87.31           C  
ATOM   3721  CD  ARG A 471     -49.875  14.953  47.562  1.00 87.31           C  
ATOM   3722  NE  ARG A 471     -49.812  16.062  46.594  1.00 87.31           N  
ATOM   3723  NH1 ARG A 471     -51.375  17.359  47.688  1.00 87.31           N  
ATOM   3724  NH2 ARG A 471     -50.406  18.125  45.781  1.00 87.31           N  
ATOM   3725  CZ  ARG A 471     -50.531  17.188  46.688  1.00 87.31           C  
ATOM   3726  N   ASN A 472     -48.844  10.680  49.938  1.00 86.81           N  
ATOM   3727  CA  ASN A 472     -48.875   9.789  51.094  1.00 86.81           C  
ATOM   3728  C   ASN A 472     -49.875   8.648  50.906  1.00 86.81           C  
ATOM   3729  CB  ASN A 472     -49.188  10.570  52.375  1.00 86.81           C  
ATOM   3730  O   ASN A 472     -50.156   7.910  51.844  1.00 86.81           O  
ATOM   3731  CG  ASN A 472     -50.406  11.461  52.219  1.00 86.81           C  
ATOM   3732  ND2 ASN A 472     -50.906  11.984  53.344  1.00 86.81           N  
ATOM   3733  OD1 ASN A 472     -50.906  11.680  51.125  1.00 86.81           O  
ATOM   3734  N   ASN A 473     -50.438   8.523  49.719  1.00 85.12           N  
ATOM   3735  CA  ASN A 473     -51.375   7.453  49.375  1.00 85.12           C  
ATOM   3736  C   ASN A 473     -50.656   6.184  48.969  1.00 85.12           C  
ATOM   3737  CB  ASN A 473     -52.344   7.910  48.281  1.00 85.12           C  
ATOM   3738  O   ASN A 473     -51.250   5.125  48.812  1.00 85.12           O  
ATOM   3739  CG  ASN A 473     -53.375   8.867  48.781  1.00 85.12           C  
ATOM   3740  ND2 ASN A 473     -54.031   9.586  47.875  1.00 85.12           N  
ATOM   3741  OD1 ASN A 473     -53.625   8.961  50.000  1.00 85.12           O  
ATOM   3742  N   ALA A 474     -49.250   6.258  48.844  1.00 84.75           N  
ATOM   3743  CA  ALA A 474     -48.438   5.113  48.438  1.00 84.75           C  
ATOM   3744  C   ALA A 474     -47.062   5.145  49.094  1.00 84.75           C  
ATOM   3745  CB  ALA A 474     -48.250   5.094  46.906  1.00 84.75           C  
ATOM   3746  O   ALA A 474     -46.594   6.211  49.500  1.00 84.75           O  
ATOM   3747  N   LYS A 475     -46.500   4.016  49.406  1.00 82.75           N  
ATOM   3748  CA  LYS A 475     -45.156   3.861  49.969  1.00 82.75           C  
ATOM   3749  C   LYS A 475     -44.156   3.465  48.906  1.00 82.75           C  
ATOM   3750  CB  LYS A 475     -45.188   2.822  51.094  1.00 82.75           C  
ATOM   3751  O   LYS A 475     -44.438   2.604  48.062  1.00 82.75           O  
ATOM   3752  CG  LYS A 475     -43.812   2.551  51.688  1.00 82.75           C  
ATOM   3753  CD  LYS A 475     -43.875   1.409  52.719  1.00 82.75           C  
ATOM   3754  CE  LYS A 475     -42.500   1.136  53.312  1.00 82.75           C  
ATOM   3755  NZ  LYS A 475     -42.531  -0.004  54.281  1.00 82.75           N  
ATOM   3756  N   GLU A 476     -43.031   4.090  49.031  1.00 80.75           N  
ATOM   3757  CA  GLU A 476     -41.969   3.766  48.094  1.00 80.75           C  
ATOM   3758  C   GLU A 476     -41.219   2.502  48.531  1.00 80.75           C  
ATOM   3759  CB  GLU A 476     -41.000   4.934  47.969  1.00 80.75           C  
ATOM   3760  O   GLU A 476     -40.719   2.422  49.625  1.00 80.75           O  
ATOM   3761  CG  GLU A 476     -41.562   6.145  47.250  1.00 80.75           C  
ATOM   3762  CD  GLU A 476     -40.562   7.270  47.062  1.00 80.75           C  
ATOM   3763  OE1 GLU A 476     -40.938   8.352  46.562  1.00 80.75           O  
ATOM   3764  OE2 GLU A 476     -39.375   7.066  47.406  1.00 80.75           O  
ATOM   3765  N   ILE A 477     -41.250   1.496  47.625  1.00 74.94           N  
ATOM   3766  CA  ILE A 477     -40.719   0.175  47.969  1.00 74.94           C  
ATOM   3767  C   ILE A 477     -39.344  -0.010  47.312  1.00 74.94           C  
ATOM   3768  CB  ILE A 477     -41.688  -0.945  47.500  1.00 74.94           C  
ATOM   3769  O   ILE A 477     -38.625  -0.948  47.625  1.00 74.94           O  
ATOM   3770  CG1 ILE A 477     -43.094  -0.649  48.000  1.00 74.94           C  
ATOM   3771  CG2 ILE A 477     -41.188  -2.307  48.031  1.00 74.94           C  
ATOM   3772  CD1 ILE A 477     -44.156  -1.532  47.344  1.00 74.94           C  
ATOM   3773  N   GLY A 478     -38.875   1.174  46.562  1.00 63.69           N  
ATOM   3774  CA  GLY A 478     -37.531   1.093  45.938  1.00 63.69           C  
ATOM   3775  C   GLY A 478     -37.562   0.532  44.531  1.00 63.69           C  
ATOM   3776  O   GLY A 478     -38.594  -0.025  44.094  1.00 63.69           O  
ATOM   3777  N   ASN A 479     -36.562   0.946  43.594  1.00 59.03           N  
ATOM   3778  CA  ASN A 479     -36.406   0.513  42.219  1.00 59.03           C  
ATOM   3779  C   ASN A 479     -37.500   1.064  41.312  1.00 59.03           C  
ATOM   3780  CB  ASN A 479     -36.375  -1.014  42.125  1.00 59.03           C  
ATOM   3781  O   ASN A 479     -37.938   0.394  40.375  1.00 59.03           O  
ATOM   3782  CG  ASN A 479     -35.156  -1.604  42.812  1.00 59.03           C  
ATOM   3783  ND2 ASN A 479     -35.250  -2.855  43.219  1.00 59.03           N  
ATOM   3784  OD1 ASN A 479     -34.094  -0.940  42.938  1.00 59.03           O  
ATOM   3785  N   GLY A 480     -38.094   2.270  41.781  1.00 64.50           N  
ATOM   3786  CA  GLY A 480     -39.062   2.945  40.938  1.00 64.50           C  
ATOM   3787  C   GLY A 480     -40.469   2.410  41.094  1.00 64.50           C  
ATOM   3788  O   GLY A 480     -41.312   2.656  40.250  1.00 64.50           O  
ATOM   3789  N   CYS A 481     -40.688   1.659  42.281  1.00 69.88           N  
ATOM   3790  CA  CYS A 481     -42.000   1.048  42.531  1.00 69.88           C  
ATOM   3791  C   CYS A 481     -42.688   1.698  43.719  1.00 69.88           C  
ATOM   3792  CB  CYS A 481     -41.844  -0.454  42.781  1.00 69.88           C  
ATOM   3793  O   CYS A 481     -42.031   2.117  44.688  1.00 69.88           O  
ATOM   3794  SG  CYS A 481     -41.188  -1.358  41.344  1.00 69.88           S  
ATOM   3795  N   PHE A 482     -44.062   1.798  43.656  1.00 74.31           N  
ATOM   3796  CA  PHE A 482     -44.906   2.350  44.719  1.00 74.31           C  
ATOM   3797  C   PHE A 482     -45.969   1.341  45.125  1.00 74.31           C  
ATOM   3798  CB  PHE A 482     -45.594   3.645  44.250  1.00 74.31           C  
ATOM   3799  O   PHE A 482     -46.562   0.666  44.312  1.00 74.31           O  
ATOM   3800  CG  PHE A 482     -44.625   4.719  43.844  1.00 74.31           C  
ATOM   3801  CD1 PHE A 482     -44.156   5.637  44.750  1.00 74.31           C  
ATOM   3802  CD2 PHE A 482     -44.188   4.816  42.531  1.00 74.31           C  
ATOM   3803  CE1 PHE A 482     -43.250   6.633  44.406  1.00 74.31           C  
ATOM   3804  CE2 PHE A 482     -43.281   5.809  42.125  1.00 74.31           C  
ATOM   3805  CZ  PHE A 482     -42.812   6.719  43.094  1.00 74.31           C  
ATOM   3806  N   GLU A 483     -45.969   1.182  46.438  1.00 79.62           N  
ATOM   3807  CA  GLU A 483     -47.031   0.349  47.000  1.00 79.62           C  
ATOM   3808  C   GLU A 483     -48.188   1.202  47.500  1.00 79.62           C  
ATOM   3809  CB  GLU A 483     -46.500  -0.542  48.094  1.00 79.62           C  
ATOM   3810  O   GLU A 483     -47.969   2.076  48.344  1.00 79.62           O  
ATOM   3811  CG  GLU A 483     -47.500  -1.563  48.625  1.00 79.62           C  
ATOM   3812  CD  GLU A 483     -46.938  -2.459  49.719  1.00 79.62           C  
ATOM   3813  OE1 GLU A 483     -47.531  -3.518  50.000  1.00 79.62           O  
ATOM   3814  OE2 GLU A 483     -45.875  -2.096  50.281  1.00 79.62           O  
ATOM   3815  N   PHE A 484     -49.469   0.936  46.875  1.00 81.69           N  
ATOM   3816  CA  PHE A 484     -50.625   1.740  47.250  1.00 81.69           C  
ATOM   3817  C   PHE A 484     -51.156   1.341  48.625  1.00 81.69           C  
ATOM   3818  CB  PHE A 484     -51.750   1.597  46.219  1.00 81.69           C  
ATOM   3819  O   PHE A 484     -51.188   0.154  48.969  1.00 81.69           O  
ATOM   3820  CG  PHE A 484     -51.406   2.205  44.875  1.00 81.69           C  
ATOM   3821  CD1 PHE A 484     -51.688   3.541  44.625  1.00 81.69           C  
ATOM   3822  CD2 PHE A 484     -50.812   1.438  43.875  1.00 81.69           C  
ATOM   3823  CE1 PHE A 484     -51.375   4.105  43.375  1.00 81.69           C  
ATOM   3824  CE2 PHE A 484     -50.500   1.996  42.656  1.00 81.69           C  
ATOM   3825  CZ  PHE A 484     -50.781   3.330  42.406  1.00 81.69           C  
ATOM   3826  N   TYR A 485     -51.531   2.268  49.469  1.00 81.06           N  
ATOM   3827  CA  TYR A 485     -52.125   2.027  50.781  1.00 81.06           C  
ATOM   3828  C   TYR A 485     -53.656   1.866  50.656  1.00 81.06           C  
ATOM   3829  CB  TYR A 485     -51.812   3.174  51.719  1.00 81.06           C  
ATOM   3830  O   TYR A 485     -54.312   1.500  51.625  1.00 81.06           O  
ATOM   3831  CG  TYR A 485     -50.375   3.189  52.188  1.00 81.06           C  
ATOM   3832  CD1 TYR A 485     -49.844   2.154  52.969  1.00 81.06           C  
ATOM   3833  CD2 TYR A 485     -49.531   4.238  51.844  1.00 81.06           C  
ATOM   3834  CE1 TYR A 485     -48.531   2.164  53.406  1.00 81.06           C  
ATOM   3835  CE2 TYR A 485     -48.188   4.258  52.281  1.00 81.06           C  
ATOM   3836  OH  TYR A 485     -46.406   3.234  53.469  1.00 81.06           O  
ATOM   3837  CZ  TYR A 485     -47.719   3.219  53.031  1.00 81.06           C  
ATOM   3838  N   HIS A 486     -54.219   2.115  49.406  1.00 81.06           N  
ATOM   3839  CA  HIS A 486     -55.625   1.954  49.094  1.00 81.06           C  
ATOM   3840  C   HIS A 486     -55.844   0.977  47.969  1.00 81.06           C  
ATOM   3841  CB  HIS A 486     -56.250   3.305  48.781  1.00 81.06           C  
ATOM   3842  O   HIS A 486     -54.875   0.676  47.219  1.00 81.06           O  
ATOM   3843  CG  HIS A 486     -55.688   3.945  47.531  1.00 81.06           C  
ATOM   3844  CD2 HIS A 486     -54.750   4.906  47.406  1.00 81.06           C  
ATOM   3845  ND1 HIS A 486     -56.094   3.605  46.281  1.00 81.06           N  
ATOM   3846  CE1 HIS A 486     -55.406   4.332  45.406  1.00 81.06           C  
ATOM   3847  NE2 HIS A 486     -54.594   5.133  46.062  1.00 81.06           N  
ATOM   3848  N   LYS A 487     -57.031   0.384  47.906  1.00 80.12           N  
ATOM   3849  CA  LYS A 487     -57.375  -0.442  46.750  1.00 80.12           C  
ATOM   3850  C   LYS A 487     -57.469   0.400  45.469  1.00 80.12           C  
ATOM   3851  CB  LYS A 487     -58.688  -1.185  46.969  1.00 80.12           C  
ATOM   3852  O   LYS A 487     -58.094   1.454  45.469  1.00 80.12           O  
ATOM   3853  CG  LYS A 487     -58.594  -2.275  48.031  1.00 80.12           C  
ATOM   3854  CD  LYS A 487     -59.906  -3.025  48.188  1.00 80.12           C  
ATOM   3855  CE  LYS A 487     -59.844  -4.051  49.312  1.00 80.12           C  
ATOM   3856  NZ  LYS A 487     -61.156  -4.770  49.469  1.00 80.12           N  
ATOM   3857  N   CYS A 488     -56.625   0.048  44.531  1.00 77.81           N  
ATOM   3858  CA  CYS A 488     -56.594   0.797  43.281  1.00 77.81           C  
ATOM   3859  C   CYS A 488     -57.125  -0.045  42.125  1.00 77.81           C  
ATOM   3860  CB  CYS A 488     -55.188   1.260  42.969  1.00 77.81           C  
ATOM   3861  O   CYS A 488     -56.500  -1.005  41.719  1.00 77.81           O  
ATOM   3862  SG  CYS A 488     -55.094   2.451  41.625  1.00 77.81           S  
ATOM   3863  N   ASP A 489     -58.344   0.229  41.656  1.00 76.88           N  
ATOM   3864  CA  ASP A 489     -59.000  -0.483  40.562  1.00 76.88           C  
ATOM   3865  C   ASP A 489     -58.469   0.030  39.219  1.00 76.88           C  
ATOM   3866  CB  ASP A 489     -60.500  -0.346  40.625  1.00 76.88           C  
ATOM   3867  O   ASP A 489     -57.625   0.904  39.156  1.00 76.88           O  
ATOM   3868  CG  ASP A 489     -60.969   1.097  40.562  1.00 76.88           C  
ATOM   3869  OD1 ASP A 489     -60.156   2.000  40.344  1.00 76.88           O  
ATOM   3870  OD2 ASP A 489     -62.188   1.332  40.719  1.00 76.88           O  
ATOM   3871  N   ASN A 490     -58.812  -0.519  38.062  1.00 72.88           N  
ATOM   3872  CA  ASN A 490     -58.375  -0.182  36.719  1.00 72.88           C  
ATOM   3873  C   ASN A 490     -58.562   1.301  36.406  1.00 72.88           C  
ATOM   3874  CB  ASN A 490     -59.125  -1.037  35.688  1.00 72.88           C  
ATOM   3875  O   ASN A 490     -57.750   1.916  35.750  1.00 72.88           O  
ATOM   3876  CG  ASN A 490     -58.625  -2.469  35.656  1.00 72.88           C  
ATOM   3877  ND2 ASN A 490     -59.375  -3.344  35.000  1.00 72.88           N  
ATOM   3878  OD1 ASN A 490     -57.562  -2.787  36.188  1.00 72.88           O  
ATOM   3879  N   GLU A 491     -59.594   1.851  36.969  1.00 72.88           N  
ATOM   3880  CA  GLU A 491     -59.906   3.266  36.812  1.00 72.88           C  
ATOM   3881  C   GLU A 491     -58.906   4.145  37.562  1.00 72.88           C  
ATOM   3882  CB  GLU A 491     -61.344   3.549  37.312  1.00 72.88           C  
ATOM   3883  O   GLU A 491     -58.500   5.195  37.062  1.00 72.88           O  
ATOM   3884  CG  GLU A 491     -61.844   4.953  36.969  1.00 72.88           C  
ATOM   3885  CD  GLU A 491     -63.250   5.215  37.438  1.00 72.88           C  
ATOM   3886  OE1 GLU A 491     -63.750   6.359  37.312  1.00 72.88           O  
ATOM   3887  OE2 GLU A 491     -63.875   4.262  37.969  1.00 72.88           O  
ATOM   3888  N   CYS A 492     -58.562   3.797  38.781  1.00 77.81           N  
ATOM   3889  CA  CYS A 492     -57.562   4.449  39.594  1.00 77.81           C  
ATOM   3890  C   CYS A 492     -56.188   4.371  38.969  1.00 77.81           C  
ATOM   3891  CB  CYS A 492     -57.500   3.809  41.000  1.00 77.81           C  
ATOM   3892  O   CYS A 492     -55.469   5.371  38.906  1.00 77.81           O  
ATOM   3893  SG  CYS A 492     -56.188   4.426  42.031  1.00 77.81           S  
ATOM   3894  N   MET A 493     -55.812   3.271  38.438  1.00 75.06           N  
ATOM   3895  CA  MET A 493     -54.531   3.059  37.781  1.00 75.06           C  
ATOM   3896  C   MET A 493     -54.469   3.893  36.500  1.00 75.06           C  
ATOM   3897  CB  MET A 493     -54.344   1.577  37.438  1.00 75.06           C  
ATOM   3898  O   MET A 493     -53.406   4.434  36.156  1.00 75.06           O  
ATOM   3899  CG  MET A 493     -54.094   0.703  38.656  1.00 75.06           C  
ATOM   3900  SD  MET A 493     -52.625   1.199  39.594  1.00 75.06           S  
ATOM   3901  CE  MET A 493     -51.312   0.513  38.531  1.00 75.06           C  
ATOM   3902  N   GLU A 494     -55.500   4.062  35.781  1.00 73.62           N  
ATOM   3903  CA  GLU A 494     -55.625   4.871  34.594  1.00 73.62           C  
ATOM   3904  C   GLU A 494     -55.500   6.359  34.906  1.00 73.62           C  
ATOM   3905  CB  GLU A 494     -56.969   4.586  33.875  1.00 73.62           C  
ATOM   3906  O   GLU A 494     -54.938   7.125  34.125  1.00 73.62           O  
ATOM   3907  CG  GLU A 494     -56.938   3.350  33.000  1.00 73.62           C  
ATOM   3908  CD  GLU A 494     -56.906   3.676  31.500  1.00 73.62           C  
ATOM   3909  OE1 GLU A 494     -56.469   2.834  30.703  1.00 73.62           O  
ATOM   3910  OE2 GLU A 494     -57.375   4.785  31.141  1.00 73.62           O  
ATOM   3911  N   SER A 495     -55.969   6.719  36.000  1.00 78.44           N  
ATOM   3912  CA  SER A 495     -55.906   8.094  36.469  1.00 78.44           C  
ATOM   3913  C   SER A 495     -54.469   8.469  36.844  1.00 78.44           C  
ATOM   3914  CB  SER A 495     -56.812   8.305  37.656  1.00 78.44           C  
ATOM   3915  O   SER A 495     -54.062   9.617  36.656  1.00 78.44           O  
ATOM   3916  OG  SER A 495     -56.344   7.602  38.812  1.00 78.44           O  
ATOM   3917  N   VAL A 496     -53.688   7.602  37.375  1.00 77.81           N  
ATOM   3918  CA  VAL A 496     -52.281   7.770  37.688  1.00 77.81           C  
ATOM   3919  C   VAL A 496     -51.469   7.848  36.406  1.00 77.81           C  
ATOM   3920  CB  VAL A 496     -51.750   6.621  38.562  1.00 77.81           C  
ATOM   3921  O   VAL A 496     -50.594   8.703  36.250  1.00 77.81           O  
ATOM   3922  CG1 VAL A 496     -50.250   6.770  38.812  1.00 77.81           C  
ATOM   3923  CG2 VAL A 496     -52.500   6.590  39.906  1.00 77.81           C  
ATOM   3924  N   LYS A 497     -51.875   7.070  35.375  1.00 69.00           N  
ATOM   3925  CA  LYS A 497     -51.250   7.051  34.062  1.00 69.00           C  
ATOM   3926  C   LYS A 497     -51.500   8.352  33.312  1.00 69.00           C  
ATOM   3927  CB  LYS A 497     -51.750   5.863  33.250  1.00 69.00           C  
ATOM   3928  O   LYS A 497     -50.625   8.875  32.625  1.00 69.00           O  
ATOM   3929  CG  LYS A 497     -51.094   5.707  31.891  1.00 69.00           C  
ATOM   3930  CD  LYS A 497     -51.688   4.555  31.094  1.00 69.00           C  
ATOM   3931  CE  LYS A 497     -51.156   4.543  29.656  1.00 69.00           C  
ATOM   3932  NZ  LYS A 497     -51.812   3.459  28.844  1.00 69.00           N  
ATOM   3933  N   ASN A 498     -52.719   8.945  33.344  1.00 76.12           N  
ATOM   3934  CA  ASN A 498     -53.156  10.117  32.594  1.00 76.12           C  
ATOM   3935  C   ASN A 498     -52.875  11.406  33.344  1.00 76.12           C  
ATOM   3936  CB  ASN A 498     -54.625  10.000  32.250  1.00 76.12           C  
ATOM   3937  O   ASN A 498     -53.188  12.500  32.875  1.00 76.12           O  
ATOM   3938  CG  ASN A 498     -54.906   8.938  31.188  1.00 76.12           C  
ATOM   3939  ND2 ASN A 498     -56.125   8.461  31.125  1.00 76.12           N  
ATOM   3940  OD1 ASN A 498     -54.000   8.555  30.438  1.00 76.12           O  
ATOM   3941  N   GLY A 499     -52.250  11.188  34.562  1.00 81.00           N  
ATOM   3942  CA  GLY A 499     -51.906  12.352  35.375  1.00 81.00           C  
ATOM   3943  C   GLY A 499     -53.125  13.000  36.031  1.00 81.00           C  
ATOM   3944  O   GLY A 499     -53.094  14.188  36.375  1.00 81.00           O  
ATOM   3945  N   THR A 500     -54.312  12.391  36.062  1.00 86.38           N  
ATOM   3946  CA  THR A 500     -55.562  12.898  36.594  1.00 86.38           C  
ATOM   3947  C   THR A 500     -55.906  12.195  37.906  1.00 86.38           C  
ATOM   3948  CB  THR A 500     -56.719  12.734  35.594  1.00 86.38           C  
ATOM   3949  O   THR A 500     -57.062  12.125  38.281  1.00 86.38           O  
ATOM   3950  CG2 THR A 500     -56.500  13.578  34.344  1.00 86.38           C  
ATOM   3951  OG1 THR A 500     -56.812  11.352  35.219  1.00 86.38           O  
ATOM   3952  N   TYR A 501     -54.938  11.672  38.625  1.00 83.38           N  
ATOM   3953  CA  TYR A 501     -55.125  10.977  39.875  1.00 83.38           C  
ATOM   3954  C   TYR A 501     -55.719  11.898  40.938  1.00 83.38           C  
ATOM   3955  CB  TYR A 501     -53.781  10.406  40.375  1.00 83.38           C  
ATOM   3956  O   TYR A 501     -55.219  13.000  41.156  1.00 83.38           O  
ATOM   3957  CG  TYR A 501     -53.906   9.656  41.688  1.00 83.38           C  
ATOM   3958  CD1 TYR A 501     -53.469  10.234  42.875  1.00 83.38           C  
ATOM   3959  CD2 TYR A 501     -54.406   8.367  41.719  1.00 83.38           C  
ATOM   3960  CE1 TYR A 501     -53.562   9.547  44.094  1.00 83.38           C  
ATOM   3961  CE2 TYR A 501     -54.500   7.668  42.906  1.00 83.38           C  
ATOM   3962  OH  TYR A 501     -54.188   7.582  45.281  1.00 83.38           O  
ATOM   3963  CZ  TYR A 501     -54.094   8.266  44.094  1.00 83.38           C  
ATOM   3964  N   ASN A 502     -56.938  11.523  41.469  1.00 86.94           N  
ATOM   3965  CA  ASN A 502     -57.625  12.297  42.469  1.00 86.94           C  
ATOM   3966  C   ASN A 502     -57.156  11.922  43.875  1.00 86.94           C  
ATOM   3967  CB  ASN A 502     -59.156  12.102  42.344  1.00 86.94           C  
ATOM   3968  O   ASN A 502     -57.656  10.945  44.469  1.00 86.94           O  
ATOM   3969  CG  ASN A 502     -59.938  13.062  43.219  1.00 86.94           C  
ATOM   3970  ND2 ASN A 502     -61.219  13.203  42.938  1.00 86.94           N  
ATOM   3971  OD1 ASN A 502     -59.406  13.672  44.156  1.00 86.94           O  
ATOM   3972  N   TYR A 503     -56.219  12.695  44.375  1.00 85.31           N  
ATOM   3973  CA  TYR A 503     -55.531  12.422  45.625  1.00 85.31           C  
ATOM   3974  C   TYR A 503     -56.531  12.375  46.812  1.00 85.31           C  
ATOM   3975  CB  TYR A 503     -54.469  13.484  45.906  1.00 85.31           C  
ATOM   3976  O   TYR A 503     -56.500  11.430  47.594  1.00 85.31           O  
ATOM   3977  CG  TYR A 503     -53.906  13.438  47.312  1.00 85.31           C  
ATOM   3978  CD1 TYR A 503     -54.406  14.289  48.312  1.00 85.31           C  
ATOM   3979  CD2 TYR A 503     -52.906  12.547  47.656  1.00 85.31           C  
ATOM   3980  CE1 TYR A 503     -53.875  14.250  49.594  1.00 85.31           C  
ATOM   3981  CE2 TYR A 503     -52.375  12.508  48.938  1.00 85.31           C  
ATOM   3982  OH  TYR A 503     -52.375  13.320  51.188  1.00 85.31           O  
ATOM   3983  CZ  TYR A 503     -52.875  13.359  49.906  1.00 85.31           C  
ATOM   3984  N   PRO A 504     -57.500  13.328  46.906  1.00 86.50           N  
ATOM   3985  CA  PRO A 504     -58.406  13.383  48.031  1.00 86.50           C  
ATOM   3986  C   PRO A 504     -59.375  12.195  48.094  1.00 86.50           C  
ATOM   3987  CB  PRO A 504     -59.188  14.695  47.812  1.00 86.50           C  
ATOM   3988  O   PRO A 504     -59.812  11.797  49.188  1.00 86.50           O  
ATOM   3989  CG  PRO A 504     -58.312  15.500  46.938  1.00 86.50           C  
ATOM   3990  CD  PRO A 504     -57.500  14.570  46.094  1.00 86.50           C  
ATOM   3991  N   LYS A 505     -59.625  11.664  47.031  1.00 86.44           N  
ATOM   3992  CA  LYS A 505     -60.562  10.547  46.938  1.00 86.44           C  
ATOM   3993  C   LYS A 505     -60.031   9.312  47.656  1.00 86.44           C  
ATOM   3994  CB  LYS A 505     -60.844  10.219  45.469  1.00 86.44           C  
ATOM   3995  O   LYS A 505     -60.781   8.586  48.312  1.00 86.44           O  
ATOM   3996  CG  LYS A 505     -61.844   9.094  45.250  1.00 86.44           C  
ATOM   3997  CD  LYS A 505     -62.062   8.805  43.781  1.00 86.44           C  
ATOM   3998  CE  LYS A 505     -63.031   7.637  43.594  1.00 86.44           C  
ATOM   3999  NZ  LYS A 505     -63.250   7.348  42.125  1.00 86.44           N  
ATOM   4000  N   TYR A 506     -58.688   9.070  47.719  1.00 84.38           N  
ATOM   4001  CA  TYR A 506     -58.094   7.840  48.219  1.00 84.38           C  
ATOM   4002  C   TYR A 506     -57.312   8.094  49.500  1.00 84.38           C  
ATOM   4003  CB  TYR A 506     -57.156   7.227  47.156  1.00 84.38           C  
ATOM   4004  O   TYR A 506     -56.688   7.176  50.062  1.00 84.38           O  
ATOM   4005  CG  TYR A 506     -57.875   6.898  45.875  1.00 84.38           C  
ATOM   4006  CD1 TYR A 506     -58.719   5.816  45.781  1.00 84.38           C  
ATOM   4007  CD2 TYR A 506     -57.656   7.676  44.719  1.00 84.38           C  
ATOM   4008  CE1 TYR A 506     -59.375   5.512  44.562  1.00 84.38           C  
ATOM   4009  CE2 TYR A 506     -58.281   7.383  43.531  1.00 84.38           C  
ATOM   4010  OH  TYR A 506     -59.781   6.004  42.281  1.00 84.38           O  
ATOM   4011  CZ  TYR A 506     -59.156   6.301  43.469  1.00 84.38           C  
ATOM   4012  N   SER A 507     -57.312   9.289  50.000  1.00 82.50           N  
ATOM   4013  CA  SER A 507     -56.531   9.742  51.125  1.00 82.50           C  
ATOM   4014  C   SER A 507     -57.062   9.148  52.438  1.00 82.50           C  
ATOM   4015  CB  SER A 507     -56.562  11.266  51.219  1.00 82.50           C  
ATOM   4016  O   SER A 507     -56.281   8.789  53.312  1.00 82.50           O  
ATOM   4017  OG  SER A 507     -55.812  11.719  52.344  1.00 82.50           O  
ATOM   4018  N   GLU A 508     -58.406   8.984  52.531  1.00 80.94           N  
ATOM   4019  CA  GLU A 508     -59.062   8.492  53.750  1.00 80.94           C  
ATOM   4020  C   GLU A 508     -58.781   7.008  53.969  1.00 80.94           C  
ATOM   4021  CB  GLU A 508     -60.562   8.742  53.688  1.00 80.94           C  
ATOM   4022  O   GLU A 508     -58.438   6.586  55.062  1.00 80.94           O  
ATOM   4023  CG  GLU A 508     -60.969  10.188  53.969  1.00 80.94           C  
ATOM   4024  CD  GLU A 508     -62.469  10.375  54.125  1.00 80.94           C  
ATOM   4025  OE1 GLU A 508     -62.906  11.500  54.469  1.00 80.94           O  
ATOM   4026  OE2 GLU A 508     -63.219   9.391  53.906  1.00 80.94           O  
ATOM   4027  N   GLU A 509     -58.875   6.230  52.844  1.00 81.06           N  
ATOM   4028  CA  GLU A 509     -58.594   4.801  52.844  1.00 81.06           C  
ATOM   4029  C   GLU A 509     -57.094   4.539  53.062  1.00 81.06           C  
ATOM   4030  CB  GLU A 509     -59.031   4.156  51.531  1.00 81.06           C  
ATOM   4031  O   GLU A 509     -56.750   3.596  53.781  1.00 81.06           O  
ATOM   4032  CG  GLU A 509     -58.969   2.635  51.531  1.00 81.06           C  
ATOM   4033  CD  GLU A 509     -59.406   2.008  50.219  1.00 81.06           C  
ATOM   4034  OE1 GLU A 509     -59.344   0.764  50.094  1.00 81.06           O  
ATOM   4035  OE2 GLU A 509     -59.812   2.768  49.312  1.00 81.06           O  
ATOM   4036  N   SER A 510     -56.250   5.344  52.500  1.00 80.00           N  
ATOM   4037  CA  SER A 510     -54.781   5.262  52.625  1.00 80.00           C  
ATOM   4038  C   SER A 510     -54.312   5.609  54.031  1.00 80.00           C  
ATOM   4039  CB  SER A 510     -54.125   6.188  51.594  1.00 80.00           C  
ATOM   4040  O   SER A 510     -53.375   5.008  54.531  1.00 80.00           O  
ATOM   4041  OG  SER A 510     -54.469   5.824  50.281  1.00 80.00           O  
ATOM   4042  N   LYS A 511     -54.906   6.660  54.688  1.00 81.50           N  
ATOM   4043  CA  LYS A 511     -54.625   7.066  56.062  1.00 81.50           C  
ATOM   4044  C   LYS A 511     -54.906   5.941  57.031  1.00 81.50           C  
ATOM   4045  CB  LYS A 511     -55.438   8.312  56.438  1.00 81.50           C  
ATOM   4046  O   LYS A 511     -54.156   5.703  57.969  1.00 81.50           O  
ATOM   4047  CG  LYS A 511     -54.938   9.008  57.688  1.00 81.50           C  
ATOM   4048  CD  LYS A 511     -55.719  10.289  57.969  1.00 81.50           C  
ATOM   4049  CE  LYS A 511     -55.281  10.953  59.281  1.00 81.50           C  
ATOM   4050  NZ  LYS A 511     -56.031  12.211  59.531  1.00 81.50           N  
ATOM   4051  N   LEU A 512     -56.031   5.215  56.875  1.00 77.12           N  
ATOM   4052  CA  LEU A 512     -56.500   4.113  57.719  1.00 77.12           C  
ATOM   4053  C   LEU A 512     -55.594   2.904  57.562  1.00 77.12           C  
ATOM   4054  CB  LEU A 512     -57.938   3.725  57.344  1.00 77.12           C  
ATOM   4055  O   LEU A 512     -55.250   2.250  58.562  1.00 77.12           O  
ATOM   4056  CG  LEU A 512     -59.031   4.621  57.906  1.00 77.12           C  
ATOM   4057  CD1 LEU A 512     -60.312   4.473  57.094  1.00 77.12           C  
ATOM   4058  CD2 LEU A 512     -59.312   4.297  59.375  1.00 77.12           C  
ATOM   4059  N   ASN A 513     -55.062   2.605  56.406  1.00 75.19           N  
ATOM   4060  CA  ASN A 513     -54.219   1.474  56.094  1.00 75.19           C  
ATOM   4061  C   ASN A 513     -52.750   1.746  56.469  1.00 75.19           C  
ATOM   4062  CB  ASN A 513     -54.312   1.133  54.594  1.00 75.19           C  
ATOM   4063  O   ASN A 513     -52.000   0.816  56.781  1.00 75.19           O  
ATOM   4064  CG  ASN A 513     -55.594   0.456  54.250  1.00 75.19           C  
ATOM   4065  ND2 ASN A 513     -56.062   0.669  53.000  1.00 75.19           N  
ATOM   4066  OD1 ASN A 513     -56.188  -0.251  55.062  1.00 75.19           O  
ATOM   4067  N   ARG A 514     -52.375   3.051  56.469  1.00 72.19           N  
ATOM   4068  CA  ARG A 514     -51.031   3.475  56.938  1.00 72.19           C  
ATOM   4069  C   ARG A 514     -50.906   3.256  58.438  1.00 72.19           C  
ATOM   4070  CB  ARG A 514     -50.812   4.945  56.594  1.00 72.19           C  
ATOM   4071  O   ARG A 514     -49.812   2.949  58.938  1.00 72.19           O  
ATOM   4072  CG  ARG A 514     -50.375   5.180  55.156  1.00 72.19           C  
ATOM   4073  CD  ARG A 514     -50.281   6.664  54.844  1.00 72.19           C  
ATOM   4074  NE  ARG A 514     -49.219   7.316  55.625  1.00 72.19           N  
ATOM   4075  NH1 ARG A 514     -49.719   9.453  54.906  1.00 72.19           N  
ATOM   4076  NH2 ARG A 514     -48.031   9.109  56.406  1.00 72.19           N  
ATOM   4077  CZ  ARG A 514     -49.000   8.625  55.656  1.00 72.19           C  
ATOM   4078  N   GLU A 515     -52.062   3.518  59.125  1.00 66.44           N  
ATOM   4079  CA  GLU A 515     -52.094   3.459  60.562  1.00 66.44           C  
ATOM   4080  C   GLU A 515     -52.375   2.039  61.062  1.00 66.44           C  
ATOM   4081  CB  GLU A 515     -53.156   4.418  61.125  1.00 66.44           C  
ATOM   4082  O   GLU A 515     -52.312   1.764  62.250  1.00 66.44           O  
ATOM   4083  CG  GLU A 515     -52.812   5.891  60.938  1.00 66.44           C  
ATOM   4084  CD  GLU A 515     -53.812   6.828  61.594  1.00 66.44           C  
ATOM   4085  OE1 GLU A 515     -53.594   8.062  61.562  1.00 66.44           O  
ATOM   4086  OE2 GLU A 515     -54.844   6.328  62.094  1.00 66.44           O  
ATOM   4087  N   GLU A 516     -52.688   1.122  60.031  1.00 60.25           N  
ATOM   4088  CA  GLU A 516     -52.906  -0.296  60.312  1.00 60.25           C  
ATOM   4089  C   GLU A 516     -51.594  -1.007  60.594  1.00 60.25           C  
ATOM   4090  CB  GLU A 516     -53.625  -0.970  59.156  1.00 60.25           C  
ATOM   4091  O   GLU A 516     -50.625  -0.849  59.812  1.00 60.25           O  
ATOM   4092  CG  GLU A 516     -54.156  -2.363  59.469  1.00 60.25           C  
ATOM   4093  CD  GLU A 516     -54.969  -2.984  58.344  1.00 60.25           C  
ATOM   4094  OE1 GLU A 516     -55.406  -4.145  58.469  1.00 60.25           O  
ATOM   4095  OE2 GLU A 516     -55.156  -2.301  57.312  1.00 60.25           O  
ATOM   4096  N   ILE A 517     -51.188  -1.272  61.844  1.00 45.19           N  
ATOM   4097  CA  ILE A 517     -50.062  -2.084  62.281  1.00 45.19           C  
ATOM   4098  C   ILE A 517     -50.281  -3.533  61.875  1.00 45.19           C  
ATOM   4099  CB  ILE A 517     -49.875  -2.000  63.812  1.00 45.19           C  
ATOM   4100  O   ILE A 517     -51.281  -4.156  62.219  1.00 45.19           O  
ATOM   4101  CG1 ILE A 517     -49.719  -0.541  64.250  1.00 45.19           C  
ATOM   4102  CG2 ILE A 517     -48.688  -2.842  64.250  1.00 45.19           C  
ATOM   4103  CD1 ILE A 517     -49.656  -0.354  65.750  1.00 45.19           C  
ATOM   4104  N   ASP A 518     -49.719  -3.910  60.656  1.00 46.06           N  
ATOM   4105  CA  ASP A 518     -49.750  -5.316  60.250  1.00 46.06           C  
ATOM   4106  C   ASP A 518     -49.062  -6.191  61.281  1.00 46.06           C  
ATOM   4107  CB  ASP A 518     -49.062  -5.496  58.875  1.00 46.06           C  
ATOM   4108  O   ASP A 518     -48.000  -5.852  61.812  1.00 46.06           O  
ATOM   4109  CG  ASP A 518     -50.031  -5.367  57.719  1.00 46.06           C  
ATOM   4110  OD1 ASP A 518     -51.250  -5.469  57.938  1.00 46.06           O  
ATOM   4111  OD2 ASP A 518     -49.562  -5.168  56.594  1.00 46.06           O  
ATOM   4112  N   GLY A 519     -49.750  -6.828  62.188  1.00 34.34           N  
ATOM   4113  CA  GLY A 519     -49.281  -7.941  63.000  1.00 34.34           C  
ATOM   4114  C   GLY A 519     -48.281  -8.828  62.281  1.00 34.34           C  
ATOM   4115  O   GLY A 519     -48.344  -8.945  61.062  1.00 34.34           O  
ATOM   4116  N   VAL A 520     -46.875  -8.812  62.469  1.00 30.61           N  
ATOM   4117  CA  VAL A 520     -45.844  -9.688  61.938  1.00 30.61           C  
ATOM   4118  C   VAL A 520     -46.469 -11.016  61.500  1.00 30.61           C  
ATOM   4119  CB  VAL A 520     -44.719  -9.930  62.938  1.00 30.61           C  
ATOM   4120  O   VAL A 520     -47.125 -11.695  62.312  1.00 30.61           O  
ATOM   4121  CG1 VAL A 520     -43.656 -10.844  62.344  1.00 30.61           C  
ATOM   4122  CG2 VAL A 520     -44.094  -8.602  63.375  1.00 30.61           C  
ATOM   4123  N   LYS A 521     -46.938 -11.227  60.281  1.00 35.72           N  
ATOM   4124  CA  LYS A 521     -47.250 -12.461  59.562  1.00 35.72           C  
ATOM   4125  C   LYS A 521     -46.000 -13.305  59.312  1.00 35.72           C  
ATOM   4126  CB  LYS A 521     -47.938 -12.148  58.250  1.00 35.72           C  
ATOM   4127  O   LYS A 521     -45.031 -12.828  58.688  1.00 35.72           O  
ATOM   4128  CG  LYS A 521     -49.250 -12.930  58.031  1.00 35.72           C  
ATOM   4129  CD  LYS A 521     -49.875 -12.617  56.656  1.00 35.72           C  
ATOM   4130  CE  LYS A 521     -51.156 -13.391  56.438  1.00 35.72           C  
ATOM   4131  NZ  LYS A 521     -51.781 -13.062  55.125  1.00 35.72           N  
ATOM   4132  N   LEU A 522     -45.625 -14.172  60.188  1.00 31.56           N  
ATOM   4133  CA  LEU A 522     -44.594 -15.211  60.125  1.00 31.56           C  
ATOM   4134  C   LEU A 522     -44.938 -16.219  59.031  1.00 31.56           C  
ATOM   4135  CB  LEU A 522     -44.469 -15.914  61.469  1.00 31.56           C  
ATOM   4136  O   LEU A 522     -45.969 -16.906  59.094  1.00 31.56           O  
ATOM   4137  CG  LEU A 522     -43.469 -15.336  62.438  1.00 31.56           C  
ATOM   4138  CD1 LEU A 522     -44.062 -15.195  63.844  1.00 31.56           C  
ATOM   4139  CD2 LEU A 522     -42.219 -16.219  62.500  1.00 31.56           C  
ATOM   4140  N   GLU A 523     -44.750 -15.922  57.719  1.00 36.41           N  
ATOM   4141  CA  GLU A 523     -44.969 -16.844  56.625  1.00 36.41           C  
ATOM   4142  C   GLU A 523     -43.781 -17.812  56.469  1.00 36.41           C  
ATOM   4143  CB  GLU A 523     -45.188 -16.094  55.312  1.00 36.41           C  
ATOM   4144  O   GLU A 523     -42.625 -17.375  56.406  1.00 36.41           O  
ATOM   4145  CG  GLU A 523     -46.656 -15.797  55.031  1.00 36.41           C  
ATOM   4146  CD  GLU A 523     -46.875 -15.133  53.656  1.00 36.41           C  
ATOM   4147  OE1 GLU A 523     -48.062 -14.891  53.312  1.00 36.41           O  
ATOM   4148  OE2 GLU A 523     -45.875 -14.852  52.969  1.00 36.41           O  
ATOM   4149  N   SER A 524     -43.625 -19.078  57.031  1.00 34.03           N  
ATOM   4150  CA  SER A 524     -43.438 -20.500  56.750  1.00 34.03           C  
ATOM   4151  C   SER A 524     -42.531 -20.703  55.531  1.00 34.03           C  
ATOM   4152  CB  SER A 524     -44.781 -21.188  56.500  1.00 34.03           C  
ATOM   4153  O   SER A 524     -42.844 -20.203  54.438  1.00 34.03           O  
ATOM   4154  OG  SER A 524     -45.188 -21.078  55.156  1.00 34.03           O  
ATOM   4155  N   MET A 525     -41.125 -20.984  55.781  1.00 35.41           N  
ATOM   4156  CA  MET A 525     -40.625 -22.297  55.375  1.00 35.41           C  
ATOM   4157  C   MET A 525     -39.156 -22.469  55.750  1.00 35.41           C  
ATOM   4158  CB  MET A 525     -40.812 -22.500  53.844  1.00 35.41           C  
ATOM   4159  O   MET A 525     -38.312 -21.672  55.344  1.00 35.41           O  
ATOM   4160  CG  MET A 525     -42.219 -22.938  53.469  1.00 35.41           C  
ATOM   4161  SD  MET A 525     -42.281 -23.562  51.750  1.00 35.41           S  
ATOM   4162  CE  MET A 525     -42.156 -22.000  50.812  1.00 35.41           C  
ATOM   4163  N   GLY A 526     -38.875 -22.797  57.094  1.00 49.00           N  
ATOM   4164  CA  GLY A 526     -37.969 -23.812  57.594  1.00 49.00           C  
ATOM   4165  C   GLY A 526     -37.031 -23.297  58.688  1.00 49.00           C  
ATOM   4166  O   GLY A 526     -36.656 -24.031  59.594  1.00 49.00           O  
ATOM   4167  N   ILE A 527     -37.062 -22.031  59.031  1.00 45.41           N  
ATOM   4168  CA  ILE A 527     -36.094 -21.500  60.000  1.00 45.41           C  
ATOM   4169  C   ILE A 527     -36.812 -20.891  61.188  1.00 45.41           C  
ATOM   4170  CB  ILE A 527     -35.188 -20.453  59.312  1.00 45.41           C  
ATOM   4171  O   ILE A 527     -36.375 -21.031  62.312  1.00 45.41           O  
ATOM   4172  CG1 ILE A 527     -34.250 -21.125  58.312  1.00 45.41           C  
ATOM   4173  CG2 ILE A 527     -34.375 -19.703  60.375  1.00 45.41           C  
ATOM   4174  CD1 ILE A 527     -33.531 -20.141  57.375  1.00 45.41           C  
ATOM   4175  N   HIS A 528     -38.031 -20.516  61.094  1.00 48.69           N  
ATOM   4176  CA  HIS A 528     -38.750 -19.906  62.219  1.00 48.69           C  
ATOM   4177  C   HIS A 528     -39.562 -20.938  62.969  1.00 48.69           C  
ATOM   4178  CB  HIS A 528     -39.656 -18.797  61.688  1.00 48.69           C  
ATOM   4179  O   HIS A 528     -39.719 -20.844  64.188  1.00 48.69           O  
ATOM   4180  CG  HIS A 528     -38.938 -17.562  61.250  1.00 48.69           C  
ATOM   4181  CD2 HIS A 528     -39.000 -16.859  60.094  1.00 48.69           C  
ATOM   4182  ND1 HIS A 528     -38.000 -16.938  62.062  1.00 48.69           N  
ATOM   4183  CE1 HIS A 528     -37.500 -15.883  61.406  1.00 48.69           C  
ATOM   4184  NE2 HIS A 528     -38.094 -15.820  60.219  1.00 48.69           N  
ATOM   4185  N   GLN A 529     -40.094 -22.094  62.344  1.00 50.47           N  
ATOM   4186  CA  GLN A 529     -40.688 -23.266  62.969  1.00 50.47           C  
ATOM   4187  C   GLN A 529     -39.594 -24.062  63.719  1.00 50.47           C  
ATOM   4188  CB  GLN A 529     -41.375 -24.156  61.938  1.00 50.47           C  
ATOM   4189  O   GLN A 529     -39.875 -24.625  64.750  1.00 50.47           O  
ATOM   4190  CG  GLN A 529     -42.875 -23.844  61.781  1.00 50.47           C  
ATOM   4191  CD  GLN A 529     -43.531 -24.656  60.688  1.00 50.47           C  
ATOM   4192  NE2 GLN A 529     -44.844 -24.812  60.750  1.00 50.47           N  
ATOM   4193  OE1 GLN A 529     -42.844 -25.156  59.781  1.00 50.47           O  
ATOM   4194  N   ILE A 530     -38.406 -23.953  63.125  1.00 58.19           N  
ATOM   4195  CA  ILE A 530     -37.219 -24.531  63.750  1.00 58.19           C  
ATOM   4196  C   ILE A 530     -36.719 -23.656  64.875  1.00 58.19           C  
ATOM   4197  CB  ILE A 530     -36.094 -24.719  62.688  1.00 58.19           C  
ATOM   4198  O   ILE A 530     -36.312 -24.156  65.938  1.00 58.19           O  
ATOM   4199  CG1 ILE A 530     -36.531 -25.719  61.625  1.00 58.19           C  
ATOM   4200  CG2 ILE A 530     -34.781 -25.172  63.375  1.00 58.19           C  
ATOM   4201  CD1 ILE A 530     -35.594 -25.781  60.406  1.00 58.19           C  
ATOM   4202  N   LEU A 531     -36.844 -22.344  64.750  1.00 60.97           N  
ATOM   4203  CA  LEU A 531     -36.469 -21.406  65.812  1.00 60.97           C  
ATOM   4204  C   LEU A 531     -37.562 -21.328  66.875  1.00 60.97           C  
ATOM   4205  CB  LEU A 531     -36.250 -20.016  65.188  1.00 60.97           C  
ATOM   4206  O   LEU A 531     -37.281 -21.188  68.062  1.00 60.97           O  
ATOM   4207  CG  LEU A 531     -34.812 -19.719  64.750  1.00 60.97           C  
ATOM   4208  CD1 LEU A 531     -34.844 -18.766  63.531  1.00 60.97           C  
ATOM   4209  CD2 LEU A 531     -34.000 -19.125  65.875  1.00 60.97           C  
ATOM   4210  N   ALA A 532     -38.875 -21.484  66.562  1.00 61.00           N  
ATOM   4211  CA  ALA A 532     -40.000 -21.531  67.500  1.00 61.00           C  
ATOM   4212  C   ALA A 532     -40.031 -22.844  68.250  1.00 61.00           C  
ATOM   4213  CB  ALA A 532     -41.312 -21.297  66.750  1.00 61.00           C  
ATOM   4214  O   ALA A 532     -40.312 -22.875  69.438  1.00 61.00           O  
ATOM   4215  N   ILE A 533     -39.688 -24.031  67.625  1.00 66.69           N  
ATOM   4216  CA  ILE A 533     -39.562 -25.344  68.250  1.00 66.69           C  
ATOM   4217  C   ILE A 533     -38.312 -25.359  69.125  1.00 66.69           C  
ATOM   4218  CB  ILE A 533     -39.469 -26.469  67.188  1.00 66.69           C  
ATOM   4219  O   ILE A 533     -38.344 -25.891  70.250  1.00 66.69           O  
ATOM   4220  CG1 ILE A 533     -40.812 -26.562  66.375  1.00 66.69           C  
ATOM   4221  CG2 ILE A 533     -39.125 -27.797  67.812  1.00 66.69           C  
ATOM   4222  CD1 ILE A 533     -40.750 -27.516  65.188  1.00 66.69           C  
ATOM   4223  N   TYR A 534     -37.188 -24.703  68.625  1.00 67.94           N  
ATOM   4224  CA  TYR A 534     -35.938 -24.547  69.375  1.00 67.94           C  
ATOM   4225  C   TYR A 534     -36.156 -23.594  70.562  1.00 67.94           C  
ATOM   4226  CB  TYR A 534     -34.812 -24.062  68.500  1.00 67.94           C  
ATOM   4227  O   TYR A 534     -35.656 -23.828  71.688  1.00 67.94           O  
ATOM   4228  CG  TYR A 534     -33.625 -24.984  68.500  1.00 67.94           C  
ATOM   4229  CD1 TYR A 534     -32.594 -24.891  69.438  1.00 67.94           C  
ATOM   4230  CD2 TYR A 534     -33.500 -25.969  67.500  1.00 67.94           C  
ATOM   4231  CE1 TYR A 534     -31.516 -25.750  69.438  1.00 67.94           C  
ATOM   4232  CE2 TYR A 534     -32.406 -26.828  67.438  1.00 67.94           C  
ATOM   4233  OH  TYR A 534     -30.328 -27.547  68.438  1.00 67.94           O  
ATOM   4234  CZ  TYR A 534     -31.406 -26.703  68.438  1.00 67.94           C  
ATOM   4235  N   SER A 535     -36.906 -22.531  70.438  1.00 68.00           N  
ATOM   4236  CA  SER A 535     -37.219 -21.562  71.500  1.00 68.00           C  
ATOM   4237  C   SER A 535     -38.188 -22.141  72.500  1.00 68.00           C  
ATOM   4238  CB  SER A 535     -37.781 -20.281  70.875  1.00 68.00           C  
ATOM   4239  O   SER A 535     -38.062 -21.922  73.688  1.00 68.00           O  
ATOM   4240  OG  SER A 535     -38.469 -19.516  71.875  1.00 68.00           O  
ATOM   4241  N   THR A 536     -39.219 -22.938  72.000  1.00 72.75           N  
ATOM   4242  CA  THR A 536     -40.156 -23.625  72.875  1.00 72.75           C  
ATOM   4243  C   THR A 536     -39.500 -24.766  73.625  1.00 72.75           C  
ATOM   4244  CB  THR A 536     -41.344 -24.172  72.062  1.00 72.75           C  
ATOM   4245  O   THR A 536     -39.750 -24.984  74.812  1.00 72.75           O  
ATOM   4246  CG2 THR A 536     -42.281 -23.047  71.625  1.00 72.75           C  
ATOM   4247  OG1 THR A 536     -40.875 -24.859  70.938  1.00 72.75           O  
ATOM   4248  N   VAL A 537     -38.562 -25.500  72.938  1.00 73.88           N  
ATOM   4249  CA  VAL A 537     -37.781 -26.562  73.562  1.00 73.88           C  
ATOM   4250  C   VAL A 537     -36.781 -25.969  74.562  1.00 73.88           C  
ATOM   4251  CB  VAL A 537     -37.062 -27.422  72.500  1.00 73.88           C  
ATOM   4252  O   VAL A 537     -36.594 -26.500  75.688  1.00 73.88           O  
ATOM   4253  CG1 VAL A 537     -36.156 -28.453  73.188  1.00 73.88           C  
ATOM   4254  CG2 VAL A 537     -38.062 -28.125  71.625  1.00 73.88           C  
ATOM   4255  N   ALA A 538     -36.156 -24.875  74.250  1.00 71.56           N  
ATOM   4256  CA  ALA A 538     -35.188 -24.172  75.125  1.00 71.56           C  
ATOM   4257  C   ALA A 538     -35.906 -23.516  76.312  1.00 71.56           C  
ATOM   4258  CB  ALA A 538     -34.438 -23.125  74.312  1.00 71.56           C  
ATOM   4259  O   ALA A 538     -35.375 -23.547  77.438  1.00 71.56           O  
ATOM   4260  N   SER A 539     -37.125 -22.922  76.062  1.00 72.56           N  
ATOM   4261  CA  SER A 539     -37.906 -22.312  77.125  1.00 72.56           C  
ATOM   4262  C   SER A 539     -38.500 -23.375  78.062  1.00 72.56           C  
ATOM   4263  CB  SER A 539     -39.031 -21.438  76.562  1.00 72.56           C  
ATOM   4264  O   SER A 539     -38.531 -23.188  79.250  1.00 72.56           O  
ATOM   4265  OG  SER A 539     -40.031 -21.219  77.500  1.00 72.56           O  
ATOM   4266  N   SER A 540     -38.938 -24.531  77.438  1.00 75.12           N  
ATOM   4267  CA  SER A 540     -39.438 -25.641  78.250  1.00 75.12           C  
ATOM   4268  C   SER A 540     -38.312 -26.312  79.062  1.00 75.12           C  
ATOM   4269  CB  SER A 540     -40.125 -26.672  77.375  1.00 75.12           C  
ATOM   4270  O   SER A 540     -38.562 -26.750  80.188  1.00 75.12           O  
ATOM   4271  OG  SER A 540     -39.219 -27.172  76.375  1.00 75.12           O  
ATOM   4272  N   LEU A 541     -37.062 -26.406  78.562  1.00 74.56           N  
ATOM   4273  CA  LEU A 541     -35.906 -26.953  79.250  1.00 74.56           C  
ATOM   4274  C   LEU A 541     -35.438 -26.031  80.375  1.00 74.56           C  
ATOM   4275  CB  LEU A 541     -34.750 -27.156  78.250  1.00 74.56           C  
ATOM   4276  O   LEU A 541     -35.062 -26.516  81.438  1.00 74.56           O  
ATOM   4277  CG  LEU A 541     -33.875 -28.375  78.500  1.00 74.56           C  
ATOM   4278  CD1 LEU A 541     -34.156 -29.453  77.438  1.00 74.56           C  
ATOM   4279  CD2 LEU A 541     -32.406 -27.984  78.438  1.00 74.56           C  
ATOM   4280  N   VAL A 542     -35.531 -24.734  80.125  1.00 77.00           N  
ATOM   4281  CA  VAL A 542     -35.156 -23.766  81.188  1.00 77.00           C  
ATOM   4282  C   VAL A 542     -36.188 -23.797  82.312  1.00 77.00           C  
ATOM   4283  CB  VAL A 542     -35.062 -22.328  80.562  1.00 77.00           C  
ATOM   4284  O   VAL A 542     -35.812 -23.719  83.500  1.00 77.00           O  
ATOM   4285  CG1 VAL A 542     -34.875 -21.312  81.688  1.00 77.00           C  
ATOM   4286  CG2 VAL A 542     -33.906 -22.234  79.562  1.00 77.00           C  
ATOM   4287  N   LEU A 543     -37.438 -23.938  81.938  1.00 75.62           N  
ATOM   4288  CA  LEU A 543     -38.469 -24.062  82.938  1.00 75.62           C  
ATOM   4289  C   LEU A 543     -38.344 -25.359  83.750  1.00 75.62           C  
ATOM   4290  CB  LEU A 543     -39.875 -23.984  82.312  1.00 75.62           C  
ATOM   4291  O   LEU A 543     -38.531 -25.391  84.938  1.00 75.62           O  
ATOM   4292  CG  LEU A 543     -40.438 -22.594  82.062  1.00 75.62           C  
ATOM   4293  CD1 LEU A 543     -41.688 -22.656  81.250  1.00 75.62           C  
ATOM   4294  CD2 LEU A 543     -40.719 -21.906  83.438  1.00 75.62           C  
ATOM   4295  N   LEU A 544     -38.031 -26.500  83.125  1.00 78.31           N  
ATOM   4296  CA  LEU A 544     -37.812 -27.781  83.812  1.00 78.31           C  
ATOM   4297  C   LEU A 544     -36.594 -27.750  84.688  1.00 78.31           C  
ATOM   4298  CB  LEU A 544     -37.688 -28.906  82.750  1.00 78.31           C  
ATOM   4299  O   LEU A 544     -36.594 -28.297  85.812  1.00 78.31           O  
ATOM   4300  CG  LEU A 544     -38.969 -29.469  82.188  1.00 78.31           C  
ATOM   4301  CD1 LEU A 544     -38.688 -30.406  81.000  1.00 78.31           C  
ATOM   4302  CD2 LEU A 544     -39.750 -30.203  83.250  1.00 78.31           C  
ATOM   4303  N   VAL A 545     -35.500 -27.156  84.188  1.00 78.25           N  
ATOM   4304  CA  VAL A 545     -34.281 -27.000  84.938  1.00 78.25           C  
ATOM   4305  C   VAL A 545     -34.531 -26.094  86.188  1.00 78.25           C  
ATOM   4306  CB  VAL A 545     -33.125 -26.438  84.125  1.00 78.25           C  
ATOM   4307  O   VAL A 545     -34.062 -26.375  87.250  1.00 78.25           O  
ATOM   4308  CG1 VAL A 545     -31.922 -26.109  84.938  1.00 78.25           C  
ATOM   4309  CG2 VAL A 545     -32.750 -27.438  83.000  1.00 78.25           C  
ATOM   4310  N   SER A 546     -35.312 -25.031  85.938  1.00 77.44           N  
ATOM   4311  CA  SER A 546     -35.656 -24.109  87.000  1.00 77.44           C  
ATOM   4312  C   SER A 546     -36.562 -24.766  88.000  1.00 77.44           C  
ATOM   4313  CB  SER A 546     -36.312 -22.844  86.438  1.00 77.44           C  
ATOM   4314  O   SER A 546     -36.375 -24.594  89.250  1.00 77.44           O  
ATOM   4315  OG  SER A 546     -37.094 -23.156  85.312  1.00 77.44           O  
ATOM   4316  N   LEU A 547     -37.500 -25.531  87.562  1.00 80.31           N  
ATOM   4317  CA  LEU A 547     -38.406 -26.266  88.438  1.00 80.31           C  
ATOM   4318  C   LEU A 547     -37.656 -27.359  89.188  1.00 80.31           C  
ATOM   4319  CB  LEU A 547     -39.562 -26.859  87.688  1.00 80.31           C  
ATOM   4320  O   LEU A 547     -37.906 -27.609  90.375  1.00 80.31           O  
ATOM   4321  CG  LEU A 547     -40.750 -25.938  87.375  1.00 80.31           C  
ATOM   4322  CD1 LEU A 547     -41.625 -26.484  86.250  1.00 80.31           C  
ATOM   4323  CD2 LEU A 547     -41.594 -25.719  88.625  1.00 80.31           C  
ATOM   4324  N   GLY A 548     -36.750 -28.094  88.438  1.00 81.31           N  
ATOM   4325  CA  GLY A 548     -35.875 -29.047  89.062  1.00 81.31           C  
ATOM   4326  C   GLY A 548     -34.969 -28.422  90.125  1.00 81.31           C  
ATOM   4327  O   GLY A 548     -34.750 -29.000  91.188  1.00 81.31           O  
ATOM   4328  N   ALA A 549     -34.406 -27.266  89.875  1.00 77.94           N  
ATOM   4329  CA  ALA A 549     -33.531 -26.531  90.812  1.00 77.94           C  
ATOM   4330  C   ALA A 549     -34.312 -26.047  92.000  1.00 77.94           C  
ATOM   4331  CB  ALA A 549     -32.875 -25.344  90.062  1.00 77.94           C  
ATOM   4332  O   ALA A 549     -33.812 -26.109  93.125  1.00 77.94           O  
ATOM   4333  N   ILE A 550     -35.531 -25.609  91.750  1.00 79.38           N  
ATOM   4334  CA  ILE A 550     -36.406 -25.141  92.812  1.00 79.38           C  
ATOM   4335  C   ILE A 550     -36.844 -26.328  93.688  1.00 79.38           C  
ATOM   4336  CB  ILE A 550     -37.625 -24.391  92.250  1.00 79.38           C  
ATOM   4337  O   ILE A 550     -36.938 -26.234  94.875  1.00 79.38           O  
ATOM   4338  CG1 ILE A 550     -37.188 -23.062  91.625  1.00 79.38           C  
ATOM   4339  CG2 ILE A 550     -38.656 -24.156  93.375  1.00 79.38           C  
ATOM   4340  CD1 ILE A 550     -38.281 -22.359  90.875  1.00 79.38           C  
ATOM   4341  N   SER A 551     -37.219 -27.422  92.938  1.00 74.94           N  
ATOM   4342  CA  SER A 551     -37.625 -28.641  93.625  1.00 74.94           C  
ATOM   4343  C   SER A 551     -36.469 -29.234  94.438  1.00 74.94           C  
ATOM   4344  CB  SER A 551     -38.125 -29.688  92.625  1.00 74.94           C  
ATOM   4345  O   SER A 551     -36.656 -29.688  95.562  1.00 74.94           O  
ATOM   4346  OG  SER A 551     -39.188 -29.156  91.875  1.00 74.94           O  
ATOM   4347  N   PHE A 552     -35.188 -29.219  93.938  1.00 74.50           N  
ATOM   4348  CA  PHE A 552     -33.969 -29.641  94.625  1.00 74.50           C  
ATOM   4349  C   PHE A 552     -33.656 -28.688  95.750  1.00 74.50           C  
ATOM   4350  CB  PHE A 552     -32.812 -29.734  93.625  1.00 74.50           C  
ATOM   4351  O   PHE A 552     -33.188 -29.125  96.812  1.00 74.50           O  
ATOM   4352  CG  PHE A 552     -32.125 -31.062  93.625  1.00 74.50           C  
ATOM   4353  CD1 PHE A 552     -31.078 -31.328  94.500  1.00 74.50           C  
ATOM   4354  CD2 PHE A 552     -32.500 -32.062  92.750  1.00 74.50           C  
ATOM   4355  CE1 PHE A 552     -30.438 -32.562  94.500  1.00 74.50           C  
ATOM   4356  CE2 PHE A 552     -31.859 -33.281  92.750  1.00 74.50           C  
ATOM   4357  CZ  PHE A 552     -30.828 -33.562  93.625  1.00 74.50           C  
ATOM   4358  N   TRP A 553     -33.812 -27.406  95.500  1.00 75.81           N  
ATOM   4359  CA  TRP A 553     -33.625 -26.375  96.500  1.00 75.81           C  
ATOM   4360  C   TRP A 553     -34.688 -26.516  97.625  1.00 75.81           C  
ATOM   4361  CB  TRP A 553     -33.719 -24.984  95.875  1.00 75.81           C  
ATOM   4362  O   TRP A 553     -34.344 -26.406  98.812  1.00 75.81           O  
ATOM   4363  CG  TRP A 553     -33.406 -23.859  96.812  1.00 75.81           C  
ATOM   4364  CD1 TRP A 553     -32.156 -23.469  97.250  1.00 75.81           C  
ATOM   4365  CD2 TRP A 553     -34.344 -23.000  97.500  1.00 75.81           C  
ATOM   4366  CE2 TRP A 553     -33.594 -22.094  98.250  1.00 75.81           C  
ATOM   4367  CE3 TRP A 553     -35.719 -22.891  97.500  1.00 75.81           C  
ATOM   4368  NE1 TRP A 553     -32.250 -22.406  98.125  1.00 75.81           N  
ATOM   4369  CH2 TRP A 553     -35.562 -21.031  99.062  1.00 75.81           C  
ATOM   4370  CZ2 TRP A 553     -34.188 -21.109  99.062  1.00 75.81           C  
ATOM   4371  CZ3 TRP A 553     -36.312 -21.906  98.250  1.00 75.81           C  
ATOM   4372  N   MET A 554     -35.906 -26.828  97.250  1.00 75.44           N  
ATOM   4373  CA  MET A 554     -37.000 -27.031  98.188  1.00 75.44           C  
ATOM   4374  C   MET A 554     -36.844 -28.359  98.938  1.00 75.44           C  
ATOM   4375  CB  MET A 554     -38.344 -26.984  97.500  1.00 75.44           C  
ATOM   4376  O   MET A 554     -37.219 -28.469 100.125  1.00 75.44           O  
ATOM   4377  CG  MET A 554     -38.781 -25.578  97.125  1.00 75.44           C  
ATOM   4378  SD  MET A 554     -40.594 -25.453  96.812  1.00 75.44           S  
ATOM   4379  CE  MET A 554     -40.750 -23.672  96.562  1.00 75.44           C  
ATOM   4380  N   CYS A 555     -36.188 -29.438  98.312  1.00 71.62           N  
ATOM   4381  CA  CYS A 555     -35.875 -30.734  98.938  1.00 71.62           C  
ATOM   4382  C   CYS A 555     -34.656 -30.625  99.812  1.00 71.62           C  
ATOM   4383  CB  CYS A 555     -35.594 -31.781  97.812  1.00 71.62           C  
ATOM   4384  O   CYS A 555     -34.625 -31.281 100.875  1.00 71.62           O  
ATOM   4385  SG  CYS A 555     -37.094 -32.500  97.125  1.00 71.62           S  
ATOM   4386  N   SER A 556     -33.656 -29.656  99.625  1.00 69.12           N  
ATOM   4387  CA  SER A 556     -32.469 -29.422 100.438  1.00 69.12           C  
ATOM   4388  C   SER A 556     -32.750 -28.500 101.625  1.00 69.12           C  
ATOM   4389  CB  SER A 556     -31.359 -28.828  99.562  1.00 69.12           C  
ATOM   4390  O   SER A 556     -32.094 -28.594 102.625  1.00 69.12           O  
ATOM   4391  OG  SER A 556     -30.828 -27.641 100.125  1.00 69.12           O  
ATOM   4392  N   ASN A 557     -33.875 -27.656 101.500  1.00 67.00           N  
ATOM   4393  CA  ASN A 557     -34.281 -26.672 102.500  1.00 67.00           C  
ATOM   4394  C   ASN A 557     -35.469 -27.156 103.312  1.00 67.00           C  
ATOM   4395  CB  ASN A 557     -34.594 -25.328 101.875  1.00 67.00           C  
ATOM   4396  O   ASN A 557     -35.906 -26.484 104.250  1.00 67.00           O  
ATOM   4397  CG  ASN A 557     -33.375 -24.453 101.688  1.00 67.00           C  
ATOM   4398  ND2 ASN A 557     -33.500 -23.391 100.938  1.00 67.00           N  
ATOM   4399  OD1 ASN A 557     -32.312 -24.734 102.312  1.00 67.00           O  
ATOM   4400  N   GLY A 558     -35.875 -28.578 103.125  1.00 64.81           N  
ATOM   4401  CA  GLY A 558     -36.781 -29.234 104.000  1.00 64.81           C  
ATOM   4402  C   GLY A 558     -38.250 -28.828 103.812  1.00 64.81           C  
ATOM   4403  O   GLY A 558     -39.125 -29.156 104.625  1.00 64.81           O  
ATOM   4404  N   SER A 559     -38.688 -28.141 102.688  1.00 61.62           N  
ATOM   4405  CA  SER A 559     -40.000 -27.594 102.375  1.00 61.62           C  
ATOM   4406  C   SER A 559     -40.719 -28.469 101.375  1.00 61.62           C  
ATOM   4407  CB  SER A 559     -39.875 -26.172 101.812  1.00 61.62           C  
ATOM   4408  O   SER A 559     -41.969 -28.406 101.250  1.00 61.62           O  
ATOM   4409  OG  SER A 559     -39.562 -26.188 100.438  1.00 61.62           O  
ATOM   4410  N   LEU A 560     -40.156 -29.594 100.812  1.00 57.56           N  
ATOM   4411  CA  LEU A 560     -40.750 -30.562  99.938  1.00 57.56           C  
ATOM   4412  C   LEU A 560     -40.250 -31.969 100.188  1.00 57.56           C  
ATOM   4413  CB  LEU A 560     -40.469 -30.203  98.438  1.00 57.56           C  
ATOM   4414  O   LEU A 560     -39.062 -32.188 100.375  1.00 57.56           O  
ATOM   4415  CG  LEU A 560     -41.656 -30.156  97.500  1.00 57.56           C  
ATOM   4416  CD1 LEU A 560     -41.781 -28.781  96.875  1.00 57.56           C  
ATOM   4417  CD2 LEU A 560     -41.562 -31.234  96.438  1.00 57.56           C  
ATOM   4418  N   GLN A 561     -41.031 -32.906 100.875  1.00 57.06           N  
ATOM   4419  CA  GLN A 561     -40.812 -34.312 101.188  1.00 57.06           C  
ATOM   4420  C   GLN A 561     -40.719 -35.156  99.875  1.00 57.06           C  
ATOM   4421  CB  GLN A 561     -41.875 -34.844 102.125  1.00 57.06           C  
ATOM   4422  O   GLN A 561     -41.688 -35.188  99.125  1.00 57.06           O  
ATOM   4423  CG  GLN A 561     -41.406 -35.094 103.500  1.00 57.06           C  
ATOM   4424  CD  GLN A 561     -42.531 -35.531 104.438  1.00 57.06           C  
ATOM   4425  NE2 GLN A 561     -42.156 -36.000 105.625  1.00 57.06           N  
ATOM   4426  OE1 GLN A 561     -43.719 -35.469 104.062  1.00 57.06           O  
ATOM   4427  N   CYS A 562     -39.500 -35.312  99.250  1.00 55.81           N  
ATOM   4428  CA  CYS A 562     -39.344 -36.125  98.062  1.00 55.81           C  
ATOM   4429  C   CYS A 562     -39.031 -37.562  98.438  1.00 55.81           C  
ATOM   4430  CB  CYS A 562     -38.219 -35.562  97.188  1.00 55.81           C  
ATOM   4431  O   CYS A 562     -38.094 -37.812  99.188  1.00 55.81           O  
ATOM   4432  SG  CYS A 562     -38.688 -34.031  96.312  1.00 55.81           S  
ATOM   4433  N   ARG A 563     -39.969 -38.531  98.562  1.00 59.16           N  
ATOM   4434  CA  ARG A 563     -39.812 -39.969  98.750  1.00 59.16           C  
ATOM   4435  C   ARG A 563     -39.562 -40.688  97.375  1.00 59.16           C  
ATOM   4436  CB  ARG A 563     -41.031 -40.562  99.438  1.00 59.16           C  
ATOM   4437  O   ARG A 563     -40.375 -40.531  96.438  1.00 59.16           O  
ATOM   4438  CG  ARG A 563     -40.844 -40.875 100.875  1.00 59.16           C  
ATOM   4439  CD  ARG A 563     -42.062 -41.469 101.500  1.00 59.16           C  
ATOM   4440  NE  ARG A 563     -42.062 -41.375 103.000  1.00 59.16           N  
ATOM   4441  NH1 ARG A 563     -43.719 -42.906 103.312  1.00 59.16           N  
ATOM   4442  NH2 ARG A 563     -42.719 -41.875 105.125  1.00 59.16           N  
ATOM   4443  CZ  ARG A 563     -42.844 -42.031 103.812  1.00 59.16           C  
ATOM   4444  N   VAL A 564     -38.281 -41.000  97.062  1.00 54.94           N  
ATOM   4445  CA  VAL A 564     -37.969 -41.781  95.875  1.00 54.94           C  
ATOM   4446  C   VAL A 564     -38.031 -43.281  96.250  1.00 54.94           C  
ATOM   4447  CB  VAL A 564     -36.562 -41.438  95.312  1.00 54.94           C  
ATOM   4448  O   VAL A 564     -37.438 -43.719  97.250  1.00 54.94           O  
ATOM   4449  CG1 VAL A 564     -36.250 -42.312  94.125  1.00 54.94           C  
ATOM   4450  CG2 VAL A 564     -36.469 -39.969  95.000  1.00 54.94           C  
ATOM   4451  N   CYS A 565     -39.094 -43.969  96.000  1.00 48.28           N  
ATOM   4452  CA  CYS A 565     -39.125 -45.406  96.125  1.00 48.28           C  
ATOM   4453  C   CYS A 565     -38.406 -46.094  94.938  1.00 48.28           C  
ATOM   4454  CB  CYS A 565     -40.562 -45.906  96.188  1.00 48.28           C  
ATOM   4455  O   CYS A 565     -38.656 -45.781  93.812  1.00 48.28           O  
ATOM   4456  SG  CYS A 565     -41.406 -45.438  97.750  1.00 48.28           S  
ATOM   4457  N   ILE A 566     -37.219 -46.625  95.000  1.00 42.78           N  
ATOM   4458  CA  ILE A 566     -36.531 -47.531  94.062  1.00 42.78           C  
ATOM   4459  C   ILE A 566     -37.375 -48.781  93.812  1.00 42.78           C  
ATOM   4460  CB  ILE A 566     -35.125 -47.906  94.562  1.00 42.78           C  
ATOM   4461  O   ILE A 566     -38.000 -49.312  94.750  1.00 42.78           O  
ATOM   4462  CG1 ILE A 566     -34.281 -46.656  94.812  1.00 42.78           C  
ATOM   4463  CG2 ILE A 566     -34.438 -48.844  93.562  1.00 42.78           C  
ATOM   4464  CD1 ILE A 566     -32.938 -46.938  95.438  1.00 42.78           C  
TER    4465      ILE A 566                                                      
ENDMDL                                                                          
END                                                                             
