# Supplementary material for: Future Sequon Finder - A novel approach for predicting future N-linked glycosylation sequon locations on viral surface proteins
Source: PLoS One. 2025 Aug 14;20(8):e0328174. doi: 10.1371/journal.pone.0328174 (PMC12352829; doi:10.1371/journal.pone.0328174)
Supplement: S3 File — (ZIP) [file pone.0328174.s004.zip › S3_File/S3_File/Swine H1N1/AswineItaly783832020H1N1_7c589_unrelaxed_rank_001_alphafold2_ptm_model_1_seed_000.pdb]

MODEL     1                                                                     
ATOM      1  N   MET A   1     -70.750 -28.328  80.625  1.00 36.28           N  
ATOM      2  CA  MET A   1     -71.188 -26.938  80.500  1.00 36.28           C  
ATOM      3  C   MET A   1     -70.438 -26.219  79.375  1.00 36.28           C  
ATOM      4  CB  MET A   1     -70.938 -26.219  81.875  1.00 36.28           C  
ATOM      5  O   MET A   1     -69.250 -26.078  79.375  1.00 36.28           O  
ATOM      6  CG  MET A   1     -72.062 -26.312  82.812  1.00 36.28           C  
ATOM      7  SD  MET A   1     -71.875 -25.188  84.250  1.00 36.28           S  
ATOM      8  CE  MET A   1     -72.062 -26.375  85.625  1.00 36.28           C  
ATOM      9  N   LYS A   2     -70.750 -26.516  78.062  1.00 33.50           N  
ATOM     10  CA  LYS A   2     -71.000 -26.000  76.688  1.00 33.50           C  
ATOM     11  C   LYS A   2     -71.312 -24.500  76.750  1.00 33.50           C  
ATOM     12  CB  LYS A   2     -72.188 -26.734  76.062  1.00 33.50           C  
ATOM     13  O   LYS A   2     -72.312 -24.062  77.312  1.00 33.50           O  
ATOM     14  CG  LYS A   2     -71.812 -28.016  75.375  1.00 33.50           C  
ATOM     15  CD  LYS A   2     -73.000 -28.656  74.688  1.00 33.50           C  
ATOM     16  CE  LYS A   2     -72.625 -29.953  74.000  1.00 33.50           C  
ATOM     17  NZ  LYS A   2     -73.812 -30.688  73.500  1.00 33.50           N  
ATOM     18  N   ALA A   3     -70.250 -23.578  76.312  1.00 39.44           N  
ATOM     19  CA  ALA A   3     -70.562 -22.266  75.750  1.00 39.44           C  
ATOM     20  C   ALA A   3     -69.688 -22.000  74.562  1.00 39.44           C  
ATOM     21  CB  ALA A   3     -70.312 -21.172  76.812  1.00 39.44           C  
ATOM     22  O   ALA A   3     -68.500 -22.141  74.562  1.00 39.44           O  
ATOM     23  N   LYS A   4     -70.125 -22.297  73.250  1.00 35.44           N  
ATOM     24  CA  LYS A   4     -70.125 -21.812  71.875  1.00 35.44           C  
ATOM     25  C   LYS A   4     -69.625 -20.359  71.812  1.00 35.44           C  
ATOM     26  CB  LYS A   4     -71.500 -21.906  71.250  1.00 35.44           C  
ATOM     27  O   LYS A   4     -70.250 -19.469  72.438  1.00 35.44           O  
ATOM     28  CG  LYS A   4     -71.812 -23.266  70.625  1.00 35.44           C  
ATOM     29  CD  LYS A   4     -73.062 -23.234  69.812  1.00 35.44           C  
ATOM     30  CE  LYS A   4     -73.375 -24.609  69.250  1.00 35.44           C  
ATOM     31  NZ  LYS A   4     -74.688 -24.609  68.500  1.00 35.44           N  
ATOM     32  N   LEU A   5     -68.250 -20.078  71.438  1.00 32.72           N  
ATOM     33  CA  LEU A   5     -67.875 -18.781  70.875  1.00 32.72           C  
ATOM     34  C   LEU A   5     -67.312 -18.938  69.438  1.00 32.72           C  
ATOM     35  CB  LEU A   5     -66.812 -18.156  71.750  1.00 32.72           C  
ATOM     36  O   LEU A   5     -66.438 -19.750  69.188  1.00 32.72           O  
ATOM     37  CG  LEU A   5     -66.750 -16.625  71.812  1.00 32.72           C  
ATOM     38  CD1 LEU A   5     -67.625 -16.125  73.000  1.00 32.72           C  
ATOM     39  CD2 LEU A   5     -65.312 -16.109  71.938  1.00 32.72           C  
ATOM     40  N   PHE A   6     -68.125 -18.656  68.375  1.00 28.66           N  
ATOM     41  CA  PHE A   6     -68.188 -18.031  67.062  1.00 28.66           C  
ATOM     42  C   PHE A   6     -67.000 -17.188  66.812  1.00 28.66           C  
ATOM     43  CB  PHE A   6     -69.500 -17.172  67.000  1.00 28.66           C  
ATOM     44  O   PHE A   6     -66.688 -16.219  67.562  1.00 28.66           O  
ATOM     45  CG  PHE A   6     -70.438 -17.656  65.938  1.00 28.66           C  
ATOM     46  CD1 PHE A   6     -70.375 -17.219  64.625  1.00 28.66           C  
ATOM     47  CD2 PHE A   6     -71.438 -18.562  66.312  1.00 28.66           C  
ATOM     48  CE1 PHE A   6     -71.250 -17.656  63.688  1.00 28.66           C  
ATOM     49  CE2 PHE A   6     -72.375 -19.016  65.312  1.00 28.66           C  
ATOM     50  CZ  PHE A   6     -72.250 -18.562  64.000  1.00 28.66           C  
ATOM     51  N   VAL A   7     -65.812 -17.703  66.250  1.00 33.47           N  
ATOM     52  CA  VAL A   7     -64.688 -16.875  65.750  1.00 33.47           C  
ATOM     53  C   VAL A   7     -64.750 -16.797  64.188  1.00 33.47           C  
ATOM     54  CB  VAL A   7     -63.344 -17.422  66.188  1.00 33.47           C  
ATOM     55  O   VAL A   7     -64.812 -17.828  63.531  1.00 33.47           O  
ATOM     56  CG1 VAL A   7     -62.219 -16.578  65.625  1.00 33.47           C  
ATOM     57  CG2 VAL A   7     -63.281 -17.438  67.750  1.00 33.47           C  
ATOM     58  N   LEU A   8     -65.625 -15.883  63.625  1.00 30.75           N  
ATOM     59  CA  LEU A   8     -65.562 -15.023  62.438  1.00 30.75           C  
ATOM     60  C   LEU A   8     -64.188 -15.023  61.781  1.00 30.75           C  
ATOM     61  CB  LEU A   8     -66.000 -13.594  62.812  1.00 30.75           C  
ATOM     62  O   LEU A   8     -63.219 -14.680  62.438  1.00 30.75           O  
ATOM     63  CG  LEU A   8     -66.938 -12.891  61.875  1.00 30.75           C  
ATOM     64  CD1 LEU A   8     -68.312 -12.695  62.562  1.00 30.75           C  
ATOM     65  CD2 LEU A   8     -66.375 -11.555  61.406  1.00 30.75           C  
ATOM     66  N   PHE A   9     -63.812 -16.047  61.000  1.00 28.05           N  
ATOM     67  CA  PHE A   9     -62.844 -16.156  59.938  1.00 28.05           C  
ATOM     68  C   PHE A   9     -62.875 -14.914  59.062  1.00 28.05           C  
ATOM     69  CB  PHE A   9     -63.094 -17.406  59.094  1.00 28.05           C  
ATOM     70  O   PHE A   9     -63.875 -14.609  58.438  1.00 28.05           O  
ATOM     71  CG  PHE A   9     -61.938 -18.359  59.062  1.00 28.05           C  
ATOM     72  CD1 PHE A   9     -60.969 -18.250  58.062  1.00 28.05           C  
ATOM     73  CD2 PHE A   9     -61.844 -19.375  60.000  1.00 28.05           C  
ATOM     74  CE1 PHE A   9     -59.906 -19.141  58.031  1.00 28.05           C  
ATOM     75  CE2 PHE A   9     -60.781 -20.266  59.969  1.00 28.05           C  
ATOM     76  CZ  PHE A   9     -59.812 -20.141  58.969  1.00 28.05           C  
ATOM     77  N   CYS A  10     -62.531 -13.680  59.594  1.00 27.89           N  
ATOM     78  CA  CYS A  10     -62.188 -12.562  58.719  1.00 27.89           C  
ATOM     79  C   CYS A  10     -60.906 -12.820  57.938  1.00 27.89           C  
ATOM     80  CB  CYS A  10     -62.062 -11.273  59.531  1.00 27.89           C  
ATOM     81  O   CYS A  10     -59.875 -13.086  58.531  1.00 27.89           O  
ATOM     82  SG  CYS A  10     -63.656 -10.516  59.969  1.00 27.89           S  
ATOM     83  N   ALA A  11     -60.844 -13.766  56.969  1.00 27.62           N  
ATOM     84  CA  ALA A  11     -59.969 -13.812  55.781  1.00 27.62           C  
ATOM     85  C   ALA A  11     -59.531 -12.406  55.375  1.00 27.62           C  
ATOM     86  CB  ALA A  11     -60.656 -14.500  54.625  1.00 27.62           C  
ATOM     87  O   ALA A  11     -60.344 -11.539  55.125  1.00 27.62           O  
ATOM     88  N   PHE A  12     -58.750 -11.633  56.188  1.00 30.25           N  
ATOM     89  CA  PHE A  12     -58.000 -10.430  55.812  1.00 30.25           C  
ATOM     90  C   PHE A  12     -57.406 -10.570  54.406  1.00 30.25           C  
ATOM     91  CB  PHE A  12     -56.906 -10.133  56.844  1.00 30.25           C  
ATOM     92  O   PHE A  12     -56.688 -11.523  54.156  1.00 30.25           O  
ATOM     93  CG  PHE A  12     -57.406  -9.586  58.125  1.00 30.25           C  
ATOM     94  CD1 PHE A  12     -57.781  -8.250  58.250  1.00 30.25           C  
ATOM     95  CD2 PHE A  12     -57.500 -10.398  59.250  1.00 30.25           C  
ATOM     96  CE1 PHE A  12     -58.250  -7.738  59.469  1.00 30.25           C  
ATOM     97  CE2 PHE A  12     -57.969  -9.898  60.469  1.00 30.25           C  
ATOM     98  CZ  PHE A  12     -58.344  -8.562  60.562  1.00 30.25           C  
ATOM     99  N   THR A  13     -58.188 -10.570  53.344  1.00 29.45           N  
ATOM    100  CA  THR A  13     -57.750 -10.281  51.969  1.00 29.45           C  
ATOM    101  C   THR A  13     -56.656  -9.227  51.969  1.00 29.45           C  
ATOM    102  CB  THR A  13     -58.938  -9.812  51.094  1.00 29.45           C  
ATOM    103  O   THR A  13     -56.781  -8.203  52.656  1.00 29.45           O  
ATOM    104  CG2 THR A  13     -59.969 -10.906  50.938  1.00 29.45           C  
ATOM    105  OG1 THR A  13     -59.531  -8.656  51.688  1.00 29.45           O  
ATOM    106  N   ALA A  14     -55.438  -9.484  52.531  1.00 33.06           N  
ATOM    107  CA  ALA A  14     -54.250  -8.672  52.219  1.00 33.06           C  
ATOM    108  C   ALA A  14     -54.531  -7.801  51.000  1.00 33.06           C  
ATOM    109  CB  ALA A  14     -53.031  -9.555  51.969  1.00 33.06           C  
ATOM    110  O   ALA A  14     -54.969  -8.305  49.938  1.00 33.06           O  
ATOM    111  N   LEU A  15     -55.344  -6.754  51.031  1.00 36.81           N  
ATOM    112  CA  LEU A  15     -55.469  -5.680  50.062  1.00 36.81           C  
ATOM    113  C   LEU A  15     -54.219  -5.559  49.188  1.00 36.81           C  
ATOM    114  CB  LEU A  15     -55.750  -4.348  50.781  1.00 36.81           C  
ATOM    115  O   LEU A  15     -53.125  -5.332  49.719  1.00 36.81           O  
ATOM    116  CG  LEU A  15     -57.094  -3.670  50.438  1.00 36.81           C  
ATOM    117  CD1 LEU A  15     -58.062  -3.811  51.625  1.00 36.81           C  
ATOM    118  CD2 LEU A  15     -56.875  -2.201  50.094  1.00 36.81           C  
ATOM    119  N   GLU A  16     -53.844  -6.512  48.281  1.00 46.84           N  
ATOM    120  CA  GLU A  16     -52.844  -6.348  47.219  1.00 46.84           C  
ATOM    121  C   GLU A  16     -52.844  -4.922  46.688  1.00 46.84           C  
ATOM    122  CB  GLU A  16     -53.094  -7.344  46.094  1.00 46.84           C  
ATOM    123  O   GLU A  16     -53.875  -4.441  46.188  1.00 46.84           O  
ATOM    124  CG  GLU A  16     -52.500  -8.719  46.344  1.00 46.84           C  
ATOM    125  CD  GLU A  16     -52.625  -9.648  45.125  1.00 46.84           C  
ATOM    126  OE1 GLU A  16     -52.062 -10.773  45.188  1.00 46.84           O  
ATOM    127  OE2 GLU A  16     -53.281  -9.250  44.156  1.00 46.84           O  
ATOM    128  N   ALA A  17     -52.375  -3.928  47.438  1.00 55.97           N  
ATOM    129  CA  ALA A  17     -52.219  -2.568  46.938  1.00 55.97           C  
ATOM    130  C   ALA A  17     -51.625  -2.572  45.531  1.00 55.97           C  
ATOM    131  CB  ALA A  17     -51.375  -1.740  47.875  1.00 55.97           C  
ATOM    132  O   ALA A  17     -50.688  -3.342  45.250  1.00 55.97           O  
ATOM    133  N   ASP A  18     -52.406  -2.113  44.594  1.00 72.69           N  
ATOM    134  CA  ASP A  18     -52.000  -1.966  43.188  1.00 72.69           C  
ATOM    135  C   ASP A  18     -50.906  -0.939  43.031  1.00 72.69           C  
ATOM    136  CB  ASP A  18     -53.219  -1.563  42.344  1.00 72.69           C  
ATOM    137  O   ASP A  18     -50.938   0.124  43.656  1.00 72.69           O  
ATOM    138  CG  ASP A  18     -54.281  -2.637  42.281  1.00 72.69           C  
ATOM    139  OD1 ASP A  18     -53.938  -3.834  42.156  1.00 72.69           O  
ATOM    140  OD2 ASP A  18     -55.500  -2.283  42.344  1.00 72.69           O  
ATOM    141  N   THR A  19     -49.688  -1.315  42.469  1.00 73.81           N  
ATOM    142  CA  THR A  19     -48.500  -0.499  42.281  1.00 73.81           C  
ATOM    143  C   THR A  19     -48.281  -0.186  40.812  1.00 73.81           C  
ATOM    144  CB  THR A  19     -47.250  -1.198  42.844  1.00 73.81           C  
ATOM    145  O   THR A  19     -48.531  -1.022  39.938  1.00 73.81           O  
ATOM    146  CG2 THR A  19     -47.344  -1.376  44.344  1.00 73.81           C  
ATOM    147  OG1 THR A  19     -47.094  -2.486  42.219  1.00 73.81           O  
ATOM    148  N   ILE A  20     -48.031   1.124  40.562  1.00 74.50           N  
ATOM    149  CA  ILE A  20     -47.625   1.521  39.219  1.00 74.50           C  
ATOM    150  C   ILE A  20     -46.188   2.062  39.250  1.00 74.50           C  
ATOM    151  CB  ILE A  20     -48.594   2.574  38.625  1.00 74.50           C  
ATOM    152  O   ILE A  20     -45.844   2.855  40.125  1.00 74.50           O  
ATOM    153  CG1 ILE A  20     -48.219   2.873  37.156  1.00 74.50           C  
ATOM    154  CG2 ILE A  20     -48.562   3.855  39.469  1.00 74.50           C  
ATOM    155  CD1 ILE A  20     -49.312   3.627  36.406  1.00 74.50           C  
ATOM    156  N   CYS A  21     -45.375   1.524  38.344  1.00 71.12           N  
ATOM    157  CA  CYS A  21     -44.000   1.935  38.281  1.00 71.12           C  
ATOM    158  C   CYS A  21     -43.656   2.518  36.906  1.00 71.12           C  
ATOM    159  CB  CYS A  21     -43.062   0.750  38.562  1.00 71.12           C  
ATOM    160  O   CYS A  21     -44.094   1.986  35.875  1.00 71.12           O  
ATOM    161  SG  CYS A  21     -43.375  -0.016  40.188  1.00 71.12           S  
ATOM    162  N   VAL A  22     -43.000   3.635  36.938  1.00 71.44           N  
ATOM    163  CA  VAL A  22     -42.531   4.301  35.750  1.00 71.44           C  
ATOM    164  C   VAL A  22     -41.000   4.164  35.625  1.00 71.44           C  
ATOM    165  CB  VAL A  22     -42.938   5.793  35.719  1.00 71.44           C  
ATOM    166  O   VAL A  22     -40.281   4.520  36.562  1.00 71.44           O  
ATOM    167  CG1 VAL A  22     -42.469   6.465  34.438  1.00 71.44           C  
ATOM    168  CG2 VAL A  22     -44.438   5.941  35.875  1.00 71.44           C  
ATOM    169  N   GLY A  23     -40.594   3.430  34.781  1.00 64.88           N  
ATOM    170  CA  GLY A  23     -39.188   3.223  34.594  1.00 64.88           C  
ATOM    171  C   GLY A  23     -38.844   2.449  33.344  1.00 64.88           C  
ATOM    172  O   GLY A  23     -39.656   2.350  32.438  1.00 64.88           O  
ATOM    173  N   TYR A  24     -37.594   2.133  33.188  1.00 62.78           N  
ATOM    174  CA  TYR A  24     -37.125   1.392  32.031  1.00 62.78           C  
ATOM    175  C   TYR A  24     -37.562  -0.071  32.094  1.00 62.78           C  
ATOM    176  CB  TYR A  24     -35.594   1.490  31.891  1.00 62.78           C  
ATOM    177  O   TYR A  24     -37.594  -0.650  33.188  1.00 62.78           O  
ATOM    178  CG  TYR A  24     -35.094   2.904  31.750  1.00 62.78           C  
ATOM    179  CD1 TYR A  24     -35.188   3.588  30.547  1.00 62.78           C  
ATOM    180  CD2 TYR A  24     -34.531   3.562  32.844  1.00 62.78           C  
ATOM    181  CE1 TYR A  24     -34.719   4.891  30.422  1.00 62.78           C  
ATOM    182  CE2 TYR A  24     -34.062   4.867  32.719  1.00 62.78           C  
ATOM    183  OH  TYR A  24     -33.688   6.812  31.391  1.00 62.78           O  
ATOM    184  CZ  TYR A  24     -34.156   5.520  31.516  1.00 62.78           C  
ATOM    185  N   HIS A  25     -38.094  -0.641  31.047  1.00 57.81           N  
ATOM    186  CA  HIS A  25     -38.375  -2.072  31.000  1.00 57.81           C  
ATOM    187  C   HIS A  25     -37.094  -2.885  31.188  1.00 57.81           C  
ATOM    188  CB  HIS A  25     -39.031  -2.436  29.656  1.00 57.81           C  
ATOM    189  O   HIS A  25     -36.062  -2.551  30.609  1.00 57.81           O  
ATOM    190  CG  HIS A  25     -39.938  -3.621  29.750  1.00 57.81           C  
ATOM    191  CD2 HIS A  25     -41.281  -3.705  29.953  1.00 57.81           C  
ATOM    192  ND1 HIS A  25     -39.500  -4.914  29.609  1.00 57.81           N  
ATOM    193  CE1 HIS A  25     -40.531  -5.746  29.734  1.00 57.81           C  
ATOM    194  NE2 HIS A  25     -41.625  -5.039  29.938  1.00 57.81           N  
ATOM    195  N   ALA A  26     -37.031  -3.746  32.219  1.00 60.19           N  
ATOM    196  CA  ALA A  26     -35.938  -4.684  32.438  1.00 60.19           C  
ATOM    197  C   ALA A  26     -35.906  -5.758  31.344  1.00 60.19           C  
ATOM    198  CB  ALA A  26     -36.031  -5.332  33.812  1.00 60.19           C  
ATOM    199  O   ALA A  26     -36.969  -6.293  30.984  1.00 60.19           O  
ATOM    200  N   ASN A  27     -34.906  -5.738  30.578  1.00 63.94           N  
ATOM    201  CA  ASN A  27     -34.625  -6.730  29.547  1.00 63.94           C  
ATOM    202  C   ASN A  27     -33.406  -7.562  29.844  1.00 63.94           C  
ATOM    203  CB  ASN A  27     -34.500  -6.059  28.172  1.00 63.94           C  
ATOM    204  O   ASN A  27     -32.594  -7.180  30.688  1.00 63.94           O  
ATOM    205  CG  ASN A  27     -33.062  -5.766  27.812  1.00 63.94           C  
ATOM    206  ND2 ASN A  27     -32.844  -5.195  26.625  1.00 63.94           N  
ATOM    207  OD1 ASN A  27     -32.156  -6.051  28.578  1.00 63.94           O  
ATOM    208  N   ASN A  28     -33.375  -8.859  29.547  1.00 65.62           N  
ATOM    209  CA  ASN A  28     -32.250  -9.766  29.781  1.00 65.62           C  
ATOM    210  C   ASN A  28     -31.047  -9.414  28.906  1.00 65.62           C  
ATOM    211  CB  ASN A  28     -32.656 -11.219  29.547  1.00 65.62           C  
ATOM    212  O   ASN A  28     -30.125 -10.211  28.766  1.00 65.62           O  
ATOM    213  CG  ASN A  28     -33.375 -11.812  30.750  1.00 65.62           C  
ATOM    214  ND2 ASN A  28     -34.000 -12.969  30.547  1.00 65.62           N  
ATOM    215  OD1 ASN A  28     -33.375 -11.234  31.844  1.00 65.62           O  
ATOM    216  N   SER A  29     -31.031  -8.227  28.297  1.00 68.75           N  
ATOM    217  CA  SER A  29     -29.953  -7.824  27.422  1.00 68.75           C  
ATOM    218  C   SER A  29     -28.688  -7.496  28.203  1.00 68.75           C  
ATOM    219  CB  SER A  29     -30.359  -6.617  26.578  1.00 68.75           C  
ATOM    220  O   SER A  29     -28.750  -6.879  29.266  1.00 68.75           O  
ATOM    221  OG  SER A  29     -29.266  -6.152  25.797  1.00 68.75           O  
ATOM    222  N   THR A  30     -27.516  -7.957  27.781  1.00 79.75           N  
ATOM    223  CA  THR A  30     -26.219  -7.699  28.375  1.00 79.75           C  
ATOM    224  C   THR A  30     -25.453  -6.660  27.562  1.00 79.75           C  
ATOM    225  CB  THR A  30     -25.391  -8.992  28.484  1.00 79.75           C  
ATOM    226  O   THR A  30     -24.250  -6.469  27.766  1.00 79.75           O  
ATOM    227  CG2 THR A  30     -26.078 -10.008  29.391  1.00 79.75           C  
ATOM    228  OG1 THR A  30     -25.219  -9.555  27.172  1.00 79.75           O  
ATOM    229  N   ASP A  31     -26.188  -6.004  26.656  1.00 84.69           N  
ATOM    230  CA  ASP A  31     -25.516  -5.062  25.766  1.00 84.69           C  
ATOM    231  C   ASP A  31     -25.141  -3.781  26.500  1.00 84.69           C  
ATOM    232  CB  ASP A  31     -26.406  -4.738  24.562  1.00 84.69           C  
ATOM    233  O   ASP A  31     -25.922  -3.266  27.312  1.00 84.69           O  
ATOM    234  CG  ASP A  31     -26.391  -5.820  23.500  1.00 84.69           C  
ATOM    235  OD1 ASP A  31     -25.609  -6.785  23.625  1.00 84.69           O  
ATOM    236  OD2 ASP A  31     -27.156  -5.703  22.531  1.00 84.69           O  
ATOM    237  N   THR A  32     -23.938  -3.268  26.250  1.00 88.44           N  
ATOM    238  CA  THR A  32     -23.469  -2.027  26.859  1.00 88.44           C  
ATOM    239  C   THR A  32     -22.906  -1.082  25.797  1.00 88.44           C  
ATOM    240  CB  THR A  32     -22.406  -2.299  27.938  1.00 88.44           C  
ATOM    241  O   THR A  32     -22.375  -1.527  24.781  1.00 88.44           O  
ATOM    242  CG2 THR A  32     -22.938  -3.215  29.031  1.00 88.44           C  
ATOM    243  OG1 THR A  32     -21.266  -2.920  27.312  1.00 88.44           O  
ATOM    244  N   VAL A  33     -23.141   0.196  26.109  1.00 88.56           N  
ATOM    245  CA  VAL A  33     -22.562   1.214  25.250  1.00 88.56           C  
ATOM    246  C   VAL A  33     -21.844   2.266  26.094  1.00 88.56           C  
ATOM    247  CB  VAL A  33     -23.641   1.883  24.359  1.00 88.56           C  
ATOM    248  O   VAL A  33     -22.125   2.406  27.281  1.00 88.56           O  
ATOM    249  CG1 VAL A  33     -24.312   0.851  23.453  1.00 88.56           C  
ATOM    250  CG2 VAL A  33     -24.672   2.604  25.219  1.00 88.56           C  
ATOM    251  N   ASP A  34     -20.922   3.021  25.438  1.00 86.69           N  
ATOM    252  CA  ASP A  34     -20.234   4.137  26.094  1.00 86.69           C  
ATOM    253  C   ASP A  34     -20.859   5.473  25.688  1.00 86.69           C  
ATOM    254  CB  ASP A  34     -18.750   4.129  25.766  1.00 86.69           C  
ATOM    255  O   ASP A  34     -21.281   5.641  24.547  1.00 86.69           O  
ATOM    256  CG  ASP A  34     -18.016   2.922  26.328  1.00 86.69           C  
ATOM    257  OD1 ASP A  34     -18.500   2.318  27.312  1.00 86.69           O  
ATOM    258  OD2 ASP A  34     -16.953   2.570  25.797  1.00 86.69           O  
ATOM    259  N   THR A  35     -20.969   6.324  26.641  1.00 82.75           N  
ATOM    260  CA  THR A  35     -21.344   7.707  26.375  1.00 82.75           C  
ATOM    261  C   THR A  35     -20.203   8.656  26.719  1.00 82.75           C  
ATOM    262  CB  THR A  35     -22.594   8.102  27.188  1.00 82.75           C  
ATOM    263  O   THR A  35     -19.156   8.227  27.203  1.00 82.75           O  
ATOM    264  CG2 THR A  35     -23.688   7.043  27.062  1.00 82.75           C  
ATOM    265  OG1 THR A  35     -22.250   8.250  28.562  1.00 82.75           O  
ATOM    266  N   ILE A  36     -20.422   9.945  26.469  1.00 73.44           N  
ATOM    267  CA  ILE A  36     -19.406  10.945  26.750  1.00 73.44           C  
ATOM    268  C   ILE A  36     -19.109  10.977  28.250  1.00 73.44           C  
ATOM    269  CB  ILE A  36     -19.828  12.344  26.250  1.00 73.44           C  
ATOM    270  O   ILE A  36     -17.969  11.180  28.656  1.00 73.44           O  
ATOM    271  CG1 ILE A  36     -19.906  12.375  24.719  1.00 73.44           C  
ATOM    272  CG2 ILE A  36     -18.875  13.422  26.781  1.00 73.44           C  
ATOM    273  CD1 ILE A  36     -20.500  13.656  24.156  1.00 73.44           C  
ATOM    274  N   LEU A  37     -20.125  10.656  29.047  1.00 73.00           N  
ATOM    275  CA  LEU A  37     -20.062  10.883  30.500  1.00 73.00           C  
ATOM    276  C   LEU A  37     -19.938   9.562  31.250  1.00 73.00           C  
ATOM    277  CB  LEU A  37     -21.312  11.633  30.969  1.00 73.00           C  
ATOM    278  O   LEU A  37     -19.375   9.523  32.344  1.00 73.00           O  
ATOM    279  CG  LEU A  37     -21.516  13.047  30.422  1.00 73.00           C  
ATOM    280  CD1 LEU A  37     -22.875  13.586  30.828  1.00 73.00           C  
ATOM    281  CD2 LEU A  37     -20.391  13.969  30.891  1.00 73.00           C  
ATOM    282  N   GLU A  38     -20.469   8.461  30.641  1.00 78.56           N  
ATOM    283  CA  GLU A  38     -20.516   7.184  31.359  1.00 78.56           C  
ATOM    284  C   GLU A  38     -20.000   6.043  30.484  1.00 78.56           C  
ATOM    285  CB  GLU A  38     -21.953   6.891  31.812  1.00 78.56           C  
ATOM    286  O   GLU A  38     -20.312   5.977  29.297  1.00 78.56           O  
ATOM    287  CG  GLU A  38     -22.500   7.910  32.812  1.00 78.56           C  
ATOM    288  CD  GLU A  38     -23.953   7.652  33.188  1.00 78.56           C  
ATOM    289  OE1 GLU A  38     -24.719   8.625  33.312  1.00 78.56           O  
ATOM    290  OE2 GLU A  38     -24.312   6.469  33.375  1.00 78.56           O  
ATOM    291  N   LYS A  39     -19.219   5.176  31.094  1.00 85.25           N  
ATOM    292  CA  LYS A  39     -18.766   3.977  30.406  1.00 85.25           C  
ATOM    293  C   LYS A  39     -19.609   2.762  30.797  1.00 85.25           C  
ATOM    294  CB  LYS A  39     -17.281   3.711  30.719  1.00 85.25           C  
ATOM    295  O   LYS A  39     -20.109   2.680  31.906  1.00 85.25           O  
ATOM    296  CG  LYS A  39     -16.328   4.727  30.109  1.00 85.25           C  
ATOM    297  CD  LYS A  39     -14.883   4.273  30.234  1.00 85.25           C  
ATOM    298  CE  LYS A  39     -13.930   5.250  29.547  1.00 85.25           C  
ATOM    299  NZ  LYS A  39     -12.516   4.793  29.641  1.00 85.25           N  
ATOM    300  N   ASN A  40     -19.922   1.832  29.844  1.00 85.56           N  
ATOM    301  CA  ASN A  40     -20.578   0.542  30.047  1.00 85.56           C  
ATOM    302  C   ASN A  40     -22.031   0.712  30.516  1.00 85.56           C  
ATOM    303  CB  ASN A  40     -19.797  -0.312  31.047  1.00 85.56           C  
ATOM    304  O   ASN A  40     -22.438   0.089  31.484  1.00 85.56           O  
ATOM    305  CG  ASN A  40     -18.422  -0.703  30.531  1.00 85.56           C  
ATOM    306  ND2 ASN A  40     -17.453  -0.746  31.422  1.00 85.56           N  
ATOM    307  OD1 ASN A  40     -18.250  -0.962  29.328  1.00 85.56           O  
ATOM    308  N   VAL A  41     -22.703   1.573  29.844  1.00 83.94           N  
ATOM    309  CA  VAL A  41     -24.125   1.786  30.109  1.00 83.94           C  
ATOM    310  C   VAL A  41     -24.938   0.640  29.516  1.00 83.94           C  
ATOM    311  CB  VAL A  41     -24.609   3.139  29.547  1.00 83.94           C  
ATOM    312  O   VAL A  41     -24.812   0.333  28.328  1.00 83.94           O  
ATOM    313  CG1 VAL A  41     -26.094   3.342  29.828  1.00 83.94           C  
ATOM    314  CG2 VAL A  41     -23.797   4.285  30.125  1.00 83.94           C  
ATOM    315  N   THR A  42     -25.719  -0.041  30.312  1.00 84.06           N  
ATOM    316  CA  THR A  42     -26.531  -1.152  29.844  1.00 84.06           C  
ATOM    317  C   THR A  42     -27.719  -0.644  29.031  1.00 84.06           C  
ATOM    318  CB  THR A  42     -27.047  -2.006  31.031  1.00 84.06           C  
ATOM    319  O   THR A  42     -28.453   0.239  29.484  1.00 84.06           O  
ATOM    320  CG2 THR A  42     -25.875  -2.682  31.750  1.00 84.06           C  
ATOM    321  OG1 THR A  42     -27.750  -1.168  31.953  1.00 84.06           O  
ATOM    322  N   VAL A  43     -27.922  -1.236  27.875  1.00 81.25           N  
ATOM    323  CA  VAL A  43     -29.000  -0.825  26.984  1.00 81.25           C  
ATOM    324  C   VAL A  43     -29.781  -2.055  26.500  1.00 81.25           C  
ATOM    325  CB  VAL A  43     -28.484  -0.018  25.781  1.00 81.25           C  
ATOM    326  O   VAL A  43     -29.266  -3.176  26.578  1.00 81.25           O  
ATOM    327  CG1 VAL A  43     -27.828   1.280  26.234  1.00 81.25           C  
ATOM    328  CG2 VAL A  43     -27.500  -0.858  24.969  1.00 81.25           C  
ATOM    329  N   THR A  44     -30.953  -1.886  26.094  1.00 75.38           N  
ATOM    330  CA  THR A  44     -31.828  -2.965  25.641  1.00 75.38           C  
ATOM    331  C   THR A  44     -31.359  -3.525  24.297  1.00 75.38           C  
ATOM    332  CB  THR A  44     -33.281  -2.490  25.516  1.00 75.38           C  
ATOM    333  O   THR A  44     -31.484  -4.727  24.047  1.00 75.38           O  
ATOM    334  CG2 THR A  44     -33.875  -2.133  26.891  1.00 75.38           C  
ATOM    335  OG1 THR A  44     -33.344  -1.333  24.672  1.00 75.38           O  
ATOM    336  N   HIS A  45     -30.797  -2.650  23.422  1.00 79.31           N  
ATOM    337  CA  HIS A  45     -30.266  -3.053  22.125  1.00 79.31           C  
ATOM    338  C   HIS A  45     -29.141  -2.133  21.688  1.00 79.31           C  
ATOM    339  CB  HIS A  45     -31.375  -3.061  21.078  1.00 79.31           C  
ATOM    340  O   HIS A  45     -29.172  -0.929  21.953  1.00 79.31           O  
ATOM    341  CG  HIS A  45     -30.953  -3.639  19.766  1.00 79.31           C  
ATOM    342  CD2 HIS A  45     -30.750  -3.055  18.562  1.00 79.31           C  
ATOM    343  ND1 HIS A  45     -30.703  -4.980  19.594  1.00 79.31           N  
ATOM    344  CE1 HIS A  45     -30.344  -5.199  18.328  1.00 79.31           C  
ATOM    345  NE2 HIS A  45     -30.375  -4.047  17.688  1.00 79.31           N  
ATOM    346  N   SER A  46     -28.188  -2.652  21.031  1.00 87.38           N  
ATOM    347  CA  SER A  46     -27.094  -1.877  20.438  1.00 87.38           C  
ATOM    348  C   SER A  46     -26.609  -2.512  19.141  1.00 87.38           C  
ATOM    349  CB  SER A  46     -25.938  -1.750  21.438  1.00 87.38           C  
ATOM    350  O   SER A  46     -26.828  -3.701  18.906  1.00 87.38           O  
ATOM    351  OG  SER A  46     -25.297  -3.002  21.625  1.00 87.38           O  
ATOM    352  N   VAL A  47     -26.109  -1.693  18.328  1.00 87.00           N  
ATOM    353  CA  VAL A  47     -25.531  -2.184  17.078  1.00 87.00           C  
ATOM    354  C   VAL A  47     -24.062  -1.743  16.984  1.00 87.00           C  
ATOM    355  CB  VAL A  47     -26.312  -1.685  15.852  1.00 87.00           C  
ATOM    356  O   VAL A  47     -23.719  -0.625  17.375  1.00 87.00           O  
ATOM    357  CG1 VAL A  47     -27.719  -2.301  15.820  1.00 87.00           C  
ATOM    358  CG2 VAL A  47     -26.391  -0.160  15.859  1.00 87.00           C  
ATOM    359  N   ASN A  48     -23.250  -2.725  16.547  1.00 90.56           N  
ATOM    360  CA  ASN A  48     -21.859  -2.375  16.297  1.00 90.56           C  
ATOM    361  C   ASN A  48     -21.656  -1.812  14.891  1.00 90.56           C  
ATOM    362  CB  ASN A  48     -20.953  -3.590  16.516  1.00 90.56           C  
ATOM    363  O   ASN A  48     -22.062  -2.432  13.906  1.00 90.56           O  
ATOM    364  CG  ASN A  48     -19.484  -3.217  16.625  1.00 90.56           C  
ATOM    365  ND2 ASN A  48     -18.625  -4.215  16.828  1.00 90.56           N  
ATOM    366  OD1 ASN A  48     -19.125  -2.043  16.531  1.00 90.56           O  
ATOM    367  N   LEU A  49     -21.062  -0.667  14.828  1.00 88.44           N  
ATOM    368  CA  LEU A  49     -20.922   0.025  13.547  1.00 88.44           C  
ATOM    369  C   LEU A  49     -19.594  -0.333  12.875  1.00 88.44           C  
ATOM    370  CB  LEU A  49     -21.016   1.541  13.750  1.00 88.44           C  
ATOM    371  O   LEU A  49     -19.250   0.239  11.844  1.00 88.44           O  
ATOM    372  CG  LEU A  49     -22.328   2.072  14.312  1.00 88.44           C  
ATOM    373  CD1 LEU A  49     -22.250   3.584  14.508  1.00 88.44           C  
ATOM    374  CD2 LEU A  49     -23.484   1.707  13.398  1.00 88.44           C  
ATOM    375  N   LEU A  50     -18.875  -1.260  13.477  1.00 91.25           N  
ATOM    376  CA  LEU A  50     -17.578  -1.652  12.961  1.00 91.25           C  
ATOM    377  C   LEU A  50     -17.656  -2.988  12.234  1.00 91.25           C  
ATOM    378  CB  LEU A  50     -16.547  -1.743  14.102  1.00 91.25           C  
ATOM    379  O   LEU A  50     -18.203  -3.959  12.766  1.00 91.25           O  
ATOM    380  CG  LEU A  50     -16.016  -0.415  14.633  1.00 91.25           C  
ATOM    381  CD1 LEU A  50     -15.211  -0.645  15.914  1.00 91.25           C  
ATOM    382  CD2 LEU A  50     -15.156   0.281  13.578  1.00 91.25           C  
ATOM    383  N   GLU A  51     -17.188  -3.033  10.953  1.00 92.00           N  
ATOM    384  CA  GLU A  51     -17.000  -4.281  10.219  1.00 92.00           C  
ATOM    385  C   GLU A  51     -15.656  -4.910  10.539  1.00 92.00           C  
ATOM    386  CB  GLU A  51     -17.125  -4.039   8.711  1.00 92.00           C  
ATOM    387  O   GLU A  51     -14.609  -4.293  10.328  1.00 92.00           O  
ATOM    388  CG  GLU A  51     -16.922  -5.289   7.871  1.00 92.00           C  
ATOM    389  CD  GLU A  51     -17.891  -6.414   8.219  1.00 92.00           C  
ATOM    390  OE1 GLU A  51     -17.422  -7.484   8.680  1.00 92.00           O  
ATOM    391  OE2 GLU A  51     -19.109  -6.223   8.031  1.00 92.00           O  
ATOM    392  N   ASN A  52     -15.719  -6.109  11.031  1.00 90.50           N  
ATOM    393  CA  ASN A  52     -14.453  -6.746  11.383  1.00 90.50           C  
ATOM    394  C   ASN A  52     -14.289  -8.094  10.688  1.00 90.50           C  
ATOM    395  CB  ASN A  52     -14.336  -6.910  12.898  1.00 90.50           C  
ATOM    396  O   ASN A  52     -13.258  -8.750  10.820  1.00 90.50           O  
ATOM    397  CG  ASN A  52     -15.445  -7.770  13.477  1.00 90.50           C  
ATOM    398  ND2 ASN A  52     -15.477  -7.879  14.797  1.00 90.50           N  
ATOM    399  OD1 ASN A  52     -16.266  -8.328  12.742  1.00 90.50           O  
ATOM    400  N   SER A  53     -15.344  -8.445   9.922  1.00 90.69           N  
ATOM    401  CA  SER A  53     -15.336  -9.734   9.234  1.00 90.69           C  
ATOM    402  C   SER A  53     -14.797  -9.594   7.816  1.00 90.69           C  
ATOM    403  CB  SER A  53     -16.734 -10.336   9.203  1.00 90.69           C  
ATOM    404  O   SER A  53     -15.094  -8.625   7.125  1.00 90.69           O  
ATOM    405  OG  SER A  53     -16.750 -11.555   8.484  1.00 90.69           O  
ATOM    406  N   HIS A  54     -14.008 -10.547   7.410  1.00 91.75           N  
ATOM    407  CA  HIS A  54     -13.469 -10.617   6.055  1.00 91.75           C  
ATOM    408  C   HIS A  54     -13.414 -12.062   5.562  1.00 91.75           C  
ATOM    409  CB  HIS A  54     -12.070  -9.992   5.996  1.00 91.75           C  
ATOM    410  O   HIS A  54     -13.391 -12.992   6.363  1.00 91.75           O  
ATOM    411  CG  HIS A  54     -11.078 -10.672   6.879  1.00 91.75           C  
ATOM    412  CD2 HIS A  54     -10.641 -10.383   8.125  1.00 91.75           C  
ATOM    413  ND1 HIS A  54     -10.391 -11.805   6.492  1.00 91.75           N  
ATOM    414  CE1 HIS A  54      -9.578 -12.180   7.469  1.00 91.75           C  
ATOM    415  NE2 HIS A  54      -9.711 -11.328   8.469  1.00 91.75           N  
ATOM    416  N   ASN A  55     -13.367 -12.234   4.305  1.00 90.00           N  
ATOM    417  CA  ASN A  55     -13.492 -13.570   3.738  1.00 90.00           C  
ATOM    418  C   ASN A  55     -12.133 -14.180   3.414  1.00 90.00           C  
ATOM    419  CB  ASN A  55     -14.375 -13.539   2.486  1.00 90.00           C  
ATOM    420  O   ASN A  55     -12.055 -15.305   2.918  1.00 90.00           O  
ATOM    421  CG  ASN A  55     -13.766 -12.727   1.364  1.00 90.00           C  
ATOM    422  ND2 ASN A  55     -14.516 -12.531   0.292  1.00 90.00           N  
ATOM    423  OD1 ASN A  55     -12.617 -12.273   1.462  1.00 90.00           O  
ATOM    424  N   GLY A  56     -11.062 -13.391   3.727  1.00 90.75           N  
ATOM    425  CA  GLY A  56      -9.703 -13.875   3.562  1.00 90.75           C  
ATOM    426  C   GLY A  56      -9.328 -14.117   2.113  1.00 90.75           C  
ATOM    427  O   GLY A  56      -8.289 -14.719   1.828  1.00 90.75           O  
ATOM    428  N   LYS A  57     -10.188 -13.766   1.213  1.00 92.00           N  
ATOM    429  CA  LYS A  57      -9.969 -14.000  -0.212  1.00 92.00           C  
ATOM    430  C   LYS A  57      -9.727 -12.688  -0.953  1.00 92.00           C  
ATOM    431  CB  LYS A  57     -11.164 -14.734  -0.824  1.00 92.00           C  
ATOM    432  O   LYS A  57     -10.406 -11.695  -0.706  1.00 92.00           O  
ATOM    433  CG  LYS A  57     -11.477 -16.078  -0.170  1.00 92.00           C  
ATOM    434  CD  LYS A  57     -12.734 -16.703  -0.745  1.00 92.00           C  
ATOM    435  CE  LYS A  57     -13.070 -18.016  -0.061  1.00 92.00           C  
ATOM    436  NZ  LYS A  57     -14.336 -18.609  -0.589  1.00 92.00           N  
ATOM    437  N   LEU A  58      -8.773 -12.711  -1.880  1.00 93.38           N  
ATOM    438  CA  LEU A  58      -8.594 -11.602  -2.805  1.00 93.38           C  
ATOM    439  C   LEU A  58      -9.508 -11.734  -4.012  1.00 93.38           C  
ATOM    440  CB  LEU A  58      -7.133 -11.516  -3.266  1.00 93.38           C  
ATOM    441  O   LEU A  58      -9.484 -12.758  -4.703  1.00 93.38           O  
ATOM    442  CG  LEU A  58      -6.082 -11.344  -2.166  1.00 93.38           C  
ATOM    443  CD1 LEU A  58      -4.684 -11.328  -2.770  1.00 93.38           C  
ATOM    444  CD2 LEU A  58      -6.344 -10.062  -1.375  1.00 93.38           C  
ATOM    445  N   CYS A  59     -10.312 -10.703  -4.250  1.00 93.12           N  
ATOM    446  CA  CYS A  59     -11.391 -10.828  -5.230  1.00 93.12           C  
ATOM    447  C   CYS A  59     -11.234  -9.789  -6.336  1.00 93.12           C  
ATOM    448  CB  CYS A  59     -12.750 -10.672  -4.555  1.00 93.12           C  
ATOM    449  O   CYS A  59     -10.539  -8.789  -6.164  1.00 93.12           O  
ATOM    450  SG  CYS A  59     -13.047 -11.867  -3.230  1.00 93.12           S  
ATOM    451  N   SER A  60     -11.883 -10.078  -7.402  1.00 92.38           N  
ATOM    452  CA  SER A  60     -11.953  -9.133  -8.516  1.00 92.38           C  
ATOM    453  C   SER A  60     -12.844  -7.941  -8.164  1.00 92.38           C  
ATOM    454  CB  SER A  60     -12.484  -9.820  -9.773  1.00 92.38           C  
ATOM    455  O   SER A  60     -13.781  -8.070  -7.375  1.00 92.38           O  
ATOM    456  OG  SER A  60     -11.641 -10.891 -10.148  1.00 92.38           O  
ATOM    457  N   MET A  61     -12.508  -6.809  -8.781  1.00 89.44           N  
ATOM    458  CA  MET A  61     -13.289  -5.590  -8.594  1.00 89.44           C  
ATOM    459  C   MET A  61     -13.758  -5.035  -9.938  1.00 89.44           C  
ATOM    460  CB  MET A  61     -12.477  -4.535  -7.848  1.00 89.44           C  
ATOM    461  O   MET A  61     -12.984  -4.977 -10.891  1.00 89.44           O  
ATOM    462  CG  MET A  61     -12.195  -4.887  -6.398  1.00 89.44           C  
ATOM    463  SD  MET A  61     -11.266  -3.572  -5.520  1.00 89.44           S  
ATOM    464  CE  MET A  61     -12.516  -2.260  -5.488  1.00 89.44           C  
ATOM    465  N   ASN A  62     -15.055  -4.668 -10.023  1.00 83.44           N  
ATOM    466  CA  ASN A  62     -15.633  -4.059 -11.219  1.00 83.44           C  
ATOM    467  C   ASN A  62     -15.383  -4.910 -12.453  1.00 83.44           C  
ATOM    468  CB  ASN A  62     -15.070  -2.646 -11.422  1.00 83.44           C  
ATOM    469  O   ASN A  62     -15.039  -4.387 -13.516  1.00 83.44           O  
ATOM    470  CG  ASN A  62     -15.477  -1.692 -10.312  1.00 83.44           C  
ATOM    471  ND2 ASN A  62     -14.617  -0.719 -10.031  1.00 83.44           N  
ATOM    472  OD1 ASN A  62     -16.547  -1.828  -9.719  1.00 83.44           O  
ATOM    473  N   GLY A  63     -15.312  -6.270 -12.297  1.00 83.50           N  
ATOM    474  CA  GLY A  63     -15.266  -7.180 -13.430  1.00 83.50           C  
ATOM    475  C   GLY A  63     -13.859  -7.434 -13.930  1.00 83.50           C  
ATOM    476  O   GLY A  63     -13.656  -8.172 -14.898  1.00 83.50           O  
ATOM    477  N   ASN A  64     -12.828  -6.793 -13.258  1.00 88.50           N  
ATOM    478  CA  ASN A  64     -11.422  -6.988 -13.586  1.00 88.50           C  
ATOM    479  C   ASN A  64     -10.680  -7.734 -12.484  1.00 88.50           C  
ATOM    480  CB  ASN A  64     -10.742  -5.645 -13.875  1.00 88.50           C  
ATOM    481  O   ASN A  64     -10.844  -7.422 -11.305  1.00 88.50           O  
ATOM    482  CG  ASN A  64     -11.320  -4.945 -15.086  1.00 88.50           C  
ATOM    483  ND2 ASN A  64     -11.391  -3.621 -15.031  1.00 88.50           N  
ATOM    484  OD1 ASN A  64     -11.695  -5.590 -16.062  1.00 88.50           O  
ATOM    485  N   ALA A  65      -9.898  -8.727 -12.828  1.00 91.00           N  
ATOM    486  CA  ALA A  65      -9.094  -9.484 -11.875  1.00 91.00           C  
ATOM    487  C   ALA A  65      -7.871  -8.688 -11.430  1.00 91.00           C  
ATOM    488  CB  ALA A  65      -8.664 -10.812 -12.492  1.00 91.00           C  
ATOM    489  O   ALA A  65      -7.336  -7.883 -12.188  1.00 91.00           O  
ATOM    490  N   PRO A  66      -7.496  -8.906 -10.180  1.00 92.56           N  
ATOM    491  CA  PRO A  66      -6.262  -8.250  -9.734  1.00 92.56           C  
ATOM    492  C   PRO A  66      -5.020  -8.797 -10.445  1.00 92.56           C  
ATOM    493  CB  PRO A  66      -6.215  -8.562  -8.242  1.00 92.56           C  
ATOM    494  O   PRO A  66      -5.012  -9.945 -10.891  1.00 92.56           O  
ATOM    495  CG  PRO A  66      -6.969  -9.844  -8.094  1.00 92.56           C  
ATOM    496  CD  PRO A  66      -8.039  -9.891  -9.141  1.00 92.56           C  
ATOM    497  N   LEU A  67      -3.967  -7.930 -10.539  1.00 92.69           N  
ATOM    498  CA  LEU A  67      -2.678  -8.359 -11.070  1.00 92.69           C  
ATOM    499  C   LEU A  67      -1.774  -8.867  -9.953  1.00 92.69           C  
ATOM    500  CB  LEU A  67      -1.992  -7.211 -11.812  1.00 92.69           C  
ATOM    501  O   LEU A  67      -1.326  -8.086  -9.109  1.00 92.69           O  
ATOM    502  CG  LEU A  67      -0.604  -7.504 -12.383  1.00 92.69           C  
ATOM    503  CD1 LEU A  67      -0.692  -8.578 -13.461  1.00 92.69           C  
ATOM    504  CD2 LEU A  67       0.026  -6.230 -12.938  1.00 92.69           C  
ATOM    505  N   GLN A  68      -1.622 -10.156  -9.969  1.00 92.75           N  
ATOM    506  CA  GLN A  68      -0.750 -10.773  -8.977  1.00 92.75           C  
ATOM    507  C   GLN A  68       0.682 -10.883  -9.492  1.00 92.75           C  
ATOM    508  CB  GLN A  68      -1.274 -12.156  -8.578  1.00 92.75           C  
ATOM    509  O   GLN A  68       0.944 -11.594 -10.461  1.00 92.75           O  
ATOM    510  CG  GLN A  68      -0.573 -12.758  -7.371  1.00 92.75           C  
ATOM    511  CD  GLN A  68      -1.281 -13.984  -6.836  1.00 92.75           C  
ATOM    512  NE2 GLN A  68      -0.938 -14.383  -5.617  1.00 92.75           N  
ATOM    513  OE1 GLN A  68      -2.131 -14.578  -7.512  1.00 92.75           O  
ATOM    514  N   LEU A  69       1.634 -10.180  -8.719  1.00 93.56           N  
ATOM    515  CA  LEU A  69       3.014 -10.109  -9.195  1.00 93.56           C  
ATOM    516  C   LEU A  69       3.797 -11.344  -8.773  1.00 93.56           C  
ATOM    517  CB  LEU A  69       3.699  -8.852  -8.648  1.00 93.56           C  
ATOM    518  O   LEU A  69       4.859 -11.633  -9.328  1.00 93.56           O  
ATOM    519  CG  LEU A  69       3.135  -7.512  -9.125  1.00 93.56           C  
ATOM    520  CD1 LEU A  69       3.969  -6.359  -8.570  1.00 93.56           C  
ATOM    521  CD2 LEU A  69       3.086  -7.461 -10.648  1.00 93.56           C  
ATOM    522  N   GLY A  70       3.229 -12.188  -7.840  1.00 91.94           N  
ATOM    523  CA  GLY A  70       3.906 -13.383  -7.371  1.00 91.94           C  
ATOM    524  C   GLY A  70       5.230 -13.094  -6.688  1.00 91.94           C  
ATOM    525  O   GLY A  70       5.289 -12.273  -5.766  1.00 91.94           O  
ATOM    526  N   ASP A  71       6.289 -13.750  -7.184  1.00 93.06           N  
ATOM    527  CA  ASP A  71       7.617 -13.578  -6.602  1.00 93.06           C  
ATOM    528  C   ASP A  71       8.312 -12.344  -7.172  1.00 93.06           C  
ATOM    529  CB  ASP A  71       8.469 -14.820  -6.844  1.00 93.06           C  
ATOM    530  O   ASP A  71       9.492 -12.109  -6.902  1.00 93.06           O  
ATOM    531  CG  ASP A  71       8.086 -15.992  -5.953  1.00 93.06           C  
ATOM    532  OD1 ASP A  71       7.484 -15.766  -4.879  1.00 93.06           O  
ATOM    533  OD2 ASP A  71       8.375 -17.141  -6.332  1.00 93.06           O  
ATOM    534  N   CYS A  72       7.625 -11.578  -7.953  1.00 95.00           N  
ATOM    535  CA  CYS A  72       8.180 -10.375  -8.555  1.00 95.00           C  
ATOM    536  C   CYS A  72       7.668  -9.125  -7.844  1.00 95.00           C  
ATOM    537  CB  CYS A  72       7.840 -10.305 -10.039  1.00 95.00           C  
ATOM    538  O   CYS A  72       6.535  -9.102  -7.367  1.00 95.00           O  
ATOM    539  SG  CYS A  72       8.484 -11.695 -11.000  1.00 95.00           S  
ATOM    540  N   ASP A  73       8.531  -8.109  -7.801  1.00 94.25           N  
ATOM    541  CA  ASP A  73       8.062  -6.805  -7.344  1.00 94.25           C  
ATOM    542  C   ASP A  73       7.836  -5.859  -8.523  1.00 94.25           C  
ATOM    543  CB  ASP A  73       9.070  -6.191  -6.363  1.00 94.25           C  
ATOM    544  O   ASP A  73       7.996  -6.250  -9.680  1.00 94.25           O  
ATOM    545  CG  ASP A  73      10.422  -5.906  -6.996  1.00 94.25           C  
ATOM    546  OD1 ASP A  73      10.531  -5.961  -8.242  1.00 94.25           O  
ATOM    547  OD2 ASP A  73      11.375  -5.633  -6.242  1.00 94.25           O  
ATOM    548  N   VAL A  74       7.316  -4.703  -8.234  1.00 93.44           N  
ATOM    549  CA  VAL A  74       6.945  -3.746  -9.273  1.00 93.44           C  
ATOM    550  C   VAL A  74       8.148  -3.453 -10.164  1.00 93.44           C  
ATOM    551  CB  VAL A  74       6.402  -2.434  -8.664  1.00 93.44           C  
ATOM    552  O   VAL A  74       8.023  -3.379 -11.383  1.00 93.44           O  
ATOM    553  CG1 VAL A  74       6.215  -1.372  -9.742  1.00 93.44           C  
ATOM    554  CG2 VAL A  74       5.086  -2.689  -7.930  1.00 93.44           C  
ATOM    555  N   ALA A  75       9.320  -3.307  -9.594  1.00 94.69           N  
ATOM    556  CA  ALA A  75      10.547  -3.057 -10.352  1.00 94.69           C  
ATOM    557  C   ALA A  75      10.844  -4.207 -11.305  1.00 94.69           C  
ATOM    558  CB  ALA A  75      11.719  -2.836  -9.398  1.00 94.69           C  
ATOM    559  O   ALA A  75      11.172  -3.980 -12.469  1.00 94.69           O  
ATOM    560  N   GLY A  76      10.781  -5.430 -10.797  1.00 94.81           N  
ATOM    561  CA  GLY A  76      10.977  -6.602 -11.641  1.00 94.81           C  
ATOM    562  C   GLY A  76      10.008  -6.668 -12.805  1.00 94.81           C  
ATOM    563  O   GLY A  76      10.398  -7.035 -13.922  1.00 94.81           O  
ATOM    564  N   TRP A  77       8.781  -6.344 -12.539  1.00 94.44           N  
ATOM    565  CA  TRP A  77       7.719  -6.344 -13.539  1.00 94.44           C  
ATOM    566  C   TRP A  77       7.973  -5.289 -14.609  1.00 94.44           C  
ATOM    567  CB  TRP A  77       6.359  -6.102 -12.875  1.00 94.44           C  
ATOM    568  O   TRP A  77       7.973  -5.598 -15.805  1.00 94.44           O  
ATOM    569  CG  TRP A  77       5.234  -5.902 -13.844  1.00 94.44           C  
ATOM    570  CD1 TRP A  77       5.043  -6.562 -15.031  1.00 94.44           C  
ATOM    571  CD2 TRP A  77       4.148  -4.980 -13.719  1.00 94.44           C  
ATOM    572  CE2 TRP A  77       3.334  -5.133 -14.867  1.00 94.44           C  
ATOM    573  CE3 TRP A  77       3.785  -4.035 -12.750  1.00 94.44           C  
ATOM    574  NE1 TRP A  77       3.900  -6.105 -15.648  1.00 94.44           N  
ATOM    575  CH2 TRP A  77       1.844  -3.461 -14.102  1.00 94.44           C  
ATOM    576  CZ2 TRP A  77       2.176  -4.379 -15.062  1.00 94.44           C  
ATOM    577  CZ3 TRP A  77       2.633  -3.285 -12.953  1.00 94.44           C  
ATOM    578  N   ILE A  78       8.258  -4.047 -14.250  1.00 94.50           N  
ATOM    579  CA  ILE A  78       8.344  -2.939 -15.195  1.00 94.50           C  
ATOM    580  C   ILE A  78       9.672  -3.008 -15.953  1.00 94.50           C  
ATOM    581  CB  ILE A  78       8.203  -1.576 -14.484  1.00 94.50           C  
ATOM    582  O   ILE A  78       9.742  -2.639 -17.125  1.00 94.50           O  
ATOM    583  CG1 ILE A  78       9.188  -1.479 -13.312  1.00 94.50           C  
ATOM    584  CG2 ILE A  78       6.762  -1.363 -14.008  1.00 94.50           C  
ATOM    585  CD1 ILE A  78       9.234  -0.108 -12.656  1.00 94.50           C  
ATOM    586  N   LEU A  79      10.766  -3.438 -15.320  1.00 95.69           N  
ATOM    587  CA  LEU A  79      12.062  -3.557 -15.969  1.00 95.69           C  
ATOM    588  C   LEU A  79      12.094  -4.762 -16.906  1.00 95.69           C  
ATOM    589  CB  LEU A  79      13.180  -3.672 -14.930  1.00 95.69           C  
ATOM    590  O   LEU A  79      12.859  -4.785 -17.875  1.00 95.69           O  
ATOM    591  CG  LEU A  79      13.500  -2.408 -14.133  1.00 95.69           C  
ATOM    592  CD1 LEU A  79      14.430  -2.734 -12.969  1.00 95.69           C  
ATOM    593  CD2 LEU A  79      14.109  -1.343 -15.031  1.00 95.69           C  
ATOM    594  N   GLY A  80      11.172  -5.684 -16.609  1.00 94.94           N  
ATOM    595  CA  GLY A  80      11.102  -6.891 -17.406  1.00 94.94           C  
ATOM    596  C   GLY A  80      12.109  -7.945 -17.000  1.00 94.94           C  
ATOM    597  O   GLY A  80      12.781  -8.531 -17.844  1.00 94.94           O  
ATOM    598  N   ASN A  81      12.242  -8.133 -15.695  1.00 95.38           N  
ATOM    599  CA  ASN A  81      13.055  -9.242 -15.211  1.00 95.38           C  
ATOM    600  C   ASN A  81      12.648 -10.562 -15.867  1.00 95.38           C  
ATOM    601  CB  ASN A  81      12.961  -9.359 -13.688  1.00 95.38           C  
ATOM    602  O   ASN A  81      11.469 -10.898 -15.922  1.00 95.38           O  
ATOM    603  CG  ASN A  81      13.945 -10.359 -13.117  1.00 95.38           C  
ATOM    604  ND2 ASN A  81      14.555 -10.008 -11.992  1.00 95.38           N  
ATOM    605  OD1 ASN A  81      14.156 -11.430 -13.680  1.00 95.38           O  
ATOM    606  N   PRO A  82      13.578 -11.242 -16.406  1.00 94.06           N  
ATOM    607  CA  PRO A  82      13.273 -12.469 -17.141  1.00 94.06           C  
ATOM    608  C   PRO A  82      12.469 -13.477 -16.328  1.00 94.06           C  
ATOM    609  CB  PRO A  82      14.656 -13.023 -17.484  1.00 94.06           C  
ATOM    610  O   PRO A  82      11.672 -14.234 -16.875  1.00 94.06           O  
ATOM    611  CG  PRO A  82      15.555 -11.828 -17.516  1.00 94.06           C  
ATOM    612  CD  PRO A  82      15.070 -10.836 -16.500  1.00 94.06           C  
ATOM    613  N   GLU A  83      12.625 -13.445 -15.008  1.00 93.56           N  
ATOM    614  CA  GLU A  83      11.875 -14.336 -14.125  1.00 93.56           C  
ATOM    615  C   GLU A  83      10.438 -13.859 -13.961  1.00 93.56           C  
ATOM    616  CB  GLU A  83      12.562 -14.430 -12.758  1.00 93.56           C  
ATOM    617  O   GLU A  83       9.586 -14.609 -13.477  1.00 93.56           O  
ATOM    618  CG  GLU A  83      13.914 -15.133 -12.797  1.00 93.56           C  
ATOM    619  CD  GLU A  83      13.820 -16.594 -13.180  1.00 93.56           C  
ATOM    620  OE1 GLU A  83      14.812 -17.156 -13.695  1.00 93.56           O  
ATOM    621  OE2 GLU A  83      12.742 -17.203 -12.953  1.00 93.56           O  
ATOM    622  N   CYS A  84      10.109 -12.656 -14.461  1.00 94.19           N  
ATOM    623  CA  CYS A  84       8.773 -12.078 -14.336  1.00 94.19           C  
ATOM    624  C   CYS A  84       8.117 -11.938 -15.703  1.00 94.19           C  
ATOM    625  CB  CYS A  84       8.852 -10.719 -13.648  1.00 94.19           C  
ATOM    626  O   CYS A  84       7.172 -11.156 -15.859  1.00 94.19           O  
ATOM    627  SG  CYS A  84       9.547 -10.773 -11.984  1.00 94.19           S  
ATOM    628  N   ASP A  85       8.492 -12.617 -16.703  1.00 89.50           N  
ATOM    629  CA  ASP A  85       8.055 -12.492 -18.094  1.00 89.50           C  
ATOM    630  C   ASP A  85       6.562 -12.766 -18.219  1.00 89.50           C  
ATOM    631  CB  ASP A  85       8.852 -13.445 -18.984  1.00 89.50           C  
ATOM    632  O   ASP A  85       5.887 -12.164 -19.062  1.00 89.50           O  
ATOM    633  CG  ASP A  85      10.203 -12.891 -19.391  1.00 89.50           C  
ATOM    634  OD1 ASP A  85      10.539 -11.750 -19.000  1.00 89.50           O  
ATOM    635  OD2 ASP A  85      10.938 -13.594 -20.125  1.00 89.50           O  
ATOM    636  N   PHE A  86       6.043 -13.641 -17.422  1.00 89.44           N  
ATOM    637  CA  PHE A  86       4.641 -14.039 -17.484  1.00 89.44           C  
ATOM    638  C   PHE A  86       3.727 -12.852 -17.234  1.00 89.44           C  
ATOM    639  CB  PHE A  86       4.352 -15.156 -16.469  1.00 89.44           C  
ATOM    640  O   PHE A  86       2.541 -12.883 -17.562  1.00 89.44           O  
ATOM    641  CG  PHE A  86       4.539 -14.734 -15.039  1.00 89.44           C  
ATOM    642  CD1 PHE A  86       5.781 -14.852 -14.422  1.00 89.44           C  
ATOM    643  CD2 PHE A  86       3.480 -14.211 -14.312  1.00 89.44           C  
ATOM    644  CE1 PHE A  86       5.961 -14.469 -13.102  1.00 89.44           C  
ATOM    645  CE2 PHE A  86       3.650 -13.828 -12.984  1.00 89.44           C  
ATOM    646  CZ  PHE A  86       4.891 -13.953 -12.383  1.00 89.44           C  
ATOM    647  N   LEU A  87       4.277 -11.734 -16.641  1.00 91.38           N  
ATOM    648  CA  LEU A  87       3.508 -10.555 -16.250  1.00 91.38           C  
ATOM    649  C   LEU A  87       3.438  -9.555 -17.406  1.00 91.38           C  
ATOM    650  CB  LEU A  87       4.125  -9.891 -15.023  1.00 91.38           C  
ATOM    651  O   LEU A  87       2.682  -8.578 -17.344  1.00 91.38           O  
ATOM    652  CG  LEU A  87       4.102 -10.703 -13.727  1.00 91.38           C  
ATOM    653  CD1 LEU A  87       4.934 -10.016 -12.648  1.00 91.38           C  
ATOM    654  CD2 LEU A  87       2.668 -10.914 -13.258  1.00 91.38           C  
ATOM    655  N   LEU A  88       4.172  -9.766 -18.484  1.00 85.19           N  
ATOM    656  CA  LEU A  88       4.309  -8.852 -19.609  1.00 85.19           C  
ATOM    657  C   LEU A  88       3.053  -8.867 -20.484  1.00 85.19           C  
ATOM    658  CB  LEU A  88       5.531  -9.219 -20.453  1.00 85.19           C  
ATOM    659  O   LEU A  88       2.791  -7.910 -21.219  1.00 85.19           O  
ATOM    660  CG  LEU A  88       6.895  -9.047 -19.781  1.00 85.19           C  
ATOM    661  CD1 LEU A  88       8.008  -9.523 -20.719  1.00 85.19           C  
ATOM    662  CD2 LEU A  88       7.117  -7.594 -19.375  1.00 85.19           C  
ATOM    663  N   THR A  89       2.107  -9.844 -20.281  1.00 84.25           N  
ATOM    664  CA  THR A  89       0.899  -9.977 -21.078  1.00 84.25           C  
ATOM    665  C   THR A  89      -0.298  -9.352 -20.375  1.00 84.25           C  
ATOM    666  CB  THR A  89       0.599 -11.461 -21.391  1.00 84.25           C  
ATOM    667  O   THR A  89      -1.363  -9.188 -20.984  1.00 84.25           O  
ATOM    668  CG2 THR A  89       1.700 -12.078 -22.250  1.00 84.25           C  
ATOM    669  OG1 THR A  89       0.500 -12.188 -20.156  1.00 84.25           O  
ATOM    670  N   ALA A  90      -0.042  -8.883 -19.156  1.00 84.50           N  
ATOM    671  CA  ALA A  90      -1.127  -8.289 -18.391  1.00 84.50           C  
ATOM    672  C   ALA A  90      -1.464  -6.891 -18.906  1.00 84.50           C  
ATOM    673  CB  ALA A  90      -0.756  -8.234 -16.906  1.00 84.50           C  
ATOM    674  O   ALA A  90      -0.586  -6.031 -19.000  1.00 84.50           O  
ATOM    675  N   ASN A  91      -2.689  -6.637 -19.250  1.00 84.56           N  
ATOM    676  CA  ASN A  91      -3.049  -5.383 -19.906  1.00 84.56           C  
ATOM    677  C   ASN A  91      -4.004  -4.555 -19.047  1.00 84.56           C  
ATOM    678  CB  ASN A  91      -3.664  -5.652 -21.281  1.00 84.56           C  
ATOM    679  O   ASN A  91      -4.027  -3.328 -19.141  1.00 84.56           O  
ATOM    680  CG  ASN A  91      -2.695  -6.320 -22.234  1.00 84.56           C  
ATOM    681  ND2 ASN A  91      -3.195  -6.738 -23.391  1.00 84.56           N  
ATOM    682  OD1 ASN A  91      -1.507  -6.461 -21.922  1.00 84.56           O  
ATOM    683  N   SER A  92      -4.727  -5.238 -18.172  1.00 89.94           N  
ATOM    684  CA  SER A  92      -5.660  -4.531 -17.297  1.00 89.94           C  
ATOM    685  C   SER A  92      -5.863  -5.277 -15.984  1.00 89.94           C  
ATOM    686  CB  SER A  92      -7.008  -4.340 -18.000  1.00 89.94           C  
ATOM    687  O   SER A  92      -5.797  -6.508 -15.945  1.00 89.94           O  
ATOM    688  OG  SER A  92      -7.629  -5.590 -18.250  1.00 89.94           O  
ATOM    689  N   TRP A  93      -6.109  -4.465 -14.938  1.00 91.75           N  
ATOM    690  CA  TRP A  93      -6.281  -5.062 -13.617  1.00 91.75           C  
ATOM    691  C   TRP A  93      -7.129  -4.168 -12.719  1.00 91.75           C  
ATOM    692  CB  TRP A  93      -4.922  -5.328 -12.969  1.00 91.75           C  
ATOM    693  O   TRP A  93      -7.367  -3.002 -13.039  1.00 91.75           O  
ATOM    694  CG  TRP A  93      -4.031  -4.125 -12.906  1.00 91.75           C  
ATOM    695  CD1 TRP A  93      -4.008  -3.166 -11.938  1.00 91.75           C  
ATOM    696  CD2 TRP A  93      -3.037  -3.750 -13.867  1.00 91.75           C  
ATOM    697  CE2 TRP A  93      -2.447  -2.551 -13.406  1.00 91.75           C  
ATOM    698  CE3 TRP A  93      -2.588  -4.312 -15.070  1.00 91.75           C  
ATOM    699  NE1 TRP A  93      -3.055  -2.215 -12.227  1.00 91.75           N  
ATOM    700  CH2 TRP A  93      -1.007  -2.477 -15.289  1.00 91.75           C  
ATOM    701  CZ2 TRP A  93      -1.429  -1.904 -14.109  1.00 91.75           C  
ATOM    702  CZ3 TRP A  93      -1.573  -3.668 -15.766  1.00 91.75           C  
ATOM    703  N   SER A  94      -7.730  -4.801 -11.672  1.00 90.06           N  
ATOM    704  CA  SER A  94      -8.438  -4.012 -10.672  1.00 90.06           C  
ATOM    705  C   SER A  94      -7.469  -3.400  -9.664  1.00 90.06           C  
ATOM    706  CB  SER A  94      -9.469  -4.875  -9.938  1.00 90.06           C  
ATOM    707  O   SER A  94      -7.613  -2.238  -9.281  1.00 90.06           O  
ATOM    708  OG  SER A  94      -8.852  -6.016  -9.359  1.00 90.06           O  
ATOM    709  N   TYR A  95      -6.492  -4.023  -9.195  1.00 91.19           N  
ATOM    710  CA  TYR A  95      -5.414  -3.572  -8.328  1.00 91.19           C  
ATOM    711  C   TYR A  95      -4.211  -4.508  -8.414  1.00 91.19           C  
ATOM    712  CB  TYR A  95      -5.898  -3.482  -6.875  1.00 91.19           C  
ATOM    713  O   TYR A  95      -4.320  -5.617  -8.938  1.00 91.19           O  
ATOM    714  CG  TYR A  95      -6.484  -4.770  -6.352  1.00 91.19           C  
ATOM    715  CD1 TYR A  95      -7.840  -5.051  -6.496  1.00 91.19           C  
ATOM    716  CD2 TYR A  95      -5.684  -5.707  -5.707  1.00 91.19           C  
ATOM    717  CE1 TYR A  95      -8.383  -6.238  -6.012  1.00 91.19           C  
ATOM    718  CE2 TYR A  95      -6.215  -6.895  -5.219  1.00 91.19           C  
ATOM    719  OH  TYR A  95      -8.102  -8.328  -4.895  1.00 91.19           O  
ATOM    720  CZ  TYR A  95      -7.566  -7.152  -5.375  1.00 91.19           C  
ATOM    721  N   ILE A  96      -3.010  -4.105  -7.949  1.00 92.38           N  
ATOM    722  CA  ILE A  96      -1.760  -4.852  -8.039  1.00 92.38           C  
ATOM    723  C   ILE A  96      -1.427  -5.469  -6.684  1.00 92.38           C  
ATOM    724  CB  ILE A  96      -0.599  -3.949  -8.516  1.00 92.38           C  
ATOM    725  O   ILE A  96      -1.504  -4.797  -5.652  1.00 92.38           O  
ATOM    726  CG1 ILE A  96      -0.917  -3.352  -9.891  1.00 92.38           C  
ATOM    727  CG2 ILE A  96       0.716  -4.734  -8.555  1.00 92.38           C  
ATOM    728  CD1 ILE A  96       0.008  -2.213 -10.305  1.00 92.38           C  
ATOM    729  N   ILE A  97      -1.077  -6.727  -6.723  1.00 93.12           N  
ATOM    730  CA  ILE A  97      -0.720  -7.434  -5.496  1.00 93.12           C  
ATOM    731  C   ILE A  97       0.771  -7.766  -5.508  1.00 93.12           C  
ATOM    732  CB  ILE A  97      -1.555  -8.719  -5.320  1.00 93.12           C  
ATOM    733  O   ILE A  97       1.259  -8.422  -6.430  1.00 93.12           O  
ATOM    734  CG1 ILE A  97      -3.053  -8.391  -5.320  1.00 93.12           C  
ATOM    735  CG2 ILE A  97      -1.154  -9.453  -4.039  1.00 93.12           C  
ATOM    736  CD1 ILE A  97      -3.955  -9.609  -5.473  1.00 93.12           C  
ATOM    737  N   GLU A  98       1.431  -7.277  -4.465  1.00 93.62           N  
ATOM    738  CA  GLU A  98       2.836  -7.617  -4.258  1.00 93.62           C  
ATOM    739  C   GLU A  98       3.010  -8.523  -3.041  1.00 93.62           C  
ATOM    740  CB  GLU A  98       3.676  -6.348  -4.094  1.00 93.62           C  
ATOM    741  O   GLU A  98       2.383  -8.305  -2.002  1.00 93.62           O  
ATOM    742  CG  GLU A  98       5.176  -6.598  -4.105  1.00 93.62           C  
ATOM    743  CD  GLU A  98       6.000  -5.320  -4.062  1.00 93.62           C  
ATOM    744  OE1 GLU A  98       6.883  -5.195  -3.182  1.00 93.62           O  
ATOM    745  OE2 GLU A  98       5.762  -4.438  -4.918  1.00 93.62           O  
ATOM    746  N   ALA A  99       3.883  -9.461  -3.162  1.00 92.50           N  
ATOM    747  CA  ALA A  99       4.160 -10.336  -2.025  1.00 92.50           C  
ATOM    748  C   ALA A  99       5.008  -9.617  -0.978  1.00 92.50           C  
ATOM    749  CB  ALA A  99       4.863 -11.609  -2.490  1.00 92.50           C  
ATOM    750  O   ALA A  99       5.754  -8.688  -1.302  1.00 92.50           O  
ATOM    751  N   SER A 100       4.918  -9.961   0.251  1.00 89.62           N  
ATOM    752  CA  SER A 100       5.648  -9.352   1.356  1.00 89.62           C  
ATOM    753  C   SER A 100       7.156  -9.484   1.164  1.00 89.62           C  
ATOM    754  CB  SER A 100       5.238  -9.984   2.688  1.00 89.62           C  
ATOM    755  O   SER A 100       7.910  -8.562   1.482  1.00 89.62           O  
ATOM    756  OG  SER A 100       3.863  -9.766   2.945  1.00 89.62           O  
ATOM    757  N   ASN A 101       7.566 -10.555   0.484  1.00 90.19           N  
ATOM    758  CA  ASN A 101       8.984 -10.805   0.223  1.00 90.19           C  
ATOM    759  C   ASN A 101       9.211 -11.297  -1.201  1.00 90.19           C  
ATOM    760  CB  ASN A 101       9.547 -11.805   1.232  1.00 90.19           C  
ATOM    761  O   ASN A 101       9.461 -12.484  -1.417  1.00 90.19           O  
ATOM    762  CG  ASN A 101       9.570 -11.258   2.646  1.00 90.19           C  
ATOM    763  ND2 ASN A 101       9.484 -12.148   3.627  1.00 90.19           N  
ATOM    764  OD1 ASN A 101       9.656 -10.047   2.857  1.00 90.19           O  
ATOM    765  N   PRO A 102       9.133 -10.344  -2.074  1.00 92.19           N  
ATOM    766  CA  PRO A 102       9.344 -10.781  -3.459  1.00 92.19           C  
ATOM    767  C   PRO A 102      10.789 -11.180  -3.738  1.00 92.19           C  
ATOM    768  CB  PRO A 102       8.953  -9.547  -4.277  1.00 92.19           C  
ATOM    769  O   PRO A 102      11.719 -10.562  -3.211  1.00 92.19           O  
ATOM    770  CG  PRO A 102       9.180  -8.391  -3.355  1.00 92.19           C  
ATOM    771  CD  PRO A 102       8.977  -8.859  -1.942  1.00 92.19           C  
ATOM    772  N   LYS A 103      11.039 -12.180  -4.484  1.00 91.19           N  
ATOM    773  CA  LYS A 103      12.359 -12.734  -4.762  1.00 91.19           C  
ATOM    774  C   LYS A 103      12.984 -12.086  -5.996  1.00 91.19           C  
ATOM    775  CB  LYS A 103      12.273 -14.250  -4.949  1.00 91.19           C  
ATOM    776  O   LYS A 103      14.203 -11.969  -6.090  1.00 91.19           O  
ATOM    777  CG  LYS A 103      11.922 -15.016  -3.684  1.00 91.19           C  
ATOM    778  CD  LYS A 103      11.914 -16.516  -3.920  1.00 91.19           C  
ATOM    779  CE  LYS A 103      11.516 -17.281  -2.664  1.00 91.19           C  
ATOM    780  NZ  LYS A 103      11.492 -18.750  -2.895  1.00 91.19           N  
ATOM    781  N   ASN A 104      12.070 -11.641  -6.855  1.00 92.69           N  
ATOM    782  CA  ASN A 104      12.555 -11.195  -8.156  1.00 92.69           C  
ATOM    783  C   ASN A 104      12.227  -9.727  -8.406  1.00 92.69           C  
ATOM    784  CB  ASN A 104      11.961 -12.062  -9.273  1.00 92.69           C  
ATOM    785  O   ASN A 104      11.070  -9.375  -8.641  1.00 92.69           O  
ATOM    786  CG  ASN A 104      12.320 -13.531  -9.125  1.00 92.69           C  
ATOM    787  ND2 ASN A 104      11.305 -14.391  -9.133  1.00 92.69           N  
ATOM    788  OD1 ASN A 104      13.492 -13.891  -9.000  1.00 92.69           O  
ATOM    789  N   GLY A 105      13.156  -8.836  -8.320  1.00 92.88           N  
ATOM    790  CA  GLY A 105      13.148  -7.418  -8.641  1.00 92.88           C  
ATOM    791  C   GLY A 105      14.141  -7.047  -9.727  1.00 92.88           C  
ATOM    792  O   GLY A 105      14.234  -7.727 -10.750  1.00 92.88           O  
ATOM    793  N   ALA A 106      14.828  -6.000  -9.547  1.00 94.50           N  
ATOM    794  CA  ALA A 106      15.914  -5.672 -10.461  1.00 94.50           C  
ATOM    795  C   ALA A 106      17.031  -6.699 -10.375  1.00 94.50           C  
ATOM    796  CB  ALA A 106      16.453  -4.273 -10.172  1.00 94.50           C  
ATOM    797  O   ALA A 106      17.625  -6.895  -9.305  1.00 94.50           O  
ATOM    798  N   CYS A 107      17.219  -7.484 -11.461  1.00 94.12           N  
ATOM    799  CA  CYS A 107      18.172  -8.602 -11.438  1.00 94.12           C  
ATOM    800  C   CYS A 107      19.609  -8.102 -11.516  1.00 94.12           C  
ATOM    801  CB  CYS A 107      17.891  -9.562 -12.594  1.00 94.12           C  
ATOM    802  O   CYS A 107      20.516  -8.727 -10.977  1.00 94.12           O  
ATOM    803  SG  CYS A 107      18.016  -8.797 -14.227  1.00 94.12           S  
ATOM    804  N   TYR A 108      19.953  -6.973 -12.148  1.00 95.31           N  
ATOM    805  CA  TYR A 108      21.266  -6.340 -12.133  1.00 95.31           C  
ATOM    806  C   TYR A 108      21.375  -5.340 -10.992  1.00 95.31           C  
ATOM    807  CB  TYR A 108      21.547  -5.641 -13.469  1.00 95.31           C  
ATOM    808  O   TYR A 108      20.500  -4.492 -10.805  1.00 95.31           O  
ATOM    809  CG  TYR A 108      23.000  -5.391 -13.734  1.00 95.31           C  
ATOM    810  CD1 TYR A 108      23.656  -4.305 -13.156  1.00 95.31           C  
ATOM    811  CD2 TYR A 108      23.734  -6.238 -14.562  1.00 95.31           C  
ATOM    812  CE1 TYR A 108      25.016  -4.070 -13.406  1.00 95.31           C  
ATOM    813  CE2 TYR A 108      25.078  -6.012 -14.812  1.00 95.31           C  
ATOM    814  OH  TYR A 108      27.047  -4.699 -14.477  1.00 95.31           O  
ATOM    815  CZ  TYR A 108      25.719  -4.926 -14.234  1.00 95.31           C  
ATOM    816  N   PRO A 109      22.422  -5.391 -10.195  1.00 94.44           N  
ATOM    817  CA  PRO A 109      22.531  -4.512  -9.031  1.00 94.44           C  
ATOM    818  C   PRO A 109      22.609  -3.035  -9.414  1.00 94.44           C  
ATOM    819  CB  PRO A 109      23.828  -4.977  -8.367  1.00 94.44           C  
ATOM    820  O   PRO A 109      23.250  -2.682 -10.406  1.00 94.44           O  
ATOM    821  CG  PRO A 109      24.625  -5.594  -9.469  1.00 94.44           C  
ATOM    822  CD  PRO A 109      23.672  -6.188 -10.469  1.00 94.44           C  
ATOM    823  N   GLY A 110      21.906  -2.156  -8.656  1.00 93.25           N  
ATOM    824  CA  GLY A 110      21.891  -0.718  -8.875  1.00 93.25           C  
ATOM    825  C   GLY A 110      20.750  -0.016  -8.156  1.00 93.25           C  
ATOM    826  O   GLY A 110      19.922  -0.663  -7.512  1.00 93.25           O  
ATOM    827  N   GLU A 111      20.797   1.273  -8.336  1.00 94.12           N  
ATOM    828  CA  GLU A 111      19.781   2.100  -7.691  1.00 94.12           C  
ATOM    829  C   GLU A 111      18.641   2.414  -8.656  1.00 94.12           C  
ATOM    830  CB  GLU A 111      20.391   3.398  -7.164  1.00 94.12           C  
ATOM    831  O   GLU A 111      18.875   2.705  -9.828  1.00 94.12           O  
ATOM    832  CG  GLU A 111      19.453   4.227  -6.309  1.00 94.12           C  
ATOM    833  CD  GLU A 111      20.062   5.535  -5.836  1.00 94.12           C  
ATOM    834  OE1 GLU A 111      19.359   6.324  -5.160  1.00 94.12           O  
ATOM    835  OE2 GLU A 111      21.250   5.777  -6.141  1.00 94.12           O  
ATOM    836  N   PHE A 112      17.438   2.322  -8.172  1.00 95.38           N  
ATOM    837  CA  PHE A 112      16.250   2.752  -8.914  1.00 95.38           C  
ATOM    838  C   PHE A 112      15.766   4.109  -8.422  1.00 95.38           C  
ATOM    839  CB  PHE A 112      15.133   1.716  -8.789  1.00 95.38           C  
ATOM    840  O   PHE A 112      15.172   4.207  -7.344  1.00 95.38           O  
ATOM    841  CG  PHE A 112      14.133   1.758  -9.922  1.00 95.38           C  
ATOM    842  CD1 PHE A 112      13.742   2.971 -10.477  1.00 95.38           C  
ATOM    843  CD2 PHE A 112      13.594   0.584 -10.430  1.00 95.38           C  
ATOM    844  CE1 PHE A 112      12.820   3.012 -11.523  1.00 95.38           C  
ATOM    845  CE2 PHE A 112      12.680   0.618 -11.477  1.00 95.38           C  
ATOM    846  CZ  PHE A 112      12.289   1.833 -12.016  1.00 95.38           C  
ATOM    847  N   ALA A 113      16.016   5.082  -9.188  1.00 93.25           N  
ATOM    848  CA  ALA A 113      15.758   6.461  -8.781  1.00 93.25           C  
ATOM    849  C   ALA A 113      14.258   6.738  -8.695  1.00 93.25           C  
ATOM    850  CB  ALA A 113      16.422   7.434  -9.758  1.00 93.25           C  
ATOM    851  O   ALA A 113      13.516   6.457  -9.641  1.00 93.25           O  
ATOM    852  N   ASP A 114      13.820   7.281  -7.449  1.00 90.25           N  
ATOM    853  CA  ASP A 114      12.453   7.719  -7.199  1.00 90.25           C  
ATOM    854  C   ASP A 114      11.461   6.574  -7.391  1.00 90.25           C  
ATOM    855  CB  ASP A 114      12.086   8.883  -8.125  1.00 90.25           C  
ATOM    856  O   ASP A 114      10.414   6.746  -8.016  1.00 90.25           O  
ATOM    857  CG  ASP A 114      12.969  10.102  -7.918  1.00 90.25           C  
ATOM    858  OD1 ASP A 114      13.227  10.484  -6.754  1.00 90.25           O  
ATOM    859  OD2 ASP A 114      13.414  10.688  -8.930  1.00 90.25           O  
ATOM    860  N   TYR A 115      11.789   5.332  -6.980  1.00 91.06           N  
ATOM    861  CA  TYR A 115      11.023   4.102  -7.129  1.00 91.06           C  
ATOM    862  C   TYR A 115       9.672   4.215  -6.426  1.00 91.06           C  
ATOM    863  CB  TYR A 115      11.805   2.910  -6.566  1.00 91.06           C  
ATOM    864  O   TYR A 115       8.648   3.795  -6.969  1.00 91.06           O  
ATOM    865  CG  TYR A 115      11.047   1.607  -6.617  1.00 91.06           C  
ATOM    866  CD1 TYR A 115      10.727   0.917  -5.449  1.00 91.06           C  
ATOM    867  CD2 TYR A 115      10.648   1.062  -7.832  1.00 91.06           C  
ATOM    868  CE1 TYR A 115      10.031  -0.286  -5.492  1.00 91.06           C  
ATOM    869  CE2 TYR A 115       9.953  -0.140  -7.887  1.00 91.06           C  
ATOM    870  OH  TYR A 115       8.953  -1.995  -6.762  1.00 91.06           O  
ATOM    871  CZ  TYR A 115       9.648  -0.805  -6.715  1.00 91.06           C  
ATOM    872  N   GLU A 116       9.609   4.750  -5.254  1.00 86.44           N  
ATOM    873  CA  GLU A 116       8.367   4.879  -4.492  1.00 86.44           C  
ATOM    874  C   GLU A 116       7.375   5.793  -5.207  1.00 86.44           C  
ATOM    875  CB  GLU A 116       8.648   5.410  -3.086  1.00 86.44           C  
ATOM    876  O   GLU A 116       6.168   5.543  -5.191  1.00 86.44           O  
ATOM    877  CG  GLU A 116       9.406   4.430  -2.203  1.00 86.44           C  
ATOM    878  CD  GLU A 116       8.695   3.100  -2.027  1.00 86.44           C  
ATOM    879  OE1 GLU A 116       9.375   2.066  -1.846  1.00 86.44           O  
ATOM    880  OE2 GLU A 116       7.445   3.092  -2.074  1.00 86.44           O  
ATOM    881  N   GLU A 117       7.934   6.859  -5.812  1.00 87.38           N  
ATOM    882  CA  GLU A 117       7.102   7.750  -6.617  1.00 87.38           C  
ATOM    883  C   GLU A 117       6.496   7.012  -7.805  1.00 87.38           C  
ATOM    884  CB  GLU A 117       7.914   8.953  -7.102  1.00 87.38           C  
ATOM    885  O   GLU A 117       5.328   7.223  -8.141  1.00 87.38           O  
ATOM    886  CG  GLU A 117       7.082  10.016  -7.801  1.00 87.38           C  
ATOM    887  CD  GLU A 117       7.883  11.250  -8.195  1.00 87.38           C  
ATOM    888  OE1 GLU A 117       7.324  12.148  -8.859  1.00 87.38           O  
ATOM    889  OE2 GLU A 117       9.078  11.312  -7.828  1.00 87.38           O  
ATOM    890  N   LEU A 118       7.281   6.250  -8.438  1.00 90.62           N  
ATOM    891  CA  LEU A 118       6.781   5.438  -9.539  1.00 90.62           C  
ATOM    892  C   LEU A 118       5.684   4.492  -9.070  1.00 90.62           C  
ATOM    893  CB  LEU A 118       7.926   4.641 -10.180  1.00 90.62           C  
ATOM    894  O   LEU A 118       4.652   4.355  -9.727  1.00 90.62           O  
ATOM    895  CG  LEU A 118       7.531   3.664 -11.289  1.00 90.62           C  
ATOM    896  CD1 LEU A 118       6.965   4.426 -12.484  1.00 90.62           C  
ATOM    897  CD2 LEU A 118       8.734   2.820 -11.703  1.00 90.62           C  
ATOM    898  N   ARG A 119       5.941   3.844  -7.969  1.00 90.31           N  
ATOM    899  CA  ARG A 119       4.969   2.926  -7.383  1.00 90.31           C  
ATOM    900  C   ARG A 119       3.635   3.623  -7.141  1.00 90.31           C  
ATOM    901  CB  ARG A 119       5.504   2.344  -6.074  1.00 90.31           C  
ATOM    902  O   ARG A 119       2.576   3.064  -7.430  1.00 90.31           O  
ATOM    903  CG  ARG A 119       5.262   0.851  -5.922  1.00 90.31           C  
ATOM    904  CD  ARG A 119       5.730   0.339  -4.566  1.00 90.31           C  
ATOM    905  NE  ARG A 119       5.047  -0.895  -4.188  1.00 90.31           N  
ATOM    906  NH1 ARG A 119       5.000  -0.423  -1.928  1.00 90.31           N  
ATOM    907  NH2 ARG A 119       4.098  -2.377  -2.715  1.00 90.31           N  
ATOM    908  CZ  ARG A 119       4.715  -1.229  -2.945  1.00 90.31           C  
ATOM    909  N   GLU A 120       3.699   4.734  -6.637  1.00 85.56           N  
ATOM    910  CA  GLU A 120       2.506   5.535  -6.395  1.00 85.56           C  
ATOM    911  C   GLU A 120       1.777   5.852  -7.699  1.00 85.56           C  
ATOM    912  CB  GLU A 120       2.867   6.836  -5.668  1.00 85.56           C  
ATOM    913  O   GLU A 120       0.547   5.793  -7.758  1.00 85.56           O  
ATOM    914  CG  GLU A 120       1.661   7.668  -5.258  1.00 85.56           C  
ATOM    915  CD  GLU A 120       2.035   8.945  -4.520  1.00 85.56           C  
ATOM    916  OE1 GLU A 120       1.129   9.742  -4.188  1.00 85.56           O  
ATOM    917  OE2 GLU A 120       3.244   9.148  -4.273  1.00 85.56           O  
ATOM    918  N   GLN A 121       2.559   6.266  -8.680  1.00 87.06           N  
ATOM    919  CA  GLN A 121       1.963   6.535  -9.984  1.00 87.06           C  
ATOM    920  C   GLN A 121       1.241   5.305 -10.523  1.00 87.06           C  
ATOM    921  CB  GLN A 121       3.031   7.000 -10.977  1.00 87.06           C  
ATOM    922  O   GLN A 121       0.125   5.410 -11.039  1.00 87.06           O  
ATOM    923  CG  GLN A 121       3.594   8.383 -10.672  1.00 87.06           C  
ATOM    924  CD  GLN A 121       2.557   9.477 -10.805  1.00 87.06           C  
ATOM    925  NE2 GLN A 121       2.588  10.438  -9.883  1.00 87.06           N  
ATOM    926  OE1 GLN A 121       1.733   9.469 -11.727  1.00 87.06           O  
ATOM    927  N   LEU A 122       1.854   4.223 -10.383  1.00 89.69           N  
ATOM    928  CA  LEU A 122       1.311   2.980 -10.914  1.00 89.69           C  
ATOM    929  C   LEU A 122       0.088   2.533 -10.125  1.00 89.69           C  
ATOM    930  CB  LEU A 122       2.373   1.880 -10.906  1.00 89.69           C  
ATOM    931  O   LEU A 122      -0.751   1.789 -10.633  1.00 89.69           O  
ATOM    932  CG  LEU A 122       3.488   1.998 -11.945  1.00 89.69           C  
ATOM    933  CD1 LEU A 122       4.527   0.904 -11.734  1.00 89.69           C  
ATOM    934  CD2 LEU A 122       2.910   1.932 -13.352  1.00 89.69           C  
ATOM    935  N   SER A 123       0.026   2.947  -8.875  1.00 86.12           N  
ATOM    936  CA  SER A 123      -1.109   2.592  -8.031  1.00 86.12           C  
ATOM    937  C   SER A 123      -2.400   3.215  -8.555  1.00 86.12           C  
ATOM    938  CB  SER A 123      -0.866   3.039  -6.586  1.00 86.12           C  
ATOM    939  O   SER A 123      -3.496   2.750  -8.227  1.00 86.12           O  
ATOM    940  OG  SER A 123      -0.940   4.449  -6.480  1.00 86.12           O  
ATOM    941  N   THR A 124      -2.297   4.156  -9.383  1.00 85.44           N  
ATOM    942  CA  THR A 124      -3.463   4.852  -9.914  1.00 85.44           C  
ATOM    943  C   THR A 124      -3.777   4.379 -11.328  1.00 85.44           C  
ATOM    944  CB  THR A 124      -3.252   6.379  -9.914  1.00 85.44           C  
ATOM    945  O   THR A 124      -4.766   4.805 -11.930  1.00 85.44           O  
ATOM    946  CG2 THR A 124      -2.977   6.895  -8.508  1.00 85.44           C  
ATOM    947  OG1 THR A 124      -2.137   6.699 -10.758  1.00 85.44           O  
ATOM    948  N   VAL A 125      -2.998   3.438 -11.844  1.00 88.25           N  
ATOM    949  CA  VAL A 125      -3.109   2.959 -13.219  1.00 88.25           C  
ATOM    950  C   VAL A 125      -3.918   1.664 -13.250  1.00 88.25           C  
ATOM    951  CB  VAL A 125      -1.721   2.734 -13.859  1.00 88.25           C  
ATOM    952  O   VAL A 125      -3.680   0.756 -12.453  1.00 88.25           O  
ATOM    953  CG1 VAL A 125      -1.858   2.129 -15.258  1.00 88.25           C  
ATOM    954  CG2 VAL A 125      -0.943   4.047 -13.922  1.00 88.25           C  
ATOM    955  N   SER A 126      -4.875   1.569 -14.125  1.00 87.00           N  
ATOM    956  CA  SER A 126      -5.762   0.413 -14.203  1.00 87.00           C  
ATOM    957  C   SER A 126      -5.453  -0.442 -15.422  1.00 87.00           C  
ATOM    958  CB  SER A 126      -7.223   0.859 -14.234  1.00 87.00           C  
ATOM    959  O   SER A 126      -5.844  -1.610 -15.484  1.00 87.00           O  
ATOM    960  OG  SER A 126      -7.453   1.752 -15.305  1.00 87.00           O  
ATOM    961  N   SER A 127      -4.688   0.106 -16.297  1.00 89.12           N  
ATOM    962  CA  SER A 127      -4.277  -0.631 -17.484  1.00 89.12           C  
ATOM    963  C   SER A 127      -2.973  -0.078 -18.062  1.00 89.12           C  
ATOM    964  CB  SER A 127      -5.367  -0.583 -18.562  1.00 89.12           C  
ATOM    965  O   SER A 127      -2.730   1.130 -18.000  1.00 89.12           O  
ATOM    966  OG  SER A 127      -4.898  -1.117 -19.781  1.00 89.12           O  
ATOM    967  N   LEU A 128      -2.162  -1.092 -18.594  1.00 90.62           N  
ATOM    968  CA  LEU A 128      -0.901  -0.741 -19.234  1.00 90.62           C  
ATOM    969  C   LEU A 128      -0.781  -1.412 -20.609  1.00 90.62           C  
ATOM    970  CB  LEU A 128       0.282  -1.143 -18.359  1.00 90.62           C  
ATOM    971  O   LEU A 128      -1.051  -2.607 -20.734  1.00 90.62           O  
ATOM    972  CG  LEU A 128       1.655  -0.619 -18.781  1.00 90.62           C  
ATOM    973  CD1 LEU A 128       2.549  -0.425 -17.562  1.00 90.62           C  
ATOM    974  CD2 LEU A 128       2.305  -1.570 -19.781  1.00 90.62           C  
ATOM    975  N   GLU A 129      -0.530  -0.579 -21.578  1.00 92.56           N  
ATOM    976  CA  GLU A 129      -0.255  -1.130 -22.891  1.00 92.56           C  
ATOM    977  C   GLU A 129       1.235  -1.076 -23.219  1.00 92.56           C  
ATOM    978  CB  GLU A 129      -1.052  -0.380 -23.969  1.00 92.56           C  
ATOM    979  O   GLU A 129       1.825   0.005 -23.281  1.00 92.56           O  
ATOM    980  CG  GLU A 129      -0.881  -0.946 -25.375  1.00 92.56           C  
ATOM    981  CD  GLU A 129      -1.528  -0.089 -26.438  1.00 92.56           C  
ATOM    982  OE1 GLU A 129      -1.374  -0.404 -27.641  1.00 92.56           O  
ATOM    983  OE2 GLU A 129      -2.193   0.907 -26.078  1.00 92.56           O  
ATOM    984  N   ARG A 130       1.797  -2.223 -23.375  1.00 94.31           N  
ATOM    985  CA  ARG A 130       3.219  -2.354 -23.672  1.00 94.31           C  
ATOM    986  C   ARG A 130       3.477  -2.252 -25.172  1.00 94.31           C  
ATOM    987  CB  ARG A 130       3.762  -3.680 -23.141  1.00 94.31           C  
ATOM    988  O   ARG A 130       2.824  -2.932 -25.969  1.00 94.31           O  
ATOM    989  CG  ARG A 130       5.254  -3.865 -23.359  1.00 94.31           C  
ATOM    990  CD  ARG A 130       5.738  -5.203 -22.812  1.00 94.31           C  
ATOM    991  NE  ARG A 130       7.117  -5.480 -23.219  1.00 94.31           N  
ATOM    992  NH1 ARG A 130       6.551  -6.941 -24.906  1.00 94.31           N  
ATOM    993  NH2 ARG A 130       8.758  -6.477 -24.484  1.00 94.31           N  
ATOM    994  CZ  ARG A 130       7.473  -6.297 -24.203  1.00 94.31           C  
ATOM    995  N   PHE A 131       4.406  -1.404 -25.672  1.00 94.31           N  
ATOM    996  CA  PHE A 131       4.695  -1.258 -27.094  1.00 94.31           C  
ATOM    997  C   PHE A 131       6.160  -0.901 -27.312  1.00 94.31           C  
ATOM    998  CB  PHE A 131       3.797  -0.189 -27.719  1.00 94.31           C  
ATOM    999  O   PHE A 131       6.812  -0.355 -26.406  1.00 94.31           O  
ATOM   1000  CG  PHE A 131       4.020   1.193 -27.156  1.00 94.31           C  
ATOM   1001  CD1 PHE A 131       3.363   1.614 -26.016  1.00 94.31           C  
ATOM   1002  CD2 PHE A 131       4.891   2.072 -27.797  1.00 94.31           C  
ATOM   1003  CE1 PHE A 131       3.568   2.893 -25.500  1.00 94.31           C  
ATOM   1004  CE2 PHE A 131       5.102   3.352 -27.297  1.00 94.31           C  
ATOM   1005  CZ  PHE A 131       4.438   3.760 -26.141  1.00 94.31           C  
ATOM   1006  N   GLU A 132       6.609  -1.217 -28.469  1.00 94.75           N  
ATOM   1007  CA  GLU A 132       8.016  -0.982 -28.797  1.00 94.75           C  
ATOM   1008  C   GLU A 132       8.266   0.485 -29.125  1.00 94.75           C  
ATOM   1009  CB  GLU A 132       8.453  -1.869 -29.969  1.00 94.75           C  
ATOM   1010  O   GLU A 132       7.602   1.054 -30.000  1.00 94.75           O  
ATOM   1011  CG  GLU A 132       9.961  -1.955 -30.141  1.00 94.75           C  
ATOM   1012  CD  GLU A 132      10.383  -2.939 -31.219  1.00 94.75           C  
ATOM   1013  OE1 GLU A 132      11.602  -3.139 -31.422  1.00 94.75           O  
ATOM   1014  OE2 GLU A 132       9.484  -3.518 -31.875  1.00 94.75           O  
ATOM   1015  N   ILE A 133       9.242   1.156 -28.422  1.00 94.44           N  
ATOM   1016  CA  ILE A 133       9.539   2.572 -28.609  1.00 94.44           C  
ATOM   1017  C   ILE A 133      10.820   2.727 -29.422  1.00 94.44           C  
ATOM   1018  CB  ILE A 133       9.664   3.312 -27.266  1.00 94.44           C  
ATOM   1019  O   ILE A 133      10.922   3.611 -30.266  1.00 94.44           O  
ATOM   1020  CG1 ILE A 133       9.664   4.828 -27.484  1.00 94.44           C  
ATOM   1021  CG2 ILE A 133      10.922   2.865 -26.516  1.00 94.44           C  
ATOM   1022  CD1 ILE A 133       9.633   5.641 -26.188  1.00 94.44           C  
ATOM   1023  N   PHE A 134      11.820   1.921 -29.281  1.00 94.44           N  
ATOM   1024  CA  PHE A 134      13.070   1.907 -30.031  1.00 94.44           C  
ATOM   1025  C   PHE A 134      13.398   0.500 -30.516  1.00 94.44           C  
ATOM   1026  CB  PHE A 134      14.219   2.447 -29.172  1.00 94.44           C  
ATOM   1027  O   PHE A 134      14.023  -0.280 -29.781  1.00 94.44           O  
ATOM   1028  CG  PHE A 134      14.070   3.900 -28.797  1.00 94.44           C  
ATOM   1029  CD1 PHE A 134      14.133   4.887 -29.781  1.00 94.44           C  
ATOM   1030  CD2 PHE A 134      13.875   4.281 -27.484  1.00 94.44           C  
ATOM   1031  CE1 PHE A 134      14.000   6.230 -29.438  1.00 94.44           C  
ATOM   1032  CE2 PHE A 134      13.734   5.621 -27.141  1.00 94.44           C  
ATOM   1033  CZ  PHE A 134      13.797   6.598 -28.125  1.00 94.44           C  
ATOM   1034  N   PRO A 135      12.953   0.138 -31.766  1.00 93.00           N  
ATOM   1035  CA  PRO A 135      13.289  -1.183 -32.312  1.00 93.00           C  
ATOM   1036  C   PRO A 135      14.789  -1.376 -32.500  1.00 93.00           C  
ATOM   1037  CB  PRO A 135      12.555  -1.211 -33.656  1.00 93.00           C  
ATOM   1038  O   PRO A 135      15.492  -0.438 -32.875  1.00 93.00           O  
ATOM   1039  CG  PRO A 135      11.484  -0.181 -33.531  1.00 93.00           C  
ATOM   1040  CD  PRO A 135      11.977   0.914 -32.625  1.00 93.00           C  
ATOM   1041  N   LYS A 136      15.344  -2.553 -32.219  1.00 90.00           N  
ATOM   1042  CA  LYS A 136      16.766  -2.867 -32.156  1.00 90.00           C  
ATOM   1043  C   LYS A 136      17.469  -2.525 -33.469  1.00 90.00           C  
ATOM   1044  CB  LYS A 136      16.984  -4.344 -31.828  1.00 90.00           C  
ATOM   1045  O   LYS A 136      18.500  -1.838 -33.469  1.00 90.00           O  
ATOM   1046  CG  LYS A 136      16.547  -4.727 -30.422  1.00 90.00           C  
ATOM   1047  CD  LYS A 136      16.781  -6.207 -30.141  1.00 90.00           C  
ATOM   1048  CE  LYS A 136      16.328  -6.594 -28.734  1.00 90.00           C  
ATOM   1049  NZ  LYS A 136      16.531  -8.047 -28.484  1.00 90.00           N  
ATOM   1050  N   ARG A 137      16.938  -2.879 -34.625  1.00 85.62           N  
ATOM   1051  CA  ARG A 137      17.594  -2.822 -35.938  1.00 85.62           C  
ATOM   1052  C   ARG A 137      17.531  -1.414 -36.500  1.00 85.62           C  
ATOM   1053  CB  ARG A 137      16.953  -3.820 -36.906  1.00 85.62           C  
ATOM   1054  O   ARG A 137      18.484  -0.955 -37.156  1.00 85.62           O  
ATOM   1055  CG  ARG A 137      17.219  -5.273 -36.531  1.00 85.62           C  
ATOM   1056  CD  ARG A 137      16.688  -6.219 -37.625  1.00 85.62           C  
ATOM   1057  NE  ARG A 137      16.906  -7.617 -37.250  1.00 85.62           N  
ATOM   1058  NH1 ARG A 137      16.203  -8.469 -39.281  1.00 85.62           N  
ATOM   1059  NH2 ARG A 137      16.891  -9.883 -37.625  1.00 85.62           N  
ATOM   1060  CZ  ARG A 137      16.672  -8.656 -38.062  1.00 85.62           C  
ATOM   1061  N   THR A 138      16.484  -0.715 -36.125  1.00 89.75           N  
ATOM   1062  CA  THR A 138      16.281   0.577 -36.781  1.00 89.75           C  
ATOM   1063  C   THR A 138      16.812   1.708 -35.906  1.00 89.75           C  
ATOM   1064  CB  THR A 138      14.781   0.818 -37.062  1.00 89.75           C  
ATOM   1065  O   THR A 138      17.297   2.723 -36.406  1.00 89.75           O  
ATOM   1066  CG2 THR A 138      14.258  -0.172 -38.094  1.00 89.75           C  
ATOM   1067  OG1 THR A 138      14.039   0.666 -35.844  1.00 89.75           O  
ATOM   1068  N   SER A 139      16.797   1.494 -34.656  1.00 91.50           N  
ATOM   1069  CA  SER A 139      17.094   2.574 -33.719  1.00 91.50           C  
ATOM   1070  C   SER A 139      18.578   2.621 -33.406  1.00 91.50           C  
ATOM   1071  CB  SER A 139      16.281   2.416 -32.438  1.00 91.50           C  
ATOM   1072  O   SER A 139      19.125   3.688 -33.094  1.00 91.50           O  
ATOM   1073  OG  SER A 139      14.898   2.535 -32.719  1.00 91.50           O  
ATOM   1074  N   TRP A 140      19.234   1.475 -33.531  1.00 91.44           N  
ATOM   1075  CA  TRP A 140      20.656   1.405 -33.156  1.00 91.44           C  
ATOM   1076  C   TRP A 140      21.422   0.555 -34.156  1.00 91.44           C  
ATOM   1077  CB  TRP A 140      20.828   0.836 -31.750  1.00 91.44           C  
ATOM   1078  O   TRP A 140      22.016  -0.468 -33.812  1.00 91.44           O  
ATOM   1079  CG  TRP A 140      19.812   1.337 -30.766  1.00 91.44           C  
ATOM   1080  CD1 TRP A 140      18.797   0.624 -30.188  1.00 91.44           C  
ATOM   1081  CD2 TRP A 140      19.719   2.664 -30.234  1.00 91.44           C  
ATOM   1082  CE2 TRP A 140      18.625   2.684 -29.344  1.00 91.44           C  
ATOM   1083  CE3 TRP A 140      20.469   3.840 -30.438  1.00 91.44           C  
ATOM   1084  NE1 TRP A 140      18.078   1.427 -29.344  1.00 91.44           N  
ATOM   1085  CH2 TRP A 140      18.984   4.969 -28.859  1.00 91.44           C  
ATOM   1086  CZ2 TRP A 140      18.250   3.834 -28.656  1.00 91.44           C  
ATOM   1087  CZ3 TRP A 140      20.094   4.984 -29.734  1.00 91.44           C  
ATOM   1088  N   PRO A 141      21.547   0.820 -35.438  1.00 90.44           N  
ATOM   1089  CA  PRO A 141      22.109  -0.011 -36.500  1.00 90.44           C  
ATOM   1090  C   PRO A 141      23.625  -0.149 -36.375  1.00 90.44           C  
ATOM   1091  CB  PRO A 141      21.734   0.734 -37.781  1.00 90.44           C  
ATOM   1092  O   PRO A 141      24.203  -1.144 -36.844  1.00 90.44           O  
ATOM   1093  CG  PRO A 141      21.484   2.145 -37.344  1.00 90.44           C  
ATOM   1094  CD  PRO A 141      20.938   2.125 -35.938  1.00 90.44           C  
ATOM   1095  N   ASP A 142      24.297   0.804 -35.688  1.00 92.75           N  
ATOM   1096  CA  ASP A 142      25.750   0.795 -35.594  1.00 92.75           C  
ATOM   1097  C   ASP A 142      26.203   0.307 -34.219  1.00 92.75           C  
ATOM   1098  CB  ASP A 142      26.312   2.189 -35.844  1.00 92.75           C  
ATOM   1099  O   ASP A 142      27.359   0.537 -33.812  1.00 92.75           O  
ATOM   1100  CG  ASP A 142      26.016   2.678 -37.281  1.00 92.75           C  
ATOM   1101  OD1 ASP A 142      26.125   1.878 -38.219  1.00 92.75           O  
ATOM   1102  OD2 ASP A 142      25.688   3.873 -37.438  1.00 92.75           O  
ATOM   1103  N   HIS A 143      25.281  -0.254 -33.469  1.00 94.19           N  
ATOM   1104  CA  HIS A 143      25.562  -0.754 -32.125  1.00 94.19           C  
ATOM   1105  C   HIS A 143      25.078  -2.191 -31.969  1.00 94.19           C  
ATOM   1106  CB  HIS A 143      24.906   0.143 -31.078  1.00 94.19           C  
ATOM   1107  O   HIS A 143      24.172  -2.633 -32.688  1.00 94.19           O  
ATOM   1108  CG  HIS A 143      25.391   1.562 -31.125  1.00 94.19           C  
ATOM   1109  CD2 HIS A 143      26.266   2.230 -30.344  1.00 94.19           C  
ATOM   1110  ND1 HIS A 143      24.938   2.465 -32.062  1.00 94.19           N  
ATOM   1111  CE1 HIS A 143      25.531   3.631 -31.859  1.00 94.19           C  
ATOM   1112  NE2 HIS A 143      26.328   3.516 -30.812  1.00 94.19           N  
ATOM   1113  N   GLU A 144      25.734  -2.969 -31.047  1.00 94.19           N  
ATOM   1114  CA  GLU A 144      25.297  -4.312 -30.672  1.00 94.19           C  
ATOM   1115  C   GLU A 144      24.219  -4.258 -29.578  1.00 94.19           C  
ATOM   1116  CB  GLU A 144      26.484  -5.152 -30.203  1.00 94.19           C  
ATOM   1117  O   GLU A 144      24.469  -3.734 -28.500  1.00 94.19           O  
ATOM   1118  CG  GLU A 144      26.156  -6.617 -29.969  1.00 94.19           C  
ATOM   1119  CD  GLU A 144      25.562  -7.297 -31.203  1.00 94.19           C  
ATOM   1120  OE1 GLU A 144      24.422  -7.793 -31.141  1.00 94.19           O  
ATOM   1121  OE2 GLU A 144      26.266  -7.332 -32.250  1.00 94.19           O  
ATOM   1122  N   THR A 145      23.078  -4.770 -29.812  1.00 91.56           N  
ATOM   1123  CA  THR A 145      21.938  -4.656 -28.906  1.00 91.56           C  
ATOM   1124  C   THR A 145      21.547  -6.027 -28.359  1.00 91.56           C  
ATOM   1125  CB  THR A 145      20.734  -4.012 -29.594  1.00 91.56           C  
ATOM   1126  O   THR A 145      20.750  -6.121 -27.422  1.00 91.56           O  
ATOM   1127  CG2 THR A 145      21.047  -2.586 -30.047  1.00 91.56           C  
ATOM   1128  OG1 THR A 145      20.375  -4.789 -30.750  1.00 91.56           O  
ATOM   1129  N   THR A 146      22.266  -7.121 -28.766  1.00 87.88           N  
ATOM   1130  CA  THR A 146      21.922  -8.477 -28.344  1.00 87.88           C  
ATOM   1131  C   THR A 146      23.016  -9.070 -27.469  1.00 87.88           C  
ATOM   1132  CB  THR A 146      21.672  -9.391 -29.547  1.00 87.88           C  
ATOM   1133  O   THR A 146      22.781 -10.031 -26.734  1.00 87.88           O  
ATOM   1134  CG2 THR A 146      20.484  -8.898 -30.391  1.00 87.88           C  
ATOM   1135  OG1 THR A 146      22.844  -9.406 -30.375  1.00 87.88           O  
ATOM   1136  N   LYS A 147      24.188  -8.508 -27.406  1.00 88.75           N  
ATOM   1137  CA  LYS A 147      25.344  -9.047 -26.703  1.00 88.75           C  
ATOM   1138  C   LYS A 147      25.406  -8.531 -25.266  1.00 88.75           C  
ATOM   1139  CB  LYS A 147      26.641  -8.703 -27.438  1.00 88.75           C  
ATOM   1140  O   LYS A 147      26.125  -9.078 -24.438  1.00 88.75           O  
ATOM   1141  CG  LYS A 147      26.859  -9.500 -28.719  1.00 88.75           C  
ATOM   1142  CD  LYS A 147      28.250  -9.289 -29.281  1.00 88.75           C  
ATOM   1143  CE  LYS A 147      28.484 -10.125 -30.531  1.00 88.75           C  
ATOM   1144  NZ  LYS A 147      29.859  -9.922 -31.094  1.00 88.75           N  
ATOM   1145  N   GLY A 148      24.641  -7.527 -24.953  1.00 87.44           N  
ATOM   1146  CA  GLY A 148      24.562  -6.992 -23.594  1.00 87.44           C  
ATOM   1147  C   GLY A 148      23.766  -7.867 -22.656  1.00 87.44           C  
ATOM   1148  O   GLY A 148      22.609  -7.555 -22.344  1.00 87.44           O  
ATOM   1149  N   THR A 149      24.297  -9.016 -22.297  1.00 91.62           N  
ATOM   1150  CA  THR A 149      23.625  -9.945 -21.391  1.00 91.62           C  
ATOM   1151  C   THR A 149      24.438 -10.164 -20.125  1.00 91.62           C  
ATOM   1152  CB  THR A 149      23.359 -11.297 -22.094  1.00 91.62           C  
ATOM   1153  O   THR A 149      25.641  -9.867 -20.094  1.00 91.62           O  
ATOM   1154  CG2 THR A 149      22.531 -11.109 -23.359  1.00 91.62           C  
ATOM   1155  OG1 THR A 149      24.609 -11.906 -22.422  1.00 91.62           O  
ATOM   1156  N   THR A 150      23.781 -10.633 -19.047  1.00 92.38           N  
ATOM   1157  CA  THR A 150      24.438 -10.820 -17.750  1.00 92.38           C  
ATOM   1158  C   THR A 150      23.938 -12.086 -17.078  1.00 92.38           C  
ATOM   1159  CB  THR A 150      24.203  -9.609 -16.828  1.00 92.38           C  
ATOM   1160  O   THR A 150      22.797 -12.492 -17.266  1.00 92.38           O  
ATOM   1161  CG2 THR A 150      22.719  -9.328 -16.656  1.00 92.38           C  
ATOM   1162  OG1 THR A 150      24.781  -9.883 -15.547  1.00 92.38           O  
ATOM   1163  N   SER A 151      24.812 -12.719 -16.312  1.00 92.12           N  
ATOM   1164  CA  SER A 151      24.453 -13.898 -15.531  1.00 92.12           C  
ATOM   1165  C   SER A 151      23.516 -13.531 -14.375  1.00 92.12           C  
ATOM   1166  CB  SER A 151      25.703 -14.586 -14.984  1.00 92.12           C  
ATOM   1167  O   SER A 151      22.797 -14.391 -13.867  1.00 92.12           O  
ATOM   1168  OG  SER A 151      26.438 -13.703 -14.164  1.00 92.12           O  
ATOM   1169  N   SER A 152      23.562 -12.258 -13.969  1.00 91.94           N  
ATOM   1170  CA  SER A 152      22.734 -11.758 -12.875  1.00 91.94           C  
ATOM   1171  C   SER A 152      21.266 -11.711 -13.266  1.00 91.94           C  
ATOM   1172  CB  SER A 152      23.203 -10.359 -12.445  1.00 91.94           C  
ATOM   1173  O   SER A 152      20.375 -11.742 -12.406  1.00 91.94           O  
ATOM   1174  OG  SER A 152      23.000  -9.422 -13.484  1.00 91.94           O  
ATOM   1175  N   CYS A 153      20.969 -11.625 -14.539  1.00 93.31           N  
ATOM   1176  CA  CYS A 153      19.609 -11.656 -15.078  1.00 93.31           C  
ATOM   1177  C   CYS A 153      19.391 -12.898 -15.922  1.00 93.31           C  
ATOM   1178  CB  CYS A 153      19.344 -10.406 -15.906  1.00 93.31           C  
ATOM   1179  O   CYS A 153      18.859 -12.812 -17.031  1.00 93.31           O  
ATOM   1180  SG  CYS A 153      19.391  -8.867 -14.953  1.00 93.31           S  
ATOM   1181  N   SER A 154      19.781 -14.000 -15.461  1.00 92.00           N  
ATOM   1182  CA  SER A 154      19.719 -15.250 -16.219  1.00 92.00           C  
ATOM   1183  C   SER A 154      18.297 -15.742 -16.344  1.00 92.00           C  
ATOM   1184  CB  SER A 154      20.578 -16.328 -15.539  1.00 92.00           C  
ATOM   1185  O   SER A 154      17.438 -15.438 -15.508  1.00 92.00           O  
ATOM   1186  OG  SER A 154      20.047 -16.672 -14.281  1.00 92.00           O  
ATOM   1187  N   HIS A 155      18.000 -16.359 -17.391  1.00 91.12           N  
ATOM   1188  CA  HIS A 155      16.719 -17.016 -17.656  1.00 91.12           C  
ATOM   1189  C   HIS A 155      16.922 -18.438 -18.125  1.00 91.12           C  
ATOM   1190  CB  HIS A 155      15.914 -16.219 -18.688  1.00 91.12           C  
ATOM   1191  O   HIS A 155      17.578 -18.672 -19.141  1.00 91.12           O  
ATOM   1192  CG  HIS A 155      14.531 -16.750 -18.906  1.00 91.12           C  
ATOM   1193  CD2 HIS A 155      13.953 -17.297 -20.000  1.00 91.12           C  
ATOM   1194  ND1 HIS A 155      13.570 -16.766 -17.906  1.00 91.12           N  
ATOM   1195  CE1 HIS A 155      12.461 -17.297 -18.391  1.00 91.12           C  
ATOM   1196  NE2 HIS A 155      12.664 -17.625 -19.656  1.00 91.12           N  
ATOM   1197  N   SER A 156      16.516 -19.391 -17.344  1.00 88.75           N  
ATOM   1198  CA  SER A 156      16.641 -20.828 -17.625  1.00 88.75           C  
ATOM   1199  C   SER A 156      18.109 -21.234 -17.781  1.00 88.75           C  
ATOM   1200  CB  SER A 156      15.867 -21.188 -18.891  1.00 88.75           C  
ATOM   1201  O   SER A 156      18.438 -22.016 -18.672  1.00 88.75           O  
ATOM   1202  OG  SER A 156      14.484 -20.938 -18.734  1.00 88.75           O  
ATOM   1203  N   GLY A 157      19.000 -20.594 -17.016  1.00 84.94           N  
ATOM   1204  CA  GLY A 157      20.375 -21.047 -16.922  1.00 84.94           C  
ATOM   1205  C   GLY A 157      21.281 -20.391 -17.953  1.00 84.94           C  
ATOM   1206  O   GLY A 157      22.500 -20.625 -17.953  1.00 84.94           O  
ATOM   1207  N   ALA A 158      20.719 -19.469 -18.812  1.00 92.31           N  
ATOM   1208  CA  ALA A 158      21.484 -18.719 -19.797  1.00 92.31           C  
ATOM   1209  C   ALA A 158      21.531 -17.234 -19.453  1.00 92.31           C  
ATOM   1210  CB  ALA A 158      20.891 -18.922 -21.188  1.00 92.31           C  
ATOM   1211  O   ALA A 158      20.594 -16.703 -18.844  1.00 92.31           O  
ATOM   1212  N   ASN A 159      22.688 -16.609 -19.812  1.00 93.06           N  
ATOM   1213  CA  ASN A 159      22.781 -15.156 -19.625  1.00 93.06           C  
ATOM   1214  C   ASN A 159      21.672 -14.430 -20.406  1.00 93.06           C  
ATOM   1215  CB  ASN A 159      24.156 -14.648 -20.062  1.00 93.06           C  
ATOM   1216  O   ASN A 159      21.438 -14.719 -21.578  1.00 93.06           O  
ATOM   1217  CG  ASN A 159      25.281 -15.195 -19.203  1.00 93.06           C  
ATOM   1218  ND2 ASN A 159      26.516 -14.953 -19.625  1.00 93.06           N  
ATOM   1219  OD1 ASN A 159      25.031 -15.828 -18.172  1.00 93.06           O  
ATOM   1220  N   SER A 160      21.031 -13.609 -19.766  1.00 94.19           N  
ATOM   1221  CA  SER A 160      19.969 -12.797 -20.344  1.00 94.19           C  
ATOM   1222  C   SER A 160      20.016 -11.359 -19.812  1.00 94.19           C  
ATOM   1223  CB  SER A 160      18.594 -13.406 -20.031  1.00 94.19           C  
ATOM   1224  O   SER A 160      20.984 -10.969 -19.172  1.00 94.19           O  
ATOM   1225  OG  SER A 160      17.578 -12.734 -20.750  1.00 94.19           O  
ATOM   1226  N   PHE A 161      18.906 -10.664 -20.266  1.00 95.25           N  
ATOM   1227  CA  PHE A 161      18.781  -9.273 -19.828  1.00 95.25           C  
ATOM   1228  C   PHE A 161      17.312  -8.883 -19.688  1.00 95.25           C  
ATOM   1229  CB  PHE A 161      19.500  -8.336 -20.797  1.00 95.25           C  
ATOM   1230  O   PHE A 161      16.422  -9.688 -19.969  1.00 95.25           O  
ATOM   1231  CG  PHE A 161      19.797  -6.977 -20.219  1.00 95.25           C  
ATOM   1232  CD1 PHE A 161      19.297  -5.824 -20.812  1.00 95.25           C  
ATOM   1233  CD2 PHE A 161      20.594  -6.855 -19.078  1.00 95.25           C  
ATOM   1234  CE1 PHE A 161      19.578  -4.566 -20.281  1.00 95.25           C  
ATOM   1235  CE2 PHE A 161      20.875  -5.602 -18.547  1.00 95.25           C  
ATOM   1236  CZ  PHE A 161      20.359  -4.461 -19.141  1.00 95.25           C  
ATOM   1237  N   TYR A 162      17.047  -7.730 -19.203  1.00 95.75           N  
ATOM   1238  CA  TYR A 162      15.688  -7.254 -19.031  1.00 95.75           C  
ATOM   1239  C   TYR A 162      14.898  -7.328 -20.328  1.00 95.75           C  
ATOM   1240  CB  TYR A 162      15.680  -5.816 -18.500  1.00 95.75           C  
ATOM   1241  O   TYR A 162      15.461  -7.125 -21.406  1.00 95.75           O  
ATOM   1242  CG  TYR A 162      16.219  -5.684 -17.094  1.00 95.75           C  
ATOM   1243  CD1 TYR A 162      15.531  -6.234 -16.016  1.00 95.75           C  
ATOM   1244  CD2 TYR A 162      17.406  -5.012 -16.844  1.00 95.75           C  
ATOM   1245  CE1 TYR A 162      16.016  -6.113 -14.711  1.00 95.75           C  
ATOM   1246  CE2 TYR A 162      17.906  -4.887 -15.555  1.00 95.75           C  
ATOM   1247  OH  TYR A 162      17.703  -5.316 -13.211  1.00 95.75           O  
ATOM   1248  CZ  TYR A 162      17.203  -5.441 -14.492  1.00 95.75           C  
ATOM   1249  N   ARG A 163      13.531  -7.590 -20.359  1.00 94.94           N  
ATOM   1250  CA  ARG A 163      12.688  -7.762 -21.547  1.00 94.94           C  
ATOM   1251  C   ARG A 163      12.211  -6.414 -22.078  1.00 94.94           C  
ATOM   1252  CB  ARG A 163      11.484  -8.648 -21.203  1.00 94.94           C  
ATOM   1253  O   ARG A 163      11.789  -6.312 -23.234  1.00 94.94           O  
ATOM   1254  CG  ARG A 163      11.852 -10.055 -20.781  1.00 94.94           C  
ATOM   1255  CD  ARG A 163      12.648 -10.781 -21.859  1.00 94.94           C  
ATOM   1256  NE  ARG A 163      13.000 -12.141 -21.453  1.00 94.94           N  
ATOM   1257  NH1 ARG A 163      15.203 -11.648 -20.984  1.00 94.94           N  
ATOM   1258  NH2 ARG A 163      14.414 -13.781 -20.688  1.00 94.94           N  
ATOM   1259  CZ  ARG A 163      14.203 -12.523 -21.047  1.00 94.94           C  
ATOM   1260  N   ASN A 164      12.383  -5.301 -21.156  1.00 95.56           N  
ATOM   1261  CA  ASN A 164      11.922  -3.988 -21.578  1.00 95.56           C  
ATOM   1262  C   ASN A 164      13.086  -3.045 -21.859  1.00 95.56           C  
ATOM   1263  CB  ASN A 164      10.984  -3.381 -20.531  1.00 95.56           C  
ATOM   1264  O   ASN A 164      12.883  -1.922 -22.328  1.00 95.56           O  
ATOM   1265  CG  ASN A 164       9.680  -4.137 -20.406  1.00 95.56           C  
ATOM   1266  ND2 ASN A 164       9.180  -4.258 -19.188  1.00 95.56           N  
ATOM   1267  OD1 ASN A 164       9.125  -4.613 -21.406  1.00 95.56           O  
ATOM   1268  N   LEU A 165      14.336  -3.475 -21.594  1.00 96.75           N  
ATOM   1269  CA  LEU A 165      15.516  -2.623 -21.750  1.00 96.75           C  
ATOM   1270  C   LEU A 165      16.547  -3.277 -22.656  1.00 96.75           C  
ATOM   1271  CB  LEU A 165      16.141  -2.326 -20.375  1.00 96.75           C  
ATOM   1272  O   LEU A 165      16.562  -4.504 -22.812  1.00 96.75           O  
ATOM   1273  CG  LEU A 165      15.258  -1.597 -19.375  1.00 96.75           C  
ATOM   1274  CD1 LEU A 165      15.945  -1.536 -18.016  1.00 96.75           C  
ATOM   1275  CD2 LEU A 165      14.922  -0.194 -19.859  1.00 96.75           C  
ATOM   1276  N   LEU A 166      17.391  -2.459 -23.203  1.00 95.88           N  
ATOM   1277  CA  LEU A 166      18.484  -2.916 -24.047  1.00 95.88           C  
ATOM   1278  C   LEU A 166      19.828  -2.441 -23.500  1.00 95.88           C  
ATOM   1279  CB  LEU A 166      18.297  -2.416 -25.484  1.00 95.88           C  
ATOM   1280  O   LEU A 166      19.984  -1.270 -23.156  1.00 95.88           O  
ATOM   1281  CG  LEU A 166      17.078  -2.938 -26.234  1.00 95.88           C  
ATOM   1282  CD1 LEU A 166      16.938  -2.234 -27.578  1.00 95.88           C  
ATOM   1283  CD2 LEU A 166      17.156  -4.449 -26.406  1.00 95.88           C  
ATOM   1284  N   TRP A 167      20.656  -3.434 -23.406  1.00 95.75           N  
ATOM   1285  CA  TRP A 167      22.031  -3.080 -23.078  1.00 95.75           C  
ATOM   1286  C   TRP A 167      22.859  -2.846 -24.328  1.00 95.75           C  
ATOM   1287  CB  TRP A 167      22.672  -4.176 -22.219  1.00 95.75           C  
ATOM   1288  O   TRP A 167      23.312  -3.797 -24.969  1.00 95.75           O  
ATOM   1289  CG  TRP A 167      23.906  -3.738 -21.500  1.00 95.75           C  
ATOM   1290  CD1 TRP A 167      24.688  -2.645 -21.766  1.00 95.75           C  
ATOM   1291  CD2 TRP A 167      24.516  -4.387 -20.375  1.00 95.75           C  
ATOM   1292  CE2 TRP A 167      25.656  -3.631 -20.016  1.00 95.75           C  
ATOM   1293  CE3 TRP A 167      24.219  -5.535 -19.641  1.00 95.75           C  
ATOM   1294  NE1 TRP A 167      25.734  -2.574 -20.891  1.00 95.75           N  
ATOM   1295  CH2 TRP A 167      26.172  -5.117 -18.250  1.00 95.75           C  
ATOM   1296  CZ2 TRP A 167      26.484  -3.988 -18.953  1.00 95.75           C  
ATOM   1297  CZ3 TRP A 167      25.047  -5.891 -18.578  1.00 95.75           C  
ATOM   1298  N   ILE A 168      23.125  -1.546 -24.656  1.00 94.62           N  
ATOM   1299  CA  ILE A 168      23.797  -1.180 -25.906  1.00 94.62           C  
ATOM   1300  C   ILE A 168      25.312  -1.184 -25.703  1.00 94.62           C  
ATOM   1301  CB  ILE A 168      23.328   0.203 -26.406  1.00 94.62           C  
ATOM   1302  O   ILE A 168      25.828  -0.468 -24.844  1.00 94.62           O  
ATOM   1303  CG1 ILE A 168      21.812   0.206 -26.625  1.00 94.62           C  
ATOM   1304  CG2 ILE A 168      24.062   0.584 -27.703  1.00 94.62           C  
ATOM   1305  CD1 ILE A 168      21.250   1.555 -27.047  1.00 94.62           C  
ATOM   1306  N   VAL A 169      26.031  -2.023 -26.484  1.00 94.81           N  
ATOM   1307  CA  VAL A 169      27.484  -2.104 -26.391  1.00 94.81           C  
ATOM   1308  C   VAL A 169      28.109  -1.869 -27.766  1.00 94.81           C  
ATOM   1309  CB  VAL A 169      27.938  -3.467 -25.812  1.00 94.81           C  
ATOM   1310  O   VAL A 169      27.406  -1.738 -28.766  1.00 94.81           O  
ATOM   1311  CG1 VAL A 169      27.406  -3.666 -24.406  1.00 94.81           C  
ATOM   1312  CG2 VAL A 169      27.469  -4.605 -26.734  1.00 94.81           C  
ATOM   1313  N   LYS A 170      29.391  -1.883 -27.828  1.00 94.56           N  
ATOM   1314  CA  LYS A 170      30.125  -1.581 -29.047  1.00 94.56           C  
ATOM   1315  C   LYS A 170      29.875  -2.633 -30.109  1.00 94.56           C  
ATOM   1316  CB  LYS A 170      31.625  -1.484 -28.734  1.00 94.56           C  
ATOM   1317  O   LYS A 170      29.641  -3.803 -29.797  1.00 94.56           O  
ATOM   1318  CG  LYS A 170      32.281  -2.816 -28.391  1.00 94.56           C  
ATOM   1319  CD  LYS A 170      33.781  -2.670 -28.188  1.00 94.56           C  
ATOM   1320  CE  LYS A 170      34.438  -4.008 -27.875  1.00 94.56           C  
ATOM   1321  NZ  LYS A 170      35.906  -3.869 -27.672  1.00 94.56           N  
ATOM   1322  N   LYS A 171      29.750  -2.318 -31.328  1.00 93.50           N  
ATOM   1323  CA  LYS A 171      29.766  -3.174 -32.500  1.00 93.50           C  
ATOM   1324  C   LYS A 171      31.141  -3.162 -33.156  1.00 93.50           C  
ATOM   1325  CB  LYS A 171      28.703  -2.729 -33.500  1.00 93.50           C  
ATOM   1326  O   LYS A 171      31.594  -2.121 -33.656  1.00 93.50           O  
ATOM   1327  CG  LYS A 171      28.500  -3.693 -34.656  1.00 93.50           C  
ATOM   1328  CD  LYS A 171      27.359  -3.248 -35.562  1.00 93.50           C  
ATOM   1329  CE  LYS A 171      27.109  -4.246 -36.688  1.00 93.50           C  
ATOM   1330  NZ  LYS A 171      25.938  -3.852 -37.531  1.00 93.50           N  
ATOM   1331  N   GLY A 172      31.828  -4.293 -33.156  1.00 91.19           N  
ATOM   1332  CA  GLY A 172      33.219  -4.305 -33.562  1.00 91.19           C  
ATOM   1333  C   GLY A 172      34.125  -3.506 -32.656  1.00 91.19           C  
ATOM   1334  O   GLY A 172      34.156  -3.715 -31.453  1.00 91.19           O  
ATOM   1335  N   ASN A 173      34.812  -2.549 -33.125  1.00 90.69           N  
ATOM   1336  CA  ASN A 173      35.719  -1.741 -32.344  1.00 90.69           C  
ATOM   1337  C   ASN A 173      35.281  -0.283 -32.281  1.00 90.69           C  
ATOM   1338  CB  ASN A 173      37.156  -1.837 -32.906  1.00 90.69           C  
ATOM   1339  O   ASN A 173      36.094   0.613 -32.062  1.00 90.69           O  
ATOM   1340  CG  ASN A 173      37.781  -3.199 -32.688  1.00 90.69           C  
ATOM   1341  ND2 ASN A 173      38.656  -3.605 -33.594  1.00 90.69           N  
ATOM   1342  OD1 ASN A 173      37.469  -3.879 -31.688  1.00 90.69           O  
ATOM   1343  N   SER A 174      34.000  -0.107 -32.594  1.00 92.56           N  
ATOM   1344  CA  SER A 174      33.500   1.268 -32.625  1.00 92.56           C  
ATOM   1345  C   SER A 174      32.219   1.418 -31.812  1.00 92.56           C  
ATOM   1346  CB  SER A 174      33.281   1.714 -34.062  1.00 92.56           C  
ATOM   1347  O   SER A 174      31.422   0.490 -31.734  1.00 92.56           O  
ATOM   1348  OG  SER A 174      32.188   1.008 -34.625  1.00 92.56           O  
ATOM   1349  N   TYR A 175      32.031   2.578 -31.156  1.00 93.94           N  
ATOM   1350  CA  TYR A 175      30.828   3.006 -30.469  1.00 93.94           C  
ATOM   1351  C   TYR A 175      30.500   4.457 -30.797  1.00 93.94           C  
ATOM   1352  CB  TYR A 175      30.984   2.834 -28.953  1.00 93.94           C  
ATOM   1353  O   TYR A 175      30.906   5.371 -30.062  1.00 93.94           O  
ATOM   1354  CG  TYR A 175      29.672   2.889 -28.203  1.00 93.94           C  
ATOM   1355  CD1 TYR A 175      29.047   4.105 -27.938  1.00 93.94           C  
ATOM   1356  CD2 TYR A 175      29.062   1.725 -27.750  1.00 93.94           C  
ATOM   1357  CE1 TYR A 175      27.844   4.164 -27.250  1.00 93.94           C  
ATOM   1358  CE2 TYR A 175      27.859   1.770 -27.047  1.00 93.94           C  
ATOM   1359  OH  TYR A 175      26.062   3.041 -26.125  1.00 93.94           O  
ATOM   1360  CZ  TYR A 175      27.250   2.990 -26.812  1.00 93.94           C  
ATOM   1361  N   PRO A 176      29.906   4.648 -31.938  1.00 94.12           N  
ATOM   1362  CA  PRO A 176      29.562   6.027 -32.312  1.00 94.12           C  
ATOM   1363  C   PRO A 176      28.531   6.641 -31.375  1.00 94.12           C  
ATOM   1364  CB  PRO A 176      29.016   5.891 -33.719  1.00 94.12           C  
ATOM   1365  O   PRO A 176      27.781   5.918 -30.719  1.00 94.12           O  
ATOM   1366  CG  PRO A 176      28.516   4.484 -33.812  1.00 94.12           C  
ATOM   1367  CD  PRO A 176      29.344   3.627 -32.906  1.00 94.12           C  
ATOM   1368  N   LYS A 177      28.578   7.957 -31.312  1.00 94.50           N  
ATOM   1369  CA  LYS A 177      27.594   8.688 -30.531  1.00 94.50           C  
ATOM   1370  C   LYS A 177      26.172   8.328 -30.953  1.00 94.50           C  
ATOM   1371  CB  LYS A 177      27.812  10.195 -30.656  1.00 94.50           C  
ATOM   1372  O   LYS A 177      25.875   8.258 -32.156  1.00 94.50           O  
ATOM   1373  CG  LYS A 177      26.891  11.031 -29.781  1.00 94.50           C  
ATOM   1374  CD  LYS A 177      27.156  12.523 -29.953  1.00 94.50           C  
ATOM   1375  CE  LYS A 177      26.172  13.359 -29.156  1.00 94.50           C  
ATOM   1376  NZ  LYS A 177      26.422  14.820 -29.328  1.00 94.50           N  
ATOM   1377  N   LEU A 178      25.297   8.016 -29.906  1.00 93.50           N  
ATOM   1378  CA  LEU A 178      23.891   7.668 -30.125  1.00 93.50           C  
ATOM   1379  C   LEU A 178      23.000   8.883 -29.938  1.00 93.50           C  
ATOM   1380  CB  LEU A 178      23.469   6.547 -29.172  1.00 93.50           C  
ATOM   1381  O   LEU A 178      23.234   9.711 -29.062  1.00 93.50           O  
ATOM   1382  CG  LEU A 178      24.391   5.328 -29.094  1.00 93.50           C  
ATOM   1383  CD1 LEU A 178      24.625   4.930 -27.641  1.00 93.50           C  
ATOM   1384  CD2 LEU A 178      23.797   4.164 -29.891  1.00 93.50           C  
ATOM   1385  N   ASN A 179      22.078   9.000 -30.781  1.00 94.31           N  
ATOM   1386  CA  ASN A 179      21.078  10.055 -30.688  1.00 94.31           C  
ATOM   1387  C   ASN A 179      19.734   9.609 -31.250  1.00 94.31           C  
ATOM   1388  CB  ASN A 179      21.562  11.328 -31.391  1.00 94.31           C  
ATOM   1389  O   ASN A 179      19.594   9.469 -32.469  1.00 94.31           O  
ATOM   1390  CG  ASN A 179      20.625  12.500 -31.172  1.00 94.31           C  
ATOM   1391  ND2 ASN A 179      21.000  13.656 -31.719  1.00 94.31           N  
ATOM   1392  OD1 ASN A 179      19.594  12.375 -30.516  1.00 94.31           O  
ATOM   1393  N   ASN A 180      18.828   9.430 -30.344  1.00 94.69           N  
ATOM   1394  CA  ASN A 180      17.500   9.016 -30.766  1.00 94.69           C  
ATOM   1395  C   ASN A 180      16.406   9.664 -29.906  1.00 94.69           C  
ATOM   1396  CB  ASN A 180      17.375   7.488 -30.719  1.00 94.69           C  
ATOM   1397  O   ASN A 180      16.641   9.969 -28.734  1.00 94.69           O  
ATOM   1398  CG  ASN A 180      16.469   6.945 -31.812  1.00 94.69           C  
ATOM   1399  ND2 ASN A 180      16.688   5.688 -32.188  1.00 94.69           N  
ATOM   1400  OD1 ASN A 180      15.602   7.648 -32.312  1.00 94.69           O  
ATOM   1401  N   SER A 181      15.242   9.859 -30.578  1.00 95.19           N  
ATOM   1402  CA  SER A 181      14.141  10.508 -29.859  1.00 95.19           C  
ATOM   1403  C   SER A 181      12.812   9.812 -30.141  1.00 95.19           C  
ATOM   1404  CB  SER A 181      14.047  11.984 -30.266  1.00 95.19           C  
ATOM   1405  O   SER A 181      12.672   9.133 -31.172  1.00 95.19           O  
ATOM   1406  OG  SER A 181      13.750  12.117 -31.641  1.00 95.19           O  
ATOM   1407  N   TYR A 182      11.969   9.953 -29.203  1.00 95.31           N  
ATOM   1408  CA  TYR A 182      10.609   9.445 -29.344  1.00 95.31           C  
ATOM   1409  C   TYR A 182       9.586  10.508 -28.953  1.00 95.31           C  
ATOM   1410  CB  TYR A 182      10.414   8.195 -28.469  1.00 95.31           C  
ATOM   1411  O   TYR A 182       9.703  11.125 -27.891  1.00 95.31           O  
ATOM   1412  CG  TYR A 182       8.992   7.684 -28.453  1.00 95.31           C  
ATOM   1413  CD1 TYR A 182       8.125   8.016 -27.422  1.00 95.31           C  
ATOM   1414  CD2 TYR A 182       8.516   6.867 -29.469  1.00 95.31           C  
ATOM   1415  CE1 TYR A 182       6.816   7.547 -27.391  1.00 95.31           C  
ATOM   1416  CE2 TYR A 182       7.211   6.391 -29.469  1.00 95.31           C  
ATOM   1417  OH  TYR A 182       5.074   6.266 -28.406  1.00 95.31           O  
ATOM   1418  CZ  TYR A 182       6.367   6.734 -28.422  1.00 95.31           C  
ATOM   1419  N   THR A 183       8.609  10.688 -29.875  1.00 95.44           N  
ATOM   1420  CA  THR A 183       7.508  11.602 -29.594  1.00 95.44           C  
ATOM   1421  C   THR A 183       6.227  10.828 -29.297  1.00 95.44           C  
ATOM   1422  CB  THR A 183       7.262  12.555 -30.781  1.00 95.44           C  
ATOM   1423  O   THR A 183       5.824   9.953 -30.062  1.00 95.44           O  
ATOM   1424  CG2 THR A 183       6.148  13.547 -30.469  1.00 95.44           C  
ATOM   1425  OG1 THR A 183       8.469  13.281 -31.062  1.00 95.44           O  
ATOM   1426  N   ASN A 184       5.648  11.164 -28.062  1.00 95.00           N  
ATOM   1427  CA  ASN A 184       4.422  10.492 -27.656  1.00 95.00           C  
ATOM   1428  C   ASN A 184       3.229  10.922 -28.500  1.00 95.00           C  
ATOM   1429  CB  ASN A 184       4.148  10.758 -26.172  1.00 95.00           C  
ATOM   1430  O   ASN A 184       2.711  12.031 -28.328  1.00 95.00           O  
ATOM   1431  CG  ASN A 184       2.883  10.078 -25.672  1.00 95.00           C  
ATOM   1432  ND2 ASN A 184       2.451  10.422 -24.469  1.00 95.00           N  
ATOM   1433  OD1 ASN A 184       2.301   9.242 -26.375  1.00 95.00           O  
ATOM   1434  N   ASN A 185       2.814  10.078 -29.344  1.00 92.62           N  
ATOM   1435  CA  ASN A 185       1.669  10.352 -30.203  1.00 92.62           C  
ATOM   1436  C   ASN A 185       0.430   9.586 -29.750  1.00 92.62           C  
ATOM   1437  CB  ASN A 185       2.000  10.023 -31.656  1.00 92.62           C  
ATOM   1438  O   ASN A 185      -0.580   9.555 -30.453  1.00 92.62           O  
ATOM   1439  CG  ASN A 185       2.445   8.586 -31.844  1.00 92.62           C  
ATOM   1440  ND2 ASN A 185       2.582   8.164 -33.094  1.00 92.62           N  
ATOM   1441  OD1 ASN A 185       2.662   7.859 -30.875  1.00 92.62           O  
ATOM   1442  N   ARG A 186       0.609   9.039 -28.609  1.00 90.06           N  
ATOM   1443  CA  ARG A 186      -0.508   8.273 -28.062  1.00 90.06           C  
ATOM   1444  C   ARG A 186      -1.438   9.164 -27.250  1.00 90.06           C  
ATOM   1445  CB  ARG A 186       0.001   7.117 -27.203  1.00 90.06           C  
ATOM   1446  O   ARG A 186      -1.033  10.234 -26.797  1.00 90.06           O  
ATOM   1447  CG  ARG A 186       0.771   6.062 -27.984  1.00 90.06           C  
ATOM   1448  CD  ARG A 186       1.038   4.824 -27.141  1.00 90.06           C  
ATOM   1449  NE  ARG A 186       1.688   3.771 -27.906  1.00 90.06           N  
ATOM   1450  NH1 ARG A 186      -0.258   2.609 -28.359  1.00 90.06           N  
ATOM   1451  NH2 ARG A 186       1.748   1.842 -29.156  1.00 90.06           N  
ATOM   1452  CZ  ARG A 186       1.059   2.742 -28.469  1.00 90.06           C  
ATOM   1453  N   GLU A 187      -2.688   9.211 -27.297  1.00 88.50           N  
ATOM   1454  CA  GLU A 187      -3.658  10.008 -26.562  1.00 88.50           C  
ATOM   1455  C   GLU A 187      -3.613   9.688 -25.062  1.00 88.50           C  
ATOM   1456  CB  GLU A 187      -5.070   9.781 -27.109  1.00 88.50           C  
ATOM   1457  O   GLU A 187      -4.566   9.969 -24.344  1.00 88.50           O  
ATOM   1458  CG  GLU A 187      -5.266  10.266 -28.531  1.00 88.50           C  
ATOM   1459  CD  GLU A 187      -6.676  10.039 -29.062  1.00 88.50           C  
ATOM   1460  OE1 GLU A 187      -6.961  10.422 -30.219  1.00 88.50           O  
ATOM   1461  OE2 GLU A 187      -7.500   9.469 -28.312  1.00 88.50           O  
ATOM   1462  N   LYS A 188      -2.539   9.016 -24.641  1.00 91.56           N  
ATOM   1463  CA  LYS A 188      -2.324   8.648 -23.234  1.00 91.56           C  
ATOM   1464  C   LYS A 188      -0.909   9.000 -22.781  1.00 91.56           C  
ATOM   1465  CB  LYS A 188      -2.580   7.152 -23.031  1.00 91.56           C  
ATOM   1466  O   LYS A 188      -0.026   9.227 -23.609  1.00 91.56           O  
ATOM   1467  CG  LYS A 188      -3.980   6.707 -23.422  1.00 91.56           C  
ATOM   1468  CD  LYS A 188      -4.145   5.199 -23.281  1.00 91.56           C  
ATOM   1469  CE  LYS A 188      -5.527   4.742 -23.734  1.00 91.56           C  
ATOM   1470  NZ  LYS A 188      -5.680   3.260 -23.641  1.00 91.56           N  
ATOM   1471  N   GLU A 189      -0.710   9.125 -21.375  1.00 93.81           N  
ATOM   1472  CA  GLU A 189       0.637   9.289 -20.844  1.00 93.81           C  
ATOM   1473  C   GLU A 189       1.474   8.031 -21.062  1.00 93.81           C  
ATOM   1474  CB  GLU A 189       0.583   9.625 -19.344  1.00 93.81           C  
ATOM   1475  O   GLU A 189       0.955   6.914 -20.984  1.00 93.81           O  
ATOM   1476  CG  GLU A 189      -0.039  10.984 -19.047  1.00 93.81           C  
ATOM   1477  CD  GLU A 189      -0.129  11.289 -17.562  1.00 93.81           C  
ATOM   1478  OE1 GLU A 189       0.293  12.391 -17.141  1.00 93.81           O  
ATOM   1479  OE2 GLU A 189      -0.625  10.422 -16.812  1.00 93.81           O  
ATOM   1480  N   VAL A 190       2.727   8.203 -21.406  1.00 95.50           N  
ATOM   1481  CA  VAL A 190       3.607   7.074 -21.703  1.00 95.50           C  
ATOM   1482  C   VAL A 190       4.746   7.035 -20.688  1.00 95.50           C  
ATOM   1483  CB  VAL A 190       4.176   7.152 -23.141  1.00 95.50           C  
ATOM   1484  O   VAL A 190       5.406   8.047 -20.453  1.00 95.50           O  
ATOM   1485  CG1 VAL A 190       5.266   6.105 -23.344  1.00 95.50           C  
ATOM   1486  CG2 VAL A 190       3.057   6.969 -24.172  1.00 95.50           C  
ATOM   1487  N   LEU A 191       4.859   5.852 -20.031  1.00 95.75           N  
ATOM   1488  CA  LEU A 191       5.953   5.617 -19.094  1.00 95.75           C  
ATOM   1489  C   LEU A 191       7.164   5.031 -19.812  1.00 95.75           C  
ATOM   1490  CB  LEU A 191       5.508   4.680 -17.969  1.00 95.75           C  
ATOM   1491  O   LEU A 191       7.062   3.980 -20.453  1.00 95.75           O  
ATOM   1492  CG  LEU A 191       6.598   4.211 -17.000  1.00 95.75           C  
ATOM   1493  CD1 LEU A 191       7.129   5.391 -16.203  1.00 95.75           C  
ATOM   1494  CD2 LEU A 191       6.062   3.123 -16.078  1.00 95.75           C  
ATOM   1495  N   VAL A 192       8.328   5.684 -19.719  1.00 96.12           N  
ATOM   1496  CA  VAL A 192       9.570   5.230 -20.328  1.00 96.12           C  
ATOM   1497  C   VAL A 192      10.617   4.973 -19.250  1.00 96.12           C  
ATOM   1498  CB  VAL A 192      10.109   6.258 -21.359  1.00 96.12           C  
ATOM   1499  O   VAL A 192      10.906   5.852 -18.438  1.00 96.12           O  
ATOM   1500  CG1 VAL A 192      11.391   5.746 -22.016  1.00 96.12           C  
ATOM   1501  CG2 VAL A 192       9.047   6.566 -22.406  1.00 96.12           C  
ATOM   1502  N   ILE A 193      11.133   3.746 -19.266  1.00 96.62           N  
ATOM   1503  CA  ILE A 193      12.141   3.361 -18.281  1.00 96.62           C  
ATOM   1504  C   ILE A 193      13.500   3.236 -18.969  1.00 96.62           C  
ATOM   1505  CB  ILE A 193      11.773   2.035 -17.578  1.00 96.62           C  
ATOM   1506  O   ILE A 193      13.602   2.680 -20.062  1.00 96.62           O  
ATOM   1507  CG1 ILE A 193      10.383   2.135 -16.953  1.00 96.62           C  
ATOM   1508  CG2 ILE A 193      12.828   1.671 -16.531  1.00 96.62           C  
ATOM   1509  CD1 ILE A 193       9.844   0.812 -16.422  1.00 96.62           C  
ATOM   1510  N   TRP A 194      14.578   3.682 -18.312  1.00 96.94           N  
ATOM   1511  CA  TRP A 194      15.930   3.619 -18.875  1.00 96.94           C  
ATOM   1512  C   TRP A 194      16.969   3.572 -17.750  1.00 96.94           C  
ATOM   1513  CB  TRP A 194      16.188   4.820 -19.781  1.00 96.94           C  
ATOM   1514  O   TRP A 194      16.625   3.664 -16.578  1.00 96.94           O  
ATOM   1515  CG  TRP A 194      15.992   6.148 -19.125  1.00 96.94           C  
ATOM   1516  CD1 TRP A 194      14.812   6.832 -18.984  1.00 96.94           C  
ATOM   1517  CD2 TRP A 194      17.000   6.953 -18.500  1.00 96.94           C  
ATOM   1518  CE2 TRP A 194      16.359   8.117 -18.016  1.00 96.94           C  
ATOM   1519  CE3 TRP A 194      18.375   6.805 -18.312  1.00 96.94           C  
ATOM   1520  NE1 TRP A 194      15.031   8.016 -18.312  1.00 96.94           N  
ATOM   1521  CH2 TRP A 194      18.406   8.953 -17.172  1.00 96.94           C  
ATOM   1522  CZ2 TRP A 194      17.062   9.125 -17.344  1.00 96.94           C  
ATOM   1523  CZ3 TRP A 194      19.078   7.809 -17.656  1.00 96.94           C  
ATOM   1524  N   GLY A 195      18.250   3.445 -18.156  1.00 97.12           N  
ATOM   1525  CA  GLY A 195      19.266   3.334 -17.125  1.00 97.12           C  
ATOM   1526  C   GLY A 195      20.641   3.758 -17.578  1.00 97.12           C  
ATOM   1527  O   GLY A 195      20.859   4.000 -18.766  1.00 97.12           O  
ATOM   1528  N   VAL A 196      21.562   3.818 -16.609  1.00 97.75           N  
ATOM   1529  CA  VAL A 196      22.969   4.148 -16.859  1.00 97.75           C  
ATOM   1530  C   VAL A 196      23.859   3.080 -16.250  1.00 97.75           C  
ATOM   1531  CB  VAL A 196      23.328   5.543 -16.312  1.00 97.75           C  
ATOM   1532  O   VAL A 196      23.781   2.805 -15.047  1.00 97.75           O  
ATOM   1533  CG1 VAL A 196      24.797   5.863 -16.578  1.00 97.75           C  
ATOM   1534  CG2 VAL A 196      22.422   6.613 -16.922  1.00 97.75           C  
ATOM   1535  N   HIS A 197      24.656   2.512 -17.078  1.00 97.25           N  
ATOM   1536  CA  HIS A 197      25.578   1.473 -16.609  1.00 97.25           C  
ATOM   1537  C   HIS A 197      26.844   2.078 -16.031  1.00 97.25           C  
ATOM   1538  CB  HIS A 197      25.922   0.516 -17.750  1.00 97.25           C  
ATOM   1539  O   HIS A 197      27.469   2.943 -16.641  1.00 97.25           O  
ATOM   1540  CG  HIS A 197      26.844  -0.596 -17.344  1.00 97.25           C  
ATOM   1541  CD2 HIS A 197      26.750  -1.498 -16.344  1.00 97.25           C  
ATOM   1542  ND1 HIS A 197      28.016  -0.873 -18.000  1.00 97.25           N  
ATOM   1543  CE1 HIS A 197      28.609  -1.901 -17.422  1.00 97.25           C  
ATOM   1544  NE2 HIS A 197      27.859  -2.299 -16.406  1.00 97.25           N  
ATOM   1545  N   HIS A 198      27.203   1.604 -14.836  1.00 96.75           N  
ATOM   1546  CA  HIS A 198      28.422   2.016 -14.141  1.00 96.75           C  
ATOM   1547  C   HIS A 198      29.422   0.868 -14.055  1.00 96.75           C  
ATOM   1548  CB  HIS A 198      28.094   2.531 -12.742  1.00 96.75           C  
ATOM   1549  O   HIS A 198      29.312   0.003 -13.188  1.00 96.75           O  
ATOM   1550  CG  HIS A 198      27.094   3.641 -12.734  1.00 96.75           C  
ATOM   1551  CD2 HIS A 198      25.734   3.615 -12.703  1.00 96.75           C  
ATOM   1552  ND1 HIS A 198      27.453   4.969 -12.758  1.00 96.75           N  
ATOM   1553  CE1 HIS A 198      26.359   5.719 -12.742  1.00 96.75           C  
ATOM   1554  NE2 HIS A 198      25.297   4.918 -12.711  1.00 96.75           N  
ATOM   1555  N   PRO A 199      30.422   0.876 -14.969  1.00 95.19           N  
ATOM   1556  CA  PRO A 199      31.391  -0.215 -15.000  1.00 95.19           C  
ATOM   1557  C   PRO A 199      32.344  -0.197 -13.797  1.00 95.19           C  
ATOM   1558  CB  PRO A 199      32.156   0.035 -16.297  1.00 95.19           C  
ATOM   1559  O   PRO A 199      32.594   0.869 -13.242  1.00 95.19           O  
ATOM   1560  CG  PRO A 199      31.266   0.902 -17.109  1.00 95.19           C  
ATOM   1561  CD  PRO A 199      30.438   1.740 -16.188  1.00 95.19           C  
ATOM   1562  N   PRO A 200      32.938  -1.358 -13.500  1.00 94.94           N  
ATOM   1563  CA  PRO A 200      33.781  -1.470 -12.312  1.00 94.94           C  
ATOM   1564  C   PRO A 200      35.188  -0.959 -12.555  1.00 94.94           C  
ATOM   1565  CB  PRO A 200      33.781  -2.973 -12.016  1.00 94.94           C  
ATOM   1566  O   PRO A 200      35.906  -0.572 -11.609  1.00 94.94           O  
ATOM   1567  CG  PRO A 200      33.531  -3.619 -13.344  1.00 94.94           C  
ATOM   1568  CD  PRO A 200      32.594  -2.736 -14.125  1.00 94.94           C  
ATOM   1569  N   THR A 201      35.688  -0.996 -13.867  1.00 95.06           N  
ATOM   1570  CA  THR A 201      37.031  -0.572 -14.195  1.00 95.06           C  
ATOM   1571  C   THR A 201      37.062   0.172 -15.531  1.00 95.06           C  
ATOM   1572  CB  THR A 201      38.000  -1.772 -14.266  1.00 95.06           C  
ATOM   1573  O   THR A 201      36.125   0.041 -16.344  1.00 95.06           O  
ATOM   1574  CG2 THR A 201      37.938  -2.588 -12.977  1.00 95.06           C  
ATOM   1575  OG1 THR A 201      37.625  -2.615 -15.359  1.00 95.06           O  
ATOM   1576  N   ASP A 202      38.125   0.875 -15.766  1.00 94.38           N  
ATOM   1577  CA  ASP A 202      38.312   1.572 -17.031  1.00 94.38           C  
ATOM   1578  C   ASP A 202      38.438   0.584 -18.188  1.00 94.38           C  
ATOM   1579  CB  ASP A 202      39.562   2.455 -16.969  1.00 94.38           C  
ATOM   1580  O   ASP A 202      38.000   0.868 -19.297  1.00 94.38           O  
ATOM   1581  CG  ASP A 202      39.375   3.688 -16.094  1.00 94.38           C  
ATOM   1582  OD1 ASP A 202      38.312   4.336 -16.188  1.00 94.38           O  
ATOM   1583  OD2 ASP A 202      40.281   4.016 -15.320  1.00 94.38           O  
ATOM   1584  N   SER A 203      39.031  -0.589 -17.891  1.00 94.31           N  
ATOM   1585  CA  SER A 203      39.156  -1.639 -18.906  1.00 94.31           C  
ATOM   1586  C   SER A 203      37.781  -2.131 -19.375  1.00 94.31           C  
ATOM   1587  CB  SER A 203      39.969  -2.812 -18.344  1.00 94.31           C  
ATOM   1588  O   SER A 203      37.562  -2.322 -20.562  1.00 94.31           O  
ATOM   1589  OG  SER A 203      40.062  -3.854 -19.312  1.00 94.31           O  
ATOM   1590  N   ASN A 204      36.906  -2.408 -18.438  1.00 93.44           N  
ATOM   1591  CA  ASN A 204      35.531  -2.822 -18.750  1.00 93.44           C  
ATOM   1592  C   ASN A 204      34.812  -1.752 -19.531  1.00 93.44           C  
ATOM   1593  CB  ASN A 204      34.781  -3.158 -17.469  1.00 93.44           C  
ATOM   1594  O   ASN A 204      34.062  -2.068 -20.469  1.00 93.44           O  
ATOM   1595  CG  ASN A 204      35.219  -4.480 -16.859  1.00 93.44           C  
ATOM   1596  ND2 ASN A 204      35.188  -5.539 -17.656  1.00 93.44           N  
ATOM   1597  OD1 ASN A 204      35.562  -4.547 -15.672  1.00 93.44           O  
ATOM   1598  N   GLN A 205      34.969  -0.495 -19.188  1.00 94.31           N  
ATOM   1599  CA  GLN A 205      34.375   0.634 -19.906  1.00 94.31           C  
ATOM   1600  C   GLN A 205      34.812   0.664 -21.359  1.00 94.31           C  
ATOM   1601  CB  GLN A 205      34.750   1.951 -19.203  1.00 94.31           C  
ATOM   1602  O   GLN A 205      34.000   0.800 -22.266  1.00 94.31           O  
ATOM   1603  CG  GLN A 205      34.281   3.189 -19.969  1.00 94.31           C  
ATOM   1604  CD  GLN A 205      32.844   3.572 -19.625  1.00 94.31           C  
ATOM   1605  NE2 GLN A 205      32.281   4.527 -20.375  1.00 94.31           N  
ATOM   1606  OE1 GLN A 205      32.219   3.016 -18.703  1.00 94.31           O  
ATOM   1607  N   GLN A 206      36.125   0.529 -21.562  1.00 94.06           N  
ATOM   1608  CA  GLN A 206      36.719   0.542 -22.906  1.00 94.06           C  
ATOM   1609  C   GLN A 206      36.281  -0.676 -23.703  1.00 94.06           C  
ATOM   1610  CB  GLN A 206      38.250   0.589 -22.828  1.00 94.06           C  
ATOM   1611  O   GLN A 206      36.000  -0.572 -24.906  1.00 94.06           O  
ATOM   1612  CG  GLN A 206      38.781   1.958 -22.453  1.00 94.06           C  
ATOM   1613  CD  GLN A 206      40.312   1.977 -22.375  1.00 94.06           C  
ATOM   1614  NE2 GLN A 206      40.844   2.695 -21.406  1.00 94.06           N  
ATOM   1615  OE1 GLN A 206      41.000   1.349 -23.188  1.00 94.06           O  
ATOM   1616  N   ALA A 207      36.188  -1.778 -23.031  1.00 93.81           N  
ATOM   1617  CA  ALA A 207      35.781  -3.027 -23.688  1.00 93.81           C  
ATOM   1618  C   ALA A 207      34.344  -2.979 -24.172  1.00 93.81           C  
ATOM   1619  CB  ALA A 207      36.000  -4.207 -22.750  1.00 93.81           C  
ATOM   1620  O   ALA A 207      34.031  -3.488 -25.234  1.00 93.81           O  
ATOM   1621  N   LEU A 208      33.531  -2.342 -23.406  1.00 94.19           N  
ATOM   1622  CA  LEU A 208      32.125  -2.326 -23.688  1.00 94.19           C  
ATOM   1623  C   LEU A 208      31.750  -1.142 -24.578  1.00 94.19           C  
ATOM   1624  CB  LEU A 208      31.297  -2.270 -22.391  1.00 94.19           C  
ATOM   1625  O   LEU A 208      30.938  -1.275 -25.500  1.00 94.19           O  
ATOM   1626  CG  LEU A 208      31.297  -3.543 -21.547  1.00 94.19           C  
ATOM   1627  CD1 LEU A 208      30.703  -3.258 -20.172  1.00 94.19           C  
ATOM   1628  CD2 LEU A 208      30.500  -4.645 -22.250  1.00 94.19           C  
ATOM   1629  N   TYR A 209      32.438   0.043 -24.422  1.00 94.88           N  
ATOM   1630  CA  TYR A 209      31.953   1.256 -25.062  1.00 94.88           C  
ATOM   1631  C   TYR A 209      33.062   1.931 -25.859  1.00 94.88           C  
ATOM   1632  CB  TYR A 209      31.391   2.230 -24.016  1.00 94.88           C  
ATOM   1633  O   TYR A 209      32.812   2.916 -26.562  1.00 94.88           O  
ATOM   1634  CG  TYR A 209      30.344   1.625 -23.125  1.00 94.88           C  
ATOM   1635  CD1 TYR A 209      29.141   1.141 -23.656  1.00 94.88           C  
ATOM   1636  CD2 TYR A 209      30.531   1.536 -21.750  1.00 94.88           C  
ATOM   1637  CE1 TYR A 209      28.172   0.583 -22.828  1.00 94.88           C  
ATOM   1638  CE2 TYR A 209      29.562   0.980 -20.922  1.00 94.88           C  
ATOM   1639  OH  TYR A 209      27.422  -0.043 -20.656  1.00 94.88           O  
ATOM   1640  CZ  TYR A 209      28.391   0.507 -21.469  1.00 94.88           C  
ATOM   1641  N   GLN A 210      34.375   1.524 -25.766  1.00 93.31           N  
ATOM   1642  CA  GLN A 210      35.531   1.983 -26.516  1.00 93.31           C  
ATOM   1643  C   GLN A 210      35.938   3.395 -26.094  1.00 93.31           C  
ATOM   1644  CB  GLN A 210      35.250   1.939 -28.016  1.00 93.31           C  
ATOM   1645  O   GLN A 210      37.031   3.850 -26.406  1.00 93.31           O  
ATOM   1646  CG  GLN A 210      35.094   0.530 -28.578  1.00 93.31           C  
ATOM   1647  CD  GLN A 210      36.375  -0.294 -28.438  1.00 93.31           C  
ATOM   1648  NE2 GLN A 210      36.219  -1.545 -28.016  1.00 93.31           N  
ATOM   1649  OE1 GLN A 210      37.469   0.188 -28.719  1.00 93.31           O  
ATOM   1650  N   ASN A 211      35.031   4.117 -25.391  1.00 89.38           N  
ATOM   1651  CA  ASN A 211      35.250   5.496 -24.984  1.00 89.38           C  
ATOM   1652  C   ASN A 211      35.625   5.582 -23.500  1.00 89.38           C  
ATOM   1653  CB  ASN A 211      34.031   6.363 -25.266  1.00 89.38           C  
ATOM   1654  O   ASN A 211      35.000   4.934 -22.656  1.00 89.38           O  
ATOM   1655  CG  ASN A 211      33.688   6.434 -26.750  1.00 89.38           C  
ATOM   1656  ND2 ASN A 211      32.406   6.328 -27.078  1.00 89.38           N  
ATOM   1657  OD1 ASN A 211      34.594   6.586 -27.594  1.00 89.38           O  
ATOM   1658  N   ASN A 212      36.719   6.355 -23.156  1.00 84.75           N  
ATOM   1659  CA  ASN A 212      37.188   6.516 -21.797  1.00 84.75           C  
ATOM   1660  C   ASN A 212      36.344   7.523 -21.016  1.00 84.75           C  
ATOM   1661  CB  ASN A 212      38.656   6.938 -21.781  1.00 84.75           C  
ATOM   1662  O   ASN A 212      36.062   7.324 -19.844  1.00 84.75           O  
ATOM   1663  CG  ASN A 212      39.594   5.789 -22.094  1.00 84.75           C  
ATOM   1664  ND2 ASN A 212      40.875   6.109 -22.328  1.00 84.75           N  
ATOM   1665  OD1 ASN A 212      39.188   4.625 -22.109  1.00 84.75           O  
ATOM   1666  N   HIS A 213      35.812   8.562 -21.719  1.00 89.19           N  
ATOM   1667  CA  HIS A 213      34.969   9.570 -21.125  1.00 89.19           C  
ATOM   1668  C   HIS A 213      33.562   9.523 -21.719  1.00 89.19           C  
ATOM   1669  CB  HIS A 213      35.562  10.969 -21.297  1.00 89.19           C  
ATOM   1670  O   HIS A 213      33.281  10.141 -22.750  1.00 89.19           O  
ATOM   1671  CG  HIS A 213      36.906  11.133 -20.672  1.00 89.19           C  
ATOM   1672  CD2 HIS A 213      37.250  11.438 -19.391  1.00 89.19           C  
ATOM   1673  ND1 HIS A 213      38.062  10.992 -21.359  1.00 89.19           N  
ATOM   1674  CE1 HIS A 213      39.094  11.195 -20.547  1.00 89.19           C  
ATOM   1675  NE2 HIS A 213      38.625  11.469 -19.344  1.00 89.19           N  
ATOM   1676  N   THR A 214      32.625   8.812 -21.016  1.00 94.56           N  
ATOM   1677  CA  THR A 214      31.297   8.594 -21.547  1.00 94.56           C  
ATOM   1678  C   THR A 214      30.266   9.414 -20.781  1.00 94.56           C  
ATOM   1679  CB  THR A 214      30.922   7.105 -21.516  1.00 94.56           C  
ATOM   1680  O   THR A 214      30.500   9.805 -19.641  1.00 94.56           O  
ATOM   1681  CG2 THR A 214      31.891   6.258 -22.312  1.00 94.56           C  
ATOM   1682  OG1 THR A 214      30.922   6.652 -20.156  1.00 94.56           O  
ATOM   1683  N   TYR A 215      29.203   9.680 -21.469  1.00 96.31           N  
ATOM   1684  CA  TYR A 215      28.094  10.367 -20.844  1.00 96.31           C  
ATOM   1685  C   TYR A 215      26.766   9.891 -21.422  1.00 96.31           C  
ATOM   1686  CB  TYR A 215      28.219  11.883 -21.031  1.00 96.31           C  
ATOM   1687  O   TYR A 215      26.719   9.352 -22.531  1.00 96.31           O  
ATOM   1688  CG  TYR A 215      28.031  12.344 -22.453  1.00 96.31           C  
ATOM   1689  CD1 TYR A 215      29.109  12.461 -23.328  1.00 96.31           C  
ATOM   1690  CD2 TYR A 215      26.750  12.656 -22.938  1.00 96.31           C  
ATOM   1691  CE1 TYR A 215      28.922  12.891 -24.641  1.00 96.31           C  
ATOM   1692  CE2 TYR A 215      26.562  13.086 -24.250  1.00 96.31           C  
ATOM   1693  OH  TYR A 215      27.484  13.617 -26.391  1.00 96.31           O  
ATOM   1694  CZ  TYR A 215      27.656  13.195 -25.094  1.00 96.31           C  
ATOM   1695  N   VAL A 216      25.734  10.109 -20.609  1.00 97.19           N  
ATOM   1696  CA  VAL A 216      24.359   9.875 -21.047  1.00 97.19           C  
ATOM   1697  C   VAL A 216      23.516  11.125 -20.781  1.00 97.19           C  
ATOM   1698  CB  VAL A 216      23.734   8.656 -20.328  1.00 97.19           C  
ATOM   1699  O   VAL A 216      23.453  11.617 -19.656  1.00 97.19           O  
ATOM   1700  CG1 VAL A 216      22.281   8.461 -20.781  1.00 97.19           C  
ATOM   1701  CG2 VAL A 216      24.547   7.398 -20.609  1.00 97.19           C  
ATOM   1702  N   SER A 217      22.953  11.641 -21.906  1.00 96.44           N  
ATOM   1703  CA  SER A 217      22.078  12.797 -21.766  1.00 96.44           C  
ATOM   1704  C   SER A 217      20.641  12.461 -22.172  1.00 96.44           C  
ATOM   1705  CB  SER A 217      22.594  13.961 -22.625  1.00 96.44           C  
ATOM   1706  O   SER A 217      20.406  11.852 -23.203  1.00 96.44           O  
ATOM   1707  OG  SER A 217      22.562  13.617 -24.000  1.00 96.44           O  
ATOM   1708  N   VAL A 218      19.734  12.820 -21.281  1.00 95.62           N  
ATOM   1709  CA  VAL A 218      18.312  12.602 -21.547  1.00 95.62           C  
ATOM   1710  C   VAL A 218      17.562  13.930 -21.469  1.00 95.62           C  
ATOM   1711  CB  VAL A 218      17.719  11.586 -20.547  1.00 95.62           C  
ATOM   1712  O   VAL A 218      17.734  14.688 -20.500  1.00 95.62           O  
ATOM   1713  CG1 VAL A 218      16.266  11.266 -20.906  1.00 95.62           C  
ATOM   1714  CG2 VAL A 218      18.562  10.312 -20.500  1.00 95.62           C  
ATOM   1715  N   GLY A 219      16.844  14.211 -22.484  1.00 92.81           N  
ATOM   1716  CA  GLY A 219      16.109  15.461 -22.516  1.00 92.81           C  
ATOM   1717  C   GLY A 219      14.648  15.289 -22.906  1.00 92.81           C  
ATOM   1718  O   GLY A 219      14.336  14.508 -23.812  1.00 92.81           O  
ATOM   1719  N   SER A 220      13.734  15.914 -22.125  1.00 90.81           N  
ATOM   1720  CA  SER A 220      12.320  16.094 -22.438  1.00 90.81           C  
ATOM   1721  C   SER A 220      11.867  17.516 -22.188  1.00 90.81           C  
ATOM   1722  CB  SER A 220      11.469  15.125 -21.625  1.00 90.81           C  
ATOM   1723  O   SER A 220      12.680  18.375 -21.812  1.00 90.81           O  
ATOM   1724  OG  SER A 220      11.359  15.555 -20.281  1.00 90.81           O  
ATOM   1725  N   SER A 221      10.633  17.812 -22.531  1.00 82.00           N  
ATOM   1726  CA  SER A 221      10.094  19.141 -22.297  1.00 82.00           C  
ATOM   1727  C   SER A 221      10.188  19.531 -20.812  1.00 82.00           C  
ATOM   1728  CB  SER A 221       8.633  19.219 -22.750  1.00 82.00           C  
ATOM   1729  O   SER A 221      10.352  20.703 -20.484  1.00 82.00           O  
ATOM   1730  OG  SER A 221       7.840  18.266 -22.078  1.00 82.00           O  
ATOM   1731  N   LYS A 222      10.281  18.578 -19.953  1.00 78.69           N  
ATOM   1732  CA  LYS A 222      10.203  18.828 -18.516  1.00 78.69           C  
ATOM   1733  C   LYS A 222      11.484  18.406 -17.812  1.00 78.69           C  
ATOM   1734  CB  LYS A 222       9.000  18.109 -17.906  1.00 78.69           C  
ATOM   1735  O   LYS A 222      11.680  18.703 -16.625  1.00 78.69           O  
ATOM   1736  CG  LYS A 222       7.656  18.594 -18.422  1.00 78.69           C  
ATOM   1737  CD  LYS A 222       6.500  17.844 -17.797  1.00 78.69           C  
ATOM   1738  CE  LYS A 222       5.156  18.297 -18.344  1.00 78.69           C  
ATOM   1739  NZ  LYS A 222       4.023  17.516 -17.766  1.00 78.69           N  
ATOM   1740  N   TYR A 223      12.406  17.812 -18.562  1.00 82.75           N  
ATOM   1741  CA  TYR A 223      13.516  17.156 -17.875  1.00 82.75           C  
ATOM   1742  C   TYR A 223      14.758  17.125 -18.750  1.00 82.75           C  
ATOM   1743  CB  TYR A 223      13.133  15.734 -17.453  1.00 82.75           C  
ATOM   1744  O   TYR A 223      14.672  16.844 -19.953  1.00 82.75           O  
ATOM   1745  CG  TYR A 223      14.242  14.977 -16.766  1.00 82.75           C  
ATOM   1746  CD1 TYR A 223      15.062  14.094 -17.469  1.00 82.75           C  
ATOM   1747  CD2 TYR A 223      14.477  15.148 -15.406  1.00 82.75           C  
ATOM   1748  CE1 TYR A 223      16.078  13.398 -16.844  1.00 82.75           C  
ATOM   1749  CE2 TYR A 223      15.500  14.453 -14.766  1.00 82.75           C  
ATOM   1750  OH  TYR A 223      17.312  12.898 -14.852  1.00 82.75           O  
ATOM   1751  CZ  TYR A 223      16.297  13.586 -15.484  1.00 82.75           C  
ATOM   1752  N   TYR A 224      15.789  17.719 -18.344  1.00 91.31           N  
ATOM   1753  CA  TYR A 224      17.094  17.547 -18.969  1.00 91.31           C  
ATOM   1754  C   TYR A 224      18.156  17.188 -17.938  1.00 91.31           C  
ATOM   1755  CB  TYR A 224      17.500  18.797 -19.734  1.00 91.31           C  
ATOM   1756  O   TYR A 224      18.344  17.922 -16.969  1.00 91.31           O  
ATOM   1757  CG  TYR A 224      18.891  18.734 -20.328  1.00 91.31           C  
ATOM   1758  CD1 TYR A 224      19.984  19.219 -19.641  1.00 91.31           C  
ATOM   1759  CD2 TYR A 224      19.094  18.172 -21.594  1.00 91.31           C  
ATOM   1760  CE1 TYR A 224      21.266  19.156 -20.188  1.00 91.31           C  
ATOM   1761  CE2 TYR A 224      20.359  18.109 -22.156  1.00 91.31           C  
ATOM   1762  OH  TYR A 224      22.703  18.531 -22.000  1.00 91.31           O  
ATOM   1763  CZ  TYR A 224      21.438  18.594 -21.438  1.00 91.31           C  
ATOM   1764  N   ARG A 225      18.797  16.109 -18.125  1.00 93.56           N  
ATOM   1765  CA  ARG A 225      19.844  15.703 -17.203  1.00 93.56           C  
ATOM   1766  C   ARG A 225      20.969  14.977 -17.938  1.00 93.56           C  
ATOM   1767  CB  ARG A 225      19.281  14.805 -16.094  1.00 93.56           C  
ATOM   1768  O   ARG A 225      20.719  14.250 -18.906  1.00 93.56           O  
ATOM   1769  CG  ARG A 225      18.578  15.570 -14.992  1.00 93.56           C  
ATOM   1770  CD  ARG A 225      18.297  14.688 -13.781  1.00 93.56           C  
ATOM   1771  NE  ARG A 225      17.531  15.391 -12.766  1.00 93.56           N  
ATOM   1772  NH1 ARG A 225      17.703  13.719 -11.180  1.00 93.56           N  
ATOM   1773  NH2 ARG A 225      16.547  15.641 -10.703  1.00 93.56           N  
ATOM   1774  CZ  ARG A 225      17.266  14.914 -11.555  1.00 93.56           C  
ATOM   1775  N   ARG A 226      22.109  15.297 -17.578  1.00 95.19           N  
ATOM   1776  CA  ARG A 226      23.281  14.617 -18.094  1.00 95.19           C  
ATOM   1777  C   ARG A 226      23.938  13.758 -17.000  1.00 95.19           C  
ATOM   1778  CB  ARG A 226      24.297  15.625 -18.625  1.00 95.19           C  
ATOM   1779  O   ARG A 226      24.141  14.227 -15.883  1.00 95.19           O  
ATOM   1780  CG  ARG A 226      25.453  15.000 -19.406  1.00 95.19           C  
ATOM   1781  CD  ARG A 226      26.328  16.047 -20.078  1.00 95.19           C  
ATOM   1782  NE  ARG A 226      27.422  15.445 -20.812  1.00 95.19           N  
ATOM   1783  NH1 ARG A 226      28.141  17.422 -21.766  1.00 95.19           N  
ATOM   1784  NH2 ARG A 226      29.234  15.453 -22.234  1.00 95.19           N  
ATOM   1785  CZ  ARG A 226      28.266  16.109 -21.594  1.00 95.19           C  
ATOM   1786  N   PHE A 227      24.281  12.531 -17.312  1.00 96.12           N  
ATOM   1787  CA  PHE A 227      24.828  11.570 -16.375  1.00 96.12           C  
ATOM   1788  C   PHE A 227      26.250  11.156 -16.781  1.00 96.12           C  
ATOM   1789  CB  PHE A 227      23.938  10.336 -16.266  1.00 96.12           C  
ATOM   1790  O   PHE A 227      26.484  10.836 -17.938  1.00 96.12           O  
ATOM   1791  CG  PHE A 227      22.531  10.648 -15.820  1.00 96.12           C  
ATOM   1792  CD1 PHE A 227      22.188  10.641 -14.477  1.00 96.12           C  
ATOM   1793  CD2 PHE A 227      21.547  10.953 -16.750  1.00 96.12           C  
ATOM   1794  CE1 PHE A 227      20.891  10.930 -14.062  1.00 96.12           C  
ATOM   1795  CE2 PHE A 227      20.250  11.242 -16.344  1.00 96.12           C  
ATOM   1796  CZ  PHE A 227      19.922  11.227 -15.000  1.00 96.12           C  
ATOM   1797  N   THR A 228      27.094  11.227 -15.812  1.00 95.88           N  
ATOM   1798  CA  THR A 228      28.438  10.703 -15.992  1.00 95.88           C  
ATOM   1799  C   THR A 228      28.625   9.414 -15.188  1.00 95.88           C  
ATOM   1800  CB  THR A 228      29.500  11.734 -15.570  1.00 95.88           C  
ATOM   1801  O   THR A 228      28.391   9.391 -13.977  1.00 95.88           O  
ATOM   1802  CG2 THR A 228      30.906  11.234 -15.883  1.00 95.88           C  
ATOM   1803  OG1 THR A 228      29.281  12.961 -16.266  1.00 95.88           O  
ATOM   1804  N   PRO A 229      28.984   8.289 -15.914  1.00 94.88           N  
ATOM   1805  CA  PRO A 229      29.125   7.023 -15.203  1.00 94.88           C  
ATOM   1806  C   PRO A 229      30.234   7.059 -14.156  1.00 94.88           C  
ATOM   1807  CB  PRO A 229      29.453   6.027 -16.312  1.00 94.88           C  
ATOM   1808  O   PRO A 229      31.234   7.758 -14.336  1.00 94.88           O  
ATOM   1809  CG  PRO A 229      29.062   6.723 -17.578  1.00 94.88           C  
ATOM   1810  CD  PRO A 229      29.078   8.203 -17.328  1.00 94.88           C  
ATOM   1811  N   GLU A 230      30.016   6.367 -13.078  1.00 94.31           N  
ATOM   1812  CA  GLU A 230      31.000   6.219 -12.016  1.00 94.31           C  
ATOM   1813  C   GLU A 230      31.797   4.922 -12.172  1.00 94.31           C  
ATOM   1814  CB  GLU A 230      30.328   6.258 -10.641  1.00 94.31           C  
ATOM   1815  O   GLU A 230      31.234   3.830 -12.047  1.00 94.31           O  
ATOM   1816  CG  GLU A 230      29.641   7.578 -10.336  1.00 94.31           C  
ATOM   1817  CD  GLU A 230      28.906   7.574  -9.008  1.00 94.31           C  
ATOM   1818  OE1 GLU A 230      28.234   8.586  -8.680  1.00 94.31           O  
ATOM   1819  OE2 GLU A 230      28.984   6.559  -8.281  1.00 94.31           O  
ATOM   1820  N   ILE A 231      33.031   5.102 -12.461  1.00 93.94           N  
ATOM   1821  CA  ILE A 231      33.906   3.936 -12.633  1.00 93.94           C  
ATOM   1822  C   ILE A 231      34.688   3.689 -11.352  1.00 93.94           C  
ATOM   1823  CB  ILE A 231      34.875   4.113 -13.836  1.00 93.94           C  
ATOM   1824  O   ILE A 231      35.719   4.336 -11.117  1.00 93.94           O  
ATOM   1825  CG1 ILE A 231      34.062   4.457 -15.102  1.00 93.94           C  
ATOM   1826  CG2 ILE A 231      35.719   2.854 -14.039  1.00 93.94           C  
ATOM   1827  CD1 ILE A 231      34.938   4.797 -16.297  1.00 93.94           C  
ATOM   1828  N   ILE A 232      34.156   2.750 -10.641  1.00 93.62           N  
ATOM   1829  CA  ILE A 232      34.750   2.461  -9.336  1.00 93.62           C  
ATOM   1830  C   ILE A 232      34.656   0.965  -9.047  1.00 93.62           C  
ATOM   1831  CB  ILE A 232      34.062   3.273  -8.211  1.00 93.62           C  
ATOM   1832  O   ILE A 232      33.656   0.317  -9.422  1.00 93.62           O  
ATOM   1833  CG1 ILE A 232      34.219   4.777  -8.477  1.00 93.62           C  
ATOM   1834  CG2 ILE A 232      34.656   2.893  -6.848  1.00 93.62           C  
ATOM   1835  CD1 ILE A 232      33.375   5.652  -7.574  1.00 93.62           C  
ATOM   1836  N   THR A 233      35.688   0.491  -8.406  1.00 92.75           N  
ATOM   1837  CA  THR A 233      35.688  -0.903  -7.977  1.00 92.75           C  
ATOM   1838  C   THR A 233      34.688  -1.095  -6.824  1.00 92.75           C  
ATOM   1839  CB  THR A 233      37.062  -1.381  -7.547  1.00 92.75           C  
ATOM   1840  O   THR A 233      34.750  -0.364  -5.832  1.00 92.75           O  
ATOM   1841  CG2 THR A 233      37.062  -2.861  -7.176  1.00 92.75           C  
ATOM   1842  OG1 THR A 233      38.000  -1.177  -8.625  1.00 92.75           O  
ATOM   1843  N   ARG A 234      33.781  -2.104  -7.000  1.00 92.44           N  
ATOM   1844  CA  ARG A 234      32.750  -2.389  -6.020  1.00 92.44           C  
ATOM   1845  C   ARG A 234      32.719  -3.873  -5.668  1.00 92.44           C  
ATOM   1846  CB  ARG A 234      31.375  -1.948  -6.547  1.00 92.44           C  
ATOM   1847  O   ARG A 234      33.156  -4.711  -6.461  1.00 92.44           O  
ATOM   1848  CG  ARG A 234      31.281  -0.462  -6.855  1.00 92.44           C  
ATOM   1849  CD  ARG A 234      29.953  -0.099  -7.492  1.00 92.44           C  
ATOM   1850  NE  ARG A 234      29.891   1.317  -7.840  1.00 92.44           N  
ATOM   1851  NH1 ARG A 234      30.953   1.080  -9.867  1.00 92.44           N  
ATOM   1852  NH2 ARG A 234      30.250   3.148  -9.180  1.00 92.44           N  
ATOM   1853  CZ  ARG A 234      30.359   1.846  -8.961  1.00 92.44           C  
ATOM   1854  N   PRO A 235      32.156  -4.172  -4.527  1.00 92.69           N  
ATOM   1855  CA  PRO A 235      31.938  -5.586  -4.215  1.00 92.69           C  
ATOM   1856  C   PRO A 235      30.938  -6.246  -5.160  1.00 92.69           C  
ATOM   1857  CB  PRO A 235      31.391  -5.551  -2.785  1.00 92.69           C  
ATOM   1858  O   PRO A 235      30.000  -5.594  -5.625  1.00 92.69           O  
ATOM   1859  CG  PRO A 235      31.781  -4.207  -2.262  1.00 92.69           C  
ATOM   1860  CD  PRO A 235      31.906  -3.260  -3.420  1.00 92.69           C  
ATOM   1861  N   LYS A 236      31.141  -7.430  -5.426  1.00 92.12           N  
ATOM   1862  CA  LYS A 236      30.250  -8.164  -6.324  1.00 92.12           C  
ATOM   1863  C   LYS A 236      28.922  -8.492  -5.641  1.00 92.12           C  
ATOM   1864  CB  LYS A 236      30.922  -9.445  -6.816  1.00 92.12           C  
ATOM   1865  O   LYS A 236      28.906  -8.984  -4.512  1.00 92.12           O  
ATOM   1866  CG  LYS A 236      32.094  -9.211  -7.766  1.00 92.12           C  
ATOM   1867  CD  LYS A 236      32.656 -10.523  -8.305  1.00 92.12           C  
ATOM   1868  CE  LYS A 236      33.812 -10.289  -9.258  1.00 92.12           C  
ATOM   1869  NZ  LYS A 236      34.375 -11.570  -9.773  1.00 92.12           N  
ATOM   1870  N   ILE A 237      27.922  -8.109  -6.254  1.00 90.19           N  
ATOM   1871  CA  ILE A 237      26.562  -8.477  -5.883  1.00 90.19           C  
ATOM   1872  C   ILE A 237      25.922  -9.297  -7.004  1.00 90.19           C  
ATOM   1873  CB  ILE A 237      25.688  -7.230  -5.582  1.00 90.19           C  
ATOM   1874  O   ILE A 237      25.859  -8.852  -8.148  1.00 90.19           O  
ATOM   1875  CG1 ILE A 237      26.344  -6.398  -4.465  1.00 90.19           C  
ATOM   1876  CG2 ILE A 237      24.266  -7.641  -5.207  1.00 90.19           C  
ATOM   1877  CD1 ILE A 237      25.656  -5.059  -4.227  1.00 90.19           C  
ATOM   1878  N   ARG A 238      25.578 -10.547  -6.688  1.00 88.06           N  
ATOM   1879  CA  ARG A 238      25.031 -11.469  -7.688  1.00 88.06           C  
ATOM   1880  C   ARG A 238      26.016 -11.656  -8.844  1.00 88.06           C  
ATOM   1881  CB  ARG A 238      23.688 -10.953  -8.219  1.00 88.06           C  
ATOM   1882  O   ARG A 238      25.609 -11.648 -10.008  1.00 88.06           O  
ATOM   1883  CG  ARG A 238      22.578 -10.945  -7.176  1.00 88.06           C  
ATOM   1884  CD  ARG A 238      21.266 -10.438  -7.754  1.00 88.06           C  
ATOM   1885  NE  ARG A 238      20.266 -10.227  -6.711  1.00 88.06           N  
ATOM   1886  NH1 ARG A 238      18.609  -9.531  -8.164  1.00 88.06           N  
ATOM   1887  NH2 ARG A 238      18.203  -9.641  -5.910  1.00 88.06           N  
ATOM   1888  CZ  ARG A 238      19.031  -9.805  -6.930  1.00 88.06           C  
ATOM   1889  N   ASN A 239      27.328 -11.672  -8.523  1.00 89.06           N  
ATOM   1890  CA  ASN A 239      28.469 -11.938  -9.406  1.00 89.06           C  
ATOM   1891  C   ASN A 239      28.719 -10.773 -10.359  1.00 89.06           C  
ATOM   1892  CB  ASN A 239      28.234 -13.227 -10.203  1.00 89.06           C  
ATOM   1893  O   ASN A 239      29.234 -10.969 -11.461  1.00 89.06           O  
ATOM   1894  CG  ASN A 239      28.266 -14.469  -9.320  1.00 89.06           C  
ATOM   1895  ND2 ASN A 239      27.531 -15.492  -9.719  1.00 89.06           N  
ATOM   1896  OD1 ASN A 239      28.953 -14.500  -8.297  1.00 89.06           O  
ATOM   1897  N   GLN A 240      28.172  -9.578 -10.000  1.00 92.19           N  
ATOM   1898  CA  GLN A 240      28.359  -8.391 -10.820  1.00 92.19           C  
ATOM   1899  C   GLN A 240      29.109  -7.309 -10.047  1.00 92.19           C  
ATOM   1900  CB  GLN A 240      27.016  -7.852 -11.312  1.00 92.19           C  
ATOM   1901  O   GLN A 240      28.703  -6.918  -8.953  1.00 92.19           O  
ATOM   1902  CG  GLN A 240      26.281  -8.797 -12.250  1.00 92.19           C  
ATOM   1903  CD  GLN A 240      27.031  -9.031 -13.555  1.00 92.19           C  
ATOM   1904  NE2 GLN A 240      26.875 -10.227 -14.117  1.00 92.19           N  
ATOM   1905  OE1 GLN A 240      27.750  -8.156 -14.039  1.00 92.19           O  
ATOM   1906  N   ALA A 241      30.141  -6.848 -10.656  1.00 93.56           N  
ATOM   1907  CA  ALA A 241      30.938  -5.777 -10.047  1.00 93.56           C  
ATOM   1908  C   ALA A 241      30.469  -4.406 -10.539  1.00 93.56           C  
ATOM   1909  CB  ALA A 241      32.406  -5.969 -10.352  1.00 93.56           C  
ATOM   1910  O   ALA A 241      30.719  -3.391  -9.883  1.00 93.56           O  
ATOM   1911  N   GLY A 242      29.766  -4.363 -11.648  1.00 94.50           N  
ATOM   1912  CA  GLY A 242      29.172  -3.145 -12.164  1.00 94.50           C  
ATOM   1913  C   GLY A 242      27.828  -2.826 -11.555  1.00 94.50           C  
ATOM   1914  O   GLY A 242      27.234  -3.670 -10.883  1.00 94.50           O  
ATOM   1915  N   ARG A 243      27.375  -1.503 -11.742  1.00 96.12           N  
ATOM   1916  CA  ARG A 243      26.047  -1.082 -11.305  1.00 96.12           C  
ATOM   1917  C   ARG A 243      25.250  -0.469 -12.453  1.00 96.12           C  
ATOM   1918  CB  ARG A 243      26.156  -0.082 -10.148  1.00 96.12           C  
ATOM   1919  O   ARG A 243      25.828   0.143 -13.352  1.00 96.12           O  
ATOM   1920  CG  ARG A 243      26.875  -0.630  -8.922  1.00 96.12           C  
ATOM   1921  CD  ARG A 243      26.047  -1.691  -8.211  1.00 96.12           C  
ATOM   1922  NE  ARG A 243      26.688  -2.143  -6.984  1.00 96.12           N  
ATOM   1923  NH1 ARG A 243      28.078  -3.658  -8.023  1.00 96.12           N  
ATOM   1924  NH2 ARG A 243      28.156  -3.402  -5.746  1.00 96.12           N  
ATOM   1925  CZ  ARG A 243      27.641  -3.066  -6.918  1.00 96.12           C  
ATOM   1926  N   ILE A 244      23.875  -0.724 -12.344  1.00 97.12           N  
ATOM   1927  CA  ILE A 244      22.969   0.000 -13.242  1.00 97.12           C  
ATOM   1928  C   ILE A 244      22.000   0.842 -12.422  1.00 97.12           C  
ATOM   1929  CB  ILE A 244      22.203  -0.964 -14.172  1.00 97.12           C  
ATOM   1930  O   ILE A 244      21.266   0.315 -11.578  1.00 97.12           O  
ATOM   1931  CG1 ILE A 244      23.172  -1.695 -15.102  1.00 97.12           C  
ATOM   1932  CG2 ILE A 244      21.141  -0.207 -14.969  1.00 97.12           C  
ATOM   1933  CD1 ILE A 244      22.516  -2.723 -16.016  1.00 97.12           C  
ATOM   1934  N   ASN A 245      22.078   2.080 -12.672  1.00 97.25           N  
ATOM   1935  CA  ASN A 245      21.062   2.947 -12.094  1.00 97.25           C  
ATOM   1936  C   ASN A 245      19.875   3.125 -13.031  1.00 97.25           C  
ATOM   1937  CB  ASN A 245      21.656   4.309 -11.727  1.00 97.25           C  
ATOM   1938  O   ASN A 245      20.047   3.404 -14.219  1.00 97.25           O  
ATOM   1939  CG  ASN A 245      22.641   4.227 -10.578  1.00 97.25           C  
ATOM   1940  ND2 ASN A 245      23.391   5.301 -10.359  1.00 97.25           N  
ATOM   1941  OD1 ASN A 245      22.734   3.203  -9.898  1.00 97.25           O  
ATOM   1942  N   TYR A 246      18.672   2.992 -12.516  1.00 97.62           N  
ATOM   1943  CA  TYR A 246      17.469   3.018 -13.320  1.00 97.62           C  
ATOM   1944  C   TYR A 246      16.688   4.309 -13.094  1.00 97.62           C  
ATOM   1945  CB  TYR A 246      16.578   1.812 -13.000  1.00 97.62           C  
ATOM   1946  O   TYR A 246      16.562   4.781 -11.961  1.00 97.62           O  
ATOM   1947  CG  TYR A 246      17.297   0.489 -13.078  1.00 97.62           C  
ATOM   1948  CD1 TYR A 246      17.469  -0.158 -14.297  1.00 97.62           C  
ATOM   1949  CD2 TYR A 246      17.797  -0.117 -11.938  1.00 97.62           C  
ATOM   1950  CE1 TYR A 246      18.141  -1.379 -14.375  1.00 97.62           C  
ATOM   1951  CE2 TYR A 246      18.469  -1.338 -12.000  1.00 97.62           C  
ATOM   1952  OH  TYR A 246      19.281  -3.168 -13.297  1.00 97.62           O  
ATOM   1953  CZ  TYR A 246      18.625  -1.959 -13.227  1.00 97.62           C  
ATOM   1954  N   TYR A 247      16.125   4.762 -14.219  1.00 96.56           N  
ATOM   1955  CA  TYR A 247      15.352   6.000 -14.211  1.00 96.56           C  
ATOM   1956  C   TYR A 247      14.047   5.844 -14.977  1.00 96.56           C  
ATOM   1957  CB  TYR A 247      16.172   7.148 -14.805  1.00 96.56           C  
ATOM   1958  O   TYR A 247      13.898   4.922 -15.781  1.00 96.56           O  
ATOM   1959  CG  TYR A 247      17.500   7.371 -14.109  1.00 96.56           C  
ATOM   1960  CD1 TYR A 247      17.609   8.266 -13.047  1.00 96.56           C  
ATOM   1961  CD2 TYR A 247      18.641   6.691 -14.516  1.00 96.56           C  
ATOM   1962  CE1 TYR A 247      18.812   8.477 -12.398  1.00 96.56           C  
ATOM   1963  CE2 TYR A 247      19.859   6.891 -13.883  1.00 96.56           C  
ATOM   1964  OH  TYR A 247      21.141   7.988 -12.195  1.00 96.56           O  
ATOM   1965  CZ  TYR A 247      19.938   7.785 -12.828  1.00 96.56           C  
ATOM   1966  N   TRP A 248      13.102   6.742 -14.773  1.00 95.31           N  
ATOM   1967  CA  TRP A 248      11.836   6.699 -15.492  1.00 95.31           C  
ATOM   1968  C   TRP A 248      11.352   8.109 -15.812  1.00 95.31           C  
ATOM   1969  CB  TRP A 248      10.773   5.957 -14.672  1.00 95.31           C  
ATOM   1970  O   TRP A 248      11.711   9.070 -15.133  1.00 95.31           O  
ATOM   1971  CG  TRP A 248      10.500   6.574 -13.336  1.00 95.31           C  
ATOM   1972  CD1 TRP A 248      11.156   6.324 -12.164  1.00 95.31           C  
ATOM   1973  CD2 TRP A 248       9.492   7.539 -13.031  1.00 95.31           C  
ATOM   1974  CE2 TRP A 248       9.594   7.828 -11.648  1.00 95.31           C  
ATOM   1975  CE3 TRP A 248       8.508   8.188 -13.789  1.00 95.31           C  
ATOM   1976  NE1 TRP A 248      10.617   7.074 -11.141  1.00 95.31           N  
ATOM   1977  CH2 TRP A 248       7.793   9.359 -11.781  1.00 95.31           C  
ATOM   1978  CZ2 TRP A 248       8.742   8.742 -11.016  1.00 95.31           C  
ATOM   1979  CZ3 TRP A 248       7.664   9.094 -13.156  1.00 95.31           C  
ATOM   1980  N   THR A 249      10.617   8.195 -16.906  1.00 94.19           N  
ATOM   1981  CA  THR A 249      10.039   9.469 -17.328  1.00 94.19           C  
ATOM   1982  C   THR A 249       8.617   9.273 -17.844  1.00 94.19           C  
ATOM   1983  CB  THR A 249      10.891  10.141 -18.422  1.00 94.19           C  
ATOM   1984  O   THR A 249       8.344   8.336 -18.594  1.00 94.19           O  
ATOM   1985  CG2 THR A 249      10.336  11.508 -18.797  1.00 94.19           C  
ATOM   1986  OG1 THR A 249      12.234  10.297 -17.938  1.00 94.19           O  
ATOM   1987  N   ILE A 250       7.672  10.164 -17.375  1.00 93.44           N  
ATOM   1988  CA  ILE A 250       6.309  10.156 -17.906  1.00 93.44           C  
ATOM   1989  C   ILE A 250       6.172  11.195 -19.016  1.00 93.44           C  
ATOM   1990  CB  ILE A 250       5.273  10.422 -16.781  1.00 93.44           C  
ATOM   1991  O   ILE A 250       6.457  12.375 -18.797  1.00 93.44           O  
ATOM   1992  CG1 ILE A 250       5.320   9.312 -15.734  1.00 93.44           C  
ATOM   1993  CG2 ILE A 250       3.867  10.562 -17.375  1.00 93.44           C  
ATOM   1994  CD1 ILE A 250       4.379   9.523 -14.555  1.00 93.44           C  
ATOM   1995  N   LEU A 251       5.777  10.773 -20.234  1.00 94.44           N  
ATOM   1996  CA  LEU A 251       5.613  11.656 -21.375  1.00 94.44           C  
ATOM   1997  C   LEU A 251       4.141  11.992 -21.609  1.00 94.44           C  
ATOM   1998  CB  LEU A 251       6.199  11.016 -22.641  1.00 94.44           C  
ATOM   1999  O   LEU A 251       3.312  11.094 -21.750  1.00 94.44           O  
ATOM   2000  CG  LEU A 251       7.703  10.719 -22.609  1.00 94.44           C  
ATOM   2001  CD1 LEU A 251       8.133  10.047 -23.906  1.00 94.44           C  
ATOM   2002  CD2 LEU A 251       8.492  12.000 -22.391  1.00 94.44           C  
ATOM   2003  N   ASP A 252       3.814  13.273 -21.547  1.00 93.19           N  
ATOM   2004  CA  ASP A 252       2.473  13.711 -21.922  1.00 93.19           C  
ATOM   2005  C   ASP A 252       2.277  13.656 -23.422  1.00 93.19           C  
ATOM   2006  CB  ASP A 252       2.203  15.125 -21.391  1.00 93.19           C  
ATOM   2007  O   ASP A 252       3.250  13.562 -24.188  1.00 93.19           O  
ATOM   2008  CG  ASP A 252       2.229  15.211 -19.875  1.00 93.19           C  
ATOM   2009  OD1 ASP A 252       1.729  14.289 -19.203  1.00 93.19           O  
ATOM   2010  OD2 ASP A 252       2.750  16.219 -19.359  1.00 93.19           O  
ATOM   2011  N   GLN A 253       1.033  13.789 -23.797  1.00 92.12           N  
ATOM   2012  CA  GLN A 253       0.722  13.773 -25.219  1.00 92.12           C  
ATOM   2013  C   GLN A 253       1.456  14.891 -25.953  1.00 92.12           C  
ATOM   2014  CB  GLN A 253      -0.786  13.906 -25.438  1.00 92.12           C  
ATOM   2015  O   GLN A 253       1.383  16.062 -25.547  1.00 92.12           O  
ATOM   2016  CG  GLN A 253      -1.209  13.750 -26.891  1.00 92.12           C  
ATOM   2017  CD  GLN A 253      -2.711  13.852 -27.078  1.00 92.12           C  
ATOM   2018  NE2 GLN A 253      -3.166  13.680 -28.312  1.00 92.12           N  
ATOM   2019  OE1 GLN A 253      -3.457  14.078 -26.125  1.00 92.12           O  
ATOM   2020  N   GLY A 254       2.299  14.516 -27.000  1.00 92.19           N  
ATOM   2021  CA  GLY A 254       3.004  15.508 -27.797  1.00 92.19           C  
ATOM   2022  C   GLY A 254       4.402  15.797 -27.281  1.00 92.19           C  
ATOM   2023  O   GLY A 254       5.164  16.516 -27.922  1.00 92.19           O  
ATOM   2024  N   ASP A 255       4.727  15.273 -26.031  1.00 94.31           N  
ATOM   2025  CA  ASP A 255       6.047  15.430 -25.438  1.00 94.31           C  
ATOM   2026  C   ASP A 255       7.059  14.484 -26.094  1.00 94.31           C  
ATOM   2027  CB  ASP A 255       5.992  15.172 -23.938  1.00 94.31           C  
ATOM   2028  O   ASP A 255       6.707  13.375 -26.500  1.00 94.31           O  
ATOM   2029  CG  ASP A 255       5.375  16.328 -23.156  1.00 94.31           C  
ATOM   2030  OD1 ASP A 255       5.031  17.359 -23.781  1.00 94.31           O  
ATOM   2031  OD2 ASP A 255       5.234  16.203 -21.922  1.00 94.31           O  
ATOM   2032  N   THR A 256       8.344  14.906 -26.234  1.00 95.00           N  
ATOM   2033  CA  THR A 256       9.406  14.125 -26.859  1.00 95.00           C  
ATOM   2034  C   THR A 256      10.531  13.844 -25.875  1.00 95.00           C  
ATOM   2035  CB  THR A 256       9.977  14.844 -28.094  1.00 95.00           C  
ATOM   2036  O   THR A 256      10.914  14.727 -25.094  1.00 95.00           O  
ATOM   2037  CG2 THR A 256      11.062  14.016 -28.766  1.00 95.00           C  
ATOM   2038  OG1 THR A 256       8.914  15.086 -29.031  1.00 95.00           O  
ATOM   2039  N   ILE A 257      10.984  12.664 -25.844  1.00 95.75           N  
ATOM   2040  CA  ILE A 257      12.164  12.320 -25.047  1.00 95.75           C  
ATOM   2041  C   ILE A 257      13.328  11.977 -25.969  1.00 95.75           C  
ATOM   2042  CB  ILE A 257      11.875  11.133 -24.094  1.00 95.75           C  
ATOM   2043  O   ILE A 257      13.156  11.266 -26.969  1.00 95.75           O  
ATOM   2044  CG1 ILE A 257      13.062  10.891 -23.172  1.00 95.75           C  
ATOM   2045  CG2 ILE A 257      11.539   9.867 -24.891  1.00 95.75           C  
ATOM   2046  CD1 ILE A 257      12.766   9.938 -22.016  1.00 95.75           C  
ATOM   2047  N   THR A 258      14.484  12.594 -25.656  1.00 96.69           N  
ATOM   2048  CA  THR A 258      15.672  12.422 -26.500  1.00 96.69           C  
ATOM   2049  C   THR A 258      16.828  11.828 -25.688  1.00 96.69           C  
ATOM   2050  CB  THR A 258      16.109  13.758 -27.125  1.00 96.69           C  
ATOM   2051  O   THR A 258      17.094  12.281 -24.578  1.00 96.69           O  
ATOM   2052  CG2 THR A 258      17.281  13.555 -28.078  1.00 96.69           C  
ATOM   2053  OG1 THR A 258      15.016  14.328 -27.844  1.00 96.69           O  
ATOM   2054  N   PHE A 259      17.453  10.797 -26.250  1.00 96.69           N  
ATOM   2055  CA  PHE A 259      18.625  10.180 -25.625  1.00 96.69           C  
ATOM   2056  C   PHE A 259      19.875  10.453 -26.438  1.00 96.69           C  
ATOM   2057  CB  PHE A 259      18.422   8.672 -25.469  1.00 96.69           C  
ATOM   2058  O   PHE A 259      19.891  10.250 -27.656  1.00 96.69           O  
ATOM   2059  CG  PHE A 259      17.297   8.305 -24.531  1.00 96.69           C  
ATOM   2060  CD1 PHE A 259      17.547   8.125 -23.172  1.00 96.69           C  
ATOM   2061  CD2 PHE A 259      16.000   8.141 -25.000  1.00 96.69           C  
ATOM   2062  CE1 PHE A 259      16.516   7.785 -22.297  1.00 96.69           C  
ATOM   2063  CE2 PHE A 259      14.969   7.801 -24.125  1.00 96.69           C  
ATOM   2064  CZ  PHE A 259      15.227   7.621 -22.781  1.00 96.69           C  
ATOM   2065  N   GLU A 260      20.859  10.969 -25.844  1.00 96.38           N  
ATOM   2066  CA  GLU A 260      22.188  11.172 -26.406  1.00 96.38           C  
ATOM   2067  C   GLU A 260      23.266  10.555 -25.531  1.00 96.38           C  
ATOM   2068  CB  GLU A 260      22.469  12.664 -26.609  1.00 96.38           C  
ATOM   2069  O   GLU A 260      23.359  10.844 -24.344  1.00 96.38           O  
ATOM   2070  CG  GLU A 260      23.797  12.961 -27.297  1.00 96.38           C  
ATOM   2071  CD  GLU A 260      24.078  14.445 -27.438  1.00 96.38           C  
ATOM   2072  OE1 GLU A 260      25.250  14.859 -27.219  1.00 96.38           O  
ATOM   2073  OE2 GLU A 260      23.141  15.203 -27.766  1.00 96.38           O  
ATOM   2074  N   ALA A 261      24.078   9.672 -26.156  1.00 96.81           N  
ATOM   2075  CA  ALA A 261      25.078   8.984 -25.344  1.00 96.81           C  
ATOM   2076  C   ALA A 261      26.250   8.516 -26.188  1.00 96.81           C  
ATOM   2077  CB  ALA A 261      24.453   7.801 -24.609  1.00 96.81           C  
ATOM   2078  O   ALA A 261      26.078   8.148 -27.359  1.00 96.81           O  
ATOM   2079  N   ASN A 262      27.422   8.609 -25.672  1.00 95.19           N  
ATOM   2080  CA  ASN A 262      28.609   8.047 -26.328  1.00 95.19           C  
ATOM   2081  C   ASN A 262      29.125   6.824 -25.594  1.00 95.19           C  
ATOM   2082  CB  ASN A 262      29.703   9.109 -26.453  1.00 95.19           C  
ATOM   2083  O   ASN A 262      30.281   6.410 -25.797  1.00 95.19           O  
ATOM   2084  CG  ASN A 262      30.203   9.578 -25.094  1.00 95.19           C  
ATOM   2085  ND2 ASN A 262      31.281  10.367 -25.109  1.00 95.19           N  
ATOM   2086  OD1 ASN A 262      29.641   9.242 -24.062  1.00 95.19           O  
ATOM   2087  N   GLY A 263      28.219   6.203 -24.641  1.00 95.25           N  
ATOM   2088  CA  GLY A 263      28.438   4.969 -23.891  1.00 95.25           C  
ATOM   2089  C   GLY A 263      27.578   4.859 -22.656  1.00 95.25           C  
ATOM   2090  O   GLY A 263      26.922   5.828 -22.250  1.00 95.25           O  
ATOM   2091  N   ASN A 264      27.344   3.676 -22.078  1.00 96.50           N  
ATOM   2092  CA  ASN A 264      26.812   3.350 -20.766  1.00 96.50           C  
ATOM   2093  C   ASN A 264      25.297   3.529 -20.719  1.00 96.50           C  
ATOM   2094  CB  ASN A 264      27.484   4.203 -19.688  1.00 96.50           C  
ATOM   2095  O   ASN A 264      24.703   3.537 -19.625  1.00 96.50           O  
ATOM   2096  CG  ASN A 264      28.969   3.889 -19.531  1.00 96.50           C  
ATOM   2097  ND2 ASN A 264      29.281   2.975 -18.625  1.00 96.50           N  
ATOM   2098  OD1 ASN A 264      29.812   4.461 -20.219  1.00 96.50           O  
ATOM   2099  N   LEU A 265      24.594   3.744 -21.875  1.00 97.00           N  
ATOM   2100  CA  LEU A 265      23.141   3.881 -21.906  1.00 97.00           C  
ATOM   2101  C   LEU A 265      22.453   2.516 -21.875  1.00 97.00           C  
ATOM   2102  CB  LEU A 265      22.703   4.641 -23.172  1.00 97.00           C  
ATOM   2103  O   LEU A 265      22.812   1.617 -22.641  1.00 97.00           O  
ATOM   2104  CG  LEU A 265      21.188   4.734 -23.406  1.00 97.00           C  
ATOM   2105  CD1 LEU A 265      20.531   5.566 -22.328  1.00 97.00           C  
ATOM   2106  CD2 LEU A 265      20.906   5.320 -24.797  1.00 97.00           C  
ATOM   2107  N   ILE A 266      21.688   2.287 -20.906  1.00 97.31           N  
ATOM   2108  CA  ILE A 266      20.688   1.237 -20.953  1.00 97.31           C  
ATOM   2109  C   ILE A 266      19.391   1.789 -21.531  1.00 97.31           C  
ATOM   2110  CB  ILE A 266      20.422   0.652 -19.547  1.00 97.31           C  
ATOM   2111  O   ILE A 266      18.672   2.537 -20.859  1.00 97.31           O  
ATOM   2112  CG1 ILE A 266      21.750   0.246 -18.891  1.00 97.31           C  
ATOM   2113  CG2 ILE A 266      19.469  -0.539 -19.609  1.00 97.31           C  
ATOM   2114  CD1 ILE A 266      22.547  -0.785 -19.672  1.00 97.31           C  
ATOM   2115  N   ALA A 267      19.156   1.429 -22.844  1.00 96.50           N  
ATOM   2116  CA  ALA A 267      18.125   2.094 -23.641  1.00 96.50           C  
ATOM   2117  C   ALA A 267      16.766   1.418 -23.469  1.00 96.50           C  
ATOM   2118  CB  ALA A 267      18.531   2.109 -25.109  1.00 96.50           C  
ATOM   2119  O   ALA A 267      16.703   0.203 -23.266  1.00 96.50           O  
ATOM   2120  N   PRO A 268      15.742   2.205 -23.516  1.00 96.56           N  
ATOM   2121  CA  PRO A 268      14.406   1.611 -23.516  1.00 96.56           C  
ATOM   2122  C   PRO A 268      14.102   0.846 -24.797  1.00 96.56           C  
ATOM   2123  CB  PRO A 268      13.484   2.822 -23.375  1.00 96.56           C  
ATOM   2124  O   PRO A 268      14.336   1.358 -25.906  1.00 96.56           O  
ATOM   2125  CG  PRO A 268      14.273   3.973 -23.906  1.00 96.56           C  
ATOM   2126  CD  PRO A 268      15.734   3.676 -23.734  1.00 96.56           C  
ATOM   2127  N   TRP A 269      13.680  -0.389 -24.625  1.00 95.94           N  
ATOM   2128  CA  TRP A 269      13.195  -1.176 -25.750  1.00 95.94           C  
ATOM   2129  C   TRP A 269      11.680  -1.096 -25.875  1.00 95.94           C  
ATOM   2130  CB  TRP A 269      13.633  -2.637 -25.625  1.00 95.94           C  
ATOM   2131  O   TRP A 269      11.141  -0.809 -26.938  1.00 95.94           O  
ATOM   2132  CG  TRP A 269      13.352  -3.473 -26.828  1.00 95.94           C  
ATOM   2133  CD1 TRP A 269      13.078  -3.025 -28.094  1.00 95.94           C  
ATOM   2134  CD2 TRP A 269      13.312  -4.902 -26.891  1.00 95.94           C  
ATOM   2135  CE2 TRP A 269      13.016  -5.254 -28.234  1.00 95.94           C  
ATOM   2136  CE3 TRP A 269      13.508  -5.918 -25.953  1.00 95.94           C  
ATOM   2137  NE1 TRP A 269      12.875  -4.094 -28.938  1.00 95.94           N  
ATOM   2138  CH2 TRP A 269      13.094  -7.559 -27.703  1.00 95.94           C  
ATOM   2139  CZ2 TRP A 269      12.898  -6.582 -28.641  1.00 95.94           C  
ATOM   2140  CZ3 TRP A 269      13.391  -7.242 -26.359  1.00 95.94           C  
ATOM   2141  N   TYR A 270      10.984  -1.187 -24.812  1.00 95.81           N  
ATOM   2142  CA  TYR A 270       9.539  -1.059 -24.719  1.00 95.81           C  
ATOM   2143  C   TYR A 270       9.156   0.077 -23.781  1.00 95.81           C  
ATOM   2144  CB  TYR A 270       8.914  -2.371 -24.234  1.00 95.81           C  
ATOM   2145  O   TYR A 270       9.906   0.407 -22.844  1.00 95.81           O  
ATOM   2146  CG  TYR A 270       8.914  -3.463 -25.266  1.00 95.81           C  
ATOM   2147  CD1 TYR A 270       7.809  -3.658 -26.094  1.00 95.81           C  
ATOM   2148  CD2 TYR A 270      10.008  -4.305 -25.422  1.00 95.81           C  
ATOM   2149  CE1 TYR A 270       7.801  -4.664 -27.062  1.00 95.81           C  
ATOM   2150  CE2 TYR A 270      10.008  -5.312 -26.391  1.00 95.81           C  
ATOM   2151  OH  TYR A 270       8.898  -6.484 -28.141  1.00 95.81           O  
ATOM   2152  CZ  TYR A 270       8.906  -5.484 -27.188  1.00 95.81           C  
ATOM   2153  N   ALA A 271       7.953   0.665 -24.031  1.00 95.62           N  
ATOM   2154  CA  ALA A 271       7.336   1.669 -23.172  1.00 95.62           C  
ATOM   2155  C   ALA A 271       5.891   1.296 -22.844  1.00 95.62           C  
ATOM   2156  CB  ALA A 271       7.387   3.043 -23.828  1.00 95.62           C  
ATOM   2157  O   ALA A 271       5.359   0.319 -23.375  1.00 95.62           O  
ATOM   2158  N   PHE A 272       5.289   2.123 -21.859  1.00 95.31           N  
ATOM   2159  CA  PHE A 272       3.961   1.735 -21.391  1.00 95.31           C  
ATOM   2160  C   PHE A 272       2.988   2.904 -21.500  1.00 95.31           C  
ATOM   2161  CB  PHE A 272       4.016   1.232 -19.953  1.00 95.31           C  
ATOM   2162  O   PHE A 272       3.219   3.967 -20.922  1.00 95.31           O  
ATOM   2163  CG  PHE A 272       5.004   0.118 -19.734  1.00 95.31           C  
ATOM   2164  CD1 PHE A 272       4.645  -1.204 -19.953  1.00 95.31           C  
ATOM   2165  CD2 PHE A 272       6.293   0.395 -19.297  1.00 95.31           C  
ATOM   2166  CE1 PHE A 272       5.555  -2.236 -19.750  1.00 95.31           C  
ATOM   2167  CE2 PHE A 272       7.211  -0.632 -19.094  1.00 95.31           C  
ATOM   2168  CZ  PHE A 272       6.840  -1.947 -19.328  1.00 95.31           C  
ATOM   2169  N   ALA A 273       1.955   2.678 -22.312  1.00 94.62           N  
ATOM   2170  CA  ALA A 273       0.859   3.643 -22.328  1.00 94.62           C  
ATOM   2171  C   ALA A 273      -0.086   3.426 -21.156  1.00 94.62           C  
ATOM   2172  CB  ALA A 273       0.093   3.551 -23.641  1.00 94.62           C  
ATOM   2173  O   ALA A 273      -0.621   2.328 -20.969  1.00 94.62           O  
ATOM   2174  N   LEU A 274      -0.272   4.508 -20.328  1.00 93.00           N  
ATOM   2175  CA  LEU A 274      -0.966   4.359 -19.047  1.00 93.00           C  
ATOM   2176  C   LEU A 274      -2.404   4.859 -19.156  1.00 93.00           C  
ATOM   2177  CB  LEU A 274      -0.228   5.117 -17.938  1.00 93.00           C  
ATOM   2178  O   LEU A 274      -2.660   5.910 -19.734  1.00 93.00           O  
ATOM   2179  CG  LEU A 274       1.274   4.855 -17.828  1.00 93.00           C  
ATOM   2180  CD1 LEU A 274       1.899   5.793 -16.797  1.00 93.00           C  
ATOM   2181  CD2 LEU A 274       1.537   3.398 -17.453  1.00 93.00           C  
ATOM   2182  N   LYS A 275      -3.295   4.074 -18.641  1.00 89.56           N  
ATOM   2183  CA  LYS A 275      -4.672   4.512 -18.422  1.00 89.56           C  
ATOM   2184  C   LYS A 275      -4.988   4.602 -16.938  1.00 89.56           C  
ATOM   2185  CB  LYS A 275      -5.652   3.562 -19.109  1.00 89.56           C  
ATOM   2186  O   LYS A 275      -4.914   3.602 -16.219  1.00 89.56           O  
ATOM   2187  CG  LYS A 275      -7.094   4.055 -19.109  1.00 89.56           C  
ATOM   2188  CD  LYS A 275      -8.008   3.107 -19.875  1.00 89.56           C  
ATOM   2189  CE  LYS A 275      -9.453   3.596 -19.875  1.00 89.56           C  
ATOM   2190  NZ  LYS A 275     -10.344   2.693 -20.656  1.00 89.56           N  
ATOM   2191  N   LYS A 276      -5.270   5.871 -16.516  1.00 83.00           N  
ATOM   2192  CA  LYS A 276      -5.543   6.082 -15.094  1.00 83.00           C  
ATOM   2193  C   LYS A 276      -6.945   5.598 -14.727  1.00 83.00           C  
ATOM   2194  CB  LYS A 276      -5.391   7.562 -14.727  1.00 83.00           C  
ATOM   2195  O   LYS A 276      -7.887   5.758 -15.500  1.00 83.00           O  
ATOM   2196  CG  LYS A 276      -3.961   8.078 -14.836  1.00 83.00           C  
ATOM   2197  CD  LYS A 276      -3.840   9.500 -14.297  1.00 83.00           C  
ATOM   2198  CE  LYS A 276      -2.408  10.008 -14.383  1.00 83.00           C  
ATOM   2199  NZ  LYS A 276      -2.285  11.406 -13.867  1.00 83.00           N  
ATOM   2200  N   GLY A 277      -7.031   4.898 -13.648  1.00 70.19           N  
ATOM   2201  CA  GLY A 277      -8.312   4.449 -13.117  1.00 70.19           C  
ATOM   2202  C   GLY A 277      -8.594   4.969 -11.719  1.00 70.19           C  
ATOM   2203  O   GLY A 277      -7.676   5.398 -11.016  1.00 70.19           O  
ATOM   2204  N   SER A 278      -9.844   5.281 -11.383  1.00 63.84           N  
ATOM   2205  CA  SER A 278     -10.398   5.938 -10.203  1.00 63.84           C  
ATOM   2206  C   SER A 278     -10.406   5.004  -9.000  1.00 63.84           C  
ATOM   2207  CB  SER A 278     -11.820   6.430 -10.484  1.00 63.84           C  
ATOM   2208  O   SER A 278     -10.344   5.461  -7.855  1.00 63.84           O  
ATOM   2209  OG  SER A 278     -12.648   5.359 -10.914  1.00 63.84           O  
ATOM   2210  N   SER A 279      -9.617   3.721  -9.086  1.00 63.38           N  
ATOM   2211  CA  SER A 279      -9.766   2.887  -7.898  1.00 63.38           C  
ATOM   2212  C   SER A 279      -8.734   1.771  -7.871  1.00 63.38           C  
ATOM   2213  CB  SER A 279     -11.172   2.287  -7.844  1.00 63.38           C  
ATOM   2214  O   SER A 279      -8.945   0.731  -7.242  1.00 63.38           O  
ATOM   2215  OG  SER A 279     -11.500   1.645  -9.062  1.00 63.38           O  
ATOM   2216  N   SER A 280      -7.551   1.972  -8.648  1.00 74.44           N  
ATOM   2217  CA  SER A 280      -6.527   0.931  -8.586  1.00 74.44           C  
ATOM   2218  C   SER A 280      -5.488   1.240  -7.512  1.00 74.44           C  
ATOM   2219  CB  SER A 280      -5.840   0.771  -9.938  1.00 74.44           C  
ATOM   2220  O   SER A 280      -5.352   2.389  -7.086  1.00 74.44           O  
ATOM   2221  OG  SER A 280      -4.902  -0.288  -9.906  1.00 74.44           O  
ATOM   2222  N   GLY A 281      -4.918   0.319  -6.852  1.00 85.88           N  
ATOM   2223  CA  GLY A 281      -3.902   0.457  -5.816  1.00 85.88           C  
ATOM   2224  C   GLY A 281      -2.969  -0.736  -5.734  1.00 85.88           C  
ATOM   2225  O   GLY A 281      -3.150  -1.724  -6.453  1.00 85.88           O  
ATOM   2226  N   ILE A 282      -1.854  -0.550  -5.012  1.00 88.50           N  
ATOM   2227  CA  ILE A 282      -0.914  -1.637  -4.762  1.00 88.50           C  
ATOM   2228  C   ILE A 282      -1.075  -2.139  -3.328  1.00 88.50           C  
ATOM   2229  CB  ILE A 282       0.544  -1.191  -5.012  1.00 88.50           C  
ATOM   2230  O   ILE A 282      -1.085  -1.346  -2.383  1.00 88.50           O  
ATOM   2231  CG1 ILE A 282       0.714  -0.708  -6.457  1.00 88.50           C  
ATOM   2232  CG2 ILE A 282       1.519  -2.332  -4.699  1.00 88.50           C  
ATOM   2233  CD1 ILE A 282       2.078  -0.099  -6.750  1.00 88.50           C  
ATOM   2234  N   MET A 283      -1.256  -3.422  -3.211  1.00 89.50           N  
ATOM   2235  CA  MET A 283      -1.414  -4.023  -1.889  1.00 89.50           C  
ATOM   2236  C   MET A 283      -0.370  -5.109  -1.658  1.00 89.50           C  
ATOM   2237  CB  MET A 283      -2.818  -4.605  -1.726  1.00 89.50           C  
ATOM   2238  O   MET A 283      -0.078  -5.898  -2.561  1.00 89.50           O  
ATOM   2239  CG  MET A 283      -3.086  -5.184  -0.347  1.00 89.50           C  
ATOM   2240  SD  MET A 283      -4.770  -5.902  -0.201  1.00 89.50           S  
ATOM   2241  CE  MET A 283      -5.773  -4.398  -0.315  1.00 89.50           C  
ATOM   2242  N   ILE A 284       0.070  -5.168  -0.438  1.00 90.88           N  
ATOM   2243  CA  ILE A 284       0.991  -6.230  -0.041  1.00 90.88           C  
ATOM   2244  C   ILE A 284       0.216  -7.359   0.631  1.00 90.88           C  
ATOM   2245  CB  ILE A 284       2.092  -5.699   0.905  1.00 90.88           C  
ATOM   2246  O   ILE A 284      -0.412  -7.160   1.673  1.00 90.88           O  
ATOM   2247  CG1 ILE A 284       2.898  -4.590   0.216  1.00 90.88           C  
ATOM   2248  CG2 ILE A 284       3.006  -6.836   1.364  1.00 90.88           C  
ATOM   2249  CD1 ILE A 284       3.898  -3.896   1.129  1.00 90.88           C  
ATOM   2250  N   SER A 285       0.230  -8.477  -0.021  1.00 90.56           N  
ATOM   2251  CA  SER A 285      -0.514  -9.617   0.517  1.00 90.56           C  
ATOM   2252  C   SER A 285       0.021 -10.938  -0.028  1.00 90.56           C  
ATOM   2253  CB  SER A 285      -2.002  -9.484   0.191  1.00 90.56           C  
ATOM   2254  O   SER A 285       0.396 -11.023  -1.199  1.00 90.56           O  
ATOM   2255  OG  SER A 285      -2.727 -10.594   0.694  1.00 90.56           O  
ATOM   2256  N   ASP A 286       0.022 -11.922   0.818  1.00 88.50           N  
ATOM   2257  CA  ASP A 286       0.437 -13.258   0.408  1.00 88.50           C  
ATOM   2258  C   ASP A 286      -0.773 -14.156   0.175  1.00 88.50           C  
ATOM   2259  CB  ASP A 286       1.361 -13.883   1.457  1.00 88.50           C  
ATOM   2260  O   ASP A 286      -0.623 -15.359  -0.065  1.00 88.50           O  
ATOM   2261  CG  ASP A 286       2.699 -13.164   1.564  1.00 88.50           C  
ATOM   2262  OD1 ASP A 286       3.285 -12.812   0.521  1.00 88.50           O  
ATOM   2263  OD2 ASP A 286       3.172 -12.961   2.705  1.00 88.50           O  
ATOM   2264  N   ALA A 287      -1.883 -13.578   0.243  1.00 87.81           N  
ATOM   2265  CA  ALA A 287      -3.133 -14.320   0.079  1.00 87.81           C  
ATOM   2266  C   ALA A 287      -3.381 -14.656  -1.388  1.00 87.81           C  
ATOM   2267  CB  ALA A 287      -4.305 -13.516   0.641  1.00 87.81           C  
ATOM   2268  O   ALA A 287      -2.875 -13.977  -2.283  1.00 87.81           O  
ATOM   2269  N   HIS A 288      -4.176 -15.711  -1.672  1.00 86.62           N  
ATOM   2270  CA  HIS A 288      -4.457 -16.156  -3.029  1.00 86.62           C  
ATOM   2271  C   HIS A 288      -5.703 -15.484  -3.588  1.00 86.62           C  
ATOM   2272  CB  HIS A 288      -4.629 -17.688  -3.062  1.00 86.62           C  
ATOM   2273  O   HIS A 288      -6.621 -15.141  -2.836  1.00 86.62           O  
ATOM   2274  CG  HIS A 288      -3.396 -18.438  -2.668  1.00 86.62           C  
ATOM   2275  CD2 HIS A 288      -3.180 -19.328  -1.673  1.00 86.62           C  
ATOM   2276  ND1 HIS A 288      -2.199 -18.297  -3.334  1.00 86.62           N  
ATOM   2277  CE1 HIS A 288      -1.295 -19.078  -2.764  1.00 86.62           C  
ATOM   2278  NE2 HIS A 288      -1.865 -19.703  -1.754  1.00 86.62           N  
ATOM   2279  N   VAL A 289      -5.590 -15.297  -4.957  1.00 90.44           N  
ATOM   2280  CA  VAL A 289      -6.723 -14.703  -5.660  1.00 90.44           C  
ATOM   2281  C   VAL A 289      -7.797 -15.766  -5.887  1.00 90.44           C  
ATOM   2282  CB  VAL A 289      -6.297 -14.078  -7.008  1.00 90.44           C  
ATOM   2283  O   VAL A 289      -7.508 -16.859  -6.387  1.00 90.44           O  
ATOM   2284  CG1 VAL A 289      -7.504 -13.500  -7.742  1.00 90.44           C  
ATOM   2285  CG2 VAL A 289      -5.238 -13.000  -6.785  1.00 90.44           C  
ATOM   2286  N   HIS A 290      -9.008 -15.492  -5.496  1.00 91.75           N  
ATOM   2287  CA  HIS A 290     -10.133 -16.406  -5.656  1.00 91.75           C  
ATOM   2288  C   HIS A 290     -11.156 -15.859  -6.641  1.00 91.75           C  
ATOM   2289  CB  HIS A 290     -10.797 -16.672  -4.305  1.00 91.75           C  
ATOM   2290  O   HIS A 290     -11.141 -14.672  -6.965  1.00 91.75           O  
ATOM   2291  CG  HIS A 290      -9.914 -17.406  -3.342  1.00 91.75           C  
ATOM   2292  CD2 HIS A 290      -8.953 -16.969  -2.498  1.00 91.75           C  
ATOM   2293  ND1 HIS A 290      -9.977 -18.781  -3.172  1.00 91.75           N  
ATOM   2294  CE1 HIS A 290      -9.086 -19.141  -2.262  1.00 91.75           C  
ATOM   2295  NE2 HIS A 290      -8.453 -18.062  -1.839  1.00 91.75           N  
ATOM   2296  N   ASN A 291     -11.977 -16.797  -7.223  1.00 90.25           N  
ATOM   2297  CA  ASN A 291     -13.039 -16.406  -8.141  1.00 90.25           C  
ATOM   2298  C   ASN A 291     -14.203 -15.750  -7.402  1.00 90.25           C  
ATOM   2299  CB  ASN A 291     -13.531 -17.625  -8.938  1.00 90.25           C  
ATOM   2300  O   ASN A 291     -15.117 -16.438  -6.934  1.00 90.25           O  
ATOM   2301  CG  ASN A 291     -14.469 -17.234 -10.062  1.00 90.25           C  
ATOM   2302  ND2 ASN A 291     -15.016 -18.234 -10.750  1.00 90.25           N  
ATOM   2303  OD1 ASN A 291     -14.703 -16.047 -10.312  1.00 90.25           O  
ATOM   2304  N   CYS A 292     -14.086 -14.523  -7.000  1.00 92.38           N  
ATOM   2305  CA  CYS A 292     -15.094 -13.734  -6.301  1.00 92.38           C  
ATOM   2306  C   CYS A 292     -14.992 -12.258  -6.688  1.00 92.38           C  
ATOM   2307  CB  CYS A 292     -14.938 -13.883  -4.789  1.00 92.38           C  
ATOM   2308  O   CYS A 292     -13.984 -11.828  -7.234  1.00 92.38           O  
ATOM   2309  SG  CYS A 292     -13.352 -13.297  -4.156  1.00 92.38           S  
ATOM   2310  N   THR A 293     -16.094 -11.547  -6.508  1.00 92.31           N  
ATOM   2311  CA  THR A 293     -16.156 -10.117  -6.785  1.00 92.31           C  
ATOM   2312  C   THR A 293     -16.516  -9.336  -5.523  1.00 92.31           C  
ATOM   2313  CB  THR A 293     -17.172  -9.812  -7.891  1.00 92.31           C  
ATOM   2314  O   THR A 293     -17.312  -9.797  -4.711  1.00 92.31           O  
ATOM   2315  CG2 THR A 293     -16.750 -10.422  -9.219  1.00 92.31           C  
ATOM   2316  OG1 THR A 293     -18.453 -10.344  -7.516  1.00 92.31           O  
ATOM   2317  N   THR A 294     -15.820  -8.188  -5.402  1.00 91.94           N  
ATOM   2318  CA  THR A 294     -16.094  -7.383  -4.219  1.00 91.94           C  
ATOM   2319  C   THR A 294     -16.000  -5.898  -4.543  1.00 91.94           C  
ATOM   2320  CB  THR A 294     -15.133  -7.727  -3.070  1.00 91.94           C  
ATOM   2321  O   THR A 294     -15.383  -5.512  -5.535  1.00 91.94           O  
ATOM   2322  CG2 THR A 294     -13.695  -7.340  -3.422  1.00 91.94           C  
ATOM   2323  OG1 THR A 294     -15.531  -7.020  -1.889  1.00 91.94           O  
ATOM   2324  N   LYS A 295     -16.609  -5.109  -3.701  1.00 90.69           N  
ATOM   2325  CA  LYS A 295     -16.562  -3.656  -3.844  1.00 90.69           C  
ATOM   2326  C   LYS A 295     -15.500  -3.051  -2.924  1.00 90.69           C  
ATOM   2327  CB  LYS A 295     -17.922  -3.039  -3.547  1.00 90.69           C  
ATOM   2328  O   LYS A 295     -15.086  -1.906  -3.115  1.00 90.69           O  
ATOM   2329  CG  LYS A 295     -19.000  -3.383  -4.574  1.00 90.69           C  
ATOM   2330  CD  LYS A 295     -20.297  -2.635  -4.301  1.00 90.69           C  
ATOM   2331  CE  LYS A 295     -21.359  -2.973  -5.328  1.00 90.69           C  
ATOM   2332  NZ  LYS A 295     -22.641  -2.254  -5.055  1.00 90.69           N  
ATOM   2333  N   CYS A 296     -15.102  -3.840  -1.940  1.00 91.25           N  
ATOM   2334  CA  CYS A 296     -14.109  -3.406  -0.968  1.00 91.25           C  
ATOM   2335  C   CYS A 296     -13.094  -4.512  -0.693  1.00 91.25           C  
ATOM   2336  CB  CYS A 296     -14.781  -2.984   0.337  1.00 91.25           C  
ATOM   2337  O   CYS A 296     -13.469  -5.598  -0.242  1.00 91.25           O  
ATOM   2338  SG  CYS A 296     -13.625  -2.449   1.615  1.00 91.25           S  
ATOM   2339  N   GLN A 297     -11.805  -4.113  -0.860  1.00 92.50           N  
ATOM   2340  CA  GLN A 297     -10.742  -5.098  -0.710  1.00 92.50           C  
ATOM   2341  C   GLN A 297      -9.664  -4.602   0.242  1.00 92.50           C  
ATOM   2342  CB  GLN A 297     -10.133  -5.438  -2.070  1.00 92.50           C  
ATOM   2343  O   GLN A 297      -9.234  -3.447   0.158  1.00 92.50           O  
ATOM   2344  CG  GLN A 297      -9.078  -6.539  -2.012  1.00 92.50           C  
ATOM   2345  CD  GLN A 297      -9.672  -7.902  -1.709  1.00 92.50           C  
ATOM   2346  NE2 GLN A 297      -9.062  -8.617  -0.767  1.00 92.50           N  
ATOM   2347  OE1 GLN A 297     -10.664  -8.312  -2.316  1.00 92.50           O  
ATOM   2348  N   THR A 298      -9.211  -5.570   1.134  1.00 92.31           N  
ATOM   2349  CA  THR A 298      -8.062  -5.340   2.004  1.00 92.31           C  
ATOM   2350  C   THR A 298      -7.012  -6.430   1.815  1.00 92.31           C  
ATOM   2351  CB  THR A 298      -8.484  -5.281   3.482  1.00 92.31           C  
ATOM   2352  O   THR A 298      -7.273  -7.445   1.168  1.00 92.31           O  
ATOM   2353  CG2 THR A 298      -9.695  -4.371   3.674  1.00 92.31           C  
ATOM   2354  OG1 THR A 298      -8.820  -6.602   3.932  1.00 92.31           O  
ATOM   2355  N   PRO A 299      -5.789  -6.137   2.367  1.00 90.38           N  
ATOM   2356  CA  PRO A 299      -4.766  -7.180   2.254  1.00 90.38           C  
ATOM   2357  C   PRO A 299      -5.176  -8.484   2.934  1.00 90.38           C  
ATOM   2358  CB  PRO A 299      -3.553  -6.559   2.951  1.00 90.38           C  
ATOM   2359  O   PRO A 299      -4.668  -9.555   2.584  1.00 90.38           O  
ATOM   2360  CG  PRO A 299      -3.730  -5.086   2.787  1.00 90.38           C  
ATOM   2361  CD  PRO A 299      -5.195  -4.770   2.871  1.00 90.38           C  
ATOM   2362  N   HIS A 300      -6.086  -8.406   3.869  1.00 90.69           N  
ATOM   2363  CA  HIS A 300      -6.508  -9.570   4.633  1.00 90.69           C  
ATOM   2364  C   HIS A 300      -7.719 -10.242   3.992  1.00 90.69           C  
ATOM   2365  CB  HIS A 300      -6.828  -9.180   6.078  1.00 90.69           C  
ATOM   2366  O   HIS A 300      -8.055 -11.383   4.320  1.00 90.69           O  
ATOM   2367  CG  HIS A 300      -5.633  -8.719   6.848  1.00 90.69           C  
ATOM   2368  CD2 HIS A 300      -5.375  -7.531   7.457  1.00 90.69           C  
ATOM   2369  ND1 HIS A 300      -4.527  -9.508   7.062  1.00 90.69           N  
ATOM   2370  CE1 HIS A 300      -3.639  -8.828   7.770  1.00 90.69           C  
ATOM   2371  NE2 HIS A 300      -4.129  -7.629   8.023  1.00 90.69           N  
ATOM   2372  N   GLY A 301      -8.367  -9.555   3.061  1.00 91.69           N  
ATOM   2373  CA  GLY A 301      -9.523 -10.117   2.381  1.00 91.69           C  
ATOM   2374  C   GLY A 301     -10.625  -9.102   2.139  1.00 91.69           C  
ATOM   2375  O   GLY A 301     -10.547  -7.969   2.617  1.00 91.69           O  
ATOM   2376  N   ALA A 302     -11.688  -9.562   1.392  1.00 92.31           N  
ATOM   2377  CA  ALA A 302     -12.789  -8.680   1.026  1.00 92.31           C  
ATOM   2378  C   ALA A 302     -13.695  -8.406   2.225  1.00 92.31           C  
ATOM   2379  CB  ALA A 302     -13.602  -9.289  -0.119  1.00 92.31           C  
ATOM   2380  O   ALA A 302     -13.984  -9.312   3.008  1.00 92.31           O  
ATOM   2381  N   LEU A 303     -14.055  -7.117   2.346  1.00 92.25           N  
ATOM   2382  CA  LEU A 303     -14.930  -6.691   3.428  1.00 92.25           C  
ATOM   2383  C   LEU A 303     -16.328  -6.367   2.900  1.00 92.25           C  
ATOM   2384  CB  LEU A 303     -14.344  -5.473   4.145  1.00 92.25           C  
ATOM   2385  O   LEU A 303     -16.469  -5.910   1.766  1.00 92.25           O  
ATOM   2386  CG  LEU A 303     -13.008  -5.676   4.852  1.00 92.25           C  
ATOM   2387  CD1 LEU A 303     -12.438  -4.336   5.301  1.00 92.25           C  
ATOM   2388  CD2 LEU A 303     -13.172  -6.621   6.039  1.00 92.25           C  
ATOM   2389  N   ASN A 304     -17.328  -6.590   3.775  1.00 89.75           N  
ATOM   2390  CA  ASN A 304     -18.672  -6.102   3.480  1.00 89.75           C  
ATOM   2391  C   ASN A 304     -18.766  -4.590   3.666  1.00 89.75           C  
ATOM   2392  CB  ASN A 304     -19.703  -6.812   4.355  1.00 89.75           C  
ATOM   2393  O   ASN A 304     -18.297  -4.051   4.672  1.00 89.75           O  
ATOM   2394  CG  ASN A 304     -21.125  -6.574   3.887  1.00 89.75           C  
ATOM   2395  ND2 ASN A 304     -22.016  -7.512   4.188  1.00 89.75           N  
ATOM   2396  OD1 ASN A 304     -21.422  -5.555   3.258  1.00 89.75           O  
ATOM   2397  N   ASN A 305     -19.391  -3.982   2.762  1.00 86.94           N  
ATOM   2398  CA  ASN A 305     -19.422  -2.523   2.799  1.00 86.94           C  
ATOM   2399  C   ASN A 305     -20.703  -2.008   3.426  1.00 86.94           C  
ATOM   2400  CB  ASN A 305     -19.234  -1.945   1.394  1.00 86.94           C  
ATOM   2401  O   ASN A 305     -21.078  -0.850   3.229  1.00 86.94           O  
ATOM   2402  CG  ASN A 305     -20.375  -2.316   0.463  1.00 86.94           C  
ATOM   2403  ND2 ASN A 305     -20.250  -1.939  -0.804  1.00 86.94           N  
ATOM   2404  OD1 ASN A 305     -21.359  -2.938   0.880  1.00 86.94           O  
ATOM   2405  N   SER A 306     -21.516  -2.793   4.168  1.00 86.69           N  
ATOM   2406  CA  SER A 306     -22.828  -2.432   4.711  1.00 86.69           C  
ATOM   2407  C   SER A 306     -22.688  -1.522   5.926  1.00 86.69           C  
ATOM   2408  CB  SER A 306     -23.609  -3.686   5.090  1.00 86.69           C  
ATOM   2409  O   SER A 306     -23.578  -0.741   6.230  1.00 86.69           O  
ATOM   2410  OG  SER A 306     -22.891  -4.465   6.035  1.00 86.69           O  
ATOM   2411  N   LEU A 307     -21.531  -1.527   6.562  1.00 89.62           N  
ATOM   2412  CA  LEU A 307     -21.297  -0.692   7.734  1.00 89.62           C  
ATOM   2413  C   LEU A 307     -20.391   0.483   7.395  1.00 89.62           C  
ATOM   2414  CB  LEU A 307     -20.672  -1.517   8.867  1.00 89.62           C  
ATOM   2415  O   LEU A 307     -19.625   0.420   6.426  1.00 89.62           O  
ATOM   2416  CG  LEU A 307     -21.547  -2.645   9.438  1.00 89.62           C  
ATOM   2417  CD1 LEU A 307     -20.734  -3.479  10.430  1.00 89.62           C  
ATOM   2418  CD2 LEU A 307     -22.797  -2.078  10.094  1.00 89.62           C  
ATOM   2419  N   PRO A 308     -20.422   1.475   8.172  1.00 84.88           N  
ATOM   2420  CA  PRO A 308     -19.750   2.730   7.855  1.00 84.88           C  
ATOM   2421  C   PRO A 308     -18.266   2.715   8.250  1.00 84.88           C  
ATOM   2422  CB  PRO A 308     -20.516   3.770   8.672  1.00 84.88           C  
ATOM   2423  O   PRO A 308     -17.469   3.465   7.688  1.00 84.88           O  
ATOM   2424  CG  PRO A 308     -21.125   2.998   9.805  1.00 84.88           C  
ATOM   2425  CD  PRO A 308     -21.422   1.610   9.320  1.00 84.88           C  
ATOM   2426  N   PHE A 309     -17.922   1.786   9.266  1.00 90.75           N  
ATOM   2427  CA  PHE A 309     -16.547   1.747   9.727  1.00 90.75           C  
ATOM   2428  C   PHE A 309     -16.000   0.324   9.688  1.00 90.75           C  
ATOM   2429  CB  PHE A 309     -16.438   2.309  11.148  1.00 90.75           C  
ATOM   2430  O   PHE A 309     -16.766  -0.641   9.719  1.00 90.75           O  
ATOM   2431  CG  PHE A 309     -16.969   3.707  11.289  1.00 90.75           C  
ATOM   2432  CD1 PHE A 309     -16.250   4.797  10.820  1.00 90.75           C  
ATOM   2433  CD2 PHE A 309     -18.203   3.934  11.898  1.00 90.75           C  
ATOM   2434  CE1 PHE A 309     -16.750   6.094  10.945  1.00 90.75           C  
ATOM   2435  CE2 PHE A 309     -18.703   5.227  12.031  1.00 90.75           C  
ATOM   2436  CZ  PHE A 309     -17.969   6.305  11.555  1.00 90.75           C  
ATOM   2437  N   GLN A 310     -14.656   0.195   9.578  1.00 93.06           N  
ATOM   2438  CA  GLN A 310     -13.961  -1.087   9.664  1.00 93.06           C  
ATOM   2439  C   GLN A 310     -12.664  -0.961  10.461  1.00 93.06           C  
ATOM   2440  CB  GLN A 310     -13.672  -1.634   8.266  1.00 93.06           C  
ATOM   2441  O   GLN A 310     -12.102   0.128  10.562  1.00 93.06           O  
ATOM   2442  CG  GLN A 310     -12.672  -0.797   7.473  1.00 93.06           C  
ATOM   2443  CD  GLN A 310     -11.234  -1.210   7.719  1.00 93.06           C  
ATOM   2444  NE2 GLN A 310     -10.305  -0.297   7.461  1.00 93.06           N  
ATOM   2445  OE1 GLN A 310     -10.961  -2.340   8.133  1.00 93.06           O  
ATOM   2446  N   ASN A 311     -12.281  -2.105  11.102  1.00 92.19           N  
ATOM   2447  CA  ASN A 311     -11.039  -2.109  11.867  1.00 92.19           C  
ATOM   2448  C   ASN A 311     -10.102  -3.217  11.406  1.00 92.19           C  
ATOM   2449  CB  ASN A 311     -11.336  -2.254  13.367  1.00 92.19           C  
ATOM   2450  O   ASN A 311      -9.250  -3.680  12.172  1.00 92.19           O  
ATOM   2451  CG  ASN A 311     -11.867  -3.625  13.727  1.00 92.19           C  
ATOM   2452  ND2 ASN A 311     -11.844  -3.953  15.008  1.00 92.19           N  
ATOM   2453  OD1 ASN A 311     -12.305  -4.387  12.852  1.00 92.19           O  
ATOM   2454  N   VAL A 312     -10.219  -3.654  10.188  1.00 90.69           N  
ATOM   2455  CA  VAL A 312      -9.461  -4.766   9.617  1.00 90.69           C  
ATOM   2456  C   VAL A 312      -8.102  -4.270   9.125  1.00 90.69           C  
ATOM   2457  CB  VAL A 312     -10.234  -5.441   8.461  1.00 90.69           C  
ATOM   2458  O   VAL A 312      -7.062  -4.801   9.523  1.00 90.69           O  
ATOM   2459  CG1 VAL A 312      -9.383  -6.527   7.805  1.00 90.69           C  
ATOM   2460  CG2 VAL A 312     -11.555  -6.020   8.961  1.00 90.69           C  
ATOM   2461  N   HIS A 313      -8.070  -3.271   8.211  1.00 89.25           N  
ATOM   2462  CA  HIS A 313      -6.809  -2.740   7.715  1.00 89.25           C  
ATOM   2463  C   HIS A 313      -6.969  -1.303   7.230  1.00 89.25           C  
ATOM   2464  CB  HIS A 313      -6.266  -3.617   6.586  1.00 89.25           C  
ATOM   2465  O   HIS A 313      -7.977  -0.960   6.609  1.00 89.25           O  
ATOM   2466  CG  HIS A 313      -4.816  -3.391   6.293  1.00 89.25           C  
ATOM   2467  CD2 HIS A 313      -3.715  -4.094   6.648  1.00 89.25           C  
ATOM   2468  ND1 HIS A 313      -4.367  -2.320   5.551  1.00 89.25           N  
ATOM   2469  CE1 HIS A 313      -3.049  -2.379   5.461  1.00 89.25           C  
ATOM   2470  NE2 HIS A 313      -2.629  -3.443   6.117  1.00 89.25           N  
ATOM   2471  N   PRO A 314      -5.996  -0.441   7.480  1.00 85.12           N  
ATOM   2472  CA  PRO A 314      -6.066   0.966   7.082  1.00 85.12           C  
ATOM   2473  C   PRO A 314      -5.945   1.155   5.570  1.00 85.12           C  
ATOM   2474  CB  PRO A 314      -4.879   1.599   7.809  1.00 85.12           C  
ATOM   2475  O   PRO A 314      -6.414   2.160   5.031  1.00 85.12           O  
ATOM   2476  CG  PRO A 314      -3.986   0.450   8.156  1.00 85.12           C  
ATOM   2477  CD  PRO A 314      -4.836  -0.779   8.312  1.00 85.12           C  
ATOM   2478  N   ILE A 315      -5.238   0.206   4.934  1.00 84.88           N  
ATOM   2479  CA  ILE A 315      -5.094   0.288   3.486  1.00 84.88           C  
ATOM   2480  C   ILE A 315      -6.207  -0.510   2.811  1.00 84.88           C  
ATOM   2481  CB  ILE A 315      -3.711  -0.227   3.025  1.00 84.88           C  
ATOM   2482  O   ILE A 315      -6.273  -1.734   2.949  1.00 84.88           O  
ATOM   2483  CG1 ILE A 315      -2.592   0.587   3.686  1.00 84.88           C  
ATOM   2484  CG2 ILE A 315      -3.596  -0.179   1.500  1.00 84.88           C  
ATOM   2485  CD1 ILE A 315      -1.191   0.070   3.387  1.00 84.88           C  
ATOM   2486  N   THR A 316      -7.094   0.206   2.092  1.00 87.94           N  
ATOM   2487  CA  THR A 316      -8.234  -0.431   1.441  1.00 87.94           C  
ATOM   2488  C   THR A 316      -8.352   0.023  -0.011  1.00 87.94           C  
ATOM   2489  CB  THR A 316      -9.547  -0.124   2.188  1.00 87.94           C  
ATOM   2490  O   THR A 316      -7.914   1.122  -0.360  1.00 87.94           O  
ATOM   2491  CG2 THR A 316      -9.477  -0.590   3.637  1.00 87.94           C  
ATOM   2492  OG1 THR A 316      -9.781   1.289   2.162  1.00 87.94           O  
ATOM   2493  N   ILE A 317      -8.883  -0.801  -0.886  1.00 87.19           N  
ATOM   2494  CA  ILE A 317      -9.117  -0.477  -2.289  1.00 87.19           C  
ATOM   2495  C   ILE A 317     -10.594  -0.665  -2.625  1.00 87.19           C  
ATOM   2496  CB  ILE A 317      -8.234  -1.342  -3.223  1.00 87.19           C  
ATOM   2497  O   ILE A 317     -11.172  -1.708  -2.322  1.00 87.19           O  
ATOM   2498  CG1 ILE A 317      -6.750  -1.114  -2.922  1.00 87.19           C  
ATOM   2499  CG2 ILE A 317      -8.555  -1.042  -4.691  1.00 87.19           C  
ATOM   2500  CD1 ILE A 317      -5.816  -2.062  -3.662  1.00 87.19           C  
ATOM   2501  N   GLY A 318     -11.219   0.365  -3.230  1.00 86.50           N  
ATOM   2502  CA  GLY A 318     -12.625   0.287  -3.584  1.00 86.50           C  
ATOM   2503  C   GLY A 318     -13.523   1.034  -2.619  1.00 86.50           C  
ATOM   2504  O   GLY A 318     -13.070   1.945  -1.920  1.00 86.50           O  
ATOM   2505  N   GLU A 319     -14.773   0.695  -2.566  1.00 88.25           N  
ATOM   2506  CA  GLU A 319     -15.758   1.312  -1.687  1.00 88.25           C  
ATOM   2507  C   GLU A 319     -15.773   0.637  -0.318  1.00 88.25           C  
ATOM   2508  CB  GLU A 319     -17.156   1.254  -2.318  1.00 88.25           C  
ATOM   2509  O   GLU A 319     -16.609  -0.228  -0.056  1.00 88.25           O  
ATOM   2510  CG  GLU A 319     -17.266   2.010  -3.635  1.00 88.25           C  
ATOM   2511  CD  GLU A 319     -18.656   1.944  -4.250  1.00 88.25           C  
ATOM   2512  OE1 GLU A 319     -18.844   2.494  -5.355  1.00 88.25           O  
ATOM   2513  OE2 GLU A 319     -19.547   1.340  -3.619  1.00 88.25           O  
ATOM   2514  N   CYS A 320     -14.773   0.965   0.548  1.00 89.81           N  
ATOM   2515  CA  CYS A 320     -14.625   0.318   1.847  1.00 89.81           C  
ATOM   2516  C   CYS A 320     -15.047   1.253   2.975  1.00 89.81           C  
ATOM   2517  CB  CYS A 320     -13.180  -0.131   2.057  1.00 89.81           C  
ATOM   2518  O   CYS A 320     -14.891   2.471   2.867  1.00 89.81           O  
ATOM   2519  SG  CYS A 320     -12.586  -1.283   0.799  1.00 89.81           S  
ATOM   2520  N   PRO A 321     -15.711   0.606   4.043  1.00 89.50           N  
ATOM   2521  CA  PRO A 321     -15.953   1.398   5.250  1.00 89.50           C  
ATOM   2522  C   PRO A 321     -14.680   2.053   5.789  1.00 89.50           C  
ATOM   2523  CB  PRO A 321     -16.500   0.369   6.242  1.00 89.50           C  
ATOM   2524  O   PRO A 321     -13.578   1.561   5.543  1.00 89.50           O  
ATOM   2525  CG  PRO A 321     -16.938  -0.778   5.395  1.00 89.50           C  
ATOM   2526  CD  PRO A 321     -16.094  -0.815   4.156  1.00 89.50           C  
ATOM   2527  N   LYS A 322     -14.797   3.094   6.504  1.00 86.12           N  
ATOM   2528  CA  LYS A 322     -13.648   3.873   6.969  1.00 86.12           C  
ATOM   2529  C   LYS A 322     -12.938   3.172   8.117  1.00 86.12           C  
ATOM   2530  CB  LYS A 322     -14.094   5.273   7.398  1.00 86.12           C  
ATOM   2531  O   LYS A 322     -13.586   2.652   9.031  1.00 86.12           O  
ATOM   2532  CG  LYS A 322     -14.648   6.121   6.266  1.00 86.12           C  
ATOM   2533  CD  LYS A 322     -13.555   6.512   5.273  1.00 86.12           C  
ATOM   2534  CE  LYS A 322     -14.094   7.430   4.184  1.00 86.12           C  
ATOM   2535  NZ  LYS A 322     -13.047   7.750   3.166  1.00 86.12           N  
ATOM   2536  N   TYR A 323     -11.664   3.254   7.984  1.00 88.44           N  
ATOM   2537  CA  TYR A 323     -10.852   2.564   8.984  1.00 88.44           C  
ATOM   2538  C   TYR A 323     -10.828   3.344  10.297  1.00 88.44           C  
ATOM   2539  CB  TYR A 323      -9.430   2.355   8.469  1.00 88.44           C  
ATOM   2540  O   TYR A 323     -10.617   4.559  10.297  1.00 88.44           O  
ATOM   2541  CG  TYR A 323      -8.516   1.692   9.477  1.00 88.44           C  
ATOM   2542  CD1 TYR A 323      -7.625   2.445  10.242  1.00 88.44           C  
ATOM   2543  CD2 TYR A 323      -8.531   0.314   9.656  1.00 88.44           C  
ATOM   2544  CE1 TYR A 323      -6.781   1.839  11.164  1.00 88.44           C  
ATOM   2545  CE2 TYR A 323      -7.695  -0.302  10.578  1.00 88.44           C  
ATOM   2546  OH  TYR A 323      -5.988  -0.138  12.234  1.00 88.44           O  
ATOM   2547  CZ  TYR A 323      -6.820   0.467  11.328  1.00 88.44           C  
ATOM   2548  N   VAL A 324     -11.039   2.695  11.430  1.00 89.12           N  
ATOM   2549  CA  VAL A 324     -10.930   3.240  12.781  1.00 89.12           C  
ATOM   2550  C   VAL A 324     -10.148   2.271  13.664  1.00 89.12           C  
ATOM   2551  CB  VAL A 324     -12.312   3.523  13.398  1.00 89.12           C  
ATOM   2552  O   VAL A 324     -10.352   1.057  13.602  1.00 89.12           O  
ATOM   2553  CG1 VAL A 324     -13.016   4.656  12.648  1.00 89.12           C  
ATOM   2554  CG2 VAL A 324     -13.172   2.260  13.375  1.00 89.12           C  
ATOM   2555  N   LYS A 325      -9.242   2.793  14.344  1.00 87.62           N  
ATOM   2556  CA  LYS A 325      -8.406   1.978  15.219  1.00 87.62           C  
ATOM   2557  C   LYS A 325      -9.109   1.704  16.547  1.00 87.62           C  
ATOM   2558  CB  LYS A 325      -7.062   2.660  15.469  1.00 87.62           C  
ATOM   2559  O   LYS A 325      -8.672   2.184  17.594  1.00 87.62           O  
ATOM   2560  CG  LYS A 325      -6.008   1.747  16.078  1.00 87.62           C  
ATOM   2561  CD  LYS A 325      -4.656   2.443  16.172  1.00 87.62           C  
ATOM   2562  CE  LYS A 325      -3.582   1.507  16.703  1.00 87.62           C  
ATOM   2563  NZ  LYS A 325      -2.258   2.188  16.812  1.00 87.62           N  
ATOM   2564  N   SER A 326     -10.312   1.217  16.516  1.00 87.44           N  
ATOM   2565  CA  SER A 326     -11.133   0.863  17.672  1.00 87.44           C  
ATOM   2566  C   SER A 326     -11.609  -0.583  17.594  1.00 87.44           C  
ATOM   2567  CB  SER A 326     -12.336   1.800  17.781  1.00 87.44           C  
ATOM   2568  O   SER A 326     -11.789  -1.121  16.500  1.00 87.44           O  
ATOM   2569  OG  SER A 326     -11.922   3.117  18.094  1.00 87.44           O  
ATOM   2570  N   LYS A 327     -11.688  -1.188  18.750  1.00 86.81           N  
ATOM   2571  CA  LYS A 327     -12.109  -2.586  18.812  1.00 86.81           C  
ATOM   2572  C   LYS A 327     -13.625  -2.713  18.703  1.00 86.81           C  
ATOM   2573  CB  LYS A 327     -11.633  -3.223  20.125  1.00 86.81           C  
ATOM   2574  O   LYS A 327     -14.125  -3.709  18.172  1.00 86.81           O  
ATOM   2575  CG  LYS A 327     -10.125  -3.424  20.203  1.00 86.81           C  
ATOM   2576  CD  LYS A 327      -9.727  -4.199  21.453  1.00 86.81           C  
ATOM   2577  CE  LYS A 327      -8.219  -4.387  21.547  1.00 86.81           C  
ATOM   2578  NZ  LYS A 327      -7.828  -5.148  22.766  1.00 86.81           N  
ATOM   2579  N   GLN A 328     -14.273  -1.635  19.109  1.00 86.50           N  
ATOM   2580  CA  GLN A 328     -15.727  -1.617  19.047  1.00 86.50           C  
ATOM   2581  C   GLN A 328     -16.250  -0.189  18.953  1.00 86.50           C  
ATOM   2582  CB  GLN A 328     -16.328  -2.326  20.266  1.00 86.50           C  
ATOM   2583  O   GLN A 328     -15.703   0.724  19.578  1.00 86.50           O  
ATOM   2584  CG  GLN A 328     -15.953  -1.692  21.594  1.00 86.50           C  
ATOM   2585  CD  GLN A 328     -16.438  -2.494  22.781  1.00 86.50           C  
ATOM   2586  NE2 GLN A 328     -16.078  -2.059  23.984  1.00 86.50           N  
ATOM   2587  OE1 GLN A 328     -17.141  -3.496  22.625  1.00 86.50           O  
ATOM   2588  N   LEU A 329     -17.266  -0.022  18.141  1.00 88.06           N  
ATOM   2589  CA  LEU A 329     -18.031   1.216  18.047  1.00 88.06           C  
ATOM   2590  C   LEU A 329     -19.531   0.937  18.125  1.00 88.06           C  
ATOM   2591  CB  LEU A 329     -17.719   1.935  16.734  1.00 88.06           C  
ATOM   2592  O   LEU A 329     -20.203   0.803  17.109  1.00 88.06           O  
ATOM   2593  CG  LEU A 329     -16.328   2.559  16.625  1.00 88.06           C  
ATOM   2594  CD1 LEU A 329     -16.094   3.105  15.211  1.00 88.06           C  
ATOM   2595  CD2 LEU A 329     -16.141   3.656  17.656  1.00 88.06           C  
ATOM   2596  N   LYS A 330     -20.000   0.858  19.391  1.00 90.31           N  
ATOM   2597  CA  LYS A 330     -21.375   0.448  19.641  1.00 90.31           C  
ATOM   2598  C   LYS A 330     -22.297   1.659  19.734  1.00 90.31           C  
ATOM   2599  CB  LYS A 330     -21.469  -0.396  20.906  1.00 90.31           C  
ATOM   2600  O   LYS A 330     -22.000   2.611  20.469  1.00 90.31           O  
ATOM   2601  CG  LYS A 330     -20.875  -1.786  20.766  1.00 90.31           C  
ATOM   2602  CD  LYS A 330     -21.203  -2.658  21.969  1.00 90.31           C  
ATOM   2603  CE  LYS A 330     -20.656  -4.070  21.812  1.00 90.31           C  
ATOM   2604  NZ  LYS A 330     -20.969  -4.926  23.000  1.00 90.31           N  
ATOM   2605  N   MET A 331     -23.297   1.552  19.031  1.00 86.31           N  
ATOM   2606  CA  MET A 331     -24.312   2.600  19.078  1.00 86.31           C  
ATOM   2607  C   MET A 331     -25.609   2.078  19.703  1.00 86.31           C  
ATOM   2608  CB  MET A 331     -24.594   3.139  17.672  1.00 86.31           C  
ATOM   2609  O   MET A 331     -26.078   0.996  19.344  1.00 86.31           O  
ATOM   2610  CG  MET A 331     -25.547   4.320  17.641  1.00 86.31           C  
ATOM   2611  SD  MET A 331     -25.922   4.891  15.945  1.00 86.31           S  
ATOM   2612  CE  MET A 331     -24.422   5.844  15.594  1.00 86.31           C  
ATOM   2613  N   ALA A 332     -26.094   2.869  20.609  1.00 83.69           N  
ATOM   2614  CA  ALA A 332     -27.328   2.480  21.281  1.00 83.69           C  
ATOM   2615  C   ALA A 332     -28.531   2.662  20.375  1.00 83.69           C  
ATOM   2616  CB  ALA A 332     -27.516   3.287  22.562  1.00 83.69           C  
ATOM   2617  O   ALA A 332     -28.719   3.729  19.781  1.00 83.69           O  
ATOM   2618  N   THR A 333     -29.297   1.600  20.109  1.00 75.75           N  
ATOM   2619  CA  THR A 333     -30.531   1.663  19.312  1.00 75.75           C  
ATOM   2620  C   THR A 333     -31.750   1.434  20.203  1.00 75.75           C  
ATOM   2621  CB  THR A 333     -30.516   0.628  18.172  1.00 75.75           C  
ATOM   2622  O   THR A 333     -32.875   1.626  19.750  1.00 75.75           O  
ATOM   2623  CG2 THR A 333     -29.391   0.923  17.172  1.00 75.75           C  
ATOM   2624  OG1 THR A 333     -30.312  -0.679  18.719  1.00 75.75           O  
ATOM   2625  N   GLY A 334     -31.438   1.116  21.391  1.00 70.31           N  
ATOM   2626  CA  GLY A 334     -32.469   0.852  22.375  1.00 70.31           C  
ATOM   2627  C   GLY A 334     -32.344   1.737  23.609  1.00 70.31           C  
ATOM   2628  O   GLY A 334     -31.562   2.691  23.625  1.00 70.31           O  
ATOM   2629  N   LEU A 335     -33.188   1.502  24.625  1.00 71.06           N  
ATOM   2630  CA  LEU A 335     -33.250   2.330  25.812  1.00 71.06           C  
ATOM   2631  C   LEU A 335     -32.281   1.840  26.875  1.00 71.06           C  
ATOM   2632  CB  LEU A 335     -34.688   2.332  26.391  1.00 71.06           C  
ATOM   2633  O   LEU A 335     -31.734   0.734  26.766  1.00 71.06           O  
ATOM   2634  CG  LEU A 335     -35.781   2.746  25.438  1.00 71.06           C  
ATOM   2635  CD1 LEU A 335     -37.156   2.404  26.031  1.00 71.06           C  
ATOM   2636  CD2 LEU A 335     -35.719   4.234  25.109  1.00 71.06           C  
ATOM   2637  N   ARG A 336     -32.062   2.684  27.766  1.00 71.62           N  
ATOM   2638  CA  ARG A 336     -31.266   2.283  28.922  1.00 71.62           C  
ATOM   2639  C   ARG A 336     -31.906   1.099  29.641  1.00 71.62           C  
ATOM   2640  CB  ARG A 336     -31.094   3.455  29.891  1.00 71.62           C  
ATOM   2641  O   ARG A 336     -33.125   1.050  29.797  1.00 71.62           O  
ATOM   2642  CG  ARG A 336     -30.016   3.242  30.953  1.00 71.62           C  
ATOM   2643  CD  ARG A 336     -29.719   4.523  31.703  1.00 71.62           C  
ATOM   2644  NE  ARG A 336     -28.656   4.324  32.688  1.00 71.62           N  
ATOM   2645  NH1 ARG A 336     -28.156   6.566  32.906  1.00 71.62           N  
ATOM   2646  NH2 ARG A 336     -27.016   5.004  34.156  1.00 71.62           N  
ATOM   2647  CZ  ARG A 336     -27.938   5.297  33.250  1.00 71.62           C  
ATOM   2648  N   ASN A 337     -31.094   0.057  29.922  1.00 69.38           N  
ATOM   2649  CA  ASN A 337     -31.578  -1.193  30.500  1.00 69.38           C  
ATOM   2650  C   ASN A 337     -31.125  -1.358  31.938  1.00 69.38           C  
ATOM   2651  CB  ASN A 337     -31.125  -2.385  29.656  1.00 69.38           C  
ATOM   2652  O   ASN A 337     -29.984  -1.005  32.281  1.00 69.38           O  
ATOM   2653  CG  ASN A 337     -31.750  -3.691  30.094  1.00 69.38           C  
ATOM   2654  ND2 ASN A 337     -31.047  -4.793  29.891  1.00 69.38           N  
ATOM   2655  OD1 ASN A 337     -32.875  -3.709  30.625  1.00 69.38           O  
ATOM   2656  N   ILE A 338     -31.969  -1.690  32.719  1.00 61.72           N  
ATOM   2657  CA  ILE A 338     -31.641  -2.143  34.062  1.00 61.72           C  
ATOM   2658  C   ILE A 338     -31.609  -3.668  34.094  1.00 61.72           C  
ATOM   2659  CB  ILE A 338     -32.625  -1.598  35.125  1.00 61.72           C  
ATOM   2660  O   ILE A 338     -32.625  -4.320  33.875  1.00 61.72           O  
ATOM   2661  CG1 ILE A 338     -32.656  -0.066  35.062  1.00 61.72           C  
ATOM   2662  CG2 ILE A 338     -32.281  -2.109  36.500  1.00 61.72           C  
ATOM   2663  CD1 ILE A 338     -33.812   0.552  35.875  1.00 61.72           C  
ATOM   2664  N   PRO A 339     -30.344  -4.250  34.094  1.00 51.53           N  
ATOM   2665  CA  PRO A 339     -30.203  -5.707  34.000  1.00 51.53           C  
ATOM   2666  C   PRO A 339     -31.156  -6.434  34.969  1.00 51.53           C  
ATOM   2667  CB  PRO A 339     -28.750  -5.949  34.375  1.00 51.53           C  
ATOM   2668  O   PRO A 339     -31.391  -5.949  36.094  1.00 51.53           O  
ATOM   2669  CG  PRO A 339     -28.156  -4.586  34.531  1.00 51.53           C  
ATOM   2670  CD  PRO A 339     -29.266  -3.578  34.500  1.00 51.53           C  
ATOM   2671  N   SER A 340     -32.094  -7.293  34.500  1.00 43.88           N  
ATOM   2672  CA  SER A 340     -32.875  -8.227  35.281  1.00 43.88           C  
ATOM   2673  C   SER A 340     -32.000  -9.055  36.219  1.00 43.88           C  
ATOM   2674  CB  SER A 340     -33.688  -9.148  34.375  1.00 43.88           C  
ATOM   2675  O   SER A 340     -30.953  -9.555  35.781  1.00 43.88           O  
ATOM   2676  OG  SER A 340     -32.844 -10.023  33.656  1.00 43.88           O  
ATOM   2677  N   ILE A 341     -31.297  -8.516  37.250  1.00 45.72           N  
ATOM   2678  CA  ILE A 341     -30.406  -9.273  38.094  1.00 45.72           C  
ATOM   2679  C   ILE A 341     -31.016 -10.641  38.406  1.00 45.72           C  
ATOM   2680  CB  ILE A 341     -30.109  -8.516  39.406  1.00 45.72           C  
ATOM   2681  O   ILE A 341     -32.188 -10.742  38.750  1.00 45.72           O  
ATOM   2682  CG1 ILE A 341     -29.469  -7.156  39.125  1.00 45.72           C  
ATOM   2683  CG2 ILE A 341     -29.219  -9.359  40.344  1.00 45.72           C  
ATOM   2684  CD1 ILE A 341     -29.406  -6.230  40.344  1.00 45.72           C  
ATOM   2685  N   GLN A 342     -30.516 -11.820  37.875  1.00 38.25           N  
ATOM   2686  CA  GLN A 342     -30.422 -13.234  38.188  1.00 38.25           C  
ATOM   2687  C   GLN A 342     -30.234 -13.453  39.688  1.00 38.25           C  
ATOM   2688  CB  GLN A 342     -29.266 -13.883  37.406  1.00 38.25           C  
ATOM   2689  O   GLN A 342     -29.562 -12.656  40.344  1.00 38.25           O  
ATOM   2690  CG  GLN A 342     -29.703 -14.609  36.156  1.00 38.25           C  
ATOM   2691  CD  GLN A 342     -28.547 -15.258  35.406  1.00 38.25           C  
ATOM   2692  NE2 GLN A 342     -28.797 -15.680  34.188  1.00 38.25           N  
ATOM   2693  OE1 GLN A 342     -27.453 -15.383  35.938  1.00 38.25           O  
ATOM   2694  N   SER A 343     -31.266 -13.766  40.531  1.00 38.47           N  
ATOM   2695  CA  SER A 343     -31.219 -14.195  41.938  1.00 38.47           C  
ATOM   2696  C   SER A 343     -29.812 -14.070  42.500  1.00 38.47           C  
ATOM   2697  CB  SER A 343     -31.703 -15.641  42.062  1.00 38.47           C  
ATOM   2698  O   SER A 343     -28.844 -14.469  41.844  1.00 38.47           O  
ATOM   2699  OG  SER A 343     -30.719 -16.547  41.594  1.00 38.47           O  
ATOM   2700  N   ARG A 344     -29.312 -12.812  43.094  1.00 39.00           N  
ATOM   2701  CA  ARG A 344     -28.047 -12.578  43.781  1.00 39.00           C  
ATOM   2702  C   ARG A 344     -27.812 -13.617  44.875  1.00 39.00           C  
ATOM   2703  CB  ARG A 344     -28.031 -11.172  44.406  1.00 39.00           C  
ATOM   2704  O   ARG A 344     -26.750 -13.656  45.469  1.00 39.00           O  
ATOM   2705  CG  ARG A 344     -27.953 -10.055  43.375  1.00 39.00           C  
ATOM   2706  CD  ARG A 344     -27.516  -8.742  44.000  1.00 39.00           C  
ATOM   2707  NE  ARG A 344     -26.969  -7.820  43.000  1.00 39.00           N  
ATOM   2708  NH1 ARG A 344     -27.250  -5.926  44.281  1.00 39.00           N  
ATOM   2709  NH2 ARG A 344     -26.359  -5.762  42.188  1.00 39.00           N  
ATOM   2710  CZ  ARG A 344     -26.859  -6.504  43.156  1.00 39.00           C  
ATOM   2711  N   GLY A 345     -28.719 -14.867  44.688  1.00 44.91           N  
ATOM   2712  CA  GLY A 345     -28.406 -15.914  45.656  1.00 44.91           C  
ATOM   2713  C   GLY A 345     -28.062 -15.375  47.031  1.00 44.91           C  
ATOM   2714  O   GLY A 345     -28.375 -14.227  47.344  1.00 44.91           O  
ATOM   2715  N   LEU A 346     -27.766 -15.961  48.062  1.00 42.12           N  
ATOM   2716  CA  LEU A 346     -27.500 -15.883  49.500  1.00 42.12           C  
ATOM   2717  C   LEU A 346     -26.594 -14.695  49.812  1.00 42.12           C  
ATOM   2718  CB  LEU A 346     -26.859 -17.172  50.000  1.00 42.12           C  
ATOM   2719  O   LEU A 346     -26.797 -14.000  50.812  1.00 42.12           O  
ATOM   2720  CG  LEU A 346     -26.594 -17.266  51.500  1.00 42.12           C  
ATOM   2721  CD1 LEU A 346     -27.922 -17.359  52.250  1.00 42.12           C  
ATOM   2722  CD2 LEU A 346     -25.719 -18.469  51.812  1.00 42.12           C  
ATOM   2723  N   PHE A 347     -25.734 -14.211  48.812  1.00 37.12           N  
ATOM   2724  CA  PHE A 347     -24.781 -13.141  49.062  1.00 37.12           C  
ATOM   2725  C   PHE A 347     -25.375 -11.789  48.656  1.00 37.12           C  
ATOM   2726  CB  PHE A 347     -23.484 -13.391  48.250  1.00 37.12           C  
ATOM   2727  O   PHE A 347     -25.109 -10.781  49.344  1.00 37.12           O  
ATOM   2728  CG  PHE A 347     -22.578 -14.398  48.906  1.00 37.12           C  
ATOM   2729  CD1 PHE A 347     -21.781 -14.062  49.969  1.00 37.12           C  
ATOM   2730  CD2 PHE A 347     -22.516 -15.695  48.406  1.00 37.12           C  
ATOM   2731  CE1 PHE A 347     -20.938 -14.992  50.562  1.00 37.12           C  
ATOM   2732  CE2 PHE A 347     -21.672 -16.641  48.969  1.00 37.12           C  
ATOM   2733  CZ  PHE A 347     -20.875 -16.281  50.062  1.00 37.12           C  
ATOM   2734  N   GLY A 348     -26.375 -11.688  47.844  1.00 42.50           N  
ATOM   2735  CA  GLY A 348     -27.266 -10.586  47.500  1.00 42.50           C  
ATOM   2736  C   GLY A 348     -28.359 -10.344  48.531  1.00 42.50           C  
ATOM   2737  O   GLY A 348     -28.719  -9.195  48.781  1.00 42.50           O  
ATOM   2738  N   ALA A 349     -28.781 -11.320  49.250  1.00 40.50           N  
ATOM   2739  CA  ALA A 349     -29.719 -11.328  50.406  1.00 40.50           C  
ATOM   2740  C   ALA A 349     -29.031 -10.828  51.656  1.00 40.50           C  
ATOM   2741  CB  ALA A 349     -30.281 -12.727  50.594  1.00 40.50           C  
ATOM   2742  O   ALA A 349     -29.625 -10.094  52.438  1.00 40.50           O  
ATOM   2743  N   ILE A 350     -27.781 -10.977  51.688  1.00 40.47           N  
ATOM   2744  CA  ILE A 350     -26.969 -10.594  52.844  1.00 40.47           C  
ATOM   2745  C   ILE A 350     -26.547  -9.133  52.719  1.00 40.47           C  
ATOM   2746  CB  ILE A 350     -25.734 -11.508  53.000  1.00 40.47           C  
ATOM   2747  O   ILE A 350     -26.609  -8.375  53.688  1.00 40.47           O  
ATOM   2748  CG1 ILE A 350     -26.172 -12.945  53.312  1.00 40.47           C  
ATOM   2749  CG2 ILE A 350     -24.797 -10.977  54.094  1.00 40.47           C  
ATOM   2750  CD1 ILE A 350     -25.016 -13.945  53.312  1.00 40.47           C  
ATOM   2751  N   ALA A 351     -26.281  -8.703  51.562  1.00 40.09           N  
ATOM   2752  CA  ALA A 351     -25.938  -7.320  51.250  1.00 40.09           C  
ATOM   2753  C   ALA A 351     -27.188  -6.438  51.219  1.00 40.09           C  
ATOM   2754  CB  ALA A 351     -25.203  -7.238  49.906  1.00 40.09           C  
ATOM   2755  O   ALA A 351     -27.156  -5.297  51.688  1.00 40.09           O  
ATOM   2756  N   GLY A 352     -28.250  -6.906  50.875  1.00 42.44           N  
ATOM   2757  CA  GLY A 352     -29.578  -6.316  50.844  1.00 42.44           C  
ATOM   2758  C   GLY A 352     -30.219  -6.250  52.219  1.00 42.44           C  
ATOM   2759  O   GLY A 352     -30.922  -5.293  52.531  1.00 42.44           O  
ATOM   2760  N   PHE A 353     -29.922  -7.133  53.062  1.00 38.38           N  
ATOM   2761  CA  PHE A 353     -30.312  -7.160  54.469  1.00 38.38           C  
ATOM   2762  C   PHE A 353     -29.516  -6.145  55.281  1.00 38.38           C  
ATOM   2763  CB  PHE A 353     -30.125  -8.562  55.062  1.00 38.38           C  
ATOM   2764  O   PHE A 353     -30.062  -5.473  56.156  1.00 38.38           O  
ATOM   2765  CG  PHE A 353     -30.656  -8.703  56.469  1.00 38.38           C  
ATOM   2766  CD1 PHE A 353     -29.781  -8.711  57.562  1.00 38.38           C  
ATOM   2767  CD2 PHE A 353     -32.000  -8.836  56.719  1.00 38.38           C  
ATOM   2768  CE1 PHE A 353     -30.250  -8.844  58.844  1.00 38.38           C  
ATOM   2769  CE2 PHE A 353     -32.500  -8.969  58.000  1.00 38.38           C  
ATOM   2770  CZ  PHE A 353     -31.609  -8.969  59.094  1.00 38.38           C  
ATOM   2771  N   ILE A 354     -28.344  -5.805  54.875  1.00 39.25           N  
ATOM   2772  CA  ILE A 354     -27.438  -4.883  55.531  1.00 39.25           C  
ATOM   2773  C   ILE A 354     -27.750  -3.449  55.125  1.00 39.25           C  
ATOM   2774  CB  ILE A 354     -25.969  -5.219  55.219  1.00 39.25           C  
ATOM   2775  O   ILE A 354     -27.719  -2.531  55.938  1.00 39.25           O  
ATOM   2776  CG1 ILE A 354     -25.609  -6.605  55.781  1.00 39.25           C  
ATOM   2777  CG2 ILE A 354     -25.031  -4.145  55.781  1.00 39.25           C  
ATOM   2778  CD1 ILE A 354     -24.188  -7.055  55.438  1.00 39.25           C  
ATOM   2779  N   GLU A 355     -28.375  -3.260  54.000  1.00 36.72           N  
ATOM   2780  CA  GLU A 355     -28.625  -1.951  53.375  1.00 36.72           C  
ATOM   2781  C   GLU A 355     -30.094  -1.574  53.500  1.00 36.72           C  
ATOM   2782  CB  GLU A 355     -28.172  -1.930  51.938  1.00 36.72           C  
ATOM   2783  O   GLU A 355     -30.438  -0.398  53.656  1.00 36.72           O  
ATOM   2784  CG  GLU A 355     -26.688  -1.715  51.750  1.00 36.72           C  
ATOM   2785  CD  GLU A 355     -26.234  -1.793  50.281  1.00 36.72           C  
ATOM   2786  OE1 GLU A 355     -25.016  -1.729  50.031  1.00 36.72           O  
ATOM   2787  OE2 GLU A 355     -27.125  -1.918  49.406  1.00 36.72           O  
ATOM   2788  N   GLY A 356     -30.984  -2.520  53.938  1.00 37.19           N  
ATOM   2789  CA  GLY A 356     -32.375  -2.111  53.875  1.00 37.19           C  
ATOM   2790  C   GLY A 356     -33.312  -3.076  54.562  1.00 37.19           C  
ATOM   2791  O   GLY A 356     -34.531  -2.977  54.406  1.00 37.19           O  
ATOM   2792  N   GLY A 357     -32.688  -3.990  55.625  1.00 41.56           N  
ATOM   2793  CA  GLY A 357     -33.500  -4.891  56.438  1.00 41.56           C  
ATOM   2794  C   GLY A 357     -34.219  -5.949  55.625  1.00 41.56           C  
ATOM   2795  O   GLY A 357     -33.688  -6.418  54.594  1.00 41.56           O  
ATOM   2796  N   TRP A 358     -35.344  -6.574  56.000  1.00 40.28           N  
ATOM   2797  CA  TRP A 358     -36.094  -7.703  55.469  1.00 40.28           C  
ATOM   2798  C   TRP A 358     -36.531  -7.441  54.031  1.00 40.28           C  
ATOM   2799  CB  TRP A 358     -37.312  -7.980  56.344  1.00 40.28           C  
ATOM   2800  O   TRP A 358     -36.500  -8.344  53.188  1.00 40.28           O  
ATOM   2801  CG  TRP A 358     -37.812  -9.391  56.250  1.00 40.28           C  
ATOM   2802  CD1 TRP A 358     -39.062  -9.797  55.812  1.00 40.28           C  
ATOM   2803  CD2 TRP A 358     -37.094 -10.578  56.594  1.00 40.28           C  
ATOM   2804  CE2 TRP A 358     -37.969 -11.672  56.344  1.00 40.28           C  
ATOM   2805  CE3 TRP A 358     -35.812 -10.820  57.062  1.00 40.28           C  
ATOM   2806  NE1 TRP A 358     -39.156 -11.172  55.875  1.00 40.28           N  
ATOM   2807  CH2 TRP A 358     -36.312 -13.203  57.062  1.00 40.28           C  
ATOM   2808  CZ2 TRP A 358     -37.562 -12.992  56.594  1.00 40.28           C  
ATOM   2809  CZ3 TRP A 358     -35.406 -12.141  57.281  1.00 40.28           C  
ATOM   2810  N   THR A 359     -36.719  -6.188  53.656  1.00 38.94           N  
ATOM   2811  CA  THR A 359     -36.969  -5.711  52.312  1.00 38.94           C  
ATOM   2812  C   THR A 359     -35.719  -5.680  51.469  1.00 38.94           C  
ATOM   2813  CB  THR A 359     -37.625  -4.309  52.344  1.00 38.94           C  
ATOM   2814  O   THR A 359     -35.719  -5.977  50.281  1.00 38.94           O  
ATOM   2815  CG2 THR A 359     -39.094  -4.375  52.781  1.00 38.94           C  
ATOM   2816  OG1 THR A 359     -36.906  -3.477  53.250  1.00 38.94           O  
ATOM   2817  N   GLY A 360     -34.625  -5.469  52.062  1.00 42.41           N  
ATOM   2818  CA  GLY A 360     -33.250  -5.480  51.531  1.00 42.41           C  
ATOM   2819  C   GLY A 360     -32.719  -6.879  51.281  1.00 42.41           C  
ATOM   2820  O   GLY A 360     -31.969  -7.102  50.344  1.00 42.41           O  
ATOM   2821  N   MET A 361     -33.250  -7.859  52.062  1.00 44.75           N  
ATOM   2822  CA  MET A 361     -32.938  -9.281  52.000  1.00 44.75           C  
ATOM   2823  C   MET A 361     -33.688  -9.938  50.844  1.00 44.75           C  
ATOM   2824  CB  MET A 361     -33.250  -9.992  53.312  1.00 44.75           C  
ATOM   2825  O   MET A 361     -33.094 -10.727  50.094  1.00 44.75           O  
ATOM   2826  CG  MET A 361     -32.938 -11.477  53.281  1.00 44.75           C  
ATOM   2827  SD  MET A 361     -33.500 -12.328  54.812  1.00 44.75           S  
ATOM   2828  CE  MET A 361     -35.281 -12.391  54.500  1.00 44.75           C  
ATOM   2829  N   VAL A 362     -34.875  -9.594  50.656  1.00 41.59           N  
ATOM   2830  CA  VAL A 362     -35.750 -10.070  49.594  1.00 41.59           C  
ATOM   2831  C   VAL A 362     -35.344  -9.422  48.281  1.00 41.59           C  
ATOM   2832  CB  VAL A 362     -37.219  -9.766  49.906  1.00 41.59           C  
ATOM   2833  O   VAL A 362     -35.281 -10.102  47.250  1.00 41.59           O  
ATOM   2834  CG1 VAL A 362     -38.125 -10.188  48.719  1.00 41.59           C  
ATOM   2835  CG2 VAL A 362     -37.656 -10.469  51.188  1.00 41.59           C  
ATOM   2836  N   ASP A 363     -34.875  -8.188  48.344  1.00 43.84           N  
ATOM   2837  CA  ASP A 363     -34.344  -7.387  47.250  1.00 43.84           C  
ATOM   2838  C   ASP A 363     -32.938  -7.871  46.812  1.00 43.84           C  
ATOM   2839  CB  ASP A 363     -34.281  -5.910  47.625  1.00 43.84           C  
ATOM   2840  O   ASP A 363     -32.594  -7.883  45.625  1.00 43.84           O  
ATOM   2841  CG  ASP A 363     -35.656  -5.273  47.719  1.00 43.84           C  
ATOM   2842  OD1 ASP A 363     -36.625  -5.867  47.219  1.00 43.84           O  
ATOM   2843  OD2 ASP A 363     -35.750  -4.168  48.281  1.00 43.84           O  
ATOM   2844  N   GLY A 364     -32.250  -8.344  47.719  1.00 38.72           N  
ATOM   2845  CA  GLY A 364     -30.922  -8.906  47.594  1.00 38.72           C  
ATOM   2846  C   GLY A 364     -30.906 -10.359  47.188  1.00 38.72           C  
ATOM   2847  O   GLY A 364     -30.031 -10.789  46.438  1.00 38.72           O  
ATOM   2848  N   TRP A 365     -32.000 -11.180  47.500  1.00 36.66           N  
ATOM   2849  CA  TRP A 365     -32.188 -12.594  47.219  1.00 36.66           C  
ATOM   2850  C   TRP A 365     -32.844 -12.805  45.875  1.00 36.66           C  
ATOM   2851  CB  TRP A 365     -33.031 -13.258  48.312  1.00 36.66           C  
ATOM   2852  O   TRP A 365     -32.438 -13.672  45.094  1.00 36.66           O  
ATOM   2853  CG  TRP A 365     -33.000 -14.758  48.281  1.00 36.66           C  
ATOM   2854  CD1 TRP A 365     -33.844 -15.562  47.562  1.00 36.66           C  
ATOM   2855  CD2 TRP A 365     -32.125 -15.625  49.000  1.00 36.66           C  
ATOM   2856  CE2 TRP A 365     -32.469 -16.953  48.656  1.00 36.66           C  
ATOM   2857  CE3 TRP A 365     -31.062 -15.414  49.875  1.00 36.66           C  
ATOM   2858  NE1 TRP A 365     -33.531 -16.891  47.781  1.00 36.66           N  
ATOM   2859  CH2 TRP A 365     -30.766 -17.828  50.031  1.00 36.66           C  
ATOM   2860  CZ2 TRP A 365     -31.812 -18.062  49.188  1.00 36.66           C  
ATOM   2861  CZ3 TRP A 365     -30.391 -16.516  50.406  1.00 36.66           C  
ATOM   2862  N   TYR A 366     -33.562 -11.969  45.469  1.00 35.28           N  
ATOM   2863  CA  TYR A 366     -34.344 -12.094  44.250  1.00 35.28           C  
ATOM   2864  C   TYR A 366     -33.938 -11.047  43.219  1.00 35.28           C  
ATOM   2865  CB  TYR A 366     -35.844 -11.945  44.562  1.00 35.28           C  
ATOM   2866  O   TYR A 366     -34.375 -11.109  42.062  1.00 35.28           O  
ATOM   2867  CG  TYR A 366     -36.406 -13.109  45.344  1.00 35.28           C  
ATOM   2868  CD1 TYR A 366     -36.625 -14.344  44.719  1.00 35.28           C  
ATOM   2869  CD2 TYR A 366     -36.750 -12.984  46.688  1.00 35.28           C  
ATOM   2870  CE1 TYR A 366     -37.156 -15.422  45.438  1.00 35.28           C  
ATOM   2871  CE2 TYR A 366     -37.281 -14.047  47.406  1.00 35.28           C  
ATOM   2872  OH  TYR A 366     -38.000 -16.328  47.469  1.00 35.28           O  
ATOM   2873  CZ  TYR A 366     -37.469 -15.266  46.781  1.00 35.28           C  
ATOM   2874  N   GLY A 367     -32.812 -10.305  43.438  1.00 34.25           N  
ATOM   2875  CA  GLY A 367     -32.375  -9.375  42.406  1.00 34.25           C  
ATOM   2876  C   GLY A 367     -33.531  -8.633  41.750  1.00 34.25           C  
ATOM   2877  O   GLY A 367     -34.500  -9.250  41.312  1.00 34.25           O  
ATOM   2878  N   TYR A 368     -34.375  -7.789  42.406  1.00 37.00           N  
ATOM   2879  CA  TYR A 368     -35.562  -7.047  42.031  1.00 37.00           C  
ATOM   2880  C   TYR A 368     -35.938  -7.355  40.594  1.00 37.00           C  
ATOM   2881  CB  TYR A 368     -35.344  -5.543  42.188  1.00 37.00           C  
ATOM   2882  O   TYR A 368     -35.094  -7.270  39.688  1.00 37.00           O  
ATOM   2883  CG  TYR A 368     -35.344  -5.086  43.625  1.00 37.00           C  
ATOM   2884  CD1 TYR A 368     -36.531  -4.902  44.312  1.00 37.00           C  
ATOM   2885  CD2 TYR A 368     -34.156  -4.840  44.312  1.00 37.00           C  
ATOM   2886  CE1 TYR A 368     -36.562  -4.480  45.656  1.00 37.00           C  
ATOM   2887  CE2 TYR A 368     -34.156  -4.418  45.625  1.00 37.00           C  
ATOM   2888  OH  TYR A 368     -35.375  -3.824  47.594  1.00 37.00           O  
ATOM   2889  CZ  TYR A 368     -35.344  -4.242  46.281  1.00 37.00           C  
ATOM   2890  N   HIS A 369     -37.031  -8.078  40.281  1.00 31.38           N  
ATOM   2891  CA  HIS A 369     -38.031  -8.375  39.281  1.00 31.38           C  
ATOM   2892  C   HIS A 369     -39.062  -7.250  39.188  1.00 31.38           C  
ATOM   2893  CB  HIS A 369     -38.750  -9.695  39.594  1.00 31.38           C  
ATOM   2894  O   HIS A 369     -39.562  -6.750  40.188  1.00 31.38           O  
ATOM   2895  CG  HIS A 369     -38.562 -10.742  38.562  1.00 31.38           C  
ATOM   2896  CD2 HIS A 369     -39.219 -11.922  38.375  1.00 31.38           C  
ATOM   2897  ND1 HIS A 369     -37.625 -10.648  37.562  1.00 31.38           N  
ATOM   2898  CE1 HIS A 369     -37.688 -11.719  36.781  1.00 31.38           C  
ATOM   2899  NE2 HIS A 369     -38.656 -12.508  37.250  1.00 31.38           N  
ATOM   2900  N   HIS A 370     -39.094  -6.113  38.250  1.00 33.12           N  
ATOM   2901  CA  HIS A 370     -40.312  -5.410  37.906  1.00 33.12           C  
ATOM   2902  C   HIS A 370     -41.344  -6.352  37.281  1.00 33.12           C  
ATOM   2903  CB  HIS A 370     -40.031  -4.238  36.969  1.00 33.12           C  
ATOM   2904  O   HIS A 370     -41.000  -7.078  36.344  1.00 33.12           O  
ATOM   2905  CG  HIS A 370     -39.094  -4.594  35.844  1.00 33.12           C  
ATOM   2906  CD2 HIS A 370     -39.344  -4.699  34.500  1.00 33.12           C  
ATOM   2907  ND1 HIS A 370     -37.781  -4.891  36.031  1.00 33.12           N  
ATOM   2908  CE1 HIS A 370     -37.219  -5.164  34.844  1.00 33.12           C  
ATOM   2909  NE2 HIS A 370     -38.156  -5.055  33.906  1.00 33.12           N  
ATOM   2910  N   GLN A 371     -42.062  -7.332  37.938  1.00 27.47           N  
ATOM   2911  CA  GLN A 371     -43.250  -7.988  37.375  1.00 27.47           C  
ATOM   2912  C   GLN A 371     -44.344  -6.984  37.125  1.00 27.47           C  
ATOM   2913  CB  GLN A 371     -43.719  -9.094  38.312  1.00 27.47           C  
ATOM   2914  O   GLN A 371     -44.781  -6.277  38.062  1.00 27.47           O  
ATOM   2915  CG  GLN A 371     -43.031 -10.438  38.094  1.00 27.47           C  
ATOM   2916  CD  GLN A 371     -43.594 -11.531  39.000  1.00 27.47           C  
ATOM   2917  NE2 GLN A 371     -43.188 -12.766  38.750  1.00 27.47           N  
ATOM   2918  OE1 GLN A 371     -44.406 -11.273  39.875  1.00 27.47           O  
ATOM   2919  N   ASN A 372     -44.375  -6.289  35.969  1.00 31.12           N  
ATOM   2920  CA  ASN A 372     -45.750  -5.941  35.594  1.00 31.12           C  
ATOM   2921  C   ASN A 372     -46.188  -6.660  34.344  1.00 31.12           C  
ATOM   2922  CB  ASN A 372     -45.906  -4.426  35.438  1.00 31.12           C  
ATOM   2923  O   ASN A 372     -45.562  -6.527  33.281  1.00 31.12           O  
ATOM   2924  CG  ASN A 372     -45.625  -3.668  36.719  1.00 31.12           C  
ATOM   2925  ND2 ASN A 372     -45.219  -2.416  36.594  1.00 31.12           N  
ATOM   2926  OD1 ASN A 372     -45.812  -4.207  37.812  1.00 31.12           O  
ATOM   2927  N   GLU A 373     -46.500  -7.965  34.312  1.00 28.95           N  
ATOM   2928  CA  GLU A 373     -47.531  -8.508  33.469  1.00 28.95           C  
ATOM   2929  C   GLU A 373     -48.688  -7.508  33.281  1.00 28.95           C  
ATOM   2930  CB  GLU A 373     -48.094  -9.820  34.062  1.00 28.95           C  
ATOM   2931  O   GLU A 373     -49.219  -6.988  34.281  1.00 28.95           O  
ATOM   2932  CG  GLU A 373     -47.125 -10.992  33.906  1.00 28.95           C  
ATOM   2933  CD  GLU A 373     -47.719 -12.312  34.375  1.00 28.95           C  
ATOM   2934  OE1 GLU A 373     -47.031 -13.359  34.281  1.00 28.95           O  
ATOM   2935  OE2 GLU A 373     -48.875 -12.305  34.844  1.00 28.95           O  
ATOM   2936  N   GLN A 374     -48.375  -6.426  32.531  1.00 26.17           N  
ATOM   2937  CA  GLN A 374     -49.281  -5.770  31.609  1.00 26.17           C  
ATOM   2938  C   GLN A 374     -48.844  -4.344  31.312  1.00 26.17           C  
ATOM   2939  CB  GLN A 374     -50.719  -5.770  32.188  1.00 26.17           C  
ATOM   2940  O   GLN A 374     -48.906  -3.471  32.188  1.00 26.17           O  
ATOM   2941  CG  GLN A 374     -51.406  -7.125  32.094  1.00 26.17           C  
ATOM   2942  CD  GLN A 374     -52.844  -7.078  32.594  1.00 26.17           C  
ATOM   2943  NE2 GLN A 374     -53.594  -8.156  32.375  1.00 26.17           N  
ATOM   2944  OE1 GLN A 374     -53.281  -6.086  33.188  1.00 26.17           O  
ATOM   2945  N   GLY A 375     -47.656  -4.184  30.609  1.00 31.41           N  
ATOM   2946  CA  GLY A 375     -47.406  -2.924  29.938  1.00 31.41           C  
ATOM   2947  C   GLY A 375     -46.656  -3.094  28.625  1.00 31.41           C  
ATOM   2948  O   GLY A 375     -45.719  -3.883  28.516  1.00 31.41           O  
ATOM   2949  N   SER A 376     -47.312  -3.361  27.453  1.00 25.81           N  
ATOM   2950  CA  SER A 376     -46.812  -3.410  26.078  1.00 25.81           C  
ATOM   2951  C   SER A 376     -46.156  -2.088  25.672  1.00 25.81           C  
ATOM   2952  CB  SER A 376     -47.938  -3.752  25.109  1.00 25.81           C  
ATOM   2953  O   SER A 376     -46.844  -1.051  25.641  1.00 25.81           O  
ATOM   2954  OG  SER A 376     -48.875  -2.691  25.031  1.00 25.81           O  
ATOM   2955  N   GLY A 377     -45.000  -1.681  26.266  1.00 31.00           N  
ATOM   2956  CA  GLY A 377     -44.219  -0.614  25.688  1.00 31.00           C  
ATOM   2957  C   GLY A 377     -43.562  -0.997  24.359  1.00 31.00           C  
ATOM   2958  O   GLY A 377     -43.125  -2.133  24.172  1.00 31.00           O  
ATOM   2959  N   TYR A 378     -44.219  -0.645  23.203  1.00 28.08           N  
ATOM   2960  CA  TYR A 378     -43.844  -0.897  21.812  1.00 28.08           C  
ATOM   2961  C   TYR A 378     -42.375  -0.535  21.594  1.00 28.08           C  
ATOM   2962  CB  TYR A 378     -44.719  -0.106  20.859  1.00 28.08           C  
ATOM   2963  O   TYR A 378     -41.938   0.562  21.953  1.00 28.08           O  
ATOM   2964  CG  TYR A 378     -46.125  -0.663  20.719  1.00 28.08           C  
ATOM   2965  CD1 TYR A 378     -46.406  -1.694  19.828  1.00 28.08           C  
ATOM   2966  CD2 TYR A 378     -47.156  -0.159  21.484  1.00 28.08           C  
ATOM   2967  CE1 TYR A 378     -47.688  -2.209  19.688  1.00 28.08           C  
ATOM   2968  CE2 TYR A 378     -48.469  -0.666  21.359  1.00 28.08           C  
ATOM   2969  OH  TYR A 378     -49.969  -2.195  20.344  1.00 28.08           O  
ATOM   2970  CZ  TYR A 378     -48.719  -1.690  20.469  1.00 28.08           C  
ATOM   2971  N   ALA A 379     -41.344  -1.452  21.812  1.00 31.44           N  
ATOM   2972  CA  ALA A 379     -40.062  -1.334  21.156  1.00 31.44           C  
ATOM   2973  C   ALA A 379     -40.188  -0.658  19.797  1.00 31.44           C  
ATOM   2974  CB  ALA A 379     -39.406  -2.709  21.016  1.00 31.44           C  
ATOM   2975  O   ALA A 379     -41.219  -0.760  19.141  1.00 31.44           O  
ATOM   2976  N   ALA A 380     -39.656   0.598  19.625  1.00 30.22           N  
ATOM   2977  CA  ALA A 380     -39.531   1.192  18.297  1.00 30.22           C  
ATOM   2978  C   ALA A 380     -39.531   0.118  17.219  1.00 30.22           C  
ATOM   2979  CB  ALA A 380     -38.281   2.055  18.203  1.00 30.22           C  
ATOM   2980  O   ALA A 380     -38.938  -0.949  17.406  1.00 30.22           O  
ATOM   2981  N   ASP A 381     -40.594  -0.074  16.453  1.00 32.62           N  
ATOM   2982  CA  ASP A 381     -40.719  -0.928  15.281  1.00 32.62           C  
ATOM   2983  C   ASP A 381     -39.438  -0.955  14.469  1.00 32.62           C  
ATOM   2984  CB  ASP A 381     -41.875  -0.453  14.398  1.00 32.62           C  
ATOM   2985  O   ASP A 381     -38.656   0.004  14.500  1.00 32.62           O  
ATOM   2986  CG  ASP A 381     -41.531   0.746  13.539  1.00 32.62           C  
ATOM   2987  OD1 ASP A 381     -40.531   1.426  13.836  1.00 32.62           O  
ATOM   2988  OD2 ASP A 381     -42.250   1.016  12.562  1.00 32.62           O  
ATOM   2989  N   GLN A 382     -38.812  -2.170  14.289  1.00 37.22           N  
ATOM   2990  CA  GLN A 382     -37.625  -2.502  13.500  1.00 37.22           C  
ATOM   2991  C   GLN A 382     -37.406  -1.506  12.367  1.00 37.22           C  
ATOM   2992  CB  GLN A 382     -37.719  -3.922  12.945  1.00 37.22           C  
ATOM   2993  O   GLN A 382     -36.281  -1.090  12.086  1.00 37.22           O  
ATOM   2994  CG  GLN A 382     -36.438  -4.449  12.344  1.00 37.22           C  
ATOM   2995  CD  GLN A 382     -36.562  -5.871  11.836  1.00 37.22           C  
ATOM   2996  NE2 GLN A 382     -35.438  -6.465  11.453  1.00 37.22           N  
ATOM   2997  OE1 GLN A 382     -37.656  -6.434  11.781  1.00 37.22           O  
ATOM   2998  N   LYS A 383     -38.500  -0.957  11.805  1.00 42.28           N  
ATOM   2999  CA  LYS A 383     -38.469  -0.046  10.664  1.00 42.28           C  
ATOM   3000  C   LYS A 383     -38.125   1.371  11.102  1.00 42.28           C  
ATOM   3001  CB  LYS A 383     -39.844  -0.044   9.938  1.00 42.28           C  
ATOM   3002  O   LYS A 383     -37.312   2.043  10.445  1.00 42.28           O  
ATOM   3003  CG  LYS A 383     -39.781   0.573   8.547  1.00 42.28           C  
ATOM   3004  CD  LYS A 383     -41.125   0.408   7.824  1.00 42.28           C  
ATOM   3005  CE  LYS A 383     -41.094   1.065   6.453  1.00 42.28           C  
ATOM   3006  NZ  LYS A 383     -42.406   0.911   5.738  1.00 42.28           N  
ATOM   3007  N   SER A 384     -38.562   1.855  12.242  1.00 39.97           N  
ATOM   3008  CA  SER A 384     -38.281   3.170  12.812  1.00 39.97           C  
ATOM   3009  C   SER A 384     -36.875   3.234  13.406  1.00 39.97           C  
ATOM   3010  CB  SER A 384     -39.312   3.514  13.891  1.00 39.97           C  
ATOM   3011  O   SER A 384     -36.188   4.250  13.281  1.00 39.97           O  
ATOM   3012  OG  SER A 384     -40.625   3.621  13.336  1.00 39.97           O  
ATOM   3013  N   THR A 385     -36.438   2.184  13.922  1.00 37.00           N  
ATOM   3014  CA  THR A 385     -35.094   1.979  14.406  1.00 37.00           C  
ATOM   3015  C   THR A 385     -34.094   1.919  13.250  1.00 37.00           C  
ATOM   3016  CB  THR A 385     -34.969   0.688  15.242  1.00 37.00           C  
ATOM   3017  O   THR A 385     -33.000   2.508  13.320  1.00 37.00           O  
ATOM   3018  CG2 THR A 385     -33.594   0.562  15.891  1.00 37.00           C  
ATOM   3019  OG1 THR A 385     -35.969   0.705  16.266  1.00 37.00           O  
ATOM   3020  N   GLN A 386     -34.469   1.339  12.172  1.00 37.84           N  
ATOM   3021  CA  GLN A 386     -33.656   1.276  10.961  1.00 37.84           C  
ATOM   3022  C   GLN A 386     -33.594   2.635  10.266  1.00 37.84           C  
ATOM   3023  CB  GLN A 386     -34.188   0.221  10.000  1.00 37.84           C  
ATOM   3024  O   GLN A 386     -32.531   3.018   9.734  1.00 37.84           O  
ATOM   3025  CG  GLN A 386     -33.219  -0.150   8.883  1.00 37.84           C  
ATOM   3026  CD  GLN A 386     -31.922  -0.709   9.398  1.00 37.84           C  
ATOM   3027  NE2 GLN A 386     -30.812  -0.185   8.891  1.00 37.84           N  
ATOM   3028  OE1 GLN A 386     -31.891  -1.604  10.250  1.00 37.84           O  
ATOM   3029  N   ILE A 387     -34.625   3.436  10.352  1.00 49.09           N  
ATOM   3030  CA  ILE A 387     -34.719   4.781   9.797  1.00 49.09           C  
ATOM   3031  C   ILE A 387     -33.844   5.730  10.609  1.00 49.09           C  
ATOM   3032  CB  ILE A 387     -36.188   5.293   9.773  1.00 49.09           C  
ATOM   3033  O   ILE A 387     -33.156   6.574  10.039  1.00 49.09           O  
ATOM   3034  CG1 ILE A 387     -37.000   4.500   8.750  1.00 49.09           C  
ATOM   3035  CG2 ILE A 387     -36.219   6.793   9.461  1.00 49.09           C  
ATOM   3036  CD1 ILE A 387     -38.500   4.801   8.789  1.00 49.09           C  
ATOM   3037  N   ALA A 388     -33.844   5.562  11.938  1.00 43.72           N  
ATOM   3038  CA  ALA A 388     -32.969   6.328  12.836  1.00 43.72           C  
ATOM   3039  C   ALA A 388     -31.516   5.945  12.641  1.00 43.72           C  
ATOM   3040  CB  ALA A 388     -33.406   6.113  14.289  1.00 43.72           C  
ATOM   3041  O   ALA A 388     -30.641   6.812  12.625  1.00 43.72           O  
ATOM   3042  N   ILE A 389     -31.297   4.648  12.359  1.00 46.03           N  
ATOM   3043  CA  ILE A 389     -29.969   4.117  12.070  1.00 46.03           C  
ATOM   3044  C   ILE A 389     -29.469   4.645  10.727  1.00 46.03           C  
ATOM   3045  CB  ILE A 389     -29.953   2.572  12.078  1.00 46.03           C  
ATOM   3046  O   ILE A 389     -28.328   5.066  10.594  1.00 46.03           O  
ATOM   3047  CG1 ILE A 389     -30.219   2.041  13.492  1.00 46.03           C  
ATOM   3048  CG2 ILE A 389     -28.625   2.037  11.523  1.00 46.03           C  
ATOM   3049  CD1 ILE A 389     -30.359   0.528  13.570  1.00 46.03           C  
ATOM   3050  N   ASP A 390     -30.328   4.629   9.750  1.00 49.09           N  
ATOM   3051  CA  ASP A 390     -30.000   5.133   8.414  1.00 49.09           C  
ATOM   3052  C   ASP A 390     -29.734   6.633   8.445  1.00 49.09           C  
ATOM   3053  CB  ASP A 390     -31.141   4.816   7.441  1.00 49.09           C  
ATOM   3054  O   ASP A 390     -28.875   7.133   7.715  1.00 49.09           O  
ATOM   3055  CG  ASP A 390     -31.203   3.350   7.059  1.00 49.09           C  
ATOM   3056  OD1 ASP A 390     -30.234   2.609   7.309  1.00 49.09           O  
ATOM   3057  OD2 ASP A 390     -32.250   2.930   6.500  1.00 49.09           O  
ATOM   3058  N   GLY A 391     -30.594   7.445   9.281  1.00 51.75           N  
ATOM   3059  CA  GLY A 391     -30.375   8.875   9.461  1.00 51.75           C  
ATOM   3060  C   GLY A 391     -29.031   9.211  10.055  1.00 51.75           C  
ATOM   3061  O   GLY A 391     -28.375  10.164   9.633  1.00 51.75           O  
ATOM   3062  N   ILE A 392     -28.578   8.398  10.953  1.00 47.97           N  
ATOM   3063  CA  ILE A 392     -27.312   8.500  11.648  1.00 47.97           C  
ATOM   3064  C   ILE A 392     -26.172   8.070  10.711  1.00 47.97           C  
ATOM   3065  CB  ILE A 392     -27.281   7.645  12.930  1.00 47.97           C  
ATOM   3066  O   ILE A 392     -25.141   8.727  10.641  1.00 47.97           O  
ATOM   3067  CG1 ILE A 392     -28.297   8.195  13.945  1.00 47.97           C  
ATOM   3068  CG2 ILE A 392     -25.875   7.602  13.531  1.00 47.97           C  
ATOM   3069  CD1 ILE A 392     -28.516   7.285  15.148  1.00 47.97           C  
ATOM   3070  N   SER A 393     -26.422   6.957  10.016  1.00 46.12           N  
ATOM   3071  CA  SER A 393     -25.484   6.480   9.008  1.00 46.12           C  
ATOM   3072  C   SER A 393     -25.266   7.527   7.922  1.00 46.12           C  
ATOM   3073  CB  SER A 393     -26.000   5.180   8.375  1.00 46.12           C  
ATOM   3074  O   SER A 393     -24.125   7.766   7.512  1.00 46.12           O  
ATOM   3075  OG  SER A 393     -24.984   4.578   7.590  1.00 46.12           O  
ATOM   3076  N   ASN A 394     -26.250   8.180   7.484  1.00 53.66           N  
ATOM   3077  CA  ASN A 394     -26.203   9.234   6.473  1.00 53.66           C  
ATOM   3078  C   ASN A 394     -25.500  10.477   6.988  1.00 53.66           C  
ATOM   3079  CB  ASN A 394     -27.625   9.586   6.004  1.00 53.66           C  
ATOM   3080  O   ASN A 394     -24.719  11.102   6.258  1.00 53.66           O  
ATOM   3081  CG  ASN A 394     -28.219   8.531   5.102  1.00 53.66           C  
ATOM   3082  ND2 ASN A 394     -29.547   8.531   4.980  1.00 53.66           N  
ATOM   3083  OD1 ASN A 394     -27.500   7.711   4.520  1.00 53.66           O  
ATOM   3084  N   LYS A 395     -25.766  10.883   8.266  1.00 52.75           N  
ATOM   3085  CA  LYS A 395     -25.109  12.016   8.914  1.00 52.75           C  
ATOM   3086  C   LYS A 395     -23.609  11.734   9.125  1.00 52.75           C  
ATOM   3087  CB  LYS A 395     -25.766  12.336  10.250  1.00 52.75           C  
ATOM   3088  O   LYS A 395     -22.781  12.609   8.906  1.00 52.75           O  
ATOM   3089  CG  LYS A 395     -25.406  13.703  10.812  1.00 52.75           C  
ATOM   3090  CD  LYS A 395     -26.391  14.148  11.883  1.00 52.75           C  
ATOM   3091  CE  LYS A 395     -26.047  15.531  12.422  1.00 52.75           C  
ATOM   3092  NZ  LYS A 395     -26.938  15.922  13.562  1.00 52.75           N  
ATOM   3093  N   VAL A 396     -23.359  10.539   9.453  1.00 50.00           N  
ATOM   3094  CA  VAL A 396     -21.984  10.070   9.633  1.00 50.00           C  
ATOM   3095  C   VAL A 396     -21.266  10.039   8.281  1.00 50.00           C  
ATOM   3096  CB  VAL A 396     -21.953   8.672  10.289  1.00 50.00           C  
ATOM   3097  O   VAL A 396     -20.125  10.484   8.172  1.00 50.00           O  
ATOM   3098  CG1 VAL A 396     -20.531   8.102  10.258  1.00 50.00           C  
ATOM   3099  CG2 VAL A 396     -22.469   8.742  11.719  1.00 50.00           C  
ATOM   3100  N   ASN A 397     -21.969   9.492   7.285  1.00 51.78           N  
ATOM   3101  CA  ASN A 397     -21.422   9.438   5.934  1.00 51.78           C  
ATOM   3102  C   ASN A 397     -21.172  10.836   5.371  1.00 51.78           C  
ATOM   3103  CB  ASN A 397     -22.359   8.656   5.012  1.00 51.78           C  
ATOM   3104  O   ASN A 397     -20.188  11.055   4.664  1.00 51.78           O  
ATOM   3105  CG  ASN A 397     -22.281   7.156   5.234  1.00 51.78           C  
ATOM   3106  ND2 ASN A 397     -23.328   6.441   4.855  1.00 51.78           N  
ATOM   3107  OD1 ASN A 397     -21.281   6.645   5.742  1.00 51.78           O  
ATOM   3108  N   SER A 398     -22.016  11.844   5.664  1.00 55.94           N  
ATOM   3109  CA  SER A 398     -21.891  13.227   5.230  1.00 55.94           C  
ATOM   3110  C   SER A 398     -20.719  13.922   5.922  1.00 55.94           C  
ATOM   3111  CB  SER A 398     -23.188  14.000   5.516  1.00 55.94           C  
ATOM   3112  O   SER A 398     -19.984  14.688   5.289  1.00 55.94           O  
ATOM   3113  OG  SER A 398     -23.344  14.219   6.906  1.00 55.94           O  
ATOM   3114  N   VAL A 399     -20.531  13.750   7.176  1.00 50.22           N  
ATOM   3115  CA  VAL A 399     -19.422  14.297   7.949  1.00 50.22           C  
ATOM   3116  C   VAL A 399     -18.109  13.656   7.500  1.00 50.22           C  
ATOM   3117  CB  VAL A 399     -19.625  14.086   9.461  1.00 50.22           C  
ATOM   3118  O   VAL A 399     -17.094  14.336   7.363  1.00 50.22           O  
ATOM   3119  CG1 VAL A 399     -18.375  14.484  10.242  1.00 50.22           C  
ATOM   3120  CG2 VAL A 399     -20.844  14.867   9.953  1.00 50.22           C  
ATOM   3121  N   ILE A 400     -18.172  12.414   7.145  1.00 52.81           N  
ATOM   3122  CA  ILE A 400     -17.031  11.641   6.645  1.00 52.81           C  
ATOM   3123  C   ILE A 400     -16.609  12.164   5.273  1.00 52.81           C  
ATOM   3124  CB  ILE A 400     -17.375  10.133   6.555  1.00 52.81           C  
ATOM   3125  O   ILE A 400     -15.422  12.320   5.004  1.00 52.81           O  
ATOM   3126  CG1 ILE A 400     -17.531   9.539   7.961  1.00 52.81           C  
ATOM   3127  CG2 ILE A 400     -16.297   9.383   5.762  1.00 52.81           C  
ATOM   3128  CD1 ILE A 400     -18.031   8.102   7.973  1.00 52.81           C  
ATOM   3129  N   GLU A 401     -17.531  12.367   4.438  1.00 52.94           N  
ATOM   3130  CA  GLU A 401     -17.297  12.883   3.098  1.00 52.94           C  
ATOM   3131  C   GLU A 401     -16.656  14.266   3.148  1.00 52.94           C  
ATOM   3132  CB  GLU A 401     -18.594  12.938   2.291  1.00 52.94           C  
ATOM   3133  O   GLU A 401     -15.750  14.570   2.361  1.00 52.94           O  
ATOM   3134  CG  GLU A 401     -18.922  11.633   1.575  1.00 52.94           C  
ATOM   3135  CD  GLU A 401     -20.172  11.727   0.711  1.00 52.94           C  
ATOM   3136  OE1 GLU A 401     -20.547  10.711   0.078  1.00 52.94           O  
ATOM   3137  OE2 GLU A 401     -20.781  12.812   0.667  1.00 52.94           O  
ATOM   3138  N   LYS A 402     -17.047  15.141   4.004  1.00 49.22           N  
ATOM   3139  CA  LYS A 402     -16.562  16.516   4.172  1.00 49.22           C  
ATOM   3140  C   LYS A 402     -15.172  16.531   4.797  1.00 49.22           C  
ATOM   3141  CB  LYS A 402     -17.531  17.328   5.031  1.00 49.22           C  
ATOM   3142  O   LYS A 402     -14.336  17.344   4.430  1.00 49.22           O  
ATOM   3143  CG  LYS A 402     -18.734  17.859   4.270  1.00 49.22           C  
ATOM   3144  CD  LYS A 402     -19.641  18.688   5.168  1.00 49.22           C  
ATOM   3145  CE  LYS A 402     -20.906  19.109   4.445  1.00 49.22           C  
ATOM   3146  NZ  LYS A 402     -21.688  20.125   5.234  1.00 49.22           N  
ATOM   3147  N   MET A 403     -14.859  15.641   5.516  1.00 46.47           N  
ATOM   3148  CA  MET A 403     -13.570  15.516   6.188  1.00 46.47           C  
ATOM   3149  C   MET A 403     -12.562  14.797   5.301  1.00 46.47           C  
ATOM   3150  CB  MET A 403     -13.727  14.766   7.516  1.00 46.47           C  
ATOM   3151  O   MET A 403     -11.359  15.062   5.375  1.00 46.47           O  
ATOM   3152  CG  MET A 403     -14.344  15.609   8.625  1.00 46.47           C  
ATOM   3153  SD  MET A 403     -14.328  14.750  10.242  1.00 46.47           S  
ATOM   3154  CE  MET A 403     -12.594  14.219  10.312  1.00 46.47           C  
ATOM   3155  N   ASN A 404     -12.898  13.922   4.277  1.00 43.56           N  
ATOM   3156  CA  ASN A 404     -12.188  13.125   3.283  1.00 43.56           C  
ATOM   3157  C   ASN A 404     -11.562  14.000   2.201  1.00 43.56           C  
ATOM   3158  CB  ASN A 404     -13.125  12.094   2.652  1.00 43.56           C  
ATOM   3159  O   ASN A 404     -10.461  13.719   1.727  1.00 43.56           O  
ATOM   3160  CG  ASN A 404     -12.383  10.891   2.096  1.00 43.56           C  
ATOM   3161  ND2 ASN A 404     -13.039  10.148   1.205  1.00 43.56           N  
ATOM   3162  OD1 ASN A 404     -11.234  10.625   2.465  1.00 43.56           O  
ATOM   3163  N   ILE A 405     -12.172  15.000   1.844  1.00 47.59           N  
ATOM   3164  CA  ILE A 405     -11.625  15.898   0.834  1.00 47.59           C  
ATOM   3165  C   ILE A 405     -10.367  16.578   1.374  1.00 47.59           C  
ATOM   3166  CB  ILE A 405     -12.664  16.953   0.400  1.00 47.59           C  
ATOM   3167  O   ILE A 405      -9.367  16.688   0.666  1.00 47.59           O  
ATOM   3168  CG1 ILE A 405     -13.820  16.297  -0.357  1.00 47.59           C  
ATOM   3169  CG2 ILE A 405     -12.000  18.047  -0.454  1.00 47.59           C  
ATOM   3170  CD1 ILE A 405     -14.977  17.234  -0.654  1.00 47.59           C  
ATOM   3171  N   GLN A 406     -10.297  16.656   2.598  1.00 38.84           N  
ATOM   3172  CA  GLN A 406      -9.211  17.391   3.232  1.00 38.84           C  
ATOM   3173  C   GLN A 406      -8.070  16.469   3.633  1.00 38.84           C  
ATOM   3174  CB  GLN A 406      -9.727  18.156   4.457  1.00 38.84           C  
ATOM   3175  O   GLN A 406      -6.898  16.828   3.520  1.00 38.84           O  
ATOM   3176  CG  GLN A 406     -10.664  19.297   4.117  1.00 38.84           C  
ATOM   3177  CD  GLN A 406      -9.922  20.578   3.756  1.00 38.84           C  
ATOM   3178  NE2 GLN A 406     -10.562  21.422   2.957  1.00 38.84           N  
ATOM   3179  OE1 GLN A 406      -8.789  20.797   4.188  1.00 38.84           O  
ATOM   3180  N   PHE A 407      -8.352  15.055   3.854  1.00 42.19           N  
ATOM   3181  CA  PHE A 407      -7.391  14.070   4.320  1.00 42.19           C  
ATOM   3182  C   PHE A 407      -6.730  13.359   3.145  1.00 42.19           C  
ATOM   3183  CB  PHE A 407      -8.062  13.047   5.238  1.00 42.19           C  
ATOM   3184  O   PHE A 407      -5.527  13.094   3.170  1.00 42.19           O  
ATOM   3185  CG  PHE A 407      -8.211  13.508   6.664  1.00 42.19           C  
ATOM   3186  CD1 PHE A 407      -7.109  13.555   7.512  1.00 42.19           C  
ATOM   3187  CD2 PHE A 407      -9.453  13.906   7.152  1.00 42.19           C  
ATOM   3188  CE1 PHE A 407      -7.242  13.984   8.828  1.00 42.19           C  
ATOM   3189  CE2 PHE A 407      -9.586  14.336   8.469  1.00 42.19           C  
ATOM   3190  CZ  PHE A 407      -8.484  14.375   9.305  1.00 42.19           C  
ATOM   3191  N   THR A 408      -7.535  13.000   2.062  1.00 43.12           N  
ATOM   3192  CA  THR A 408      -7.039  12.430   0.815  1.00 43.12           C  
ATOM   3193  C   THR A 408      -6.137  13.422   0.087  1.00 43.12           C  
ATOM   3194  CB  THR A 408      -8.195  12.008  -0.109  1.00 43.12           C  
ATOM   3195  O   THR A 408      -5.125  13.031  -0.500  1.00 43.12           O  
ATOM   3196  CG2 THR A 408      -8.000  10.594  -0.630  1.00 43.12           C  
ATOM   3197  OG1 THR A 408      -9.430  12.078   0.620  1.00 43.12           O  
ATOM   3198  N   SER A 409      -6.426  14.672   0.194  1.00 43.44           N  
ATOM   3199  CA  SER A 409      -5.652  15.766  -0.377  1.00 43.44           C  
ATOM   3200  C   SER A 409      -4.352  15.984   0.388  1.00 43.44           C  
ATOM   3201  CB  SER A 409      -6.473  17.062  -0.380  1.00 43.44           C  
ATOM   3202  O   SER A 409      -3.303  16.234  -0.214  1.00 43.44           O  
ATOM   3203  OG  SER A 409      -5.715  18.141  -0.914  1.00 43.44           O  
ATOM   3204  N   VAL A 410      -4.305  15.703   1.645  1.00 43.50           N  
ATOM   3205  CA  VAL A 410      -3.162  15.844   2.537  1.00 43.50           C  
ATOM   3206  C   VAL A 410      -2.279  14.602   2.457  1.00 43.50           C  
ATOM   3207  CB  VAL A 410      -3.607  16.094   3.996  1.00 43.50           C  
ATOM   3208  O   VAL A 410      -1.051  14.703   2.443  1.00 43.50           O  
ATOM   3209  CG1 VAL A 410      -2.402  16.094   4.934  1.00 43.50           C  
ATOM   3210  CG2 VAL A 410      -4.383  17.406   4.105  1.00 43.50           C  
ATOM   3211  N   GLY A 411      -2.887  13.312   2.439  1.00 44.62           N  
ATOM   3212  CA  GLY A 411      -2.186  12.062   2.227  1.00 44.62           C  
ATOM   3213  C   GLY A 411      -1.479  11.992   0.885  1.00 44.62           C  
ATOM   3214  O   GLY A 411      -0.348  11.508   0.797  1.00 44.62           O  
ATOM   3215  N   LYS A 412      -2.061  12.562  -0.245  1.00 47.66           N  
ATOM   3216  CA  LYS A 412      -1.528  12.609  -1.604  1.00 47.66           C  
ATOM   3217  C   LYS A 412      -0.407  13.641  -1.717  1.00 47.66           C  
ATOM   3218  CB  LYS A 412      -2.639  12.938  -2.604  1.00 47.66           C  
ATOM   3219  O   LYS A 412       0.592  13.406  -2.400  1.00 47.66           O  
ATOM   3220  CG  LYS A 412      -3.518  11.750  -2.959  1.00 47.66           C  
ATOM   3221  CD  LYS A 412      -4.531  12.102  -4.039  1.00 47.66           C  
ATOM   3222  CE  LYS A 412      -5.496  10.953  -4.305  1.00 47.66           C  
ATOM   3223  NZ  LYS A 412      -6.508  11.305  -5.344  1.00 47.66           N  
ATOM   3224  N   GLU A 413      -0.419  14.711  -0.960  1.00 47.19           N  
ATOM   3225  CA  GLU A 413       0.554  15.805  -0.927  1.00 47.19           C  
ATOM   3226  C   GLU A 413       1.794  15.406  -0.129  1.00 47.19           C  
ATOM   3227  CB  GLU A 413      -0.073  17.062  -0.336  1.00 47.19           C  
ATOM   3228  O   GLU A 413       2.914  15.773  -0.490  1.00 47.19           O  
ATOM   3229  CG  GLU A 413      -1.053  17.766  -1.271  1.00 47.19           C  
ATOM   3230  CD  GLU A 413      -0.378  18.422  -2.461  1.00 47.19           C  
ATOM   3231  OE1 GLU A 413      -1.061  18.688  -3.479  1.00 47.19           O  
ATOM   3232  OE2 GLU A 413       0.842  18.688  -2.375  1.00 47.19           O  
ATOM   3233  N   PHE A 414       1.678  14.586   0.822  1.00 46.88           N  
ATOM   3234  CA  PHE A 414       2.762  14.133   1.684  1.00 46.88           C  
ATOM   3235  C   PHE A 414       3.516  12.977   1.037  1.00 46.88           C  
ATOM   3236  CB  PHE A 414       2.219  13.703   3.051  1.00 46.88           C  
ATOM   3237  O   PHE A 414       4.719  12.820   1.247  1.00 46.88           O  
ATOM   3238  CG  PHE A 414       1.904  14.859   3.967  1.00 46.88           C  
ATOM   3239  CD1 PHE A 414       2.926  15.586   4.559  1.00 46.88           C  
ATOM   3240  CD2 PHE A 414       0.588  15.203   4.234  1.00 46.88           C  
ATOM   3241  CE1 PHE A 414       2.639  16.656   5.406  1.00 46.88           C  
ATOM   3242  CE2 PHE A 414       0.293  16.266   5.082  1.00 46.88           C  
ATOM   3243  CZ  PHE A 414       1.319  17.000   5.664  1.00 46.88           C  
ATOM   3244  N   ASN A 415       2.818  12.180   0.173  1.00 46.00           N  
ATOM   3245  CA  ASN A 415       3.400  11.133  -0.656  1.00 46.00           C  
ATOM   3246  C   ASN A 415       4.297  11.711  -1.746  1.00 46.00           C  
ATOM   3247  CB  ASN A 415       2.301  10.266  -1.276  1.00 46.00           C  
ATOM   3248  O   ASN A 415       5.305  11.102  -2.113  1.00 46.00           O  
ATOM   3249  CG  ASN A 415       1.869   9.133  -0.369  1.00 46.00           C  
ATOM   3250  ND2 ASN A 415       0.764   8.484  -0.716  1.00 46.00           N  
ATOM   3251  OD1 ASN A 415       2.521   8.836   0.637  1.00 46.00           O  
ATOM   3252  N   ASN A 416       4.125  12.930  -2.266  1.00 48.06           N  
ATOM   3253  CA  ASN A 416       4.875  13.664  -3.279  1.00 48.06           C  
ATOM   3254  C   ASN A 416       6.133  14.297  -2.693  1.00 48.06           C  
ATOM   3255  CB  ASN A 416       3.992  14.734  -3.924  1.00 48.06           C  
ATOM   3256  O   ASN A 416       7.152  14.406  -3.379  1.00 48.06           O  
ATOM   3257  CG  ASN A 416       4.555  15.234  -5.242  1.00 48.06           C  
ATOM   3258  ND2 ASN A 416       3.760  16.016  -5.965  1.00 48.06           N  
ATOM   3259  OD1 ASN A 416       5.691  14.922  -5.605  1.00 48.06           O  
ATOM   3260  N   LEU A 417       6.426  14.281  -1.315  1.00 48.50           N  
ATOM   3261  CA  LEU A 417       7.566  14.930  -0.683  1.00 48.50           C  
ATOM   3262  C   LEU A 417       8.430  13.914   0.061  1.00 48.50           C  
ATOM   3263  CB  LEU A 417       7.098  16.016   0.282  1.00 48.50           C  
ATOM   3264  O   LEU A 417       9.375  14.289   0.759  1.00 48.50           O  
ATOM   3265  CG  LEU A 417       6.637  17.328  -0.353  1.00 48.50           C  
ATOM   3266  CD1 LEU A 417       5.789  18.125   0.633  1.00 48.50           C  
ATOM   3267  CD2 LEU A 417       7.836  18.156  -0.816  1.00 48.50           C  
ATOM   3268  N   GLU A 418       8.734  12.609  -0.263  1.00 45.41           N  
ATOM   3269  CA  GLU A 418       9.055  11.320   0.355  1.00 45.41           C  
ATOM   3270  C   GLU A 418      10.562  11.086   0.388  1.00 45.41           C  
ATOM   3271  CB  GLU A 418       8.359  10.180  -0.389  1.00 45.41           C  
ATOM   3272  O   GLU A 418      11.070  10.391   1.270  1.00 45.41           O  
ATOM   3273  CG  GLU A 418       8.250   8.898   0.423  1.00 45.41           C  
ATOM   3274  CD  GLU A 418       7.371   7.844  -0.238  1.00 45.41           C  
ATOM   3275  OE1 GLU A 418       7.168   6.762   0.360  1.00 45.41           O  
ATOM   3276  OE2 GLU A 418       6.887   8.102  -1.362  1.00 45.41           O  
ATOM   3277  N   LYS A 419      11.609  12.078   0.059  1.00 46.34           N  
ATOM   3278  CA  LYS A 419      13.008  11.742   0.290  1.00 46.34           C  
ATOM   3279  C   LYS A 419      13.516  12.344   1.597  1.00 46.34           C  
ATOM   3280  CB  LYS A 419      13.875  12.211  -0.877  1.00 46.34           C  
ATOM   3281  O   LYS A 419      14.305  11.719   2.311  1.00 46.34           O  
ATOM   3282  CG  LYS A 419      14.156  11.141  -1.916  1.00 46.34           C  
ATOM   3283  CD  LYS A 419      15.141  11.625  -2.973  1.00 46.34           C  
ATOM   3284  CE  LYS A 419      15.391  10.570  -4.039  1.00 46.34           C  
ATOM   3285  NZ  LYS A 419      16.344  11.047  -5.086  1.00 46.34           N  
ATOM   3286  N   ARG A 420      12.664  12.922   2.467  1.00 44.44           N  
ATOM   3287  CA  ARG A 420      12.906  13.453   3.803  1.00 44.44           C  
ATOM   3288  C   ARG A 420      11.773  13.078   4.754  1.00 44.44           C  
ATOM   3289  CB  ARG A 420      13.062  14.977   3.754  1.00 44.44           C  
ATOM   3290  O   ARG A 420      11.961  13.055   5.973  1.00 44.44           O  
ATOM   3291  CG  ARG A 420      14.469  15.445   3.412  1.00 44.44           C  
ATOM   3292  CD  ARG A 420      14.547  16.953   3.283  1.00 44.44           C  
ATOM   3293  NE  ARG A 420      14.578  17.609   4.590  1.00 44.44           N  
ATOM   3294  NH1 ARG A 420      14.469  19.766   3.748  1.00 44.44           N  
ATOM   3295  NH2 ARG A 420      14.578  19.406   6.012  1.00 44.44           N  
ATOM   3296  CZ  ARG A 420      14.539  18.922   4.781  1.00 44.44           C  
ATOM   3297  N   ILE A 421      10.820  12.031   4.516  1.00 46.25           N  
ATOM   3298  CA  ILE A 421       9.555  12.000   5.242  1.00 46.25           C  
ATOM   3299  C   ILE A 421       9.109  10.555   5.430  1.00 46.25           C  
ATOM   3300  CB  ILE A 421       8.469  12.812   4.512  1.00 46.25           C  
ATOM   3301  O   ILE A 421       7.930  10.289   5.668  1.00 46.25           O  
ATOM   3302  CG1 ILE A 421       8.828  14.305   4.500  1.00 46.25           C  
ATOM   3303  CG2 ILE A 421       7.098  12.586   5.164  1.00 46.25           C  
ATOM   3304  CD1 ILE A 421       7.871  15.164   3.684  1.00 46.25           C  
ATOM   3305  N   GLU A 422       9.891   9.453   4.934  1.00 44.25           N  
ATOM   3306  CA  GLU A 422       9.375   8.094   5.086  1.00 44.25           C  
ATOM   3307  C   GLU A 422       8.969   7.812   6.531  1.00 44.25           C  
ATOM   3308  CB  GLU A 422      10.422   7.070   4.625  1.00 44.25           C  
ATOM   3309  O   GLU A 422       7.914   7.227   6.781  1.00 44.25           O  
ATOM   3310  CG  GLU A 422      10.375   6.773   3.135  1.00 44.25           C  
ATOM   3311  CD  GLU A 422      11.422   5.762   2.691  1.00 44.25           C  
ATOM   3312  OE1 GLU A 422      11.492   5.453   1.480  1.00 44.25           O  
ATOM   3313  OE2 GLU A 422      12.172   5.270   3.564  1.00 44.25           O  
ATOM   3314  N   ASN A 423       9.750   8.367   7.551  1.00 44.97           N  
ATOM   3315  CA  ASN A 423       9.406   8.289   8.969  1.00 44.97           C  
ATOM   3316  C   ASN A 423       8.297   9.273   9.328  1.00 44.97           C  
ATOM   3317  CB  ASN A 423      10.641   8.539   9.836  1.00 44.97           C  
ATOM   3318  O   ASN A 423       7.414   8.953  10.133  1.00 44.97           O  
ATOM   3319  CG  ASN A 423      10.578   7.809  11.164  1.00 44.97           C  
ATOM   3320  ND2 ASN A 423      11.570   8.039  12.016  1.00 44.97           N  
ATOM   3321  OD1 ASN A 423       9.648   7.043  11.422  1.00 44.97           O  
ATOM   3322  N   LEU A 424       8.250  10.367   8.711  1.00 41.25           N  
ATOM   3323  CA  LEU A 424       7.250  11.422   8.883  1.00 41.25           C  
ATOM   3324  C   LEU A 424       5.934  11.031   8.219  1.00 41.25           C  
ATOM   3325  CB  LEU A 424       7.762  12.742   8.305  1.00 41.25           C  
ATOM   3326  O   LEU A 424       4.859  11.336   8.750  1.00 41.25           O  
ATOM   3327  CG  LEU A 424       8.266  13.773   9.312  1.00 41.25           C  
ATOM   3328  CD1 LEU A 424       9.758  14.016   9.125  1.00 41.25           C  
ATOM   3329  CD2 LEU A 424       7.480  15.078   9.180  1.00 41.25           C  
ATOM   3330  N   ASN A 425       5.961  10.375   7.094  1.00 41.00           N  
ATOM   3331  CA  ASN A 425       4.793   9.836   6.398  1.00 41.00           C  
ATOM   3332  C   ASN A 425       4.074   8.789   7.242  1.00 41.00           C  
ATOM   3333  CB  ASN A 425       5.203   9.250   5.047  1.00 41.00           C  
ATOM   3334  O   ASN A 425       2.844   8.781   7.309  1.00 41.00           O  
ATOM   3335  CG  ASN A 425       4.008   8.875   4.191  1.00 41.00           C  
ATOM   3336  ND2 ASN A 425       4.242   8.062   3.170  1.00 41.00           N  
ATOM   3337  OD1 ASN A 425       2.885   9.320   4.441  1.00 41.00           O  
ATOM   3338  N   LYS A 426       4.836   7.848   7.840  1.00 50.03           N  
ATOM   3339  CA  LYS A 426       4.273   6.836   8.734  1.00 50.03           C  
ATOM   3340  C   LYS A 426       3.682   7.477   9.984  1.00 50.03           C  
ATOM   3341  CB  LYS A 426       5.340   5.812   9.125  1.00 50.03           C  
ATOM   3342  O   LYS A 426       2.607   7.082  10.438  1.00 50.03           O  
ATOM   3343  CG  LYS A 426       5.672   4.812   8.023  1.00 50.03           C  
ATOM   3344  CD  LYS A 426       6.664   3.762   8.500  1.00 50.03           C  
ATOM   3345  CE  LYS A 426       7.066   2.818   7.375  1.00 50.03           C  
ATOM   3346  NZ  LYS A 426       8.102   1.836   7.820  1.00 50.03           N  
ATOM   3347  N   LYS A 427       4.379   8.477  10.555  1.00 49.84           N  
ATOM   3348  CA  LYS A 427       3.936   9.219  11.734  1.00 49.84           C  
ATOM   3349  C   LYS A 427       2.732  10.102  11.406  1.00 49.84           C  
ATOM   3350  CB  LYS A 427       5.074  10.070  12.281  1.00 49.84           C  
ATOM   3351  O   LYS A 427       1.801  10.203  12.203  1.00 49.84           O  
ATOM   3352  CG  LYS A 427       6.066   9.305  13.148  1.00 49.84           C  
ATOM   3353  CD  LYS A 427       7.133  10.219  13.727  1.00 49.84           C  
ATOM   3354  CE  LYS A 427       8.211   9.438  14.461  1.00 49.84           C  
ATOM   3355  NZ  LYS A 427       9.320  10.312  14.930  1.00 49.84           N  
ATOM   3356  N   VAL A 428       2.719  10.758  10.328  1.00 56.28           N  
ATOM   3357  CA  VAL A 428       1.624  11.594   9.852  1.00 56.28           C  
ATOM   3358  C   VAL A 428       0.413  10.727   9.523  1.00 56.28           C  
ATOM   3359  CB  VAL A 428       2.039  12.414   8.602  1.00 56.28           C  
ATOM   3360  O   VAL A 428      -0.715  11.055   9.898  1.00 56.28           O  
ATOM   3361  CG1 VAL A 428       0.825  13.102   7.980  1.00 56.28           C  
ATOM   3362  CG2 VAL A 428       3.105  13.445   8.977  1.00 56.28           C  
ATOM   3363  N   ASP A 429       0.621   9.547   8.773  1.00 59.00           N  
ATOM   3364  CA  ASP A 429      -0.448   8.594   8.492  1.00 59.00           C  
ATOM   3365  C   ASP A 429      -1.042   8.039   9.781  1.00 59.00           C  
ATOM   3366  CB  ASP A 429       0.070   7.453   7.617  1.00 59.00           C  
ATOM   3367  O   ASP A 429      -2.262   7.922   9.914  1.00 59.00           O  
ATOM   3368  CG  ASP A 429       0.229   7.848   6.160  1.00 59.00           C  
ATOM   3369  OD1 ASP A 429      -0.300   8.906   5.754  1.00 59.00           O  
ATOM   3370  OD2 ASP A 429       0.888   7.098   5.410  1.00 59.00           O  
ATOM   3371  N   ASP A 430      -0.174   7.758  10.719  1.00 62.88           N  
ATOM   3372  CA  ASP A 430      -0.592   7.270  12.023  1.00 62.88           C  
ATOM   3373  C   ASP A 430      -1.334   8.352  12.805  1.00 62.88           C  
ATOM   3374  CB  ASP A 430       0.618   6.781  12.828  1.00 62.88           C  
ATOM   3375  O   ASP A 430      -2.346   8.078  13.453  1.00 62.88           O  
ATOM   3376  CG  ASP A 430       1.112   5.418  12.383  1.00 62.88           C  
ATOM   3377  OD1 ASP A 430       0.430   4.758  11.570  1.00 62.88           O  
ATOM   3378  OD2 ASP A 430       2.191   4.996  12.852  1.00 62.88           O  
ATOM   3379  N   GLY A 431      -0.820   9.602  12.773  1.00 67.00           N  
ATOM   3380  CA  GLY A 431      -1.472  10.734  13.414  1.00 67.00           C  
ATOM   3381  C   GLY A 431      -2.842  11.039  12.836  1.00 67.00           C  
ATOM   3382  O   GLY A 431      -3.785  11.320  13.578  1.00 67.00           O  
ATOM   3383  N   LEU A 432      -2.955  10.984  11.578  1.00 71.06           N  
ATOM   3384  CA  LEU A 432      -4.219  11.219  10.891  1.00 71.06           C  
ATOM   3385  C   LEU A 432      -5.238  10.141  11.242  1.00 71.06           C  
ATOM   3386  CB  LEU A 432      -4.008  11.266   9.375  1.00 71.06           C  
ATOM   3387  O   LEU A 432      -6.410  10.445  11.477  1.00 71.06           O  
ATOM   3388  CG  LEU A 432      -3.361  12.539   8.820  1.00 71.06           C  
ATOM   3389  CD1 LEU A 432      -2.990  12.344   7.352  1.00 71.06           C  
ATOM   3390  CD2 LEU A 432      -4.293  13.727   8.984  1.00 71.06           C  
ATOM   3391  N   VAL A 433      -4.816   8.930  11.203  1.00 77.94           N  
ATOM   3392  CA  VAL A 433      -5.680   7.805  11.539  1.00 77.94           C  
ATOM   3393  C   VAL A 433      -6.145   7.926  12.992  1.00 77.94           C  
ATOM   3394  CB  VAL A 433      -4.961   6.453  11.320  1.00 77.94           C  
ATOM   3395  O   VAL A 433      -7.312   7.672  13.297  1.00 77.94           O  
ATOM   3396  CG1 VAL A 433      -5.789   5.301  11.891  1.00 77.94           C  
ATOM   3397  CG2 VAL A 433      -4.676   6.234   9.836  1.00 77.94           C  
ATOM   3398  N   ASP A 434      -5.309   8.305  13.859  1.00 76.31           N  
ATOM   3399  CA  ASP A 434      -5.625   8.484  15.273  1.00 76.31           C  
ATOM   3400  C   ASP A 434      -6.648   9.602  15.469  1.00 76.31           C  
ATOM   3401  CB  ASP A 434      -4.359   8.789  16.078  1.00 76.31           C  
ATOM   3402  O   ASP A 434      -7.590   9.461  16.250  1.00 76.31           O  
ATOM   3403  CG  ASP A 434      -3.479   7.566  16.281  1.00 76.31           C  
ATOM   3404  OD1 ASP A 434      -3.969   6.426  16.109  1.00 76.31           O  
ATOM   3405  OD2 ASP A 434      -2.287   7.742  16.609  1.00 76.31           O  
ATOM   3406  N   ILE A 435      -6.430  10.641  14.852  1.00 71.56           N  
ATOM   3407  CA  ILE A 435      -7.348  11.766  14.945  1.00 71.56           C  
ATOM   3408  C   ILE A 435      -8.727  11.359  14.422  1.00 71.56           C  
ATOM   3409  CB  ILE A 435      -6.820  12.992  14.164  1.00 71.56           C  
ATOM   3410  O   ILE A 435      -9.742  11.656  15.047  1.00 71.56           O  
ATOM   3411  CG1 ILE A 435      -5.574  13.570  14.852  1.00 71.56           C  
ATOM   3412  CG2 ILE A 435      -7.910  14.062  14.031  1.00 71.56           C  
ATOM   3413  CD1 ILE A 435      -4.871  14.648  14.047  1.00 71.56           C  
ATOM   3414  N   TRP A 436      -8.648  10.758  13.266  1.00 78.62           N  
ATOM   3415  CA  TRP A 436      -9.891  10.273  12.680  1.00 78.62           C  
ATOM   3416  C   TRP A 436     -10.594   9.297  13.617  1.00 78.62           C  
ATOM   3417  CB  TRP A 436      -9.617   9.594  11.328  1.00 78.62           C  
ATOM   3418  O   TRP A 436     -11.812   9.367  13.805  1.00 78.62           O  
ATOM   3419  CG  TRP A 436     -10.805   8.875  10.758  1.00 78.62           C  
ATOM   3420  CD1 TRP A 436     -10.984   7.520  10.688  1.00 78.62           C  
ATOM   3421  CD2 TRP A 436     -11.969   9.469  10.188  1.00 78.62           C  
ATOM   3422  CE2 TRP A 436     -12.820   8.414   9.781  1.00 78.62           C  
ATOM   3423  CE3 TRP A 436     -12.383  10.789   9.977  1.00 78.62           C  
ATOM   3424  NE1 TRP A 436     -12.195   7.238  10.094  1.00 78.62           N  
ATOM   3425  CH2 TRP A 436     -14.438   9.945   8.977  1.00 78.62           C  
ATOM   3426  CZ2 TRP A 436     -14.062   8.641   9.172  1.00 78.62           C  
ATOM   3427  CZ3 TRP A 436     -13.617  11.016   9.367  1.00 78.62           C  
ATOM   3428  N   THR A 437      -9.875   8.398  14.070  1.00 81.62           N  
ATOM   3429  CA  THR A 437     -10.406   7.398  14.992  1.00 81.62           C  
ATOM   3430  C   THR A 437     -11.039   8.070  16.219  1.00 81.62           C  
ATOM   3431  CB  THR A 437      -9.305   6.422  15.453  1.00 81.62           C  
ATOM   3432  O   THR A 437     -12.133   7.695  16.625  1.00 81.62           O  
ATOM   3433  CG2 THR A 437      -9.867   5.371  16.406  1.00 81.62           C  
ATOM   3434  OG1 THR A 437      -8.750   5.766  14.305  1.00 81.62           O  
ATOM   3435  N   TYR A 438     -10.461   9.031  16.781  1.00 76.56           N  
ATOM   3436  CA  TYR A 438     -10.977   9.781  17.922  1.00 76.56           C  
ATOM   3437  C   TYR A 438     -12.266  10.500  17.562  1.00 76.56           C  
ATOM   3438  CB  TYR A 438      -9.938  10.789  18.422  1.00 76.56           C  
ATOM   3439  O   TYR A 438     -13.227  10.492  18.344  1.00 76.56           O  
ATOM   3440  CG  TYR A 438      -8.852  10.180  19.281  1.00 76.56           C  
ATOM   3441  CD1 TYR A 438      -9.164   9.539  20.469  1.00 76.56           C  
ATOM   3442  CD2 TYR A 438      -7.520  10.242  18.891  1.00 76.56           C  
ATOM   3443  CE1 TYR A 438      -8.172   8.977  21.266  1.00 76.56           C  
ATOM   3444  CE2 TYR A 438      -6.516   9.688  19.672  1.00 76.56           C  
ATOM   3445  OH  TYR A 438      -5.863   8.500  21.641  1.00 76.56           O  
ATOM   3446  CZ  TYR A 438      -6.852   9.055  20.859  1.00 76.56           C  
ATOM   3447  N   ASN A 439     -12.273  11.156  16.469  1.00 75.38           N  
ATOM   3448  CA  ASN A 439     -13.453  11.867  16.016  1.00 75.38           C  
ATOM   3449  C   ASN A 439     -14.641  10.922  15.812  1.00 75.38           C  
ATOM   3450  CB  ASN A 439     -13.164  12.625  14.711  1.00 75.38           C  
ATOM   3451  O   ASN A 439     -15.773  11.258  16.172  1.00 75.38           O  
ATOM   3452  CG  ASN A 439     -12.320  13.867  14.938  1.00 75.38           C  
ATOM   3453  ND2 ASN A 439     -11.703  14.359  13.875  1.00 75.38           N  
ATOM   3454  OD1 ASN A 439     -12.227  14.367  16.062  1.00 75.38           O  
ATOM   3455  N   ALA A 440     -14.320   9.883  15.188  1.00 78.19           N  
ATOM   3456  CA  ALA A 440     -15.359   8.883  14.969  1.00 78.19           C  
ATOM   3457  C   ALA A 440     -15.914   8.367  16.297  1.00 78.19           C  
ATOM   3458  CB  ALA A 440     -14.812   7.719  14.141  1.00 78.19           C  
ATOM   3459  O   ALA A 440     -17.125   8.258  16.469  1.00 78.19           O  
ATOM   3460  N   GLU A 441     -15.047   8.047  17.250  1.00 81.75           N  
ATOM   3461  CA  GLU A 441     -15.453   7.586  18.578  1.00 81.75           C  
ATOM   3462  C   GLU A 441     -16.266   8.656  19.297  1.00 81.75           C  
ATOM   3463  CB  GLU A 441     -14.234   7.191  19.406  1.00 81.75           C  
ATOM   3464  O   GLU A 441     -17.266   8.344  19.953  1.00 81.75           O  
ATOM   3465  CG  GLU A 441     -13.586   5.883  18.969  1.00 81.75           C  
ATOM   3466  CD  GLU A 441     -12.383   5.500  19.812  1.00 81.75           C  
ATOM   3467  OE1 GLU A 441     -11.797   4.418  19.578  1.00 81.75           O  
ATOM   3468  OE2 GLU A 441     -12.023   6.285  20.719  1.00 81.75           O  
ATOM   3469  N   LEU A 442     -15.820   9.820  19.250  1.00 77.19           N  
ATOM   3470  CA  LEU A 442     -16.516  10.938  19.891  1.00 77.19           C  
ATOM   3471  C   LEU A 442     -17.922  11.094  19.328  1.00 77.19           C  
ATOM   3472  CB  LEU A 442     -15.719  12.234  19.688  1.00 77.19           C  
ATOM   3473  O   LEU A 442     -18.875  11.328  20.078  1.00 77.19           O  
ATOM   3474  CG  LEU A 442     -16.312  13.492  20.344  1.00 77.19           C  
ATOM   3475  CD1 LEU A 442     -16.422  13.305  21.844  1.00 77.19           C  
ATOM   3476  CD2 LEU A 442     -15.453  14.711  20.000  1.00 77.19           C  
ATOM   3477  N   LEU A 443     -18.016  11.141  18.078  1.00 74.31           N  
ATOM   3478  CA  LEU A 443     -19.328  11.242  17.422  1.00 74.31           C  
ATOM   3479  C   LEU A 443     -20.281  10.188  17.969  1.00 74.31           C  
ATOM   3480  CB  LEU A 443     -19.172  11.094  15.906  1.00 74.31           C  
ATOM   3481  O   LEU A 443     -21.438  10.492  18.281  1.00 74.31           O  
ATOM   3482  CG  LEU A 443     -20.453  11.305  15.086  1.00 74.31           C  
ATOM   3483  CD1 LEU A 443     -20.188  12.289  13.953  1.00 74.31           C  
ATOM   3484  CD2 LEU A 443     -20.953   9.977  14.531  1.00 74.31           C  
ATOM   3485  N   ILE A 444     -19.859   9.000  18.000  1.00 77.12           N  
ATOM   3486  CA  ILE A 444     -20.672   7.895  18.484  1.00 77.12           C  
ATOM   3487  C   ILE A 444     -21.031   8.117  19.953  1.00 77.12           C  
ATOM   3488  CB  ILE A 444     -19.953   6.539  18.312  1.00 77.12           C  
ATOM   3489  O   ILE A 444     -22.188   7.910  20.359  1.00 77.12           O  
ATOM   3490  CG1 ILE A 444     -19.719   6.250  16.812  1.00 77.12           C  
ATOM   3491  CG2 ILE A 444     -20.750   5.410  18.969  1.00 77.12           C  
ATOM   3492  CD1 ILE A 444     -20.984   6.207  15.984  1.00 77.12           C  
ATOM   3493  N   LEU A 445     -20.094   8.516  20.781  1.00 78.12           N  
ATOM   3494  CA  LEU A 445     -20.344   8.805  22.188  1.00 78.12           C  
ATOM   3495  C   LEU A 445     -21.422   9.867  22.344  1.00 78.12           C  
ATOM   3496  CB  LEU A 445     -19.047   9.273  22.875  1.00 78.12           C  
ATOM   3497  O   LEU A 445     -22.312   9.734  23.188  1.00 78.12           O  
ATOM   3498  CG  LEU A 445     -17.953   8.227  23.031  1.00 78.12           C  
ATOM   3499  CD1 LEU A 445     -16.688   8.867  23.594  1.00 78.12           C  
ATOM   3500  CD2 LEU A 445     -18.422   7.094  23.938  1.00 78.12           C  
ATOM   3501  N   LEU A 446     -21.344  10.898  21.594  1.00 70.38           N  
ATOM   3502  CA  LEU A 446     -22.312  11.984  21.641  1.00 70.38           C  
ATOM   3503  C   LEU A 446     -23.703  11.492  21.250  1.00 70.38           C  
ATOM   3504  CB  LEU A 446     -21.891  13.133  20.734  1.00 70.38           C  
ATOM   3505  O   LEU A 446     -24.703  11.867  21.859  1.00 70.38           O  
ATOM   3506  CG  LEU A 446     -20.734  14.000  21.219  1.00 70.38           C  
ATOM   3507  CD1 LEU A 446     -20.250  14.930  20.109  1.00 70.38           C  
ATOM   3508  CD2 LEU A 446     -21.156  14.797  22.453  1.00 70.38           C  
ATOM   3509  N   GLU A 447     -23.703  10.719  20.203  1.00 73.50           N  
ATOM   3510  CA  GLU A 447     -24.969  10.164  19.750  1.00 73.50           C  
ATOM   3511  C   GLU A 447     -25.594   9.258  20.812  1.00 73.50           C  
ATOM   3512  CB  GLU A 447     -24.781   9.391  18.453  1.00 73.50           C  
ATOM   3513  O   GLU A 447     -26.812   9.273  21.016  1.00 73.50           O  
ATOM   3514  CG  GLU A 447     -26.094   8.953  17.797  1.00 73.50           C  
ATOM   3515  CD  GLU A 447     -27.000  10.117  17.438  1.00 73.50           C  
ATOM   3516  OE1 GLU A 447     -28.234   9.922  17.375  1.00 73.50           O  
ATOM   3517  OE2 GLU A 447     -26.469  11.234  17.234  1.00 73.50           O  
ATOM   3518  N   ASN A 448     -24.859   8.422  21.406  1.00 78.00           N  
ATOM   3519  CA  ASN A 448     -25.344   7.566  22.484  1.00 78.00           C  
ATOM   3520  C   ASN A 448     -25.906   8.391  23.641  1.00 78.00           C  
ATOM   3521  CB  ASN A 448     -24.219   6.652  22.984  1.00 78.00           C  
ATOM   3522  O   ASN A 448     -26.938   8.047  24.203  1.00 78.00           O  
ATOM   3523  CG  ASN A 448     -23.953   5.488  22.047  1.00 78.00           C  
ATOM   3524  ND2 ASN A 448     -22.781   4.871  22.188  1.00 78.00           N  
ATOM   3525  OD1 ASN A 448     -24.797   5.145  21.219  1.00 78.00           O  
ATOM   3526  N   GLU A 449     -25.141   9.492  23.969  1.00 71.88           N  
ATOM   3527  CA  GLU A 449     -25.609  10.383  25.016  1.00 71.88           C  
ATOM   3528  C   GLU A 449     -26.969  10.984  24.672  1.00 71.88           C  
ATOM   3529  CB  GLU A 449     -24.594  11.492  25.281  1.00 71.88           C  
ATOM   3530  O   GLU A 449     -27.875  11.039  25.500  1.00 71.88           O  
ATOM   3531  CG  GLU A 449     -24.938  12.375  26.484  1.00 71.88           C  
ATOM   3532  CD  GLU A 449     -24.609  11.734  27.812  1.00 71.88           C  
ATOM   3533  OE1 GLU A 449     -25.141  12.195  28.859  1.00 71.88           O  
ATOM   3534  OE2 GLU A 449     -23.828  10.766  27.828  1.00 71.88           O  
ATOM   3535  N   ARG A 450     -26.984  11.477  23.547  1.00 70.44           N  
ATOM   3536  CA  ARG A 450     -28.219  12.094  23.062  1.00 70.44           C  
ATOM   3537  C   ARG A 450     -29.391  11.109  23.125  1.00 70.44           C  
ATOM   3538  CB  ARG A 450     -28.031  12.617  21.641  1.00 70.44           C  
ATOM   3539  O   ARG A 450     -30.484  11.461  23.562  1.00 70.44           O  
ATOM   3540  CG  ARG A 450     -29.266  13.305  21.078  1.00 70.44           C  
ATOM   3541  CD  ARG A 450     -29.062  13.719  19.625  1.00 70.44           C  
ATOM   3542  NE  ARG A 450     -30.281  14.289  19.047  1.00 70.44           N  
ATOM   3543  NH1 ARG A 450     -29.297  14.922  17.062  1.00 70.44           N  
ATOM   3544  NH2 ARG A 450     -31.531  15.336  17.422  1.00 70.44           N  
ATOM   3545  CZ  ARG A 450     -30.375  14.844  17.844  1.00 70.44           C  
ATOM   3546  N   THR A 451     -29.250   9.938  22.578  1.00 68.31           N  
ATOM   3547  CA  THR A 451     -30.281   8.891  22.531  1.00 68.31           C  
ATOM   3548  C   THR A 451     -30.734   8.523  23.938  1.00 68.31           C  
ATOM   3549  CB  THR A 451     -29.766   7.633  21.812  1.00 68.31           C  
ATOM   3550  O   THR A 451     -31.922   8.430  24.203  1.00 68.31           O  
ATOM   3551  CG2 THR A 451     -30.844   6.562  21.734  1.00 68.31           C  
ATOM   3552  OG1 THR A 451     -29.344   7.984  20.484  1.00 68.31           O  
ATOM   3553  N   LEU A 452     -29.828   8.352  24.781  1.00 72.12           N  
ATOM   3554  CA  LEU A 452     -30.141   7.941  26.141  1.00 72.12           C  
ATOM   3555  C   LEU A 452     -30.766   9.094  26.922  1.00 72.12           C  
ATOM   3556  CB  LEU A 452     -28.875   7.445  26.859  1.00 72.12           C  
ATOM   3557  O   LEU A 452     -31.688   8.883  27.719  1.00 72.12           O  
ATOM   3558  CG  LEU A 452     -28.266   6.141  26.344  1.00 72.12           C  
ATOM   3559  CD1 LEU A 452     -26.984   5.820  27.094  1.00 72.12           C  
ATOM   3560  CD2 LEU A 452     -29.266   5.000  26.469  1.00 72.12           C  
ATOM   3561  N   ASP A 453     -30.250  10.336  26.781  1.00 70.31           N  
ATOM   3562  CA  ASP A 453     -30.781  11.516  27.453  1.00 70.31           C  
ATOM   3563  C   ASP A 453     -32.219  11.789  27.016  1.00 70.31           C  
ATOM   3564  CB  ASP A 453     -29.906  12.734  27.172  1.00 70.31           C  
ATOM   3565  O   ASP A 453     -33.062  12.203  27.828  1.00 70.31           O  
ATOM   3566  CG  ASP A 453     -28.641  12.758  28.016  1.00 70.31           C  
ATOM   3567  OD1 ASP A 453     -28.516  11.953  28.953  1.00 70.31           O  
ATOM   3568  OD2 ASP A 453     -27.750  13.586  27.719  1.00 70.31           O  
ATOM   3569  N   PHE A 454     -32.469  11.711  25.812  1.00 66.31           N  
ATOM   3570  CA  PHE A 454     -33.812  11.906  25.281  1.00 66.31           C  
ATOM   3571  C   PHE A 454     -34.812  10.938  25.922  1.00 66.31           C  
ATOM   3572  CB  PHE A 454     -33.844  11.734  23.750  1.00 66.31           C  
ATOM   3573  O   PHE A 454     -35.906  11.328  26.312  1.00 66.31           O  
ATOM   3574  CG  PHE A 454     -35.156  11.992  23.125  1.00 66.31           C  
ATOM   3575  CD1 PHE A 454     -36.000  10.938  22.750  1.00 66.31           C  
ATOM   3576  CD2 PHE A 454     -35.594  13.289  22.906  1.00 66.31           C  
ATOM   3577  CE1 PHE A 454     -37.250  11.172  22.172  1.00 66.31           C  
ATOM   3578  CE2 PHE A 454     -36.844  13.539  22.312  1.00 66.31           C  
ATOM   3579  CZ  PHE A 454     -37.656  12.477  21.953  1.00 66.31           C  
ATOM   3580  N   HIS A 455     -34.406   9.773  26.031  1.00 67.56           N  
ATOM   3581  CA  HIS A 455     -35.250   8.758  26.641  1.00 67.56           C  
ATOM   3582  C   HIS A 455     -35.438   9.031  28.125  1.00 67.56           C  
ATOM   3583  CB  HIS A 455     -34.625   7.367  26.438  1.00 67.56           C  
ATOM   3584  O   HIS A 455     -36.562   8.867  28.641  1.00 67.56           O  
ATOM   3585  CG  HIS A 455     -34.688   6.887  25.016  1.00 67.56           C  
ATOM   3586  CD2 HIS A 455     -33.688   6.578  24.156  1.00 67.56           C  
ATOM   3587  ND1 HIS A 455     -35.875   6.676  24.344  1.00 67.56           N  
ATOM   3588  CE1 HIS A 455     -35.594   6.258  23.125  1.00 67.56           C  
ATOM   3589  NE2 HIS A 455     -34.281   6.188  22.984  1.00 67.56           N  
ATOM   3590  N   ASP A 456     -34.406   9.367  28.797  1.00 68.00           N  
ATOM   3591  CA  ASP A 456     -34.469   9.719  30.219  1.00 68.00           C  
ATOM   3592  C   ASP A 456     -35.438  10.883  30.453  1.00 68.00           C  
ATOM   3593  CB  ASP A 456     -33.094  10.070  30.750  1.00 68.00           C  
ATOM   3594  O   ASP A 456     -36.188  10.898  31.438  1.00 68.00           O  
ATOM   3595  CG  ASP A 456     -32.219   8.852  30.984  1.00 68.00           C  
ATOM   3596  OD1 ASP A 456     -32.750   7.711  30.938  1.00 68.00           O  
ATOM   3597  OD2 ASP A 456     -31.000   9.023  31.234  1.00 68.00           O  
ATOM   3598  N   PHE A 457     -35.375  11.820  29.562  1.00 65.56           N  
ATOM   3599  CA  PHE A 457     -36.250  12.977  29.641  1.00 65.56           C  
ATOM   3600  C   PHE A 457     -37.719  12.555  29.500  1.00 65.56           C  
ATOM   3601  CB  PHE A 457     -35.906  14.008  28.578  1.00 65.56           C  
ATOM   3602  O   PHE A 457     -38.562  13.039  30.234  1.00 65.56           O  
ATOM   3603  CG  PHE A 457     -36.781  15.242  28.609  1.00 65.56           C  
ATOM   3604  CD1 PHE A 457     -37.844  15.375  27.719  1.00 65.56           C  
ATOM   3605  CD2 PHE A 457     -36.500  16.250  29.516  1.00 65.56           C  
ATOM   3606  CE1 PHE A 457     -38.625  16.516  27.750  1.00 65.56           C  
ATOM   3607  CE2 PHE A 457     -37.312  17.391  29.547  1.00 65.56           C  
ATOM   3608  CZ  PHE A 457     -38.375  17.531  28.672  1.00 65.56           C  
ATOM   3609  N   ASN A 458     -38.000  11.695  28.562  1.00 69.44           N  
ATOM   3610  CA  ASN A 458     -39.344  11.188  28.328  1.00 69.44           C  
ATOM   3611  C   ASN A 458     -39.875  10.430  29.547  1.00 69.44           C  
ATOM   3612  CB  ASN A 458     -39.375  10.305  27.094  1.00 69.44           C  
ATOM   3613  O   ASN A 458     -41.031  10.570  29.922  1.00 69.44           O  
ATOM   3614  CG  ASN A 458     -39.281  11.094  25.797  1.00 69.44           C  
ATOM   3615  ND2 ASN A 458     -38.812  10.438  24.734  1.00 69.44           N  
ATOM   3616  OD1 ASN A 458     -39.594  12.289  25.766  1.00 69.44           O  
ATOM   3617  N   VAL A 459     -39.031   9.578  30.109  1.00 68.44           N  
ATOM   3618  CA  VAL A 459     -39.406   8.812  31.297  1.00 68.44           C  
ATOM   3619  C   VAL A 459     -39.688   9.758  32.438  1.00 68.44           C  
ATOM   3620  CB  VAL A 459     -38.281   7.805  31.688  1.00 68.44           C  
ATOM   3621  O   VAL A 459     -40.656   9.586  33.188  1.00 68.44           O  
ATOM   3622  CG1 VAL A 459     -38.594   7.141  33.031  1.00 68.44           C  
ATOM   3623  CG2 VAL A 459     -38.125   6.750  30.594  1.00 68.44           C  
ATOM   3624  N   ARG A 460     -38.812  10.734  32.625  1.00 71.44           N  
ATOM   3625  CA  ARG A 460     -39.000  11.742  33.688  1.00 71.44           C  
ATOM   3626  C   ARG A 460     -40.312  12.500  33.500  1.00 71.44           C  
ATOM   3627  CB  ARG A 460     -37.812  12.719  33.688  1.00 71.44           C  
ATOM   3628  O   ARG A 460     -41.031  12.773  34.438  1.00 71.44           O  
ATOM   3629  CG  ARG A 460     -37.844  13.711  34.844  1.00 71.44           C  
ATOM   3630  CD  ARG A 460     -36.594  14.570  34.875  1.00 71.44           C  
ATOM   3631  NE  ARG A 460     -36.656  15.547  35.969  1.00 71.44           N  
ATOM   3632  NH1 ARG A 460     -34.625  16.516  35.469  1.00 71.44           N  
ATOM   3633  NH2 ARG A 460     -35.875  17.297  37.219  1.00 71.44           N  
ATOM   3634  CZ  ARG A 460     -35.719  16.453  36.219  1.00 71.44           C  
ATOM   3635  N   SER A 461     -40.562  12.906  32.312  1.00 76.25           N  
ATOM   3636  CA  SER A 461     -41.781  13.594  31.953  1.00 76.25           C  
ATOM   3637  C   SER A 461     -43.000  12.734  32.312  1.00 76.25           C  
ATOM   3638  CB  SER A 461     -41.812  13.953  30.469  1.00 76.25           C  
ATOM   3639  O   SER A 461     -44.000  13.242  32.844  1.00 76.25           O  
ATOM   3640  OG  SER A 461     -43.031  14.609  30.125  1.00 76.25           O  
ATOM   3641  N   LEU A 462     -42.969  11.516  31.953  1.00 77.69           N  
ATOM   3642  CA  LEU A 462     -44.031  10.562  32.281  1.00 77.69           C  
ATOM   3643  C   LEU A 462     -44.188  10.414  33.781  1.00 77.69           C  
ATOM   3644  CB  LEU A 462     -43.719   9.203  31.641  1.00 77.69           C  
ATOM   3645  O   LEU A 462     -45.312  10.352  34.281  1.00 77.69           O  
ATOM   3646  CG  LEU A 462     -44.844   8.156  31.719  1.00 77.69           C  
ATOM   3647  CD1 LEU A 462     -46.094   8.656  31.016  1.00 77.69           C  
ATOM   3648  CD2 LEU A 462     -44.375   6.832  31.125  1.00 77.69           C  
ATOM   3649  N   TYR A 463     -43.094  10.227  34.438  1.00 77.25           N  
ATOM   3650  CA  TYR A 463     -43.094  10.148  35.875  1.00 77.25           C  
ATOM   3651  C   TYR A 463     -43.812  11.352  36.500  1.00 77.25           C  
ATOM   3652  CB  TYR A 463     -41.656  10.062  36.406  1.00 77.25           C  
ATOM   3653  O   TYR A 463     -44.625  11.203  37.375  1.00 77.25           O  
ATOM   3654  CG  TYR A 463     -41.562  10.141  37.906  1.00 77.25           C  
ATOM   3655  CD1 TYR A 463     -41.312  11.352  38.562  1.00 77.25           C  
ATOM   3656  CD2 TYR A 463     -41.719   9.008  38.719  1.00 77.25           C  
ATOM   3657  CE1 TYR A 463     -41.219  11.430  39.938  1.00 77.25           C  
ATOM   3658  CE2 TYR A 463     -41.625   9.070  40.094  1.00 77.25           C  
ATOM   3659  OH  TYR A 463     -41.281  10.359  42.062  1.00 77.25           O  
ATOM   3660  CZ  TYR A 463     -41.375  10.289  40.688  1.00 77.25           C  
ATOM   3661  N   GLU A 464     -43.438  12.562  36.062  1.00 82.94           N  
ATOM   3662  CA  GLU A 464     -44.031  13.805  36.562  1.00 82.94           C  
ATOM   3663  C   GLU A 464     -45.531  13.867  36.250  1.00 82.94           C  
ATOM   3664  CB  GLU A 464     -43.312  15.016  35.969  1.00 82.94           C  
ATOM   3665  O   GLU A 464     -46.312  14.359  37.062  1.00 82.94           O  
ATOM   3666  CG  GLU A 464     -41.906  15.227  36.500  1.00 82.94           C  
ATOM   3667  CD  GLU A 464     -41.875  15.453  38.000  1.00 82.94           C  
ATOM   3668  OE1 GLU A 464     -40.812  15.203  38.625  1.00 82.94           O  
ATOM   3669  OE2 GLU A 464     -42.906  15.883  38.562  1.00 82.94           O  
ATOM   3670  N   LYS A 465     -45.906  13.453  35.094  1.00 84.69           N  
ATOM   3671  CA  LYS A 465     -47.312  13.398  34.688  1.00 84.69           C  
ATOM   3672  C   LYS A 465     -48.125  12.477  35.594  1.00 84.69           C  
ATOM   3673  CB  LYS A 465     -47.406  12.945  33.219  1.00 84.69           C  
ATOM   3674  O   LYS A 465     -49.219  12.820  36.000  1.00 84.69           O  
ATOM   3675  CG  LYS A 465     -48.812  13.039  32.656  1.00 84.69           C  
ATOM   3676  CD  LYS A 465     -48.844  12.656  31.172  1.00 84.69           C  
ATOM   3677  CE  LYS A 465     -50.250  12.727  30.609  1.00 84.69           C  
ATOM   3678  NZ  LYS A 465     -50.281  12.430  29.141  1.00 84.69           N  
ATOM   3679  N   VAL A 466     -47.562  11.242  35.812  1.00 82.81           N  
ATOM   3680  CA  VAL A 466     -48.219  10.242  36.656  1.00 82.81           C  
ATOM   3681  C   VAL A 466     -48.312  10.766  38.094  1.00 82.81           C  
ATOM   3682  CB  VAL A 466     -47.438   8.898  36.656  1.00 82.81           C  
ATOM   3683  O   VAL A 466     -49.344  10.617  38.750  1.00 82.81           O  
ATOM   3684  CG1 VAL A 466     -48.000   7.949  37.719  1.00 82.81           C  
ATOM   3685  CG2 VAL A 466     -47.531   8.258  35.250  1.00 82.81           C  
ATOM   3686  N   LYS A 467     -47.250  11.328  38.562  1.00 85.56           N  
ATOM   3687  CA  LYS A 467     -47.219  11.938  39.875  1.00 85.56           C  
ATOM   3688  C   LYS A 467     -48.281  13.023  40.000  1.00 85.56           C  
ATOM   3689  CB  LYS A 467     -45.844  12.523  40.156  1.00 85.56           C  
ATOM   3690  O   LYS A 467     -48.969  13.102  41.031  1.00 85.56           O  
ATOM   3691  CG  LYS A 467     -45.688  13.094  41.562  1.00 85.56           C  
ATOM   3692  CD  LYS A 467     -44.281  13.609  41.812  1.00 85.56           C  
ATOM   3693  CE  LYS A 467     -44.125  14.203  43.219  1.00 85.56           C  
ATOM   3694  NZ  LYS A 467     -42.750  14.680  43.469  1.00 85.56           N  
ATOM   3695  N   SER A 468     -48.406  13.828  39.000  1.00 88.06           N  
ATOM   3696  CA  SER A 468     -49.375  14.922  38.969  1.00 88.06           C  
ATOM   3697  C   SER A 468     -50.812  14.391  38.969  1.00 88.06           C  
ATOM   3698  CB  SER A 468     -49.156  15.828  37.781  1.00 88.06           C  
ATOM   3699  O   SER A 468     -51.688  14.953  39.594  1.00 88.06           O  
ATOM   3700  OG  SER A 468     -50.156  16.828  37.688  1.00 88.06           O  
ATOM   3701  N   GLN A 469     -51.062  13.336  38.250  1.00 87.81           N  
ATOM   3702  CA  GLN A 469     -52.375  12.719  38.094  1.00 87.81           C  
ATOM   3703  C   GLN A 469     -52.812  12.055  39.406  1.00 87.81           C  
ATOM   3704  CB  GLN A 469     -52.375  11.688  36.969  1.00 87.81           C  
ATOM   3705  O   GLN A 469     -53.969  12.172  39.812  1.00 87.81           O  
ATOM   3706  CG  GLN A 469     -52.344  12.305  35.594  1.00 87.81           C  
ATOM   3707  CD  GLN A 469     -52.500  11.273  34.469  1.00 87.81           C  
ATOM   3708  NE2 GLN A 469     -53.156  11.664  33.375  1.00 87.81           N  
ATOM   3709  OE1 GLN A 469     -52.031  10.141  34.594  1.00 87.81           O  
ATOM   3710  N   LEU A 470     -51.844  11.305  40.062  1.00 87.00           N  
ATOM   3711  CA  LEU A 470     -52.125  10.461  41.250  1.00 87.00           C  
ATOM   3712  C   LEU A 470     -52.156  11.289  42.531  1.00 87.00           C  
ATOM   3713  CB  LEU A 470     -51.094   9.336  41.344  1.00 87.00           C  
ATOM   3714  O   LEU A 470     -52.875  10.961  43.469  1.00 87.00           O  
ATOM   3715  CG  LEU A 470     -51.125   8.281  40.250  1.00 87.00           C  
ATOM   3716  CD1 LEU A 470     -49.969   7.301  40.438  1.00 87.00           C  
ATOM   3717  CD2 LEU A 470     -52.469   7.547  40.219  1.00 87.00           C  
ATOM   3718  N   ARG A 471     -51.531  12.352  42.594  1.00 88.50           N  
ATOM   3719  CA  ARG A 471     -51.500  13.250  43.750  1.00 88.50           C  
ATOM   3720  C   ARG A 471     -51.500  12.477  45.062  1.00 88.50           C  
ATOM   3721  CB  ARG A 471     -52.656  14.250  43.688  1.00 88.50           C  
ATOM   3722  O   ARG A 471     -50.656  11.609  45.281  1.00 88.50           O  
ATOM   3723  CG  ARG A 471     -52.625  15.180  42.500  1.00 88.50           C  
ATOM   3724  CD  ARG A 471     -53.812  16.141  42.500  1.00 88.50           C  
ATOM   3725  NE  ARG A 471     -53.812  17.000  41.312  1.00 88.50           N  
ATOM   3726  NH1 ARG A 471     -55.719  18.141  41.906  1.00 88.50           N  
ATOM   3727  NH2 ARG A 471     -54.625  18.656  39.969  1.00 88.50           N  
ATOM   3728  CZ  ARG A 471     -54.719  17.938  41.062  1.00 88.50           C  
ATOM   3729  N   ASN A 472     -52.438  12.758  45.938  1.00 88.25           N  
ATOM   3730  CA  ASN A 472     -52.469  12.133  47.250  1.00 88.25           C  
ATOM   3731  C   ASN A 472     -53.219  10.812  47.250  1.00 88.25           C  
ATOM   3732  CB  ASN A 472     -53.062  13.086  48.281  1.00 88.25           C  
ATOM   3733  O   ASN A 472     -53.500  10.242  48.281  1.00 88.25           O  
ATOM   3734  CG  ASN A 472     -54.406  13.656  47.844  1.00 88.25           C  
ATOM   3735  ND2 ASN A 472     -55.125  14.312  48.750  1.00 88.25           N  
ATOM   3736  OD1 ASN A 472     -54.812  13.500  46.688  1.00 88.25           O  
ATOM   3737  N   ASN A 473     -53.594  10.352  46.062  1.00 87.25           N  
ATOM   3738  CA  ASN A 473     -54.281   9.070  45.906  1.00 87.25           C  
ATOM   3739  C   ASN A 473     -53.281   7.910  45.844  1.00 87.25           C  
ATOM   3740  CB  ASN A 473     -55.156   9.086  44.625  1.00 87.25           C  
ATOM   3741  O   ASN A 473     -53.688   6.746  45.875  1.00 87.25           O  
ATOM   3742  CG  ASN A 473     -56.438   9.883  44.812  1.00 87.25           C  
ATOM   3743  ND2 ASN A 473     -57.062  10.227  43.688  1.00 87.25           N  
ATOM   3744  OD1 ASN A 473     -56.844  10.172  45.938  1.00 87.25           O  
ATOM   3745  N   ALA A 474     -51.938   8.211  45.844  1.00 87.31           N  
ATOM   3746  CA  ALA A 474     -50.875   7.199  45.812  1.00 87.31           C  
ATOM   3747  C   ALA A 474     -49.656   7.641  46.594  1.00 87.31           C  
ATOM   3748  CB  ALA A 474     -50.500   6.895  44.344  1.00 87.31           C  
ATOM   3749  O   ALA A 474     -49.438   8.844  46.781  1.00 87.31           O  
ATOM   3750  N   LYS A 475     -48.938   6.730  47.156  1.00 85.12           N  
ATOM   3751  CA  LYS A 475     -47.688   6.961  47.906  1.00 85.12           C  
ATOM   3752  C   LYS A 475     -46.469   6.590  47.031  1.00 85.12           C  
ATOM   3753  CB  LYS A 475     -47.688   6.164  49.188  1.00 85.12           C  
ATOM   3754  O   LYS A 475     -46.469   5.531  46.406  1.00 85.12           O  
ATOM   3755  CG  LYS A 475     -46.375   6.309  50.000  1.00 85.12           C  
ATOM   3756  CD  LYS A 475     -46.375   5.387  51.219  1.00 85.12           C  
ATOM   3757  CE  LYS A 475     -45.094   5.547  52.031  1.00 85.12           C  
ATOM   3758  NZ  LYS A 475     -45.094   4.637  53.219  1.00 85.12           N  
ATOM   3759  N   GLU A 476     -45.500   7.488  47.125  1.00 84.00           N  
ATOM   3760  CA  GLU A 476     -44.281   7.215  46.375  1.00 84.00           C  
ATOM   3761  C   GLU A 476     -43.375   6.254  47.156  1.00 84.00           C  
ATOM   3762  CB  GLU A 476     -43.531   8.516  46.094  1.00 84.00           C  
ATOM   3763  O   GLU A 476     -43.031   6.516  48.312  1.00 84.00           O  
ATOM   3764  CG  GLU A 476     -42.469   8.383  45.000  1.00 84.00           C  
ATOM   3765  CD  GLU A 476     -41.750   9.688  44.688  1.00 84.00           C  
ATOM   3766  OE1 GLU A 476     -40.844   9.695  43.844  1.00 84.00           O  
ATOM   3767  OE2 GLU A 476     -42.125  10.719  45.312  1.00 84.00           O  
ATOM   3768  N   ILE A 477     -43.094   5.129  46.562  1.00 78.69           N  
ATOM   3769  CA  ILE A 477     -42.406   4.051  47.250  1.00 78.69           C  
ATOM   3770  C   ILE A 477     -40.938   4.016  46.781  1.00 78.69           C  
ATOM   3771  CB  ILE A 477     -43.062   2.682  46.969  1.00 78.69           C  
ATOM   3772  O   ILE A 477     -40.125   3.334  47.406  1.00 78.69           O  
ATOM   3773  CG1 ILE A 477     -43.250   2.459  45.469  1.00 78.69           C  
ATOM   3774  CG2 ILE A 477     -44.406   2.588  47.719  1.00 78.69           C  
ATOM   3775  CD1 ILE A 477     -43.719   1.052  45.094  1.00 78.69           C  
ATOM   3776  N   GLY A 478     -40.562   5.090  45.812  1.00 68.69           N  
ATOM   3777  CA  GLY A 478     -39.188   5.168  45.375  1.00 68.69           C  
ATOM   3778  C   GLY A 478     -38.906   4.348  44.125  1.00 68.69           C  
ATOM   3779  O   GLY A 478     -39.719   3.510  43.719  1.00 68.69           O  
ATOM   3780  N   ASN A 479     -37.844   4.812  43.219  1.00 63.47           N  
ATOM   3781  CA  ASN A 479     -37.406   4.141  42.000  1.00 63.47           C  
ATOM   3782  C   ASN A 479     -38.438   4.227  40.906  1.00 63.47           C  
ATOM   3783  CB  ASN A 479     -37.062   2.680  42.281  1.00 63.47           C  
ATOM   3784  O   ASN A 479     -38.625   3.283  40.125  1.00 63.47           O  
ATOM   3785  CG  ASN A 479     -35.875   2.535  43.250  1.00 63.47           C  
ATOM   3786  ND2 ASN A 479     -35.875   1.462  44.031  1.00 63.47           N  
ATOM   3787  OD1 ASN A 479     -34.969   3.381  43.250  1.00 63.47           O  
ATOM   3788  N   GLY A 480     -39.312   5.297  41.000  1.00 68.81           N  
ATOM   3789  CA  GLY A 480     -40.250   5.562  39.938  1.00 68.81           C  
ATOM   3790  C   GLY A 480     -41.562   4.805  40.062  1.00 68.81           C  
ATOM   3791  O   GLY A 480     -42.312   4.699  39.094  1.00 68.81           O  
ATOM   3792  N   CYS A 481     -41.844   4.258  41.344  1.00 76.94           N  
ATOM   3793  CA  CYS A 481     -43.062   3.471  41.594  1.00 76.94           C  
ATOM   3794  C   CYS A 481     -44.000   4.207  42.531  1.00 76.94           C  
ATOM   3795  CB  CYS A 481     -42.688   2.109  42.188  1.00 76.94           C  
ATOM   3796  O   CYS A 481     -43.562   4.934  43.438  1.00 76.94           O  
ATOM   3797  SG  CYS A 481     -41.688   1.077  41.094  1.00 76.94           S  
ATOM   3798  N   PHE A 482     -45.375   3.965  42.281  1.00 81.06           N  
ATOM   3799  CA  PHE A 482     -46.438   4.535  43.094  1.00 81.06           C  
ATOM   3800  C   PHE A 482     -47.344   3.439  43.625  1.00 81.06           C  
ATOM   3801  CB  PHE A 482     -47.250   5.547  42.281  1.00 81.06           C  
ATOM   3802  O   PHE A 482     -47.719   2.518  42.906  1.00 81.06           O  
ATOM   3803  CG  PHE A 482     -46.438   6.695  41.750  1.00 81.06           C  
ATOM   3804  CD1 PHE A 482     -46.281   7.859  42.500  1.00 81.06           C  
ATOM   3805  CD2 PHE A 482     -45.812   6.613  40.500  1.00 81.06           C  
ATOM   3806  CE1 PHE A 482     -45.531   8.922  42.000  1.00 81.06           C  
ATOM   3807  CE2 PHE A 482     -45.062   7.672  40.031  1.00 81.06           C  
ATOM   3808  CZ  PHE A 482     -44.938   8.828  40.781  1.00 81.06           C  
ATOM   3809  N   GLU A 483     -47.500   3.516  44.938  1.00 84.06           N  
ATOM   3810  CA  GLU A 483     -48.469   2.613  45.562  1.00 84.06           C  
ATOM   3811  C   GLU A 483     -49.812   3.303  45.781  1.00 84.06           C  
ATOM   3812  CB  GLU A 483     -47.938   2.086  46.906  1.00 84.06           C  
ATOM   3813  O   GLU A 483     -49.875   4.352  46.406  1.00 84.06           O  
ATOM   3814  CG  GLU A 483     -48.812   1.012  47.531  1.00 84.06           C  
ATOM   3815  CD  GLU A 483     -48.250   0.480  48.844  1.00 84.06           C  
ATOM   3816  OE1 GLU A 483     -48.625  -0.645  49.250  1.00 84.06           O  
ATOM   3817  OE2 GLU A 483     -47.438   1.193  49.469  1.00 84.06           O  
ATOM   3818  N   PHE A 484     -50.906   2.652  45.094  1.00 85.06           N  
ATOM   3819  CA  PHE A 484     -52.250   3.262  45.156  1.00 85.06           C  
ATOM   3820  C   PHE A 484     -52.875   3.068  46.531  1.00 85.06           C  
ATOM   3821  CB  PHE A 484     -53.156   2.674  44.062  1.00 85.06           C  
ATOM   3822  O   PHE A 484     -52.750   1.991  47.125  1.00 85.06           O  
ATOM   3823  CG  PHE A 484     -52.750   3.031  42.656  1.00 85.06           C  
ATOM   3824  CD1 PHE A 484     -53.281   4.168  42.062  1.00 85.06           C  
ATOM   3825  CD2 PHE A 484     -51.875   2.229  41.969  1.00 85.06           C  
ATOM   3826  CE1 PHE A 484     -52.906   4.500  40.750  1.00 85.06           C  
ATOM   3827  CE2 PHE A 484     -51.500   2.555  40.656  1.00 85.06           C  
ATOM   3828  CZ  PHE A 484     -52.000   3.691  40.062  1.00 85.06           C  
ATOM   3829  N   TYR A 485     -53.531   4.062  47.094  1.00 83.50           N  
ATOM   3830  CA  TYR A 485     -54.250   3.986  48.375  1.00 83.50           C  
ATOM   3831  C   TYR A 485     -55.688   3.516  48.125  1.00 83.50           C  
ATOM   3832  CB  TYR A 485     -54.250   5.348  49.062  1.00 83.50           C  
ATOM   3833  O   TYR A 485     -56.438   3.289  49.094  1.00 83.50           O  
ATOM   3834  CG  TYR A 485     -52.938   5.730  49.656  1.00 83.50           C  
ATOM   3835  CD1 TYR A 485     -52.344   4.980  50.688  1.00 83.50           C  
ATOM   3836  CD2 TYR A 485     -52.219   6.844  49.188  1.00 83.50           C  
ATOM   3837  CE1 TYR A 485     -51.125   5.332  51.219  1.00 83.50           C  
ATOM   3838  CE2 TYR A 485     -51.000   7.203  49.719  1.00 83.50           C  
ATOM   3839  OH  TYR A 485     -49.250   6.793  51.281  1.00 83.50           O  
ATOM   3840  CZ  TYR A 485     -50.469   6.441  50.750  1.00 83.50           C  
ATOM   3841  N   HIS A 486     -56.125   3.371  46.844  1.00 83.88           N  
ATOM   3842  CA  HIS A 486     -57.438   2.877  46.438  1.00 83.88           C  
ATOM   3843  C   HIS A 486     -57.312   1.666  45.531  1.00 83.88           C  
ATOM   3844  CB  HIS A 486     -58.219   3.982  45.750  1.00 83.88           C  
ATOM   3845  O   HIS A 486     -56.219   1.417  44.969  1.00 83.88           O  
ATOM   3846  CG  HIS A 486     -57.594   4.457  44.469  1.00 83.88           C  
ATOM   3847  CD2 HIS A 486     -56.812   5.531  44.219  1.00 83.88           C  
ATOM   3848  ND1 HIS A 486     -57.781   3.801  43.281  1.00 83.88           N  
ATOM   3849  CE1 HIS A 486     -57.125   4.449  42.312  1.00 83.88           C  
ATOM   3850  NE2 HIS A 486     -56.531   5.504  42.875  1.00 83.88           N  
ATOM   3851  N   LYS A 487     -58.344   0.844  45.469  1.00 82.94           N  
ATOM   3852  CA  LYS A 487     -58.375  -0.247  44.500  1.00 82.94           C  
ATOM   3853  C   LYS A 487     -58.438   0.289  43.094  1.00 82.94           C  
ATOM   3854  CB  LYS A 487     -59.594  -1.165  44.781  1.00 82.94           C  
ATOM   3855  O   LYS A 487     -59.250   1.186  42.781  1.00 82.94           O  
ATOM   3856  CG  LYS A 487     -59.469  -1.980  46.062  1.00 82.94           C  
ATOM   3857  CD  LYS A 487     -60.656  -2.914  46.219  1.00 82.94           C  
ATOM   3858  CE  LYS A 487     -60.594  -3.654  47.562  1.00 82.94           C  
ATOM   3859  NZ  LYS A 487     -61.781  -4.551  47.750  1.00 82.94           N  
ATOM   3860  N   CYS A 488     -57.438  -0.122  42.344  1.00 81.62           N  
ATOM   3861  CA  CYS A 488     -57.375   0.344  40.969  1.00 81.62           C  
ATOM   3862  C   CYS A 488     -57.531  -0.812  39.969  1.00 81.62           C  
ATOM   3863  CB  CYS A 488     -56.031   1.040  40.688  1.00 81.62           C  
ATOM   3864  O   CYS A 488     -56.656  -1.663  39.844  1.00 81.62           O  
ATOM   3865  SG  CYS A 488     -55.969   1.938  39.125  1.00 81.62           S  
ATOM   3866  N   ASP A 489     -58.719  -0.911  39.344  1.00 80.12           N  
ATOM   3867  CA  ASP A 489     -59.000  -1.954  38.344  1.00 80.12           C  
ATOM   3868  C   ASP A 489     -58.375  -1.628  37.000  1.00 80.12           C  
ATOM   3869  CB  ASP A 489     -60.531  -2.143  38.219  1.00 80.12           C  
ATOM   3870  O   ASP A 489     -57.719  -0.610  36.844  1.00 80.12           O  
ATOM   3871  CG  ASP A 489     -61.250  -0.885  37.750  1.00 80.12           C  
ATOM   3872  OD1 ASP A 489     -60.562   0.118  37.438  1.00 80.12           O  
ATOM   3873  OD2 ASP A 489     -62.500  -0.896  37.688  1.00 80.12           O  
ATOM   3874  N   ASN A 490     -58.406  -2.484  35.969  1.00 77.25           N  
ATOM   3875  CA  ASN A 490     -57.844  -2.346  34.625  1.00 77.25           C  
ATOM   3876  C   ASN A 490     -58.250  -1.036  33.969  1.00 77.25           C  
ATOM   3877  CB  ASN A 490     -58.219  -3.535  33.750  1.00 77.25           C  
ATOM   3878  O   ASN A 490     -57.469  -0.409  33.281  1.00 77.25           O  
ATOM   3879  CG  ASN A 490     -57.469  -4.801  34.125  1.00 77.25           C  
ATOM   3880  ND2 ASN A 490     -57.969  -5.938  33.656  1.00 77.25           N  
ATOM   3881  OD1 ASN A 490     -56.469  -4.754  34.812  1.00 77.25           O  
ATOM   3882  N   GLU A 491     -59.469  -0.626  34.219  1.00 80.19           N  
ATOM   3883  CA  GLU A 491     -60.000   0.626  33.688  1.00 80.19           C  
ATOM   3884  C   GLU A 491     -59.312   1.831  34.344  1.00 80.19           C  
ATOM   3885  CB  GLU A 491     -61.500   0.698  33.938  1.00 80.19           C  
ATOM   3886  O   GLU A 491     -59.000   2.812  33.656  1.00 80.19           O  
ATOM   3887  CG  GLU A 491     -62.188   1.868  33.250  1.00 80.19           C  
ATOM   3888  CD  GLU A 491     -63.688   1.915  33.469  1.00 80.19           C  
ATOM   3889  OE1 GLU A 491     -64.375   2.881  33.031  1.00 80.19           O  
ATOM   3890  OE2 GLU A 491     -64.188   0.979  34.125  1.00 80.19           O  
ATOM   3891  N   CYS A 492     -59.094   1.809  35.625  1.00 82.31           N  
ATOM   3892  CA  CYS A 492     -58.375   2.820  36.406  1.00 82.31           C  
ATOM   3893  C   CYS A 492     -56.938   2.902  35.938  1.00 82.31           C  
ATOM   3894  CB  CYS A 492     -58.438   2.518  37.875  1.00 82.31           C  
ATOM   3895  O   CYS A 492     -56.406   3.994  35.719  1.00 82.31           O  
ATOM   3896  SG  CYS A 492     -57.406   3.600  38.906  1.00 82.31           S  
ATOM   3897  N   MET A 493     -56.281   1.791  35.750  1.00 78.50           N  
ATOM   3898  CA  MET A 493     -54.906   1.708  35.281  1.00 78.50           C  
ATOM   3899  C   MET A 493     -54.781   2.275  33.875  1.00 78.50           C  
ATOM   3900  CB  MET A 493     -54.406   0.260  35.312  1.00 78.50           C  
ATOM   3901  O   MET A 493     -53.781   2.961  33.562  1.00 78.50           O  
ATOM   3902  CG  MET A 493     -54.219  -0.294  36.688  1.00 78.50           C  
ATOM   3903  SD  MET A 493     -52.969   0.663  37.656  1.00 78.50           S  
ATOM   3904  CE  MET A 493     -51.438  -0.124  37.094  1.00 78.50           C  
ATOM   3905  N   GLU A 494     -55.719   2.047  33.000  1.00 79.31           N  
ATOM   3906  CA  GLU A 494     -55.781   2.557  31.641  1.00 79.31           C  
ATOM   3907  C   GLU A 494     -55.969   4.070  31.625  1.00 79.31           C  
ATOM   3908  CB  GLU A 494     -56.875   1.862  30.859  1.00 79.31           C  
ATOM   3909  O   GLU A 494     -55.438   4.770  30.781  1.00 79.31           O  
ATOM   3910  CG  GLU A 494     -56.500   0.477  30.359  1.00 79.31           C  
ATOM   3911  CD  GLU A 494     -55.375   0.496  29.328  1.00 79.31           C  
ATOM   3912  OE1 GLU A 494     -54.594  -0.463  29.281  1.00 79.31           O  
ATOM   3913  OE2 GLU A 494     -55.312   1.479  28.562  1.00 79.31           O  
ATOM   3914  N   SER A 495     -56.688   4.555  32.594  1.00 83.94           N  
ATOM   3915  CA  SER A 495     -56.938   5.984  32.719  1.00 83.94           C  
ATOM   3916  C   SER A 495     -55.688   6.730  33.156  1.00 83.94           C  
ATOM   3917  CB  SER A 495     -58.062   6.238  33.750  1.00 83.94           C  
ATOM   3918  O   SER A 495     -55.438   7.871  32.750  1.00 83.94           O  
ATOM   3919  OG  SER A 495     -57.625   5.914  35.062  1.00 83.94           O  
ATOM   3920  N   VAL A 496     -54.844   6.148  34.000  1.00 82.69           N  
ATOM   3921  CA  VAL A 496     -53.562   6.680  34.375  1.00 82.69           C  
ATOM   3922  C   VAL A 496     -52.594   6.645  33.188  1.00 82.69           C  
ATOM   3923  CB  VAL A 496     -52.969   5.895  35.562  1.00 82.69           C  
ATOM   3924  O   VAL A 496     -51.875   7.621  32.938  1.00 82.69           O  
ATOM   3925  CG1 VAL A 496     -51.562   6.402  35.906  1.00 82.69           C  
ATOM   3926  CG2 VAL A 496     -53.875   5.996  36.781  1.00 82.69           C  
ATOM   3927  N   LYS A 497     -52.688   5.574  32.406  1.00 76.06           N  
ATOM   3928  CA  LYS A 497     -51.875   5.395  31.188  1.00 76.06           C  
ATOM   3929  C   LYS A 497     -52.250   6.430  30.125  1.00 76.06           C  
ATOM   3930  CB  LYS A 497     -52.062   3.984  30.625  1.00 76.06           C  
ATOM   3931  O   LYS A 497     -51.375   6.961  29.453  1.00 76.06           O  
ATOM   3932  CG  LYS A 497     -51.156   3.666  29.453  1.00 76.06           C  
ATOM   3933  CD  LYS A 497     -51.406   2.256  28.922  1.00 76.06           C  
ATOM   3934  CE  LYS A 497     -50.625   2.000  27.641  1.00 76.06           C  
ATOM   3935  NZ  LYS A 497     -50.906   0.638  27.094  1.00 76.06           N  
ATOM   3936  N   ASN A 498     -53.531   6.789  29.906  1.00 80.44           N  
ATOM   3937  CA  ASN A 498     -54.031   7.656  28.844  1.00 80.44           C  
ATOM   3938  C   ASN A 498     -54.125   9.109  29.312  1.00 80.44           C  
ATOM   3939  CB  ASN A 498     -55.406   7.164  28.359  1.00 80.44           C  
ATOM   3940  O   ASN A 498     -54.562   9.984  28.562  1.00 80.44           O  
ATOM   3941  CG  ASN A 498     -55.312   5.871  27.578  1.00 80.44           C  
ATOM   3942  ND2 ASN A 498     -56.406   5.145  27.500  1.00 80.44           N  
ATOM   3943  OD1 ASN A 498     -54.250   5.531  27.047  1.00 80.44           O  
ATOM   3944  N   GLY A 499     -53.656   9.297  30.609  1.00 83.88           N  
ATOM   3945  CA  GLY A 499     -53.656  10.648  31.141  1.00 83.88           C  
ATOM   3946  C   GLY A 499     -55.062  11.156  31.484  1.00 83.88           C  
ATOM   3947  O   GLY A 499     -55.281  12.367  31.531  1.00 83.88           O  
ATOM   3948  N   THR A 500     -56.125  10.359  31.578  1.00 87.94           N  
ATOM   3949  CA  THR A 500     -57.500  10.711  31.844  1.00 87.94           C  
ATOM   3950  C   THR A 500     -57.906  10.250  33.250  1.00 87.94           C  
ATOM   3951  CB  THR A 500     -58.469  10.094  30.812  1.00 87.94           C  
ATOM   3952  O   THR A 500     -59.094  10.039  33.531  1.00 87.94           O  
ATOM   3953  CG2 THR A 500     -58.188  10.664  29.422  1.00 87.94           C  
ATOM   3954  OG1 THR A 500     -58.250   8.672  30.766  1.00 87.94           O  
ATOM   3955  N   TYR A 501     -56.969  10.094  34.156  1.00 86.56           N  
ATOM   3956  CA  TYR A 501     -57.219   9.656  35.531  1.00 86.56           C  
ATOM   3957  C   TYR A 501     -58.094  10.641  36.281  1.00 86.56           C  
ATOM   3958  CB  TYR A 501     -55.875   9.508  36.281  1.00 86.56           C  
ATOM   3959  O   TYR A 501     -57.844  11.844  36.281  1.00 86.56           O  
ATOM   3960  CG  TYR A 501     -56.031   9.031  37.688  1.00 86.56           C  
ATOM   3961  CD1 TYR A 501     -55.906   9.922  38.781  1.00 86.56           C  
ATOM   3962  CD2 TYR A 501     -56.312   7.699  38.000  1.00 86.56           C  
ATOM   3963  CE1 TYR A 501     -56.062   9.492  40.094  1.00 86.56           C  
ATOM   3964  CE2 TYR A 501     -56.438   7.254  39.312  1.00 86.56           C  
ATOM   3965  OH  TYR A 501     -56.469   7.727  41.625  1.00 86.56           O  
ATOM   3966  CZ  TYR A 501     -56.312   8.156  40.344  1.00 86.56           C  
ATOM   3967  N   ASN A 502     -59.312  10.148  36.750  1.00 88.19           N  
ATOM   3968  CA  ASN A 502     -60.281  10.953  37.469  1.00 88.19           C  
ATOM   3969  C   ASN A 502     -59.969  11.000  38.969  1.00 88.19           C  
ATOM   3970  CB  ASN A 502     -61.688  10.414  37.250  1.00 88.19           C  
ATOM   3971  O   ASN A 502     -60.344  10.094  39.719  1.00 88.19           O  
ATOM   3972  CG  ASN A 502     -62.781  11.352  37.812  1.00 88.19           C  
ATOM   3973  ND2 ASN A 502     -64.000  11.164  37.344  1.00 88.19           N  
ATOM   3974  OD1 ASN A 502     -62.469  12.234  38.625  1.00 88.19           O  
ATOM   3975  N   TYR A 503     -59.250  12.055  39.344  1.00 87.06           N  
ATOM   3976  CA  TYR A 503     -58.688  12.195  40.688  1.00 87.06           C  
ATOM   3977  C   TYR A 503     -59.812  12.188  41.750  1.00 87.06           C  
ATOM   3978  CB  TYR A 503     -57.875  13.484  40.812  1.00 87.06           C  
ATOM   3979  O   TYR A 503     -59.750  11.445  42.719  1.00 87.06           O  
ATOM   3980  CG  TYR A 503     -57.531  13.852  42.250  1.00 87.06           C  
ATOM   3981  CD1 TYR A 503     -58.281  14.773  42.938  1.00 87.06           C  
ATOM   3982  CD2 TYR A 503     -56.406  13.289  42.875  1.00 87.06           C  
ATOM   3983  CE1 TYR A 503     -57.969  15.117  44.250  1.00 87.06           C  
ATOM   3984  CE2 TYR A 503     -56.062  13.625  44.156  1.00 87.06           C  
ATOM   3985  OH  TYR A 503     -56.531  14.875  46.156  1.00 87.06           O  
ATOM   3986  CZ  TYR A 503     -56.844  14.539  44.844  1.00 87.06           C  
ATOM   3987  N   PRO A 504     -60.938  12.914  41.500  1.00 87.62           N  
ATOM   3988  CA  PRO A 504     -62.000  13.016  42.531  1.00 87.62           C  
ATOM   3989  C   PRO A 504     -62.719  11.695  42.750  1.00 87.62           C  
ATOM   3990  CB  PRO A 504     -62.938  14.070  41.938  1.00 87.62           C  
ATOM   3991  O   PRO A 504     -63.219  11.445  43.875  1.00 87.62           O  
ATOM   3992  CG  PRO A 504     -62.094  14.859  41.000  1.00 87.62           C  
ATOM   3993  CD  PRO A 504     -61.031  13.953  40.438  1.00 87.62           C  
ATOM   3994  N   LYS A 505     -62.750  10.930  41.844  1.00 87.81           N  
ATOM   3995  CA  LYS A 505     -63.438   9.648  41.906  1.00 87.81           C  
ATOM   3996  C   LYS A 505     -62.812   8.734  42.938  1.00 87.81           C  
ATOM   3997  CB  LYS A 505     -63.438   8.961  40.531  1.00 87.81           C  
ATOM   3998  O   LYS A 505     -63.531   8.023  43.656  1.00 87.81           O  
ATOM   3999  CG  LYS A 505     -64.188   7.637  40.500  1.00 87.81           C  
ATOM   4000  CD  LYS A 505     -64.125   7.004  39.125  1.00 87.81           C  
ATOM   4001  CE  LYS A 505     -64.812   5.645  39.094  1.00 87.81           C  
ATOM   4002  NZ  LYS A 505     -64.750   5.020  37.750  1.00 87.81           N  
ATOM   4003  N   TYR A 506     -61.438   8.773  43.188  1.00 85.69           N  
ATOM   4004  CA  TYR A 506     -60.719   7.820  44.031  1.00 85.69           C  
ATOM   4005  C   TYR A 506     -60.188   8.484  45.281  1.00 85.69           C  
ATOM   4006  CB  TYR A 506     -59.562   7.199  43.219  1.00 85.69           C  
ATOM   4007  O   TYR A 506     -59.531   7.840  46.094  1.00 85.69           O  
ATOM   4008  CG  TYR A 506     -60.000   6.480  41.969  1.00 85.69           C  
ATOM   4009  CD1 TYR A 506     -60.656   5.254  42.031  1.00 85.69           C  
ATOM   4010  CD2 TYR A 506     -59.750   7.031  40.719  1.00 85.69           C  
ATOM   4011  CE1 TYR A 506     -61.062   4.586  40.875  1.00 85.69           C  
ATOM   4012  CE2 TYR A 506     -60.156   6.375  39.562  1.00 85.69           C  
ATOM   4013  OH  TYR A 506     -61.219   4.500  38.500  1.00 85.69           O  
ATOM   4014  CZ  TYR A 506     -60.812   5.156  39.656  1.00 85.69           C  
ATOM   4015  N   SER A 507     -60.469   9.719  45.469  1.00 84.31           N  
ATOM   4016  CA  SER A 507     -59.938  10.547  46.531  1.00 84.31           C  
ATOM   4017  C   SER A 507     -60.531  10.148  47.906  1.00 84.31           C  
ATOM   4018  CB  SER A 507     -60.250  12.031  46.281  1.00 84.31           C  
ATOM   4019  O   SER A 507     -59.812  10.156  48.906  1.00 84.31           O  
ATOM   4020  OG  SER A 507     -61.625  12.289  46.312  1.00 84.31           O  
ATOM   4021  N   GLU A 508     -61.844   9.750  47.906  1.00 82.31           N  
ATOM   4022  CA  GLU A 508     -62.531   9.398  49.125  1.00 82.31           C  
ATOM   4023  C   GLU A 508     -62.031   8.078  49.719  1.00 82.31           C  
ATOM   4024  CB  GLU A 508     -64.062   9.305  48.875  1.00 82.31           C  
ATOM   4025  O   GLU A 508     -61.750   7.984  50.906  1.00 82.31           O  
ATOM   4026  CG  GLU A 508     -64.750  10.656  48.875  1.00 82.31           C  
ATOM   4027  CD  GLU A 508     -66.250  10.539  48.812  1.00 82.31           C  
ATOM   4028  OE1 GLU A 508     -66.938  11.586  48.875  1.00 82.31           O  
ATOM   4029  OE2 GLU A 508     -66.750   9.398  48.750  1.00 82.31           O  
ATOM   4030  N   GLU A 509     -61.844   7.059  48.781  1.00 83.44           N  
ATOM   4031  CA  GLU A 509     -61.312   5.754  49.156  1.00 83.44           C  
ATOM   4032  C   GLU A 509     -59.844   5.863  49.594  1.00 83.44           C  
ATOM   4033  CB  GLU A 509     -61.438   4.770  47.969  1.00 83.44           C  
ATOM   4034  O   GLU A 509     -59.438   5.203  50.531  1.00 83.44           O  
ATOM   4035  CG  GLU A 509     -61.062   3.342  48.344  1.00 83.44           C  
ATOM   4036  CD  GLU A 509     -61.188   2.375  47.188  1.00 83.44           C  
ATOM   4037  OE1 GLU A 509     -60.906   1.171  47.344  1.00 83.44           O  
ATOM   4038  OE2 GLU A 509     -61.594   2.826  46.062  1.00 83.44           O  
ATOM   4039  N   SER A 510     -59.062   6.664  48.906  1.00 82.50           N  
ATOM   4040  CA  SER A 510     -57.625   6.914  49.188  1.00 82.50           C  
ATOM   4041  C   SER A 510     -57.469   7.633  50.500  1.00 82.50           C  
ATOM   4042  CB  SER A 510     -57.000   7.738  48.062  1.00 82.50           C  
ATOM   4043  O   SER A 510     -56.500   7.352  51.250  1.00 82.50           O  
ATOM   4044  OG  SER A 510     -57.062   7.031  46.844  1.00 82.50           O  
ATOM   4045  N   ARG A 511     -58.344   8.656  50.812  1.00 83.56           N  
ATOM   4046  CA  ARG A 511     -58.312   9.398  52.062  1.00 83.56           C  
ATOM   4047  C   ARG A 511     -58.562   8.469  53.250  1.00 83.56           C  
ATOM   4048  CB  ARG A 511     -59.375  10.500  52.062  1.00 83.56           C  
ATOM   4049  O   ARG A 511     -57.875   8.578  54.281  1.00 83.56           O  
ATOM   4050  CG  ARG A 511     -59.281  11.477  53.219  1.00 83.56           C  
ATOM   4051  CD  ARG A 511     -60.250  12.625  53.062  1.00 83.56           C  
ATOM   4052  NE  ARG A 511     -61.625  12.172  53.250  1.00 83.56           N  
ATOM   4053  NH1 ARG A 511     -62.594  14.219  52.781  1.00 83.56           N  
ATOM   4054  NH2 ARG A 511     -63.906  12.422  53.281  1.00 83.56           N  
ATOM   4055  CZ  ARG A 511     -62.719  12.938  53.094  1.00 83.56           C  
ATOM   4056  N   LEU A 512     -59.531   7.512  53.188  1.00 80.31           N  
ATOM   4057  CA  LEU A 512     -59.906   6.547  54.219  1.00 80.31           C  
ATOM   4058  C   LEU A 512     -58.750   5.555  54.469  1.00 80.31           C  
ATOM   4059  CB  LEU A 512     -61.188   5.801  53.844  1.00 80.31           C  
ATOM   4060  O   LEU A 512     -58.469   5.219  55.625  1.00 80.31           O  
ATOM   4061  CG  LEU A 512     -62.469   6.586  53.938  1.00 80.31           C  
ATOM   4062  CD1 LEU A 512     -63.625   5.832  53.250  1.00 80.31           C  
ATOM   4063  CD2 LEU A 512     -62.844   6.859  55.375  1.00 80.31           C  
ATOM   4064  N   ASN A 513     -58.062   5.125  53.469  1.00 78.62           N  
ATOM   4065  CA  ASN A 513     -56.969   4.164  53.531  1.00 78.62           C  
ATOM   4066  C   ASN A 513     -55.656   4.816  54.000  1.00 78.62           C  
ATOM   4067  CB  ASN A 513     -56.750   3.521  52.156  1.00 78.62           C  
ATOM   4068  O   ASN A 513     -54.844   4.156  54.625  1.00 78.62           O  
ATOM   4069  CG  ASN A 513     -57.812   2.504  51.812  1.00 78.62           C  
ATOM   4070  ND2 ASN A 513     -58.062   2.332  50.500  1.00 78.62           N  
ATOM   4071  OD1 ASN A 513     -58.406   1.881  52.688  1.00 78.62           O  
ATOM   4072  N   ARG A 514     -55.500   6.156  53.719  1.00 75.38           N  
ATOM   4073  CA  ARG A 514     -54.375   6.930  54.219  1.00 75.38           C  
ATOM   4074  C   ARG A 514     -54.438   7.105  55.750  1.00 75.38           C  
ATOM   4075  CB  ARG A 514     -54.312   8.297  53.531  1.00 75.38           C  
ATOM   4076  O   ARG A 514     -53.438   7.125  56.406  1.00 75.38           O  
ATOM   4077  CG  ARG A 514     -53.719   8.266  52.125  1.00 75.38           C  
ATOM   4078  CD  ARG A 514     -53.844   9.617  51.438  1.00 75.38           C  
ATOM   4079  NE  ARG A 514     -53.156  10.672  52.219  1.00 75.38           N  
ATOM   4080  NH1 ARG A 514     -54.062  12.406  50.969  1.00 75.38           N  
ATOM   4081  NH2 ARG A 514     -52.656  12.852  52.719  1.00 75.38           N  
ATOM   4082  CZ  ARG A 514     -53.281  11.977  51.969  1.00 75.38           C  
ATOM   4083  N   GLU A 515     -55.750   7.312  56.156  1.00 69.31           N  
ATOM   4084  CA  GLU A 515     -56.031   7.609  57.531  1.00 69.31           C  
ATOM   4085  C   GLU A 515     -56.188   6.324  58.344  1.00 69.31           C  
ATOM   4086  CB  GLU A 515     -57.312   8.461  57.656  1.00 69.31           C  
ATOM   4087  O   GLU A 515     -56.312   6.371  59.594  1.00 69.31           O  
ATOM   4088  CG  GLU A 515     -57.156   9.875  57.156  1.00 69.31           C  
ATOM   4089  CD  GLU A 515     -58.406  10.719  57.281  1.00 69.31           C  
ATOM   4090  OE1 GLU A 515     -58.375  11.930  56.969  1.00 69.31           O  
ATOM   4091  OE2 GLU A 515     -59.438  10.156  57.719  1.00 69.31           O  
ATOM   4092  N   GLU A 516     -56.188   5.145  57.594  1.00 62.03           N  
ATOM   4093  CA  GLU A 516     -56.219   3.836  58.250  1.00 62.03           C  
ATOM   4094  C   GLU A 516     -54.875   3.520  58.906  1.00 62.03           C  
ATOM   4095  CB  GLU A 516     -56.562   2.746  57.250  1.00 62.03           C  
ATOM   4096  O   GLU A 516     -53.812   3.656  58.281  1.00 62.03           O  
ATOM   4097  CG  GLU A 516     -56.969   1.418  57.875  1.00 62.03           C  
ATOM   4098  CD  GLU A 516     -57.438   0.388  56.875  1.00 62.03           C  
ATOM   4099  OE1 GLU A 516     -57.781  -0.748  57.281  1.00 62.03           O  
ATOM   4100  OE2 GLU A 516     -57.500   0.720  55.656  1.00 62.03           O  
ATOM   4101  N   ILE A 517     -54.688   3.750  60.219  1.00 45.72           N  
ATOM   4102  CA  ILE A 517     -53.562   3.324  61.031  1.00 45.72           C  
ATOM   4103  C   ILE A 517     -53.469   1.801  61.062  1.00 45.72           C  
ATOM   4104  CB  ILE A 517     -53.688   3.857  62.500  1.00 45.72           C  
ATOM   4105  O   ILE A 517     -54.438   1.117  61.406  1.00 45.72           O  
ATOM   4106  CG1 ILE A 517     -53.812   5.387  62.500  1.00 45.72           C  
ATOM   4107  CG2 ILE A 517     -52.500   3.410  63.344  1.00 45.72           C  
ATOM   4108  CD1 ILE A 517     -54.031   5.992  63.875  1.00 45.72           C  
ATOM   4109  N   ASP A 518     -52.688   1.219  60.094  1.00 46.03           N  
ATOM   4110  CA  ASP A 518     -52.438  -0.216  60.188  1.00 46.03           C  
ATOM   4111  C   ASP A 518     -52.031  -0.604  61.594  1.00 46.03           C  
ATOM   4112  CB  ASP A 518     -51.375  -0.645  59.188  1.00 46.03           C  
ATOM   4113  O   ASP A 518     -51.156   0.050  62.188  1.00 46.03           O  
ATOM   4114  CG  ASP A 518     -51.938  -1.035  57.812  1.00 46.03           C  
ATOM   4115  OD1 ASP A 518     -53.156  -1.312  57.750  1.00 46.03           O  
ATOM   4116  OD2 ASP A 518     -51.188  -1.068  56.844  1.00 46.03           O  
ATOM   4117  N   GLY A 519     -52.906  -0.956  62.531  1.00 35.38           N  
ATOM   4118  CA  GLY A 519     -52.531  -1.680  63.719  1.00 35.38           C  
ATOM   4119  C   GLY A 519     -51.312  -2.553  63.562  1.00 35.38           C  
ATOM   4120  O   GLY A 519     -51.031  -3.033  62.469  1.00 35.38           O  
ATOM   4121  N   VAL A 520     -50.031  -2.197  64.000  1.00 31.62           N  
ATOM   4122  CA  VAL A 520     -48.844  -3.078  64.000  1.00 31.62           C  
ATOM   4123  C   VAL A 520     -49.312  -4.527  63.812  1.00 31.62           C  
ATOM   4124  CB  VAL A 520     -48.031  -2.934  65.312  1.00 31.62           C  
ATOM   4125  O   VAL A 520     -50.125  -5.031  64.625  1.00 31.62           O  
ATOM   4126  CG1 VAL A 520     -46.844  -3.898  65.312  1.00 31.62           C  
ATOM   4127  CG2 VAL A 520     -47.562  -1.493  65.500  1.00 31.62           C  
ATOM   4128  N   LYS A 521     -49.562  -5.066  62.656  1.00 33.69           N  
ATOM   4129  CA  LYS A 521     -49.688  -6.469  62.281  1.00 33.69           C  
ATOM   4130  C   LYS A 521     -48.469  -7.270  62.719  1.00 33.69           C  
ATOM   4131  CB  LYS A 521     -49.906  -6.598  60.781  1.00 33.69           C  
ATOM   4132  O   LYS A 521     -47.344  -6.945  62.344  1.00 33.69           O  
ATOM   4133  CG  LYS A 521     -51.344  -6.953  60.375  1.00 33.69           C  
ATOM   4134  CD  LYS A 521     -51.469  -7.176  58.875  1.00 33.69           C  
ATOM   4135  CE  LYS A 521     -52.875  -7.504  58.469  1.00 33.69           C  
ATOM   4136  NZ  LYS A 521     -53.031  -7.672  57.000  1.00 33.69           N  
ATOM   4137  N   LEU A 522     -48.406  -7.746  63.969  1.00 31.41           N  
ATOM   4138  CA  LEU A 522     -47.469  -8.742  64.500  1.00 31.41           C  
ATOM   4139  C   LEU A 522     -47.531 -10.023  63.656  1.00 31.41           C  
ATOM   4140  CB  LEU A 522     -47.781  -9.055  65.938  1.00 31.41           C  
ATOM   4141  O   LEU A 522     -48.562 -10.680  63.594  1.00 31.41           O  
ATOM   4142  CG  LEU A 522     -47.219  -8.094  67.000  1.00 31.41           C  
ATOM   4143  CD1 LEU A 522     -48.188  -7.891  68.125  1.00 31.41           C  
ATOM   4144  CD2 LEU A 522     -45.875  -8.609  67.500  1.00 31.41           C  
ATOM   4145  N   GLU A 523     -47.094 -10.016  62.375  1.00 36.94           N  
ATOM   4146  CA  GLU A 523     -46.969 -11.219  61.531  1.00 36.94           C  
ATOM   4147  C   GLU A 523     -46.062 -12.258  62.188  1.00 36.94           C  
ATOM   4148  CB  GLU A 523     -46.469 -10.859  60.156  1.00 36.94           C  
ATOM   4149  O   GLU A 523     -44.969 -11.938  62.625  1.00 36.94           O  
ATOM   4150  CG  GLU A 523     -47.562 -10.500  59.156  1.00 36.94           C  
ATOM   4151  CD  GLU A 523     -47.031 -10.328  57.750  1.00 36.94           C  
ATOM   4152  OE1 GLU A 523     -47.875 -10.094  56.812  1.00 36.94           O  
ATOM   4153  OE2 GLU A 523     -45.812 -10.430  57.531  1.00 36.94           O  
ATOM   4154  N   GLN A 524     -46.531 -13.234  63.031  1.00 34.38           N  
ATOM   4155  CA  GLN A 524     -46.375 -14.672  63.219  1.00 34.38           C  
ATOM   4156  C   GLN A 524     -45.469 -15.266  62.156  1.00 34.38           C  
ATOM   4157  CB  GLN A 524     -47.750 -15.367  63.156  1.00 34.38           C  
ATOM   4158  O   GLN A 524     -45.812 -15.273  60.969  1.00 34.38           O  
ATOM   4159  CG  GLN A 524     -48.312 -15.695  64.562  1.00 34.38           C  
ATOM   4160  CD  GLN A 524     -49.594 -16.516  64.500  1.00 34.38           C  
ATOM   4161  NE2 GLN A 524     -49.969 -17.078  65.625  1.00 34.38           N  
ATOM   4162  OE1 GLN A 524     -50.219 -16.625  63.406  1.00 34.38           O  
ATOM   4163  N   MET A 525     -44.062 -15.031  62.281  1.00 35.81           N  
ATOM   4164  CA  MET A 525     -43.125 -16.109  62.000  1.00 35.81           C  
ATOM   4165  C   MET A 525     -41.719 -15.789  62.531  1.00 35.81           C  
ATOM   4166  CB  MET A 525     -43.062 -16.375  60.469  1.00 35.81           C  
ATOM   4167  O   MET A 525     -41.188 -14.695  62.281  1.00 35.81           O  
ATOM   4168  CG  MET A 525     -44.250 -17.109  59.938  1.00 35.81           C  
ATOM   4169  SD  MET A 525     -43.969 -17.797  58.250  1.00 35.81           S  
ATOM   4170  CE  MET A 525     -45.250 -16.906  57.344  1.00 35.81           C  
ATOM   4171  N   GLY A 526     -41.469 -15.891  63.938  1.00 49.84           N  
ATOM   4172  CA  GLY A 526     -40.250 -16.391  64.562  1.00 49.84           C  
ATOM   4173  C   GLY A 526     -39.312 -15.281  65.000  1.00 49.84           C  
ATOM   4174  O   GLY A 526     -38.562 -15.469  66.000  1.00 49.84           O  
ATOM   4175  N   VAL A 527     -39.625 -14.016  64.812  1.00 45.81           N  
ATOM   4176  CA  VAL A 527     -38.719 -12.930  65.188  1.00 45.81           C  
ATOM   4177  C   VAL A 527     -39.312 -12.102  66.312  1.00 45.81           C  
ATOM   4178  CB  VAL A 527     -38.406 -12.031  63.938  1.00 45.81           C  
ATOM   4179  O   VAL A 527     -38.625 -11.664  67.188  1.00 45.81           O  
ATOM   4180  CG1 VAL A 527     -37.500 -10.875  64.375  1.00 45.81           C  
ATOM   4181  CG2 VAL A 527     -37.781 -12.852  62.812  1.00 45.81           C  
ATOM   4182  N   HIS A 528     -40.625 -12.039  66.500  1.00 47.88           N  
ATOM   4183  CA  HIS A 528     -41.281 -11.359  67.625  1.00 47.88           C  
ATOM   4184  C   HIS A 528     -41.375 -12.273  68.812  1.00 47.88           C  
ATOM   4185  CB  HIS A 528     -42.688 -10.898  67.188  1.00 47.88           C  
ATOM   4186  O   HIS A 528     -41.281 -11.805  69.938  1.00 47.88           O  
ATOM   4187  CG  HIS A 528     -42.688  -9.938  66.062  1.00 47.88           C  
ATOM   4188  CD2 HIS A 528     -43.469  -9.883  64.938  1.00 47.88           C  
ATOM   4189  ND1 HIS A 528     -41.812  -8.883  65.938  1.00 47.88           N  
ATOM   4190  CE1 HIS A 528     -42.062  -8.211  64.875  1.00 47.88           C  
ATOM   4191  NE2 HIS A 528     -43.062  -8.797  64.188  1.00 47.88           N  
ATOM   4192  N   GLN A 529     -41.500 -13.625  68.625  1.00 52.62           N  
ATOM   4193  CA  GLN A 529     -41.406 -14.625  69.688  1.00 52.62           C  
ATOM   4194  C   GLN A 529     -39.969 -14.758  70.188  1.00 52.62           C  
ATOM   4195  CB  GLN A 529     -41.938 -15.977  69.250  1.00 52.62           C  
ATOM   4196  O   GLN A 529     -39.719 -14.938  71.375  1.00 52.62           O  
ATOM   4197  CG  GLN A 529     -43.406 -16.188  69.438  1.00 52.62           C  
ATOM   4198  CD  GLN A 529     -43.938 -17.500  68.875  1.00 52.62           C  
ATOM   4199  NE2 GLN A 529     -45.062 -17.969  69.375  1.00 52.62           N  
ATOM   4200  OE1 GLN A 529     -43.281 -18.094  68.000  1.00 52.62           O  
ATOM   4201  N   ILE A 530     -39.062 -14.531  69.250  1.00 59.84           N  
ATOM   4202  CA  ILE A 530     -37.625 -14.539  69.500  1.00 59.84           C  
ATOM   4203  C   ILE A 530     -37.188 -13.211  70.125  1.00 59.84           C  
ATOM   4204  CB  ILE A 530     -36.812 -14.805  68.188  1.00 59.84           C  
ATOM   4205  O   ILE A 530     -36.375 -13.180  71.062  1.00 59.84           O  
ATOM   4206  CG1 ILE A 530     -37.125 -16.203  67.688  1.00 59.84           C  
ATOM   4207  CG2 ILE A 530     -35.312 -14.641  68.500  1.00 59.84           C  
ATOM   4208  CD1 ILE A 530     -36.562 -16.469  66.250  1.00 59.84           C  
ATOM   4209  N   LEU A 531     -37.750 -12.086  69.750  1.00 61.81           N  
ATOM   4210  CA  LEU A 531     -37.500 -10.766  70.312  1.00 61.81           C  
ATOM   4211  C   LEU A 531     -38.250 -10.594  71.625  1.00 61.81           C  
ATOM   4212  CB  LEU A 531     -37.906  -9.664  69.312  1.00 61.81           C  
ATOM   4213  O   LEU A 531     -37.750  -9.977  72.562  1.00 61.81           O  
ATOM   4214  CG  LEU A 531     -36.781  -9.094  68.438  1.00 61.81           C  
ATOM   4215  CD1 LEU A 531     -37.312  -8.844  67.000  1.00 61.81           C  
ATOM   4216  CD2 LEU A 531     -36.219  -7.812  69.062  1.00 61.81           C  
ATOM   4217  N   ALA A 532     -39.469 -11.172  71.812  1.00 62.56           N  
ATOM   4218  CA  ALA A 532     -40.250 -11.188  73.062  1.00 62.56           C  
ATOM   4219  C   ALA A 532     -39.625 -12.117  74.062  1.00 62.56           C  
ATOM   4220  CB  ALA A 532     -41.688 -11.609  72.750  1.00 62.56           C  
ATOM   4221  O   ALA A 532     -39.594 -11.805  75.250  1.00 62.56           O  
ATOM   4222  N   ILE A 533     -39.000 -13.273  73.625  1.00 69.88           N  
ATOM   4223  CA  ILE A 533     -38.250 -14.203  74.500  1.00 69.88           C  
ATOM   4224  C   ILE A 533     -36.906 -13.578  74.875  1.00 69.88           C  
ATOM   4225  CB  ILE A 533     -38.031 -15.555  73.812  1.00 69.88           C  
ATOM   4226  O   ILE A 533     -36.500 -13.672  76.062  1.00 69.88           O  
ATOM   4227  CG1 ILE A 533     -39.375 -16.281  73.562  1.00 69.88           C  
ATOM   4228  CG2 ILE A 533     -37.062 -16.422  74.625  1.00 69.88           C  
ATOM   4229  CD1 ILE A 533     -39.250 -17.531  72.750  1.00 69.88           C  
ATOM   4230  N   TYR A 534     -36.219 -12.859  73.875  1.00 69.31           N  
ATOM   4231  CA  TYR A 534     -35.000 -12.148  74.125  1.00 69.31           C  
ATOM   4232  C   TYR A 534     -35.219 -10.914  75.000  1.00 69.31           C  
ATOM   4233  CB  TYR A 534     -34.312 -11.742  72.812  1.00 69.31           C  
ATOM   4234  O   TYR A 534     -34.438 -10.609  75.875  1.00 69.31           O  
ATOM   4235  CG  TYR A 534     -33.094 -12.547  72.500  1.00 69.31           C  
ATOM   4236  CD1 TYR A 534     -31.844 -12.211  73.000  1.00 69.31           C  
ATOM   4237  CD2 TYR A 534     -33.156 -13.641  71.625  1.00 69.31           C  
ATOM   4238  CE1 TYR A 534     -30.719 -12.945  72.750  1.00 69.31           C  
ATOM   4239  CE2 TYR A 534     -32.031 -14.383  71.312  1.00 69.31           C  
ATOM   4240  OH  TYR A 534     -29.688 -14.766  71.562  1.00 69.31           O  
ATOM   4241  CZ  TYR A 534     -30.812 -14.031  71.875  1.00 69.31           C  
ATOM   4242  N   SER A 535     -36.281 -10.188  74.875  1.00 69.56           N  
ATOM   4243  CA  SER A 535     -36.656  -9.039  75.688  1.00 69.56           C  
ATOM   4244  C   SER A 535     -37.125  -9.461  77.062  1.00 69.56           C  
ATOM   4245  CB  SER A 535     -37.781  -8.242  75.000  1.00 69.56           C  
ATOM   4246  O   SER A 535     -36.781  -8.805  78.062  1.00 69.56           O  
ATOM   4247  OG  SER A 535     -38.312  -7.246  75.812  1.00 69.56           O  
ATOM   4248  N   THR A 536     -37.875 -10.602  77.188  1.00 74.31           N  
ATOM   4249  CA  THR A 536     -38.312 -11.172  78.438  1.00 74.31           C  
ATOM   4250  C   THR A 536     -37.094 -11.734  79.188  1.00 74.31           C  
ATOM   4251  CB  THR A 536     -39.344 -12.273  78.250  1.00 74.31           C  
ATOM   4252  O   THR A 536     -37.000 -11.594  80.438  1.00 74.31           O  
ATOM   4253  CG2 THR A 536     -40.688 -11.680  77.812  1.00 74.31           C  
ATOM   4254  OG1 THR A 536     -38.906 -13.164  77.188  1.00 74.31           O  
ATOM   4255  N   VAL A 537     -36.125 -12.383  78.500  1.00 75.31           N  
ATOM   4256  CA  VAL A 537     -34.906 -12.914  79.062  1.00 75.31           C  
ATOM   4257  C   VAL A 537     -34.000 -11.773  79.438  1.00 75.31           C  
ATOM   4258  CB  VAL A 537     -34.188 -13.852  78.062  1.00 75.31           C  
ATOM   4259  O   VAL A 537     -33.375 -11.812  80.562  1.00 75.31           O  
ATOM   4260  CG1 VAL A 537     -32.812 -14.289  78.625  1.00 75.31           C  
ATOM   4261  CG2 VAL A 537     -35.031 -15.070  77.750  1.00 75.31           C  
ATOM   4262  N   ALA A 538     -33.875 -10.734  78.688  1.00 72.94           N  
ATOM   4263  CA  ALA A 538     -33.062  -9.555  78.938  1.00 72.94           C  
ATOM   4264  C   ALA A 538     -33.656  -8.742  80.125  1.00 72.94           C  
ATOM   4265  CB  ALA A 538     -32.906  -8.688  77.688  1.00 72.94           C  
ATOM   4266  O   ALA A 538     -32.906  -8.250  81.000  1.00 72.94           O  
ATOM   4267  N   SER A 539     -35.031  -8.586  80.125  1.00 74.50           N  
ATOM   4268  CA  SER A 539     -35.688  -7.875  81.188  1.00 74.50           C  
ATOM   4269  C   SER A 539     -35.656  -8.664  82.500  1.00 74.50           C  
ATOM   4270  CB  SER A 539     -37.156  -7.594  80.812  1.00 74.50           C  
ATOM   4271  O   SER A 539     -35.469  -8.078  83.562  1.00 74.50           O  
ATOM   4272  OG  SER A 539     -37.938  -7.312  82.000  1.00 74.50           O  
ATOM   4273  N   SER A 540     -35.750 -10.031  82.438  1.00 77.00           N  
ATOM   4274  CA  SER A 540     -35.656 -10.898  83.625  1.00 77.00           C  
ATOM   4275  C   SER A 540     -34.219 -10.922  84.125  1.00 77.00           C  
ATOM   4276  CB  SER A 540     -36.094 -12.320  83.250  1.00 77.00           C  
ATOM   4277  O   SER A 540     -34.000 -10.969  85.312  1.00 77.00           O  
ATOM   4278  OG  SER A 540     -35.344 -12.844  82.188  1.00 77.00           O  
ATOM   4279  N   LEU A 541     -33.156 -10.836  83.312  1.00 76.19           N  
ATOM   4280  CA  LEU A 541     -31.750 -10.789  83.688  1.00 76.19           C  
ATOM   4281  C   LEU A 541     -31.406  -9.453  84.312  1.00 76.19           C  
ATOM   4282  CB  LEU A 541     -30.875 -11.008  82.438  1.00 76.19           C  
ATOM   4283  O   LEU A 541     -30.656  -9.406  85.312  1.00 76.19           O  
ATOM   4284  CG  LEU A 541     -29.578 -11.781  82.688  1.00 76.19           C  
ATOM   4285  CD1 LEU A 541     -29.734 -13.242  82.250  1.00 76.19           C  
ATOM   4286  CD2 LEU A 541     -28.422 -11.133  81.875  1.00 76.19           C  
ATOM   4287  N   VAL A 542     -31.953  -8.383  83.750  1.00 78.25           N  
ATOM   4288  CA  VAL A 542     -31.750  -7.055  84.375  1.00 78.25           C  
ATOM   4289  C   VAL A 542     -32.406  -6.973  85.750  1.00 78.25           C  
ATOM   4290  CB  VAL A 542     -32.312  -5.945  83.438  1.00 78.25           C  
ATOM   4291  O   VAL A 542     -31.844  -6.395  86.625  1.00 78.25           O  
ATOM   4292  CG1 VAL A 542     -32.250  -4.586  84.125  1.00 78.25           C  
ATOM   4293  CG2 VAL A 542     -31.516  -5.898  82.125  1.00 78.25           C  
ATOM   4294  N   LEU A 543     -33.625  -7.523  85.875  1.00 77.75           N  
ATOM   4295  CA  LEU A 543     -34.312  -7.570  87.125  1.00 77.75           C  
ATOM   4296  C   LEU A 543     -33.531  -8.430  88.125  1.00 77.75           C  
ATOM   4297  CB  LEU A 543     -35.719  -8.109  86.938  1.00 77.75           C  
ATOM   4298  O   LEU A 543     -33.438  -8.070  89.312  1.00 77.75           O  
ATOM   4299  CG  LEU A 543     -36.812  -7.082  86.625  1.00 77.75           C  
ATOM   4300  CD1 LEU A 543     -38.094  -7.777  86.125  1.00 77.75           C  
ATOM   4301  CD2 LEU A 543     -37.125  -6.242  87.875  1.00 77.75           C  
ATOM   4302  N   LEU A 544     -32.938  -9.594  87.750  1.00 80.12           N  
ATOM   4303  CA  LEU A 544     -32.156 -10.461  88.625  1.00 80.12           C  
ATOM   4304  C   LEU A 544     -30.859  -9.773  89.062  1.00 80.12           C  
ATOM   4305  CB  LEU A 544     -31.859 -11.781  87.938  1.00 80.12           C  
ATOM   4306  O   LEU A 544     -30.438  -9.875  90.188  1.00 80.12           O  
ATOM   4307  CG  LEU A 544     -32.969 -12.828  87.938  1.00 80.12           C  
ATOM   4308  CD1 LEU A 544     -32.594 -13.984  87.000  1.00 80.12           C  
ATOM   4309  CD2 LEU A 544     -33.250 -13.320  89.312  1.00 80.12           C  
ATOM   4310  N   ILE A 545     -30.234  -9.117  88.062  1.00 78.81           N  
ATOM   4311  CA  ILE A 545     -29.000  -8.375  88.312  1.00 78.81           C  
ATOM   4312  C   ILE A 545     -29.297  -7.223  89.312  1.00 78.81           C  
ATOM   4313  CB  ILE A 545     -28.359  -7.852  87.062  1.00 78.81           C  
ATOM   4314  O   ILE A 545     -28.516  -6.957  90.188  1.00 78.81           O  
ATOM   4315  CG1 ILE A 545     -27.875  -9.023  86.188  1.00 78.81           C  
ATOM   4316  CG2 ILE A 545     -27.219  -6.887  87.375  1.00 78.81           C  
ATOM   4317  CD1 ILE A 545     -27.375  -8.602  84.812  1.00 78.81           C  
ATOM   4318  N   SER A 546     -30.406  -6.543  89.062  1.00 78.69           N  
ATOM   4319  CA  SER A 546     -30.812  -5.441  89.938  1.00 78.69           C  
ATOM   4320  C   SER A 546     -31.188  -5.938  91.312  1.00 78.69           C  
ATOM   4321  CB  SER A 546     -32.000  -4.691  89.312  1.00 78.69           C  
ATOM   4322  O   SER A 546     -30.812  -5.316  92.312  1.00 78.69           O  
ATOM   4323  OG  SER A 546     -32.844  -5.570  88.562  1.00 78.69           O  
ATOM   4324  N   LEU A 547     -31.906  -7.051  91.438  1.00 81.94           N  
ATOM   4325  CA  LEU A 547     -32.250  -7.645  92.688  1.00 81.94           C  
ATOM   4326  C   LEU A 547     -31.000  -8.148  93.438  1.00 81.94           C  
ATOM   4327  CB  LEU A 547     -33.250  -8.789  92.500  1.00 81.94           C  
ATOM   4328  O   LEU A 547     -30.875  -8.023  94.625  1.00 81.94           O  
ATOM   4329  CG  LEU A 547     -34.719  -8.398  92.375  1.00 81.94           C  
ATOM   4330  CD1 LEU A 547     -35.531  -9.570  91.812  1.00 81.94           C  
ATOM   4331  CD2 LEU A 547     -35.281  -7.910  93.688  1.00 81.94           C  
ATOM   4332  N   GLY A 548     -30.047  -8.781  92.625  1.00 81.81           N  
ATOM   4333  CA  GLY A 548     -28.750  -9.164  93.188  1.00 81.81           C  
ATOM   4334  C   GLY A 548     -27.938  -7.984  93.688  1.00 81.81           C  
ATOM   4335  O   GLY A 548     -27.328  -8.062  94.750  1.00 81.81           O  
ATOM   4336  N   ALA A 549     -27.938  -6.891  92.938  1.00 78.62           N  
ATOM   4337  CA  ALA A 549     -27.219  -5.672  93.312  1.00 78.62           C  
ATOM   4338  C   ALA A 549     -27.844  -5.039  94.562  1.00 78.62           C  
ATOM   4339  CB  ALA A 549     -27.219  -4.676  92.188  1.00 78.62           C  
ATOM   4340  O   ALA A 549     -27.141  -4.574  95.438  1.00 78.62           O  
ATOM   4341  N   ILE A 550     -29.172  -5.059  94.625  1.00 80.44           N  
ATOM   4342  CA  ILE A 550     -29.906  -4.520  95.750  1.00 80.44           C  
ATOM   4343  C   ILE A 550     -29.688  -5.418  97.000  1.00 80.44           C  
ATOM   4344  CB  ILE A 550     -31.406  -4.387  95.438  1.00 80.44           C  
ATOM   4345  O   ILE A 550     -29.531  -4.926  98.125  1.00 80.44           O  
ATOM   4346  CG1 ILE A 550     -31.641  -3.297  94.438  1.00 80.44           C  
ATOM   4347  CG2 ILE A 550     -32.188  -4.086  96.750  1.00 80.44           C  
ATOM   4348  CD1 ILE A 550     -33.062  -3.244  93.875  1.00 80.44           C  
ATOM   4349  N   SER A 551     -29.766  -6.742  96.750  1.00 75.88           N  
ATOM   4350  CA  SER A 551     -29.516  -7.707  97.812  1.00 75.88           C  
ATOM   4351  C   SER A 551     -28.094  -7.598  98.375  1.00 75.88           C  
ATOM   4352  CB  SER A 551     -29.781  -9.133  97.312  1.00 75.88           C  
ATOM   4353  O   SER A 551     -27.859  -7.668  99.562  1.00 75.88           O  
ATOM   4354  OG  SER A 551     -31.109  -9.258  96.875  1.00 75.88           O  
ATOM   4355  N   PHE A 552     -27.062  -7.426  97.438  1.00 74.44           N  
ATOM   4356  CA  PHE A 552     -25.672  -7.211  97.812  1.00 74.44           C  
ATOM   4357  C   PHE A 552     -25.500  -5.871  98.500  1.00 74.44           C  
ATOM   4358  CB  PHE A 552     -24.781  -7.273  96.562  1.00 74.44           C  
ATOM   4359  O   PHE A 552     -24.734  -5.762  99.500  1.00 74.44           O  
ATOM   4360  CG  PHE A 552     -23.484  -8.031  96.812  1.00 74.44           C  
ATOM   4361  CD1 PHE A 552     -22.344  -7.379  97.250  1.00 74.44           C  
ATOM   4362  CD2 PHE A 552     -23.438  -9.398  96.562  1.00 74.44           C  
ATOM   4363  CE1 PHE A 552     -21.156  -8.078  97.438  1.00 74.44           C  
ATOM   4364  CE2 PHE A 552     -22.250 -10.102  96.750  1.00 74.44           C  
ATOM   4365  CZ  PHE A 552     -21.109  -9.445  97.188  1.00 74.44           C  
ATOM   4366  N   TRP A 553     -26.172  -4.879  98.000  1.00 76.19           N  
ATOM   4367  CA  TRP A 553     -26.188  -3.555  98.625  1.00 76.19           C  
ATOM   4368  C   TRP A 553     -26.844  -3.594 100.000  1.00 76.19           C  
ATOM   4369  CB  TRP A 553     -26.906  -2.549  97.750  1.00 76.19           C  
ATOM   4370  O   TRP A 553     -26.344  -2.996 100.938  1.00 76.19           O  
ATOM   4371  CG  TRP A 553     -26.828  -1.132  98.188  1.00 76.19           C  
ATOM   4372  CD1 TRP A 553     -25.734  -0.299  98.125  1.00 76.19           C  
ATOM   4373  CD2 TRP A 553     -27.875  -0.382  98.812  1.00 76.19           C  
ATOM   4374  CE2 TRP A 553     -27.344   0.900  99.125  1.00 76.19           C  
ATOM   4375  CE3 TRP A 553     -29.203  -0.670  99.188  1.00 76.19           C  
ATOM   4376  NE1 TRP A 553     -26.047   0.924  98.688  1.00 76.19           N  
ATOM   4377  CH2 TRP A 553     -29.406   1.586 100.062  1.00 76.19           C  
ATOM   4378  CZ2 TRP A 553     -28.109   1.894  99.750  1.00 76.19           C  
ATOM   4379  CZ3 TRP A 553     -29.953   0.320  99.812  1.00 76.19           C  
ATOM   4380  N   MET A 554     -27.938  -4.320 100.188  1.00 75.81           N  
ATOM   4381  CA  MET A 554     -28.672  -4.469 101.438  1.00 75.81           C  
ATOM   4382  C   MET A 554     -27.906  -5.359 102.375  1.00 75.81           C  
ATOM   4383  CB  MET A 554     -30.062  -5.043 101.188  1.00 75.81           C  
ATOM   4384  O   MET A 554     -27.953  -5.152 103.625  1.00 75.81           O  
ATOM   4385  CG  MET A 554     -31.047  -4.043 100.562  1.00 75.81           C  
ATOM   4386  SD  MET A 554     -32.781  -4.551 100.812  1.00 75.81           S  
ATOM   4387  CE  MET A 554     -33.625  -3.074 100.188  1.00 75.81           C  
ATOM   4388  N   CYS A 555     -27.031  -6.414 101.875  1.00 71.62           N  
ATOM   4389  CA  CYS A 555     -26.156  -7.258 102.688  1.00 71.62           C  
ATOM   4390  C   CYS A 555     -24.922  -6.488 103.188  1.00 71.62           C  
ATOM   4391  CB  CYS A 555     -25.734  -8.492 101.938  1.00 71.62           C  
ATOM   4392  O   CYS A 555     -24.422  -6.703 104.250  1.00 71.62           O  
ATOM   4393  SG  CYS A 555     -26.984  -9.797 101.875  1.00 71.62           S  
ATOM   4394  N   SER A 556     -24.422  -5.441 102.375  1.00 67.31           N  
ATOM   4395  CA  SER A 556     -23.250  -4.605 102.688  1.00 67.31           C  
ATOM   4396  C   SER A 556     -23.625  -3.455 103.562  1.00 67.31           C  
ATOM   4397  CB  SER A 556     -22.656  -4.055 101.375  1.00 67.31           C  
ATOM   4398  O   SER A 556     -22.797  -3.002 104.375  1.00 67.31           O  
ATOM   4399  OG  SER A 556     -21.688  -3.049 101.625  1.00 67.31           O  
ATOM   4400  N   ASN A 557     -24.953  -3.055 103.625  1.00 68.25           N  
ATOM   4401  CA  ASN A 557     -25.484  -1.955 104.438  1.00 68.25           C  
ATOM   4402  C   ASN A 557     -26.219  -2.465 105.688  1.00 68.25           C  
ATOM   4403  CB  ASN A 557     -26.422  -1.076 103.625  1.00 68.25           C  
ATOM   4404  O   ASN A 557     -26.688  -1.673 106.500  1.00 68.25           O  
ATOM   4405  CG  ASN A 557     -25.672   0.007 102.875  1.00 68.25           C  
ATOM   4406  ND2 ASN A 557     -26.359   0.658 101.938  1.00 68.25           N  
ATOM   4407  OD1 ASN A 557     -24.484   0.257 103.125  1.00 68.25           O  
ATOM   4408  N   GLY A 558     -26.109  -3.910 105.938  1.00 65.44           N  
ATOM   4409  CA  GLY A 558     -26.531  -4.469 107.250  1.00 65.44           C  
ATOM   4410  C   GLY A 558     -28.047  -4.566 107.375  1.00 65.44           C  
ATOM   4411  O   GLY A 558     -28.562  -4.809 108.438  1.00 65.44           O  
ATOM   4412  N   SER A 559     -28.953  -4.426 106.312  1.00 62.44           N  
ATOM   4413  CA  SER A 559     -30.422  -4.371 106.250  1.00 62.44           C  
ATOM   4414  C   SER A 559     -31.000  -5.684 105.750  1.00 62.44           C  
ATOM   4415  CB  SER A 559     -30.875  -3.221 105.375  1.00 62.44           C  
ATOM   4416  O   SER A 559     -32.188  -5.969 106.000  1.00 62.44           O  
ATOM   4417  OG  SER A 559     -30.891  -3.621 104.000  1.00 62.44           O  
ATOM   4418  N   LEU A 560     -30.219  -6.738 105.375  1.00 57.88           N  
ATOM   4419  CA  LEU A 560     -30.641  -8.070 104.938  1.00 57.88           C  
ATOM   4420  C   LEU A 560     -29.719  -9.133 105.500  1.00 57.88           C  
ATOM   4421  CB  LEU A 560     -30.688  -8.172 103.438  1.00 57.88           C  
ATOM   4422  O   LEU A 560     -28.484  -8.992 105.438  1.00 57.88           O  
ATOM   4423  CG  LEU A 560     -31.984  -8.680 102.812  1.00 57.88           C  
ATOM   4424  CD1 LEU A 560     -32.562  -7.656 101.812  1.00 57.88           C  
ATOM   4425  CD2 LEU A 560     -31.766 -10.023 102.125  1.00 57.88           C  
ATOM   4426  N   GLN A 561     -30.047  -9.945 106.500  1.00 56.19           N  
ATOM   4427  CA  GLN A 561     -29.391 -11.070 107.188  1.00 56.19           C  
ATOM   4428  C   GLN A 561     -29.344 -12.297 106.312  1.00 56.19           C  
ATOM   4429  CB  GLN A 561     -30.109 -11.406 108.500  1.00 56.19           C  
ATOM   4430  O   GLN A 561     -30.375 -12.773 105.812  1.00 56.19           O  
ATOM   4431  CG  GLN A 561     -29.375 -10.945 109.750  1.00 56.19           C  
ATOM   4432  CD  GLN A 561     -30.172 -11.195 111.000  1.00 56.19           C  
ATOM   4433  NE2 GLN A 561     -29.500 -11.086 112.188  1.00 56.19           N  
ATOM   4434  OE1 GLN A 561     -31.359 -11.492 111.000  1.00 56.19           O  
ATOM   4435  N   CYS A 562     -28.312 -12.430 105.312  1.00 55.25           N  
ATOM   4436  CA  CYS A 562     -28.094 -13.594 104.500  1.00 55.25           C  
ATOM   4437  C   CYS A 562     -27.609 -14.789 105.312  1.00 55.25           C  
ATOM   4438  CB  CYS A 562     -27.078 -13.281 103.375  1.00 55.25           C  
ATOM   4439  O   CYS A 562     -26.625 -14.688 106.000  1.00 55.25           O  
ATOM   4440  SG  CYS A 562     -27.797 -13.141 101.750  1.00 55.25           S  
ATOM   4441  N   ARG A 563     -28.422 -15.758 105.688  1.00 57.88           N  
ATOM   4442  CA  ARG A 563     -28.219 -17.031 106.375  1.00 57.88           C  
ATOM   4443  C   ARG A 563     -27.906 -18.141 105.375  1.00 57.88           C  
ATOM   4444  CB  ARG A 563     -29.453 -17.406 107.250  1.00 57.88           C  
ATOM   4445  O   ARG A 563     -27.750 -19.312 105.812  1.00 57.88           O  
ATOM   4446  CG  ARG A 563     -29.406 -16.922 108.688  1.00 57.88           C  
ATOM   4447  CD  ARG A 563     -30.641 -17.344 109.438  1.00 57.88           C  
ATOM   4448  NE  ARG A 563     -30.609 -16.812 110.812  1.00 57.88           N  
ATOM   4449  NH1 ARG A 563     -31.750 -18.594 111.750  1.00 57.88           N  
ATOM   4450  NH2 ARG A 563     -31.062 -16.844 113.062  1.00 57.88           N  
ATOM   4451  CZ  ARG A 563     -31.141 -17.422 111.875  1.00 57.88           C  
ATOM   4452  N   ILE A 564     -27.250 -17.812 104.250  1.00 52.59           N  
ATOM   4453  CA  ILE A 564     -26.797 -18.938 103.438  1.00 52.59           C  
ATOM   4454  C   ILE A 564     -25.281 -18.891 103.312  1.00 52.59           C  
ATOM   4455  CB  ILE A 564     -27.469 -18.922 102.062  1.00 52.59           C  
ATOM   4456  O   ILE A 564     -24.719 -17.859 102.938  1.00 52.59           O  
ATOM   4457  CG1 ILE A 564     -29.000 -19.016 102.188  1.00 52.59           C  
ATOM   4458  CG2 ILE A 564     -26.922 -20.047 101.188  1.00 52.59           C  
ATOM   4459  CD1 ILE A 564     -29.766 -18.703 100.938  1.00 52.59           C  
ATOM   4460  N   CYS A 565     -24.484 -19.656 104.125  1.00 38.47           N  
ATOM   4461  CA  CYS A 565     -23.094 -20.094 104.188  1.00 38.47           C  
ATOM   4462  C   CYS A 565     -22.703 -20.781 102.875  1.00 38.47           C  
ATOM   4463  CB  CYS A 565     -22.859 -21.031 105.375  1.00 38.47           C  
ATOM   4464  O   CYS A 565     -23.359 -21.734 102.438  1.00 38.47           O  
ATOM   4465  SG  CYS A 565     -22.797 -20.188 106.938  1.00 38.47           S  
ATOM   4466  N   ILE A 566     -22.031 -20.125 101.875  1.00 36.44           N  
ATOM   4467  CA  ILE A 566     -21.125 -20.906 101.000  1.00 36.44           C  
ATOM   4468  C   ILE A 566     -19.797 -21.109 101.750  1.00 36.44           C  
ATOM   4469  CB  ILE A 566     -20.906 -20.234  99.625  1.00 36.44           C  
ATOM   4470  O   ILE A 566     -19.266 -20.188 102.312  1.00 36.44           O  
ATOM   4471  CG1 ILE A 566     -22.234 -20.047  98.938  1.00 36.44           C  
ATOM   4472  CG2 ILE A 566     -19.922 -21.047  98.812  1.00 36.44           C  
ATOM   4473  CD1 ILE A 566     -22.125 -19.219  97.625  1.00 36.44           C  
TER    4474      ILE A 566                                                      
ENDMDL                                                                          
END                                                                             
