# Supplementary material for: Future Sequon Finder - A novel approach for predicting future N-linked glycosylation sequon locations on viral surface proteins
Source: PLoS One. 2025 Aug 14;20(8):e0328174. doi: 10.1371/journal.pone.0328174 (PMC12352829; doi:10.1371/journal.pone.0328174)
Supplement: S3 File — (ZIP) [file pone.0328174.s004.zip › S3_File/S3_File/Swine H1N1/ASwineJiangsuzg72010_9c223_unrelaxed_rank_001_alphafold2_ptm_model_1_seed_000.pdb]

MODEL     1                                                                     
ATOM      1  N   MET A   1     -74.125 -30.172  73.500  1.00 33.22           N  
ATOM      2  CA  MET A   1     -74.062 -30.828  72.250  1.00 33.22           C  
ATOM      3  C   MET A   1     -74.750 -29.953  71.188  1.00 33.22           C  
ATOM      4  CB  MET A   1     -74.750 -32.188  72.312  1.00 33.22           C  
ATOM      5  O   MET A   1     -75.938 -29.625  71.312  1.00 33.22           O  
ATOM      6  CG  MET A   1     -73.750 -33.344  72.438  1.00 33.22           C  
ATOM      7  SD  MET A   1     -74.500 -34.969  72.125  1.00 33.22           S  
ATOM      8  CE  MET A   1     -75.250 -35.344  73.688  1.00 33.22           C  
ATOM      9  N   GLU A   2     -74.125 -28.766  70.688  1.00 32.91           N  
ATOM     10  CA  GLU A   2     -73.500 -28.375  69.438  1.00 32.91           C  
ATOM     11  C   GLU A   2     -74.250 -27.234  68.812  1.00 32.91           C  
ATOM     12  CB  GLU A   2     -73.375 -29.578  68.500  1.00 32.91           C  
ATOM     13  O   GLU A   2     -75.312 -27.438  68.250  1.00 32.91           O  
ATOM     14  CG  GLU A   2     -72.188 -30.500  68.875  1.00 32.91           C  
ATOM     15  CD  GLU A   2     -71.688 -31.281  67.625  1.00 32.91           C  
ATOM     16  OE1 GLU A   2     -70.625 -31.906  67.750  1.00 32.91           O  
ATOM     17  OE2 GLU A   2     -72.438 -31.266  66.625  1.00 32.91           O  
ATOM     18  N   ALA A   3     -74.000 -25.922  69.188  1.00 28.97           N  
ATOM     19  CA  ALA A   3     -74.125 -24.578  68.688  1.00 28.97           C  
ATOM     20  C   ALA A   3     -73.125 -24.344  67.562  1.00 28.97           C  
ATOM     21  CB  ALA A   3     -73.938 -23.547  69.812  1.00 28.97           C  
ATOM     22  O   ALA A   3     -71.938 -24.406  67.750  1.00 28.97           O  
ATOM     23  N   LYS A   4     -73.438 -24.734  66.250  1.00 34.81           N  
ATOM     24  CA  LYS A   4     -72.625 -24.625  65.062  1.00 34.81           C  
ATOM     25  C   LYS A   4     -73.125 -23.453  64.188  1.00 34.81           C  
ATOM     26  CB  LYS A   4     -72.688 -25.922  64.250  1.00 34.81           C  
ATOM     27  O   LYS A   4     -74.250 -23.391  63.812  1.00 34.81           O  
ATOM     28  CG  LYS A   4     -71.625 -26.953  64.688  1.00 34.81           C  
ATOM     29  CD  LYS A   4     -71.625 -28.156  63.750  1.00 34.81           C  
ATOM     30  CE  LYS A   4     -70.625 -29.203  64.188  1.00 34.81           C  
ATOM     31  NZ  LYS A   4     -70.688 -30.438  63.375  1.00 34.81           N  
ATOM     32  N   LEU A   5     -72.562 -22.156  64.312  1.00 29.41           N  
ATOM     33  CA  LEU A   5     -71.625 -21.250  63.625  1.00 29.41           C  
ATOM     34  C   LEU A   5     -72.375 -20.562  62.469  1.00 29.41           C  
ATOM     35  CB  LEU A   5     -70.438 -22.000  63.125  1.00 29.41           C  
ATOM     36  O   LEU A   5     -72.750 -21.203  61.500  1.00 29.41           O  
ATOM     37  CG  LEU A   5     -69.125 -21.188  63.000  1.00 29.41           C  
ATOM     38  CD1 LEU A   5     -68.375 -21.172  64.312  1.00 29.41           C  
ATOM     39  CD2 LEU A   5     -68.250 -21.766  61.875  1.00 29.41           C  
ATOM     40  N   PHE A   6     -73.062 -19.516  62.719  1.00 30.98           N  
ATOM     41  CA  PHE A   6     -73.375 -18.250  62.062  1.00 30.98           C  
ATOM     42  C   PHE A   6     -72.062 -17.438  61.906  1.00 30.98           C  
ATOM     43  CB  PHE A   6     -74.375 -17.438  62.875  1.00 30.98           C  
ATOM     44  O   PHE A   6     -71.500 -17.016  62.875  1.00 30.98           O  
ATOM     45  CG  PHE A   6     -75.750 -17.328  62.219  1.00 30.98           C  
ATOM     46  CD1 PHE A   6     -76.000 -16.344  61.250  1.00 30.98           C  
ATOM     47  CD2 PHE A   6     -76.750 -18.219  62.531  1.00 30.98           C  
ATOM     48  CE1 PHE A   6     -77.250 -16.250  60.625  1.00 30.98           C  
ATOM     49  CE2 PHE A   6     -78.000 -18.125  61.906  1.00 30.98           C  
ATOM     50  CZ  PHE A   6     -78.250 -17.141  60.969  1.00 30.98           C  
ATOM     51  N   VAL A   7     -71.062 -17.859  61.062  1.00 30.08           N  
ATOM     52  CA  VAL A   7     -69.875 -17.094  60.656  1.00 30.08           C  
ATOM     53  C   VAL A   7     -70.125 -16.469  59.281  1.00 30.08           C  
ATOM     54  CB  VAL A   7     -68.625 -17.969  60.625  1.00 30.08           C  
ATOM     55  O   VAL A   7     -70.500 -17.156  58.344  1.00 30.08           O  
ATOM     56  CG1 VAL A   7     -67.438 -17.172  60.125  1.00 30.08           C  
ATOM     57  CG2 VAL A   7     -68.312 -18.516  62.031  1.00 30.08           C  
ATOM     58  N   LEU A   8     -70.875 -15.273  59.156  1.00 28.11           N  
ATOM     59  CA  LEU A   8     -70.562 -14.062  58.375  1.00 28.11           C  
ATOM     60  C   LEU A   8     -69.812 -14.398  57.094  1.00 28.11           C  
ATOM     61  CB  LEU A   8     -69.750 -13.086  59.219  1.00 28.11           C  
ATOM     62  O   LEU A   8     -68.688 -14.906  57.156  1.00 28.11           O  
ATOM     63  CG  LEU A   8     -70.250 -11.633  59.250  1.00 28.11           C  
ATOM     64  CD1 LEU A   8     -70.750 -11.266  60.625  1.00 28.11           C  
ATOM     65  CD2 LEU A   8     -69.125 -10.695  58.844  1.00 28.11           C  
ATOM     66  N   PHE A   9     -70.375 -15.008  56.094  1.00 26.62           N  
ATOM     67  CA  PHE A   9     -70.125 -15.000  54.656  1.00 26.62           C  
ATOM     68  C   PHE A   9     -70.000 -13.570  54.156  1.00 26.62           C  
ATOM     69  CB  PHE A   9     -71.312 -15.664  53.938  1.00 26.62           C  
ATOM     70  O   PHE A   9     -70.938 -12.797  54.125  1.00 26.62           O  
ATOM     71  CG  PHE A   9     -70.938 -16.875  53.156  1.00 26.62           C  
ATOM     72  CD1 PHE A   9     -70.562 -16.766  51.812  1.00 26.62           C  
ATOM     73  CD2 PHE A   9     -71.000 -18.141  53.719  1.00 26.62           C  
ATOM     74  CE1 PHE A   9     -70.188 -17.891  51.094  1.00 26.62           C  
ATOM     75  CE2 PHE A   9     -70.625 -19.266  53.000  1.00 26.62           C  
ATOM     76  CZ  PHE A   9     -70.250 -19.141  51.656  1.00 26.62           C  
ATOM     77  N   CYS A  10     -69.062 -12.703  54.719  1.00 26.89           N  
ATOM     78  CA  CYS A  10     -68.438 -11.625  53.969  1.00 26.89           C  
ATOM     79  C   CYS A  10     -67.312 -12.156  53.094  1.00 26.89           C  
ATOM     80  CB  CYS A  10     -67.875 -10.562  54.906  1.00 26.89           C  
ATOM     81  O   CYS A  10     -66.312 -12.750  53.594  1.00 26.89           O  
ATOM     82  SG  CYS A  10     -69.125  -9.414  55.531  1.00 26.89           S  
ATOM     83  N   ALA A  11     -67.500 -13.148  52.156  1.00 25.73           N  
ATOM     84  CA  ALA A  11     -66.750 -13.273  50.938  1.00 25.73           C  
ATOM     85  C   ALA A  11     -65.875 -12.039  50.688  1.00 25.73           C  
ATOM     86  CB  ALA A  11     -67.688 -13.500  49.750  1.00 25.73           C  
ATOM     87  O   ALA A  11     -66.375 -10.922  50.562  1.00 25.73           O  
ATOM     88  N   PHE A  12     -64.938 -11.578  51.562  1.00 27.62           N  
ATOM     89  CA  PHE A  12     -63.750 -10.727  51.281  1.00 27.62           C  
ATOM     90  C   PHE A  12     -63.250 -10.961  49.844  1.00 27.62           C  
ATOM     91  CB  PHE A  12     -62.656 -10.969  52.281  1.00 27.62           C  
ATOM     92  O   PHE A  12     -62.844 -12.070  49.531  1.00 27.62           O  
ATOM     93  CG  PHE A  12     -62.875 -10.273  53.594  1.00 27.62           C  
ATOM     94  CD1 PHE A  12     -62.594  -8.914  53.750  1.00 27.62           C  
ATOM     95  CD2 PHE A  12     -63.344 -10.969  54.688  1.00 27.62           C  
ATOM     96  CE1 PHE A  12     -62.781  -8.273  54.969  1.00 27.62           C  
ATOM     97  CE2 PHE A  12     -63.531 -10.336  55.906  1.00 27.62           C  
ATOM     98  CZ  PHE A  12     -63.250  -8.984  56.062  1.00 27.62           C  
ATOM     99  N   THR A  13     -64.062 -10.750  48.750  1.00 27.47           N  
ATOM    100  CA  THR A  13     -63.500 -10.461  47.438  1.00 27.47           C  
ATOM    101  C   THR A  13     -62.219  -9.641  47.594  1.00 27.47           C  
ATOM    102  CB  THR A  13     -64.500  -9.711  46.562  1.00 27.47           C  
ATOM    103  O   THR A  13     -62.188  -8.617  48.281  1.00 27.47           O  
ATOM    104  CG2 THR A  13     -65.688 -10.594  46.219  1.00 27.47           C  
ATOM    105  OG1 THR A  13     -64.938  -8.539  47.250  1.00 27.47           O  
ATOM    106  N   ALA A  14     -61.125 -10.125  48.281  1.00 30.64           N  
ATOM    107  CA  ALA A  14     -59.812  -9.492  48.094  1.00 30.64           C  
ATOM    108  C   ALA A  14     -59.812  -8.609  46.844  1.00 30.64           C  
ATOM    109  CB  ALA A  14     -58.719 -10.547  48.000  1.00 30.64           C  
ATOM    110  O   ALA A  14     -60.125  -9.078  45.750  1.00 30.64           O  
ATOM    111  N   LEU A  15     -60.625  -7.527  46.719  1.00 35.91           N  
ATOM    112  CA  LEU A  15     -60.531  -6.410  45.781  1.00 35.91           C  
ATOM    113  C   LEU A  15     -59.156  -6.371  45.125  1.00 35.91           C  
ATOM    114  CB  LEU A  15     -60.812  -5.086  46.500  1.00 35.91           C  
ATOM    115  O   LEU A  15     -58.125  -6.293  45.812  1.00 35.91           O  
ATOM    116  CG  LEU A  15     -62.125  -4.398  46.188  1.00 35.91           C  
ATOM    117  CD1 LEU A  15     -63.000  -4.348  47.438  1.00 35.91           C  
ATOM    118  CD2 LEU A  15     -61.875  -2.996  45.656  1.00 35.91           C  
ATOM    119  N   LYS A  16     -58.688  -7.328  44.219  1.00 45.09           N  
ATOM    120  CA  LYS A  16     -57.562  -7.191  43.312  1.00 45.09           C  
ATOM    121  C   LYS A  16     -57.281  -5.723  43.000  1.00 45.09           C  
ATOM    122  CB  LYS A  16     -57.812  -7.969  42.000  1.00 45.09           C  
ATOM    123  O   LYS A  16     -58.156  -5.023  42.438  1.00 45.09           O  
ATOM    124  CG  LYS A  16     -57.312  -9.398  42.031  1.00 45.09           C  
ATOM    125  CD  LYS A  16     -57.469 -10.086  40.688  1.00 45.09           C  
ATOM    126  CE  LYS A  16     -57.031 -11.539  40.750  1.00 45.09           C  
ATOM    127  NZ  LYS A  16     -57.312 -12.250  39.469  1.00 45.09           N  
ATOM    128  N   ALA A  17     -56.781  -4.918  43.938  1.00 57.06           N  
ATOM    129  CA  ALA A  17     -56.344  -3.537  43.719  1.00 57.06           C  
ATOM    130  C   ALA A  17     -55.656  -3.395  42.375  1.00 57.06           C  
ATOM    131  CB  ALA A  17     -55.438  -3.076  44.844  1.00 57.06           C  
ATOM    132  O   ALA A  17     -54.906  -4.266  41.969  1.00 57.06           O  
ATOM    133  N   ASP A  18     -56.250  -2.600  41.469  1.00 70.81           N  
ATOM    134  CA  ASP A  18     -55.750  -2.271  40.156  1.00 70.81           C  
ATOM    135  C   ASP A  18     -54.438  -1.514  40.250  1.00 70.81           C  
ATOM    136  CB  ASP A  18     -56.781  -1.447  39.375  1.00 70.81           C  
ATOM    137  O   ASP A  18     -54.250  -0.635  41.094  1.00 70.81           O  
ATOM    138  CG  ASP A  18     -58.031  -2.221  39.031  1.00 70.81           C  
ATOM    139  OD1 ASP A  18     -57.938  -3.414  38.688  1.00 70.81           O  
ATOM    140  OD2 ASP A  18     -59.125  -1.631  39.156  1.00 70.81           O  
ATOM    141  N   THR A  19     -53.312  -2.010  39.594  1.00 69.56           N  
ATOM    142  CA  THR A  19     -51.969  -1.480  39.594  1.00 69.56           C  
ATOM    143  C   THR A  19     -51.594  -0.892  38.250  1.00 69.56           C  
ATOM    144  CB  THR A  19     -50.938  -2.570  40.000  1.00 69.56           C  
ATOM    145  O   THR A  19     -51.969  -1.431  37.219  1.00 69.56           O  
ATOM    146  CG2 THR A  19     -49.562  -1.972  40.219  1.00 69.56           C  
ATOM    147  OG1 THR A  19     -51.375  -3.217  41.188  1.00 69.56           O  
ATOM    148  N   ILE A  20     -51.031   0.351  38.344  1.00 67.19           N  
ATOM    149  CA  ILE A  20     -50.469   0.940  37.125  1.00 67.19           C  
ATOM    150  C   ILE A  20     -48.969   1.124  37.281  1.00 67.19           C  
ATOM    151  CB  ILE A  20     -51.156   2.291  36.812  1.00 67.19           C  
ATOM    152  O   ILE A  20     -48.500   1.608  38.312  1.00 67.19           O  
ATOM    153  CG1 ILE A  20     -50.656   2.826  35.469  1.00 67.19           C  
ATOM    154  CG2 ILE A  20     -50.906   3.307  37.938  1.00 67.19           C  
ATOM    155  CD1 ILE A  20     -51.500   3.953  34.875  1.00 67.19           C  
ATOM    156  N   CYS A  21     -48.219   0.636  36.250  1.00 66.06           N  
ATOM    157  CA  CYS A  21     -46.781   0.730  36.281  1.00 66.06           C  
ATOM    158  C   CYS A  21     -46.281   1.542  35.094  1.00 66.06           C  
ATOM    159  CB  CYS A  21     -46.156  -0.663  36.250  1.00 66.06           C  
ATOM    160  O   CYS A  21     -46.750   1.391  33.969  1.00 66.06           O  
ATOM    161  SG  CYS A  21     -46.688  -1.714  37.625  1.00 66.06           S  
ATOM    162  N   VAL A  22     -45.344   2.443  35.406  1.00 63.41           N  
ATOM    163  CA  VAL A  22     -44.750   3.309  34.406  1.00 63.41           C  
ATOM    164  C   VAL A  22     -43.344   2.797  34.062  1.00 63.41           C  
ATOM    165  CB  VAL A  22     -44.656   4.773  34.875  1.00 63.41           C  
ATOM    166  O   VAL A  22     -42.500   2.613  34.938  1.00 63.41           O  
ATOM    167  CG1 VAL A  22     -44.062   5.668  33.812  1.00 63.41           C  
ATOM    168  CG2 VAL A  22     -46.062   5.281  35.281  1.00 63.41           C  
ATOM    169  N   GLY A  23     -43.156   2.258  32.875  1.00 57.94           N  
ATOM    170  CA  GLY A  23     -41.875   1.776  32.375  1.00 57.94           C  
ATOM    171  C   GLY A  23     -41.969   1.069  31.047  1.00 57.94           C  
ATOM    172  O   GLY A  23     -43.031   1.027  30.422  1.00 57.94           O  
ATOM    173  N   TYR A  24     -40.781   0.672  30.500  1.00 54.34           N  
ATOM    174  CA  TYR A  24     -40.719  -0.038  29.219  1.00 54.34           C  
ATOM    175  C   TYR A  24     -40.844  -1.541  29.422  1.00 54.34           C  
ATOM    176  CB  TYR A  24     -39.406   0.266  28.500  1.00 54.34           C  
ATOM    177  O   TYR A  24     -40.500  -2.064  30.484  1.00 54.34           O  
ATOM    178  CG  TYR A  24     -39.250   1.708  28.062  1.00 54.34           C  
ATOM    179  CD1 TYR A  24     -39.906   2.186  26.938  1.00 54.34           C  
ATOM    180  CD2 TYR A  24     -38.469   2.596  28.797  1.00 54.34           C  
ATOM    181  CE1 TYR A  24     -39.781   3.514  26.531  1.00 54.34           C  
ATOM    182  CE2 TYR A  24     -38.344   3.924  28.406  1.00 54.34           C  
ATOM    183  OH  TYR A  24     -38.875   5.688  26.891  1.00 54.34           O  
ATOM    184  CZ  TYR A  24     -39.000   4.375  27.281  1.00 54.34           C  
ATOM    185  N   HIS A  25     -41.531  -2.379  28.547  1.00 50.91           N  
ATOM    186  CA  HIS A  25     -41.625  -3.832  28.484  1.00 50.91           C  
ATOM    187  C   HIS A  25     -40.219  -4.461  28.328  1.00 50.91           C  
ATOM    188  CB  HIS A  25     -42.531  -4.266  27.328  1.00 50.91           C  
ATOM    189  O   HIS A  25     -39.438  -4.012  27.516  1.00 50.91           O  
ATOM    190  CG  HIS A  25     -43.969  -4.137  27.625  1.00 50.91           C  
ATOM    191  CD2 HIS A  25     -44.875  -3.195  27.266  1.00 50.91           C  
ATOM    192  ND1 HIS A  25     -44.656  -5.059  28.391  1.00 50.91           N  
ATOM    193  CE1 HIS A  25     -45.938  -4.688  28.484  1.00 50.91           C  
ATOM    194  NE2 HIS A  25     -46.094  -3.559  27.812  1.00 50.91           N  
ATOM    195  N   ALA A  26     -39.719  -5.156  29.375  1.00 51.78           N  
ATOM    196  CA  ALA A  26     -38.500  -5.934  29.328  1.00 51.78           C  
ATOM    197  C   ALA A  26     -38.562  -6.996  28.234  1.00 51.78           C  
ATOM    198  CB  ALA A  26     -38.219  -6.582  30.688  1.00 51.78           C  
ATOM    199  O   ALA A  26     -39.594  -7.602  28.016  1.00 51.78           O  
ATOM    200  N   ASN A  27     -37.719  -6.902  27.281  1.00 54.81           N  
ATOM    201  CA  ASN A  27     -37.500  -7.906  26.250  1.00 54.81           C  
ATOM    202  C   ASN A  27     -36.438  -8.922  26.656  1.00 54.81           C  
ATOM    203  CB  ASN A  27     -37.125  -7.242  24.922  1.00 54.81           C  
ATOM    204  O   ASN A  27     -35.656  -8.664  27.562  1.00 54.81           O  
ATOM    205  CG  ASN A  27     -35.750  -6.629  24.953  1.00 54.81           C  
ATOM    206  ND2 ASN A  27     -35.375  -5.938  23.891  1.00 54.81           N  
ATOM    207  OD1 ASN A  27     -35.000  -6.773  25.938  1.00 54.81           O  
ATOM    208  N   ASN A  28     -36.688 -10.219  26.531  1.00 61.00           N  
ATOM    209  CA  ASN A  28     -35.719 -11.281  26.766  1.00 61.00           C  
ATOM    210  C   ASN A  28     -34.469 -11.078  25.922  1.00 61.00           C  
ATOM    211  CB  ASN A  28     -36.344 -12.648  26.484  1.00 61.00           C  
ATOM    212  O   ASN A  28     -33.938 -12.031  25.328  1.00 61.00           O  
ATOM    213  CG  ASN A  28     -35.594 -13.781  27.188  1.00 61.00           C  
ATOM    214  ND2 ASN A  28     -36.062 -15.000  27.000  1.00 61.00           N  
ATOM    215  OD1 ASN A  28     -34.625 -13.547  27.891  1.00 61.00           O  
ATOM    216  N   SER A  29     -34.000  -9.844  25.766  1.00 66.00           N  
ATOM    217  CA  SER A  29     -32.844  -9.594  24.922  1.00 66.00           C  
ATOM    218  C   SER A  29     -31.547  -9.773  25.719  1.00 66.00           C  
ATOM    219  CB  SER A  29     -32.906  -8.188  24.328  1.00 66.00           C  
ATOM    220  O   SER A  29     -31.484  -9.438  26.906  1.00 66.00           O  
ATOM    221  OG  SER A  29     -31.703  -7.902  23.609  1.00 66.00           O  
ATOM    222  N   THR A  30     -30.578 -10.430  25.172  1.00 77.19           N  
ATOM    223  CA  THR A  30     -29.250 -10.633  25.750  1.00 77.19           C  
ATOM    224  C   THR A  30     -28.266  -9.617  25.188  1.00 77.19           C  
ATOM    225  CB  THR A  30     -28.734 -12.055  25.453  1.00 77.19           C  
ATOM    226  O   THR A  30     -27.062  -9.727  25.406  1.00 77.19           O  
ATOM    227  CG2 THR A  30     -29.641 -13.109  26.109  1.00 77.19           C  
ATOM    228  OG1 THR A  30     -28.719 -12.273  24.047  1.00 77.19           O  
ATOM    229  N   ASP A  31     -28.859  -8.641  24.484  1.00 83.12           N  
ATOM    230  CA  ASP A  31     -27.969  -7.680  23.828  1.00 83.12           C  
ATOM    231  C   ASP A  31     -27.391  -6.691  24.844  1.00 83.12           C  
ATOM    232  CB  ASP A  31     -28.719  -6.926  22.734  1.00 83.12           C  
ATOM    233  O   ASP A  31     -28.109  -6.211  25.719  1.00 83.12           O  
ATOM    234  CG  ASP A  31     -28.922  -7.754  21.469  1.00 83.12           C  
ATOM    235  OD1 ASP A  31     -28.422  -8.898  21.406  1.00 83.12           O  
ATOM    236  OD2 ASP A  31     -29.578  -7.258  20.531  1.00 83.12           O  
ATOM    237  N   THR A  32     -26.125  -6.395  24.750  1.00 86.06           N  
ATOM    238  CA  THR A  32     -25.453  -5.430  25.609  1.00 86.06           C  
ATOM    239  C   THR A  32     -24.688  -4.402  24.797  1.00 86.06           C  
ATOM    240  CB  THR A  32     -24.500  -6.129  26.594  1.00 86.06           C  
ATOM    241  O   THR A  32     -24.203  -4.707  23.703  1.00 86.06           O  
ATOM    242  CG2 THR A  32     -25.234  -7.137  27.469  1.00 86.06           C  
ATOM    243  OG1 THR A  32     -23.484  -6.812  25.859  1.00 86.06           O  
ATOM    244  N   VAL A  33     -24.734  -3.189  25.359  1.00 86.44           N  
ATOM    245  CA  VAL A  33     -23.953  -2.133  24.734  1.00 86.44           C  
ATOM    246  C   VAL A  33     -23.094  -1.434  25.797  1.00 86.44           C  
ATOM    247  CB  VAL A  33     -24.844  -1.105  24.016  1.00 86.44           C  
ATOM    248  O   VAL A  33     -23.406  -1.489  26.984  1.00 86.44           O  
ATOM    249  CG1 VAL A  33     -25.656  -1.782  22.906  1.00 86.44           C  
ATOM    250  CG2 VAL A  33     -25.766  -0.404  25.016  1.00 86.44           C  
ATOM    251  N   ASP A  34     -22.016  -0.764  25.344  1.00 84.94           N  
ATOM    252  CA  ASP A  34     -21.188   0.049  26.234  1.00 84.94           C  
ATOM    253  C   ASP A  34     -21.547   1.526  26.125  1.00 84.94           C  
ATOM    254  CB  ASP A  34     -19.703  -0.146  25.906  1.00 84.94           C  
ATOM    255  O   ASP A  34     -21.875   2.014  25.047  1.00 84.94           O  
ATOM    256  CG  ASP A  34     -19.203  -1.552  26.203  1.00 84.94           C  
ATOM    257  OD1 ASP A  34     -19.828  -2.254  27.031  1.00 84.94           O  
ATOM    258  OD2 ASP A  34     -18.188  -1.960  25.594  1.00 84.94           O  
ATOM    259  N   THR A  35     -21.578   2.170  27.250  1.00 79.69           N  
ATOM    260  CA  THR A  35     -21.703   3.621  27.312  1.00 79.69           C  
ATOM    261  C   THR A  35     -20.438   4.266  27.844  1.00 79.69           C  
ATOM    262  CB  THR A  35     -22.906   4.043  28.172  1.00 79.69           C  
ATOM    263  O   THR A  35     -19.500   3.566  28.234  1.00 79.69           O  
ATOM    264  CG2 THR A  35     -24.156   3.246  27.797  1.00 79.69           C  
ATOM    265  OG1 THR A  35     -22.609   3.814  29.547  1.00 79.69           O  
ATOM    266  N   ILE A  36     -20.422   5.594  27.906  1.00 70.44           N  
ATOM    267  CA  ILE A  36     -19.266   6.320  28.422  1.00 70.44           C  
ATOM    268  C   ILE A  36     -19.047   5.977  29.891  1.00 70.44           C  
ATOM    269  CB  ILE A  36     -19.438   7.848  28.250  1.00 70.44           C  
ATOM    270  O   ILE A  36     -17.891   5.875  30.344  1.00 70.44           O  
ATOM    271  CG1 ILE A  36     -19.453   8.219  26.766  1.00 70.44           C  
ATOM    272  CG2 ILE A  36     -18.328   8.602  28.984  1.00 70.44           C  
ATOM    273  CD1 ILE A  36     -19.828   9.672  26.500  1.00 70.44           C  
ATOM    274  N   LEU A  37     -20.141   5.684  30.578  1.00 68.44           N  
ATOM    275  CA  LEU A  37     -20.125   5.578  32.031  1.00 68.44           C  
ATOM    276  C   LEU A  37     -20.234   4.121  32.469  1.00 68.44           C  
ATOM    277  CB  LEU A  37     -21.266   6.391  32.656  1.00 68.44           C  
ATOM    278  O   LEU A  37     -19.734   3.758  33.562  1.00 68.44           O  
ATOM    279  CG  LEU A  37     -21.219   7.902  32.438  1.00 68.44           C  
ATOM    280  CD1 LEU A  37     -22.516   8.547  32.906  1.00 68.44           C  
ATOM    281  CD2 LEU A  37     -20.016   8.516  33.125  1.00 68.44           C  
ATOM    282  N   GLU A  38     -20.891   3.293  31.625  1.00 74.38           N  
ATOM    283  CA  GLU A  38     -21.172   1.920  32.031  1.00 74.38           C  
ATOM    284  C   GLU A  38     -20.844   0.931  30.938  1.00 74.38           C  
ATOM    285  CB  GLU A  38     -22.641   1.770  32.438  1.00 74.38           C  
ATOM    286  O   GLU A  38     -21.109   1.190  29.750  1.00 74.38           O  
ATOM    287  CG  GLU A  38     -23.031   2.602  33.656  1.00 74.38           C  
ATOM    288  CD  GLU A  38     -24.516   2.506  34.000  1.00 74.38           C  
ATOM    289  OE1 GLU A  38     -25.047   3.438  34.656  1.00 74.38           O  
ATOM    290  OE2 GLU A  38     -25.141   1.491  33.625  1.00 74.38           O  
ATOM    291  N   LYS A  39     -20.203  -0.191  31.312  1.00 82.88           N  
ATOM    292  CA  LYS A  39     -19.922  -1.266  30.359  1.00 82.88           C  
ATOM    293  C   LYS A  39     -20.969  -2.371  30.453  1.00 82.88           C  
ATOM    294  CB  LYS A  39     -18.531  -1.845  30.594  1.00 82.88           C  
ATOM    295  O   LYS A  39     -21.531  -2.604  31.531  1.00 82.88           O  
ATOM    296  CG  LYS A  39     -17.391  -0.899  30.234  1.00 82.88           C  
ATOM    297  CD  LYS A  39     -16.047  -1.611  30.234  1.00 82.88           C  
ATOM    298  CE  LYS A  39     -14.922  -0.686  29.797  1.00 82.88           C  
ATOM    299  NZ  LYS A  39     -13.602  -1.389  29.766  1.00 82.88           N  
ATOM    300  N   ASN A  40     -21.406  -3.014  29.328  1.00 83.88           N  
ATOM    301  CA  ASN A  40     -22.281  -4.180  29.234  1.00 83.88           C  
ATOM    302  C   ASN A  40     -23.688  -3.861  29.719  1.00 83.88           C  
ATOM    303  CB  ASN A  40     -21.688  -5.352  30.031  1.00 83.88           C  
ATOM    304  O   ASN A  40     -24.250  -4.598  30.531  1.00 83.88           O  
ATOM    305  CG  ASN A  40     -20.391  -5.867  29.438  1.00 83.88           C  
ATOM    306  ND2 ASN A  40     -19.469  -6.266  30.297  1.00 83.88           N  
ATOM    307  OD1 ASN A  40     -20.234  -5.906  28.219  1.00 83.88           O  
ATOM    308  N   VAL A  41     -24.188  -2.758  29.250  1.00 78.75           N  
ATOM    309  CA  VAL A  41     -25.547  -2.354  29.547  1.00 78.75           C  
ATOM    310  C   VAL A  41     -26.531  -3.172  28.719  1.00 78.75           C  
ATOM    311  CB  VAL A  41     -25.766  -0.844  29.297  1.00 78.75           C  
ATOM    312  O   VAL A  41     -26.406  -3.225  27.484  1.00 78.75           O  
ATOM    313  CG1 VAL A  41     -27.203  -0.441  29.625  1.00 78.75           C  
ATOM    314  CG2 VAL A  41     -24.781  -0.019  30.125  1.00 78.75           C  
ATOM    315  N   THR A  42     -27.375  -3.881  29.344  1.00 79.94           N  
ATOM    316  CA  THR A  42     -28.359  -4.688  28.656  1.00 79.94           C  
ATOM    317  C   THR A  42     -29.406  -3.799  27.984  1.00 79.94           C  
ATOM    318  CB  THR A  42     -29.062  -5.676  29.609  1.00 79.94           C  
ATOM    319  O   THR A  42     -30.000  -2.926  28.641  1.00 79.94           O  
ATOM    320  CG2 THR A  42     -28.062  -6.703  30.141  1.00 79.94           C  
ATOM    321  OG1 THR A  42     -29.609  -4.949  30.703  1.00 79.94           O  
ATOM    322  N   VAL A  43     -29.688  -4.008  26.719  1.00 76.69           N  
ATOM    323  CA  VAL A  43     -30.625  -3.193  25.969  1.00 76.69           C  
ATOM    324  C   VAL A  43     -31.625  -4.094  25.250  1.00 76.69           C  
ATOM    325  CB  VAL A  43     -29.906  -2.271  24.969  1.00 76.69           C  
ATOM    326  O   VAL A  43     -31.359  -5.285  25.047  1.00 76.69           O  
ATOM    327  CG1 VAL A  43     -29.000  -1.275  25.688  1.00 76.69           C  
ATOM    328  CG2 VAL A  43     -29.094  -3.102  23.969  1.00 76.69           C  
ATOM    329  N   THR A  44     -32.719  -3.566  24.906  1.00 70.56           N  
ATOM    330  CA  THR A  44     -33.812  -4.301  24.266  1.00 70.56           C  
ATOM    331  C   THR A  44     -33.438  -4.637  22.812  1.00 70.56           C  
ATOM    332  CB  THR A  44     -35.125  -3.498  24.297  1.00 70.56           C  
ATOM    333  O   THR A  44     -33.844  -5.684  22.297  1.00 70.56           O  
ATOM    334  CG2 THR A  44     -35.625  -3.332  25.719  1.00 70.56           C  
ATOM    335  OG1 THR A  44     -34.875  -2.201  23.719  1.00 70.56           O  
ATOM    336  N   HIS A  45     -32.688  -3.787  22.188  1.00 75.50           N  
ATOM    337  CA  HIS A  45     -32.219  -3.996  20.828  1.00 75.50           C  
ATOM    338  C   HIS A  45     -30.906  -3.250  20.562  1.00 75.50           C  
ATOM    339  CB  HIS A  45     -33.281  -3.553  19.828  1.00 75.50           C  
ATOM    340  O   HIS A  45     -30.703  -2.150  21.094  1.00 75.50           O  
ATOM    341  CG  HIS A  45     -32.938  -3.861  18.406  1.00 75.50           C  
ATOM    342  CD2 HIS A  45     -32.562  -3.053  17.375  1.00 75.50           C  
ATOM    343  ND1 HIS A  45     -32.938  -5.141  17.891  1.00 75.50           N  
ATOM    344  CE1 HIS A  45     -32.594  -5.105  16.609  1.00 75.50           C  
ATOM    345  NE2 HIS A  45     -32.344  -3.850  16.281  1.00 75.50           N  
ATOM    346  N   SER A  46     -30.047  -3.814  19.812  1.00 85.44           N  
ATOM    347  CA  SER A  46     -28.812  -3.172  19.391  1.00 85.44           C  
ATOM    348  C   SER A  46     -28.422  -3.600  17.984  1.00 85.44           C  
ATOM    349  CB  SER A  46     -27.672  -3.498  20.359  1.00 85.44           C  
ATOM    350  O   SER A  46     -28.844  -4.652  17.500  1.00 85.44           O  
ATOM    351  OG  SER A  46     -27.312  -4.863  20.281  1.00 85.44           O  
ATOM    352  N   VAL A  47     -27.766  -2.750  17.328  1.00 85.75           N  
ATOM    353  CA  VAL A  47     -27.250  -3.062  16.000  1.00 85.75           C  
ATOM    354  C   VAL A  47     -25.734  -2.889  15.977  1.00 85.75           C  
ATOM    355  CB  VAL A  47     -27.906  -2.176  14.914  1.00 85.75           C  
ATOM    356  O   VAL A  47     -25.203  -1.968  16.594  1.00 85.75           O  
ATOM    357  CG1 VAL A  47     -29.391  -2.500  14.781  1.00 85.75           C  
ATOM    358  CG2 VAL A  47     -27.703  -0.697  15.250  1.00 85.75           C  
ATOM    359  N   ASN A  48     -25.062  -3.877  15.344  1.00 89.12           N  
ATOM    360  CA  ASN A  48     -23.625  -3.742  15.156  1.00 89.12           C  
ATOM    361  C   ASN A  48     -23.297  -2.912  13.914  1.00 89.12           C  
ATOM    362  CB  ASN A  48     -22.969  -5.121  15.062  1.00 89.12           C  
ATOM    363  O   ASN A  48     -23.812  -3.184  12.828  1.00 89.12           O  
ATOM    364  CG  ASN A  48     -21.469  -5.059  15.250  1.00 89.12           C  
ATOM    365  ND2 ASN A  48     -20.812  -6.203  15.109  1.00 89.12           N  
ATOM    366  OD1 ASN A  48     -20.906  -3.994  15.508  1.00 89.12           O  
ATOM    367  N   LEU A  49     -22.500  -1.928  14.086  1.00 86.81           N  
ATOM    368  CA  LEU A  49     -22.172  -1.001  13.000  1.00 86.81           C  
ATOM    369  C   LEU A  49     -20.891  -1.415  12.289  1.00 86.81           C  
ATOM    370  CB  LEU A  49     -22.031   0.425  13.539  1.00 86.81           C  
ATOM    371  O   LEU A  49     -20.375  -0.671  11.453  1.00 86.81           O  
ATOM    372  CG  LEU A  49     -23.281   1.031  14.188  1.00 86.81           C  
ATOM    373  CD1 LEU A  49     -22.984   2.432  14.711  1.00 86.81           C  
ATOM    374  CD2 LEU A  49     -24.438   1.064  13.188  1.00 86.81           C  
ATOM    375  N   LEU A  50     -20.391  -2.564  12.656  1.00 89.50           N  
ATOM    376  CA  LEU A  50     -19.141  -3.057  12.086  1.00 89.50           C  
ATOM    377  C   LEU A  50     -19.406  -4.191  11.102  1.00 89.50           C  
ATOM    378  CB  LEU A  50     -18.203  -3.533  13.195  1.00 89.50           C  
ATOM    379  O   LEU A  50     -20.078  -5.168  11.438  1.00 89.50           O  
ATOM    380  CG  LEU A  50     -16.750  -3.803  12.789  1.00 89.50           C  
ATOM    381  CD1 LEU A  50     -16.016  -2.488  12.555  1.00 89.50           C  
ATOM    382  CD2 LEU A  50     -16.047  -4.641  13.852  1.00 89.50           C  
ATOM    383  N   GLU A  51     -18.891  -4.020   9.812  1.00 89.19           N  
ATOM    384  CA  GLU A  51     -18.906  -5.086   8.820  1.00 89.19           C  
ATOM    385  C   GLU A  51     -17.719  -6.016   8.984  1.00 89.19           C  
ATOM    386  CB  GLU A  51     -18.922  -4.496   7.402  1.00 89.19           C  
ATOM    387  O   GLU A  51     -16.562  -5.566   8.992  1.00 89.19           O  
ATOM    388  CG  GLU A  51     -18.969  -5.547   6.301  1.00 89.19           C  
ATOM    389  CD  GLU A  51     -20.281  -6.324   6.262  1.00 89.19           C  
ATOM    390  OE1 GLU A  51     -20.234  -7.574   6.367  1.00 89.19           O  
ATOM    391  OE2 GLU A  51     -21.344  -5.684   6.129  1.00 89.19           O  
ATOM    392  N   ASN A  52     -18.047  -7.281   9.156  1.00 88.06           N  
ATOM    393  CA  ASN A  52     -16.938  -8.227   9.328  1.00 88.06           C  
ATOM    394  C   ASN A  52     -17.016  -9.352   8.305  1.00 88.06           C  
ATOM    395  CB  ASN A  52     -16.953  -8.797  10.750  1.00 88.06           C  
ATOM    396  O   ASN A  52     -16.141 -10.227   8.273  1.00 88.06           O  
ATOM    397  CG  ASN A  52     -18.234  -9.531  11.078  1.00 88.06           C  
ATOM    398  ND2 ASN A  52     -18.375  -9.953  12.328  1.00 88.06           N  
ATOM    399  OD1 ASN A  52     -19.094  -9.711  10.219  1.00 88.06           O  
ATOM    400  N   SER A  53     -18.031  -9.281   7.453  1.00 88.50           N  
ATOM    401  CA  SER A  53     -18.234 -10.328   6.465  1.00 88.50           C  
ATOM    402  C   SER A  53     -17.656  -9.938   5.113  1.00 88.50           C  
ATOM    403  CB  SER A  53     -19.719 -10.641   6.312  1.00 88.50           C  
ATOM    404  O   SER A  53     -17.688  -8.766   4.730  1.00 88.50           O  
ATOM    405  OG  SER A  53     -20.422  -9.539   5.750  1.00 88.50           O  
ATOM    406  N   HIS A  54     -17.094 -10.922   4.434  1.00 90.62           N  
ATOM    407  CA  HIS A  54     -16.547 -10.766   3.090  1.00 90.62           C  
ATOM    408  C   HIS A  54     -16.766 -12.023   2.258  1.00 90.62           C  
ATOM    409  CB  HIS A  54     -15.055 -10.430   3.152  1.00 90.62           C  
ATOM    410  O   HIS A  54     -16.984 -13.102   2.807  1.00 90.62           O  
ATOM    411  CG  HIS A  54     -14.227 -11.484   3.818  1.00 90.62           C  
ATOM    412  CD2 HIS A  54     -13.789 -11.594   5.094  1.00 90.62           C  
ATOM    413  ND1 HIS A  54     -13.758 -12.594   3.150  1.00 90.62           N  
ATOM    414  CE1 HIS A  54     -13.062 -13.344   3.990  1.00 90.62           C  
ATOM    415  NE2 HIS A  54     -13.070 -12.758   5.176  1.00 90.62           N  
ATOM    416  N   ASN A  55     -16.703 -11.891   0.989  1.00 89.00           N  
ATOM    417  CA  ASN A  55     -17.062 -12.992   0.109  1.00 89.00           C  
ATOM    418  C   ASN A  55     -15.836 -13.781  -0.335  1.00 89.00           C  
ATOM    419  CB  ASN A  55     -17.828 -12.484  -1.109  1.00 89.00           C  
ATOM    420  O   ASN A  55     -15.953 -14.750  -1.085  1.00 89.00           O  
ATOM    421  CG  ASN A  55     -17.000 -11.570  -1.989  1.00 89.00           C  
ATOM    422  ND2 ASN A  55     -17.625 -10.992  -3.010  1.00 89.00           N  
ATOM    423  OD1 ASN A  55     -15.797 -11.391  -1.755  1.00 89.00           O  
ATOM    424  N   GLY A  56     -14.641 -13.328   0.172  1.00 89.50           N  
ATOM    425  CA  GLY A  56     -13.406 -14.055  -0.084  1.00 89.50           C  
ATOM    426  C   GLY A  56     -12.992 -14.023  -1.542  1.00 89.50           C  
ATOM    427  O   GLY A  56     -12.070 -14.742  -1.943  1.00 89.50           O  
ATOM    428  N   LYS A  57     -13.711 -13.297  -2.359  1.00 91.44           N  
ATOM    429  CA  LYS A  57     -13.453 -13.227  -3.795  1.00 91.44           C  
ATOM    430  C   LYS A  57     -12.969 -11.836  -4.199  1.00 91.44           C  
ATOM    431  CB  LYS A  57     -14.711 -13.594  -4.586  1.00 91.44           C  
ATOM    432  O   LYS A  57     -13.500 -10.828  -3.729  1.00 91.44           O  
ATOM    433  CG  LYS A  57     -15.258 -14.977  -4.273  1.00 91.44           C  
ATOM    434  CD  LYS A  57     -16.562 -15.242  -5.004  1.00 91.44           C  
ATOM    435  CE  LYS A  57     -17.141 -16.609  -4.652  1.00 91.44           C  
ATOM    436  NZ  LYS A  57     -18.438 -16.859  -5.332  1.00 91.44           N  
ATOM    437  N   LEU A  58     -11.969 -11.797  -5.082  1.00 92.88           N  
ATOM    438  CA  LEU A  58     -11.594 -10.539  -5.719  1.00 92.88           C  
ATOM    439  C   LEU A  58     -12.508 -10.227  -6.895  1.00 92.88           C  
ATOM    440  CB  LEU A  58     -10.141 -10.594  -6.191  1.00 92.88           C  
ATOM    441  O   LEU A  58     -12.672 -11.055  -7.797  1.00 92.88           O  
ATOM    442  CG  LEU A  58      -9.078 -10.828  -5.113  1.00 92.88           C  
ATOM    443  CD1 LEU A  58      -7.691 -10.891  -5.738  1.00 92.88           C  
ATOM    444  CD2 LEU A  58      -9.148  -9.734  -4.051  1.00 92.88           C  
ATOM    445  N   CYS A  59     -13.117  -9.039  -6.844  1.00 92.62           N  
ATOM    446  CA  CYS A  59     -14.156  -8.703  -7.809  1.00 92.62           C  
ATOM    447  C   CYS A  59     -13.781  -7.461  -8.602  1.00 92.62           C  
ATOM    448  CB  CYS A  59     -15.492  -8.484  -7.102  1.00 92.62           C  
ATOM    449  O   CYS A  59     -12.883  -6.715  -8.211  1.00 92.62           O  
ATOM    450  SG  CYS A  59     -16.047  -9.906  -6.125  1.00 92.62           S  
ATOM    451  N   SER A  60     -14.453  -7.309  -9.703  1.00 92.00           N  
ATOM    452  CA  SER A  60     -14.359  -6.059 -10.453  1.00 92.00           C  
ATOM    453  C   SER A  60     -14.922  -4.891  -9.648  1.00 92.00           C  
ATOM    454  CB  SER A  60     -15.094  -6.176 -11.789  1.00 92.00           C  
ATOM    455  O   SER A  60     -15.938  -5.035  -8.969  1.00 92.00           O  
ATOM    456  OG  SER A  60     -14.539  -7.207 -12.578  1.00 92.00           O  
ATOM    457  N   LEU A  61     -14.156  -3.809  -9.680  1.00 90.19           N  
ATOM    458  CA  LEU A  61     -14.602  -2.607  -8.984  1.00 90.19           C  
ATOM    459  C   LEU A  61     -15.430  -1.716  -9.906  1.00 90.19           C  
ATOM    460  CB  LEU A  61     -13.406  -1.828  -8.438  1.00 90.19           C  
ATOM    461  O   LEU A  61     -14.930  -1.238 -10.922  1.00 90.19           O  
ATOM    462  CG  LEU A  61     -13.711  -0.739  -7.410  1.00 90.19           C  
ATOM    463  CD1 LEU A  61     -14.250  -1.360  -6.125  1.00 90.19           C  
ATOM    464  CD2 LEU A  61     -12.469   0.095  -7.125  1.00 90.19           C  
ATOM    465  N   ASN A  62     -16.703  -1.548  -9.625  1.00 86.38           N  
ATOM    466  CA  ASN A  62     -17.641  -0.761 -10.414  1.00 86.38           C  
ATOM    467  C   ASN A  62     -17.672  -1.227 -11.867  1.00 86.38           C  
ATOM    468  CB  ASN A  62     -17.281   0.727 -10.344  1.00 86.38           C  
ATOM    469  O   ASN A  62     -17.672  -0.406 -12.789  1.00 86.38           O  
ATOM    470  CG  ASN A  62     -17.422   1.290  -8.945  1.00 86.38           C  
ATOM    471  ND2 ASN A  62     -16.547   2.236  -8.602  1.00 86.38           N  
ATOM    472  OD1 ASN A  62     -18.297   0.878  -8.172  1.00 86.38           O  
ATOM    473  N   GLY A  63     -17.500  -2.523 -12.117  1.00 85.81           N  
ATOM    474  CA  GLY A  63     -17.672  -3.094 -13.445  1.00 85.81           C  
ATOM    475  C   GLY A  63     -16.391  -3.111 -14.242  1.00 85.81           C  
ATOM    476  O   GLY A  63     -16.375  -3.568 -15.391  1.00 85.81           O  
ATOM    477  N   LYS A  64     -15.281  -2.576 -13.695  1.00 88.38           N  
ATOM    478  CA  LYS A  64     -13.953  -2.584 -14.305  1.00 88.38           C  
ATOM    479  C   LYS A  64     -13.078  -3.684 -13.711  1.00 88.38           C  
ATOM    480  CB  LYS A  64     -13.281  -1.224 -14.133  1.00 88.38           C  
ATOM    481  O   LYS A  64     -12.977  -3.807 -12.492  1.00 88.38           O  
ATOM    482  CG  LYS A  64     -13.922  -0.106 -14.945  1.00 88.38           C  
ATOM    483  CD  LYS A  64     -13.102   1.175 -14.875  1.00 88.38           C  
ATOM    484  CE  LYS A  64     -13.758   2.305 -15.656  1.00 88.38           C  
ATOM    485  NZ  LYS A  64     -12.953   3.562 -15.594  1.00 88.38           N  
ATOM    486  N   ILE A  65     -12.414  -4.469 -14.516  1.00 90.44           N  
ATOM    487  CA  ILE A  65     -11.672  -5.656 -14.109  1.00 90.44           C  
ATOM    488  C   ILE A  65     -10.320  -5.246 -13.523  1.00 90.44           C  
ATOM    489  CB  ILE A  65     -11.469  -6.629 -15.289  1.00 90.44           C  
ATOM    490  O   ILE A  65      -9.672  -4.332 -14.039  1.00 90.44           O  
ATOM    491  CG1 ILE A  65     -12.828  -7.102 -15.828  1.00 90.44           C  
ATOM    492  CG2 ILE A  65     -10.609  -7.820 -14.867  1.00 90.44           C  
ATOM    493  CD1 ILE A  65     -12.750  -7.805 -17.172  1.00 90.44           C  
ATOM    494  N   PRO A  66      -9.945  -5.930 -12.477  1.00 92.56           N  
ATOM    495  CA  PRO A  66      -8.609  -5.660 -11.922  1.00 92.56           C  
ATOM    496  C   PRO A  66      -7.492  -6.250 -12.781  1.00 92.56           C  
ATOM    497  CB  PRO A  66      -8.656  -6.324 -10.547  1.00 92.56           C  
ATOM    498  O   PRO A  66      -7.719  -7.199 -13.531  1.00 92.56           O  
ATOM    499  CG  PRO A  66      -9.656  -7.430 -10.688  1.00 92.56           C  
ATOM    500  CD  PRO A  66     -10.719  -6.992 -11.656  1.00 92.56           C  
ATOM    501  N   LEU A  67      -6.281  -5.664 -12.641  1.00 92.38           N  
ATOM    502  CA  LEU A  67      -5.090  -6.199 -13.289  1.00 92.38           C  
ATOM    503  C   LEU A  67      -4.355  -7.164 -12.359  1.00 92.38           C  
ATOM    504  CB  LEU A  67      -4.152  -5.066 -13.711  1.00 92.38           C  
ATOM    505  O   LEU A  67      -3.816  -6.754 -11.336  1.00 92.38           O  
ATOM    506  CG  LEU A  67      -2.842  -5.488 -14.383  1.00 92.38           C  
ATOM    507  CD1 LEU A  67      -3.119  -6.188 -15.703  1.00 92.38           C  
ATOM    508  CD2 LEU A  67      -1.936  -4.277 -14.586  1.00 92.38           C  
ATOM    509  N   GLN A  68      -4.406  -8.414 -12.781  1.00 92.06           N  
ATOM    510  CA  GLN A  68      -3.715  -9.438 -12.016  1.00 92.06           C  
ATOM    511  C   GLN A  68      -2.305  -9.672 -12.555  1.00 92.06           C  
ATOM    512  CB  GLN A  68      -4.504 -10.750 -12.031  1.00 92.06           C  
ATOM    513  O   GLN A  68      -2.135 -10.094 -13.695  1.00 92.06           O  
ATOM    514  CG  GLN A  68      -3.990 -11.789 -11.047  1.00 92.06           C  
ATOM    515  CD  GLN A  68      -4.895 -13.008 -10.953  1.00 92.06           C  
ATOM    516  NE2 GLN A  68      -4.543 -13.938 -10.070  1.00 92.06           N  
ATOM    517  OE1 GLN A  68      -5.898 -13.102 -11.664  1.00 92.06           O  
ATOM    518  N   LEU A  69      -1.299  -9.430 -11.625  1.00 92.44           N  
ATOM    519  CA  LEU A  69       0.087  -9.508 -12.070  1.00 92.44           C  
ATOM    520  C   LEU A  69       0.600 -10.945 -12.000  1.00 92.44           C  
ATOM    521  CB  LEU A  69       0.978  -8.594 -11.227  1.00 92.44           C  
ATOM    522  O   LEU A  69       1.614 -11.273 -12.617  1.00 92.44           O  
ATOM    523  CG  LEU A  69       0.722  -7.090 -11.359  1.00 92.44           C  
ATOM    524  CD1 LEU A  69       1.717  -6.305 -10.516  1.00 92.44           C  
ATOM    525  CD2 LEU A  69       0.804  -6.660 -12.820  1.00 92.44           C  
ATOM    526  N   GLY A  70      -0.163 -11.852 -11.336  1.00 90.38           N  
ATOM    527  CA  GLY A  70       0.239 -13.242 -11.219  1.00 90.38           C  
ATOM    528  C   GLY A  70       1.593 -13.422 -10.555  1.00 90.38           C  
ATOM    529  O   GLY A  70       1.820 -12.922  -9.453  1.00 90.38           O  
ATOM    530  N   ASN A  71       2.488 -14.133 -11.258  1.00 91.69           N  
ATOM    531  CA  ASN A  71       3.828 -14.391 -10.742  1.00 91.69           C  
ATOM    532  C   ASN A  71       4.758 -13.203 -10.969  1.00 91.69           C  
ATOM    533  CB  ASN A  71       4.410 -15.656 -11.383  1.00 91.69           C  
ATOM    534  O   ASN A  71       5.957 -13.289 -10.695  1.00 91.69           O  
ATOM    535  CG  ASN A  71       3.791 -16.922 -10.828  1.00 91.69           C  
ATOM    536  ND2 ASN A  71       4.027 -18.047 -11.508  1.00 91.69           N  
ATOM    537  OD1 ASN A  71       3.105 -16.906  -9.805  1.00 91.69           O  
ATOM    538  N   CYS A  72       4.262 -12.141 -11.539  1.00 93.69           N  
ATOM    539  CA  CYS A  72       5.035 -10.930 -11.789  1.00 93.69           C  
ATOM    540  C   CYS A  72       4.738  -9.859 -10.742  1.00 93.69           C  
ATOM    541  CB  CYS A  72       4.730 -10.375 -13.188  1.00 93.69           C  
ATOM    542  O   CYS A  72       3.658  -9.852 -10.148  1.00 93.69           O  
ATOM    543  SG  CYS A  72       5.168 -11.508 -14.523  1.00 93.69           S  
ATOM    544  N   ASN A  73       5.734  -8.984 -10.516  1.00 93.06           N  
ATOM    545  CA  ASN A  73       5.500  -7.801  -9.703  1.00 93.06           C  
ATOM    546  C   ASN A  73       5.508  -6.531 -10.539  1.00 93.06           C  
ATOM    547  CB  ASN A  73       6.543  -7.707  -8.586  1.00 93.06           C  
ATOM    548  O   ASN A  73       5.652  -6.590 -11.766  1.00 93.06           O  
ATOM    549  CG  ASN A  73       7.953  -7.562  -9.109  1.00 93.06           C  
ATOM    550  ND2 ASN A  73       8.938  -7.875  -8.273  1.00 93.06           N  
ATOM    551  OD1 ASN A  73       8.164  -7.176 -10.266  1.00 93.06           O  
ATOM    552  N   VAL A  74       5.176  -5.441  -9.922  1.00 92.81           N  
ATOM    553  CA  VAL A  74       5.031  -4.176 -10.633  1.00 92.81           C  
ATOM    554  C   VAL A  74       6.297  -3.881 -11.430  1.00 92.81           C  
ATOM    555  CB  VAL A  74       4.734  -3.012  -9.656  1.00 92.81           C  
ATOM    556  O   VAL A  74       6.227  -3.432 -12.578  1.00 92.81           O  
ATOM    557  CG1 VAL A  74       4.793  -1.671 -10.383  1.00 92.81           C  
ATOM    558  CG2 VAL A  74       3.371  -3.207  -8.992  1.00 92.81           C  
ATOM    559  N   ALA A  75       7.449  -4.137 -10.898  1.00 94.00           N  
ATOM    560  CA  ALA A  75       8.727  -3.924 -11.570  1.00 94.00           C  
ATOM    561  C   ALA A  75       8.820  -4.777 -12.836  1.00 94.00           C  
ATOM    562  CB  ALA A  75       9.883  -4.234 -10.633  1.00 94.00           C  
ATOM    563  O   ALA A  75       9.219  -4.289 -13.891  1.00 94.00           O  
ATOM    564  N   GLY A  76       8.508  -6.047 -12.695  1.00 94.25           N  
ATOM    565  CA  GLY A  76       8.508  -6.941 -13.844  1.00 94.25           C  
ATOM    566  C   GLY A  76       7.574  -6.488 -14.953  1.00 94.25           C  
ATOM    567  O   GLY A  76       7.914  -6.582 -16.125  1.00 94.25           O  
ATOM    568  N   TRP A  77       6.430  -6.031 -14.555  1.00 94.00           N  
ATOM    569  CA  TRP A  77       5.414  -5.551 -15.492  1.00 94.00           C  
ATOM    570  C   TRP A  77       5.887  -4.293 -16.203  1.00 94.00           C  
ATOM    571  CB  TRP A  77       4.102  -5.270 -14.750  1.00 94.00           C  
ATOM    572  O   TRP A  77       5.867  -4.234 -17.438  1.00 94.00           O  
ATOM    573  CG  TRP A  77       3.057  -4.613 -15.602  1.00 94.00           C  
ATOM    574  CD1 TRP A  77       2.742  -4.910 -16.906  1.00 94.00           C  
ATOM    575  CD2 TRP A  77       2.189  -3.541 -15.219  1.00 94.00           C  
ATOM    576  CE2 TRP A  77       1.375  -3.240 -16.328  1.00 94.00           C  
ATOM    577  CE3 TRP A  77       2.023  -2.807 -14.031  1.00 94.00           C  
ATOM    578  NE1 TRP A  77       1.731  -4.090 -17.344  1.00 94.00           N  
ATOM    579  CH2 TRP A  77       0.263  -1.532 -15.125  1.00 94.00           C  
ATOM    580  CZ2 TRP A  77       0.406  -2.234 -16.297  1.00 94.00           C  
ATOM    581  CZ3 TRP A  77       1.058  -1.808 -14.000  1.00 94.00           C  
ATOM    582  N   ILE A  78       6.406  -3.320 -15.508  1.00 94.25           N  
ATOM    583  CA  ILE A  78       6.738  -2.020 -16.078  1.00 94.25           C  
ATOM    584  C   ILE A  78       8.039  -2.119 -16.875  1.00 94.25           C  
ATOM    585  CB  ILE A  78       6.859  -0.937 -14.977  1.00 94.25           C  
ATOM    586  O   ILE A  78       8.195  -1.463 -17.906  1.00 94.25           O  
ATOM    587  CG1 ILE A  78       5.508  -0.719 -14.289  1.00 94.25           C  
ATOM    588  CG2 ILE A  78       7.391   0.373 -15.570  1.00 94.25           C  
ATOM    589  CD1 ILE A  78       4.512   0.074 -15.125  1.00 94.25           C  
ATOM    590  N   LEU A  79       9.000  -2.912 -16.422  1.00 95.69           N  
ATOM    591  CA  LEU A  79      10.266  -3.084 -17.125  1.00 95.69           C  
ATOM    592  C   LEU A  79      10.094  -3.959 -18.359  1.00 95.69           C  
ATOM    593  CB  LEU A  79      11.312  -3.699 -16.188  1.00 95.69           C  
ATOM    594  O   LEU A  79      10.867  -3.855 -19.312  1.00 95.69           O  
ATOM    595  CG  LEU A  79      11.844  -2.797 -15.078  1.00 95.69           C  
ATOM    596  CD1 LEU A  79      12.672  -3.607 -14.094  1.00 95.69           C  
ATOM    597  CD2 LEU A  79      12.672  -1.655 -15.664  1.00 95.69           C  
ATOM    598  N   GLY A  80       9.008  -4.746 -18.297  1.00 94.81           N  
ATOM    599  CA  GLY A  80       8.727  -5.637 -19.422  1.00 94.81           C  
ATOM    600  C   GLY A  80       9.508  -6.938 -19.344  1.00 94.81           C  
ATOM    601  O   GLY A  80      10.086  -7.375 -20.344  1.00 94.81           O  
ATOM    602  N   ASN A  81       9.547  -7.527 -18.188  1.00 95.19           N  
ATOM    603  CA  ASN A  81      10.125  -8.859 -18.047  1.00 95.19           C  
ATOM    604  C   ASN A  81       9.477  -9.852 -19.016  1.00 95.19           C  
ATOM    605  CB  ASN A  81       9.992  -9.367 -16.609  1.00 95.19           C  
ATOM    606  O   ASN A  81       8.250  -9.938 -19.094  1.00 95.19           O  
ATOM    607  CG  ASN A  81      10.773 -10.641 -16.375  1.00 95.19           C  
ATOM    608  ND2 ASN A  81      11.406 -10.734 -15.203  1.00 95.19           N  
ATOM    609  OD1 ASN A  81      10.805 -11.539 -17.219  1.00 95.19           O  
ATOM    610  N   PRO A  82      10.250 -10.516 -19.766  1.00 93.50           N  
ATOM    611  CA  PRO A  82       9.727 -11.414 -20.797  1.00 93.50           C  
ATOM    612  C   PRO A  82       8.781 -12.477 -20.234  1.00 93.50           C  
ATOM    613  CB  PRO A  82      10.984 -12.062 -21.375  1.00 93.50           C  
ATOM    614  O   PRO A  82       7.891 -12.961 -20.938  1.00 93.50           O  
ATOM    615  CG  PRO A  82      12.070 -11.070 -21.109  1.00 93.50           C  
ATOM    616  CD  PRO A  82      11.766 -10.352 -19.828  1.00 93.50           C  
ATOM    617  N   LYS A  83       8.922 -12.812 -18.984  1.00 92.94           N  
ATOM    618  CA  LYS A  83       8.031 -13.773 -18.328  1.00 92.94           C  
ATOM    619  C   LYS A  83       6.691 -13.133 -17.984  1.00 92.94           C  
ATOM    620  CB  LYS A  83       8.688 -14.328 -17.062  1.00 92.94           C  
ATOM    621  O   LYS A  83       5.734 -13.836 -17.641  1.00 92.94           O  
ATOM    622  CG  LYS A  83       9.938 -15.148 -17.312  1.00 92.94           C  
ATOM    623  CD  LYS A  83       9.609 -16.469 -18.016  1.00 92.94           C  
ATOM    624  CE  LYS A  83      10.844 -17.344 -18.172  1.00 92.94           C  
ATOM    625  NZ  LYS A  83      10.547 -18.594 -18.922  1.00 92.94           N  
ATOM    626  N   CYS A  84       6.570 -11.781 -18.141  1.00 93.19           N  
ATOM    627  CA  CYS A  84       5.352 -11.039 -17.844  1.00 93.19           C  
ATOM    628  C   CYS A  84       4.746 -10.445 -19.109  1.00 93.19           C  
ATOM    629  CB  CYS A  84       5.633  -9.930 -16.828  1.00 93.19           C  
ATOM    630  O   CYS A  84       3.992  -9.477 -19.047  1.00 93.19           O  
ATOM    631  SG  CYS A  84       6.305 -10.531 -15.266  1.00 93.19           S  
ATOM    632  N   ASP A  85       4.945 -10.930 -20.234  1.00 88.81           N  
ATOM    633  CA  ASP A  85       4.594 -10.383 -21.547  1.00 88.81           C  
ATOM    634  C   ASP A  85       3.080 -10.219 -21.688  1.00 88.81           C  
ATOM    635  CB  ASP A  85       5.129 -11.281 -22.656  1.00 88.81           C  
ATOM    636  O   ASP A  85       2.609  -9.266 -22.312  1.00 88.81           O  
ATOM    637  CG  ASP A  85       6.566 -10.961 -23.047  1.00 88.81           C  
ATOM    638  OD1 ASP A  85       7.160 -10.039 -22.453  1.00 88.81           O  
ATOM    639  OD2 ASP A  85       7.105 -11.648 -23.938  1.00 88.81           O  
ATOM    640  N   LEU A  86       2.391 -11.133 -21.109  1.00 87.44           N  
ATOM    641  CA  LEU A  86       0.936 -11.141 -21.219  1.00 87.44           C  
ATOM    642  C   LEU A  86       0.330  -9.883 -20.625  1.00 87.44           C  
ATOM    643  CB  LEU A  86       0.350 -12.383 -20.547  1.00 87.44           C  
ATOM    644  O   LEU A  86      -0.789  -9.500 -20.969  1.00 87.44           O  
ATOM    645  CG  LEU A  86       0.695 -13.734 -21.188  1.00 87.44           C  
ATOM    646  CD1 LEU A  86       0.336 -14.867 -20.234  1.00 87.44           C  
ATOM    647  CD2 LEU A  86      -0.024 -13.891 -22.516  1.00 87.44           C  
ATOM    648  N   LEU A  87       1.096  -9.203 -19.766  1.00 88.69           N  
ATOM    649  CA  LEU A  87       0.610  -8.047 -19.016  1.00 88.69           C  
ATOM    650  C   LEU A  87       0.815  -6.762 -19.797  1.00 88.69           C  
ATOM    651  CB  LEU A  87       1.321  -7.949 -17.656  1.00 88.69           C  
ATOM    652  O   LEU A  87       0.265  -5.715 -19.453  1.00 88.69           O  
ATOM    653  CG  LEU A  87       1.103  -9.109 -16.688  1.00 88.69           C  
ATOM    654  CD1 LEU A  87       1.994  -8.953 -15.461  1.00 88.69           C  
ATOM    655  CD2 LEU A  87      -0.364  -9.203 -16.281  1.00 88.69           C  
ATOM    656  N   LEU A  88       1.552  -6.852 -20.906  1.00 85.88           N  
ATOM    657  CA  LEU A  88       1.937  -5.695 -21.703  1.00 85.88           C  
ATOM    658  C   LEU A  88       0.757  -5.180 -22.531  1.00 85.88           C  
ATOM    659  CB  LEU A  88       3.102  -6.043 -22.641  1.00 85.88           C  
ATOM    660  O   LEU A  88       0.740  -4.020 -22.938  1.00 85.88           O  
ATOM    661  CG  LEU A  88       4.438  -6.355 -21.969  1.00 85.88           C  
ATOM    662  CD1 LEU A  88       5.477  -6.766 -23.000  1.00 85.88           C  
ATOM    663  CD2 LEU A  88       4.926  -5.152 -21.156  1.00 85.88           C  
ATOM    664  N   THR A  89      -0.367  -5.996 -22.641  1.00 84.75           N  
ATOM    665  CA  THR A  89      -1.534  -5.629 -23.438  1.00 84.75           C  
ATOM    666  C   THR A  89      -2.594  -4.965 -22.562  1.00 84.75           C  
ATOM    667  CB  THR A  89      -2.141  -6.859 -24.125  1.00 84.75           C  
ATOM    668  O   THR A  89      -3.549  -4.375 -23.078  1.00 84.75           O  
ATOM    669  CG2 THR A  89      -1.157  -7.469 -25.125  1.00 84.75           C  
ATOM    670  OG1 THR A  89      -2.479  -7.844 -23.141  1.00 84.75           O  
ATOM    671  N   ALA A  90      -2.318  -4.941 -21.281  1.00 85.44           N  
ATOM    672  CA  ALA A  90      -3.281  -4.355 -20.359  1.00 85.44           C  
ATOM    673  C   ALA A  90      -3.260  -2.830 -20.422  1.00 85.44           C  
ATOM    674  CB  ALA A  90      -2.992  -4.816 -18.922  1.00 85.44           C  
ATOM    675  O   ALA A  90      -2.203  -2.211 -20.281  1.00 85.44           O  
ATOM    676  N   ASN A  91      -4.359  -2.188 -20.641  1.00 85.31           N  
ATOM    677  CA  ASN A  91      -4.391  -0.746 -20.859  1.00 85.31           C  
ATOM    678  C   ASN A  91      -5.289  -0.042 -19.859  1.00 85.31           C  
ATOM    679  CB  ASN A  91      -4.848  -0.430 -22.297  1.00 85.31           C  
ATOM    680  O   ASN A  91      -5.168   1.166 -19.641  1.00 85.31           O  
ATOM    681  CG  ASN A  91      -6.211  -1.012 -22.609  1.00 85.31           C  
ATOM    682  ND2 ASN A  91      -6.641  -0.870 -23.859  1.00 85.31           N  
ATOM    683  OD1 ASN A  91      -6.875  -1.584 -21.734  1.00 85.31           O  
ATOM    684  N   SER A  92      -6.113  -0.816 -19.188  1.00 89.81           N  
ATOM    685  CA  SER A  92      -6.984  -0.242 -18.172  1.00 89.81           C  
ATOM    686  C   SER A  92      -7.320  -1.264 -17.078  1.00 89.81           C  
ATOM    687  CB  SER A  92      -8.273   0.284 -18.797  1.00 89.81           C  
ATOM    688  O   SER A  92      -7.453  -2.457 -17.375  1.00 89.81           O  
ATOM    689  OG  SER A  92      -9.086  -0.786 -19.250  1.00 89.81           O  
ATOM    690  N   TRP A  93      -7.465  -0.698 -15.859  1.00 91.69           N  
ATOM    691  CA  TRP A  93      -7.746  -1.596 -14.750  1.00 91.69           C  
ATOM    692  C   TRP A  93      -8.438  -0.851 -13.609  1.00 91.69           C  
ATOM    693  CB  TRP A  93      -6.453  -2.242 -14.234  1.00 91.69           C  
ATOM    694  O   TRP A  93      -8.430   0.382 -13.570  1.00 91.69           O  
ATOM    695  CG  TRP A  93      -5.371  -1.261 -13.906  1.00 91.69           C  
ATOM    696  CD1 TRP A  93      -5.184  -0.609 -12.719  1.00 91.69           C  
ATOM    697  CD2 TRP A  93      -4.324  -0.815 -14.773  1.00 91.69           C  
ATOM    698  CE2 TRP A  93      -3.541   0.107 -14.047  1.00 91.69           C  
ATOM    699  CE3 TRP A  93      -3.975  -1.106 -16.094  1.00 91.69           C  
ATOM    700  NE1 TRP A  93      -4.086   0.215 -12.797  1.00 91.69           N  
ATOM    701  CH2 TRP A  93      -2.104   0.437 -15.898  1.00 91.69           C  
ATOM    702  CZ2 TRP A  93      -2.426   0.740 -14.602  1.00 91.69           C  
ATOM    703  CZ3 TRP A  93      -2.863  -0.476 -16.656  1.00 91.69           C  
ATOM    704  N   SER A  94      -9.188  -1.627 -12.766  1.00 90.00           N  
ATOM    705  CA  SER A  94      -9.781  -1.043 -11.570  1.00 90.00           C  
ATOM    706  C   SER A  94      -8.758  -0.951 -10.438  1.00 90.00           C  
ATOM    707  CB  SER A  94     -10.984  -1.864 -11.109  1.00 90.00           C  
ATOM    708  O   SER A  94      -8.688   0.063  -9.742  1.00 90.00           O  
ATOM    709  OG  SER A  94     -10.625  -3.217 -10.891  1.00 90.00           O  
ATOM    710  N   TYR A  95      -7.965  -1.862 -10.164  1.00 91.06           N  
ATOM    711  CA  TYR A  95      -6.848  -1.909  -9.227  1.00 91.06           C  
ATOM    712  C   TYR A  95      -5.859  -3.002  -9.617  1.00 91.06           C  
ATOM    713  CB  TYR A  95      -7.348  -2.145  -7.801  1.00 91.06           C  
ATOM    714  O   TYR A  95      -6.172  -3.869 -10.438  1.00 91.06           O  
ATOM    715  CG  TYR A  95      -8.164  -3.404  -7.641  1.00 91.06           C  
ATOM    716  CD1 TYR A  95      -9.539  -3.402  -7.879  1.00 91.06           C  
ATOM    717  CD2 TYR A  95      -7.566  -4.598  -7.254  1.00 91.06           C  
ATOM    718  CE1 TYR A  95     -10.297  -4.562  -7.734  1.00 91.06           C  
ATOM    719  CE2 TYR A  95      -8.312  -5.762  -7.105  1.00 91.06           C  
ATOM    720  OH  TYR A  95     -10.414  -6.883  -7.203  1.00 91.06           O  
ATOM    721  CZ  TYR A  95      -9.672  -5.734  -7.348  1.00 91.06           C  
ATOM    722  N   ILE A  96      -4.629  -2.986  -9.125  1.00 91.94           N  
ATOM    723  CA  ILE A  96      -3.547  -3.908  -9.453  1.00 91.94           C  
ATOM    724  C   ILE A  96      -3.357  -4.910  -8.320  1.00 91.94           C  
ATOM    725  CB  ILE A  96      -2.225  -3.152  -9.727  1.00 91.94           C  
ATOM    726  O   ILE A  96      -3.289  -4.531  -7.148  1.00 91.94           O  
ATOM    727  CG1 ILE A  96      -2.406  -2.156 -10.875  1.00 91.94           C  
ATOM    728  CG2 ILE A  96      -1.093  -4.141 -10.031  1.00 91.94           C  
ATOM    729  CD1 ILE A  96      -1.280  -1.141 -11.000  1.00 91.94           C  
ATOM    730  N   ILE A  97      -3.281  -6.152  -8.703  1.00 92.25           N  
ATOM    731  CA  ILE A  97      -3.111  -7.207  -7.707  1.00 92.25           C  
ATOM    732  C   ILE A  97      -1.707  -7.797  -7.816  1.00 92.25           C  
ATOM    733  CB  ILE A  97      -4.176  -8.312  -7.871  1.00 92.25           C  
ATOM    734  O   ILE A  97      -1.307  -8.266  -8.883  1.00 92.25           O  
ATOM    735  CG1 ILE A  97      -5.586  -7.723  -7.766  1.00 92.25           C  
ATOM    736  CG2 ILE A  97      -3.967  -9.414  -6.828  1.00 92.25           C  
ATOM    737  CD1 ILE A  97      -6.688  -8.664  -8.219  1.00 92.25           C  
ATOM    738  N   GLU A  98      -1.025  -7.723  -6.703  1.00 92.12           N  
ATOM    739  CA  GLU A  98       0.274  -8.383  -6.590  1.00 92.12           C  
ATOM    740  C   GLU A  98       0.216  -9.555  -5.617  1.00 92.12           C  
ATOM    741  CB  GLU A  98       1.344  -7.379  -6.145  1.00 92.12           C  
ATOM    742  O   GLU A  98      -0.371  -9.445  -4.539  1.00 92.12           O  
ATOM    743  CG  GLU A  98       2.766  -7.910  -6.258  1.00 92.12           C  
ATOM    744  CD  GLU A  98       3.822  -6.867  -5.934  1.00 92.12           C  
ATOM    745  OE1 GLU A  98       4.996  -7.047  -6.332  1.00 92.12           O  
ATOM    746  OE2 GLU A  98       3.475  -5.863  -5.273  1.00 92.12           O  
ATOM    747  N   THR A  99       0.858 -10.609  -5.949  1.00 90.19           N  
ATOM    748  CA  THR A  99       0.880 -11.758  -5.047  1.00 90.19           C  
ATOM    749  C   THR A  99       2.027 -11.641  -4.051  1.00 90.19           C  
ATOM    750  CB  THR A  99       1.010 -13.078  -5.828  1.00 90.19           C  
ATOM    751  O   THR A  99       2.992 -10.906  -4.289  1.00 90.19           O  
ATOM    752  CG2 THR A  99      -0.157 -13.266  -6.793  1.00 90.19           C  
ATOM    753  OG1 THR A  99       2.234 -13.070  -6.574  1.00 90.19           O  
ATOM    754  N   SER A 100       1.958 -12.227  -2.914  1.00 83.56           N  
ATOM    755  CA  SER A 100       2.941 -12.180  -1.838  1.00 83.56           C  
ATOM    756  C   SER A 100       4.238 -12.867  -2.248  1.00 83.56           C  
ATOM    757  CB  SER A 100       2.383 -12.836  -0.575  1.00 83.56           C  
ATOM    758  O   SER A 100       5.320 -12.492  -1.786  1.00 83.56           O  
ATOM    759  OG  SER A 100       1.874 -14.125  -0.862  1.00 83.56           O  
ATOM    760  N   ASN A 101       4.211 -13.727  -3.287  1.00 82.81           N  
ATOM    761  CA  ASN A 101       5.387 -14.484  -3.691  1.00 82.81           C  
ATOM    762  C   ASN A 101       5.688 -14.305  -5.176  1.00 82.81           C  
ATOM    763  CB  ASN A 101       5.207 -15.969  -3.361  1.00 82.81           C  
ATOM    764  O   ASN A 101       5.816 -15.289  -5.910  1.00 82.81           O  
ATOM    765  CG  ASN A 101       5.285 -16.250  -1.873  1.00 82.81           C  
ATOM    766  ND2 ASN A 101       4.645 -17.328  -1.438  1.00 82.81           N  
ATOM    767  OD1 ASN A 101       5.918 -15.508  -1.121  1.00 82.81           O  
ATOM    768  N   SER A 102       5.633 -13.102  -5.586  1.00 86.75           N  
ATOM    769  CA  SER A 102       5.930 -12.883  -6.996  1.00 86.75           C  
ATOM    770  C   SER A 102       7.383 -13.227  -7.316  1.00 86.75           C  
ATOM    771  CB  SER A 102       5.645 -11.430  -7.387  1.00 86.75           C  
ATOM    772  O   SER A 102       8.289 -12.844  -6.578  1.00 86.75           O  
ATOM    773  OG  SER A 102       6.465 -10.539  -6.652  1.00 86.75           O  
ATOM    774  N   LYS A 103       7.652 -14.000  -8.344  1.00 86.25           N  
ATOM    775  CA  LYS A 103       8.961 -14.547  -8.680  1.00 86.25           C  
ATOM    776  C   LYS A 103       9.625 -13.742  -9.805  1.00 86.25           C  
ATOM    777  CB  LYS A 103       8.844 -16.016  -9.086  1.00 86.25           C  
ATOM    778  O   LYS A 103      10.852 -13.672  -9.883  1.00 86.25           O  
ATOM    779  CG  LYS A 103       8.422 -16.938  -7.953  1.00 86.25           C  
ATOM    780  CD  LYS A 103       8.422 -18.391  -8.391  1.00 86.25           C  
ATOM    781  CE  LYS A 103       7.969 -19.312  -7.266  1.00 86.25           C  
ATOM    782  NZ  LYS A 103       7.953 -20.750  -7.695  1.00 86.25           N  
ATOM    783  N   ASN A 104       8.727 -13.086 -10.531  1.00 90.38           N  
ATOM    784  CA  ASN A 104       9.227 -12.461 -11.758  1.00 90.38           C  
ATOM    785  C   ASN A 104       9.164 -10.938 -11.680  1.00 90.38           C  
ATOM    786  CB  ASN A 104       8.453 -12.961 -12.977  1.00 90.38           C  
ATOM    787  O   ASN A 104       8.125 -10.344 -11.977  1.00 90.38           O  
ATOM    788  CG  ASN A 104       8.562 -14.469 -13.156  1.00 90.38           C  
ATOM    789  ND2 ASN A 104       7.434 -15.117 -13.391  1.00 90.38           N  
ATOM    790  OD1 ASN A 104       9.656 -15.031 -13.094  1.00 90.38           O  
ATOM    791  N   GLY A 105      10.180 -10.273 -11.266  1.00 91.25           N  
ATOM    792  CA  GLY A 105      10.430  -8.844 -11.219  1.00 91.25           C  
ATOM    793  C   GLY A 105      11.516  -8.391 -12.180  1.00 91.25           C  
ATOM    794  O   GLY A 105      11.492  -8.750 -13.359  1.00 91.25           O  
ATOM    795  N   ALA A 106      12.422  -7.656 -11.750  1.00 93.88           N  
ATOM    796  CA  ALA A 106      13.570  -7.316 -12.586  1.00 93.88           C  
ATOM    797  C   ALA A 106      14.453  -8.539 -12.828  1.00 93.88           C  
ATOM    798  CB  ALA A 106      14.391  -6.199 -11.930  1.00 93.88           C  
ATOM    799  O   ALA A 106      14.945  -9.156 -11.883  1.00 93.88           O  
ATOM    800  N   CYS A 107      14.516  -9.008 -14.109  1.00 94.06           N  
ATOM    801  CA  CYS A 107      15.227 -10.242 -14.422  1.00 94.06           C  
ATOM    802  C   CYS A 107      16.734 -10.031 -14.383  1.00 94.06           C  
ATOM    803  CB  CYS A 107      14.805 -10.766 -15.797  1.00 94.06           C  
ATOM    804  O   CYS A 107      17.484 -10.938 -14.023  1.00 94.06           O  
ATOM    805  SG  CYS A 107      15.125  -9.602 -17.141  1.00 94.06           S  
ATOM    806  N   TYR A 108      17.297  -8.852 -14.711  1.00 95.50           N  
ATOM    807  CA  TYR A 108      18.703  -8.523 -14.562  1.00 95.50           C  
ATOM    808  C   TYR A 108      18.984  -7.941 -13.180  1.00 95.50           C  
ATOM    809  CB  TYR A 108      19.141  -7.527 -15.641  1.00 95.50           C  
ATOM    810  O   TYR A 108      18.281  -7.027 -12.727  1.00 95.50           O  
ATOM    811  CG  TYR A 108      20.641  -7.512 -15.875  1.00 95.50           C  
ATOM    812  CD1 TYR A 108      21.484  -6.805 -15.031  1.00 95.50           C  
ATOM    813  CD2 TYR A 108      21.203  -8.195 -16.953  1.00 95.50           C  
ATOM    814  CE1 TYR A 108      22.859  -6.781 -15.242  1.00 95.50           C  
ATOM    815  CE2 TYR A 108      22.562  -8.188 -17.172  1.00 95.50           C  
ATOM    816  OH  TYR A 108      24.750  -7.457 -16.531  1.00 95.50           O  
ATOM    817  CZ  TYR A 108      23.391  -7.477 -16.312  1.00 95.50           C  
ATOM    818  N   PRO A 109      19.969  -8.445 -12.461  1.00 94.56           N  
ATOM    819  CA  PRO A 109      20.219  -7.980 -11.094  1.00 94.56           C  
ATOM    820  C   PRO A 109      20.578  -6.500 -11.031  1.00 94.56           C  
ATOM    821  CB  PRO A 109      21.391  -8.852 -10.633  1.00 94.56           C  
ATOM    822  O   PRO A 109      21.328  -6.004 -11.875  1.00 94.56           O  
ATOM    823  CG  PRO A 109      22.094  -9.250 -11.898  1.00 94.56           C  
ATOM    824  CD  PRO A 109      21.062  -9.352 -12.992  1.00 94.56           C  
ATOM    825  N   GLY A 110      19.984  -5.762 -10.062  1.00 93.31           N  
ATOM    826  CA  GLY A 110      20.234  -4.344  -9.852  1.00 93.31           C  
ATOM    827  C   GLY A 110      19.219  -3.686  -8.953  1.00 93.31           C  
ATOM    828  O   GLY A 110      18.297  -4.344  -8.469  1.00 93.31           O  
ATOM    829  N   GLU A 111      19.484  -2.426  -8.781  1.00 93.94           N  
ATOM    830  CA  GLU A 111      18.609  -1.655  -7.906  1.00 93.94           C  
ATOM    831  C   GLU A 111      17.578  -0.858  -8.711  1.00 93.94           C  
ATOM    832  CB  GLU A 111      19.422  -0.714  -7.016  1.00 93.94           C  
ATOM    833  O   GLU A 111      17.906  -0.308  -9.766  1.00 93.94           O  
ATOM    834  CG  GLU A 111      20.281  -1.434  -5.980  1.00 93.94           C  
ATOM    835  CD  GLU A 111      21.000  -0.486  -5.035  1.00 93.94           C  
ATOM    836  OE1 GLU A 111      21.688  -0.965  -4.109  1.00 93.94           O  
ATOM    837  OE2 GLU A 111      20.859   0.745  -5.219  1.00 93.94           O  
ATOM    838  N   PHE A 112      16.359  -0.844  -8.250  1.00 95.00           N  
ATOM    839  CA  PHE A 112      15.320   0.015  -8.797  1.00 95.00           C  
ATOM    840  C   PHE A 112      15.094   1.229  -7.906  1.00 95.00           C  
ATOM    841  CB  PHE A 112      14.016  -0.765  -8.969  1.00 95.00           C  
ATOM    842  O   PHE A 112      14.477   1.118  -6.840  1.00 95.00           O  
ATOM    843  CG  PHE A 112      13.078  -0.168  -9.984  1.00 95.00           C  
ATOM    844  CD1 PHE A 112      12.992   1.210 -10.141  1.00 95.00           C  
ATOM    845  CD2 PHE A 112      12.289  -0.985 -10.781  1.00 95.00           C  
ATOM    846  CE1 PHE A 112      12.125   1.766 -11.078  1.00 95.00           C  
ATOM    847  CE2 PHE A 112      11.422  -0.437 -11.719  1.00 95.00           C  
ATOM    848  CZ  PHE A 112      11.336   0.938 -11.867  1.00 95.00           C  
ATOM    849  N   ALA A 113      15.578   2.309  -8.367  1.00 92.94           N  
ATOM    850  CA  ALA A 113      15.594   3.527  -7.559  1.00 92.94           C  
ATOM    851  C   ALA A 113      14.180   4.070  -7.367  1.00 92.94           C  
ATOM    852  CB  ALA A 113      16.484   4.582  -8.203  1.00 92.94           C  
ATOM    853  O   ALA A 113      13.430   4.223  -8.336  1.00 92.94           O  
ATOM    854  N   ASP A 114      13.836   4.328  -6.027  1.00 90.25           N  
ATOM    855  CA  ASP A 114      12.578   4.953  -5.645  1.00 90.25           C  
ATOM    856  C   ASP A 114      11.383   4.117  -6.109  1.00 90.25           C  
ATOM    857  CB  ASP A 114      12.484   6.367  -6.215  1.00 90.25           C  
ATOM    858  O   ASP A 114      10.414   4.660  -6.641  1.00 90.25           O  
ATOM    859  CG  ASP A 114      13.578   7.285  -5.711  1.00 90.25           C  
ATOM    860  OD1 ASP A 114      13.859   7.293  -4.492  1.00 90.25           O  
ATOM    861  OD2 ASP A 114      14.172   8.008  -6.539  1.00 90.25           O  
ATOM    862  N   TYR A 115      11.453   2.779  -6.066  1.00 90.19           N  
ATOM    863  CA  TYR A 115      10.461   1.805  -6.516  1.00 90.19           C  
ATOM    864  C   TYR A 115       9.148   1.977  -5.758  1.00 90.19           C  
ATOM    865  CB  TYR A 115      10.984   0.379  -6.328  1.00 90.19           C  
ATOM    866  O   TYR A 115       8.070   1.936  -6.359  1.00 90.19           O  
ATOM    867  CG  TYR A 115      10.008  -0.689  -6.746  1.00 90.19           C  
ATOM    868  CD1 TYR A 115       9.586  -1.671  -5.852  1.00 90.19           C  
ATOM    869  CD2 TYR A 115       9.492  -0.721  -8.039  1.00 90.19           C  
ATOM    870  CE1 TYR A 115       8.688  -2.658  -6.234  1.00 90.19           C  
ATOM    871  CE2 TYR A 115       8.594  -1.703  -8.438  1.00 90.19           C  
ATOM    872  OH  TYR A 115       7.301  -3.643  -7.910  1.00 90.19           O  
ATOM    873  CZ  TYR A 115       8.195  -2.666  -7.523  1.00 90.19           C  
ATOM    874  N   GLU A 116       9.188   2.172  -4.488  1.00 86.88           N  
ATOM    875  CA  GLU A 116       7.980   2.342  -3.680  1.00 86.88           C  
ATOM    876  C   GLU A 116       7.219   3.600  -4.082  1.00 86.88           C  
ATOM    877  CB  GLU A 116       8.336   2.396  -2.191  1.00 86.88           C  
ATOM    878  O   GLU A 116       5.984   3.607  -4.098  1.00 86.88           O  
ATOM    879  CG  GLU A 116       8.875   1.085  -1.640  1.00 86.88           C  
ATOM    880  CD  GLU A 116       7.902  -0.075  -1.794  1.00 86.88           C  
ATOM    881  OE1 GLU A 116       8.359  -1.235  -1.912  1.00 86.88           O  
ATOM    882  OE2 GLU A 116       6.680   0.179  -1.799  1.00 86.88           O  
ATOM    883  N   GLU A 117       8.023   4.641  -4.426  1.00 86.69           N  
ATOM    884  CA  GLU A 117       7.422   5.871  -4.930  1.00 86.69           C  
ATOM    885  C   GLU A 117       6.699   5.629  -6.250  1.00 86.69           C  
ATOM    886  CB  GLU A 117       8.484   6.961  -5.102  1.00 86.69           C  
ATOM    887  O   GLU A 117       5.617   6.172  -6.480  1.00 86.69           O  
ATOM    888  CG  GLU A 117       7.910   8.328  -5.453  1.00 86.69           C  
ATOM    889  CD  GLU A 117       8.969   9.414  -5.527  1.00 86.69           C  
ATOM    890  OE1 GLU A 117       8.625  10.562  -5.895  1.00 86.69           O  
ATOM    891  OE2 GLU A 117      10.141   9.125  -5.219  1.00 86.69           O  
ATOM    892  N   LEU A 118       7.281   4.938  -7.047  1.00 90.69           N  
ATOM    893  CA  LEU A 118       6.648   4.590  -8.312  1.00 90.69           C  
ATOM    894  C   LEU A 118       5.352   3.824  -8.086  1.00 90.69           C  
ATOM    895  CB  LEU A 118       7.605   3.760  -9.180  1.00 90.69           C  
ATOM    896  O   LEU A 118       4.336   4.109  -8.727  1.00 90.69           O  
ATOM    897  CG  LEU A 118       7.039   3.230 -10.492  1.00 90.69           C  
ATOM    898  CD1 LEU A 118       6.691   4.387 -11.422  1.00 90.69           C  
ATOM    899  CD2 LEU A 118       8.031   2.281 -11.164  1.00 90.69           C  
ATOM    900  N   LYS A 119       5.375   2.850  -7.211  1.00 89.88           N  
ATOM    901  CA  LYS A 119       4.188   2.064  -6.883  1.00 89.88           C  
ATOM    902  C   LYS A 119       3.055   2.959  -6.391  1.00 89.88           C  
ATOM    903  CB  LYS A 119       4.516   1.007  -5.828  1.00 89.88           C  
ATOM    904  O   LYS A 119       1.895   2.764  -6.762  1.00 89.88           O  
ATOM    905  CG  LYS A 119       5.270  -0.198  -6.375  1.00 89.88           C  
ATOM    906  CD  LYS A 119       5.531  -1.232  -5.289  1.00 89.88           C  
ATOM    907  CE  LYS A 119       4.262  -1.979  -4.906  1.00 89.88           C  
ATOM    908  NZ  LYS A 119       4.527  -3.041  -3.891  1.00 89.88           N  
ATOM    909  N   GLU A 120       3.430   3.848  -5.586  1.00 85.62           N  
ATOM    910  CA  GLU A 120       2.445   4.809  -5.094  1.00 85.62           C  
ATOM    911  C   GLU A 120       1.832   5.609  -6.238  1.00 85.62           C  
ATOM    912  CB  GLU A 120       3.084   5.754  -4.074  1.00 85.62           C  
ATOM    913  O   GLU A 120       0.622   5.844  -6.258  1.00 85.62           O  
ATOM    914  CG  GLU A 120       2.094   6.695  -3.406  1.00 85.62           C  
ATOM    915  CD  GLU A 120       2.740   7.633  -2.396  1.00 85.62           C  
ATOM    916  OE1 GLU A 120       2.041   8.516  -1.851  1.00 85.62           O  
ATOM    917  OE2 GLU A 120       3.959   7.480  -2.150  1.00 85.62           O  
ATOM    918  N   GLN A 121       2.701   6.062  -7.113  1.00 86.88           N  
ATOM    919  CA  GLN A 121       2.205   6.797  -8.273  1.00 86.88           C  
ATOM    920  C   GLN A 121       1.260   5.934  -9.102  1.00 86.88           C  
ATOM    921  CB  GLN A 121       3.367   7.289  -9.133  1.00 86.88           C  
ATOM    922  O   GLN A 121       0.205   6.402  -9.539  1.00 86.88           O  
ATOM    923  CG  GLN A 121       4.215   8.359  -8.469  1.00 86.88           C  
ATOM    924  CD  GLN A 121       3.438   9.633  -8.180  1.00 86.88           C  
ATOM    925  NE2 GLN A 121       3.656  10.211  -7.004  1.00 86.88           N  
ATOM    926  OE1 GLN A 121       2.645  10.094  -9.008  1.00 86.88           O  
ATOM    927  N   LEU A 122       1.619   4.762  -9.266  1.00 89.19           N  
ATOM    928  CA  LEU A 122       0.848   3.846 -10.102  1.00 89.19           C  
ATOM    929  C   LEU A 122      -0.467   3.471  -9.422  1.00 89.19           C  
ATOM    930  CB  LEU A 122       1.659   2.582 -10.398  1.00 89.19           C  
ATOM    931  O   LEU A 122      -1.427   3.084 -10.094  1.00 89.19           O  
ATOM    932  CG  LEU A 122       2.789   2.729 -11.422  1.00 89.19           C  
ATOM    933  CD1 LEU A 122       3.578   1.429 -11.523  1.00 89.19           C  
ATOM    934  CD2 LEU A 122       2.234   3.139 -12.781  1.00 89.19           C  
ATOM    935  N   SER A 123      -0.440   3.521  -8.109  1.00 85.81           N  
ATOM    936  CA  SER A 123      -1.648   3.191  -7.359  1.00 85.81           C  
ATOM    937  C   SER A 123      -2.773   4.176  -7.660  1.00 85.81           C  
ATOM    938  CB  SER A 123      -1.362   3.176  -5.855  1.00 85.81           C  
ATOM    939  O   SER A 123      -3.947   3.875  -7.434  1.00 85.81           O  
ATOM    940  OG  SER A 123      -1.119   4.488  -5.379  1.00 85.81           O  
ATOM    941  N   THR A 124      -2.453   5.254  -8.234  1.00 85.12           N  
ATOM    942  CA  THR A 124      -3.441   6.285  -8.539  1.00 85.12           C  
ATOM    943  C   THR A 124      -3.789   6.273 -10.023  1.00 85.12           C  
ATOM    944  CB  THR A 124      -2.936   7.684  -8.133  1.00 85.12           C  
ATOM    945  O   THR A 124      -4.637   7.047 -10.469  1.00 85.12           O  
ATOM    946  CG2 THR A 124      -2.604   7.738  -6.648  1.00 85.12           C  
ATOM    947  OG1 THR A 124      -1.758   7.992  -8.891  1.00 85.12           O  
ATOM    948  N   VAL A 125      -3.217   5.363 -10.781  1.00 88.50           N  
ATOM    949  CA  VAL A 125      -3.371   5.285 -12.227  1.00 88.50           C  
ATOM    950  C   VAL A 125      -4.418   4.234 -12.578  1.00 88.50           C  
ATOM    951  CB  VAL A 125      -2.031   4.961 -12.922  1.00 88.50           C  
ATOM    952  O   VAL A 125      -4.383   3.115 -12.062  1.00 88.50           O  
ATOM    953  CG1 VAL A 125      -2.229   4.809 -14.430  1.00 88.50           C  
ATOM    954  CG2 VAL A 125      -0.996   6.043 -12.625  1.00 88.50           C  
ATOM    955  N   SER A 126      -5.324   4.562 -13.438  1.00 87.00           N  
ATOM    956  CA  SER A 126      -6.414   3.662 -13.797  1.00 87.00           C  
ATOM    957  C   SER A 126      -6.234   3.117 -15.211  1.00 87.00           C  
ATOM    958  CB  SER A 126      -7.762   4.375 -13.688  1.00 87.00           C  
ATOM    959  O   SER A 126      -6.812   2.088 -15.562  1.00 87.00           O  
ATOM    960  OG  SER A 126      -7.777   5.547 -14.484  1.00 87.00           O  
ATOM    961  N   SER A 127      -5.402   3.738 -15.945  1.00 89.75           N  
ATOM    962  CA  SER A 127      -5.090   3.277 -17.297  1.00 89.75           C  
ATOM    963  C   SER A 127      -3.795   3.902 -17.812  1.00 89.75           C  
ATOM    964  CB  SER A 127      -6.234   3.604 -18.250  1.00 89.75           C  
ATOM    965  O   SER A 127      -3.414   4.992 -17.375  1.00 89.75           O  
ATOM    966  OG  SER A 127      -6.277   4.992 -18.531  1.00 89.75           O  
ATOM    967  N   PHE A 128      -3.098   3.043 -18.672  1.00 91.25           N  
ATOM    968  CA  PHE A 128      -1.967   3.654 -19.359  1.00 91.25           C  
ATOM    969  C   PHE A 128      -1.933   3.232 -20.828  1.00 91.25           C  
ATOM    970  CB  PHE A 128      -0.651   3.273 -18.672  1.00 91.25           C  
ATOM    971  O   PHE A 128      -2.502   2.205 -21.203  1.00 91.25           O  
ATOM    972  CG  PHE A 128      -0.313   1.811 -18.781  1.00 91.25           C  
ATOM    973  CD1 PHE A 128      -0.629   0.937 -17.750  1.00 91.25           C  
ATOM    974  CD2 PHE A 128       0.321   1.310 -19.906  1.00 91.25           C  
ATOM    975  CE1 PHE A 128      -0.318  -0.417 -17.844  1.00 91.25           C  
ATOM    976  CE2 PHE A 128       0.635  -0.043 -20.000  1.00 91.25           C  
ATOM    977  CZ  PHE A 128       0.315  -0.905 -18.969  1.00 91.25           C  
ATOM    978  N   GLU A 129      -1.428   4.145 -21.625  1.00 92.75           N  
ATOM    979  CA  GLU A 129      -1.149   3.881 -23.031  1.00 92.75           C  
ATOM    980  C   GLU A 129       0.339   3.643 -23.266  1.00 92.75           C  
ATOM    981  CB  GLU A 129      -1.640   5.039 -23.906  1.00 92.75           C  
ATOM    982  O   GLU A 129       1.163   4.520 -23.000  1.00 92.75           O  
ATOM    983  CG  GLU A 129      -1.433   4.816 -25.391  1.00 92.75           C  
ATOM    984  CD  GLU A 129      -1.741   6.047 -26.234  1.00 92.75           C  
ATOM    985  OE1 GLU A 129      -1.472   6.031 -27.453  1.00 92.75           O  
ATOM    986  OE2 GLU A 129      -2.256   7.035 -25.656  1.00 92.75           O  
ATOM    987  N   ARG A 130       0.610   2.443 -23.672  1.00 94.56           N  
ATOM    988  CA  ARG A 130       1.987   2.066 -23.969  1.00 94.56           C  
ATOM    989  C   ARG A 130       2.363   2.469 -25.406  1.00 94.56           C  
ATOM    990  CB  ARG A 130       2.188   0.562 -23.781  1.00 94.56           C  
ATOM    991  O   ARG A 130       1.664   2.121 -26.359  1.00 94.56           O  
ATOM    992  CG  ARG A 130       3.615   0.097 -24.016  1.00 94.56           C  
ATOM    993  CD  ARG A 130       3.764  -1.402 -23.797  1.00 94.56           C  
ATOM    994  NE  ARG A 130       5.090  -1.876 -24.203  1.00 94.56           N  
ATOM    995  NH1 ARG A 130       4.449  -2.551 -26.312  1.00 94.56           N  
ATOM    996  NH2 ARG A 130       6.621  -2.809 -25.625  1.00 94.56           N  
ATOM    997  CZ  ARG A 130       5.383  -2.410 -25.375  1.00 94.56           C  
ATOM    998  N   PHE A 131       3.475   3.199 -25.641  1.00 94.56           N  
ATOM    999  CA  PHE A 131       3.873   3.648 -26.969  1.00 94.56           C  
ATOM   1000  C   PHE A 131       5.391   3.701 -27.094  1.00 94.56           C  
ATOM   1001  CB  PHE A 131       3.273   5.023 -27.281  1.00 94.56           C  
ATOM   1002  O   PHE A 131       6.098   3.762 -26.078  1.00 94.56           O  
ATOM   1003  CG  PHE A 131       3.801   6.125 -26.406  1.00 94.56           C  
ATOM   1004  CD1 PHE A 131       3.230   6.379 -25.156  1.00 94.56           C  
ATOM   1005  CD2 PHE A 131       4.871   6.910 -26.812  1.00 94.56           C  
ATOM   1006  CE1 PHE A 131       3.719   7.398 -24.344  1.00 94.56           C  
ATOM   1007  CE2 PHE A 131       5.363   7.930 -26.016  1.00 94.56           C  
ATOM   1008  CZ  PHE A 131       4.785   8.172 -24.781  1.00 94.56           C  
ATOM   1009  N   GLU A 132       5.836   3.680 -28.297  1.00 95.12           N  
ATOM   1010  CA  GLU A 132       7.273   3.732 -28.531  1.00 95.12           C  
ATOM   1011  C   GLU A 132       7.805   5.156 -28.391  1.00 95.12           C  
ATOM   1012  CB  GLU A 132       7.617   3.178 -29.922  1.00 95.12           C  
ATOM   1013  O   GLU A 132       7.375   6.059 -29.109  1.00 95.12           O  
ATOM   1014  CG  GLU A 132       7.418   1.675 -30.047  1.00 95.12           C  
ATOM   1015  CD  GLU A 132       7.926   1.111 -31.359  1.00 95.12           C  
ATOM   1016  OE1 GLU A 132       7.891  -0.126 -31.547  1.00 95.12           O  
ATOM   1017  OE2 GLU A 132       8.359   1.915 -32.219  1.00 95.12           O  
ATOM   1018  N   ILE A 133       8.656   5.340 -27.438  1.00 95.12           N  
ATOM   1019  CA  ILE A 133       9.242   6.656 -27.203  1.00 95.12           C  
ATOM   1020  C   ILE A 133      10.469   6.836 -28.109  1.00 95.12           C  
ATOM   1021  CB  ILE A 133       9.633   6.859 -25.734  1.00 95.12           C  
ATOM   1022  O   ILE A 133      10.641   7.891 -28.719  1.00 95.12           O  
ATOM   1023  CG1 ILE A 133      10.117   8.297 -25.500  1.00 95.12           C  
ATOM   1024  CG2 ILE A 133      10.703   5.848 -25.312  1.00 95.12           C  
ATOM   1025  CD1 ILE A 133      10.320   8.648 -24.031  1.00 95.12           C  
ATOM   1026  N   PHE A 134      11.328   5.859 -28.172  1.00 94.75           N  
ATOM   1027  CA  PHE A 134      12.492   5.801 -29.047  1.00 94.75           C  
ATOM   1028  C   PHE A 134      12.484   4.512 -29.859  1.00 94.75           C  
ATOM   1029  CB  PHE A 134      13.781   5.902 -28.234  1.00 94.75           C  
ATOM   1030  O   PHE A 134      12.953   3.475 -29.391  1.00 94.75           O  
ATOM   1031  CG  PHE A 134      13.906   7.180 -27.453  1.00 94.75           C  
ATOM   1032  CD1 PHE A 134      13.820   8.414 -28.078  1.00 94.75           C  
ATOM   1033  CD2 PHE A 134      14.102   7.145 -26.078  1.00 94.75           C  
ATOM   1034  CE1 PHE A 134      13.938   9.602 -27.359  1.00 94.75           C  
ATOM   1035  CE2 PHE A 134      14.219   8.320 -25.344  1.00 94.75           C  
ATOM   1036  CZ  PHE A 134      14.133   9.547 -25.984  1.00 94.75           C  
ATOM   1037  N   PRO A 135      11.977   4.555 -31.125  1.00 92.62           N  
ATOM   1038  CA  PRO A 135      11.930   3.352 -31.953  1.00 92.62           C  
ATOM   1039  C   PRO A 135      13.312   2.797 -32.281  1.00 92.62           C  
ATOM   1040  CB  PRO A 135      11.219   3.832 -33.219  1.00 92.62           C  
ATOM   1041  O   PRO A 135      14.234   3.564 -32.562  1.00 92.62           O  
ATOM   1042  CG  PRO A 135      10.461   5.047 -32.812  1.00 92.62           C  
ATOM   1043  CD  PRO A 135      11.242   5.746 -31.719  1.00 92.62           C  
ATOM   1044  N   LYS A 136      13.453   1.480 -32.219  1.00 88.44           N  
ATOM   1045  CA  LYS A 136      14.711   0.764 -32.406  1.00 88.44           C  
ATOM   1046  C   LYS A 136      15.312   1.045 -33.781  1.00 88.44           C  
ATOM   1047  CB  LYS A 136      14.500  -0.741 -32.219  1.00 88.44           C  
ATOM   1048  O   LYS A 136      16.516   1.295 -33.875  1.00 88.44           O  
ATOM   1049  CG  LYS A 136      15.789  -1.551 -32.250  1.00 88.44           C  
ATOM   1050  CD  LYS A 136      15.523  -3.029 -32.000  1.00 88.44           C  
ATOM   1051  CE  LYS A 136      16.812  -3.852 -32.062  1.00 88.44           C  
ATOM   1052  NZ  LYS A 136      16.562  -5.297 -31.797  1.00 88.44           N  
ATOM   1053  N   ALA A 137      14.586   1.156 -34.781  1.00 84.81           N  
ATOM   1054  CA  ALA A 137      15.016   1.242 -36.188  1.00 84.81           C  
ATOM   1055  C   ALA A 137      15.555   2.635 -36.500  1.00 84.81           C  
ATOM   1056  CB  ALA A 137      13.867   0.891 -37.125  1.00 84.81           C  
ATOM   1057  O   ALA A 137      16.484   2.779 -37.312  1.00 84.81           O  
ATOM   1058  N   THR A 138      15.133   3.613 -35.750  1.00 89.69           N  
ATOM   1059  CA  THR A 138      15.422   4.969 -36.219  1.00 89.69           C  
ATOM   1060  C   THR A 138      16.234   5.730 -35.156  1.00 89.69           C  
ATOM   1061  CB  THR A 138      14.125   5.738 -36.531  1.00 89.69           C  
ATOM   1062  O   THR A 138      16.953   6.672 -35.500  1.00 89.69           O  
ATOM   1063  CG2 THR A 138      13.391   5.117 -37.719  1.00 89.69           C  
ATOM   1064  OG1 THR A 138      13.273   5.719 -35.375  1.00 89.69           O  
ATOM   1065  N   SER A 139      16.188   5.367 -33.969  1.00 91.56           N  
ATOM   1066  CA  SER A 139      16.641   6.203 -32.844  1.00 91.56           C  
ATOM   1067  C   SER A 139      18.125   5.969 -32.562  1.00 91.56           C  
ATOM   1068  CB  SER A 139      15.820   5.934 -31.594  1.00 91.56           C  
ATOM   1069  O   SER A 139      18.812   6.852 -32.031  1.00 91.56           O  
ATOM   1070  OG  SER A 139      14.469   6.316 -31.781  1.00 91.56           O  
ATOM   1071  N   TRP A 140      18.641   4.809 -33.031  1.00 91.81           N  
ATOM   1072  CA  TRP A 140      20.031   4.488 -32.688  1.00 91.81           C  
ATOM   1073  C   TRP A 140      20.750   3.893 -33.906  1.00 91.81           C  
ATOM   1074  CB  TRP A 140      20.094   3.520 -31.516  1.00 91.81           C  
ATOM   1075  O   TRP A 140      21.203   2.748 -33.875  1.00 91.81           O  
ATOM   1076  CG  TRP A 140      19.156   3.859 -30.406  1.00 91.81           C  
ATOM   1077  CD1 TRP A 140      17.984   3.229 -30.078  1.00 91.81           C  
ATOM   1078  CD2 TRP A 140      19.312   4.914 -29.453  1.00 91.81           C  
ATOM   1079  CE2 TRP A 140      18.203   4.867 -28.578  1.00 91.81           C  
ATOM   1080  CE3 TRP A 140      20.297   5.898 -29.234  1.00 91.81           C  
ATOM   1081  NE1 TRP A 140      17.406   3.830 -29.000  1.00 91.81           N  
ATOM   1082  CH2 TRP A 140      19.000   6.719 -27.344  1.00 91.81           C  
ATOM   1083  CZ2 TRP A 140      18.031   5.766 -27.531  1.00 91.81           C  
ATOM   1084  CZ3 TRP A 140      20.125   6.793 -28.188  1.00 91.81           C  
ATOM   1085  N   PRO A 141      20.969   4.531 -35.000  1.00 89.88           N  
ATOM   1086  CA  PRO A 141      21.531   4.004 -36.250  1.00 89.88           C  
ATOM   1087  C   PRO A 141      23.016   3.666 -36.156  1.00 89.88           C  
ATOM   1088  CB  PRO A 141      21.312   5.141 -37.250  1.00 89.88           C  
ATOM   1089  O   PRO A 141      23.516   2.791 -36.844  1.00 89.88           O  
ATOM   1090  CG  PRO A 141      21.172   6.367 -36.406  1.00 89.88           C  
ATOM   1091  CD  PRO A 141      20.531   5.977 -35.125  1.00 89.88           C  
ATOM   1092  N   ASN A 142      23.703   4.277 -35.156  1.00 92.88           N  
ATOM   1093  CA  ASN A 142      25.141   4.059 -35.000  1.00 92.88           C  
ATOM   1094  C   ASN A 142      25.438   3.156 -33.812  1.00 92.88           C  
ATOM   1095  CB  ASN A 142      25.875   5.395 -34.844  1.00 92.88           C  
ATOM   1096  O   ASN A 142      26.578   3.090 -33.344  1.00 92.88           O  
ATOM   1097  CG  ASN A 142      25.734   6.273 -36.094  1.00 92.88           C  
ATOM   1098  ND2 ASN A 142      25.516   7.566 -35.875  1.00 92.88           N  
ATOM   1099  OD1 ASN A 142      25.812   5.793 -37.219  1.00 92.88           O  
ATOM   1100  N   HIS A 143      24.422   2.598 -33.281  1.00 94.25           N  
ATOM   1101  CA  HIS A 143      24.531   1.703 -32.125  1.00 94.25           C  
ATOM   1102  C   HIS A 143      23.781   0.398 -32.375  1.00 94.25           C  
ATOM   1103  CB  HIS A 143      24.016   2.383 -30.859  1.00 94.25           C  
ATOM   1104  O   HIS A 143      22.859   0.353 -33.188  1.00 94.25           O  
ATOM   1105  CG  HIS A 143      24.719   3.662 -30.531  1.00 94.25           C  
ATOM   1106  CD2 HIS A 143      25.656   3.947 -29.594  1.00 94.25           C  
ATOM   1107  ND1 HIS A 143      24.469   4.840 -31.203  1.00 94.25           N  
ATOM   1108  CE1 HIS A 143      25.234   5.797 -30.703  1.00 94.25           C  
ATOM   1109  NE2 HIS A 143      25.953   5.281 -29.719  1.00 94.25           N  
ATOM   1110  N   ASP A 144      24.219  -0.677 -31.688  1.00 93.50           N  
ATOM   1111  CA  ASP A 144      23.562  -1.978 -31.781  1.00 93.50           C  
ATOM   1112  C   ASP A 144      22.547  -2.150 -30.641  1.00 93.50           C  
ATOM   1113  CB  ASP A 144      24.594  -3.105 -31.734  1.00 93.50           C  
ATOM   1114  O   ASP A 144      22.922  -2.123 -29.469  1.00 93.50           O  
ATOM   1115  CG  ASP A 144      24.016  -4.461 -32.094  1.00 93.50           C  
ATOM   1116  OD1 ASP A 144      22.797  -4.684 -31.844  1.00 93.50           O  
ATOM   1117  OD2 ASP A 144      24.766  -5.316 -32.594  1.00 93.50           O  
ATOM   1118  N   THR A 145      21.359  -2.389 -30.969  1.00 91.06           N  
ATOM   1119  CA  THR A 145      20.297  -2.527 -29.984  1.00 91.06           C  
ATOM   1120  C   THR A 145      19.781  -3.965 -29.938  1.00 91.06           C  
ATOM   1121  CB  THR A 145      19.125  -1.574 -30.297  1.00 91.06           C  
ATOM   1122  O   THR A 145      18.938  -4.301 -29.109  1.00 91.06           O  
ATOM   1123  CG2 THR A 145      19.578  -0.119 -30.266  1.00 91.06           C  
ATOM   1124  OG1 THR A 145      18.609  -1.875 -31.594  1.00 91.06           O  
ATOM   1125  N   THR A 146      20.375  -4.914 -30.719  1.00 88.44           N  
ATOM   1126  CA  THR A 146      19.922  -6.301 -30.812  1.00 88.44           C  
ATOM   1127  C   THR A 146      20.859  -7.223 -30.031  1.00 88.44           C  
ATOM   1128  CB  THR A 146      19.875  -6.762 -32.281  1.00 88.44           C  
ATOM   1129  O   THR A 146      20.438  -8.273 -29.547  1.00 88.44           O  
ATOM   1130  CG2 THR A 146      18.859  -5.941 -33.062  1.00 88.44           C  
ATOM   1131  OG1 THR A 146      21.156  -6.613 -32.875  1.00 88.44           O  
ATOM   1132  N   ARG A 147      22.094  -6.852 -29.828  1.00 89.50           N  
ATOM   1133  CA  ARG A 147      23.094  -7.688 -29.188  1.00 89.50           C  
ATOM   1134  C   ARG A 147      23.016  -7.566 -27.672  1.00 89.50           C  
ATOM   1135  CB  ARG A 147      24.500  -7.309 -29.672  1.00 89.50           C  
ATOM   1136  O   ARG A 147      23.562  -8.406 -26.953  1.00 89.50           O  
ATOM   1137  CG  ARG A 147      24.797  -7.770 -31.094  1.00 89.50           C  
ATOM   1138  CD  ARG A 147      26.250  -7.480 -31.484  1.00 89.50           C  
ATOM   1139  NE  ARG A 147      27.188  -8.312 -30.719  1.00 89.50           N  
ATOM   1140  NH1 ARG A 147      29.031  -7.715 -31.969  1.00 89.50           N  
ATOM   1141  NH2 ARG A 147      29.250  -9.188 -30.219  1.00 89.50           N  
ATOM   1142  CZ  ARG A 147      28.484  -8.398 -30.969  1.00 89.50           C  
ATOM   1143  N   GLY A 148      22.375  -6.586 -27.203  1.00 87.88           N  
ATOM   1144  CA  GLY A 148      22.203  -6.398 -25.766  1.00 87.88           C  
ATOM   1145  C   GLY A 148      21.172  -7.348 -25.156  1.00 87.88           C  
ATOM   1146  O   GLY A 148      20.062  -6.938 -24.844  1.00 87.88           O  
ATOM   1147  N   THR A 149      21.484  -8.617 -25.094  1.00 92.19           N  
ATOM   1148  CA  THR A 149      20.594  -9.625 -24.516  1.00 92.19           C  
ATOM   1149  C   THR A 149      21.297 -10.336 -23.359  1.00 92.19           C  
ATOM   1150  CB  THR A 149      20.156 -10.656 -25.562  1.00 92.19           C  
ATOM   1151  O   THR A 149      22.516 -10.289 -23.234  1.00 92.19           O  
ATOM   1152  CG2 THR A 149      19.453  -9.984 -26.734  1.00 92.19           C  
ATOM   1153  OG1 THR A 149      21.312 -11.359 -26.047  1.00 92.19           O  
ATOM   1154  N   THR A 150      20.484 -10.961 -22.453  1.00 93.06           N  
ATOM   1155  CA  THR A 150      21.031 -11.602 -21.266  1.00 93.06           C  
ATOM   1156  C   THR A 150      20.328 -12.922 -20.984  1.00 93.06           C  
ATOM   1157  CB  THR A 150      20.922 -10.672 -20.031  1.00 93.06           C  
ATOM   1158  O   THR A 150      19.141 -13.078 -21.297  1.00 93.06           O  
ATOM   1159  CG2 THR A 150      19.484 -10.219 -19.828  1.00 93.06           C  
ATOM   1160  OG1 THR A 150      21.359 -11.383 -18.875  1.00 93.06           O  
ATOM   1161  N   VAL A 151      21.047 -13.820 -20.359  1.00 92.81           N  
ATOM   1162  CA  VAL A 151      20.500 -15.109 -19.938  1.00 92.81           C  
ATOM   1163  C   VAL A 151      19.547 -14.914 -18.766  1.00 92.81           C  
ATOM   1164  CB  VAL A 151      21.625 -16.109 -19.562  1.00 92.81           C  
ATOM   1165  O   VAL A 151      18.656 -15.742 -18.547  1.00 92.81           O  
ATOM   1166  CG1 VAL A 151      22.344 -15.648 -18.297  1.00 92.81           C  
ATOM   1167  CG2 VAL A 151      21.047 -17.516 -19.375  1.00 92.81           C  
ATOM   1168  N   ALA A 152      19.750 -13.828 -18.031  1.00 92.75           N  
ATOM   1169  CA  ALA A 152      18.953 -13.508 -16.844  1.00 92.75           C  
ATOM   1170  C   ALA A 152      17.516 -13.148 -17.234  1.00 92.75           C  
ATOM   1171  CB  ALA A 152      19.594 -12.367 -16.062  1.00 92.75           C  
ATOM   1172  O   ALA A 152      16.594 -13.328 -16.453  1.00 92.75           O  
ATOM   1173  N   CYS A 153      17.328 -12.703 -18.438  1.00 93.75           N  
ATOM   1174  CA  CYS A 153      16.000 -12.336 -18.953  1.00 93.75           C  
ATOM   1175  C   CYS A 153      15.617 -13.211 -20.125  1.00 93.75           C  
ATOM   1176  CB  CYS A 153      15.977 -10.867 -19.359  1.00 93.75           C  
ATOM   1177  O   CYS A 153      15.211 -12.703 -21.188  1.00 93.75           O  
ATOM   1178  SG  CYS A 153      16.250  -9.719 -17.984  1.00 93.75           S  
ATOM   1179  N   SER A 154      15.734 -14.477 -20.000  1.00 92.25           N  
ATOM   1180  CA  SER A 154      15.500 -15.414 -21.094  1.00 92.25           C  
ATOM   1181  C   SER A 154      14.016 -15.516 -21.422  1.00 92.25           C  
ATOM   1182  CB  SER A 154      16.047 -16.797 -20.719  1.00 92.25           C  
ATOM   1183  O   SER A 154      13.164 -15.320 -20.547  1.00 92.25           O  
ATOM   1184  OG  SER A 154      15.305 -17.359 -19.656  1.00 92.25           O  
ATOM   1185  N   HIS A 155      13.727 -15.688 -22.625  1.00 91.25           N  
ATOM   1186  CA  HIS A 155      12.375 -15.922 -23.125  1.00 91.25           C  
ATOM   1187  C   HIS A 155      12.312 -17.172 -23.984  1.00 91.25           C  
ATOM   1188  CB  HIS A 155      11.875 -14.711 -23.922  1.00 91.25           C  
ATOM   1189  O   HIS A 155      13.008 -17.281 -25.000  1.00 91.25           O  
ATOM   1190  CG  HIS A 155      10.461 -14.844 -24.375  1.00 91.25           C  
ATOM   1191  CD2 HIS A 155       9.938 -14.969 -25.625  1.00 91.25           C  
ATOM   1192  ND1 HIS A 155       9.391 -14.844 -23.500  1.00 91.25           N  
ATOM   1193  CE1 HIS A 155       8.266 -14.969 -24.203  1.00 91.25           C  
ATOM   1194  NE2 HIS A 155       8.570 -15.047 -25.484  1.00 91.25           N  
ATOM   1195  N   SER A 156      11.656 -18.219 -23.516  1.00 88.88           N  
ATOM   1196  CA  SER A 156      11.508 -19.500 -24.188  1.00 88.88           C  
ATOM   1197  C   SER A 156      12.859 -20.156 -24.438  1.00 88.88           C  
ATOM   1198  CB  SER A 156      10.766 -19.312 -25.516  1.00 88.88           C  
ATOM   1199  O   SER A 156      13.094 -20.719 -25.500  1.00 88.88           O  
ATOM   1200  OG  SER A 156       9.461 -18.812 -25.297  1.00 88.88           O  
ATOM   1201  N   GLY A 157      13.781 -19.969 -23.484  1.00 85.06           N  
ATOM   1202  CA  GLY A 157      15.023 -20.719 -23.516  1.00 85.06           C  
ATOM   1203  C   GLY A 157      16.125 -20.031 -24.297  1.00 85.06           C  
ATOM   1204  O   GLY A 157      17.250 -20.516 -24.344  1.00 85.06           O  
ATOM   1205  N   ALA A 158      15.844 -18.797 -24.828  1.00 92.44           N  
ATOM   1206  CA  ALA A 158      16.828 -17.969 -25.531  1.00 92.44           C  
ATOM   1207  C   ALA A 158      17.109 -16.688 -24.766  1.00 92.44           C  
ATOM   1208  CB  ALA A 158      16.328 -17.641 -26.938  1.00 92.44           C  
ATOM   1209  O   ALA A 158      16.250 -16.188 -24.031  1.00 92.44           O  
ATOM   1210  N   ASN A 159      18.406 -16.219 -24.906  1.00 93.50           N  
ATOM   1211  CA  ASN A 159      18.750 -14.938 -24.312  1.00 93.50           C  
ATOM   1212  C   ASN A 159      17.844 -13.820 -24.844  1.00 93.50           C  
ATOM   1213  CB  ASN A 159      20.219 -14.602 -24.547  1.00 93.50           C  
ATOM   1214  O   ASN A 159      17.641 -13.711 -26.047  1.00 93.50           O  
ATOM   1215  CG  ASN A 159      21.156 -15.594 -23.906  1.00 93.50           C  
ATOM   1216  ND2 ASN A 159      22.453 -15.461 -24.203  1.00 93.50           N  
ATOM   1217  OD1 ASN A 159      20.734 -16.484 -23.156  1.00 93.50           O  
ATOM   1218  N   SER A 160      17.312 -13.109 -23.984  1.00 94.44           N  
ATOM   1219  CA  SER A 160      16.453 -11.969 -24.297  1.00 94.44           C  
ATOM   1220  C   SER A 160      16.734 -10.789 -23.375  1.00 94.44           C  
ATOM   1221  CB  SER A 160      14.984 -12.359 -24.203  1.00 94.44           C  
ATOM   1222  O   SER A 160      17.719 -10.797 -22.625  1.00 94.44           O  
ATOM   1223  OG  SER A 160      14.156 -11.297 -24.641  1.00 94.44           O  
ATOM   1224  N   PHE A 161      15.773  -9.766 -23.578  1.00 95.44           N  
ATOM   1225  CA  PHE A 161      15.891  -8.570 -22.766  1.00 95.44           C  
ATOM   1226  C   PHE A 161      14.516  -8.000 -22.438  1.00 95.44           C  
ATOM   1227  CB  PHE A 161      16.750  -7.508 -23.453  1.00 95.44           C  
ATOM   1228  O   PHE A 161      13.500  -8.531 -22.891  1.00 95.44           O  
ATOM   1229  CG  PHE A 161      17.250  -6.434 -22.547  1.00 95.44           C  
ATOM   1230  CD1 PHE A 161      16.938  -5.098 -22.766  1.00 95.44           C  
ATOM   1231  CD2 PHE A 161      18.047  -6.754 -21.438  1.00 95.44           C  
ATOM   1232  CE1 PHE A 161      17.406  -4.098 -21.922  1.00 95.44           C  
ATOM   1233  CE2 PHE A 161      18.516  -5.762 -20.594  1.00 95.44           C  
ATOM   1234  CZ  PHE A 161      18.203  -4.438 -20.828  1.00 95.44           C  
ATOM   1235  N   TYR A 162      14.477  -7.000 -21.625  1.00 95.75           N  
ATOM   1236  CA  TYR A 162      13.219  -6.367 -21.250  1.00 95.75           C  
ATOM   1237  C   TYR A 162      12.445  -5.914 -22.484  1.00 95.75           C  
ATOM   1238  CB  TYR A 162      13.469  -5.168 -20.328  1.00 95.75           C  
ATOM   1239  O   TYR A 162      13.047  -5.527 -23.484  1.00 95.75           O  
ATOM   1240  CG  TYR A 162      14.008  -5.555 -18.969  1.00 95.75           C  
ATOM   1241  CD1 TYR A 162      13.219  -6.242 -18.047  1.00 95.75           C  
ATOM   1242  CD2 TYR A 162      15.312  -5.227 -18.609  1.00 95.75           C  
ATOM   1243  CE1 TYR A 162      13.711  -6.598 -16.797  1.00 95.75           C  
ATOM   1244  CE2 TYR A 162      15.812  -5.574 -17.359  1.00 95.75           C  
ATOM   1245  OH  TYR A 162      15.508  -6.605 -15.227  1.00 95.75           O  
ATOM   1246  CZ  TYR A 162      15.008  -6.258 -16.469  1.00 95.75           C  
ATOM   1247  N   ARG A 163      11.047  -5.871 -22.484  1.00 95.00           N  
ATOM   1248  CA  ARG A 163      10.203  -5.539 -23.625  1.00 95.00           C  
ATOM   1249  C   ARG A 163      10.000  -4.035 -23.734  1.00 95.00           C  
ATOM   1250  CB  ARG A 163       8.852  -6.246 -23.516  1.00 95.00           C  
ATOM   1251  O   ARG A 163       9.648  -3.527 -24.812  1.00 95.00           O  
ATOM   1252  CG  ARG A 163       8.945  -7.762 -23.516  1.00 95.00           C  
ATOM   1253  CD  ARG A 163       9.586  -8.297 -24.781  1.00 95.00           C  
ATOM   1254  NE  ARG A 163       9.664  -9.758 -24.781  1.00 95.00           N  
ATOM   1255  NH1 ARG A 163      11.930  -9.836 -24.328  1.00 95.00           N  
ATOM   1256  NH2 ARG A 163      10.734 -11.773 -24.578  1.00 95.00           N  
ATOM   1257  CZ  ARG A 163      10.781 -10.453 -24.562  1.00 95.00           C  
ATOM   1258  N   ASN A 164      10.359  -3.293 -22.547  1.00 95.62           N  
ATOM   1259  CA  ASN A 164      10.156  -1.848 -22.578  1.00 95.62           C  
ATOM   1260  C   ASN A 164      11.484  -1.096 -22.609  1.00 95.62           C  
ATOM   1261  CB  ASN A 164       9.328  -1.402 -21.375  1.00 95.62           C  
ATOM   1262  O   ASN A 164      11.508   0.132 -22.703  1.00 95.62           O  
ATOM   1263  CG  ASN A 164       7.891  -1.889 -21.438  1.00 95.62           C  
ATOM   1264  ND2 ASN A 164       7.332  -2.248 -20.297  1.00 95.62           N  
ATOM   1265  OD1 ASN A 164       7.293  -1.942 -22.516  1.00 95.62           O  
ATOM   1266  N   LEU A 165      12.617  -1.814 -22.562  1.00 96.88           N  
ATOM   1267  CA  LEU A 165      13.938  -1.188 -22.516  1.00 96.88           C  
ATOM   1268  C   LEU A 165      14.836  -1.734 -23.609  1.00 96.88           C  
ATOM   1269  CB  LEU A 165      14.586  -1.411 -21.141  1.00 96.88           C  
ATOM   1270  O   LEU A 165      14.617  -2.842 -24.109  1.00 96.88           O  
ATOM   1271  CG  LEU A 165      13.836  -0.845 -19.938  1.00 96.88           C  
ATOM   1272  CD1 LEU A 165      14.484  -1.323 -18.641  1.00 96.88           C  
ATOM   1273  CD2 LEU A 165      13.805   0.678 -20.000  1.00 96.88           C  
ATOM   1274  N   LEU A 166      15.836  -0.985 -23.906  1.00 96.12           N  
ATOM   1275  CA  LEU A 166      16.859  -1.388 -24.875  1.00 96.12           C  
ATOM   1276  C   LEU A 166      18.250  -1.306 -24.266  1.00 96.12           C  
ATOM   1277  CB  LEU A 166      16.781  -0.510 -26.125  1.00 96.12           C  
ATOM   1278  O   LEU A 166      18.578  -0.318 -23.609  1.00 96.12           O  
ATOM   1279  CG  LEU A 166      15.500  -0.627 -26.969  1.00 96.12           C  
ATOM   1280  CD1 LEU A 166      15.484   0.432 -28.062  1.00 96.12           C  
ATOM   1281  CD2 LEU A 166      15.375  -2.025 -27.562  1.00 96.12           C  
ATOM   1282  N   TRP A 167      18.922  -2.395 -24.500  1.00 95.88           N  
ATOM   1283  CA  TRP A 167      20.328  -2.395 -24.109  1.00 95.88           C  
ATOM   1284  C   TRP A 167      21.219  -1.944 -25.250  1.00 95.88           C  
ATOM   1285  CB  TRP A 167      20.750  -3.787 -23.625  1.00 95.88           C  
ATOM   1286  O   TRP A 167      21.500  -2.719 -26.172  1.00 95.88           O  
ATOM   1287  CG  TRP A 167      22.062  -3.809 -22.906  1.00 95.88           C  
ATOM   1288  CD1 TRP A 167      22.984  -2.795 -22.828  1.00 95.88           C  
ATOM   1289  CD2 TRP A 167      22.609  -4.898 -22.156  1.00 95.88           C  
ATOM   1290  CE2 TRP A 167      23.859  -4.477 -21.641  1.00 95.88           C  
ATOM   1291  CE3 TRP A 167      22.156  -6.195 -21.859  1.00 95.88           C  
ATOM   1292  NE1 TRP A 167      24.062  -3.191 -22.078  1.00 95.88           N  
ATOM   1293  CH2 TRP A 167      24.203  -6.566 -20.594  1.00 95.88           C  
ATOM   1294  CZ2 TRP A 167      24.672  -5.305 -20.859  1.00 95.88           C  
ATOM   1295  CZ3 TRP A 167      22.969  -7.016 -21.078  1.00 95.88           C  
ATOM   1296  N   ILE A 168      21.750  -0.675 -25.141  1.00 94.94           N  
ATOM   1297  CA  ILE A 168      22.516  -0.078 -26.234  1.00 94.94           C  
ATOM   1298  C   ILE A 168      24.000  -0.426 -26.094  1.00 94.94           C  
ATOM   1299  CB  ILE A 168      22.328   1.455 -26.281  1.00 94.94           C  
ATOM   1300  O   ILE A 168      24.625  -0.088 -25.078  1.00 94.94           O  
ATOM   1301  CG1 ILE A 168      20.844   1.808 -26.406  1.00 94.94           C  
ATOM   1302  CG2 ILE A 168      23.125   2.061 -27.438  1.00 94.94           C  
ATOM   1303  CD1 ILE A 168      20.562   3.301 -26.484  1.00 94.94           C  
ATOM   1304  N   VAL A 169      24.562  -1.101 -27.125  1.00 94.94           N  
ATOM   1305  CA  VAL A 169      25.969  -1.471 -27.094  1.00 94.94           C  
ATOM   1306  C   VAL A 169      26.656  -0.980 -28.359  1.00 94.94           C  
ATOM   1307  CB  VAL A 169      26.156  -2.996 -26.938  1.00 94.94           C  
ATOM   1308  O   VAL A 169      26.016  -0.460 -29.266  1.00 94.94           O  
ATOM   1309  CG1 VAL A 169      25.562  -3.480 -25.609  1.00 94.94           C  
ATOM   1310  CG2 VAL A 169      25.500  -3.730 -28.109  1.00 94.94           C  
ATOM   1311  N   LYS A 170      27.906  -1.202 -28.438  1.00 94.69           N  
ATOM   1312  CA  LYS A 170      28.719  -0.722 -29.562  1.00 94.69           C  
ATOM   1313  C   LYS A 170      28.297  -1.379 -30.875  1.00 94.69           C  
ATOM   1314  CB  LYS A 170      30.203  -0.985 -29.297  1.00 94.69           C  
ATOM   1315  O   LYS A 170      27.844  -2.523 -30.875  1.00 94.69           O  
ATOM   1316  CG  LYS A 170      30.594  -2.455 -29.344  1.00 94.69           C  
ATOM   1317  CD  LYS A 170      32.094  -2.645 -29.172  1.00 94.69           C  
ATOM   1318  CE  LYS A 170      32.500  -4.113 -29.281  1.00 94.69           C  
ATOM   1319  NZ  LYS A 170      33.969  -4.305 -29.094  1.00 94.69           N  
ATOM   1320  N   LYS A 171      28.250  -0.727 -31.922  1.00 93.31           N  
ATOM   1321  CA  LYS A 171      28.141  -1.224 -33.281  1.00 93.31           C  
ATOM   1322  C   LYS A 171      29.500  -1.261 -34.000  1.00 93.31           C  
ATOM   1323  CB  LYS A 171      27.156  -0.358 -34.094  1.00 93.31           C  
ATOM   1324  O   LYS A 171      30.141  -0.224 -34.156  1.00 93.31           O  
ATOM   1325  CG  LYS A 171      26.797  -0.933 -35.469  1.00 93.31           C  
ATOM   1326  CD  LYS A 171      25.750  -0.082 -36.156  1.00 93.31           C  
ATOM   1327  CE  LYS A 171      25.344  -0.684 -37.500  1.00 93.31           C  
ATOM   1328  NZ  LYS A 171      24.266   0.108 -38.156  1.00 93.31           N  
ATOM   1329  N   GLY A 172      29.953  -2.441 -34.344  1.00 91.06           N  
ATOM   1330  CA  GLY A 172      31.312  -2.566 -34.844  1.00 91.06           C  
ATOM   1331  C   GLY A 172      32.375  -2.256 -33.781  1.00 91.06           C  
ATOM   1332  O   GLY A 172      32.344  -2.814 -32.688  1.00 91.06           O  
ATOM   1333  N   ASN A 173      33.219  -1.313 -33.969  1.00 90.38           N  
ATOM   1334  CA  ASN A 173      34.281  -0.969 -33.031  1.00 90.38           C  
ATOM   1335  C   ASN A 173      34.125   0.455 -32.500  1.00 90.38           C  
ATOM   1336  CB  ASN A 173      35.656  -1.146 -33.688  1.00 90.38           C  
ATOM   1337  O   ASN A 173      35.094   1.068 -32.062  1.00 90.38           O  
ATOM   1338  CG  ASN A 173      36.000  -2.602 -33.906  1.00 90.38           C  
ATOM   1339  ND2 ASN A 173      36.812  -2.857 -34.938  1.00 90.38           N  
ATOM   1340  OD1 ASN A 173      35.562  -3.488 -33.188  1.00 90.38           O  
ATOM   1341  N   SER A 174      32.906   0.967 -32.688  1.00 92.50           N  
ATOM   1342  CA  SER A 174      32.688   2.354 -32.281  1.00 92.50           C  
ATOM   1343  C   SER A 174      31.438   2.502 -31.438  1.00 92.50           C  
ATOM   1344  CB  SER A 174      32.594   3.266 -33.500  1.00 92.50           C  
ATOM   1345  O   SER A 174      30.469   1.758 -31.609  1.00 92.50           O  
ATOM   1346  OG  SER A 174      31.422   2.990 -34.250  1.00 92.50           O  
ATOM   1347  N   TYR A 175      31.469   3.443 -30.469  1.00 93.69           N  
ATOM   1348  CA  TYR A 175      30.344   3.881 -29.656  1.00 93.69           C  
ATOM   1349  C   TYR A 175      30.297   5.402 -29.547  1.00 93.69           C  
ATOM   1350  CB  TYR A 175      30.406   3.264 -28.250  1.00 93.69           C  
ATOM   1351  O   TYR A 175      30.844   5.980 -28.609  1.00 93.69           O  
ATOM   1352  CG  TYR A 175      29.125   3.367 -27.484  1.00 93.69           C  
ATOM   1353  CD1 TYR A 175      28.734   4.562 -26.875  1.00 93.69           C  
ATOM   1354  CD2 TYR A 175      28.266   2.270 -27.359  1.00 93.69           C  
ATOM   1355  CE1 TYR A 175      27.547   4.660 -26.156  1.00 93.69           C  
ATOM   1356  CE2 TYR A 175      27.078   2.357 -26.641  1.00 93.69           C  
ATOM   1357  OH  TYR A 175      25.562   3.646 -25.328  1.00 93.69           O  
ATOM   1358  CZ  TYR A 175      26.734   3.555 -26.047  1.00 93.69           C  
ATOM   1359  N   PRO A 176      29.797   6.023 -30.562  1.00 94.44           N  
ATOM   1360  CA  PRO A 176      29.734   7.484 -30.500  1.00 94.44           C  
ATOM   1361  C   PRO A 176      28.797   7.984 -29.391  1.00 94.44           C  
ATOM   1362  CB  PRO A 176      29.203   7.879 -31.875  1.00 94.44           C  
ATOM   1363  O   PRO A 176      27.891   7.262 -28.969  1.00 94.44           O  
ATOM   1364  CG  PRO A 176      28.438   6.688 -32.344  1.00 94.44           C  
ATOM   1365  CD  PRO A 176      29.062   5.457 -31.750  1.00 94.44           C  
ATOM   1366  N   LYS A 177      29.141   9.188 -28.922  1.00 94.50           N  
ATOM   1367  CA  LYS A 177      28.266   9.820 -27.938  1.00 94.50           C  
ATOM   1368  C   LYS A 177      26.828   9.883 -28.438  1.00 94.50           C  
ATOM   1369  CB  LYS A 177      28.766  11.227 -27.609  1.00 94.50           C  
ATOM   1370  O   LYS A 177      26.578  10.242 -29.594  1.00 94.50           O  
ATOM   1371  CG  LYS A 177      27.938  11.945 -26.562  1.00 94.50           C  
ATOM   1372  CD  LYS A 177      28.453  13.359 -26.297  1.00 94.50           C  
ATOM   1373  CE  LYS A 177      27.562  14.117 -25.328  1.00 94.50           C  
ATOM   1374  NZ  LYS A 177      28.062  15.492 -25.062  1.00 94.50           N  
ATOM   1375  N   LEU A 178      25.891   9.406 -27.562  1.00 93.50           N  
ATOM   1376  CA  LEU A 178      24.484   9.406 -27.922  1.00 93.50           C  
ATOM   1377  C   LEU A 178      23.750  10.562 -27.250  1.00 93.50           C  
ATOM   1378  CB  LEU A 178      23.828   8.078 -27.531  1.00 93.50           C  
ATOM   1379  O   LEU A 178      24.109  10.969 -26.141  1.00 93.50           O  
ATOM   1380  CG  LEU A 178      23.859   7.715 -26.047  1.00 93.50           C  
ATOM   1381  CD1 LEU A 178      22.719   8.398 -25.312  1.00 93.50           C  
ATOM   1382  CD2 LEU A 178      23.797   6.203 -25.859  1.00 93.50           C  
ATOM   1383  N   SER A 179      22.891  11.141 -27.969  1.00 94.69           N  
ATOM   1384  CA  SER A 179      22.016  12.188 -27.453  1.00 94.69           C  
ATOM   1385  C   SER A 179      20.625  12.109 -28.094  1.00 94.69           C  
ATOM   1386  CB  SER A 179      22.625  13.570 -27.703  1.00 94.69           C  
ATOM   1387  O   SER A 179      20.484  12.234 -29.312  1.00 94.69           O  
ATOM   1388  OG  SER A 179      21.781  14.586 -27.172  1.00 94.69           O  
ATOM   1389  N   LYS A 180      19.688  11.883 -27.234  1.00 95.06           N  
ATOM   1390  CA  LYS A 180      18.312  11.766 -27.703  1.00 95.06           C  
ATOM   1391  C   LYS A 180      17.344  12.414 -26.719  1.00 95.06           C  
ATOM   1392  CB  LYS A 180      17.938  10.305 -27.922  1.00 95.06           C  
ATOM   1393  O   LYS A 180      17.516  12.312 -25.500  1.00 95.06           O  
ATOM   1394  CG  LYS A 180      16.734  10.102 -28.844  1.00 95.06           C  
ATOM   1395  CD  LYS A 180      17.125  10.297 -30.297  1.00 95.06           C  
ATOM   1396  CE  LYS A 180      15.969   9.961 -31.234  1.00 95.06           C  
ATOM   1397  NZ  LYS A 180      16.344  10.117 -32.656  1.00 95.06           N  
ATOM   1398  N   SER A 181      16.297  13.070 -27.328  1.00 95.62           N  
ATOM   1399  CA  SER A 181      15.328  13.750 -26.484  1.00 95.62           C  
ATOM   1400  C   SER A 181      13.898  13.422 -26.906  1.00 95.62           C  
ATOM   1401  CB  SER A 181      15.547  15.258 -26.516  1.00 95.62           C  
ATOM   1402  O   SER A 181      13.648  13.102 -28.078  1.00 95.62           O  
ATOM   1403  OG  SER A 181      16.859  15.570 -26.953  1.00 95.62           O  
ATOM   1404  N   TYR A 182      13.062  13.500 -25.984  1.00 95.81           N  
ATOM   1405  CA  TYR A 182      11.641  13.320 -26.219  1.00 95.81           C  
ATOM   1406  C   TYR A 182      10.828  14.398 -25.500  1.00 95.81           C  
ATOM   1407  CB  TYR A 182      11.180  11.938 -25.734  1.00 95.81           C  
ATOM   1408  O   TYR A 182      11.016  14.648 -24.312  1.00 95.81           O  
ATOM   1409  CG  TYR A 182       9.695  11.719 -25.844  1.00 95.81           C  
ATOM   1410  CD1 TYR A 182       8.867  11.891 -24.734  1.00 95.81           C  
ATOM   1411  CD2 TYR A 182       9.109  11.336 -27.047  1.00 95.81           C  
ATOM   1412  CE1 TYR A 182       7.492  11.688 -24.828  1.00 95.81           C  
ATOM   1413  CE2 TYR A 182       7.738  11.125 -27.141  1.00 95.81           C  
ATOM   1414  OH  TYR A 182       5.582  11.109 -26.125  1.00 95.81           O  
ATOM   1415  CZ  TYR A 182       6.938  11.305 -26.031  1.00 95.81           C  
ATOM   1416  N   THR A 183       9.922  15.016 -26.328  1.00 96.06           N  
ATOM   1417  CA  THR A 183       9.008  16.000 -25.781  1.00 96.06           C  
ATOM   1418  C   THR A 183       7.602  15.414 -25.656  1.00 96.06           C  
ATOM   1419  CB  THR A 183       8.961  17.281 -26.625  1.00 96.06           C  
ATOM   1420  O   THR A 183       7.051  14.898 -26.625  1.00 96.06           O  
ATOM   1421  CG2 THR A 183       8.047  18.328 -26.016  1.00 96.06           C  
ATOM   1422  OG1 THR A 183      10.289  17.812 -26.734  1.00 96.06           O  
ATOM   1423  N   ASN A 184       7.059  15.500 -24.359  1.00 95.56           N  
ATOM   1424  CA  ASN A 184       5.738  14.945 -24.078  1.00 95.56           C  
ATOM   1425  C   ASN A 184       4.633  15.742 -24.766  1.00 95.56           C  
ATOM   1426  CB  ASN A 184       5.488  14.875 -22.578  1.00 95.56           C  
ATOM   1427  O   ASN A 184       4.328  16.859 -24.359  1.00 95.56           O  
ATOM   1428  CG  ASN A 184       4.121  14.312 -22.234  1.00 95.56           C  
ATOM   1429  ND2 ASN A 184       3.750  14.398 -20.969  1.00 95.56           N  
ATOM   1430  OD1 ASN A 184       3.408  13.812 -23.109  1.00 95.56           O  
ATOM   1431  N   ASN A 185       3.908  15.094 -25.766  1.00 94.00           N  
ATOM   1432  CA  ASN A 185       2.822  15.734 -26.500  1.00 94.00           C  
ATOM   1433  C   ASN A 185       1.531  14.930 -26.406  1.00 94.00           C  
ATOM   1434  CB  ASN A 185       3.215  15.938 -27.969  1.00 94.00           C  
ATOM   1435  O   ASN A 185       0.649  15.055 -27.250  1.00 94.00           O  
ATOM   1436  CG  ASN A 185       3.559  14.641 -28.656  1.00 94.00           C  
ATOM   1437  ND2 ASN A 185       3.779  14.711 -29.969  1.00 94.00           N  
ATOM   1438  OD1 ASN A 185       3.625  13.578 -28.031  1.00 94.00           O  
ATOM   1439  N   LYS A 186       1.354  14.094 -25.406  1.00 92.25           N  
ATOM   1440  CA  LYS A 186       0.261  13.133 -25.266  1.00 92.25           C  
ATOM   1441  C   LYS A 186      -0.905  13.727 -24.484  1.00 92.25           C  
ATOM   1442  CB  LYS A 186       0.748  11.852 -24.594  1.00 92.25           C  
ATOM   1443  O   LYS A 186      -1.978  13.125 -24.406  1.00 92.25           O  
ATOM   1444  CG  LYS A 186       1.720  11.031 -25.422  1.00 92.25           C  
ATOM   1445  CD  LYS A 186       1.031  10.422 -26.641  1.00 92.25           C  
ATOM   1446  CE  LYS A 186       1.963   9.484 -27.391  1.00 92.25           C  
ATOM   1447  NZ  LYS A 186       1.305   8.906 -28.609  1.00 92.25           N  
ATOM   1448  N   GLY A 187      -0.762  15.047 -24.031  1.00 89.88           N  
ATOM   1449  CA  GLY A 187      -1.829  15.703 -23.297  1.00 89.88           C  
ATOM   1450  C   GLY A 187      -2.010  15.148 -21.891  1.00 89.88           C  
ATOM   1451  O   GLY A 187      -2.955  15.516 -21.188  1.00 89.88           O  
ATOM   1452  N   LYS A 188      -1.224  14.156 -21.453  1.00 92.50           N  
ATOM   1453  CA  LYS A 188      -1.188  13.547 -20.125  1.00 92.50           C  
ATOM   1454  C   LYS A 188       0.248  13.297 -19.672  1.00 92.50           C  
ATOM   1455  CB  LYS A 188      -1.971  12.227 -20.125  1.00 92.50           C  
ATOM   1456  O   LYS A 188       1.188  13.469 -20.453  1.00 92.50           O  
ATOM   1457  CG  LYS A 188      -1.495  11.219 -21.156  1.00 92.50           C  
ATOM   1458  CD  LYS A 188      -2.434  10.023 -21.234  1.00 92.50           C  
ATOM   1459  CE  LYS A 188      -2.193   9.211 -22.500  1.00 92.50           C  
ATOM   1460  NZ  LYS A 188      -3.188   8.109 -22.656  1.00 92.50           N  
ATOM   1461  N   GLU A 189       0.409  12.953 -18.297  1.00 94.00           N  
ATOM   1462  CA  GLU A 189       1.737  12.648 -17.781  1.00 94.00           C  
ATOM   1463  C   GLU A 189       2.295  11.367 -18.391  1.00 94.00           C  
ATOM   1464  CB  GLU A 189       1.700  12.523 -16.250  1.00 94.00           C  
ATOM   1465  O   GLU A 189       1.555  10.414 -18.625  1.00 94.00           O  
ATOM   1466  CG  GLU A 189       1.462  13.844 -15.539  1.00 94.00           C  
ATOM   1467  CD  GLU A 189       1.425  13.703 -14.023  1.00 94.00           C  
ATOM   1468  OE1 GLU A 189       2.248  14.352 -13.336  1.00 94.00           O  
ATOM   1469  OE2 GLU A 189       0.566  12.945 -13.523  1.00 94.00           O  
ATOM   1470  N   VAL A 190       3.547  11.359 -18.750  1.00 95.81           N  
ATOM   1471  CA  VAL A 190       4.195  10.211 -19.375  1.00 95.81           C  
ATOM   1472  C   VAL A 190       5.270   9.656 -18.453  1.00 95.81           C  
ATOM   1473  CB  VAL A 190       4.809  10.578 -20.750  1.00 95.81           C  
ATOM   1474  O   VAL A 190       6.117  10.406 -17.953  1.00 95.81           O  
ATOM   1475  CG1 VAL A 190       5.680   9.438 -21.266  1.00 95.81           C  
ATOM   1476  CG2 VAL A 190       3.707  10.914 -21.750  1.00 95.81           C  
ATOM   1477  N   LEU A 191       5.129   8.336 -18.156  1.00 96.00           N  
ATOM   1478  CA  LEU A 191       6.129   7.637 -17.359  1.00 96.00           C  
ATOM   1479  C   LEU A 191       7.219   7.051 -18.250  1.00 96.00           C  
ATOM   1480  CB  LEU A 191       5.473   6.523 -16.531  1.00 96.00           C  
ATOM   1481  O   LEU A 191       6.934   6.258 -19.156  1.00 96.00           O  
ATOM   1482  CG  LEU A 191       6.418   5.617 -15.750  1.00 96.00           C  
ATOM   1483  CD1 LEU A 191       7.117   6.410 -14.648  1.00 96.00           C  
ATOM   1484  CD2 LEU A 191       5.660   4.434 -15.156  1.00 96.00           C  
ATOM   1485  N   VAL A 192       8.461   7.430 -18.000  1.00 96.44           N  
ATOM   1486  CA  VAL A 192       9.609   6.945 -18.766  1.00 96.44           C  
ATOM   1487  C   VAL A 192      10.555   6.176 -17.844  1.00 96.44           C  
ATOM   1488  CB  VAL A 192      10.375   8.109 -19.453  1.00 96.44           C  
ATOM   1489  O   VAL A 192      11.000   6.699 -16.812  1.00 96.44           O  
ATOM   1490  CG1 VAL A 192      11.539   7.574 -20.266  1.00 96.44           C  
ATOM   1491  CG2 VAL A 192       9.422   8.922 -20.328  1.00 96.44           C  
ATOM   1492  N   ILE A 193      10.812   4.930 -18.219  1.00 96.75           N  
ATOM   1493  CA  ILE A 193      11.703   4.078 -17.438  1.00 96.75           C  
ATOM   1494  C   ILE A 193      13.031   3.910 -18.172  1.00 96.75           C  
ATOM   1495  CB  ILE A 193      11.062   2.697 -17.172  1.00 96.75           C  
ATOM   1496  O   ILE A 193      13.055   3.697 -19.391  1.00 96.75           O  
ATOM   1497  CG1 ILE A 193       9.703   2.863 -16.484  1.00 96.75           C  
ATOM   1498  CG2 ILE A 193      12.000   1.831 -16.312  1.00 96.75           C  
ATOM   1499  CD1 ILE A 193       8.914   1.567 -16.344  1.00 96.75           C  
ATOM   1500  N   TRP A 194      14.133   3.924 -17.438  1.00 96.94           N  
ATOM   1501  CA  TRP A 194      15.469   3.777 -18.016  1.00 96.94           C  
ATOM   1502  C   TRP A 194      16.453   3.207 -17.000  1.00 96.94           C  
ATOM   1503  CB  TRP A 194      15.977   5.121 -18.547  1.00 96.94           C  
ATOM   1504  O   TRP A 194      16.094   3.012 -15.836  1.00 96.94           O  
ATOM   1505  CG  TRP A 194      16.031   6.199 -17.500  1.00 96.94           C  
ATOM   1506  CD1 TRP A 194      15.000   7.012 -17.109  1.00 96.94           C  
ATOM   1507  CD2 TRP A 194      17.156   6.586 -16.719  1.00 96.94           C  
ATOM   1508  CE2 TRP A 194      16.750   7.641 -15.875  1.00 96.94           C  
ATOM   1509  CE3 TRP A 194      18.484   6.141 -16.656  1.00 96.94           C  
ATOM   1510  NE1 TRP A 194      15.422   7.883 -16.141  1.00 96.94           N  
ATOM   1511  CH2 TRP A 194      18.906   7.805 -14.930  1.00 96.94           C  
ATOM   1512  CZ2 TRP A 194      17.625   8.258 -14.977  1.00 96.94           C  
ATOM   1513  CZ3 TRP A 194      19.359   6.758 -15.758  1.00 96.94           C  
ATOM   1514  N   GLY A 195      17.703   2.973 -17.469  1.00 97.06           N  
ATOM   1515  CA  GLY A 195      18.625   2.365 -16.531  1.00 97.06           C  
ATOM   1516  C   GLY A 195      20.078   2.617 -16.891  1.00 97.06           C  
ATOM   1517  O   GLY A 195      20.375   3.178 -17.938  1.00 97.06           O  
ATOM   1518  N   VAL A 196      20.969   2.160 -15.969  1.00 97.62           N  
ATOM   1519  CA  VAL A 196      22.406   2.271 -16.141  1.00 97.62           C  
ATOM   1520  C   VAL A 196      23.078   0.918 -15.891  1.00 97.62           C  
ATOM   1521  CB  VAL A 196      23.016   3.346 -15.219  1.00 97.62           C  
ATOM   1522  O   VAL A 196      22.859   0.308 -14.836  1.00 97.62           O  
ATOM   1523  CG1 VAL A 196      24.531   3.439 -15.414  1.00 97.62           C  
ATOM   1524  CG2 VAL A 196      22.359   4.699 -15.469  1.00 97.62           C  
ATOM   1525  N   HIS A 197      23.797   0.502 -16.844  1.00 97.25           N  
ATOM   1526  CA  HIS A 197      24.484  -0.773 -16.719  1.00 97.25           C  
ATOM   1527  C   HIS A 197      25.828  -0.603 -16.016  1.00 97.25           C  
ATOM   1528  CB  HIS A 197      24.703  -1.400 -18.094  1.00 97.25           C  
ATOM   1529  O   HIS A 197      26.609   0.283 -16.359  1.00 97.25           O  
ATOM   1530  CG  HIS A 197      25.391  -2.730 -18.047  1.00 97.25           C  
ATOM   1531  CD2 HIS A 197      25.109  -3.844 -17.328  1.00 97.25           C  
ATOM   1532  ND1 HIS A 197      26.500  -3.023 -18.812  1.00 97.25           N  
ATOM   1533  CE1 HIS A 197      26.875  -4.266 -18.562  1.00 97.25           C  
ATOM   1534  NE2 HIS A 197      26.062  -4.785 -17.672  1.00 97.25           N  
ATOM   1535  N   HIS A 198      26.062  -1.473 -15.047  1.00 96.75           N  
ATOM   1536  CA  HIS A 198      27.312  -1.507 -14.289  1.00 96.75           C  
ATOM   1537  C   HIS A 198      28.094  -2.793 -14.555  1.00 96.75           C  
ATOM   1538  CB  HIS A 198      27.031  -1.370 -12.789  1.00 96.75           C  
ATOM   1539  O   HIS A 198      27.797  -3.834 -13.961  1.00 96.75           O  
ATOM   1540  CG  HIS A 198      26.234  -0.153 -12.438  1.00 96.75           C  
ATOM   1541  CD2 HIS A 198      24.906   0.033 -12.320  1.00 96.75           C  
ATOM   1542  ND1 HIS A 198      26.828   1.064 -12.164  1.00 96.75           N  
ATOM   1543  CE1 HIS A 198      25.875   1.948 -11.891  1.00 96.75           C  
ATOM   1544  NE2 HIS A 198      24.703   1.349 -11.977  1.00 96.75           N  
ATOM   1545  N   PRO A 199      29.094  -2.697 -15.438  1.00 95.44           N  
ATOM   1546  CA  PRO A 199      29.844  -3.893 -15.820  1.00 95.44           C  
ATOM   1547  C   PRO A 199      30.734  -4.414 -14.695  1.00 95.44           C  
ATOM   1548  CB  PRO A 199      30.688  -3.416 -17.016  1.00 95.44           C  
ATOM   1549  O   PRO A 199      31.188  -3.635 -13.852  1.00 95.44           O  
ATOM   1550  CG  PRO A 199      29.984  -2.197 -17.516  1.00 95.44           C  
ATOM   1551  CD  PRO A 199      29.297  -1.528 -16.344  1.00 95.44           C  
ATOM   1552  N   PRO A 200      31.109  -5.695 -14.781  1.00 95.00           N  
ATOM   1553  CA  PRO A 200      31.891  -6.324 -13.719  1.00 95.00           C  
ATOM   1554  C   PRO A 200      33.375  -6.047 -13.844  1.00 95.00           C  
ATOM   1555  CB  PRO A 200      31.594  -7.816 -13.898  1.00 95.00           C  
ATOM   1556  O   PRO A 200      34.094  -6.102 -12.844  1.00 95.00           O  
ATOM   1557  CG  PRO A 200      31.234  -7.961 -15.344  1.00 95.00           C  
ATOM   1558  CD  PRO A 200      30.516  -6.719 -15.789  1.00 95.00           C  
ATOM   1559  N   THR A 201      33.875  -5.773 -15.109  1.00 95.31           N  
ATOM   1560  CA  THR A 201      35.312  -5.531 -15.336  1.00 95.31           C  
ATOM   1561  C   THR A 201      35.500  -4.422 -16.359  1.00 95.31           C  
ATOM   1562  CB  THR A 201      36.031  -6.809 -15.797  1.00 95.31           C  
ATOM   1563  O   THR A 201      34.594  -4.129 -17.156  1.00 95.31           O  
ATOM   1564  CG2 THR A 201      35.750  -7.969 -14.852  1.00 95.31           C  
ATOM   1565  OG1 THR A 201      35.562  -7.160 -17.109  1.00 95.31           O  
ATOM   1566  N   ASP A 202      36.688  -3.881 -16.391  1.00 94.62           N  
ATOM   1567  CA  ASP A 202      37.062  -2.871 -17.375  1.00 94.62           C  
ATOM   1568  C   ASP A 202      37.031  -3.453 -18.781  1.00 94.62           C  
ATOM   1569  CB  ASP A 202      38.438  -2.299 -17.062  1.00 94.62           C  
ATOM   1570  O   ASP A 202      36.688  -2.754 -19.750  1.00 94.62           O  
ATOM   1571  CG  ASP A 202      38.438  -1.396 -15.844  1.00 94.62           C  
ATOM   1572  OD1 ASP A 202      37.562  -0.526 -15.719  1.00 94.62           O  
ATOM   1573  OD2 ASP A 202      39.344  -1.556 -14.992  1.00 94.62           O  
ATOM   1574  N   SER A 203      37.406  -4.746 -18.891  1.00 94.62           N  
ATOM   1575  CA  SER A 203      37.344  -5.438 -20.172  1.00 94.62           C  
ATOM   1576  C   SER A 203      35.938  -5.496 -20.734  1.00 94.62           C  
ATOM   1577  CB  SER A 203      37.906  -6.852 -20.047  1.00 94.62           C  
ATOM   1578  O   SER A 203      35.719  -5.254 -21.922  1.00 94.62           O  
ATOM   1579  OG  SER A 203      37.844  -7.543 -21.281  1.00 94.62           O  
ATOM   1580  N   ASP A 204      35.000  -5.883 -19.922  1.00 93.69           N  
ATOM   1581  CA  ASP A 204      33.594  -5.926 -20.312  1.00 93.69           C  
ATOM   1582  C   ASP A 204      33.094  -4.543 -20.719  1.00 93.69           C  
ATOM   1583  CB  ASP A 204      32.719  -6.469 -19.172  1.00 93.69           C  
ATOM   1584  O   ASP A 204      32.344  -4.410 -21.703  1.00 93.69           O  
ATOM   1585  CG  ASP A 204      32.906  -7.957 -18.938  1.00 93.69           C  
ATOM   1586  OD1 ASP A 204      33.188  -8.688 -19.906  1.00 93.69           O  
ATOM   1587  OD2 ASP A 204      32.781  -8.406 -17.781  1.00 93.69           O  
ATOM   1588  N   GLN A 205      33.469  -3.520 -20.000  1.00 94.75           N  
ATOM   1589  CA  GLN A 205      33.125  -2.135 -20.312  1.00 94.75           C  
ATOM   1590  C   GLN A 205      33.656  -1.741 -21.688  1.00 94.75           C  
ATOM   1591  CB  GLN A 205      33.719  -1.190 -19.250  1.00 94.75           C  
ATOM   1592  O   GLN A 205      32.906  -1.162 -22.484  1.00 94.75           O  
ATOM   1593  CG  GLN A 205      33.469   0.284 -19.547  1.00 94.75           C  
ATOM   1594  CD  GLN A 205      32.094   0.759 -19.125  1.00 94.75           C  
ATOM   1595  NE2 GLN A 205      31.734   1.964 -19.562  1.00 94.75           N  
ATOM   1596  OE1 GLN A 205      31.375   0.049 -18.438  1.00 94.75           O  
ATOM   1597  N   GLN A 206      34.906  -2.061 -21.969  1.00 94.38           N  
ATOM   1598  CA  GLN A 206      35.531  -1.741 -23.250  1.00 94.38           C  
ATOM   1599  C   GLN A 206      34.906  -2.521 -24.391  1.00 94.38           C  
ATOM   1600  CB  GLN A 206      37.031  -2.033 -23.188  1.00 94.38           C  
ATOM   1601  O   GLN A 206      34.719  -1.989 -25.484  1.00 94.38           O  
ATOM   1602  CG  GLN A 206      37.812  -1.551 -24.406  1.00 94.38           C  
ATOM   1603  CD  GLN A 206      37.875  -0.038 -24.484  1.00 94.38           C  
ATOM   1604  NE2 GLN A 206      37.906   0.488 -25.719  1.00 94.38           N  
ATOM   1605  OE1 GLN A 206      37.938   0.653 -23.469  1.00 94.38           O  
ATOM   1606  N   THR A 207      34.562  -3.719 -24.141  1.00 93.94           N  
ATOM   1607  CA  THR A 207      34.000  -4.594 -25.156  1.00 93.94           C  
ATOM   1608  C   THR A 207      32.594  -4.129 -25.531  1.00 93.94           C  
ATOM   1609  CB  THR A 207      33.938  -6.055 -24.656  1.00 93.94           C  
ATOM   1610  O   THR A 207      32.219  -4.172 -26.703  1.00 93.94           O  
ATOM   1611  CG2 THR A 207      33.312  -6.965 -25.719  1.00 93.94           C  
ATOM   1612  OG1 THR A 207      35.250  -6.508 -24.391  1.00 93.94           O  
ATOM   1613  N   LEU A 208      31.891  -3.668 -24.562  1.00 94.44           N  
ATOM   1614  CA  LEU A 208      30.500  -3.307 -24.781  1.00 94.44           C  
ATOM   1615  C   LEU A 208      30.375  -1.858 -25.250  1.00 94.44           C  
ATOM   1616  CB  LEU A 208      29.672  -3.516 -23.500  1.00 94.44           C  
ATOM   1617  O   LEU A 208      29.562  -1.546 -26.125  1.00 94.44           O  
ATOM   1618  CG  LEU A 208      29.406  -4.965 -23.109  1.00 94.44           C  
ATOM   1619  CD1 LEU A 208      28.844  -5.027 -21.688  1.00 94.44           C  
ATOM   1620  CD2 LEU A 208      28.453  -5.629 -24.094  1.00 94.44           C  
ATOM   1621  N   TYR A 209      31.281  -0.925 -24.766  1.00 94.94           N  
ATOM   1622  CA  TYR A 209      31.031   0.496 -24.984  1.00 94.94           C  
ATOM   1623  C   TYR A 209      32.281   1.184 -25.562  1.00 94.94           C  
ATOM   1624  CB  TYR A 209      30.625   1.177 -23.672  1.00 94.94           C  
ATOM   1625  O   TYR A 209      32.250   2.377 -25.859  1.00 94.94           O  
ATOM   1626  CG  TYR A 209      29.453   0.519 -22.984  1.00 94.94           C  
ATOM   1627  CD1 TYR A 209      28.203   0.447 -23.609  1.00 94.94           C  
ATOM   1628  CD2 TYR A 209      29.578  -0.031 -21.719  1.00 94.94           C  
ATOM   1629  CE1 TYR A 209      27.125  -0.156 -22.984  1.00 94.94           C  
ATOM   1630  CE2 TYR A 209      28.500  -0.636 -21.078  1.00 94.94           C  
ATOM   1631  OH  TYR A 209      26.203  -1.293 -21.109  1.00 94.94           O  
ATOM   1632  CZ  TYR A 209      27.281  -0.694 -21.734  1.00 94.94           C  
ATOM   1633  N   GLN A 210      33.438   0.503 -25.656  1.00 93.00           N  
ATOM   1634  CA  GLN A 210      34.688   0.949 -26.297  1.00 93.00           C  
ATOM   1635  C   GLN A 210      35.344   2.078 -25.500  1.00 93.00           C  
ATOM   1636  CB  GLN A 210      34.406   1.405 -27.734  1.00 93.00           C  
ATOM   1637  O   GLN A 210      36.344   2.641 -25.922  1.00 93.00           O  
ATOM   1638  CG  GLN A 210      33.969   0.282 -28.656  1.00 93.00           C  
ATOM   1639  CD  GLN A 210      35.062  -0.773 -28.844  1.00 93.00           C  
ATOM   1640  NE2 GLN A 210      34.656  -2.039 -28.766  1.00 93.00           N  
ATOM   1641  OE1 GLN A 210      36.219  -0.453 -29.078  1.00 93.00           O  
ATOM   1642  N   ASN A 211      34.625   2.549 -24.422  1.00 87.69           N  
ATOM   1643  CA  ASN A 211      35.125   3.619 -23.547  1.00 87.69           C  
ATOM   1644  C   ASN A 211      35.281   3.150 -22.109  1.00 87.69           C  
ATOM   1645  CB  ASN A 211      34.188   4.832 -23.625  1.00 87.69           C  
ATOM   1646  O   ASN A 211      34.344   2.590 -21.531  1.00 87.69           O  
ATOM   1647  CG  ASN A 211      34.844   6.094 -23.078  1.00 87.69           C  
ATOM   1648  ND2 ASN A 211      34.375   7.246 -23.531  1.00 87.69           N  
ATOM   1649  OD1 ASN A 211      35.750   6.031 -22.266  1.00 87.69           O  
ATOM   1650  N   ASN A 212      36.469   3.402 -21.500  1.00 84.62           N  
ATOM   1651  CA  ASN A 212      36.750   2.986 -20.125  1.00 84.62           C  
ATOM   1652  C   ASN A 212      36.125   3.928 -19.109  1.00 84.62           C  
ATOM   1653  CB  ASN A 212      38.281   2.902 -19.891  1.00 84.62           C  
ATOM   1654  O   ASN A 212      35.750   3.506 -18.016  1.00 84.62           O  
ATOM   1655  CG  ASN A 212      38.875   1.633 -20.453  1.00 84.62           C  
ATOM   1656  ND2 ASN A 212      40.188   1.575 -20.500  1.00 84.62           N  
ATOM   1657  OD1 ASN A 212      38.156   0.711 -20.859  1.00 84.62           O  
ATOM   1658  N   HIS A 213      35.906   5.199 -19.516  1.00 88.81           N  
ATOM   1659  CA  HIS A 213      35.250   6.195 -18.656  1.00 88.81           C  
ATOM   1660  C   HIS A 213      33.969   6.727 -19.281  1.00 88.81           C  
ATOM   1661  CB  HIS A 213      36.219   7.352 -18.375  1.00 88.81           C  
ATOM   1662  O   HIS A 213      34.000   7.695 -20.047  1.00 88.81           O  
ATOM   1663  CG  HIS A 213      37.469   6.930 -17.672  1.00 88.81           C  
ATOM   1664  CD2 HIS A 213      37.750   6.797 -16.359  1.00 88.81           C  
ATOM   1665  ND1 HIS A 213      38.625   6.586 -18.359  1.00 88.81           N  
ATOM   1666  CE1 HIS A 213      39.562   6.262 -17.484  1.00 88.81           C  
ATOM   1667  NE2 HIS A 213      39.062   6.383 -16.266  1.00 88.81           N  
ATOM   1668  N   THR A 214      32.875   6.109 -18.938  1.00 94.38           N  
ATOM   1669  CA  THR A 214      31.594   6.457 -19.547  1.00 94.38           C  
ATOM   1670  C   THR A 214      30.688   7.160 -18.547  1.00 94.38           C  
ATOM   1671  CB  THR A 214      30.875   5.207 -20.109  1.00 94.38           C  
ATOM   1672  O   THR A 214      30.906   7.074 -17.328  1.00 94.38           O  
ATOM   1673  CG2 THR A 214      31.734   4.500 -21.141  1.00 94.38           C  
ATOM   1674  OG1 THR A 214      30.609   4.305 -19.031  1.00 94.38           O  
ATOM   1675  N   TYR A 215      29.750   7.848 -19.078  1.00 96.12           N  
ATOM   1676  CA  TYR A 215      28.734   8.484 -18.234  1.00 96.12           C  
ATOM   1677  C   TYR A 215      27.375   8.461 -18.922  1.00 96.12           C  
ATOM   1678  CB  TYR A 215      29.125   9.930 -17.922  1.00 96.12           C  
ATOM   1679  O   TYR A 215      27.281   8.328 -20.141  1.00 96.12           O  
ATOM   1680  CG  TYR A 215      29.062  10.852 -19.109  1.00 96.12           C  
ATOM   1681  CD1 TYR A 215      30.188  11.078 -19.906  1.00 96.12           C  
ATOM   1682  CD2 TYR A 215      27.875  11.508 -19.438  1.00 96.12           C  
ATOM   1683  CE1 TYR A 215      30.125  11.938 -21.000  1.00 96.12           C  
ATOM   1684  CE2 TYR A 215      27.812  12.367 -20.531  1.00 96.12           C  
ATOM   1685  OH  TYR A 215      28.875  13.422 -22.391  1.00 96.12           O  
ATOM   1686  CZ  TYR A 215      28.938  12.570 -21.297  1.00 96.12           C  
ATOM   1687  N   VAL A 216      26.359   8.562 -18.047  1.00 97.06           N  
ATOM   1688  CA  VAL A 216      24.969   8.727 -18.500  1.00 97.06           C  
ATOM   1689  C   VAL A 216      24.359   9.969 -17.844  1.00 97.06           C  
ATOM   1690  CB  VAL A 216      24.125   7.480 -18.172  1.00 97.06           C  
ATOM   1691  O   VAL A 216      24.375  10.094 -16.609  1.00 97.06           O  
ATOM   1692  CG1 VAL A 216      22.672   7.688 -18.625  1.00 97.06           C  
ATOM   1693  CG2 VAL A 216      24.719   6.242 -18.844  1.00 97.06           C  
ATOM   1694  N   SER A 217      23.922  10.867 -18.750  1.00 96.25           N  
ATOM   1695  CA  SER A 217      23.266  12.062 -18.234  1.00 96.25           C  
ATOM   1696  C   SER A 217      21.797  12.125 -18.672  1.00 96.25           C  
ATOM   1697  CB  SER A 217      24.000  13.320 -18.703  1.00 96.25           C  
ATOM   1698  O   SER A 217      21.500  11.898 -19.844  1.00 96.25           O  
ATOM   1699  OG  SER A 217      23.938  13.445 -20.109  1.00 96.25           O  
ATOM   1700  N   VAL A 218      20.953  12.383 -17.703  1.00 95.56           N  
ATOM   1701  CA  VAL A 218      19.531  12.523 -17.969  1.00 95.56           C  
ATOM   1702  C   VAL A 218      19.031  13.883 -17.484  1.00 95.56           C  
ATOM   1703  CB  VAL A 218      18.703  11.391 -17.312  1.00 95.56           C  
ATOM   1704  O   VAL A 218      19.328  14.281 -16.344  1.00 95.56           O  
ATOM   1705  CG1 VAL A 218      17.234  11.492 -17.719  1.00 95.56           C  
ATOM   1706  CG2 VAL A 218      19.281  10.031 -17.703  1.00 95.56           C  
ATOM   1707  N   GLY A 219      18.391  14.578 -18.359  1.00 92.75           N  
ATOM   1708  CA  GLY A 219      17.922  15.898 -17.984  1.00 92.75           C  
ATOM   1709  C   GLY A 219      16.484  16.156 -18.406  1.00 92.75           C  
ATOM   1710  O   GLY A 219      16.078  15.781 -19.516  1.00 92.75           O  
ATOM   1711  N   SER A 220      15.664  16.688 -17.453  1.00 91.44           N  
ATOM   1712  CA  SER A 220      14.328  17.234 -17.688  1.00 91.44           C  
ATOM   1713  C   SER A 220      14.164  18.594 -17.016  1.00 91.44           C  
ATOM   1714  CB  SER A 220      13.258  16.281 -17.172  1.00 91.44           C  
ATOM   1715  O   SER A 220      15.117  19.141 -16.453  1.00 91.44           O  
ATOM   1716  OG  SER A 220      13.188  16.312 -15.758  1.00 91.44           O  
ATOM   1717  N   SER A 221      13.031  19.188 -17.188  1.00 83.62           N  
ATOM   1718  CA  SER A 221      12.766  20.469 -16.562  1.00 83.62           C  
ATOM   1719  C   SER A 221      12.914  20.406 -15.047  1.00 83.62           C  
ATOM   1720  CB  SER A 221      11.367  20.969 -16.922  1.00 83.62           C  
ATOM   1721  O   SER A 221      13.305  21.375 -14.406  1.00 83.62           O  
ATOM   1722  OG  SER A 221      10.383  20.031 -16.516  1.00 83.62           O  
ATOM   1723  N   LYS A 222      12.781  19.234 -14.477  1.00 79.69           N  
ATOM   1724  CA  LYS A 222      12.711  19.078 -13.023  1.00 79.69           C  
ATOM   1725  C   LYS A 222      13.844  18.188 -12.508  1.00 79.69           C  
ATOM   1726  CB  LYS A 222      11.359  18.500 -12.617  1.00 79.69           C  
ATOM   1727  O   LYS A 222      14.055  18.094 -11.297  1.00 79.69           O  
ATOM   1728  CG  LYS A 222      10.172  19.406 -12.930  1.00 79.69           C  
ATOM   1729  CD  LYS A 222       8.859  18.766 -12.523  1.00 79.69           C  
ATOM   1730  CE  LYS A 222       7.668  19.641 -12.891  1.00 79.69           C  
ATOM   1731  NZ  LYS A 222       6.371  19.000 -12.531  1.00 79.69           N  
ATOM   1732  N   TYR A 223      14.648  17.672 -13.438  1.00 84.19           N  
ATOM   1733  CA  TYR A 223      15.586  16.641 -13.000  1.00 84.19           C  
ATOM   1734  C   TYR A 223      16.828  16.625 -13.875  1.00 84.19           C  
ATOM   1735  CB  TYR A 223      14.922  15.258 -13.016  1.00 84.19           C  
ATOM   1736  O   TYR A 223      16.734  16.719 -15.102  1.00 84.19           O  
ATOM   1737  CG  TYR A 223      15.836  14.141 -12.586  1.00 84.19           C  
ATOM   1738  CD1 TYR A 223      16.516  13.367 -13.523  1.00 84.19           C  
ATOM   1739  CD2 TYR A 223      16.031  13.852 -11.234  1.00 84.19           C  
ATOM   1740  CE1 TYR A 223      17.359  12.336 -13.133  1.00 84.19           C  
ATOM   1741  CE2 TYR A 223      16.859  12.820 -10.836  1.00 84.19           C  
ATOM   1742  OH  TYR A 223      18.359  11.047 -11.391  1.00 84.19           O  
ATOM   1743  CZ  TYR A 223      17.531  12.070 -11.789  1.00 84.19           C  
ATOM   1744  N   TYR A 224      17.938  16.812 -13.273  1.00 91.62           N  
ATOM   1745  CA  TYR A 224      19.203  16.594 -13.961  1.00 91.62           C  
ATOM   1746  C   TYR A 224      20.141  15.758 -13.109  1.00 91.62           C  
ATOM   1747  CB  TYR A 224      19.859  17.922 -14.328  1.00 91.62           C  
ATOM   1748  O   TYR A 224      20.422  16.109 -11.961  1.00 91.62           O  
ATOM   1749  CG  TYR A 224      21.234  17.766 -14.953  1.00 91.62           C  
ATOM   1750  CD1 TYR A 224      22.375  17.812 -14.172  1.00 91.62           C  
ATOM   1751  CD2 TYR A 224      21.375  17.594 -16.328  1.00 91.62           C  
ATOM   1752  CE1 TYR A 224      23.641  17.672 -14.742  1.00 91.62           C  
ATOM   1753  CE2 TYR A 224      22.625  17.453 -16.906  1.00 91.62           C  
ATOM   1754  OH  TYR A 224      25.000  17.359 -16.688  1.00 91.62           O  
ATOM   1755  CZ  TYR A 224      23.750  17.500 -16.109  1.00 91.62           C  
ATOM   1756  N   LYS A 225      20.578  14.695 -13.641  1.00 93.56           N  
ATOM   1757  CA  LYS A 225      21.531  13.852 -12.914  1.00 93.56           C  
ATOM   1758  C   LYS A 225      22.500  13.172 -13.875  1.00 93.56           C  
ATOM   1759  CB  LYS A 225      20.781  12.805 -12.086  1.00 93.56           C  
ATOM   1760  O   LYS A 225      22.125  12.781 -14.977  1.00 93.56           O  
ATOM   1761  CG  LYS A 225      21.641  12.141 -11.023  1.00 93.56           C  
ATOM   1762  CD  LYS A 225      20.797  11.344 -10.039  1.00 93.56           C  
ATOM   1763  CE  LYS A 225      21.656  10.734  -8.930  1.00 93.56           C  
ATOM   1764  NZ  LYS A 225      20.828   9.977  -7.949  1.00 93.56           N  
ATOM   1765  N   ARG A 226      23.688  13.164 -13.477  1.00 95.06           N  
ATOM   1766  CA  ARG A 226      24.734  12.453 -14.211  1.00 95.06           C  
ATOM   1767  C   ARG A 226      25.188  11.211 -13.453  1.00 95.06           C  
ATOM   1768  CB  ARG A 226      25.922  13.367 -14.477  1.00 95.06           C  
ATOM   1769  O   ARG A 226      25.469  11.273 -12.250  1.00 95.06           O  
ATOM   1770  CG  ARG A 226      26.953  12.781 -15.445  1.00 95.06           C  
ATOM   1771  CD  ARG A 226      28.016  13.797 -15.820  1.00 95.06           C  
ATOM   1772  NE  ARG A 226      29.000  13.234 -16.719  1.00 95.06           N  
ATOM   1773  NH1 ARG A 226      30.094  15.234 -17.125  1.00 95.06           N  
ATOM   1774  NH2 ARG A 226      30.812  13.305 -18.141  1.00 95.06           N  
ATOM   1775  CZ  ARG A 226      29.969  13.922 -17.328  1.00 95.06           C  
ATOM   1776  N   PHE A 227      25.312  10.086 -14.133  1.00 95.94           N  
ATOM   1777  CA  PHE A 227      25.641   8.797 -13.523  1.00 95.94           C  
ATOM   1778  C   PHE A 227      26.969   8.273 -14.086  1.00 95.94           C  
ATOM   1779  CB  PHE A 227      24.531   7.781 -13.758  1.00 95.94           C  
ATOM   1780  O   PHE A 227      27.172   8.281 -15.297  1.00 95.94           O  
ATOM   1781  CG  PHE A 227      23.203   8.188 -13.172  1.00 95.94           C  
ATOM   1782  CD1 PHE A 227      22.844   7.812 -11.883  1.00 95.94           C  
ATOM   1783  CD2 PHE A 227      22.312   8.953 -13.914  1.00 95.94           C  
ATOM   1784  CE1 PHE A 227      21.625   8.188 -11.336  1.00 95.94           C  
ATOM   1785  CE2 PHE A 227      21.078   9.336 -13.375  1.00 95.94           C  
ATOM   1786  CZ  PHE A 227      20.750   8.953 -12.094  1.00 95.94           C  
ATOM   1787  N   THR A 228      27.766   7.879 -13.164  1.00 95.75           N  
ATOM   1788  CA  THR A 228      28.984   7.180 -13.531  1.00 95.75           C  
ATOM   1789  C   THR A 228      28.906   5.703 -13.148  1.00 95.75           C  
ATOM   1790  CB  THR A 228      30.219   7.816 -12.859  1.00 95.75           C  
ATOM   1791  O   THR A 228      28.625   5.367 -12.000  1.00 95.75           O  
ATOM   1792  CG2 THR A 228      31.516   7.172 -13.352  1.00 95.75           C  
ATOM   1793  OG1 THR A 228      30.250   9.219 -13.164  1.00 95.75           O  
ATOM   1794  N   PRO A 229      29.094   4.797 -14.172  1.00 94.81           N  
ATOM   1795  CA  PRO A 229      28.969   3.367 -13.875  1.00 94.81           C  
ATOM   1796  C   PRO A 229      30.016   2.887 -12.867  1.00 94.81           C  
ATOM   1797  CB  PRO A 229      29.172   2.699 -15.234  1.00 94.81           C  
ATOM   1798  O   PRO A 229      31.141   3.406 -12.836  1.00 94.81           O  
ATOM   1799  CG  PRO A 229      29.969   3.689 -16.031  1.00 94.81           C  
ATOM   1800  CD  PRO A 229      29.609   5.070 -15.562  1.00 94.81           C  
ATOM   1801  N   GLU A 230      29.609   1.978 -12.031  1.00 94.50           N  
ATOM   1802  CA  GLU A 230      30.500   1.330 -11.070  1.00 94.50           C  
ATOM   1803  C   GLU A 230      31.047   0.013 -11.617  1.00 94.50           C  
ATOM   1804  CB  GLU A 230      29.781   1.087  -9.742  1.00 94.50           C  
ATOM   1805  O   GLU A 230      30.297  -0.957 -11.766  1.00 94.50           O  
ATOM   1806  CG  GLU A 230      29.344   2.363  -9.039  1.00 94.50           C  
ATOM   1807  CD  GLU A 230      28.578   2.107  -7.750  1.00 94.50           C  
ATOM   1808  OE1 GLU A 230      28.125   3.082  -7.109  1.00 94.50           O  
ATOM   1809  OE2 GLU A 230      28.422   0.921  -7.379  1.00 94.50           O  
ATOM   1810  N   ILE A 231      32.312   0.039 -11.891  1.00 94.25           N  
ATOM   1811  CA  ILE A 231      32.938  -1.160 -12.414  1.00 94.25           C  
ATOM   1812  C   ILE A 231      33.625  -1.922 -11.281  1.00 94.25           C  
ATOM   1813  CB  ILE A 231      33.969  -0.815 -13.523  1.00 94.25           C  
ATOM   1814  O   ILE A 231      34.719  -1.560 -10.859  1.00 94.25           O  
ATOM   1815  CG1 ILE A 231      33.312   0.042 -14.609  1.00 94.25           C  
ATOM   1816  CG2 ILE A 231      34.562  -2.092 -14.125  1.00 94.25           C  
ATOM   1817  CD1 ILE A 231      34.281   0.573 -15.656  1.00 94.25           C  
ATOM   1818  N   VAL A 232      32.938  -2.951 -10.938  1.00 94.00           N  
ATOM   1819  CA  VAL A 232      33.438  -3.715  -9.797  1.00 94.00           C  
ATOM   1820  C   VAL A 232      33.031  -5.180  -9.945  1.00 94.00           C  
ATOM   1821  CB  VAL A 232      32.906  -3.146  -8.461  1.00 94.00           C  
ATOM   1822  O   VAL A 232      31.922  -5.484 -10.414  1.00 94.00           O  
ATOM   1823  CG1 VAL A 232      33.312  -4.031  -7.293  1.00 94.00           C  
ATOM   1824  CG2 VAL A 232      33.406  -1.715  -8.266  1.00 94.00           C  
ATOM   1825  N   ALA A 233      33.969  -6.031  -9.547  1.00 93.44           N  
ATOM   1826  CA  ALA A 233      33.656  -7.461  -9.539  1.00 93.44           C  
ATOM   1827  C   ALA A 233      32.625  -7.793  -8.469  1.00 93.44           C  
ATOM   1828  CB  ALA A 233      34.906  -8.273  -9.320  1.00 93.44           C  
ATOM   1829  O   ALA A 233      32.750  -7.363  -7.320  1.00 93.44           O  
ATOM   1830  N   ARG A 234      31.609  -8.547  -8.914  1.00 93.19           N  
ATOM   1831  CA  ARG A 234      30.500  -8.938  -8.031  1.00 93.19           C  
ATOM   1832  C   ARG A 234      30.188 -10.422  -8.180  1.00 93.19           C  
ATOM   1833  CB  ARG A 234      29.266  -8.102  -8.320  1.00 93.19           C  
ATOM   1834  O   ARG A 234      30.453 -11.016  -9.227  1.00 93.19           O  
ATOM   1835  CG  ARG A 234      29.469  -6.609  -8.148  1.00 93.19           C  
ATOM   1836  CD  ARG A 234      28.250  -5.812  -8.594  1.00 93.19           C  
ATOM   1837  NE  ARG A 234      28.484  -4.375  -8.508  1.00 93.19           N  
ATOM   1838  NH1 ARG A 234      29.562  -4.223 -10.539  1.00 93.19           N  
ATOM   1839  NH2 ARG A 234      29.250  -2.348  -9.258  1.00 93.19           N  
ATOM   1840  CZ  ARG A 234      29.094  -3.652  -9.438  1.00 93.19           C  
ATOM   1841  N   PRO A 235      29.562 -10.992  -7.180  1.00 93.38           N  
ATOM   1842  CA  PRO A 235      29.094 -12.367  -7.340  1.00 93.38           C  
ATOM   1843  C   PRO A 235      28.000 -12.500  -8.406  1.00 93.38           C  
ATOM   1844  CB  PRO A 235      28.531 -12.711  -5.953  1.00 93.38           C  
ATOM   1845  O   PRO A 235      27.219 -11.570  -8.602  1.00 93.38           O  
ATOM   1846  CG  PRO A 235      29.172 -11.727  -5.031  1.00 93.38           C  
ATOM   1847  CD  PRO A 235      29.453 -10.469  -5.805  1.00 93.38           C  
ATOM   1848  N   LYS A 236      27.969 -13.562  -9.039  1.00 93.38           N  
ATOM   1849  CA  LYS A 236      26.984 -13.789 -10.086  1.00 93.38           C  
ATOM   1850  C   LYS A 236      25.594 -14.031  -9.484  1.00 93.38           C  
ATOM   1851  CB  LYS A 236      27.391 -14.977 -10.961  1.00 93.38           C  
ATOM   1852  O   LYS A 236      25.453 -14.820  -8.547  1.00 93.38           O  
ATOM   1853  CG  LYS A 236      28.594 -14.711 -11.844  1.00 93.38           C  
ATOM   1854  CD  LYS A 236      28.875 -15.883 -12.781  1.00 93.38           C  
ATOM   1855  CE  LYS A 236      30.078 -15.609 -13.672  1.00 93.38           C  
ATOM   1856  NZ  LYS A 236      30.375 -16.766 -14.578  1.00 93.38           N  
ATOM   1857  N   VAL A 237      24.719 -13.320  -9.938  1.00 91.62           N  
ATOM   1858  CA  VAL A 237      23.312 -13.484  -9.625  1.00 91.62           C  
ATOM   1859  C   VAL A 237      22.516 -13.758 -10.898  1.00 91.62           C  
ATOM   1860  CB  VAL A 237      22.734 -12.242  -8.898  1.00 91.62           C  
ATOM   1861  O   VAL A 237      22.578 -12.969 -11.852  1.00 91.62           O  
ATOM   1862  CG1 VAL A 237      21.266 -12.438  -8.562  1.00 91.62           C  
ATOM   1863  CG2 VAL A 237      23.547 -11.953  -7.633  1.00 91.62           C  
ATOM   1864  N   ARG A 238      21.906 -14.938 -10.969  1.00 90.19           N  
ATOM   1865  CA  ARG A 238      21.156 -15.359 -12.148  1.00 90.19           C  
ATOM   1866  C   ARG A 238      22.047 -15.359 -13.391  1.00 90.19           C  
ATOM   1867  CB  ARG A 238      19.953 -14.453 -12.367  1.00 90.19           C  
ATOM   1868  O   ARG A 238      21.625 -14.930 -14.461  1.00 90.19           O  
ATOM   1869  CG  ARG A 238      18.906 -14.547 -11.266  1.00 90.19           C  
ATOM   1870  CD  ARG A 238      17.688 -13.695 -11.570  1.00 90.19           C  
ATOM   1871  NE  ARG A 238      17.219 -12.969 -10.391  1.00 90.19           N  
ATOM   1872  NH1 ARG A 238      15.227 -12.297 -11.336  1.00 90.19           N  
ATOM   1873  NH2 ARG A 238      15.750 -11.688  -9.188  1.00 90.19           N  
ATOM   1874  CZ  ARG A 238      16.062 -12.320 -10.305  1.00 90.19           C  
ATOM   1875  N   GLY A 239      23.344 -15.711 -13.195  1.00 90.56           N  
ATOM   1876  CA  GLY A 239      24.297 -15.906 -14.281  1.00 90.56           C  
ATOM   1877  C   GLY A 239      24.938 -14.617 -14.758  1.00 90.56           C  
ATOM   1878  O   GLY A 239      25.609 -14.602 -15.797  1.00 90.56           O  
ATOM   1879  N   GLN A 240      24.656 -13.445 -13.969  1.00 93.19           N  
ATOM   1880  CA  GLN A 240      25.188 -12.148 -14.367  1.00 93.19           C  
ATOM   1881  C   GLN A 240      26.156 -11.602 -13.328  1.00 93.19           C  
ATOM   1882  CB  GLN A 240      24.047 -11.156 -14.602  1.00 93.19           C  
ATOM   1883  O   GLN A 240      25.828 -11.523 -12.141  1.00 93.19           O  
ATOM   1884  CG  GLN A 240      23.094 -11.570 -15.711  1.00 93.19           C  
ATOM   1885  CD  GLN A 240      23.750 -11.617 -17.078  1.00 93.19           C  
ATOM   1886  NE2 GLN A 240      23.297 -12.523 -17.922  1.00 93.19           N  
ATOM   1887  OE1 GLN A 240      24.672 -10.836 -17.359  1.00 93.19           O  
ATOM   1888  N   ALA A 241      27.281 -11.188 -13.797  1.00 94.00           N  
ATOM   1889  CA  ALA A 241      28.281 -10.586 -12.914  1.00 94.00           C  
ATOM   1890  C   ALA A 241      28.156  -9.070 -12.883  1.00 94.00           C  
ATOM   1891  CB  ALA A 241      29.688 -10.984 -13.352  1.00 94.00           C  
ATOM   1892  O   ALA A 241      28.641  -8.406 -11.961  1.00 94.00           O  
ATOM   1893  N   GLY A 242      27.438  -8.508 -13.844  1.00 94.69           N  
ATOM   1894  CA  GLY A 242      27.125  -7.086 -13.891  1.00 94.69           C  
ATOM   1895  C   GLY A 242      25.859  -6.730 -13.148  1.00 94.69           C  
ATOM   1896  O   GLY A 242      25.109  -7.613 -12.727  1.00 94.69           O  
ATOM   1897  N   ARG A 243      25.656  -5.348 -12.922  1.00 96.31           N  
ATOM   1898  CA  ARG A 243      24.422  -4.832 -12.336  1.00 96.31           C  
ATOM   1899  C   ARG A 243      23.797  -3.781 -13.242  1.00 96.31           C  
ATOM   1900  CB  ARG A 243      24.688  -4.242 -10.953  1.00 96.31           C  
ATOM   1901  O   ARG A 243      24.500  -3.074 -13.969  1.00 96.31           O  
ATOM   1902  CG  ARG A 243      25.250  -5.242  -9.953  1.00 96.31           C  
ATOM   1903  CD  ARG A 243      24.219  -6.301  -9.578  1.00 96.31           C  
ATOM   1904  NE  ARG A 243      24.734  -7.207  -8.555  1.00 96.31           N  
ATOM   1905  NH1 ARG A 243      25.781  -8.625 -10.047  1.00 96.31           N  
ATOM   1906  NH2 ARG A 243      25.891  -9.047  -7.793  1.00 96.31           N  
ATOM   1907  CZ  ARG A 243      25.469  -8.289  -8.797  1.00 96.31           C  
ATOM   1908  N   MET A 244      22.391  -3.779 -13.156  1.00 96.81           N  
ATOM   1909  CA  MET A 244      21.656  -2.701 -13.812  1.00 96.81           C  
ATOM   1910  C   MET A 244      20.750  -1.969 -12.820  1.00 96.81           C  
ATOM   1911  CB  MET A 244      20.812  -3.248 -14.969  1.00 96.81           C  
ATOM   1912  O   MET A 244      19.922  -2.588 -12.148  1.00 96.81           O  
ATOM   1913  CG  MET A 244      21.641  -3.738 -16.141  1.00 96.81           C  
ATOM   1914  SD  MET A 244      20.594  -4.305 -17.547  1.00 96.81           S  
ATOM   1915  CE  MET A 244      21.828  -4.285 -18.891  1.00 96.81           C  
ATOM   1916  N   ASN A 245      21.031  -0.721 -12.742  1.00 97.06           N  
ATOM   1917  CA  ASN A 245      20.141   0.098 -11.922  1.00 97.06           C  
ATOM   1918  C   ASN A 245      19.062   0.751 -12.766  1.00 97.06           C  
ATOM   1919  CB  ASN A 245      20.938   1.162 -11.164  1.00 97.06           C  
ATOM   1920  O   ASN A 245      19.328   1.248 -13.859  1.00 97.06           O  
ATOM   1921  CG  ASN A 245      21.875   0.568 -10.117  1.00 97.06           C  
ATOM   1922  ND2 ASN A 245      22.812   1.365  -9.648  1.00 97.06           N  
ATOM   1923  OD1 ASN A 245      21.734  -0.598  -9.742  1.00 97.06           O  
ATOM   1924  N   TYR A 246      17.859   0.801 -12.250  1.00 97.50           N  
ATOM   1925  CA  TYR A 246      16.703   1.300 -12.984  1.00 97.50           C  
ATOM   1926  C   TYR A 246      16.172   2.574 -12.352  1.00 97.50           C  
ATOM   1927  CB  TYR A 246      15.609   0.236 -13.047  1.00 97.50           C  
ATOM   1928  O   TYR A 246      16.109   2.689 -11.125  1.00 97.50           O  
ATOM   1929  CG  TYR A 246      16.094  -1.111 -13.523  1.00 97.50           C  
ATOM   1930  CD1 TYR A 246      16.266  -1.370 -14.875  1.00 97.50           C  
ATOM   1931  CD2 TYR A 246      16.375  -2.129 -12.617  1.00 97.50           C  
ATOM   1932  CE1 TYR A 246      16.719  -2.611 -15.320  1.00 97.50           C  
ATOM   1933  CE2 TYR A 246      16.812  -3.375 -13.047  1.00 97.50           C  
ATOM   1934  OH  TYR A 246      17.422  -4.836 -14.836  1.00 97.50           O  
ATOM   1935  CZ  TYR A 246      16.984  -3.605 -14.398  1.00 97.50           C  
ATOM   1936  N   TYR A 247      15.727   3.422 -13.258  1.00 96.44           N  
ATOM   1937  CA  TYR A 247      15.203   4.719 -12.844  1.00 96.44           C  
ATOM   1938  C   TYR A 247      13.914   5.055 -13.586  1.00 96.44           C  
ATOM   1939  CB  TYR A 247      16.250   5.816 -13.078  1.00 96.44           C  
ATOM   1940  O   TYR A 247      13.617   4.453 -14.625  1.00 96.44           O  
ATOM   1941  CG  TYR A 247      17.578   5.551 -12.406  1.00 96.44           C  
ATOM   1942  CD1 TYR A 247      17.828   6.027 -11.125  1.00 96.44           C  
ATOM   1943  CD2 TYR A 247      18.562   4.824 -13.055  1.00 96.44           C  
ATOM   1944  CE1 TYR A 247      19.047   5.785 -10.508  1.00 96.44           C  
ATOM   1945  CE2 TYR A 247      19.797   4.578 -12.445  1.00 96.44           C  
ATOM   1946  OH  TYR A 247      21.234   4.820 -10.562  1.00 96.44           O  
ATOM   1947  CZ  TYR A 247      20.031   5.062 -11.172  1.00 96.44           C  
ATOM   1948  N   TRP A 248      13.164   6.020 -13.102  1.00 95.31           N  
ATOM   1949  CA  TRP A 248      11.945   6.453 -13.766  1.00 95.31           C  
ATOM   1950  C   TRP A 248      11.781   7.969 -13.680  1.00 95.31           C  
ATOM   1951  CB  TRP A 248      10.719   5.762 -13.156  1.00 95.31           C  
ATOM   1952  O   TRP A 248      12.305   8.602 -12.758  1.00 95.31           O  
ATOM   1953  CG  TRP A 248      10.516   6.055 -11.703  1.00 95.31           C  
ATOM   1954  CD1 TRP A 248      11.062   5.383 -10.648  1.00 95.31           C  
ATOM   1955  CD2 TRP A 248       9.711   7.098 -11.148  1.00 95.31           C  
ATOM   1956  CE2 TRP A 248       9.812   6.996  -9.742  1.00 95.31           C  
ATOM   1957  CE3 TRP A 248       8.914   8.109 -11.703  1.00 95.31           C  
ATOM   1958  NE1 TRP A 248      10.641   5.941  -9.461  1.00 95.31           N  
ATOM   1959  CH2 TRP A 248       8.367   8.852  -9.445  1.00 95.31           C  
ATOM   1960  CZ2 TRP A 248       9.141   7.871  -8.883  1.00 95.31           C  
ATOM   1961  CZ3 TRP A 248       8.250   8.977 -10.844  1.00 95.31           C  
ATOM   1962  N   THR A 249      11.172   8.516 -14.695  1.00 94.44           N  
ATOM   1963  CA  THR A 249      10.891   9.945 -14.734  1.00 94.44           C  
ATOM   1964  C   THR A 249       9.461  10.203 -15.211  1.00 94.44           C  
ATOM   1965  CB  THR A 249      11.883  10.688 -15.648  1.00 94.44           C  
ATOM   1966  O   THR A 249       9.008   9.602 -16.188  1.00 94.44           O  
ATOM   1967  CG2 THR A 249      11.656  12.195 -15.594  1.00 94.44           C  
ATOM   1968  OG1 THR A 249      13.219  10.398 -15.219  1.00 94.44           O  
ATOM   1969  N   LEU A 250       8.734  11.078 -14.461  1.00 93.75           N  
ATOM   1970  CA  LEU A 250       7.410  11.500 -14.883  1.00 93.75           C  
ATOM   1971  C   LEU A 250       7.480  12.812 -15.664  1.00 93.75           C  
ATOM   1972  CB  LEU A 250       6.484  11.656 -13.680  1.00 93.75           C  
ATOM   1973  O   LEU A 250       7.988  13.812 -15.148  1.00 93.75           O  
ATOM   1974  CG  LEU A 250       5.965  10.367 -13.047  1.00 93.75           C  
ATOM   1975  CD1 LEU A 250       5.258  10.664 -11.727  1.00 93.75           C  
ATOM   1976  CD2 LEU A 250       5.027   9.641 -14.008  1.00 93.75           C  
ATOM   1977  N   LEU A 251       7.004  12.844 -16.891  1.00 94.62           N  
ATOM   1978  CA  LEU A 251       7.047  14.016 -17.750  1.00 94.62           C  
ATOM   1979  C   LEU A 251       5.676  14.688 -17.828  1.00 94.62           C  
ATOM   1980  CB  LEU A 251       7.516  13.641 -19.156  1.00 94.62           C  
ATOM   1981  O   LEU A 251       4.688  14.047 -18.188  1.00 94.62           O  
ATOM   1982  CG  LEU A 251       8.945  13.117 -19.281  1.00 94.62           C  
ATOM   1983  CD1 LEU A 251       9.258  12.742 -20.719  1.00 94.62           C  
ATOM   1984  CD2 LEU A 251       9.945  14.156 -18.766  1.00 94.62           C  
ATOM   1985  N   ASP A 252       5.637  15.930 -17.422  1.00 93.56           N  
ATOM   1986  CA  ASP A 252       4.410  16.703 -17.594  1.00 93.56           C  
ATOM   1987  C   ASP A 252       4.211  17.094 -19.047  1.00 93.56           C  
ATOM   1988  CB  ASP A 252       4.438  17.938 -16.703  1.00 93.56           C  
ATOM   1989  O   ASP A 252       5.145  17.047 -19.859  1.00 93.56           O  
ATOM   1990  CG  ASP A 252       4.457  17.609 -15.219  1.00 93.56           C  
ATOM   1991  OD1 ASP A 252       3.773  16.656 -14.797  1.00 93.56           O  
ATOM   1992  OD2 ASP A 252       5.156  18.328 -14.469  1.00 93.56           O  
ATOM   1993  N   GLN A 253       3.004  17.562 -19.281  1.00 92.31           N  
ATOM   1994  CA  GLN A 253       2.695  18.000 -20.641  1.00 92.31           C  
ATOM   1995  C   GLN A 253       3.637  19.125 -21.078  1.00 92.31           C  
ATOM   1996  CB  GLN A 253       1.243  18.484 -20.734  1.00 92.31           C  
ATOM   1997  O   GLN A 253       3.789  20.125 -20.375  1.00 92.31           O  
ATOM   1998  CG  GLN A 253       0.839  18.953 -22.109  1.00 92.31           C  
ATOM   1999  CD  GLN A 253       0.603  17.812 -23.078  1.00 92.31           C  
ATOM   2000  NE2 GLN A 253       0.796  18.078 -24.375  1.00 92.31           N  
ATOM   2001  OE1 GLN A 253       0.249  16.703 -22.672  1.00 92.31           O  
ATOM   2002  N   GLY A 254       4.391  18.906 -22.234  1.00 92.62           N  
ATOM   2003  CA  GLY A 254       5.270  19.938 -22.766  1.00 92.62           C  
ATOM   2004  C   GLY A 254       6.688  19.844 -22.234  1.00 92.62           C  
ATOM   2005  O   GLY A 254       7.570  20.578 -22.688  1.00 92.62           O  
ATOM   2006  N   ASP A 255       6.906  18.938 -21.203  1.00 94.62           N  
ATOM   2007  CA  ASP A 255       8.227  18.703 -20.641  1.00 94.62           C  
ATOM   2008  C   ASP A 255       9.055  17.797 -21.547  1.00 94.62           C  
ATOM   2009  CB  ASP A 255       8.109  18.078 -19.250  1.00 94.62           C  
ATOM   2010  O   ASP A 255       8.516  16.922 -22.219  1.00 94.62           O  
ATOM   2011  CG  ASP A 255       8.039  19.125 -18.141  1.00 94.62           C  
ATOM   2012  OD1 ASP A 255       8.023  20.328 -18.438  1.00 94.62           O  
ATOM   2013  OD2 ASP A 255       7.996  18.719 -16.953  1.00 94.62           O  
ATOM   2014  N   THR A 256      10.406  18.000 -21.609  1.00 95.44           N  
ATOM   2015  CA  THR A 256      11.320  17.250 -22.469  1.00 95.44           C  
ATOM   2016  C   THR A 256      12.336  16.484 -21.625  1.00 95.44           C  
ATOM   2017  CB  THR A 256      12.055  18.172 -23.453  1.00 95.44           C  
ATOM   2018  O   THR A 256      12.867  17.016 -20.641  1.00 95.44           O  
ATOM   2019  CG2 THR A 256      12.984  17.375 -24.359  1.00 95.44           C  
ATOM   2020  OG1 THR A 256      11.094  18.859 -24.266  1.00 95.44           O  
ATOM   2021  N   ILE A 257      12.547  15.281 -21.906  1.00 96.12           N  
ATOM   2022  CA  ILE A 257      13.602  14.500 -21.281  1.00 96.12           C  
ATOM   2023  C   ILE A 257      14.711  14.227 -22.297  1.00 96.12           C  
ATOM   2024  CB  ILE A 257      13.062  13.164 -20.719  1.00 96.12           C  
ATOM   2025  O   ILE A 257      14.438  13.891 -23.453  1.00 96.12           O  
ATOM   2026  CG1 ILE A 257      14.156  12.438 -19.938  1.00 96.12           C  
ATOM   2027  CG2 ILE A 257      12.516  12.281 -21.844  1.00 96.12           C  
ATOM   2028  CD1 ILE A 257      13.648  11.258 -19.109  1.00 96.12           C  
ATOM   2029  N   THR A 258      15.938  14.477 -21.828  1.00 97.00           N  
ATOM   2030  CA  THR A 258      17.094  14.328 -22.719  1.00 97.00           C  
ATOM   2031  C   THR A 258      18.078  13.328 -22.125  1.00 97.00           C  
ATOM   2032  CB  THR A 258      17.797  15.680 -22.938  1.00 97.00           C  
ATOM   2033  O   THR A 258      18.438  13.398 -20.953  1.00 97.00           O  
ATOM   2034  CG2 THR A 258      18.938  15.531 -23.938  1.00 97.00           C  
ATOM   2035  OG1 THR A 258      16.859  16.625 -23.453  1.00 97.00           O  
ATOM   2036  N   PHE A 259      18.531  12.383 -22.984  1.00 96.94           N  
ATOM   2037  CA  PHE A 259      19.531  11.406 -22.594  1.00 96.94           C  
ATOM   2038  C   PHE A 259      20.844  11.664 -23.328  1.00 96.94           C  
ATOM   2039  CB  PHE A 259      19.047   9.984 -22.875  1.00 96.94           C  
ATOM   2040  O   PHE A 259      20.859  11.844 -24.547  1.00 96.94           O  
ATOM   2041  CG  PHE A 259      17.844   9.578 -22.078  1.00 96.94           C  
ATOM   2042  CD1 PHE A 259      17.984   8.969 -20.844  1.00 96.94           C  
ATOM   2043  CD2 PHE A 259      16.562   9.812 -22.562  1.00 96.94           C  
ATOM   2044  CE1 PHE A 259      16.859   8.594 -20.094  1.00 96.94           C  
ATOM   2045  CE2 PHE A 259      15.438   9.445 -21.828  1.00 96.94           C  
ATOM   2046  CZ  PHE A 259      15.594   8.836 -20.594  1.00 96.94           C  
ATOM   2047  N   GLU A 260      21.891  11.750 -22.594  1.00 96.50           N  
ATOM   2048  CA  GLU A 260      23.234  11.844 -23.125  1.00 96.50           C  
ATOM   2049  C   GLU A 260      24.156  10.789 -22.500  1.00 96.50           C  
ATOM   2050  CB  GLU A 260      23.812  13.242 -22.906  1.00 96.50           C  
ATOM   2051  O   GLU A 260      24.219  10.680 -21.281  1.00 96.50           O  
ATOM   2052  CG  GLU A 260      23.109  14.336 -23.688  1.00 96.50           C  
ATOM   2053  CD  GLU A 260      23.719  15.711 -23.484  1.00 96.50           C  
ATOM   2054  OE1 GLU A 260      23.328  16.656 -24.203  1.00 96.50           O  
ATOM   2055  OE2 GLU A 260      24.594  15.844 -22.609  1.00 96.50           O  
ATOM   2056  N   ALA A 261      24.828  10.008 -23.406  1.00 96.56           N  
ATOM   2057  CA  ALA A 261      25.609   8.922 -22.828  1.00 96.56           C  
ATOM   2058  C   ALA A 261      26.797   8.578 -23.734  1.00 96.56           C  
ATOM   2059  CB  ALA A 261      24.750   7.691 -22.594  1.00 96.56           C  
ATOM   2060  O   ALA A 261      26.688   8.625 -24.953  1.00 96.56           O  
ATOM   2061  N   THR A 262      27.922   8.297 -23.156  1.00 95.56           N  
ATOM   2062  CA  THR A 262      29.094   7.805 -23.859  1.00 95.56           C  
ATOM   2063  C   THR A 262      29.266   6.305 -23.656  1.00 95.56           C  
ATOM   2064  CB  THR A 262      30.375   8.539 -23.406  1.00 95.56           C  
ATOM   2065  O   THR A 262      30.266   5.719 -24.109  1.00 95.56           O  
ATOM   2066  CG2 THR A 262      30.297  10.023 -23.734  1.00 95.56           C  
ATOM   2067  OG1 THR A 262      30.531   8.375 -22.000  1.00 95.56           O  
ATOM   2068  N   GLY A 263      28.188   5.633 -22.984  1.00 95.00           N  
ATOM   2069  CA  GLY A 263      28.094   4.203 -22.734  1.00 95.00           C  
ATOM   2070  C   GLY A 263      27.219   3.854 -21.547  1.00 95.00           C  
ATOM   2071  O   GLY A 263      26.766   4.742 -20.828  1.00 95.00           O  
ATOM   2072  N   ASN A 264      26.750   2.633 -21.375  1.00 96.56           N  
ATOM   2073  CA  ASN A 264      26.125   2.016 -20.203  1.00 96.56           C  
ATOM   2074  C   ASN A 264      24.672   2.441 -20.062  1.00 96.56           C  
ATOM   2075  CB  ASN A 264      26.906   2.355 -18.938  1.00 96.56           C  
ATOM   2076  O   ASN A 264      24.062   2.234 -19.016  1.00 96.56           O  
ATOM   2077  CG  ASN A 264      28.297   1.773 -18.938  1.00 96.56           C  
ATOM   2078  ND2 ASN A 264      28.453   0.577 -18.375  1.00 96.56           N  
ATOM   2079  OD1 ASN A 264      29.250   2.395 -19.422  1.00 96.56           O  
ATOM   2080  N   LEU A 265      24.062   3.115 -21.094  1.00 96.94           N  
ATOM   2081  CA  LEU A 265      22.672   3.533 -21.047  1.00 96.94           C  
ATOM   2082  C   LEU A 265      21.734   2.369 -21.375  1.00 96.94           C  
ATOM   2083  CB  LEU A 265      22.422   4.688 -22.031  1.00 96.94           C  
ATOM   2084  O   LEU A 265      21.938   1.676 -22.375  1.00 96.94           O  
ATOM   2085  CG  LEU A 265      20.969   5.141 -22.188  1.00 96.94           C  
ATOM   2086  CD1 LEU A 265      20.453   5.746 -20.891  1.00 96.94           C  
ATOM   2087  CD2 LEU A 265      20.844   6.137 -23.328  1.00 96.94           C  
ATOM   2088  N   ILE A 266      20.891   2.055 -20.531  1.00 97.31           N  
ATOM   2089  CA  ILE A 266      19.703   1.265 -20.828  1.00 97.31           C  
ATOM   2090  C   ILE A 266      18.547   2.191 -21.203  1.00 97.31           C  
ATOM   2091  CB  ILE A 266      19.297   0.362 -19.641  1.00 97.31           C  
ATOM   2092  O   ILE A 266      17.953   2.844 -20.328  1.00 97.31           O  
ATOM   2093  CG1 ILE A 266      20.500  -0.443 -19.156  1.00 97.31           C  
ATOM   2094  CG2 ILE A 266      18.141  -0.566 -20.031  1.00 97.31           C  
ATOM   2095  CD1 ILE A 266      21.141  -1.311 -20.219  1.00 97.31           C  
ATOM   2096  N   ALA A 267      18.297   2.246 -22.531  1.00 96.69           N  
ATOM   2097  CA  ALA A 267      17.438   3.287 -23.078  1.00 96.69           C  
ATOM   2098  C   ALA A 267      15.969   2.854 -23.062  1.00 96.69           C  
ATOM   2099  CB  ALA A 267      17.859   3.633 -24.500  1.00 96.69           C  
ATOM   2100  O   ALA A 267      15.664   1.666 -23.203  1.00 96.69           O  
ATOM   2101  N   PRO A 268      15.117   3.803 -22.891  1.00 96.81           N  
ATOM   2102  CA  PRO A 268      13.688   3.498 -22.984  1.00 96.81           C  
ATOM   2103  C   PRO A 268      13.250   3.180 -24.422  1.00 96.81           C  
ATOM   2104  CB  PRO A 268      13.016   4.777 -22.484  1.00 96.81           C  
ATOM   2105  O   PRO A 268      13.555   3.936 -25.344  1.00 96.81           O  
ATOM   2106  CG  PRO A 268      14.016   5.859 -22.750  1.00 96.81           C  
ATOM   2107  CD  PRO A 268      15.391   5.262 -22.703  1.00 96.81           C  
ATOM   2108  N   TRP A 269      12.625   2.041 -24.562  1.00 96.25           N  
ATOM   2109  CA  TRP A 269      12.016   1.692 -25.844  1.00 96.25           C  
ATOM   2110  C   TRP A 269      10.547   2.088 -25.875  1.00 96.25           C  
ATOM   2111  CB  TRP A 269      12.164   0.193 -26.109  1.00 96.25           C  
ATOM   2112  O   TRP A 269      10.086   2.727 -26.812  1.00 96.25           O  
ATOM   2113  CG  TRP A 269      11.695  -0.226 -27.469  1.00 96.25           C  
ATOM   2114  CD1 TRP A 269      11.562   0.567 -28.578  1.00 96.25           C  
ATOM   2115  CD2 TRP A 269      11.289  -1.540 -27.875  1.00 96.25           C  
ATOM   2116  CE2 TRP A 269      10.930  -1.471 -29.234  1.00 96.25           C  
ATOM   2117  CE3 TRP A 269      11.203  -2.771 -27.203  1.00 96.25           C  
ATOM   2118  NE1 TRP A 269      11.102  -0.175 -29.641  1.00 96.25           N  
ATOM   2119  CH2 TRP A 269      10.406  -3.779 -29.266  1.00 96.25           C  
ATOM   2120  CZ2 TRP A 269      10.484  -2.588 -29.953  1.00 96.25           C  
ATOM   2121  CZ3 TRP A 269      10.758  -3.881 -27.922  1.00 96.25           C  
ATOM   2122  N   HIS A 270       9.844   1.812 -24.828  1.00 96.06           N  
ATOM   2123  CA  HIS A 270       8.445   2.184 -24.641  1.00 96.06           C  
ATOM   2124  C   HIS A 270       8.258   3.084 -23.438  1.00 96.06           C  
ATOM   2125  CB  HIS A 270       7.570   0.934 -24.516  1.00 96.06           C  
ATOM   2126  O   HIS A 270       9.031   2.996 -22.469  1.00 96.06           O  
ATOM   2127  CG  HIS A 270       7.438   0.154 -25.781  1.00 96.06           C  
ATOM   2128  CD2 HIS A 270       6.445   0.120 -26.703  1.00 96.06           C  
ATOM   2129  ND1 HIS A 270       8.406  -0.726 -26.219  1.00 96.06           N  
ATOM   2130  CE1 HIS A 270       8.008  -1.267 -27.359  1.00 96.06           C  
ATOM   2131  NE2 HIS A 270       6.828  -0.771 -27.672  1.00 96.06           N  
ATOM   2132  N   ALA A 271       7.242   3.955 -23.516  1.00 96.06           N  
ATOM   2133  CA  ALA A 271       6.816   4.805 -22.406  1.00 96.06           C  
ATOM   2134  C   ALA A 271       5.312   4.691 -22.172  1.00 96.06           C  
ATOM   2135  CB  ALA A 271       7.207   6.258 -22.656  1.00 96.06           C  
ATOM   2136  O   ALA A 271       4.602   4.078 -22.969  1.00 96.06           O  
ATOM   2137  N   PHE A 272       4.855   5.297 -20.984  1.00 95.62           N  
ATOM   2138  CA  PHE A 272       3.459   5.086 -20.609  1.00 95.62           C  
ATOM   2139  C   PHE A 272       2.756   6.418 -20.375  1.00 95.62           C  
ATOM   2140  CB  PHE A 272       3.354   4.203 -19.359  1.00 95.62           C  
ATOM   2141  O   PHE A 272       3.164   7.191 -19.500  1.00 95.62           O  
ATOM   2142  CG  PHE A 272       4.102   2.900 -19.484  1.00 95.62           C  
ATOM   2143  CD1 PHE A 272       3.508   1.792 -20.062  1.00 95.62           C  
ATOM   2144  CD2 PHE A 272       5.395   2.787 -19.000  1.00 95.62           C  
ATOM   2145  CE1 PHE A 272       4.199   0.586 -20.172  1.00 95.62           C  
ATOM   2146  CE2 PHE A 272       6.090   1.586 -19.094  1.00 95.62           C  
ATOM   2147  CZ  PHE A 272       5.488   0.486 -19.688  1.00 95.62           C  
ATOM   2148  N   ALA A 273       1.785   6.660 -21.203  1.00 95.00           N  
ATOM   2149  CA  ALA A 273       0.919   7.809 -20.953  1.00 95.00           C  
ATOM   2150  C   ALA A 273      -0.150   7.477 -19.922  1.00 95.00           C  
ATOM   2151  CB  ALA A 273       0.269   8.281 -22.250  1.00 95.00           C  
ATOM   2152  O   ALA A 273      -0.991   6.602 -20.141  1.00 95.00           O  
ATOM   2153  N   LEU A 274      -0.130   8.242 -18.766  1.00 93.50           N  
ATOM   2154  CA  LEU A 274      -0.900   7.840 -17.594  1.00 93.50           C  
ATOM   2155  C   LEU A 274      -2.205   8.625 -17.500  1.00 93.50           C  
ATOM   2156  CB  LEU A 274      -0.081   8.047 -16.312  1.00 93.50           C  
ATOM   2157  O   LEU A 274      -2.225   9.836 -17.750  1.00 93.50           O  
ATOM   2158  CG  LEU A 274       1.335   7.473 -16.312  1.00 93.50           C  
ATOM   2159  CD1 LEU A 274       2.072   7.871 -15.039  1.00 93.50           C  
ATOM   2160  CD2 LEU A 274       1.293   5.953 -16.469  1.00 93.50           C  
ATOM   2161  N   LYS A 275      -3.219   7.914 -17.188  1.00 90.25           N  
ATOM   2162  CA  LYS A 275      -4.488   8.531 -16.797  1.00 90.25           C  
ATOM   2163  C   LYS A 275      -4.816   8.242 -15.344  1.00 90.25           C  
ATOM   2164  CB  LYS A 275      -5.621   8.031 -17.703  1.00 90.25           C  
ATOM   2165  O   LYS A 275      -4.980   7.082 -14.953  1.00 90.25           O  
ATOM   2166  CG  LYS A 275      -6.926   8.789 -17.531  1.00 90.25           C  
ATOM   2167  CD  LYS A 275      -7.977   8.328 -18.531  1.00 90.25           C  
ATOM   2168  CE  LYS A 275      -9.281   9.094 -18.375  1.00 90.25           C  
ATOM   2169  NZ  LYS A 275     -10.297   8.680 -19.391  1.00 90.25           N  
ATOM   2170  N   LYS A 276      -4.816   9.367 -14.562  1.00 83.69           N  
ATOM   2171  CA  LYS A 276      -5.070   9.211 -13.141  1.00 83.69           C  
ATOM   2172  C   LYS A 276      -6.555   8.977 -12.867  1.00 83.69           C  
ATOM   2173  CB  LYS A 276      -4.582  10.438 -12.367  1.00 83.69           C  
ATOM   2174  O   LYS A 276      -7.410   9.586 -13.508  1.00 83.69           O  
ATOM   2175  CG  LYS A 276      -3.070  10.625 -12.391  1.00 83.69           C  
ATOM   2176  CD  LYS A 276      -2.631  11.758 -11.469  1.00 83.69           C  
ATOM   2177  CE  LYS A 276      -1.118  11.922 -11.477  1.00 83.69           C  
ATOM   2178  NZ  LYS A 276      -0.682  13.031 -10.578  1.00 83.69           N  
ATOM   2179  N   GLY A 277      -6.828   8.008 -12.055  1.00 70.81           N  
ATOM   2180  CA  GLY A 277      -8.188   7.730 -11.625  1.00 70.81           C  
ATOM   2181  C   GLY A 277      -8.367   7.832 -10.125  1.00 70.81           C  
ATOM   2182  O   GLY A 277      -7.391   7.836  -9.375  1.00 70.81           O  
ATOM   2183  N   SER A 278      -9.547   8.273  -9.609  1.00 64.00           N  
ATOM   2184  CA  SER A 278      -9.953   8.609  -8.250  1.00 64.00           C  
ATOM   2185  C   SER A 278     -10.188   7.355  -7.414  1.00 64.00           C  
ATOM   2186  CB  SER A 278     -11.211   9.469  -8.266  1.00 64.00           C  
ATOM   2187  O   SER A 278     -10.047   7.383  -6.191  1.00 64.00           O  
ATOM   2188  OG  SER A 278     -12.266   8.812  -8.953  1.00 64.00           O  
ATOM   2189  N   SER A 279      -9.664   6.051  -7.922  1.00 64.06           N  
ATOM   2190  CA  SER A 279     -10.055   4.941  -7.059  1.00 64.06           C  
ATOM   2191  C   SER A 279      -9.250   3.684  -7.379  1.00 64.06           C  
ATOM   2192  CB  SER A 279     -11.547   4.648  -7.203  1.00 64.06           C  
ATOM   2193  O   SER A 279      -9.711   2.566  -7.125  1.00 64.06           O  
ATOM   2194  OG  SER A 279     -11.992   4.934  -8.523  1.00 64.06           O  
ATOM   2195  N   SER A 280      -8.016   3.873  -8.062  1.00 76.44           N  
ATOM   2196  CA  SER A 280      -7.207   2.680  -8.305  1.00 76.44           C  
ATOM   2197  C   SER A 280      -6.191   2.469  -7.188  1.00 76.44           C  
ATOM   2198  CB  SER A 280      -6.488   2.779  -9.648  1.00 76.44           C  
ATOM   2199  O   SER A 280      -5.992   3.348  -6.348  1.00 76.44           O  
ATOM   2200  OG  SER A 280      -5.824   1.566  -9.953  1.00 76.44           O  
ATOM   2201  N   GLY A 281      -5.703   1.312  -6.914  1.00 86.12           N  
ATOM   2202  CA  GLY A 281      -4.715   0.974  -5.902  1.00 86.12           C  
ATOM   2203  C   GLY A 281      -4.031  -0.357  -6.156  1.00 86.12           C  
ATOM   2204  O   GLY A 281      -4.391  -1.076  -7.090  1.00 86.12           O  
ATOM   2205  N   ILE A 282      -2.916  -0.559  -5.465  1.00 87.88           N  
ATOM   2206  CA  ILE A 282      -2.205  -1.831  -5.527  1.00 87.88           C  
ATOM   2207  C   ILE A 282      -2.506  -2.652  -4.273  1.00 87.88           C  
ATOM   2208  CB  ILE A 282      -0.681  -1.619  -5.676  1.00 87.88           C  
ATOM   2209  O   ILE A 282      -2.385  -2.154  -3.154  1.00 87.88           O  
ATOM   2210  CG1 ILE A 282      -0.375  -0.806  -6.938  1.00 87.88           C  
ATOM   2211  CG2 ILE A 282       0.051  -2.965  -5.699  1.00 87.88           C  
ATOM   2212  CD1 ILE A 282       1.087  -0.408  -7.078  1.00 87.88           C  
ATOM   2213  N   MET A 283      -2.949  -3.820  -4.508  1.00 88.62           N  
ATOM   2214  CA  MET A 283      -3.307  -4.699  -3.395  1.00 88.62           C  
ATOM   2215  C   MET A 283      -2.514  -6.000  -3.453  1.00 88.62           C  
ATOM   2216  CB  MET A 283      -4.805  -5.000  -3.406  1.00 88.62           C  
ATOM   2217  O   MET A 283      -2.385  -6.605  -4.520  1.00 88.62           O  
ATOM   2218  CG  MET A 283      -5.270  -5.859  -2.242  1.00 88.62           C  
ATOM   2219  SD  MET A 283      -7.062  -6.230  -2.311  1.00 88.62           S  
ATOM   2220  CE  MET A 283      -7.742  -4.566  -2.070  1.00 88.62           C  
ATOM   2221  N   ARG A 284      -2.078  -6.406  -2.299  1.00 89.69           N  
ATOM   2222  CA  ARG A 284      -1.403  -7.695  -2.186  1.00 89.69           C  
ATOM   2223  C   ARG A 284      -2.377  -8.789  -1.758  1.00 89.69           C  
ATOM   2224  CB  ARG A 284      -0.243  -7.609  -1.190  1.00 89.69           C  
ATOM   2225  O   ARG A 284      -2.955  -8.719  -0.670  1.00 89.69           O  
ATOM   2226  CG  ARG A 284       0.918  -6.754  -1.671  1.00 89.69           C  
ATOM   2227  CD  ARG A 284       2.057  -6.727  -0.660  1.00 89.69           C  
ATOM   2228  NE  ARG A 284       2.939  -7.879  -0.814  1.00 89.69           N  
ATOM   2229  NH1 ARG A 284       4.465  -7.180   0.773  1.00 89.69           N  
ATOM   2230  NH2 ARG A 284       4.793  -9.148  -0.350  1.00 89.69           N  
ATOM   2231  CZ  ARG A 284       4.066  -8.070  -0.130  1.00 89.69           C  
ATOM   2232  N   SER A 285      -2.574  -9.734  -2.639  1.00 89.00           N  
ATOM   2233  CA  SER A 285      -3.521 -10.805  -2.340  1.00 89.00           C  
ATOM   2234  C   SER A 285      -3.244 -12.039  -3.186  1.00 89.00           C  
ATOM   2235  CB  SER A 285      -4.957 -10.328  -2.570  1.00 89.00           C  
ATOM   2236  O   SER A 285      -2.912 -11.930  -4.367  1.00 89.00           O  
ATOM   2237  OG  SER A 285      -5.879 -11.367  -2.295  1.00 89.00           O  
ATOM   2238  N   ASP A 286      -3.424 -13.180  -2.559  1.00 87.31           N  
ATOM   2239  CA  ASP A 286      -3.254 -14.445  -3.268  1.00 87.31           C  
ATOM   2240  C   ASP A 286      -4.602 -15.031  -3.680  1.00 87.31           C  
ATOM   2241  CB  ASP A 286      -2.490 -15.453  -2.398  1.00 87.31           C  
ATOM   2242  O   ASP A 286      -4.668 -16.141  -4.223  1.00 87.31           O  
ATOM   2243  CG  ASP A 286      -1.058 -15.031  -2.125  1.00 87.31           C  
ATOM   2244  OD1 ASP A 286      -0.362 -14.586  -3.066  1.00 87.31           O  
ATOM   2245  OD2 ASP A 286      -0.619 -15.141  -0.960  1.00 87.31           O  
ATOM   2246  N   ALA A 287      -5.586 -14.312  -3.447  1.00 87.00           N  
ATOM   2247  CA  ALA A 287      -6.945 -14.750  -3.758  1.00 87.00           C  
ATOM   2248  C   ALA A 287      -7.215 -14.672  -5.258  1.00 87.00           C  
ATOM   2249  CB  ALA A 287      -7.961 -13.906  -2.992  1.00 87.00           C  
ATOM   2250  O   ALA A 287      -6.582 -13.891  -5.969  1.00 87.00           O  
ATOM   2251  N   GLN A 288      -8.148 -15.484  -5.766  1.00 86.19           N  
ATOM   2252  CA  GLN A 288      -8.484 -15.523  -7.188  1.00 86.19           C  
ATOM   2253  C   GLN A 288      -9.555 -14.492  -7.535  1.00 86.19           C  
ATOM   2254  CB  GLN A 288      -8.953 -16.922  -7.594  1.00 86.19           C  
ATOM   2255  O   GLN A 288     -10.406 -14.172  -6.703  1.00 86.19           O  
ATOM   2256  CG  GLN A 288      -7.879 -18.000  -7.453  1.00 86.19           C  
ATOM   2257  CD  GLN A 288      -8.281 -19.312  -8.078  1.00 86.19           C  
ATOM   2258  NE2 GLN A 288      -7.301 -20.141  -8.406  1.00 86.19           N  
ATOM   2259  OE1 GLN A 288      -9.477 -19.594  -8.266  1.00 86.19           O  
ATOM   2260  N   VAL A 289      -9.375 -13.984  -8.836  1.00 89.38           N  
ATOM   2261  CA  VAL A 289     -10.352 -13.023  -9.336  1.00 89.38           C  
ATOM   2262  C   VAL A 289     -11.594 -13.766  -9.836  1.00 89.38           C  
ATOM   2263  CB  VAL A 289      -9.766 -12.148 -10.461  1.00 89.38           C  
ATOM   2264  O   VAL A 289     -11.484 -14.695 -10.641  1.00 89.38           O  
ATOM   2265  CG1 VAL A 289     -10.812 -11.164 -10.984  1.00 89.38           C  
ATOM   2266  CG2 VAL A 289      -8.531 -11.398  -9.969  1.00 89.38           C  
ATOM   2267  N   HIS A 290     -12.758 -13.414  -9.359  1.00 91.25           N  
ATOM   2268  CA  HIS A 290     -14.023 -14.031  -9.742  1.00 91.25           C  
ATOM   2269  C   HIS A 290     -14.898 -13.055 -10.523  1.00 91.25           C  
ATOM   2270  CB  HIS A 290     -14.773 -14.531  -8.508  1.00 91.25           C  
ATOM   2271  O   HIS A 290     -14.641 -11.852 -10.531  1.00 91.25           O  
ATOM   2272  CG  HIS A 290     -14.086 -15.664  -7.809  1.00 91.25           C  
ATOM   2273  CD2 HIS A 290     -13.070 -15.664  -6.914  1.00 91.25           C  
ATOM   2274  ND1 HIS A 290     -14.430 -16.984  -8.000  1.00 91.25           N  
ATOM   2275  CE1 HIS A 290     -13.656 -17.750  -7.254  1.00 91.25           C  
ATOM   2276  NE2 HIS A 290     -12.820 -16.969  -6.586  1.00 91.25           N  
ATOM   2277  N   ASN A 291     -15.859 -13.641 -11.297  1.00 90.00           N  
ATOM   2278  CA  ASN A 291     -16.797 -12.836 -12.055  1.00 90.00           C  
ATOM   2279  C   ASN A 291     -17.844 -12.188 -11.148  1.00 90.00           C  
ATOM   2280  CB  ASN A 291     -17.484 -13.688 -13.125  1.00 90.00           C  
ATOM   2281  O   ASN A 291     -18.891 -12.773 -10.867  1.00 90.00           O  
ATOM   2282  CG  ASN A 291     -18.312 -12.859 -14.094  1.00 90.00           C  
ATOM   2283  ND2 ASN A 291     -18.984 -13.531 -15.031  1.00 90.00           N  
ATOM   2284  OD1 ASN A 291     -18.344 -11.633 -14.008  1.00 90.00           O  
ATOM   2285  N   CYS A 292     -17.484 -11.195 -10.398  1.00 91.81           N  
ATOM   2286  CA  CYS A 292     -18.328 -10.430  -9.500  1.00 91.81           C  
ATOM   2287  C   CYS A 292     -17.953  -8.953  -9.500  1.00 91.81           C  
ATOM   2288  CB  CYS A 292     -18.250 -10.984  -8.078  1.00 91.81           C  
ATOM   2289  O   CYS A 292     -16.844  -8.602  -9.906  1.00 91.81           O  
ATOM   2290  SG  CYS A 292     -16.594 -10.906  -7.359  1.00 91.81           S  
ATOM   2291  N   THR A 293     -18.906  -8.117  -9.180  1.00 91.56           N  
ATOM   2292  CA  THR A 293     -18.703  -6.680  -9.117  1.00 91.56           C  
ATOM   2293  C   THR A 293     -18.969  -6.156  -7.703  1.00 91.56           C  
ATOM   2294  CB  THR A 293     -19.609  -5.938 -10.117  1.00 91.56           C  
ATOM   2295  O   THR A 293     -19.906  -6.594  -7.039  1.00 91.56           O  
ATOM   2296  CG2 THR A 293     -19.281  -4.445 -10.156  1.00 91.56           C  
ATOM   2297  OG1 THR A 293     -19.422  -6.488 -11.422  1.00 91.56           O  
ATOM   2298  N   THR A 294     -18.062  -5.195  -7.312  1.00 91.38           N  
ATOM   2299  CA  THR A 294     -18.219  -4.641  -5.973  1.00 91.38           C  
ATOM   2300  C   THR A 294     -17.828  -3.168  -5.949  1.00 91.38           C  
ATOM   2301  CB  THR A 294     -17.375  -5.418  -4.945  1.00 91.38           C  
ATOM   2302  O   THR A 294     -17.109  -2.695  -6.836  1.00 91.38           O  
ATOM   2303  CG2 THR A 294     -15.883  -5.250  -5.215  1.00 91.38           C  
ATOM   2304  OG1 THR A 294     -17.672  -4.934  -3.629  1.00 91.38           O  
ATOM   2305  N   LYS A 295     -18.312  -2.486  -4.910  1.00 89.88           N  
ATOM   2306  CA  LYS A 295     -17.953  -1.082  -4.719  1.00 89.88           C  
ATOM   2307  C   LYS A 295     -16.797  -0.936  -3.740  1.00 89.88           C  
ATOM   2308  CB  LYS A 295     -19.156  -0.286  -4.223  1.00 89.88           C  
ATOM   2309  O   LYS A 295     -16.156   0.118  -3.676  1.00 89.88           O  
ATOM   2310  CG  LYS A 295     -20.281  -0.160  -5.242  1.00 89.88           C  
ATOM   2311  CD  LYS A 295     -21.422   0.718  -4.727  1.00 89.88           C  
ATOM   2312  CE  LYS A 295     -22.547   0.844  -5.746  1.00 89.88           C  
ATOM   2313  NZ  LYS A 295     -23.656   1.688  -5.234  1.00 89.88           N  
ATOM   2314  N   CYS A 296     -16.578  -2.045  -3.023  1.00 90.44           N  
ATOM   2315  CA  CYS A 296     -15.523  -2.057  -2.018  1.00 90.44           C  
ATOM   2316  C   CYS A 296     -14.773  -3.381  -2.031  1.00 90.44           C  
ATOM   2317  CB  CYS A 296     -16.109  -1.805  -0.627  1.00 90.44           C  
ATOM   2318  O   CYS A 296     -15.367  -4.441  -1.843  1.00 90.44           O  
ATOM   2319  SG  CYS A 296     -14.867  -1.796   0.688  1.00 90.44           S  
ATOM   2320  N   GLN A 297     -13.430  -3.211  -2.111  1.00 91.81           N  
ATOM   2321  CA  GLN A 297     -12.586  -4.395  -2.215  1.00 91.81           C  
ATOM   2322  C   GLN A 297     -11.477  -4.367  -1.171  1.00 91.81           C  
ATOM   2323  CB  GLN A 297     -11.984  -4.508  -3.617  1.00 91.81           C  
ATOM   2324  O   GLN A 297     -10.820  -3.340  -0.976  1.00 91.81           O  
ATOM   2325  CG  GLN A 297     -11.172  -5.773  -3.838  1.00 91.81           C  
ATOM   2326  CD  GLN A 297     -12.031  -7.023  -3.883  1.00 91.81           C  
ATOM   2327  NE2 GLN A 297     -11.602  -8.062  -3.170  1.00 91.81           N  
ATOM   2328  OE1 GLN A 297     -13.070  -7.059  -4.551  1.00 91.81           O  
ATOM   2329  N   THR A 298     -11.281  -5.609  -0.526  1.00 91.62           N  
ATOM   2330  CA  THR A 298     -10.156  -5.828   0.377  1.00 91.62           C  
ATOM   2331  C   THR A 298      -9.312  -7.016  -0.083  1.00 91.62           C  
ATOM   2332  CB  THR A 298     -10.633  -6.062   1.821  1.00 91.62           C  
ATOM   2333  O   THR A 298      -9.734  -7.781  -0.953  1.00 91.62           O  
ATOM   2334  CG2 THR A 298     -11.672  -5.023   2.232  1.00 91.62           C  
ATOM   2335  OG1 THR A 298     -11.219  -7.367   1.918  1.00 91.62           O  
ATOM   2336  N   PRO A 299      -8.078  -7.074   0.514  1.00 89.19           N  
ATOM   2337  CA  PRO A 299      -7.254  -8.227   0.145  1.00 89.19           C  
ATOM   2338  C   PRO A 299      -7.914  -9.562   0.495  1.00 89.19           C  
ATOM   2339  CB  PRO A 299      -5.973  -8.023   0.958  1.00 89.19           C  
ATOM   2340  O   PRO A 299      -7.594 -10.586  -0.105  1.00 89.19           O  
ATOM   2341  CG  PRO A 299      -5.879  -6.543   1.156  1.00 89.19           C  
ATOM   2342  CD  PRO A 299      -7.270  -5.996   1.321  1.00 89.19           C  
ATOM   2343  N   HIS A 300      -8.812  -9.555   1.433  1.00 89.81           N  
ATOM   2344  CA  HIS A 300      -9.477 -10.773   1.898  1.00 89.81           C  
ATOM   2345  C   HIS A 300     -10.758 -11.031   1.124  1.00 89.81           C  
ATOM   2346  CB  HIS A 300      -9.773 -10.680   3.396  1.00 89.81           C  
ATOM   2347  O   HIS A 300     -11.305 -12.133   1.175  1.00 89.81           O  
ATOM   2348  CG  HIS A 300      -8.547 -10.672   4.254  1.00 89.81           C  
ATOM   2349  CD2 HIS A 300      -8.102  -9.781   5.168  1.00 89.81           C  
ATOM   2350  ND1 HIS A 300      -7.605 -11.680   4.211  1.00 89.81           N  
ATOM   2351  CE1 HIS A 300      -6.637 -11.406   5.070  1.00 89.81           C  
ATOM   2352  NE2 HIS A 300      -6.918 -10.258   5.664  1.00 89.81           N  
ATOM   2353  N   GLY A 301     -11.242 -10.047   0.373  1.00 90.81           N  
ATOM   2354  CA  GLY A 301     -12.453 -10.203  -0.408  1.00 90.81           C  
ATOM   2355  C   GLY A 301     -13.352  -8.984  -0.377  1.00 90.81           C  
ATOM   2356  O   GLY A 301     -13.109  -8.047   0.389  1.00 90.81           O  
ATOM   2357  N   ALA A 302     -14.422  -9.000  -1.256  1.00 91.38           N  
ATOM   2358  CA  ALA A 302     -15.328  -7.863  -1.385  1.00 91.38           C  
ATOM   2359  C   ALA A 302     -16.266  -7.766  -0.182  1.00 91.38           C  
ATOM   2360  CB  ALA A 302     -16.141  -7.969  -2.676  1.00 91.38           C  
ATOM   2361  O   ALA A 302     -16.766  -8.781   0.309  1.00 91.38           O  
ATOM   2362  N   LEU A 303     -16.469  -6.531   0.237  1.00 90.25           N  
ATOM   2363  CA  LEU A 303     -17.375  -6.273   1.355  1.00 90.25           C  
ATOM   2364  C   LEU A 303     -18.781  -5.945   0.857  1.00 90.25           C  
ATOM   2365  CB  LEU A 303     -16.844  -5.129   2.221  1.00 90.25           C  
ATOM   2366  O   LEU A 303     -18.938  -5.164  -0.082  1.00 90.25           O  
ATOM   2367  CG  LEU A 303     -15.477  -5.348   2.873  1.00 90.25           C  
ATOM   2368  CD1 LEU A 303     -15.031  -4.082   3.604  1.00 90.25           C  
ATOM   2369  CD2 LEU A 303     -15.523  -6.531   3.830  1.00 90.25           C  
ATOM   2370  N   LYS A 304     -19.875  -6.645   1.266  1.00 76.19           N  
ATOM   2371  CA  LYS A 304     -21.250  -6.570   0.805  1.00 76.19           C  
ATOM   2372  C   LYS A 304     -22.125  -5.836   1.816  1.00 76.19           C  
ATOM   2373  CB  LYS A 304     -21.812  -7.969   0.546  1.00 76.19           C  
ATOM   2374  O   LYS A 304     -23.328  -5.633   1.580  1.00 76.19           O  
ATOM   2375  CG  LYS A 304     -23.047  -7.988  -0.335  1.00 76.19           C  
ATOM   2376  CD  LYS A 304     -23.516  -9.414  -0.624  1.00 76.19           C  
ATOM   2377  CE  LYS A 304     -24.828  -9.430  -1.398  1.00 76.19           C  
ATOM   2378  NZ  LYS A 304     -25.281 -10.828  -1.681  1.00 76.19           N  
ATOM   2379  N   GLY A 305     -21.609  -4.707   2.455  1.00 73.88           N  
ATOM   2380  CA  GLY A 305     -22.438  -4.078   3.473  1.00 73.88           C  
ATOM   2381  C   GLY A 305     -22.453  -2.562   3.373  1.00 73.88           C  
ATOM   2382  O   GLY A 305     -21.672  -1.976   2.623  1.00 73.88           O  
ATOM   2383  N   ASN A 306     -23.484  -1.904   3.787  1.00 76.94           N  
ATOM   2384  CA  ASN A 306     -23.688  -0.458   3.805  1.00 76.94           C  
ATOM   2385  C   ASN A 306     -23.344   0.138   5.168  1.00 76.94           C  
ATOM   2386  CB  ASN A 306     -25.125  -0.109   3.412  1.00 76.94           C  
ATOM   2387  O   ASN A 306     -23.766   1.250   5.484  1.00 76.94           O  
ATOM   2388  CG  ASN A 306     -25.438  -0.448   1.969  1.00 76.94           C  
ATOM   2389  ND2 ASN A 306     -26.719  -0.631   1.665  1.00 76.94           N  
ATOM   2390  OD1 ASN A 306     -24.531  -0.545   1.133  1.00 76.94           O  
ATOM   2391  N   LEU A 307     -22.656  -0.741   5.918  1.00 86.75           N  
ATOM   2392  CA  LEU A 307     -22.312  -0.250   7.250  1.00 86.75           C  
ATOM   2393  C   LEU A 307     -21.188   0.772   7.180  1.00 86.75           C  
ATOM   2394  CB  LEU A 307     -21.906  -1.412   8.164  1.00 86.75           C  
ATOM   2395  O   LEU A 307     -20.406   0.775   6.223  1.00 86.75           O  
ATOM   2396  CG  LEU A 307     -23.016  -2.418   8.508  1.00 86.75           C  
ATOM   2397  CD1 LEU A 307     -22.422  -3.613   9.242  1.00 86.75           C  
ATOM   2398  CD2 LEU A 307     -24.109  -1.753   9.336  1.00 86.75           C  
ATOM   2399  N   PRO A 308     -21.156   1.603   8.141  1.00 82.44           N  
ATOM   2400  CA  PRO A 308     -20.234   2.738   8.125  1.00 82.44           C  
ATOM   2401  C   PRO A 308     -18.797   2.340   8.484  1.00 82.44           C  
ATOM   2402  CB  PRO A 308     -20.812   3.684   9.180  1.00 82.44           C  
ATOM   2403  O   PRO A 308     -17.844   3.020   8.086  1.00 82.44           O  
ATOM   2404  CG  PRO A 308     -21.609   2.801  10.078  1.00 82.44           C  
ATOM   2405  CD  PRO A 308     -22.125   1.639   9.281  1.00 82.44           C  
ATOM   2406  N   PHE A 309     -18.672   1.123   9.250  1.00 89.38           N  
ATOM   2407  CA  PHE A 309     -17.344   0.700   9.664  1.00 89.38           C  
ATOM   2408  C   PHE A 309     -17.094  -0.750   9.266  1.00 89.38           C  
ATOM   2409  CB  PHE A 309     -17.172   0.867  11.172  1.00 89.38           C  
ATOM   2410  O   PHE A 309     -18.031  -1.529   9.102  1.00 89.38           O  
ATOM   2411  CG  PHE A 309     -17.422   2.268  11.664  1.00 89.38           C  
ATOM   2412  CD1 PHE A 309     -16.484   3.273  11.453  1.00 89.38           C  
ATOM   2413  CD2 PHE A 309     -18.594   2.578  12.336  1.00 89.38           C  
ATOM   2414  CE1 PHE A 309     -16.719   4.570  11.898  1.00 89.38           C  
ATOM   2415  CE2 PHE A 309     -18.828   3.873  12.789  1.00 89.38           C  
ATOM   2416  CZ  PHE A 309     -17.891   4.867  12.570  1.00 89.38           C  
ATOM   2417  N   GLN A 310     -15.797  -1.101   9.086  1.00 91.81           N  
ATOM   2418  CA  GLN A 310     -15.375  -2.473   8.820  1.00 91.81           C  
ATOM   2419  C   GLN A 310     -14.102  -2.812   9.594  1.00 91.81           C  
ATOM   2420  CB  GLN A 310     -15.148  -2.689   7.324  1.00 91.81           C  
ATOM   2421  O   GLN A 310     -13.328  -1.921   9.945  1.00 91.81           O  
ATOM   2422  CG  GLN A 310     -13.977  -1.896   6.758  1.00 91.81           C  
ATOM   2423  CD  GLN A 310     -12.664  -2.641   6.855  1.00 91.81           C  
ATOM   2424  NE2 GLN A 310     -11.562  -1.900   6.828  1.00 91.81           N  
ATOM   2425  OE1 GLN A 310     -12.633  -3.871   6.953  1.00 91.81           O  
ATOM   2426  N   ASN A 311     -13.992  -4.141   9.961  1.00 90.88           N  
ATOM   2427  CA  ASN A 311     -12.805  -4.602  10.664  1.00 90.88           C  
ATOM   2428  C   ASN A 311     -12.109  -5.730   9.914  1.00 90.88           C  
ATOM   2429  CB  ASN A 311     -13.164  -5.051  12.086  1.00 90.88           C  
ATOM   2430  O   ASN A 311     -11.414  -6.547  10.516  1.00 90.88           O  
ATOM   2431  CG  ASN A 311     -13.977  -6.328  12.102  1.00 90.88           C  
ATOM   2432  ND2 ASN A 311     -14.070  -6.953  13.273  1.00 90.88           N  
ATOM   2433  OD1 ASN A 311     -14.516  -6.750  11.078  1.00 90.88           O  
ATOM   2434  N   VAL A 312     -12.297  -5.816   8.625  1.00 88.81           N  
ATOM   2435  CA  VAL A 312     -11.773  -6.871   7.762  1.00 88.81           C  
ATOM   2436  C   VAL A 312     -10.312  -6.582   7.418  1.00 88.81           C  
ATOM   2437  CB  VAL A 312     -12.609  -7.016   6.469  1.00 88.81           C  
ATOM   2438  O   VAL A 312      -9.438  -7.418   7.648  1.00 88.81           O  
ATOM   2439  CG1 VAL A 312     -11.984  -8.055   5.539  1.00 88.81           C  
ATOM   2440  CG2 VAL A 312     -14.055  -7.387   6.805  1.00 88.81           C  
ATOM   2441  N   HIS A 313     -10.023  -5.398   6.828  1.00 88.50           N  
ATOM   2442  CA  HIS A 313      -8.648  -5.035   6.500  1.00 88.50           C  
ATOM   2443  C   HIS A 313      -8.484  -3.523   6.406  1.00 88.50           C  
ATOM   2444  CB  HIS A 313      -8.227  -5.691   5.184  1.00 88.50           C  
ATOM   2445  O   HIS A 313      -9.367  -2.830   5.895  1.00 88.50           O  
ATOM   2446  CG  HIS A 313      -6.742  -5.711   4.977  1.00 88.50           C  
ATOM   2447  CD2 HIS A 313      -5.836  -6.703   5.137  1.00 88.50           C  
ATOM   2448  ND1 HIS A 313      -6.035  -4.605   4.551  1.00 88.50           N  
ATOM   2449  CE1 HIS A 313      -4.754  -4.918   4.461  1.00 88.50           C  
ATOM   2450  NE2 HIS A 313      -4.605  -6.184   4.812  1.00 88.50           N  
ATOM   2451  N   PRO A 314      -7.367  -2.988   6.879  1.00 84.44           N  
ATOM   2452  CA  PRO A 314      -7.125  -1.544   6.848  1.00 84.44           C  
ATOM   2453  C   PRO A 314      -6.906  -1.015   5.430  1.00 84.44           C  
ATOM   2454  CB  PRO A 314      -5.859  -1.378   7.691  1.00 84.44           C  
ATOM   2455  O   PRO A 314      -7.145   0.167   5.168  1.00 84.44           O  
ATOM   2456  CG  PRO A 314      -5.242  -2.738   7.727  1.00 84.44           C  
ATOM   2457  CD  PRO A 314      -6.332  -3.762   7.574  1.00 84.44           C  
ATOM   2458  N   VAL A 315      -6.395  -1.897   4.543  1.00 84.69           N  
ATOM   2459  CA  VAL A 315      -6.180  -1.492   3.158  1.00 84.69           C  
ATOM   2460  C   VAL A 315      -7.406  -1.845   2.320  1.00 84.69           C  
ATOM   2461  CB  VAL A 315      -4.918  -2.156   2.562  1.00 84.69           C  
ATOM   2462  O   VAL A 315      -7.734  -3.021   2.154  1.00 84.69           O  
ATOM   2463  CG1 VAL A 315      -4.727  -1.744   1.104  1.00 84.69           C  
ATOM   2464  CG2 VAL A 315      -3.686  -1.794   3.389  1.00 84.69           C  
ATOM   2465  N   THR A 316      -8.109  -0.787   1.828  1.00 87.19           N  
ATOM   2466  CA  THR A 316      -9.320  -0.988   1.044  1.00 87.19           C  
ATOM   2467  C   THR A 316      -9.273  -0.171  -0.245  1.00 87.19           C  
ATOM   2468  CB  THR A 316     -10.578  -0.607   1.850  1.00 87.19           C  
ATOM   2469  O   THR A 316      -8.617   0.873  -0.300  1.00 87.19           O  
ATOM   2470  CG2 THR A 316     -10.680  -1.430   3.131  1.00 87.19           C  
ATOM   2471  OG1 THR A 316     -10.516   0.783   2.191  1.00 87.19           O  
ATOM   2472  N   ILE A 317      -9.875  -0.634  -1.318  1.00 86.75           N  
ATOM   2473  CA  ILE A 317      -9.961   0.070  -2.594  1.00 86.75           C  
ATOM   2474  C   ILE A 317     -11.422   0.235  -2.998  1.00 86.75           C  
ATOM   2475  CB  ILE A 317      -9.180  -0.671  -3.699  1.00 86.75           C  
ATOM   2476  O   ILE A 317     -12.188  -0.729  -2.979  1.00 86.75           O  
ATOM   2477  CG1 ILE A 317      -7.703  -0.816  -3.307  1.00 86.75           C  
ATOM   2478  CG2 ILE A 317      -9.320   0.056  -5.039  1.00 86.75           C  
ATOM   2479  CD1 ILE A 317      -6.895  -1.699  -4.246  1.00 86.75           C  
ATOM   2480  N   GLY A 318     -11.828   1.491  -3.346  1.00 85.75           N  
ATOM   2481  CA  GLY A 318     -13.211   1.772  -3.707  1.00 85.75           C  
ATOM   2482  C   GLY A 318     -13.992   2.459  -2.602  1.00 85.75           C  
ATOM   2483  O   GLY A 318     -13.398   3.092  -1.722  1.00 85.75           O  
ATOM   2484  N   GLU A 319     -15.266   2.373  -2.629  1.00 86.62           N  
ATOM   2485  CA  GLU A 319     -16.141   2.951  -1.614  1.00 86.62           C  
ATOM   2486  C   GLU A 319     -16.359   1.985  -0.453  1.00 86.62           C  
ATOM   2487  CB  GLU A 319     -17.484   3.344  -2.229  1.00 86.62           C  
ATOM   2488  O   GLU A 319     -17.312   1.217  -0.447  1.00 86.62           O  
ATOM   2489  CG  GLU A 319     -17.391   4.418  -3.299  1.00 86.62           C  
ATOM   2490  CD  GLU A 319     -18.734   4.797  -3.898  1.00 86.62           C  
ATOM   2491  OE1 GLU A 319     -18.766   5.648  -4.816  1.00 86.62           O  
ATOM   2492  OE2 GLU A 319     -19.750   4.242  -3.445  1.00 86.62           O  
ATOM   2493  N   CYS A 320     -15.367   1.973   0.497  1.00 87.31           N  
ATOM   2494  CA  CYS A 320     -15.398   1.016   1.598  1.00 87.31           C  
ATOM   2495  C   CYS A 320     -15.688   1.715   2.920  1.00 87.31           C  
ATOM   2496  CB  CYS A 320     -14.070   0.260   1.688  1.00 87.31           C  
ATOM   2497  O   CYS A 320     -15.305   2.869   3.113  1.00 87.31           O  
ATOM   2498  SG  CYS A 320     -13.641  -0.634   0.179  1.00 87.31           S  
ATOM   2499  N   PRO A 321     -16.516   0.958   3.799  1.00 86.62           N  
ATOM   2500  CA  PRO A 321     -16.641   1.458   5.168  1.00 86.62           C  
ATOM   2501  C   PRO A 321     -15.297   1.668   5.855  1.00 86.62           C  
ATOM   2502  CB  PRO A 321     -17.453   0.359   5.867  1.00 86.62           C  
ATOM   2503  O   PRO A 321     -14.305   1.039   5.480  1.00 86.62           O  
ATOM   2504  CG  PRO A 321     -18.094  -0.411   4.758  1.00 86.62           C  
ATOM   2505  CD  PRO A 321     -17.203  -0.323   3.547  1.00 86.62           C  
ATOM   2506  N   LYS A 322     -15.266   2.506   6.824  1.00 84.75           N  
ATOM   2507  CA  LYS A 322     -14.008   2.881   7.465  1.00 84.75           C  
ATOM   2508  C   LYS A 322     -13.508   1.772   8.391  1.00 84.75           C  
ATOM   2509  CB  LYS A 322     -14.172   4.184   8.250  1.00 84.75           C  
ATOM   2510  O   LYS A 322     -14.289   1.183   9.141  1.00 84.75           O  
ATOM   2511  CG  LYS A 322     -14.430   5.402   7.383  1.00 84.75           C  
ATOM   2512  CD  LYS A 322     -13.211   5.746   6.531  1.00 84.75           C  
ATOM   2513  CE  LYS A 322     -13.445   6.996   5.691  1.00 84.75           C  
ATOM   2514  NZ  LYS A 322     -12.289   7.293   4.801  1.00 84.75           N  
ATOM   2515  N   TYR A 323     -12.234   1.597   8.281  1.00 86.81           N  
ATOM   2516  CA  TYR A 323     -11.625   0.537   9.078  1.00 86.81           C  
ATOM   2517  C   TYR A 323     -11.492   0.962  10.539  1.00 86.81           C  
ATOM   2518  CB  TYR A 323     -10.258   0.156   8.516  1.00 86.81           C  
ATOM   2519  O   TYR A 323     -11.047   2.076  10.828  1.00 86.81           O  
ATOM   2520  CG  TYR A 323      -9.539  -0.906   9.320  1.00 86.81           C  
ATOM   2521  CD1 TYR A 323      -8.586  -0.562  10.273  1.00 86.81           C  
ATOM   2522  CD2 TYR A 323      -9.820  -2.254   9.125  1.00 86.81           C  
ATOM   2523  CE1 TYR A 323      -7.926  -1.537  11.016  1.00 86.81           C  
ATOM   2524  CE2 TYR A 323      -9.172  -3.238   9.859  1.00 86.81           C  
ATOM   2525  OH  TYR A 323      -7.574  -3.840  11.531  1.00 86.81           O  
ATOM   2526  CZ  TYR A 323      -8.227  -2.869  10.805  1.00 86.81           C  
ATOM   2527  N   VAL A 324     -11.859   0.110  11.461  1.00 88.44           N  
ATOM   2528  CA  VAL A 324     -11.688   0.295  12.906  1.00 88.44           C  
ATOM   2529  C   VAL A 324     -11.148  -0.988  13.531  1.00 88.44           C  
ATOM   2530  CB  VAL A 324     -13.016   0.700  13.578  1.00 88.44           C  
ATOM   2531  O   VAL A 324     -11.594  -2.088  13.188  1.00 88.44           O  
ATOM   2532  CG1 VAL A 324     -13.453   2.094  13.133  1.00 88.44           C  
ATOM   2533  CG2 VAL A 324     -14.109  -0.326  13.273  1.00 88.44           C  
ATOM   2534  N   LYS A 325     -10.164  -0.839  14.305  1.00 86.94           N  
ATOM   2535  CA  LYS A 325      -9.539  -1.985  14.961  1.00 86.94           C  
ATOM   2536  C   LYS A 325     -10.336  -2.428  16.172  1.00 86.94           C  
ATOM   2537  CB  LYS A 325      -8.102  -1.652  15.367  1.00 86.94           C  
ATOM   2538  O   LYS A 325      -9.875  -2.303  17.312  1.00 86.94           O  
ATOM   2539  CG  LYS A 325      -7.262  -2.869  15.727  1.00 86.94           C  
ATOM   2540  CD  LYS A 325      -5.812  -2.488  15.992  1.00 86.94           C  
ATOM   2541  CE  LYS A 325      -4.957  -3.713  16.297  1.00 86.94           C  
ATOM   2542  NZ  LYS A 325      -3.535  -3.346  16.562  1.00 86.94           N  
ATOM   2543  N   SER A 326     -11.602  -2.639  16.047  1.00 86.62           N  
ATOM   2544  CA  SER A 326     -12.531  -3.094  17.062  1.00 86.62           C  
ATOM   2545  C   SER A 326     -13.266  -4.355  16.625  1.00 86.62           C  
ATOM   2546  CB  SER A 326     -13.539  -1.995  17.406  1.00 86.62           C  
ATOM   2547  O   SER A 326     -13.438  -4.594  15.438  1.00 86.62           O  
ATOM   2548  OG  SER A 326     -14.328  -2.361  18.531  1.00 86.62           O  
ATOM   2549  N   THR A 327     -13.562  -5.164  17.625  1.00 85.12           N  
ATOM   2550  CA  THR A 327     -14.234  -6.430  17.328  1.00 85.12           C  
ATOM   2551  C   THR A 327     -15.742  -6.234  17.250  1.00 85.12           C  
ATOM   2552  CB  THR A 327     -13.906  -7.492  18.406  1.00 85.12           C  
ATOM   2553  O   THR A 327     -16.438  -6.973  16.547  1.00 85.12           O  
ATOM   2554  CG2 THR A 327     -12.430  -7.871  18.359  1.00 85.12           C  
ATOM   2555  OG1 THR A 327     -14.219  -6.969  19.703  1.00 85.12           O  
ATOM   2556  N   GLN A 328     -16.172  -5.168  17.938  1.00 85.44           N  
ATOM   2557  CA  GLN A 328     -17.594  -4.867  17.922  1.00 85.44           C  
ATOM   2558  C   GLN A 328     -17.844  -3.385  18.172  1.00 85.44           C  
ATOM   2559  CB  GLN A 328     -18.328  -5.715  18.953  1.00 85.44           C  
ATOM   2560  O   GLN A 328     -17.156  -2.762  18.984  1.00 85.44           O  
ATOM   2561  CG  GLN A 328     -17.875  -5.480  20.391  1.00 85.44           C  
ATOM   2562  CD  GLN A 328     -18.516  -6.430  21.375  1.00 85.44           C  
ATOM   2563  NE2 GLN A 328     -17.969  -6.473  22.594  1.00 85.44           N  
ATOM   2564  OE1 GLN A 328     -19.484  -7.121  21.062  1.00 85.44           O  
ATOM   2565  N   LEU A 329     -18.766  -2.809  17.422  1.00 87.38           N  
ATOM   2566  CA  LEU A 329     -19.297  -1.461  17.641  1.00 87.38           C  
ATOM   2567  C   LEU A 329     -20.812  -1.470  17.688  1.00 87.38           C  
ATOM   2568  CB  LEU A 329     -18.812  -0.522  16.531  1.00 87.38           C  
ATOM   2569  O   LEU A 329     -21.469  -1.229  16.672  1.00 87.38           O  
ATOM   2570  CG  LEU A 329     -17.312  -0.200  16.516  1.00 87.38           C  
ATOM   2571  CD1 LEU A 329     -16.953   0.623  15.281  1.00 87.38           C  
ATOM   2572  CD2 LEU A 329     -16.922   0.538  17.797  1.00 87.38           C  
ATOM   2573  N   ARG A 330     -21.328  -1.724  18.906  1.00 89.12           N  
ATOM   2574  CA  ARG A 330     -22.766  -1.909  19.062  1.00 89.12           C  
ATOM   2575  C   ARG A 330     -23.453  -0.598  19.438  1.00 89.12           C  
ATOM   2576  CB  ARG A 330     -23.062  -2.973  20.125  1.00 89.12           C  
ATOM   2577  O   ARG A 330     -23.016   0.087  20.375  1.00 89.12           O  
ATOM   2578  CG  ARG A 330     -22.719  -4.391  19.688  1.00 89.12           C  
ATOM   2579  CD  ARG A 330     -23.344  -5.430  20.609  1.00 89.12           C  
ATOM   2580  NE  ARG A 330     -23.094  -6.789  20.125  1.00 89.12           N  
ATOM   2581  NH1 ARG A 330     -24.703  -7.770  21.453  1.00 89.12           N  
ATOM   2582  NH2 ARG A 330     -23.438  -9.055  20.047  1.00 89.12           N  
ATOM   2583  CZ  ARG A 330     -23.750  -7.867  20.547  1.00 89.12           C  
ATOM   2584  N   MET A 331     -24.438  -0.340  18.703  1.00 85.50           N  
ATOM   2585  CA  MET A 331     -25.234   0.852  18.984  1.00 85.50           C  
ATOM   2586  C   MET A 331     -26.625   0.473  19.484  1.00 85.50           C  
ATOM   2587  CB  MET A 331     -25.359   1.721  17.734  1.00 85.50           C  
ATOM   2588  O   MET A 331     -27.281  -0.386  18.906  1.00 85.50           O  
ATOM   2589  CG  MET A 331     -26.078   3.037  17.969  1.00 85.50           C  
ATOM   2590  SD  MET A 331     -26.266   4.020  16.422  1.00 85.50           S  
ATOM   2591  CE  MET A 331     -24.562   4.629  16.219  1.00 85.50           C  
ATOM   2592  N   ALA A 332     -26.922   1.119  20.578  1.00 81.69           N  
ATOM   2593  CA  ALA A 332     -28.234   0.847  21.172  1.00 81.69           C  
ATOM   2594  C   ALA A 332     -29.359   1.470  20.344  1.00 81.69           C  
ATOM   2595  CB  ALA A 332     -28.297   1.366  22.609  1.00 81.69           C  
ATOM   2596  O   ALA A 332     -29.297   2.650  20.000  1.00 81.69           O  
ATOM   2597  N   THR A 333     -30.297   0.700  19.844  1.00 72.50           N  
ATOM   2598  CA  THR A 333     -31.453   1.184  19.109  1.00 72.50           C  
ATOM   2599  C   THR A 333     -32.750   1.028  19.922  1.00 72.50           C  
ATOM   2600  CB  THR A 333     -31.609   0.437  17.766  1.00 72.50           C  
ATOM   2601  O   THR A 333     -33.812   1.487  19.516  1.00 72.50           O  
ATOM   2602  CG2 THR A 333     -30.422   0.697  16.844  1.00 72.50           C  
ATOM   2603  OG1 THR A 333     -31.703  -0.971  18.016  1.00 72.50           O  
ATOM   2604  N   GLY A 334     -32.500   0.471  21.062  1.00 66.69           N  
ATOM   2605  CA  GLY A 334     -33.594   0.234  21.984  1.00 66.69           C  
ATOM   2606  C   GLY A 334     -33.344   0.795  23.375  1.00 66.69           C  
ATOM   2607  O   GLY A 334     -32.469   1.641  23.547  1.00 66.69           O  
ATOM   2608  N   LEU A 335     -34.188   0.438  24.375  1.00 68.00           N  
ATOM   2609  CA  LEU A 335     -34.125   0.955  25.734  1.00 68.00           C  
ATOM   2610  C   LEU A 335     -33.219   0.074  26.594  1.00 68.00           C  
ATOM   2611  CB  LEU A 335     -35.531   1.045  26.344  1.00 68.00           C  
ATOM   2612  O   LEU A 335     -32.906  -1.050  26.219  1.00 68.00           O  
ATOM   2613  CG  LEU A 335     -36.531   1.876  25.578  1.00 68.00           C  
ATOM   2614  CD1 LEU A 335     -37.938   1.623  26.109  1.00 68.00           C  
ATOM   2615  CD2 LEU A 335     -36.188   3.359  25.641  1.00 68.00           C  
ATOM   2616  N   ARG A 336     -32.781   0.575  27.578  1.00 68.12           N  
ATOM   2617  CA  ARG A 336     -32.062  -0.196  28.578  1.00 68.12           C  
ATOM   2618  C   ARG A 336     -32.906  -1.372  29.078  1.00 68.12           C  
ATOM   2619  CB  ARG A 336     -31.656   0.696  29.750  1.00 68.12           C  
ATOM   2620  O   ARG A 336     -34.062  -1.212  29.406  1.00 68.12           O  
ATOM   2621  CG  ARG A 336     -30.625   0.068  30.672  1.00 68.12           C  
ATOM   2622  CD  ARG A 336     -30.078   1.074  31.672  1.00 68.12           C  
ATOM   2623  NE  ARG A 336     -29.109   0.458  32.594  1.00 68.12           N  
ATOM   2624  NH1 ARG A 336     -28.344   2.457  33.469  1.00 68.12           N  
ATOM   2625  NH2 ARG A 336     -27.484   0.468  34.188  1.00 68.12           N  
ATOM   2626  CZ  ARG A 336     -28.312   1.129  33.406  1.00 68.12           C  
ATOM   2627  N   ASN A 337     -32.250  -2.684  28.906  1.00 62.34           N  
ATOM   2628  CA  ASN A 337     -32.938  -3.922  29.297  1.00 62.34           C  
ATOM   2629  C   ASN A 337     -32.594  -4.305  30.734  1.00 62.34           C  
ATOM   2630  CB  ASN A 337     -32.531  -5.059  28.344  1.00 62.34           C  
ATOM   2631  O   ASN A 337     -31.438  -4.473  31.094  1.00 62.34           O  
ATOM   2632  CG  ASN A 337     -33.438  -6.277  28.516  1.00 62.34           C  
ATOM   2633  ND2 ASN A 337     -33.031  -7.395  27.922  1.00 62.34           N  
ATOM   2634  OD1 ASN A 337     -34.469  -6.215  29.156  1.00 62.34           O  
ATOM   2635  N   ILE A 338     -33.312  -4.121  31.609  1.00 52.91           N  
ATOM   2636  CA  ILE A 338     -33.094  -4.555  33.000  1.00 52.91           C  
ATOM   2637  C   ILE A 338     -33.719  -5.930  33.188  1.00 52.91           C  
ATOM   2638  CB  ILE A 338     -33.688  -3.537  34.000  1.00 52.91           C  
ATOM   2639  O   ILE A 338     -34.969  -6.070  33.156  1.00 52.91           O  
ATOM   2640  CG1 ILE A 338     -33.094  -2.146  33.750  1.00 52.91           C  
ATOM   2641  CG2 ILE A 338     -33.469  -4.000  35.438  1.00 52.91           C  
ATOM   2642  CD1 ILE A 338     -33.812  -1.025  34.500  1.00 52.91           C  
ATOM   2643  N   PRO A 339     -32.875  -7.102  33.031  1.00 41.25           N  
ATOM   2644  CA  PRO A 339     -33.375  -8.469  33.219  1.00 41.25           C  
ATOM   2645  C   PRO A 339     -34.156  -8.641  34.531  1.00 41.25           C  
ATOM   2646  CB  PRO A 339     -32.094  -9.312  33.219  1.00 41.25           C  
ATOM   2647  O   PRO A 339     -33.844  -7.984  35.531  1.00 41.25           O  
ATOM   2648  CG  PRO A 339     -30.984  -8.312  33.219  1.00 41.25           C  
ATOM   2649  CD  PRO A 339     -31.578  -6.934  33.156  1.00 41.25           C  
ATOM   2650  N   SER A 340     -35.500  -9.078  34.625  1.00 34.91           N  
ATOM   2651  CA  SER A 340     -36.344  -9.641  35.688  1.00 34.91           C  
ATOM   2652  C   SER A 340     -35.625 -10.797  36.375  1.00 34.91           C  
ATOM   2653  CB  SER A 340     -37.688 -10.102  35.125  1.00 34.91           C  
ATOM   2654  O   SER A 340     -35.031 -11.648  35.719  1.00 34.91           O  
ATOM   2655  OG  SER A 340     -37.500 -11.219  34.250  1.00 34.91           O  
ATOM   2656  N   ILE A 341     -34.469 -10.602  37.469  1.00 34.22           N  
ATOM   2657  CA  ILE A 341     -34.344 -11.477  38.625  1.00 34.22           C  
ATOM   2658  C   ILE A 341     -32.875 -11.742  38.938  1.00 34.22           C  
ATOM   2659  CB  ILE A 341     -35.094 -12.812  38.406  1.00 34.22           C  
ATOM   2660  O   ILE A 341     -32.125 -12.141  38.031  1.00 34.22           O  
ATOM   2661  CG1 ILE A 341     -36.594 -12.555  38.125  1.00 34.22           C  
ATOM   2662  CG2 ILE A 341     -34.938 -13.734  39.594  1.00 34.22           C  
ATOM   2663  CD1 ILE A 341     -37.344 -13.773  37.594  1.00 34.22           C  
ATOM   2664  N   GLN A 342     -32.250 -11.305  40.344  1.00 29.44           N  
ATOM   2665  CA  GLN A 342     -31.656 -12.203  41.344  1.00 29.44           C  
ATOM   2666  C   GLN A 342     -31.750 -11.617  42.750  1.00 29.44           C  
ATOM   2667  CB  GLN A 342     -30.203 -12.492  40.969  1.00 29.44           C  
ATOM   2668  O   GLN A 342     -31.391 -10.461  42.969  1.00 29.44           O  
ATOM   2669  CG  GLN A 342     -29.938 -13.945  40.625  1.00 29.44           C  
ATOM   2670  CD  GLN A 342     -28.484 -14.195  40.219  1.00 29.44           C  
ATOM   2671  NE2 GLN A 342     -28.234 -15.336  39.594  1.00 29.44           N  
ATOM   2672  OE1 GLN A 342     -27.609 -13.375  40.500  1.00 29.44           O  
ATOM   2673  N   SER A 343     -32.812 -11.852  43.594  1.00 32.19           N  
ATOM   2674  CA  SER A 343     -32.812 -11.781  45.062  1.00 32.19           C  
ATOM   2675  C   SER A 343     -31.406 -11.891  45.656  1.00 32.19           C  
ATOM   2676  CB  SER A 343     -33.688 -12.891  45.625  1.00 32.19           C  
ATOM   2677  O   SER A 343     -30.656 -12.789  45.281  1.00 32.19           O  
ATOM   2678  OG  SER A 343     -33.125 -14.164  45.406  1.00 32.19           O  
ATOM   2679  N   ARG A 344     -30.578 -10.742  45.719  1.00 32.38           N  
ATOM   2680  CA  ARG A 344     -29.359 -10.828  46.531  1.00 32.38           C  
ATOM   2681  C   ARG A 344     -29.703 -11.219  47.969  1.00 32.38           C  
ATOM   2682  CB  ARG A 344     -28.609  -9.500  46.500  1.00 32.38           C  
ATOM   2683  O   ARG A 344     -30.547 -10.594  48.594  1.00 32.38           O  
ATOM   2684  CG  ARG A 344     -27.938  -9.188  45.188  1.00 32.38           C  
ATOM   2685  CD  ARG A 344     -26.828  -8.148  45.344  1.00 32.38           C  
ATOM   2686  NE  ARG A 344     -25.891  -8.211  44.219  1.00 32.38           N  
ATOM   2687  NH1 ARG A 344     -25.219  -6.008  44.406  1.00 32.38           N  
ATOM   2688  NH2 ARG A 344     -24.297  -7.355  42.812  1.00 32.38           N  
ATOM   2689  CZ  ARG A 344     -25.141  -7.191  43.812  1.00 32.38           C  
ATOM   2690  N   GLY A 345     -30.312 -12.398  48.156  1.00 39.72           N  
ATOM   2691  CA  GLY A 345     -30.281 -13.141  49.406  1.00 39.72           C  
ATOM   2692  C   GLY A 345     -29.641 -12.375  50.562  1.00 39.72           C  
ATOM   2693  O   GLY A 345     -29.297 -11.203  50.406  1.00 39.72           O  
ATOM   2694  N   LEU A 346     -29.844 -12.500  51.750  1.00 38.22           N  
ATOM   2695  CA  LEU A 346     -29.484 -12.172  53.125  1.00 38.22           C  
ATOM   2696  C   LEU A 346     -28.125 -11.469  53.188  1.00 38.22           C  
ATOM   2697  CB  LEU A 346     -29.438 -13.438  54.000  1.00 38.22           C  
ATOM   2698  O   LEU A 346     -27.953 -10.531  53.969  1.00 38.22           O  
ATOM   2699  CG  LEU A 346     -29.188 -13.242  55.500  1.00 38.22           C  
ATOM   2700  CD1 LEU A 346     -30.375 -12.539  56.156  1.00 38.22           C  
ATOM   2701  CD2 LEU A 346     -28.906 -14.578  56.156  1.00 38.22           C  
ATOM   2702  N   PHE A 347     -27.203 -11.547  52.094  1.00 34.16           N  
ATOM   2703  CA  PHE A 347     -25.859 -10.969  52.156  1.00 34.16           C  
ATOM   2704  C   PHE A 347     -25.812  -9.633  51.438  1.00 34.16           C  
ATOM   2705  CB  PHE A 347     -24.828 -11.930  51.562  1.00 34.16           C  
ATOM   2706  O   PHE A 347     -25.109  -8.711  51.844  1.00 34.16           O  
ATOM   2707  CG  PHE A 347     -24.438 -13.047  52.469  1.00 34.16           C  
ATOM   2708  CD1 PHE A 347     -23.531 -12.820  53.500  1.00 34.16           C  
ATOM   2709  CD2 PHE A 347     -24.953 -14.320  52.312  1.00 34.16           C  
ATOM   2710  CE1 PHE A 347     -23.156 -13.852  54.375  1.00 34.16           C  
ATOM   2711  CE2 PHE A 347     -24.578 -15.359  53.156  1.00 34.16           C  
ATOM   2712  CZ  PHE A 347     -23.688 -15.125  54.188  1.00 34.16           C  
ATOM   2713  N   GLY A 348     -26.797  -9.250  50.656  1.00 40.50           N  
ATOM   2714  CA  GLY A 348     -27.141  -8.008  49.969  1.00 40.50           C  
ATOM   2715  C   GLY A 348     -27.984  -7.078  50.812  1.00 40.50           C  
ATOM   2716  O   GLY A 348     -27.812  -5.859  50.781  1.00 40.50           O  
ATOM   2717  N   ALA A 349     -28.734  -7.535  51.781  1.00 40.50           N  
ATOM   2718  CA  ALA A 349     -29.500  -6.859  52.812  1.00 40.50           C  
ATOM   2719  C   ALA A 349     -28.578  -6.426  53.969  1.00 40.50           C  
ATOM   2720  CB  ALA A 349     -30.609  -7.762  53.344  1.00 40.50           C  
ATOM   2721  O   ALA A 349     -28.750  -5.340  54.531  1.00 40.50           O  
ATOM   2722  N   ILE A 350     -27.484  -7.055  54.062  1.00 39.28           N  
ATOM   2723  CA  ILE A 350     -26.531  -6.793  55.125  1.00 39.28           C  
ATOM   2724  C   ILE A 350     -25.516  -5.750  54.688  1.00 39.28           C  
ATOM   2725  CB  ILE A 350     -25.812  -8.086  55.562  1.00 39.28           C  
ATOM   2726  O   ILE A 350     -25.172  -4.828  55.438  1.00 39.28           O  
ATOM   2727  CG1 ILE A 350     -26.812  -9.062  56.188  1.00 39.28           C  
ATOM   2728  CG2 ILE A 350     -24.688  -7.762  56.562  1.00 39.28           C  
ATOM   2729  CD1 ILE A 350     -26.219 -10.430  56.531  1.00 39.28           C  
ATOM   2730  N   ALA A 351     -25.172  -5.660  53.438  1.00 38.78           N  
ATOM   2731  CA  ALA A 351     -24.266  -4.688  52.844  1.00 38.78           C  
ATOM   2732  C   ALA A 351     -24.984  -3.381  52.500  1.00 38.78           C  
ATOM   2733  CB  ALA A 351     -23.641  -5.258  51.562  1.00 38.78           C  
ATOM   2734  O   ALA A 351     -24.438  -2.295  52.688  1.00 38.78           O  
ATOM   2735  N   GLY A 352     -26.203  -3.312  52.281  1.00 40.81           N  
ATOM   2736  CA  GLY A 352     -27.141  -2.227  52.062  1.00 40.81           C  
ATOM   2737  C   GLY A 352     -27.609  -1.567  53.344  1.00 40.81           C  
ATOM   2738  O   GLY A 352     -27.828  -0.354  53.375  1.00 40.81           O  
ATOM   2739  N   PHE A 353     -27.594  -2.264  54.406  1.00 35.09           N  
ATOM   2740  CA  PHE A 353     -27.875  -1.757  55.750  1.00 35.09           C  
ATOM   2741  C   PHE A 353     -26.656  -1.052  56.312  1.00 35.09           C  
ATOM   2742  CB  PHE A 353     -28.312  -2.895  56.656  1.00 35.09           C  
ATOM   2743  O   PHE A 353     -26.797  -0.013  56.969  1.00 35.09           O  
ATOM   2744  CG  PHE A 353     -28.750  -2.434  58.031  1.00 35.09           C  
ATOM   2745  CD1 PHE A 353     -27.906  -2.586  59.125  1.00 35.09           C  
ATOM   2746  CD2 PHE A 353     -30.000  -1.850  58.219  1.00 35.09           C  
ATOM   2747  CE1 PHE A 353     -28.312  -2.160  60.406  1.00 35.09           C  
ATOM   2748  CE2 PHE A 353     -30.406  -1.422  59.469  1.00 35.09           C  
ATOM   2749  CZ  PHE A 353     -29.562  -1.579  60.562  1.00 35.09           C  
ATOM   2750  N   ILE A 354     -25.438  -1.346  55.812  1.00 38.84           N  
ATOM   2751  CA  ILE A 354     -24.188  -0.805  56.312  1.00 38.84           C  
ATOM   2752  C   ILE A 354     -23.828   0.476  55.562  1.00 38.84           C  
ATOM   2753  CB  ILE A 354     -23.031  -1.832  56.188  1.00 38.84           C  
ATOM   2754  O   ILE A 354     -23.344   1.440  56.156  1.00 38.84           O  
ATOM   2755  CG1 ILE A 354     -23.297  -3.051  57.062  1.00 38.84           C  
ATOM   2756  CG2 ILE A 354     -21.688  -1.188  56.531  1.00 38.84           C  
ATOM   2757  CD1 ILE A 354     -22.266  -4.160  56.938  1.00 38.84           C  
ATOM   2758  N   GLU A 355     -24.406   0.690  54.344  1.00 37.53           N  
ATOM   2759  CA  GLU A 355     -24.047   1.795  53.438  1.00 37.53           C  
ATOM   2760  C   GLU A 355     -25.188   2.803  53.344  1.00 37.53           C  
ATOM   2761  CB  GLU A 355     -23.672   1.271  52.062  1.00 37.53           C  
ATOM   2762  O   GLU A 355     -24.953   4.004  53.219  1.00 37.53           O  
ATOM   2763  CG  GLU A 355     -22.219   0.818  51.938  1.00 37.53           C  
ATOM   2764  CD  GLU A 355     -21.891   0.205  50.594  1.00 37.53           C  
ATOM   2765  OE1 GLU A 355     -20.750  -0.281  50.406  1.00 37.53           O  
ATOM   2766  OE2 GLU A 355     -22.781   0.212  49.719  1.00 37.53           O  
ATOM   2767  N   GLY A 356     -26.406   2.545  53.969  1.00 36.28           N  
ATOM   2768  CA  GLY A 356     -27.469   3.500  53.719  1.00 36.28           C  
ATOM   2769  C   GLY A 356     -28.688   3.273  54.594  1.00 36.28           C  
ATOM   2770  O   GLY A 356     -29.734   3.873  54.375  1.00 36.28           O  
ATOM   2771  N   GLY A 357     -28.438   2.525  55.906  1.00 38.03           N  
ATOM   2772  CA  GLY A 357     -29.500   2.316  56.875  1.00 38.03           C  
ATOM   2773  C   GLY A 357     -30.672   1.541  56.312  1.00 38.03           C  
ATOM   2774  O   GLY A 357     -30.500   0.718  55.406  1.00 38.03           O  
ATOM   2775  N   TRP A 358     -31.984   1.597  56.750  1.00 40.44           N  
ATOM   2776  CA  TRP A 358     -33.219   0.856  56.469  1.00 40.44           C  
ATOM   2777  C   TRP A 358     -33.531   0.897  55.000  1.00 40.44           C  
ATOM   2778  CB  TRP A 358     -34.375   1.423  57.312  1.00 40.44           C  
ATOM   2779  O   TRP A 358     -34.000  -0.101  54.438  1.00 40.44           O  
ATOM   2780  CG  TRP A 358     -35.500   0.453  57.500  1.00 40.44           C  
ATOM   2781  CD1 TRP A 358     -36.750   0.541  57.000  1.00 40.44           C  
ATOM   2782  CD2 TRP A 358     -35.438  -0.751  58.281  1.00 40.44           C  
ATOM   2783  CE2 TRP A 358     -36.719  -1.344  58.219  1.00 40.44           C  
ATOM   2784  CE3 TRP A 358     -34.438  -1.387  59.031  1.00 40.44           C  
ATOM   2785  NE1 TRP A 358     -37.500  -0.537  57.438  1.00 40.44           N  
ATOM   2786  CH2 TRP A 358     -36.031  -3.145  59.594  1.00 40.44           C  
ATOM   2787  CZ2 TRP A 358     -37.031  -2.545  58.844  1.00 40.44           C  
ATOM   2788  CZ3 TRP A 358     -34.750  -2.580  59.688  1.00 40.44           C  
ATOM   2789  N   THR A 359     -33.094   1.927  54.281  1.00 38.03           N  
ATOM   2790  CA  THR A 359     -33.188   2.133  52.844  1.00 38.03           C  
ATOM   2791  C   THR A 359     -32.094   1.363  52.094  1.00 38.03           C  
ATOM   2792  CB  THR A 359     -33.125   3.627  52.469  1.00 38.03           C  
ATOM   2793  O   THR A 359     -32.344   0.825  51.000  1.00 38.03           O  
ATOM   2794  CG2 THR A 359     -34.406   4.352  52.844  1.00 38.03           C  
ATOM   2795  OG1 THR A 359     -32.031   4.227  53.219  1.00 38.03           O  
ATOM   2796  N   GLY A 360     -30.984   1.143  52.719  1.00 40.28           N  
ATOM   2797  CA  GLY A 360     -29.844   0.376  52.250  1.00 40.28           C  
ATOM   2798  C   GLY A 360     -30.016  -1.120  52.438  1.00 40.28           C  
ATOM   2799  O   GLY A 360     -29.531  -1.908  51.625  1.00 40.28           O  
ATOM   2800  N   MET A 361     -30.922  -1.577  53.438  1.00 42.28           N  
ATOM   2801  CA  MET A 361     -31.297  -2.949  53.781  1.00 42.28           C  
ATOM   2802  C   MET A 361     -32.375  -3.469  52.812  1.00 42.28           C  
ATOM   2803  CB  MET A 361     -31.781  -3.033  55.219  1.00 42.28           C  
ATOM   2804  O   MET A 361     -32.312  -4.613  52.375  1.00 42.28           O  
ATOM   2805  CG  MET A 361     -32.125  -4.445  55.656  1.00 42.28           C  
ATOM   2806  SD  MET A 361     -32.844  -4.488  57.344  1.00 42.28           S  
ATOM   2807  CE  MET A 361     -34.531  -3.955  56.969  1.00 42.28           C  
ATOM   2808  N   VAL A 362     -33.219  -2.611  52.375  1.00 40.97           N  
ATOM   2809  CA  VAL A 362     -34.312  -2.883  51.438  1.00 40.97           C  
ATOM   2810  C   VAL A 362     -33.781  -2.920  50.000  1.00 40.97           C  
ATOM   2811  CB  VAL A 362     -35.438  -1.827  51.562  1.00 40.97           C  
ATOM   2812  O   VAL A 362     -34.156  -3.797  49.219  1.00 40.97           O  
ATOM   2813  CG1 VAL A 362     -36.531  -2.066  50.531  1.00 40.97           C  
ATOM   2814  CG2 VAL A 362     -36.031  -1.847  52.969  1.00 40.97           C  
ATOM   2815  N   ASP A 363     -32.750  -2.135  49.719  1.00 41.59           N  
ATOM   2816  CA  ASP A 363     -32.031  -2.051  48.438  1.00 41.59           C  
ATOM   2817  C   ASP A 363     -31.094  -3.236  48.250  1.00 41.59           C  
ATOM   2818  CB  ASP A 363     -31.266  -0.738  48.344  1.00 41.59           C  
ATOM   2819  O   ASP A 363     -30.938  -3.740  47.156  1.00 41.59           O  
ATOM   2820  CG  ASP A 363     -32.156   0.473  48.156  1.00 41.59           C  
ATOM   2821  OD1 ASP A 363     -33.344   0.305  47.781  1.00 41.59           O  
ATOM   2822  OD2 ASP A 363     -31.672   1.605  48.375  1.00 41.59           O  
ATOM   2823  N   GLY A 364     -30.688  -3.795  49.344  1.00 34.12           N  
ATOM   2824  CA  GLY A 364     -29.781  -4.922  49.469  1.00 34.12           C  
ATOM   2825  C   GLY A 364     -30.500  -6.258  49.562  1.00 34.12           C  
ATOM   2826  O   GLY A 364     -29.984  -7.266  49.062  1.00 34.12           O  
ATOM   2827  N   TRP A 365     -31.812  -6.332  50.062  1.00 34.38           N  
ATOM   2828  CA  TRP A 365     -32.688  -7.500  50.219  1.00 34.38           C  
ATOM   2829  C   TRP A 365     -33.531  -7.723  49.000  1.00 34.38           C  
ATOM   2830  CB  TRP A 365     -33.562  -7.336  51.469  1.00 34.38           C  
ATOM   2831  O   TRP A 365     -33.719  -8.859  48.531  1.00 34.38           O  
ATOM   2832  CG  TRP A 365     -34.156  -8.617  51.969  1.00 34.38           C  
ATOM   2833  CD1 TRP A 365     -35.219  -9.312  51.438  1.00 34.38           C  
ATOM   2834  CD2 TRP A 365     -33.719  -9.367  53.094  1.00 34.38           C  
ATOM   2835  CE2 TRP A 365     -34.562 -10.500  53.188  1.00 34.38           C  
ATOM   2836  CE3 TRP A 365     -32.688  -9.195  54.031  1.00 34.38           C  
ATOM   2837  NE1 TRP A 365     -35.469 -10.445  52.188  1.00 34.38           N  
ATOM   2838  CH2 TRP A 365     -33.375 -11.258  55.125  1.00 34.38           C  
ATOM   2839  CZ2 TRP A 365     -34.406 -11.453  54.219  1.00 34.38           C  
ATOM   2840  CZ3 TRP A 365     -32.531 -10.141  55.031  1.00 34.38           C  
ATOM   2841  N   TYR A 366     -33.812  -6.789  48.250  1.00 35.50           N  
ATOM   2842  CA  TYR A 366     -34.750  -6.859  47.125  1.00 35.50           C  
ATOM   2843  C   TYR A 366     -34.031  -6.562  45.812  1.00 35.50           C  
ATOM   2844  CB  TYR A 366     -35.906  -5.879  47.344  1.00 35.50           C  
ATOM   2845  O   TYR A 366     -34.656  -6.645  44.750  1.00 35.50           O  
ATOM   2846  CG  TYR A 366     -36.875  -6.277  48.438  1.00 35.50           C  
ATOM   2847  CD1 TYR A 366     -37.719  -7.355  48.281  1.00 35.50           C  
ATOM   2848  CD2 TYR A 366     -36.906  -5.570  49.625  1.00 35.50           C  
ATOM   2849  CE1 TYR A 366     -38.594  -7.727  49.312  1.00 35.50           C  
ATOM   2850  CE2 TYR A 366     -37.781  -5.930  50.656  1.00 35.50           C  
ATOM   2851  OH  TYR A 366     -39.469  -7.367  51.500  1.00 35.50           O  
ATOM   2852  CZ  TYR A 366     -38.625  -7.008  50.469  1.00 35.50           C  
ATOM   2853  N   GLY A 367     -32.688  -6.586  45.875  1.00 29.73           N  
ATOM   2854  CA  GLY A 367     -31.969  -6.578  44.594  1.00 29.73           C  
ATOM   2855  C   GLY A 367     -32.812  -6.133  43.438  1.00 29.73           C  
ATOM   2856  O   GLY A 367     -33.812  -6.773  43.125  1.00 29.73           O  
ATOM   2857  N   TYR A 368     -33.469  -4.957  43.312  1.00 28.88           N  
ATOM   2858  CA  TYR A 368     -34.531  -4.379  42.500  1.00 28.88           C  
ATOM   2859  C   TYR A 368     -34.406  -4.820  41.031  1.00 28.88           C  
ATOM   2860  CB  TYR A 368     -34.500  -2.852  42.594  1.00 28.88           C  
ATOM   2861  O   TYR A 368     -33.344  -4.727  40.438  1.00 28.88           O  
ATOM   2862  CG  TYR A 368     -34.938  -2.312  43.938  1.00 28.88           C  
ATOM   2863  CD1 TYR A 368     -36.281  -2.234  44.250  1.00 28.88           C  
ATOM   2864  CD2 TYR A 368     -34.000  -1.883  44.875  1.00 28.88           C  
ATOM   2865  CE1 TYR A 368     -36.719  -1.737  45.500  1.00 28.88           C  
ATOM   2866  CE2 TYR A 368     -34.406  -1.384  46.094  1.00 28.88           C  
ATOM   2867  OH  TYR A 368     -36.156  -0.823  47.625  1.00 28.88           O  
ATOM   2868  CZ  TYR A 368     -35.750  -1.316  46.406  1.00 28.88           C  
ATOM   2869  N   HIS A 369     -35.406  -5.730  40.500  1.00 31.08           N  
ATOM   2870  CA  HIS A 369     -35.906  -5.727  39.125  1.00 31.08           C  
ATOM   2871  C   HIS A 369     -37.281  -6.406  39.031  1.00 31.08           C  
ATOM   2872  CB  HIS A 369     -34.906  -6.414  38.188  1.00 31.08           C  
ATOM   2873  O   HIS A 369     -37.500  -7.426  39.656  1.00 31.08           O  
ATOM   2874  CG  HIS A 369     -33.719  -5.574  37.844  1.00 31.08           C  
ATOM   2875  CD2 HIS A 369     -32.406  -5.855  37.875  1.00 31.08           C  
ATOM   2876  ND1 HIS A 369     -33.844  -4.262  37.438  1.00 31.08           N  
ATOM   2877  CE1 HIS A 369     -32.625  -3.773  37.219  1.00 31.08           C  
ATOM   2878  NE2 HIS A 369     -31.734  -4.719  37.469  1.00 31.08           N  
ATOM   2879  N   HIS A 370     -38.281  -5.707  38.125  1.00 30.55           N  
ATOM   2880  CA  HIS A 370     -39.625  -5.520  37.562  1.00 30.55           C  
ATOM   2881  C   HIS A 370     -40.125  -6.793  36.875  1.00 30.55           C  
ATOM   2882  CB  HIS A 370     -39.625  -4.363  36.562  1.00 30.55           C  
ATOM   2883  O   HIS A 370     -39.375  -7.445  36.156  1.00 30.55           O  
ATOM   2884  CG  HIS A 370     -38.344  -4.254  35.781  1.00 30.55           C  
ATOM   2885  CD2 HIS A 370     -38.125  -3.969  34.469  1.00 30.55           C  
ATOM   2886  ND1 HIS A 370     -37.094  -4.453  36.344  1.00 30.55           N  
ATOM   2887  CE1 HIS A 370     -36.188  -4.293  35.406  1.00 30.55           C  
ATOM   2888  NE2 HIS A 370     -36.781  -3.998  34.281  1.00 30.55           N  
ATOM   2889  N   ARG A 371     -41.281  -7.406  37.344  1.00 24.83           N  
ATOM   2890  CA  ARG A 371     -42.281  -8.289  36.781  1.00 24.83           C  
ATOM   2891  C   ARG A 371     -43.562  -7.531  36.500  1.00 24.83           C  
ATOM   2892  CB  ARG A 371     -42.562  -9.469  37.719  1.00 24.83           C  
ATOM   2893  O   ARG A 371     -44.062  -6.781  37.344  1.00 24.83           O  
ATOM   2894  CG  ARG A 371     -42.156 -10.820  37.125  1.00 24.83           C  
ATOM   2895  CD  ARG A 371     -42.500 -11.961  38.062  1.00 24.83           C  
ATOM   2896  NE  ARG A 371     -42.062 -13.250  37.531  1.00 24.83           N  
ATOM   2897  NH1 ARG A 371     -43.219 -14.516  39.094  1.00 24.83           N  
ATOM   2898  NH2 ARG A 371     -41.969 -15.539  37.469  1.00 24.83           N  
ATOM   2899  CZ  ARG A 371     -42.406 -14.430  38.031  1.00 24.83           C  
ATOM   2900  N   ASN A 372     -44.094  -7.207  35.188  1.00 32.25           N  
ATOM   2901  CA  ASN A 372     -45.438  -7.684  35.000  1.00 32.25           C  
ATOM   2902  C   ASN A 372     -46.062  -7.145  33.719  1.00 32.25           C  
ATOM   2903  CB  ASN A 372     -46.312  -7.297  36.219  1.00 32.25           C  
ATOM   2904  O   ASN A 372     -45.750  -6.039  33.281  1.00 32.25           O  
ATOM   2905  CG  ASN A 372     -45.844  -7.941  37.500  1.00 32.25           C  
ATOM   2906  ND2 ASN A 372     -46.219  -7.348  38.625  1.00 32.25           N  
ATOM   2907  OD1 ASN A 372     -45.156  -8.961  37.469  1.00 32.25           O  
ATOM   2908  N   GLU A 373     -46.625  -8.078  32.906  1.00 27.48           N  
ATOM   2909  CA  GLU A 373     -47.906  -8.477  32.344  1.00 27.48           C  
ATOM   2910  C   GLU A 373     -48.812  -7.262  32.094  1.00 27.48           C  
ATOM   2911  CB  GLU A 373     -48.625  -9.477  33.250  1.00 27.48           C  
ATOM   2912  O   GLU A 373     -48.906  -6.379  32.969  1.00 27.48           O  
ATOM   2913  CG  GLU A 373     -48.000 -10.867  33.219  1.00 27.48           C  
ATOM   2914  CD  GLU A 373     -48.781 -11.883  34.062  1.00 27.48           C  
ATOM   2915  OE1 GLU A 373     -48.375 -13.070  34.094  1.00 27.48           O  
ATOM   2916  OE2 GLU A 373     -49.812 -11.492  34.656  1.00 27.48           O  
ATOM   2917  N   GLN A 374     -48.781  -6.812  30.875  1.00 26.16           N  
ATOM   2918  CA  GLN A 374     -49.750  -6.383  29.859  1.00 26.16           C  
ATOM   2919  C   GLN A 374     -49.719  -4.863  29.703  1.00 26.16           C  
ATOM   2920  CB  GLN A 374     -51.156  -6.875  30.203  1.00 26.16           C  
ATOM   2921  O   GLN A 374     -50.031  -4.141  30.656  1.00 26.16           O  
ATOM   2922  CG  GLN A 374     -51.406  -8.328  29.812  1.00 26.16           C  
ATOM   2923  CD  GLN A 374     -52.844  -8.758  30.047  1.00 26.16           C  
ATOM   2924  NE2 GLN A 374     -53.188  -9.930  29.531  1.00 26.16           N  
ATOM   2925  OE1 GLN A 374     -53.594  -8.047  30.688  1.00 26.16           O  
ATOM   2926  N   GLY A 375     -48.719  -4.391  28.781  1.00 28.97           N  
ATOM   2927  CA  GLY A 375     -48.938  -3.123  28.094  1.00 28.97           C  
ATOM   2928  C   GLY A 375     -48.000  -2.910  26.922  1.00 28.97           C  
ATOM   2929  O   GLY A 375     -46.812  -3.301  27.000  1.00 28.97           O  
ATOM   2930  N   SER A 376     -48.344  -3.174  25.656  1.00 25.36           N  
ATOM   2931  CA  SER A 376     -47.750  -3.117  24.328  1.00 25.36           C  
ATOM   2932  C   SER A 376     -47.156  -1.738  24.047  1.00 25.36           C  
ATOM   2933  CB  SER A 376     -48.750  -3.475  23.250  1.00 25.36           C  
ATOM   2934  O   SER A 376     -47.875  -0.744  24.016  1.00 25.36           O  
ATOM   2935  OG  SER A 376     -49.781  -2.494  23.188  1.00 25.36           O  
ATOM   2936  N   GLY A 377     -45.938  -1.400  24.578  1.00 29.98           N  
ATOM   2937  CA  GLY A 377     -45.156  -0.273  24.125  1.00 29.98           C  
ATOM   2938  C   GLY A 377     -44.438  -0.538  22.797  1.00 29.98           C  
ATOM   2939  O   GLY A 377     -43.844  -1.606  22.609  1.00 29.98           O  
ATOM   2940  N   TYR A 378     -45.062  -0.321  21.641  1.00 27.30           N  
ATOM   2941  CA  TYR A 378     -44.562  -0.471  20.266  1.00 27.30           C  
ATOM   2942  C   TYR A 378     -43.219   0.222  20.109  1.00 27.30           C  
ATOM   2943  CB  TYR A 378     -45.562   0.094  19.266  1.00 27.30           C  
ATOM   2944  O   TYR A 378     -43.062   1.372  20.516  1.00 27.30           O  
ATOM   2945  CG  TYR A 378     -46.781  -0.788  19.047  1.00 27.30           C  
ATOM   2946  CD1 TYR A 378     -46.750  -1.838  18.141  1.00 27.30           C  
ATOM   2947  CD2 TYR A 378     -47.938  -0.572  19.766  1.00 27.30           C  
ATOM   2948  CE1 TYR A 378     -47.844  -2.652  17.938  1.00 27.30           C  
ATOM   2949  CE2 TYR A 378     -49.062  -1.380  19.562  1.00 27.30           C  
ATOM   2950  OH  TYR A 378     -50.094  -3.219  18.453  1.00 27.30           O  
ATOM   2951  CZ  TYR A 378     -49.000  -2.416  18.656  1.00 27.30           C  
ATOM   2952  N   ALA A 379     -42.000  -0.507  20.281  1.00 31.77           N  
ATOM   2953  CA  ALA A 379     -40.750  -0.184  19.641  1.00 31.77           C  
ATOM   2954  C   ALA A 379     -40.969   0.634  18.359  1.00 31.77           C  
ATOM   2955  CB  ALA A 379     -39.969  -1.460  19.312  1.00 31.77           C  
ATOM   2956  O   ALA A 379     -42.000   0.493  17.703  1.00 31.77           O  
ATOM   2957  N   ALA A 380     -40.594   1.969  18.312  1.00 31.91           N  
ATOM   2958  CA  ALA A 380     -40.500   2.734  17.062  1.00 31.91           C  
ATOM   2959  C   ALA A 380     -40.438   1.810  15.859  1.00 31.91           C  
ATOM   2960  CB  ALA A 380     -39.312   3.670  17.094  1.00 31.91           C  
ATOM   2961  O   ALA A 380     -39.844   0.729  15.930  1.00 31.91           O  
ATOM   2962  N   ASP A 381     -41.469   1.650  15.008  1.00 32.75           N  
ATOM   2963  CA  ASP A 381     -41.594   0.973  13.719  1.00 32.75           C  
ATOM   2964  C   ASP A 381     -40.250   0.902  13.008  1.00 32.75           C  
ATOM   2965  CB  ASP A 381     -42.625   1.682  12.828  1.00 32.75           C  
ATOM   2966  O   ASP A 381     -39.375   1.732  13.250  1.00 32.75           O  
ATOM   2967  CG  ASP A 381     -42.062   2.906  12.133  1.00 32.75           C  
ATOM   2968  OD1 ASP A 381     -40.938   3.336  12.477  1.00 32.75           O  
ATOM   2969  OD2 ASP A 381     -42.750   3.451  11.242  1.00 32.75           O  
ATOM   2970  N   GLN A 382     -39.656  -0.323  12.727  1.00 37.28           N  
ATOM   2971  CA  GLN A 382     -38.469  -0.696  11.953  1.00 37.28           C  
ATOM   2972  C   GLN A 382     -38.062   0.435  11.023  1.00 37.28           C  
ATOM   2973  CB  GLN A 382     -38.750  -1.968  11.148  1.00 37.28           C  
ATOM   2974  O   GLN A 382     -36.844   0.706  10.875  1.00 37.28           O  
ATOM   2975  CG  GLN A 382     -37.500  -2.594  10.555  1.00 37.28           C  
ATOM   2976  CD  GLN A 382     -37.781  -3.883   9.805  1.00 37.28           C  
ATOM   2977  NE2 GLN A 382     -36.719  -4.566   9.383  1.00 37.28           N  
ATOM   2978  OE1 GLN A 382     -38.938  -4.258   9.609  1.00 37.28           O  
ATOM   2979  N   LYS A 383     -39.000   1.260  10.555  1.00 39.69           N  
ATOM   2980  CA  LYS A 383     -38.750   2.350   9.609  1.00 39.69           C  
ATOM   2981  C   LYS A 383     -38.219   3.588  10.328  1.00 39.69           C  
ATOM   2982  CB  LYS A 383     -40.031   2.693   8.836  1.00 39.69           C  
ATOM   2983  O   LYS A 383     -37.312   4.238   9.852  1.00 39.69           O  
ATOM   2984  CG  LYS A 383     -39.812   3.543   7.602  1.00 39.69           C  
ATOM   2985  CD  LYS A 383     -41.062   3.721   6.793  1.00 39.69           C  
ATOM   2986  CE  LYS A 383     -40.844   4.609   5.574  1.00 39.69           C  
ATOM   2987  NZ  LYS A 383     -42.094   4.781   4.777  1.00 39.69           N  
ATOM   2988  N   SER A 384     -38.656   3.926  11.500  1.00 39.12           N  
ATOM   2989  CA  SER A 384     -38.250   5.051  12.336  1.00 39.12           C  
ATOM   2990  C   SER A 384     -36.906   4.781  13.000  1.00 39.12           C  
ATOM   2991  CB  SER A 384     -39.312   5.340  13.406  1.00 39.12           C  
ATOM   2992  O   SER A 384     -36.062   5.684  13.109  1.00 39.12           O  
ATOM   2993  OG  SER A 384     -40.500   5.777  12.812  1.00 39.12           O  
ATOM   2994  N   THR A 385     -36.688   3.586  13.328  1.00 37.69           N  
ATOM   2995  CA  THR A 385     -35.406   3.082  13.836  1.00 37.69           C  
ATOM   2996  C   THR A 385     -34.344   3.088  12.734  1.00 37.69           C  
ATOM   2997  CB  THR A 385     -35.562   1.657  14.398  1.00 37.69           C  
ATOM   2998  O   THR A 385     -33.219   3.471  12.969  1.00 37.69           O  
ATOM   2999  CG2 THR A 385     -34.281   1.196  15.070  1.00 37.69           C  
ATOM   3000  OG1 THR A 385     -36.625   1.641  15.367  1.00 37.69           O  
ATOM   3001  N   GLN A 386     -34.719   2.797  11.578  1.00 39.66           N  
ATOM   3002  CA  GLN A 386     -33.812   2.842  10.414  1.00 39.66           C  
ATOM   3003  C   GLN A 386     -33.531   4.281  10.016  1.00 39.66           C  
ATOM   3004  CB  GLN A 386     -34.438   2.090   9.242  1.00 39.66           C  
ATOM   3005  O   GLN A 386     -32.406   4.594   9.609  1.00 39.66           O  
ATOM   3006  CG  GLN A 386     -33.469   1.796   8.109  1.00 39.66           C  
ATOM   3007  CD  GLN A 386     -32.312   0.938   8.555  1.00 39.66           C  
ATOM   3008  NE2 GLN A 386     -31.094   1.352   8.195  1.00 39.66           N  
ATOM   3009  OE1 GLN A 386     -32.469  -0.086   9.219  1.00 39.66           O  
ATOM   3010  N   ILE A 387     -34.438   5.203  10.219  1.00 50.22           N  
ATOM   3011  CA  ILE A 387     -34.281   6.629   9.945  1.00 50.22           C  
ATOM   3012  C   ILE A 387     -33.344   7.246  10.961  1.00 50.22           C  
ATOM   3013  CB  ILE A 387     -35.656   7.367   9.969  1.00 50.22           C  
ATOM   3014  O   ILE A 387     -32.469   8.062  10.602  1.00 50.22           O  
ATOM   3015  CG1 ILE A 387     -36.500   6.926   8.781  1.00 50.22           C  
ATOM   3016  CG2 ILE A 387     -35.438   8.883   9.961  1.00 50.22           C  
ATOM   3017  CD1 ILE A 387     -37.938   7.453   8.828  1.00 50.22           C  
ATOM   3018  N   ALA A 388     -33.438   6.844  12.219  1.00 44.81           N  
ATOM   3019  CA  ALA A 388     -32.531   7.281  13.281  1.00 44.81           C  
ATOM   3020  C   ALA A 388     -31.141   6.707  13.086  1.00 44.81           C  
ATOM   3021  CB  ALA A 388     -33.094   6.879  14.641  1.00 44.81           C  
ATOM   3022  O   ALA A 388     -30.156   7.410  13.273  1.00 44.81           O  
ATOM   3023  N   ILE A 389     -31.109   5.453  12.602  1.00 51.22           N  
ATOM   3024  CA  ILE A 389     -29.844   4.789  12.281  1.00 51.22           C  
ATOM   3025  C   ILE A 389     -29.203   5.473  11.086  1.00 51.22           C  
ATOM   3026  CB  ILE A 389     -30.062   3.287  12.000  1.00 51.22           C  
ATOM   3027  O   ILE A 389     -27.984   5.727  11.086  1.00 51.22           O  
ATOM   3028  CG1 ILE A 389     -30.484   2.555  13.273  1.00 51.22           C  
ATOM   3029  CG2 ILE A 389     -28.781   2.668  11.414  1.00 51.22           C  
ATOM   3030  CD1 ILE A 389     -30.859   1.093  13.055  1.00 51.22           C  
ATOM   3031  N   ASP A 390     -30.000   5.777  10.086  1.00 51.69           N  
ATOM   3032  CA  ASP A 390     -29.531   6.473   8.891  1.00 51.69           C  
ATOM   3033  C   ASP A 390     -29.047   7.883   9.227  1.00 51.69           C  
ATOM   3034  CB  ASP A 390     -30.641   6.539   7.836  1.00 51.69           C  
ATOM   3035  O   ASP A 390     -28.062   8.359   8.648  1.00 51.69           O  
ATOM   3036  CG  ASP A 390     -30.906   5.203   7.164  1.00 51.69           C  
ATOM   3037  OD1 ASP A 390     -30.062   4.281   7.293  1.00 51.69           O  
ATOM   3038  OD2 ASP A 390     -31.953   5.070   6.496  1.00 51.69           O  
ATOM   3039  N   GLY A 391     -29.828   8.609  10.180  1.00 53.16           N  
ATOM   3040  CA  GLY A 391     -29.422   9.922  10.648  1.00 53.16           C  
ATOM   3041  C   GLY A 391     -28.078   9.906  11.359  1.00 53.16           C  
ATOM   3042  O   GLY A 391     -27.250  10.781  11.148  1.00 53.16           O  
ATOM   3043  N   ILE A 392     -27.875   8.891  12.172  1.00 51.47           N  
ATOM   3044  CA  ILE A 392     -26.656   8.656  12.922  1.00 51.47           C  
ATOM   3045  C   ILE A 392     -25.531   8.242  11.961  1.00 51.47           C  
ATOM   3046  CB  ILE A 392     -26.844   7.578  14.016  1.00 51.47           C  
ATOM   3047  O   ILE A 392     -24.406   8.734  12.070  1.00 51.47           O  
ATOM   3048  CG1 ILE A 392     -27.828   8.070  15.078  1.00 51.47           C  
ATOM   3049  CG2 ILE A 392     -25.500   7.195  14.641  1.00 51.47           C  
ATOM   3050  CD1 ILE A 392     -28.266   6.992  16.062  1.00 51.47           C  
ATOM   3051  N   SER A 393     -25.891   7.363  11.039  1.00 49.75           N  
ATOM   3052  CA  SER A 393     -24.953   6.926  10.008  1.00 49.75           C  
ATOM   3053  C   SER A 393     -24.500   8.094   9.141  1.00 49.75           C  
ATOM   3054  CB  SER A 393     -25.594   5.844   9.133  1.00 49.75           C  
ATOM   3055  O   SER A 393     -23.312   8.227   8.836  1.00 49.75           O  
ATOM   3056  OG  SER A 393     -24.625   5.273   8.266  1.00 49.75           O  
ATOM   3057  N   ASN A 394     -25.391   8.961   8.734  1.00 54.44           N  
ATOM   3058  CA  ASN A 394     -25.109  10.148   7.930  1.00 54.44           C  
ATOM   3059  C   ASN A 394     -24.266  11.164   8.695  1.00 54.44           C  
ATOM   3060  CB  ASN A 394     -26.422  10.797   7.461  1.00 54.44           C  
ATOM   3061  O   ASN A 394     -23.359  11.773   8.125  1.00 54.44           O  
ATOM   3062  CG  ASN A 394     -27.094  10.008   6.355  1.00 54.44           C  
ATOM   3063  ND2 ASN A 394     -28.391  10.234   6.176  1.00 54.44           N  
ATOM   3064  OD1 ASN A 394     -26.469   9.211   5.668  1.00 54.44           O  
ATOM   3065  N   LYS A 395     -24.609  11.383   9.984  1.00 54.97           N  
ATOM   3066  CA  LYS A 395     -23.844  12.266  10.852  1.00 54.97           C  
ATOM   3067  C   LYS A 395     -22.438  11.727  11.078  1.00 54.97           C  
ATOM   3068  CB  LYS A 395     -24.547  12.461  12.195  1.00 54.97           C  
ATOM   3069  O   LYS A 395     -21.453  12.477  11.047  1.00 54.97           O  
ATOM   3070  CG  LYS A 395     -23.984  13.586  13.039  1.00 54.97           C  
ATOM   3071  CD  LYS A 395     -24.953  14.016  14.125  1.00 54.97           C  
ATOM   3072  CE  LYS A 395     -24.406  15.180  14.945  1.00 54.97           C  
ATOM   3073  NZ  LYS A 395     -25.312  15.523  16.078  1.00 54.97           N  
ATOM   3074  N   VAL A 396     -22.391  10.477  11.258  1.00 52.50           N  
ATOM   3075  CA  VAL A 396     -21.125   9.781  11.438  1.00 52.50           C  
ATOM   3076  C   VAL A 396     -20.312   9.844  10.148  1.00 52.50           C  
ATOM   3077  CB  VAL A 396     -21.344   8.305  11.859  1.00 52.50           C  
ATOM   3078  O   VAL A 396     -19.109  10.117  10.180  1.00 52.50           O  
ATOM   3079  CG1 VAL A 396     -20.016   7.539  11.828  1.00 52.50           C  
ATOM   3080  CG2 VAL A 396     -21.969   8.234  13.250  1.00 52.50           C  
ATOM   3081  N   ASN A 397     -20.969   9.562   9.023  1.00 53.09           N  
ATOM   3082  CA  ASN A 397     -20.328   9.641   7.715  1.00 53.09           C  
ATOM   3083  C   ASN A 397     -19.828  11.055   7.426  1.00 53.09           C  
ATOM   3084  CB  ASN A 397     -21.297   9.188   6.617  1.00 53.09           C  
ATOM   3085  O   ASN A 397     -18.766  11.234   6.848  1.00 53.09           O  
ATOM   3086  CG  ASN A 397     -21.453   7.684   6.566  1.00 53.09           C  
ATOM   3087  ND2 ASN A 397     -22.562   7.219   5.984  1.00 53.09           N  
ATOM   3088  OD1 ASN A 397     -20.594   6.938   7.043  1.00 53.09           O  
ATOM   3089  N   SER A 398     -20.578  12.102   7.820  1.00 56.09           N  
ATOM   3090  CA  SER A 398     -20.219  13.508   7.645  1.00 56.09           C  
ATOM   3091  C   SER A 398     -19.016  13.875   8.508  1.00 56.09           C  
ATOM   3092  CB  SER A 398     -21.391  14.414   7.977  1.00 56.09           C  
ATOM   3093  O   SER A 398     -18.109  14.586   8.062  1.00 56.09           O  
ATOM   3094  OG  SER A 398     -21.625  14.445   9.375  1.00 56.09           O  
ATOM   3095  N   VAL A 399     -19.016  13.477   9.711  1.00 51.47           N  
ATOM   3096  CA  VAL A 399     -17.922  13.711  10.641  1.00 51.47           C  
ATOM   3097  C   VAL A 399     -16.672  12.961  10.164  1.00 51.47           C  
ATOM   3098  CB  VAL A 399     -18.281  13.289  12.078  1.00 51.47           C  
ATOM   3099  O   VAL A 399     -15.562  13.500  10.211  1.00 51.47           O  
ATOM   3100  CG1 VAL A 399     -17.062  13.352  12.992  1.00 51.47           C  
ATOM   3101  CG2 VAL A 399     -19.406  14.156  12.625  1.00 51.47           C  
ATOM   3102  N   ILE A 400     -16.859  11.805   9.641  1.00 54.09           N  
ATOM   3103  CA  ILE A 400     -15.797  10.961   9.102  1.00 54.09           C  
ATOM   3104  C   ILE A 400     -15.195  11.617   7.863  1.00 54.09           C  
ATOM   3105  CB  ILE A 400     -16.312   9.547   8.758  1.00 54.09           C  
ATOM   3106  O   ILE A 400     -13.969  11.633   7.691  1.00 54.09           O  
ATOM   3107  CG1 ILE A 400     -16.641   8.773  10.047  1.00 54.09           C  
ATOM   3108  CG2 ILE A 400     -15.297   8.789   7.906  1.00 54.09           C  
ATOM   3109  CD1 ILE A 400     -17.328   7.430   9.805  1.00 54.09           C  
ATOM   3110  N   GLU A 401     -16.016  12.047   7.016  1.00 54.22           N  
ATOM   3111  CA  GLU A 401     -15.586  12.727   5.797  1.00 54.22           C  
ATOM   3112  C   GLU A 401     -14.758  13.961   6.125  1.00 54.22           C  
ATOM   3113  CB  GLU A 401     -16.797  13.109   4.938  1.00 54.22           C  
ATOM   3114  O   GLU A 401     -13.750  14.234   5.465  1.00 54.22           O  
ATOM   3115  CG  GLU A 401     -16.672  12.695   3.479  1.00 54.22           C  
ATOM   3116  CD  GLU A 401     -17.859  13.086   2.637  1.00 54.22           C  
ATOM   3117  OE1 GLU A 401     -17.859  12.828   1.410  1.00 54.22           O  
ATOM   3118  OE2 GLU A 401     -18.828  13.656   3.205  1.00 54.22           O  
ATOM   3119  N   LYS A 402     -15.148  14.727   7.062  1.00 53.56           N  
ATOM   3120  CA  LYS A 402     -14.469  15.953   7.488  1.00 53.56           C  
ATOM   3121  C   LYS A 402     -13.148  15.633   8.172  1.00 53.56           C  
ATOM   3122  CB  LYS A 402     -15.367  16.766   8.430  1.00 53.56           C  
ATOM   3123  O   LYS A 402     -12.148  16.328   7.969  1.00 53.56           O  
ATOM   3124  CG  LYS A 402     -16.406  17.609   7.715  1.00 53.56           C  
ATOM   3125  CD  LYS A 402     -17.234  18.422   8.695  1.00 53.56           C  
ATOM   3126  CE  LYS A 402     -18.375  19.172   8.000  1.00 53.56           C  
ATOM   3127  NZ  LYS A 402     -19.078  20.094   8.930  1.00 53.56           N  
ATOM   3128  N   MET A 403     -13.094  14.656   8.859  1.00 49.53           N  
ATOM   3129  CA  MET A 403     -11.891  14.203   9.555  1.00 49.53           C  
ATOM   3130  C   MET A 403     -10.922  13.531   8.594  1.00 49.53           C  
ATOM   3131  CB  MET A 403     -12.258  13.242  10.688  1.00 49.53           C  
ATOM   3132  O   MET A 403      -9.711  13.641   8.750  1.00 49.53           O  
ATOM   3133  CG  MET A 403     -12.820  13.930  11.922  1.00 49.53           C  
ATOM   3134  SD  MET A 403     -13.078  12.773  13.320  1.00 49.53           S  
ATOM   3135  CE  MET A 403     -12.641  11.203  12.523  1.00 49.53           C  
ATOM   3136  N   ASN A 404     -11.367  12.859   7.527  1.00 50.47           N  
ATOM   3137  CA  ASN A 404     -10.641  12.188   6.449  1.00 50.47           C  
ATOM   3138  C   ASN A 404      -9.852  13.172   5.602  1.00 50.47           C  
ATOM   3139  CB  ASN A 404     -11.609  11.383   5.574  1.00 50.47           C  
ATOM   3140  O   ASN A 404      -8.734  12.883   5.184  1.00 50.47           O  
ATOM   3141  CG  ASN A 404     -10.898  10.359   4.707  1.00 50.47           C  
ATOM   3142  ND2 ASN A 404     -11.492  10.047   3.562  1.00 50.47           N  
ATOM   3143  OD1 ASN A 404      -9.828   9.867   5.062  1.00 50.47           O  
ATOM   3144  N   ILE A 405     -10.383  14.242   5.316  1.00 55.22           N  
ATOM   3145  CA  ILE A 405      -9.695  15.266   4.547  1.00 55.22           C  
ATOM   3146  C   ILE A 405      -8.438  15.711   5.289  1.00 55.22           C  
ATOM   3147  CB  ILE A 405     -10.609  16.484   4.273  1.00 55.22           C  
ATOM   3148  O   ILE A 405      -7.371  15.859   4.684  1.00 55.22           O  
ATOM   3149  CG1 ILE A 405     -11.742  16.094   3.316  1.00 55.22           C  
ATOM   3150  CG2 ILE A 405      -9.797  17.656   3.713  1.00 55.22           C  
ATOM   3151  CD1 ILE A 405     -12.805  17.172   3.143  1.00 55.22           C  
ATOM   3152  N   GLN A 406      -8.523  15.734   6.516  1.00 45.19           N  
ATOM   3153  CA  GLN A 406      -7.426  16.203   7.363  1.00 45.19           C  
ATOM   3154  C   GLN A 406      -6.391  15.094   7.574  1.00 45.19           C  
ATOM   3155  CB  GLN A 406      -7.961  16.688   8.711  1.00 45.19           C  
ATOM   3156  O   GLN A 406      -5.188  15.359   7.570  1.00 45.19           O  
ATOM   3157  CG  GLN A 406      -8.797  17.953   8.617  1.00 45.19           C  
ATOM   3158  CD  GLN A 406      -7.961  19.203   8.414  1.00 45.19           C  
ATOM   3159  NE2 GLN A 406      -8.508  20.172   7.707  1.00 45.19           N  
ATOM   3160  OE1 GLN A 406      -6.824  19.281   8.898  1.00 45.19           O  
ATOM   3161  N   PHE A 407      -6.836  13.781   7.613  1.00 48.25           N  
ATOM   3162  CA  PHE A 407      -5.984  12.617   7.840  1.00 48.25           C  
ATOM   3163  C   PHE A 407      -5.316  12.180   6.547  1.00 48.25           C  
ATOM   3164  CB  PHE A 407      -6.801  11.469   8.430  1.00 48.25           C  
ATOM   3165  O   PHE A 407      -4.145  11.789   6.551  1.00 48.25           O  
ATOM   3166  CG  PHE A 407      -6.977  11.547   9.922  1.00 48.25           C  
ATOM   3167  CD1 PHE A 407      -5.918  11.273  10.781  1.00 48.25           C  
ATOM   3168  CD2 PHE A 407      -8.203  11.898  10.469  1.00 48.25           C  
ATOM   3169  CE1 PHE A 407      -6.078  11.352  12.164  1.00 48.25           C  
ATOM   3170  CE2 PHE A 407      -8.375  11.977  11.852  1.00 48.25           C  
ATOM   3171  CZ  PHE A 407      -7.309  11.703  12.695  1.00 48.25           C  
ATOM   3172  N   THR A 408      -6.121  12.219   5.434  1.00 48.88           N  
ATOM   3173  CA  THR A 408      -5.605  11.945   4.098  1.00 48.88           C  
ATOM   3174  C   THR A 408      -4.555  12.984   3.703  1.00 48.88           C  
ATOM   3175  CB  THR A 408      -6.734  11.938   3.053  1.00 48.88           C  
ATOM   3176  O   THR A 408      -3.543  12.641   3.086  1.00 48.88           O  
ATOM   3177  CG2 THR A 408      -6.246  11.391   1.716  1.00 48.88           C  
ATOM   3178  OG1 THR A 408      -7.809  11.117   3.527  1.00 48.88           O  
ATOM   3179  N   SER A 409      -4.746  14.172   4.039  1.00 46.94           N  
ATOM   3180  CA  SER A 409      -3.812  15.273   3.832  1.00 46.94           C  
ATOM   3181  C   SER A 409      -2.562  15.109   4.688  1.00 46.94           C  
ATOM   3182  CB  SER A 409      -4.484  16.609   4.145  1.00 46.94           C  
ATOM   3183  O   SER A 409      -1.447  15.344   4.219  1.00 46.94           O  
ATOM   3184  OG  SER A 409      -3.580  17.688   3.959  1.00 46.94           O  
ATOM   3185  N   VAL A 410      -2.711  14.633   5.895  1.00 48.66           N  
ATOM   3186  CA  VAL A 410      -1.636  14.367   6.844  1.00 48.66           C  
ATOM   3187  C   VAL A 410      -0.896  13.094   6.441  1.00 48.66           C  
ATOM   3188  CB  VAL A 410      -2.170  14.234   8.289  1.00 48.66           C  
ATOM   3189  O   VAL A 410       0.333  13.031   6.516  1.00 48.66           O  
ATOM   3190  CG1 VAL A 410      -1.060  13.797   9.242  1.00 48.66           C  
ATOM   3191  CG2 VAL A 410      -2.775  15.562   8.750  1.00 48.66           C  
ATOM   3192  N   GLY A 411      -1.690  12.016   6.051  1.00 47.62           N  
ATOM   3193  CA  GLY A 411      -1.126  10.805   5.484  1.00 47.62           C  
ATOM   3194  C   GLY A 411      -0.298  11.055   4.238  1.00 47.62           C  
ATOM   3195  O   GLY A 411       0.774  10.469   4.070  1.00 47.62           O  
ATOM   3196  N   LYS A 412      -0.778  11.953   3.242  1.00 48.50           N  
ATOM   3197  CA  LYS A 412      -0.104  12.359   2.010  1.00 48.50           C  
ATOM   3198  C   LYS A 412       1.157  13.164   2.311  1.00 48.50           C  
ATOM   3199  CB  LYS A 412      -1.047  13.172   1.124  1.00 48.50           C  
ATOM   3200  O   LYS A 412       2.182  12.992   1.644  1.00 48.50           O  
ATOM   3201  CG  LYS A 412      -2.102  12.336   0.412  1.00 48.50           C  
ATOM   3202  CD  LYS A 412      -2.938  13.188  -0.538  1.00 48.50           C  
ATOM   3203  CE  LYS A 412      -4.047  12.375  -1.188  1.00 48.50           C  
ATOM   3204  NZ  LYS A 412      -4.898  13.211  -2.082  1.00 48.50           N  
ATOM   3205  N   GLU A 413       1.181  13.977   3.312  1.00 48.50           N  
ATOM   3206  CA  GLU A 413       2.303  14.789   3.775  1.00 48.50           C  
ATOM   3207  C   GLU A 413       3.352  13.930   4.477  1.00 48.50           C  
ATOM   3208  CB  GLU A 413       1.817  15.891   4.715  1.00 48.50           C  
ATOM   3209  O   GLU A 413       4.555  14.148   4.309  1.00 48.50           O  
ATOM   3210  CG  GLU A 413       1.096  17.031   4.004  1.00 48.50           C  
ATOM   3211  CD  GLU A 413       2.039  18.094   3.457  1.00 48.50           C  
ATOM   3212  OE1 GLU A 413       1.588  18.953   2.676  1.00 48.50           O  
ATOM   3213  OE2 GLU A 413       3.238  18.047   3.811  1.00 48.50           O  
ATOM   3214  N   PHE A 414       2.900  12.945   5.152  1.00 48.66           N  
ATOM   3215  CA  PHE A 414       3.773  12.008   5.848  1.00 48.66           C  
ATOM   3216  C   PHE A 414       4.359  10.992   4.883  1.00 48.66           C  
ATOM   3217  CB  PHE A 414       3.012  11.297   6.969  1.00 48.66           C  
ATOM   3218  O   PHE A 414       5.488  10.531   5.059  1.00 48.66           O  
ATOM   3219  CG  PHE A 414       2.889  12.109   8.234  1.00 48.66           C  
ATOM   3220  CD1 PHE A 414       3.990  12.305   9.062  1.00 48.66           C  
ATOM   3221  CD2 PHE A 414       1.674  12.672   8.594  1.00 48.66           C  
ATOM   3222  CE1 PHE A 414       3.879  13.047  10.227  1.00 48.66           C  
ATOM   3223  CE2 PHE A 414       1.556  13.422   9.758  1.00 48.66           C  
ATOM   3224  CZ  PHE A 414       2.658  13.609  10.578  1.00 48.66           C  
ATOM   3225  N   ASN A 415       3.500  10.633   3.822  1.00 44.22           N  
ATOM   3226  CA  ASN A 415       3.975   9.844   2.691  1.00 44.22           C  
ATOM   3227  C   ASN A 415       5.109  10.547   1.952  1.00 44.22           C  
ATOM   3228  CB  ASN A 415       2.822   9.539   1.731  1.00 44.22           C  
ATOM   3229  O   ASN A 415       6.059   9.898   1.504  1.00 44.22           O  
ATOM   3230  CG  ASN A 415       2.111   8.242   2.066  1.00 44.22           C  
ATOM   3231  ND2 ASN A 415       1.008   7.973   1.377  1.00 44.22           N  
ATOM   3232  OD1 ASN A 415       2.549   7.484   2.938  1.00 44.22           O  
ATOM   3233  N   SER A 416       5.059  11.875   1.791  1.00 44.31           N  
ATOM   3234  CA  SER A 416       6.113  12.711   1.223  1.00 44.31           C  
ATOM   3235  C   SER A 416       7.316  12.797   2.154  1.00 44.31           C  
ATOM   3236  CB  SER A 416       5.582  14.117   0.934  1.00 44.31           C  
ATOM   3237  O   SER A 416       8.461  12.812   1.698  1.00 44.31           O  
ATOM   3238  OG  SER A 416       6.066  15.047   1.888  1.00 44.31           O  
ATOM   3239  N   LEU A 417       7.125  12.727   3.621  1.00 44.41           N  
ATOM   3240  CA  LEU A 417       8.141  12.688   4.664  1.00 44.41           C  
ATOM   3241  C   LEU A 417       8.609  11.250   4.914  1.00 44.41           C  
ATOM   3242  CB  LEU A 417       7.602  13.289   5.965  1.00 44.41           C  
ATOM   3243  O   LEU A 417       9.609  11.031   5.598  1.00 44.41           O  
ATOM   3244  CG  LEU A 417       7.570  14.820   6.039  1.00 44.41           C  
ATOM   3245  CD1 LEU A 417       6.582  15.273   7.105  1.00 44.41           C  
ATOM   3246  CD2 LEU A 417       8.961  15.367   6.316  1.00 44.41           C  
ATOM   3247  N   GLU A 418       7.914  10.109   4.516  1.00 44.56           N  
ATOM   3248  CA  GLU A 418       7.961   8.664   4.289  1.00 44.56           C  
ATOM   3249  C   GLU A 418       9.297   8.250   3.678  1.00 44.56           C  
ATOM   3250  CB  GLU A 418       6.809   8.227   3.381  1.00 44.56           C  
ATOM   3251  O   GLU A 418       9.711   7.090   3.801  1.00 44.56           O  
ATOM   3252  CG  GLU A 418       6.551   6.727   3.398  1.00 44.56           C  
ATOM   3253  CD  GLU A 418       5.328   6.316   2.594  1.00 44.56           C  
ATOM   3254  OE1 GLU A 418       5.035   5.102   2.510  1.00 44.56           O  
ATOM   3255  OE2 GLU A 418       4.656   7.219   2.043  1.00 44.56           O  
ATOM   3256  N   LYS A 419      10.227   9.195   3.209  1.00 48.38           N  
ATOM   3257  CA  LYS A 419      11.516   9.320   2.537  1.00 48.38           C  
ATOM   3258  C   LYS A 419      12.672   9.125   3.518  1.00 48.38           C  
ATOM   3259  CB  LYS A 419      11.641  10.688   1.860  1.00 48.38           C  
ATOM   3260  O   LYS A 419      13.719   8.578   3.156  1.00 48.38           O  
ATOM   3261  CG  LYS A 419      10.898  10.789   0.536  1.00 48.38           C  
ATOM   3262  CD  LYS A 419      11.102  12.148  -0.117  1.00 48.38           C  
ATOM   3263  CE  LYS A 419      10.211  12.320  -1.342  1.00 48.38           C  
ATOM   3264  NZ  LYS A 419      10.422  13.641  -2.002  1.00 48.38           N  
ATOM   3265  N   ARG A 420      12.414   8.617   4.992  1.00 44.19           N  
ATOM   3266  CA  ARG A 420      13.586   8.570   5.863  1.00 44.19           C  
ATOM   3267  C   ARG A 420      13.430   7.500   6.938  1.00 44.19           C  
ATOM   3268  CB  ARG A 420      13.828   9.938   6.516  1.00 44.19           C  
ATOM   3269  O   ARG A 420      14.414   6.902   7.375  1.00 44.19           O  
ATOM   3270  CG  ARG A 420      14.492  10.945   5.602  1.00 44.19           C  
ATOM   3271  CD  ARG A 420      14.656  12.297   6.281  1.00 44.19           C  
ATOM   3272  NE  ARG A 420      15.719  12.273   7.285  1.00 44.19           N  
ATOM   3273  NH1 ARG A 420      15.328  14.414   8.055  1.00 44.19           N  
ATOM   3274  NH2 ARG A 420      17.000  13.141   8.984  1.00 44.19           N  
ATOM   3275  CZ  ARG A 420      16.016  13.273   8.109  1.00 44.19           C  
ATOM   3276  N   MET A 421      12.414   6.484   6.836  1.00 43.44           N  
ATOM   3277  CA  MET A 421      12.469   5.469   7.879  1.00 43.44           C  
ATOM   3278  C   MET A 421      11.336   4.461   7.719  1.00 43.44           C  
ATOM   3279  CB  MET A 421      12.398   6.113   9.266  1.00 43.44           C  
ATOM   3280  O   MET A 421      10.156   4.820   7.816  1.00 43.44           O  
ATOM   3281  CG  MET A 421      13.656   6.867   9.656  1.00 43.44           C  
ATOM   3282  SD  MET A 421      13.758   7.188  11.461  1.00 43.44           S  
ATOM   3283  CE  MET A 421      14.328   5.566  12.039  1.00 43.44           C  
ATOM   3284  N   GLU A 422      11.250   3.439   6.777  1.00 47.47           N  
ATOM   3285  CA  GLU A 422      10.383   2.293   6.531  1.00 47.47           C  
ATOM   3286  C   GLU A 422       9.719   1.819   7.820  1.00 47.47           C  
ATOM   3287  CB  GLU A 422      11.172   1.147   5.895  1.00 47.47           C  
ATOM   3288  O   GLU A 422       8.531   1.469   7.820  1.00 47.47           O  
ATOM   3289  CG  GLU A 422      11.172   1.172   4.371  1.00 47.47           C  
ATOM   3290  CD  GLU A 422      11.953   0.022   3.754  1.00 47.47           C  
ATOM   3291  OE1 GLU A 422      12.008  -0.071   2.508  1.00 47.47           O  
ATOM   3292  OE2 GLU A 422      12.508  -0.793   4.523  1.00 47.47           O  
ATOM   3293  N   ASN A 423      10.234   2.041   9.109  1.00 46.34           N  
ATOM   3294  CA  ASN A 423       9.703   1.675  10.414  1.00 46.34           C  
ATOM   3295  C   ASN A 423       8.750   2.738  10.953  1.00 46.34           C  
ATOM   3296  CB  ASN A 423      10.844   1.433  11.414  1.00 46.34           C  
ATOM   3297  O   ASN A 423       7.777   2.418  11.633  1.00 46.34           O  
ATOM   3298  CG  ASN A 423      10.438   0.512  12.547  1.00 46.34           C  
ATOM   3299  ND2 ASN A 423      11.312   0.378  13.539  1.00 46.34           N  
ATOM   3300  OD1 ASN A 423       9.352  -0.073  12.531  1.00 46.34           O  
ATOM   3301  N   LEU A 424       8.836   3.881  10.531  1.00 45.00           N  
ATOM   3302  CA  LEU A 424       8.023   5.023  10.922  1.00 45.00           C  
ATOM   3303  C   LEU A 424       6.664   4.984  10.234  1.00 45.00           C  
ATOM   3304  CB  LEU A 424       8.742   6.336  10.594  1.00 45.00           C  
ATOM   3305  O   LEU A 424       5.652   5.383  10.820  1.00 45.00           O  
ATOM   3306  CG  LEU A 424       8.492   7.500  11.547  1.00 45.00           C  
ATOM   3307  CD1 LEU A 424       9.398   7.383  12.773  1.00 45.00           C  
ATOM   3308  CD2 LEU A 424       8.719   8.836  10.844  1.00 45.00           C  
ATOM   3309  N   ASN A 425       6.566   4.359   9.055  1.00 41.50           N  
ATOM   3310  CA  ASN A 425       5.355   4.145   8.273  1.00 41.50           C  
ATOM   3311  C   ASN A 425       4.391   3.199   8.992  1.00 41.50           C  
ATOM   3312  CB  ASN A 425       5.699   3.600   6.887  1.00 41.50           C  
ATOM   3313  O   ASN A 425       3.184   3.449   9.023  1.00 41.50           O  
ATOM   3314  CG  ASN A 425       4.488   3.504   5.980  1.00 41.50           C  
ATOM   3315  ND2 ASN A 425       4.543   2.600   5.012  1.00 41.50           N  
ATOM   3316  OD1 ASN A 425       3.512   4.238   6.148  1.00 41.50           O  
ATOM   3317  N   LYS A 426       4.895   2.121   9.453  1.00 53.34           N  
ATOM   3318  CA  LYS A 426       4.059   1.141  10.141  1.00 53.34           C  
ATOM   3319  C   LYS A 426       3.537   1.693  11.461  1.00 53.34           C  
ATOM   3320  CB  LYS A 426       4.832  -0.154  10.383  1.00 53.34           C  
ATOM   3321  O   LYS A 426       2.371   1.492  11.812  1.00 53.34           O  
ATOM   3322  CG  LYS A 426       5.027  -1.003   9.133  1.00 53.34           C  
ATOM   3323  CD  LYS A 426       5.711  -2.324   9.461  1.00 53.34           C  
ATOM   3324  CE  LYS A 426       5.980  -3.139   8.203  1.00 53.34           C  
ATOM   3325  NZ  LYS A 426       6.727  -4.398   8.500  1.00 53.34           N  
ATOM   3326  N   LYS A 427       4.395   2.486  12.094  1.00 53.12           N  
ATOM   3327  CA  LYS A 427       4.074   3.062  13.398  1.00 53.12           C  
ATOM   3328  C   LYS A 427       3.109   4.234  13.250  1.00 53.12           C  
ATOM   3329  CB  LYS A 427       5.348   3.514  14.117  1.00 53.12           C  
ATOM   3330  O   LYS A 427       2.188   4.391  14.055  1.00 53.12           O  
ATOM   3331  CG  LYS A 427       6.109   2.385  14.789  1.00 53.12           C  
ATOM   3332  CD  LYS A 427       7.320   2.906  15.555  1.00 53.12           C  
ATOM   3333  CE  LYS A 427       8.156   1.768  16.125  1.00 53.12           C  
ATOM   3334  NZ  LYS A 427       9.406   2.268  16.766  1.00 53.12           N  
ATOM   3335  N   VAL A 428       3.273   5.102  12.312  1.00 58.59           N  
ATOM   3336  CA  VAL A 428       2.418   6.250  12.031  1.00 58.59           C  
ATOM   3337  C   VAL A 428       1.063   5.773  11.516  1.00 58.59           C  
ATOM   3338  CB  VAL A 428       3.072   7.203  11.000  1.00 58.59           C  
ATOM   3339  O   VAL A 428       0.019   6.266  11.945  1.00 58.59           O  
ATOM   3340  CG1 VAL A 428       2.078   8.273  10.547  1.00 58.59           C  
ATOM   3341  CG2 VAL A 428       4.320   7.852  11.594  1.00 58.59           C  
ATOM   3342  N   ASP A 429       1.051   4.812  10.539  1.00 62.38           N  
ATOM   3343  CA  ASP A 429      -0.189   4.211  10.062  1.00 62.38           C  
ATOM   3344  C   ASP A 429      -0.944   3.529  11.203  1.00 62.38           C  
ATOM   3345  CB  ASP A 429       0.098   3.205   8.945  1.00 62.38           C  
ATOM   3346  O   ASP A 429      -2.166   3.652  11.305  1.00 62.38           O  
ATOM   3347  CG  ASP A 429       0.414   3.869   7.617  1.00 62.38           C  
ATOM   3348  OD1 ASP A 429       0.154   5.082   7.465  1.00 62.38           O  
ATOM   3349  OD2 ASP A 429       0.925   3.172   6.715  1.00 62.38           O  
ATOM   3350  N   ASP A 430      -0.178   2.908  12.047  1.00 65.06           N  
ATOM   3351  CA  ASP A 430      -0.743   2.236  13.211  1.00 65.06           C  
ATOM   3352  C   ASP A 430      -1.280   3.248  14.219  1.00 65.06           C  
ATOM   3353  CB  ASP A 430       0.305   1.339  13.875  1.00 65.06           C  
ATOM   3354  O   ASP A 430      -2.352   3.049  14.797  1.00 65.06           O  
ATOM   3355  CG  ASP A 430       0.483   0.010  13.156  1.00 65.06           C  
ATOM   3356  OD1 ASP A 430      -0.298  -0.293  12.227  1.00 65.06           O  
ATOM   3357  OD2 ASP A 430       1.410  -0.741  13.531  1.00 65.06           O  
ATOM   3358  N   GLY A 431      -0.542   4.316  14.484  1.00 69.12           N  
ATOM   3359  CA  GLY A 431      -0.978   5.387  15.367  1.00 69.12           C  
ATOM   3360  C   GLY A 431      -2.236   6.082  14.883  1.00 69.12           C  
ATOM   3361  O   GLY A 431      -3.141   6.359  15.672  1.00 69.12           O  
ATOM   3362  N   PHE A 432      -2.273   6.383  13.633  1.00 72.06           N  
ATOM   3363  CA  PHE A 432      -3.443   7.004  13.023  1.00 72.06           C  
ATOM   3364  C   PHE A 432      -4.660   6.090  13.125  1.00 72.06           C  
ATOM   3365  CB  PHE A 432      -3.168   7.348  11.555  1.00 72.06           C  
ATOM   3366  O   PHE A 432      -5.762   6.551  13.422  1.00 72.06           O  
ATOM   3367  CG  PHE A 432      -2.375   8.609  11.367  1.00 72.06           C  
ATOM   3368  CD1 PHE A 432      -2.906   9.844  11.734  1.00 72.06           C  
ATOM   3369  CD2 PHE A 432      -1.098   8.570  10.820  1.00 72.06           C  
ATOM   3370  CE1 PHE A 432      -2.174  11.016  11.562  1.00 72.06           C  
ATOM   3371  CE2 PHE A 432      -0.361   9.742  10.648  1.00 72.06           C  
ATOM   3372  CZ  PHE A 432      -0.902  10.961  11.016  1.00 72.06           C  
ATOM   3373  N   LEU A 433      -4.461   4.887  12.852  1.00 78.19           N  
ATOM   3374  CA  LEU A 433      -5.531   3.896  12.914  1.00 78.19           C  
ATOM   3375  C   LEU A 433      -6.051   3.754  14.344  1.00 78.19           C  
ATOM   3376  CB  LEU A 433      -5.043   2.541  12.398  1.00 78.19           C  
ATOM   3377  O   LEU A 433      -7.258   3.633  14.562  1.00 78.19           O  
ATOM   3378  CG  LEU A 433      -6.102   1.441  12.281  1.00 78.19           C  
ATOM   3379  CD1 LEU A 433      -7.145   1.824  11.234  1.00 78.19           C  
ATOM   3380  CD2 LEU A 433      -5.449   0.110  11.922  1.00 78.19           C  
ATOM   3381  N   ASP A 434      -5.199   3.760  15.289  1.00 77.12           N  
ATOM   3382  CA  ASP A 434      -5.562   3.678  16.703  1.00 77.12           C  
ATOM   3383  C   ASP A 434      -6.383   4.891  17.125  1.00 77.12           C  
ATOM   3384  CB  ASP A 434      -4.309   3.559  17.562  1.00 77.12           C  
ATOM   3385  O   ASP A 434      -7.375   4.754  17.844  1.00 77.12           O  
ATOM   3386  CG  ASP A 434      -3.672   2.182  17.500  1.00 77.12           C  
ATOM   3387  OD1 ASP A 434      -4.340   1.220  17.062  1.00 77.12           O  
ATOM   3388  OD2 ASP A 434      -2.490   2.059  17.891  1.00 77.12           O  
ATOM   3389  N   VAL A 435      -5.949   5.973  16.750  1.00 72.06           N  
ATOM   3390  CA  VAL A 435      -6.648   7.211  17.078  1.00 72.06           C  
ATOM   3391  C   VAL A 435      -8.047   7.191  16.453  1.00 72.06           C  
ATOM   3392  CB  VAL A 435      -5.871   8.453  16.594  1.00 72.06           C  
ATOM   3393  O   VAL A 435      -9.031   7.531  17.125  1.00 72.06           O  
ATOM   3394  CG1 VAL A 435      -6.703   9.719  16.781  1.00 72.06           C  
ATOM   3395  CG2 VAL A 435      -4.543   8.570  17.344  1.00 72.06           C  
ATOM   3396  N   TRP A 436      -8.023   6.812  15.219  1.00 77.94           N  
ATOM   3397  CA  TRP A 436      -9.297   6.723  14.523  1.00 77.94           C  
ATOM   3398  C   TRP A 436     -10.227   5.723  15.211  1.00 77.94           C  
ATOM   3399  CB  TRP A 436      -9.094   6.316  13.062  1.00 77.94           C  
ATOM   3400  O   TRP A 436     -11.414   5.992  15.391  1.00 77.94           O  
ATOM   3401  CG  TRP A 436     -10.367   6.086  12.305  1.00 77.94           C  
ATOM   3402  CD1 TRP A 436     -10.883   4.883  11.906  1.00 77.94           C  
ATOM   3403  CD2 TRP A 436     -11.281   7.086  11.852  1.00 77.94           C  
ATOM   3404  CE2 TRP A 436     -12.336   6.418  11.180  1.00 77.94           C  
ATOM   3405  CE3 TRP A 436     -11.312   8.484  11.938  1.00 77.94           C  
ATOM   3406  NE1 TRP A 436     -12.062   5.078  11.234  1.00 77.94           N  
ATOM   3407  CH2 TRP A 436     -13.414   8.469  10.711  1.00 77.94           C  
ATOM   3408  CZ2 TRP A 436     -13.406   7.102  10.609  1.00 77.94           C  
ATOM   3409  CZ3 TRP A 436     -12.391   9.164  11.367  1.00 77.94           C  
ATOM   3410  N   THR A 437      -9.719   4.625  15.453  1.00 81.19           N  
ATOM   3411  CA  THR A 437     -10.477   3.578  16.125  1.00 81.19           C  
ATOM   3412  C   THR A 437     -11.023   4.082  17.469  1.00 81.19           C  
ATOM   3413  CB  THR A 437      -9.602   2.330  16.375  1.00 81.19           C  
ATOM   3414  O   THR A 437     -12.188   3.854  17.781  1.00 81.19           O  
ATOM   3415  CG2 THR A 437     -10.406   1.230  17.062  1.00 81.19           C  
ATOM   3416  OG1 THR A 437      -9.125   1.836  15.117  1.00 81.19           O  
ATOM   3417  N   TYR A 438     -10.297   4.770  18.234  1.00 77.38           N  
ATOM   3418  CA  TYR A 438     -10.719   5.344  19.500  1.00 77.38           C  
ATOM   3419  C   TYR A 438     -11.836   6.355  19.297  1.00 77.38           C  
ATOM   3420  CB  TYR A 438      -9.531   6.012  20.219  1.00 77.38           C  
ATOM   3421  O   TYR A 438     -12.812   6.371  20.062  1.00 77.38           O  
ATOM   3422  CG  TYR A 438      -8.633   5.043  20.938  1.00 77.38           C  
ATOM   3423  CD1 TYR A 438      -9.117   4.250  21.969  1.00 77.38           C  
ATOM   3424  CD2 TYR A 438      -7.289   4.918  20.578  1.00 77.38           C  
ATOM   3425  CE1 TYR A 438      -8.289   3.355  22.641  1.00 77.38           C  
ATOM   3426  CE2 TYR A 438      -6.453   4.027  21.250  1.00 77.38           C  
ATOM   3427  OH  TYR A 438      -6.137   2.367  22.938  1.00 77.38           O  
ATOM   3428  CZ  TYR A 438      -6.961   3.252  22.281  1.00 77.38           C  
ATOM   3429  N   ASN A 439     -11.664   7.219  18.391  1.00 75.38           N  
ATOM   3430  CA  ASN A 439     -12.672   8.227  18.078  1.00 75.38           C  
ATOM   3431  C   ASN A 439     -14.000   7.590  17.672  1.00 75.38           C  
ATOM   3432  CB  ASN A 439     -12.180   9.172  16.984  1.00 75.38           C  
ATOM   3433  O   ASN A 439     -15.070   8.055  18.078  1.00 75.38           O  
ATOM   3434  CG  ASN A 439     -11.141  10.164  17.500  1.00 75.38           C  
ATOM   3435  ND2 ASN A 439     -10.391  10.750  16.578  1.00 75.38           N  
ATOM   3436  OD1 ASN A 439     -11.023  10.391  18.703  1.00 75.38           O  
ATOM   3437  N   ALA A 440     -13.867   6.684  16.844  1.00 77.81           N  
ATOM   3438  CA  ALA A 440     -15.062   5.965  16.406  1.00 77.81           C  
ATOM   3439  C   ALA A 440     -15.766   5.301  17.578  1.00 77.81           C  
ATOM   3440  CB  ALA A 440     -14.695   4.922  15.352  1.00 77.81           C  
ATOM   3441  O   ALA A 440     -16.984   5.387  17.719  1.00 77.81           O  
ATOM   3442  N   GLU A 441     -15.023   4.637  18.469  1.00 81.50           N  
ATOM   3443  CA  GLU A 441     -15.570   3.996  19.656  1.00 81.50           C  
ATOM   3444  C   GLU A 441     -16.203   5.023  20.594  1.00 81.50           C  
ATOM   3445  CB  GLU A 441     -14.484   3.209  20.391  1.00 81.50           C  
ATOM   3446  O   GLU A 441     -17.266   4.781  21.156  1.00 81.50           O  
ATOM   3447  CG  GLU A 441     -14.078   1.921  19.688  1.00 81.50           C  
ATOM   3448  CD  GLU A 441     -13.000   1.149  20.438  1.00 81.50           C  
ATOM   3449  OE1 GLU A 441     -12.609   0.051  19.969  1.00 81.50           O  
ATOM   3450  OE2 GLU A 441     -12.539   1.646  21.484  1.00 81.50           O  
ATOM   3451  N   LEU A 442     -15.555   6.066  20.797  1.00 76.62           N  
ATOM   3452  CA  LEU A 442     -16.062   7.141  21.641  1.00 76.62           C  
ATOM   3453  C   LEU A 442     -17.391   7.672  21.109  1.00 76.62           C  
ATOM   3454  CB  LEU A 442     -15.039   8.281  21.719  1.00 76.62           C  
ATOM   3455  O   LEU A 442     -18.312   7.926  21.891  1.00 76.62           O  
ATOM   3456  CG  LEU A 442     -15.414   9.469  22.609  1.00 76.62           C  
ATOM   3457  CD1 LEU A 442     -15.648   9.000  24.047  1.00 76.62           C  
ATOM   3458  CD2 LEU A 442     -14.328  10.539  22.562  1.00 76.62           C  
ATOM   3459  N   LEU A 443     -17.422   7.996  19.891  1.00 73.62           N  
ATOM   3460  CA  LEU A 443     -18.656   8.469  19.250  1.00 73.62           C  
ATOM   3461  C   LEU A 443     -19.812   7.531  19.547  1.00 73.62           C  
ATOM   3462  CB  LEU A 443     -18.453   8.602  17.750  1.00 73.62           C  
ATOM   3463  O   LEU A 443     -20.906   7.977  19.906  1.00 73.62           O  
ATOM   3464  CG  LEU A 443     -19.641   9.172  16.953  1.00 73.62           C  
ATOM   3465  CD1 LEU A 443     -19.781  10.672  17.219  1.00 73.62           C  
ATOM   3466  CD2 LEU A 443     -19.469   8.898  15.461  1.00 73.62           C  
ATOM   3467  N   ILE A 444     -19.609   6.305  19.359  1.00 76.56           N  
ATOM   3468  CA  ILE A 444     -20.641   5.293  19.594  1.00 76.56           C  
ATOM   3469  C   ILE A 444     -21.031   5.277  21.062  1.00 76.56           C  
ATOM   3470  CB  ILE A 444     -20.172   3.893  19.141  1.00 76.56           C  
ATOM   3471  O   ILE A 444     -22.203   5.211  21.406  1.00 76.56           O  
ATOM   3472  CG1 ILE A 444     -19.922   3.869  17.625  1.00 76.56           C  
ATOM   3473  CG2 ILE A 444     -21.188   2.824  19.547  1.00 76.56           C  
ATOM   3474  CD1 ILE A 444     -21.141   4.219  16.797  1.00 76.56           C  
ATOM   3475  N   LEU A 445     -20.062   5.340  21.969  1.00 77.44           N  
ATOM   3476  CA  LEU A 445     -20.312   5.383  23.406  1.00 77.44           C  
ATOM   3477  C   LEU A 445     -21.203   6.570  23.766  1.00 77.44           C  
ATOM   3478  CB  LEU A 445     -19.000   5.465  24.172  1.00 77.44           C  
ATOM   3479  O   LEU A 445     -22.141   6.438  24.547  1.00 77.44           O  
ATOM   3480  CG  LEU A 445     -18.109   4.219  24.125  1.00 77.44           C  
ATOM   3481  CD1 LEU A 445     -16.781   4.492  24.812  1.00 77.44           C  
ATOM   3482  CD2 LEU A 445     -18.812   3.033  24.766  1.00 77.44           C  
ATOM   3483  N   LEU A 446     -20.906   7.703  23.250  1.00 69.75           N  
ATOM   3484  CA  LEU A 446     -21.672   8.914  23.516  1.00 69.75           C  
ATOM   3485  C   LEU A 446     -23.094   8.781  23.000  1.00 69.75           C  
ATOM   3486  CB  LEU A 446     -21.000  10.125  22.859  1.00 69.75           C  
ATOM   3487  O   LEU A 446     -24.047   9.195  23.672  1.00 69.75           O  
ATOM   3488  CG  LEU A 446     -19.734  10.648  23.547  1.00 69.75           C  
ATOM   3489  CD1 LEU A 446     -19.031  11.680  22.656  1.00 69.75           C  
ATOM   3490  CD2 LEU A 446     -20.062  11.234  24.906  1.00 69.75           C  
ATOM   3491  N   GLU A 447     -23.203   8.258  21.812  1.00 72.94           N  
ATOM   3492  CA  GLU A 447     -24.531   8.055  21.234  1.00 72.94           C  
ATOM   3493  C   GLU A 447     -25.359   7.074  22.062  1.00 72.94           C  
ATOM   3494  CB  GLU A 447     -24.406   7.547  19.797  1.00 72.94           C  
ATOM   3495  O   GLU A 447     -26.562   7.270  22.250  1.00 72.94           O  
ATOM   3496  CG  GLU A 447     -25.734   7.496  19.047  1.00 72.94           C  
ATOM   3497  CD  GLU A 447     -26.422   8.852  18.938  1.00 72.94           C  
ATOM   3498  OE1 GLU A 447     -27.656   8.898  18.797  1.00 72.94           O  
ATOM   3499  OE2 GLU A 447     -25.703   9.875  19.000  1.00 72.94           O  
ATOM   3500  N   ASN A 448     -24.812   6.027  22.500  1.00 76.62           N  
ATOM   3501  CA  ASN A 448     -25.484   5.066  23.359  1.00 76.62           C  
ATOM   3502  C   ASN A 448     -25.953   5.715  24.656  1.00 76.62           C  
ATOM   3503  CB  ASN A 448     -24.562   3.877  23.656  1.00 76.62           C  
ATOM   3504  O   ASN A 448     -27.062   5.453  25.125  1.00 76.62           O  
ATOM   3505  CG  ASN A 448     -24.469   2.906  22.500  1.00 76.62           C  
ATOM   3506  ND2 ASN A 448     -23.453   2.062  22.516  1.00 76.62           N  
ATOM   3507  OD1 ASN A 448     -25.312   2.912  21.594  1.00 76.62           O  
ATOM   3508  N   GLU A 449     -25.047   6.574  25.234  1.00 70.12           N  
ATOM   3509  CA  GLU A 449     -25.422   7.289  26.453  1.00 70.12           C  
ATOM   3510  C   GLU A 449     -26.625   8.195  26.219  1.00 70.12           C  
ATOM   3511  CB  GLU A 449     -24.234   8.109  26.969  1.00 70.12           C  
ATOM   3512  O   GLU A 449     -27.547   8.227  27.016  1.00 70.12           O  
ATOM   3513  CG  GLU A 449     -24.484   8.758  28.328  1.00 70.12           C  
ATOM   3514  CD  GLU A 449     -24.406   7.777  29.484  1.00 70.12           C  
ATOM   3515  OE1 GLU A 449     -24.953   8.078  30.578  1.00 70.12           O  
ATOM   3516  OE2 GLU A 449     -23.812   6.695  29.312  1.00 70.12           O  
ATOM   3517  N   ARG A 450     -26.484   8.922  25.234  1.00 67.56           N  
ATOM   3518  CA  ARG A 450     -27.547   9.852  24.875  1.00 67.56           C  
ATOM   3519  C   ARG A 450     -28.875   9.117  24.672  1.00 67.56           C  
ATOM   3520  CB  ARG A 450     -27.188  10.633  23.609  1.00 67.56           C  
ATOM   3521  O   ARG A 450     -29.922   9.562  25.141  1.00 67.56           O  
ATOM   3522  CG  ARG A 450     -28.234  11.641  23.172  1.00 67.56           C  
ATOM   3523  CD  ARG A 450     -27.859  12.336  21.875  1.00 67.56           C  
ATOM   3524  NE  ARG A 450     -28.906  13.227  21.406  1.00 67.56           N  
ATOM   3525  NH1 ARG A 450     -27.625  14.227  19.766  1.00 67.56           N  
ATOM   3526  NH2 ARG A 450     -29.797  14.875  20.078  1.00 67.56           N  
ATOM   3527  CZ  ARG A 450     -28.781  14.109  20.422  1.00 67.56           C  
ATOM   3528  N   THR A 451     -28.906   8.094  23.859  1.00 65.12           N  
ATOM   3529  CA  THR A 451     -30.094   7.305  23.547  1.00 65.12           C  
ATOM   3530  C   THR A 451     -30.703   6.715  24.812  1.00 65.12           C  
ATOM   3531  CB  THR A 451     -29.766   6.168  22.562  1.00 65.12           C  
ATOM   3532  O   THR A 451     -31.922   6.785  25.016  1.00 65.12           O  
ATOM   3533  CG2 THR A 451     -31.000   5.367  22.188  1.00 65.12           C  
ATOM   3534  OG1 THR A 451     -29.203   6.734  21.359  1.00 65.12           O  
ATOM   3535  N   LEU A 452     -29.891   6.184  25.625  1.00 67.50           N  
ATOM   3536  CA  LEU A 452     -30.375   5.551  26.844  1.00 67.50           C  
ATOM   3537  C   LEU A 452     -30.844   6.598  27.844  1.00 67.50           C  
ATOM   3538  CB  LEU A 452     -29.266   4.695  27.484  1.00 67.50           C  
ATOM   3539  O   LEU A 452     -31.875   6.406  28.516  1.00 67.50           O  
ATOM   3540  CG  LEU A 452     -28.844   3.451  26.703  1.00 67.50           C  
ATOM   3541  CD1 LEU A 452     -27.688   2.754  27.406  1.00 67.50           C  
ATOM   3542  CD2 LEU A 452     -30.031   2.500  26.531  1.00 67.50           C  
ATOM   3543  N   ASP A 453     -30.125   7.727  28.047  1.00 65.25           N  
ATOM   3544  CA  ASP A 453     -30.500   8.812  28.953  1.00 65.25           C  
ATOM   3545  C   ASP A 453     -31.781   9.492  28.516  1.00 65.25           C  
ATOM   3546  CB  ASP A 453     -29.359   9.836  29.047  1.00 65.25           C  
ATOM   3547  O   ASP A 453     -32.594   9.867  29.359  1.00 65.25           O  
ATOM   3548  CG  ASP A 453     -28.203   9.375  29.906  1.00 65.25           C  
ATOM   3549  OD1 ASP A 453     -28.344   8.359  30.625  1.00 65.25           O  
ATOM   3550  OD2 ASP A 453     -27.141  10.031  29.875  1.00 65.25           O  
ATOM   3551  N   PHE A 454     -31.906   9.766  27.312  1.00 62.09           N  
ATOM   3552  CA  PHE A 454     -33.125  10.375  26.766  1.00 62.09           C  
ATOM   3553  C   PHE A 454     -34.344   9.531  27.094  1.00 62.09           C  
ATOM   3554  CB  PHE A 454     -33.000  10.562  25.250  1.00 62.09           C  
ATOM   3555  O   PHE A 454     -35.375  10.062  27.516  1.00 62.09           O  
ATOM   3556  CG  PHE A 454     -34.188  11.242  24.625  1.00 62.09           C  
ATOM   3557  CD1 PHE A 454     -35.125  10.508  23.938  1.00 62.09           C  
ATOM   3558  CD2 PHE A 454     -34.344  12.617  24.719  1.00 62.09           C  
ATOM   3559  CE1 PHE A 454     -36.219  11.133  23.359  1.00 62.09           C  
ATOM   3560  CE2 PHE A 454     -35.438  13.250  24.141  1.00 62.09           C  
ATOM   3561  CZ  PHE A 454     -36.375  12.508  23.453  1.00 62.09           C  
ATOM   3562  N   HIS A 455     -34.219   8.273  26.891  1.00 62.81           N  
ATOM   3563  CA  HIS A 455     -35.344   7.371  27.156  1.00 62.81           C  
ATOM   3564  C   HIS A 455     -35.656   7.301  28.641  1.00 62.81           C  
ATOM   3565  CB  HIS A 455     -35.031   5.973  26.625  1.00 62.81           C  
ATOM   3566  O   HIS A 455     -36.812   7.277  29.031  1.00 62.81           O  
ATOM   3567  CG  HIS A 455     -35.062   5.879  25.125  1.00 62.81           C  
ATOM   3568  CD2 HIS A 455     -34.062   5.621  24.234  1.00 62.81           C  
ATOM   3569  ND1 HIS A 455     -36.188   6.074  24.391  1.00 62.81           N  
ATOM   3570  CE1 HIS A 455     -35.938   5.934  23.109  1.00 62.81           C  
ATOM   3571  NE2 HIS A 455     -34.625   5.656  22.984  1.00 62.81           N  
ATOM   3572  N   ASP A 456     -34.688   7.270  29.484  1.00 62.75           N  
ATOM   3573  CA  ASP A 456     -34.812   7.258  30.938  1.00 62.75           C  
ATOM   3574  C   ASP A 456     -35.500   8.539  31.438  1.00 62.75           C  
ATOM   3575  CB  ASP A 456     -33.469   7.078  31.609  1.00 62.75           C  
ATOM   3576  O   ASP A 456     -36.312   8.492  32.344  1.00 62.75           O  
ATOM   3577  CG  ASP A 456     -32.938   5.652  31.531  1.00 62.75           C  
ATOM   3578  OD1 ASP A 456     -33.719   4.746  31.141  1.00 62.75           O  
ATOM   3579  OD2 ASP A 456     -31.750   5.438  31.859  1.00 62.75           O  
ATOM   3580  N   LEU A 457     -35.125   9.641  30.828  1.00 59.66           N  
ATOM   3581  CA  LEU A 457     -35.719  10.938  31.172  1.00 59.66           C  
ATOM   3582  C   LEU A 457     -37.188  10.977  30.828  1.00 59.66           C  
ATOM   3583  CB  LEU A 457     -34.969  12.062  30.453  1.00 59.66           C  
ATOM   3584  O   LEU A 457     -38.000  11.516  31.594  1.00 59.66           O  
ATOM   3585  CG  LEU A 457     -33.625  12.484  31.062  1.00 59.66           C  
ATOM   3586  CD1 LEU A 457     -32.875  13.367  30.078  1.00 59.66           C  
ATOM   3587  CD2 LEU A 457     -33.844  13.203  32.375  1.00 59.66           C  
ATOM   3588  N   ASN A 458     -37.562  10.484  29.703  1.00 63.78           N  
ATOM   3589  CA  ASN A 458     -38.969  10.422  29.266  1.00 63.78           C  
ATOM   3590  C   ASN A 458     -39.812   9.562  30.203  1.00 63.78           C  
ATOM   3591  CB  ASN A 458     -39.062   9.883  27.828  1.00 63.78           C  
ATOM   3592  O   ASN A 458     -40.938   9.922  30.531  1.00 63.78           O  
ATOM   3593  CG  ASN A 458     -38.625  10.906  26.797  1.00 63.78           C  
ATOM   3594  ND2 ASN A 458     -38.219  10.430  25.625  1.00 63.78           N  
ATOM   3595  OD1 ASN A 458     -38.688  12.117  27.047  1.00 63.78           O  
ATOM   3596  N   VAL A 459     -39.281   8.453  30.625  1.00 63.00           N  
ATOM   3597  CA  VAL A 459     -39.969   7.559  31.547  1.00 63.00           C  
ATOM   3598  C   VAL A 459     -40.125   8.250  32.906  1.00 63.00           C  
ATOM   3599  CB  VAL A 459     -39.188   6.223  31.719  1.00 63.00           C  
ATOM   3600  O   VAL A 459     -41.188   8.164  33.531  1.00 63.00           O  
ATOM   3601  CG1 VAL A 459     -39.844   5.371  32.812  1.00 63.00           C  
ATOM   3602  CG2 VAL A 459     -39.156   5.461  30.391  1.00 63.00           C  
ATOM   3603  N   LYS A 460     -39.094   8.914  33.344  1.00 62.09           N  
ATOM   3604  CA  LYS A 460     -39.125   9.672  34.594  1.00 62.09           C  
ATOM   3605  C   LYS A 460     -40.188  10.766  34.531  1.00 62.09           C  
ATOM   3606  CB  LYS A 460     -37.750  10.281  34.875  1.00 62.09           C  
ATOM   3607  O   LYS A 460     -40.938  10.969  35.500  1.00 62.09           O  
ATOM   3608  CG  LYS A 460     -37.656  10.969  36.219  1.00 62.09           C  
ATOM   3609  CD  LYS A 460     -36.281  11.500  36.469  1.00 62.09           C  
ATOM   3610  CE  LYS A 460     -36.188  12.234  37.812  1.00 62.09           C  
ATOM   3611  NZ  LYS A 460     -34.812  12.758  38.062  1.00 62.09           N  
ATOM   3612  N   ASN A 461     -40.219  11.508  33.469  1.00 66.06           N  
ATOM   3613  CA  ASN A 461     -41.250  12.547  33.281  1.00 66.06           C  
ATOM   3614  C   ASN A 461     -42.656  11.977  33.344  1.00 66.06           C  
ATOM   3615  CB  ASN A 461     -41.031  13.273  31.938  1.00 66.06           C  
ATOM   3616  O   ASN A 461     -43.531  12.578  33.938  1.00 66.06           O  
ATOM   3617  CG  ASN A 461     -41.812  14.562  31.844  1.00 66.06           C  
ATOM   3618  ND2 ASN A 461     -41.781  15.180  30.672  1.00 66.06           N  
ATOM   3619  OD1 ASN A 461     -42.438  15.000  32.812  1.00 66.06           O  
ATOM   3620  N   LEU A 462     -42.812  10.891  32.719  1.00 67.62           N  
ATOM   3621  CA  LEU A 462     -44.094  10.195  32.719  1.00 67.62           C  
ATOM   3622  C   LEU A 462     -44.469   9.727  34.125  1.00 67.62           C  
ATOM   3623  CB  LEU A 462     -44.062   9.000  31.766  1.00 67.62           C  
ATOM   3624  O   LEU A 462     -45.625   9.836  34.562  1.00 67.62           O  
ATOM   3625  CG  LEU A 462     -45.406   8.281  31.531  1.00 67.62           C  
ATOM   3626  CD1 LEU A 462     -46.438   9.242  30.938  1.00 67.62           C  
ATOM   3627  CD2 LEU A 462     -45.219   7.070  30.625  1.00 67.62           C  
ATOM   3628  N   TYR A 463     -43.531   9.148  34.750  1.00 66.75           N  
ATOM   3629  CA  TYR A 463     -43.688   8.719  36.125  1.00 66.75           C  
ATOM   3630  C   TYR A 463     -44.125   9.883  37.000  1.00 66.75           C  
ATOM   3631  CB  TYR A 463     -42.375   8.133  36.688  1.00 66.75           C  
ATOM   3632  O   TYR A 463     -45.062   9.750  37.812  1.00 66.75           O  
ATOM   3633  CG  TYR A 463     -42.406   7.840  38.156  1.00 66.75           C  
ATOM   3634  CD1 TYR A 463     -41.906   8.750  39.094  1.00 66.75           C  
ATOM   3635  CD2 TYR A 463     -42.938   6.645  38.625  1.00 66.75           C  
ATOM   3636  CE1 TYR A 463     -41.938   8.484  40.438  1.00 66.75           C  
ATOM   3637  CE2 TYR A 463     -42.969   6.367  40.000  1.00 66.75           C  
ATOM   3638  OH  TYR A 463     -42.500   7.020  42.250  1.00 66.75           O  
ATOM   3639  CZ  TYR A 463     -42.469   7.289  40.906  1.00 66.75           C  
ATOM   3640  N   GLU A 464     -43.469  11.023  36.938  1.00 71.31           N  
ATOM   3641  CA  GLU A 464     -43.781  12.219  37.719  1.00 71.31           C  
ATOM   3642  C   GLU A 464     -45.188  12.742  37.375  1.00 71.31           C  
ATOM   3643  CB  GLU A 464     -42.750  13.312  37.469  1.00 71.31           C  
ATOM   3644  O   GLU A 464     -45.906  13.211  38.250  1.00 71.31           O  
ATOM   3645  CG  GLU A 464     -41.375  13.016  38.094  1.00 71.31           C  
ATOM   3646  CD  GLU A 464     -41.438  12.867  39.594  1.00 71.31           C  
ATOM   3647  OE1 GLU A 464     -40.562  12.188  40.156  1.00 71.31           O  
ATOM   3648  OE2 GLU A 464     -42.375  13.438  40.219  1.00 71.31           O  
ATOM   3649  N   LYS A 465     -45.531  12.719  36.125  1.00 77.31           N  
ATOM   3650  CA  LYS A 465     -46.875  13.125  35.688  1.00 77.31           C  
ATOM   3651  C   LYS A 465     -47.969  12.250  36.281  1.00 77.31           C  
ATOM   3652  CB  LYS A 465     -46.938  13.086  34.156  1.00 77.31           C  
ATOM   3653  O   LYS A 465     -48.969  12.750  36.750  1.00 77.31           O  
ATOM   3654  CG  LYS A 465     -48.219  13.680  33.594  1.00 77.31           C  
ATOM   3655  CD  LYS A 465     -48.188  13.703  32.062  1.00 77.31           C  
ATOM   3656  CE  LYS A 465     -49.469  14.273  31.484  1.00 77.31           C  
ATOM   3657  NZ  LYS A 465     -49.438  14.352  29.984  1.00 77.31           N  
ATOM   3658  N   VAL A 466     -47.719  10.906  36.219  1.00 75.38           N  
ATOM   3659  CA  VAL A 466     -48.656   9.930  36.781  1.00 75.38           C  
ATOM   3660  C   VAL A 466     -48.750  10.086  38.281  1.00 75.38           C  
ATOM   3661  CB  VAL A 466     -48.250   8.484  36.406  1.00 75.38           C  
ATOM   3662  O   VAL A 466     -49.844  10.047  38.844  1.00 75.38           O  
ATOM   3663  CG1 VAL A 466     -49.125   7.477  37.156  1.00 75.38           C  
ATOM   3664  CG2 VAL A 466     -48.375   8.258  34.906  1.00 75.38           C  
ATOM   3665  N   LYS A 467     -47.656  10.250  38.906  1.00 79.19           N  
ATOM   3666  CA  LYS A 467     -47.594  10.484  40.344  1.00 79.19           C  
ATOM   3667  C   LYS A 467     -48.375  11.734  40.719  1.00 79.19           C  
ATOM   3668  CB  LYS A 467     -46.125  10.609  40.812  1.00 79.19           C  
ATOM   3669  O   LYS A 467     -49.125  11.734  41.688  1.00 79.19           O  
ATOM   3670  CG  LYS A 467     -45.969  10.758  42.312  1.00 79.19           C  
ATOM   3671  CD  LYS A 467     -44.531  10.828  42.719  1.00 79.19           C  
ATOM   3672  CE  LYS A 467     -44.375  11.000  44.219  1.00 79.19           C  
ATOM   3673  NZ  LYS A 467     -42.938  11.039  44.625  1.00 79.19           N  
ATOM   3674  N   SER A 468     -48.219  12.766  39.969  1.00 84.38           N  
ATOM   3675  CA  SER A 468     -48.906  14.039  40.188  1.00 84.38           C  
ATOM   3676  C   SER A 468     -50.406  13.906  40.000  1.00 84.38           C  
ATOM   3677  CB  SER A 468     -48.344  15.125  39.281  1.00 84.38           C  
ATOM   3678  O   SER A 468     -51.188  14.508  40.750  1.00 84.38           O  
ATOM   3679  OG  SER A 468     -49.062  16.328  39.438  1.00 84.38           O  
ATOM   3680  N   GLN A 469     -50.844  13.141  39.031  1.00 84.81           N  
ATOM   3681  CA  GLN A 469     -52.250  12.914  38.719  1.00 84.81           C  
ATOM   3682  C   GLN A 469     -52.938  12.094  39.781  1.00 84.81           C  
ATOM   3683  CB  GLN A 469     -52.375  12.219  37.344  1.00 84.81           C  
ATOM   3684  O   GLN A 469     -54.062  12.391  40.188  1.00 84.81           O  
ATOM   3685  CG  GLN A 469     -52.094  13.125  36.156  1.00 84.81           C  
ATOM   3686  CD  GLN A 469     -52.344  12.453  34.844  1.00 84.81           C  
ATOM   3687  NE2 GLN A 469     -53.000  13.180  33.906  1.00 84.81           N  
ATOM   3688  OE1 GLN A 469     -51.969  11.289  34.625  1.00 84.81           O  
ATOM   3689  N   LEU A 470     -52.219  10.992  40.281  1.00 84.00           N  
ATOM   3690  CA  LEU A 470     -52.812   9.992  41.188  1.00 84.00           C  
ATOM   3691  C   LEU A 470     -52.719  10.461  42.625  1.00 84.00           C  
ATOM   3692  CB  LEU A 470     -52.062   8.656  41.031  1.00 84.00           C  
ATOM   3693  O   LEU A 470     -53.594  10.102  43.438  1.00 84.00           O  
ATOM   3694  CG  LEU A 470     -52.219   7.945  39.688  1.00 84.00           C  
ATOM   3695  CD1 LEU A 470     -51.344   6.695  39.625  1.00 84.00           C  
ATOM   3696  CD2 LEU A 470     -53.688   7.590  39.438  1.00 84.00           C  
ATOM   3697  N   ARG A 471     -51.906  11.281  43.000  1.00 87.00           N  
ATOM   3698  CA  ARG A 471     -51.750  11.844  44.344  1.00 87.00           C  
ATOM   3699  C   ARG A 471     -52.062  10.805  45.406  1.00 87.00           C  
ATOM   3700  CB  ARG A 471     -52.656  13.078  44.531  1.00 87.00           C  
ATOM   3701  O   ARG A 471     -51.469   9.727  45.438  1.00 87.00           O  
ATOM   3702  CG  ARG A 471     -52.281  14.234  43.625  1.00 87.00           C  
ATOM   3703  CD  ARG A 471     -53.188  15.430  43.844  1.00 87.00           C  
ATOM   3704  NE  ARG A 471     -52.875  16.531  42.938  1.00 87.00           N  
ATOM   3705  NH1 ARG A 471     -54.500  17.953  43.750  1.00 87.00           N  
ATOM   3706  NH2 ARG A 471     -53.125  18.641  42.031  1.00 87.00           N  
ATOM   3707  CZ  ARG A 471     -53.500  17.703  42.906  1.00 87.00           C  
ATOM   3708  N   ASN A 472     -52.938  11.078  46.344  1.00 85.94           N  
ATOM   3709  CA  ASN A 472     -53.219  10.188  47.469  1.00 85.94           C  
ATOM   3710  C   ASN A 472     -54.281   9.141  47.094  1.00 85.94           C  
ATOM   3711  CB  ASN A 472     -53.688  10.992  48.688  1.00 85.94           C  
ATOM   3712  O   ASN A 472     -54.781   8.414  47.969  1.00 85.94           O  
ATOM   3713  CG  ASN A 472     -54.812  11.969  48.344  1.00 85.94           C  
ATOM   3714  ND2 ASN A 472     -55.438  12.508  49.375  1.00 85.94           N  
ATOM   3715  OD1 ASN A 472     -55.094  12.242  47.188  1.00 85.94           O  
ATOM   3716  N   ASN A 473     -54.719   9.094  45.812  1.00 84.88           N  
ATOM   3717  CA  ASN A 473     -55.656   8.109  45.312  1.00 84.88           C  
ATOM   3718  C   ASN A 473     -54.969   6.785  44.969  1.00 84.88           C  
ATOM   3719  CB  ASN A 473     -56.375   8.648  44.062  1.00 84.88           C  
ATOM   3720  O   ASN A 473     -55.625   5.781  44.719  1.00 84.88           O  
ATOM   3721  CG  ASN A 473     -57.438   9.664  44.375  1.00 84.88           C  
ATOM   3722  ND2 ASN A 473     -57.875  10.414  43.375  1.00 84.88           N  
ATOM   3723  OD1 ASN A 473     -57.875   9.773  45.531  1.00 84.88           O  
ATOM   3724  N   ALA A 474     -53.594   6.754  45.062  1.00 84.19           N  
ATOM   3725  CA  ALA A 474     -52.812   5.555  44.812  1.00 84.19           C  
ATOM   3726  C   ALA A 474     -51.562   5.500  45.688  1.00 84.19           C  
ATOM   3727  CB  ALA A 474     -52.375   5.512  43.344  1.00 84.19           C  
ATOM   3728  O   ALA A 474     -51.094   6.535  46.156  1.00 84.19           O  
ATOM   3729  N   LYS A 475     -51.156   4.355  46.094  1.00 81.19           N  
ATOM   3730  CA  LYS A 475     -49.938   4.117  46.875  1.00 81.19           C  
ATOM   3731  C   LYS A 475     -48.812   3.668  45.969  1.00 81.19           C  
ATOM   3732  CB  LYS A 475     -50.219   3.068  47.938  1.00 81.19           C  
ATOM   3733  O   LYS A 475     -48.969   2.822  45.094  1.00 81.19           O  
ATOM   3734  CG  LYS A 475     -48.969   2.707  48.750  1.00 81.19           C  
ATOM   3735  CD  LYS A 475     -49.250   1.566  49.719  1.00 81.19           C  
ATOM   3736  CE  LYS A 475     -48.031   1.214  50.562  1.00 81.19           C  
ATOM   3737  NZ  LYS A 475     -48.281   0.076  51.500  1.00 81.19           N  
ATOM   3738  N   GLU A 476     -47.750   4.320  46.281  1.00 78.56           N  
ATOM   3739  CA  GLU A 476     -46.562   3.928  45.531  1.00 78.56           C  
ATOM   3740  C   GLU A 476     -45.969   2.611  46.062  1.00 78.56           C  
ATOM   3741  CB  GLU A 476     -45.500   5.027  45.594  1.00 78.56           C  
ATOM   3742  O   GLU A 476     -45.688   2.490  47.250  1.00 78.56           O  
ATOM   3743  CG  GLU A 476     -45.562   6.012  44.438  1.00 78.56           C  
ATOM   3744  CD  GLU A 476     -44.500   7.102  44.531  1.00 78.56           C  
ATOM   3745  OE1 GLU A 476     -44.438   7.973  43.625  1.00 78.56           O  
ATOM   3746  OE2 GLU A 476     -43.719   7.086  45.500  1.00 78.56           O  
ATOM   3747  N   ILE A 477     -46.094   1.663  45.188  1.00 68.12           N  
ATOM   3748  CA  ILE A 477     -45.719   0.309  45.594  1.00 68.12           C  
ATOM   3749  C   ILE A 477     -44.281   0.026  45.188  1.00 68.12           C  
ATOM   3750  CB  ILE A 477     -46.656  -0.740  44.969  1.00 68.12           C  
ATOM   3751  O   ILE A 477     -43.688  -0.963  45.625  1.00 68.12           O  
ATOM   3752  CG1 ILE A 477     -48.125  -0.344  45.219  1.00 68.12           C  
ATOM   3753  CG2 ILE A 477     -46.375  -2.133  45.531  1.00 68.12           C  
ATOM   3754  CD1 ILE A 477     -49.125  -1.157  44.406  1.00 68.12           C  
ATOM   3755  N   GLY A 478     -43.656   1.272  44.562  1.00 56.09           N  
ATOM   3756  CA  GLY A 478     -42.250   1.094  44.156  1.00 56.09           C  
ATOM   3757  C   GLY A 478     -42.125   0.493  42.781  1.00 56.09           C  
ATOM   3758  O   GLY A 478     -43.094  -0.002  42.219  1.00 56.09           O  
ATOM   3759  N   ASN A 479     -40.969   0.800  42.000  1.00 52.47           N  
ATOM   3760  CA  ASN A 479     -40.688   0.268  40.656  1.00 52.47           C  
ATOM   3761  C   ASN A 479     -41.531   0.934  39.594  1.00 52.47           C  
ATOM   3762  CB  ASN A 479     -40.875  -1.249  40.656  1.00 52.47           C  
ATOM   3763  O   ASN A 479     -41.938   0.280  38.625  1.00 52.47           O  
ATOM   3764  CG  ASN A 479     -39.906  -1.981  41.562  1.00 52.47           C  
ATOM   3765  ND2 ASN A 479     -40.281  -3.182  41.969  1.00 52.47           N  
ATOM   3766  OD1 ASN A 479     -38.812  -1.474  41.875  1.00 52.47           O  
ATOM   3767  N   GLY A 480     -41.938   2.271  39.938  1.00 59.62           N  
ATOM   3768  CA  GLY A 480     -42.656   2.996  38.906  1.00 59.62           C  
ATOM   3769  C   GLY A 480     -44.094   2.553  38.781  1.00 59.62           C  
ATOM   3770  O   GLY A 480     -44.781   2.840  37.812  1.00 59.62           O  
ATOM   3771  N   CYS A 481     -44.562   1.776  39.875  1.00 64.69           N  
ATOM   3772  CA  CYS A 481     -45.938   1.264  39.906  1.00 64.69           C  
ATOM   3773  C   CYS A 481     -46.750   1.952  41.000  1.00 64.69           C  
ATOM   3774  CB  CYS A 481     -45.938  -0.248  40.125  1.00 64.69           C  
ATOM   3775  O   CYS A 481     -46.219   2.344  42.031  1.00 64.69           O  
ATOM   3776  SG  CYS A 481     -45.125  -1.184  38.812  1.00 64.69           S  
ATOM   3777  N   PHE A 482     -48.062   2.062  40.688  1.00 72.94           N  
ATOM   3778  CA  PHE A 482     -49.031   2.664  41.625  1.00 72.94           C  
ATOM   3779  C   PHE A 482     -50.188   1.719  41.875  1.00 72.94           C  
ATOM   3780  CB  PHE A 482     -49.531   3.996  41.062  1.00 72.94           C  
ATOM   3781  O   PHE A 482     -50.688   1.089  40.938  1.00 72.94           O  
ATOM   3782  CG  PHE A 482     -48.438   5.012  40.812  1.00 72.94           C  
ATOM   3783  CD1 PHE A 482     -48.062   5.898  41.812  1.00 72.94           C  
ATOM   3784  CD2 PHE A 482     -47.812   5.074  39.594  1.00 72.94           C  
ATOM   3785  CE1 PHE A 482     -47.062   6.840  41.594  1.00 72.94           C  
ATOM   3786  CE2 PHE A 482     -46.812   6.012  39.344  1.00 72.94           C  
ATOM   3787  CZ  PHE A 482     -46.438   6.891  40.344  1.00 72.94           C  
ATOM   3788  N   GLU A 483     -50.312   1.485  43.156  1.00 79.56           N  
ATOM   3789  CA  GLU A 483     -51.500   0.718  43.531  1.00 79.56           C  
ATOM   3790  C   GLU A 483     -52.656   1.638  43.906  1.00 79.56           C  
ATOM   3791  CB  GLU A 483     -51.188  -0.222  44.688  1.00 79.56           C  
ATOM   3792  O   GLU A 483     -52.531   2.486  44.781  1.00 79.56           O  
ATOM   3793  CG  GLU A 483     -52.312  -1.183  45.031  1.00 79.56           C  
ATOM   3794  CD  GLU A 483     -51.969  -2.131  46.188  1.00 79.56           C  
ATOM   3795  OE1 GLU A 483     -52.656  -3.178  46.312  1.00 79.56           O  
ATOM   3796  OE2 GLU A 483     -51.031  -1.821  46.938  1.00 79.56           O  
ATOM   3797  N   PHE A 484     -53.844   1.451  43.062  1.00 80.88           N  
ATOM   3798  CA  PHE A 484     -54.969   2.338  43.281  1.00 80.88           C  
ATOM   3799  C   PHE A 484     -55.719   1.981  44.562  1.00 80.88           C  
ATOM   3800  CB  PHE A 484     -55.938   2.266  42.062  1.00 80.88           C  
ATOM   3801  O   PHE A 484     -55.906   0.803  44.875  1.00 80.88           O  
ATOM   3802  CG  PHE A 484     -55.344   2.857  40.812  1.00 80.88           C  
ATOM   3803  CD1 PHE A 484     -55.500   4.211  40.531  1.00 80.88           C  
ATOM   3804  CD2 PHE A 484     -54.688   2.055  39.906  1.00 80.88           C  
ATOM   3805  CE1 PHE A 484     -54.969   4.762  39.375  1.00 80.88           C  
ATOM   3806  CE2 PHE A 484     -54.156   2.596  38.719  1.00 80.88           C  
ATOM   3807  CZ  PHE A 484     -54.312   3.949  38.469  1.00 80.88           C  
ATOM   3808  N   TYR A 485     -56.125   2.932  45.344  1.00 79.75           N  
ATOM   3809  CA  TYR A 485     -56.938   2.758  46.531  1.00 79.75           C  
ATOM   3810  C   TYR A 485     -58.438   2.734  46.188  1.00 79.75           C  
ATOM   3811  CB  TYR A 485     -56.656   3.877  47.531  1.00 79.75           C  
ATOM   3812  O   TYR A 485     -59.281   2.578  47.062  1.00 79.75           O  
ATOM   3813  CG  TYR A 485     -55.312   3.764  48.219  1.00 79.75           C  
ATOM   3814  CD1 TYR A 485     -55.031   2.689  49.062  1.00 79.75           C  
ATOM   3815  CD2 TYR A 485     -54.344   4.730  48.000  1.00 79.75           C  
ATOM   3816  CE1 TYR A 485     -53.781   2.582  49.688  1.00 79.75           C  
ATOM   3817  CE2 TYR A 485     -53.094   4.633  48.625  1.00 79.75           C  
ATOM   3818  OH  TYR A 485     -51.594   3.455  50.062  1.00 79.75           O  
ATOM   3819  CZ  TYR A 485     -52.844   3.557  49.469  1.00 79.75           C  
ATOM   3820  N   HIS A 486     -58.781   2.920  44.844  1.00 81.25           N  
ATOM   3821  CA  HIS A 486     -60.125   2.869  44.312  1.00 81.25           C  
ATOM   3822  C   HIS A 486     -60.219   1.924  43.125  1.00 81.25           C  
ATOM   3823  CB  HIS A 486     -60.594   4.270  43.906  1.00 81.25           C  
ATOM   3824  O   HIS A 486     -59.188   1.557  42.531  1.00 81.25           O  
ATOM   3825  CG  HIS A 486     -59.812   4.867  42.812  1.00 81.25           C  
ATOM   3826  CD2 HIS A 486     -58.781   5.730  42.812  1.00 81.25           C  
ATOM   3827  ND1 HIS A 486     -60.062   4.594  41.469  1.00 81.25           N  
ATOM   3828  CE1 HIS A 486     -59.219   5.262  40.719  1.00 81.25           C  
ATOM   3829  NE2 HIS A 486     -58.406   5.961  41.500  1.00 81.25           N  
ATOM   3830  N   LYS A 487     -61.406   1.400  42.875  1.00 80.19           N  
ATOM   3831  CA  LYS A 487     -61.625   0.608  41.688  1.00 80.19           C  
ATOM   3832  C   LYS A 487     -61.406   1.458  40.406  1.00 80.19           C  
ATOM   3833  CB  LYS A 487     -63.000  -0.021  41.688  1.00 80.19           C  
ATOM   3834  O   LYS A 487     -61.969   2.553  40.312  1.00 80.19           O  
ATOM   3835  CG  LYS A 487     -63.188  -1.150  42.688  1.00 80.19           C  
ATOM   3836  CD  LYS A 487     -64.562  -1.792  42.562  1.00 80.19           C  
ATOM   3837  CE  LYS A 487     -64.750  -2.838  43.656  1.00 80.19           C  
ATOM   3838  NZ  LYS A 487     -66.125  -3.441  43.594  1.00 80.19           N  
ATOM   3839  N   CYS A 488     -60.438   1.008  39.656  1.00 78.06           N  
ATOM   3840  CA  CYS A 488     -60.156   1.735  38.438  1.00 78.06           C  
ATOM   3841  C   CYS A 488     -60.500   0.909  37.188  1.00 78.06           C  
ATOM   3842  CB  CYS A 488     -58.656   2.113  38.375  1.00 78.06           C  
ATOM   3843  O   CYS A 488     -59.844  -0.077  36.875  1.00 78.06           O  
ATOM   3844  SG  CYS A 488     -58.250   3.285  37.062  1.00 78.06           S  
ATOM   3845  N   ASP A 489     -61.625   1.205  36.500  1.00 75.12           N  
ATOM   3846  CA  ASP A 489     -62.062   0.512  35.312  1.00 75.12           C  
ATOM   3847  C   ASP A 489     -61.312   0.985  34.094  1.00 75.12           C  
ATOM   3848  CB  ASP A 489     -63.594   0.723  35.094  1.00 75.12           C  
ATOM   3849  O   ASP A 489     -60.406   1.826  34.188  1.00 75.12           O  
ATOM   3850  CG  ASP A 489     -63.969   2.184  34.938  1.00 75.12           C  
ATOM   3851  OD1 ASP A 489     -63.062   3.043  34.875  1.00 75.12           O  
ATOM   3852  OD2 ASP A 489     -65.188   2.479  34.875  1.00 75.12           O  
ATOM   3853  N   ASN A 490     -61.438   0.402  32.906  1.00 71.56           N  
ATOM   3854  CA  ASN A 490     -60.750   0.697  31.641  1.00 71.56           C  
ATOM   3855  C   ASN A 490     -60.812   2.182  31.297  1.00 71.56           C  
ATOM   3856  CB  ASN A 490     -61.344  -0.139  30.500  1.00 71.56           C  
ATOM   3857  O   ASN A 490     -59.875   2.748  30.766  1.00 71.56           O  
ATOM   3858  CG  ASN A 490     -60.906  -1.590  30.562  1.00 71.56           C  
ATOM   3859  ND2 ASN A 490     -61.594  -2.445  29.812  1.00 71.56           N  
ATOM   3860  OD1 ASN A 490     -59.969  -1.938  31.266  1.00 71.56           O  
ATOM   3861  N   GLU A 491     -61.938   2.830  31.641  1.00 74.62           N  
ATOM   3862  CA  GLU A 491     -62.125   4.258  31.422  1.00 74.62           C  
ATOM   3863  C   GLU A 491     -61.250   5.090  32.344  1.00 74.62           C  
ATOM   3864  CB  GLU A 491     -63.594   4.629  31.656  1.00 74.62           C  
ATOM   3865  O   GLU A 491     -60.688   6.109  31.922  1.00 74.62           O  
ATOM   3866  CG  GLU A 491     -63.969   6.047  31.234  1.00 74.62           C  
ATOM   3867  CD  GLU A 491     -65.438   6.395  31.453  1.00 74.62           C  
ATOM   3868  OE1 GLU A 491     -65.812   7.566  31.234  1.00 74.62           O  
ATOM   3869  OE2 GLU A 491     -66.188   5.492  31.859  1.00 74.62           O  
ATOM   3870  N   CYS A 492     -61.094   4.723  33.594  1.00 77.69           N  
ATOM   3871  CA  CYS A 492     -60.219   5.324  34.594  1.00 77.69           C  
ATOM   3872  C   CYS A 492     -58.750   5.148  34.188  1.00 77.69           C  
ATOM   3873  CB  CYS A 492     -60.469   4.707  35.969  1.00 77.69           C  
ATOM   3874  O   CYS A 492     -57.969   6.102  34.250  1.00 77.69           O  
ATOM   3875  SG  CYS A 492     -59.281   5.254  37.219  1.00 77.69           S  
ATOM   3876  N   MET A 493     -58.375   3.986  33.719  1.00 73.75           N  
ATOM   3877  CA  MET A 493     -57.031   3.688  33.250  1.00 73.75           C  
ATOM   3878  C   MET A 493     -56.688   4.512  32.031  1.00 73.75           C  
ATOM   3879  CB  MET A 493     -56.875   2.197  32.938  1.00 73.75           C  
ATOM   3880  O   MET A 493     -55.562   4.992  31.891  1.00 73.75           O  
ATOM   3881  CG  MET A 493     -56.906   1.310  34.188  1.00 73.75           C  
ATOM   3882  SD  MET A 493     -55.562   1.675  35.375  1.00 73.75           S  
ATOM   3883  CE  MET A 493     -54.344   0.415  34.875  1.00 73.75           C  
ATOM   3884  N   GLU A 494     -57.594   4.723  31.156  1.00 72.62           N  
ATOM   3885  CA  GLU A 494     -57.469   5.527  29.953  1.00 72.62           C  
ATOM   3886  C   GLU A 494     -57.312   7.012  30.281  1.00 72.62           C  
ATOM   3887  CB  GLU A 494     -58.656   5.305  29.016  1.00 72.62           C  
ATOM   3888  O   GLU A 494     -56.594   7.738  29.609  1.00 72.62           O  
ATOM   3889  CG  GLU A 494     -58.562   4.027  28.203  1.00 72.62           C  
ATOM   3890  CD  GLU A 494     -57.438   4.051  27.172  1.00 72.62           C  
ATOM   3891  OE1 GLU A 494     -56.875   2.977  26.859  1.00 72.62           O  
ATOM   3892  OE2 GLU A 494     -57.094   5.156  26.688  1.00 72.62           O  
ATOM   3893  N   SER A 495     -57.938   7.434  31.312  1.00 78.94           N  
ATOM   3894  CA  SER A 495     -57.875   8.812  31.797  1.00 78.94           C  
ATOM   3895  C   SER A 495     -56.500   9.117  32.406  1.00 78.94           C  
ATOM   3896  CB  SER A 495     -58.969   9.078  32.812  1.00 78.94           C  
ATOM   3897  O   SER A 495     -56.000  10.234  32.281  1.00 78.94           O  
ATOM   3898  OG  SER A 495     -58.719   8.375  34.031  1.00 78.94           O  
ATOM   3899  N   VAL A 496     -55.875   8.188  33.062  1.00 76.69           N  
ATOM   3900  CA  VAL A 496     -54.500   8.281  33.594  1.00 76.69           C  
ATOM   3901  C   VAL A 496     -53.500   8.289  32.438  1.00 76.69           C  
ATOM   3902  CB  VAL A 496     -54.188   7.121  34.562  1.00 76.69           C  
ATOM   3903  O   VAL A 496     -52.562   9.094  32.438  1.00 76.69           O  
ATOM   3904  CG1 VAL A 496     -52.750   7.188  35.031  1.00 76.69           C  
ATOM   3905  CG2 VAL A 496     -55.156   7.160  35.750  1.00 76.69           C  
ATOM   3906  N   LYS A 497     -53.812   7.469  31.406  1.00 69.62           N  
ATOM   3907  CA  LYS A 497     -52.969   7.387  30.203  1.00 69.62           C  
ATOM   3908  C   LYS A 497     -53.031   8.688  29.422  1.00 69.62           C  
ATOM   3909  CB  LYS A 497     -53.438   6.223  29.328  1.00 69.62           C  
ATOM   3910  O   LYS A 497     -52.031   9.148  28.891  1.00 69.62           O  
ATOM   3911  CG  LYS A 497     -52.562   5.996  28.109  1.00 69.62           C  
ATOM   3912  CD  LYS A 497     -53.094   4.852  27.250  1.00 69.62           C  
ATOM   3913  CE  LYS A 497     -52.344   4.754  25.922  1.00 69.62           C  
ATOM   3914  NZ  LYS A 497     -52.875   3.672  25.047  1.00 69.62           N  
ATOM   3915  N   ASN A 498     -54.188   9.406  29.281  1.00 74.69           N  
ATOM   3916  CA  ASN A 498     -54.406  10.594  28.469  1.00 74.69           C  
ATOM   3917  C   ASN A 498     -54.219  11.875  29.266  1.00 74.69           C  
ATOM   3918  CB  ASN A 498     -55.844  10.562  27.891  1.00 74.69           C  
ATOM   3919  O   ASN A 498     -54.375  12.977  28.734  1.00 74.69           O  
ATOM   3920  CG  ASN A 498     -56.000   9.508  26.812  1.00 74.69           C  
ATOM   3921  ND2 ASN A 498     -57.250   9.102  26.562  1.00 74.69           N  
ATOM   3922  OD1 ASN A 498     -55.031   9.070  26.203  1.00 74.69           O  
ATOM   3923  N   GLY A 499     -53.781  11.656  30.562  1.00 81.62           N  
ATOM   3924  CA  GLY A 499     -53.500  12.805  31.406  1.00 81.62           C  
ATOM   3925  C   GLY A 499     -54.750  13.547  31.844  1.00 81.62           C  
ATOM   3926  O   GLY A 499     -54.656  14.734  32.188  1.00 81.62           O  
ATOM   3927  N   THR A 500     -55.969  13.047  31.719  1.00 86.81           N  
ATOM   3928  CA  THR A 500     -57.250  13.648  32.031  1.00 86.81           C  
ATOM   3929  C   THR A 500     -57.844  13.000  33.281  1.00 86.81           C  
ATOM   3930  CB  THR A 500     -58.250  13.539  30.875  1.00 86.81           C  
ATOM   3931  O   THR A 500     -59.062  13.031  33.500  1.00 86.81           O  
ATOM   3932  CG2 THR A 500     -57.781  14.344  29.672  1.00 86.81           C  
ATOM   3933  OG1 THR A 500     -58.375  12.164  30.500  1.00 86.81           O  
ATOM   3934  N   TYR A 501     -57.031  12.406  34.156  1.00 83.88           N  
ATOM   3935  CA  TYR A 501     -57.469  11.742  35.375  1.00 83.88           C  
ATOM   3936  C   TYR A 501     -58.156  12.727  36.312  1.00 83.88           C  
ATOM   3937  CB  TYR A 501     -56.281  11.086  36.094  1.00 83.88           C  
ATOM   3938  O   TYR A 501     -57.594  13.789  36.625  1.00 83.88           O  
ATOM   3939  CG  TYR A 501     -56.656  10.359  37.344  1.00 83.88           C  
ATOM   3940  CD1 TYR A 501     -56.406  10.922  38.594  1.00 83.88           C  
ATOM   3941  CD2 TYR A 501     -57.250   9.102  37.312  1.00 83.88           C  
ATOM   3942  CE1 TYR A 501     -56.719  10.258  39.781  1.00 83.88           C  
ATOM   3943  CE2 TYR A 501     -57.594   8.430  38.469  1.00 83.88           C  
ATOM   3944  OH  TYR A 501     -57.656   8.344  40.844  1.00 83.88           O  
ATOM   3945  CZ  TYR A 501     -57.312   9.008  39.688  1.00 83.88           C  
ATOM   3946  N   ASN A 502     -59.469  12.484  36.656  1.00 87.19           N  
ATOM   3947  CA  ASN A 502     -60.281  13.320  37.562  1.00 87.19           C  
ATOM   3948  C   ASN A 502     -60.062  12.930  39.000  1.00 87.19           C  
ATOM   3949  CB  ASN A 502     -61.750  13.250  37.188  1.00 87.19           C  
ATOM   3950  O   ASN A 502     -60.719  11.992  39.500  1.00 87.19           O  
ATOM   3951  CG  ASN A 502     -62.594  14.273  37.906  1.00 87.19           C  
ATOM   3952  ND2 ASN A 502     -63.812  14.484  37.469  1.00 87.19           N  
ATOM   3953  OD1 ASN A 502     -62.125  14.875  38.906  1.00 87.19           O  
ATOM   3954  N   TYR A 503     -59.125  13.625  39.656  1.00 85.50           N  
ATOM   3955  CA  TYR A 503     -58.688  13.305  41.000  1.00 85.50           C  
ATOM   3956  C   TYR A 503     -59.844  13.336  42.000  1.00 85.50           C  
ATOM   3957  CB  TYR A 503     -57.594  14.281  41.469  1.00 85.50           C  
ATOM   3958  O   TYR A 503     -60.031  12.391  42.781  1.00 85.50           O  
ATOM   3959  CG  TYR A 503     -57.281  14.219  42.938  1.00 85.50           C  
ATOM   3960  CD1 TYR A 503     -57.875  15.125  43.812  1.00 85.50           C  
ATOM   3961  CD2 TYR A 503     -56.406  13.258  43.438  1.00 85.50           C  
ATOM   3962  CE1 TYR A 503     -57.594  15.070  45.188  1.00 85.50           C  
ATOM   3963  CE2 TYR A 503     -56.125  13.203  44.812  1.00 85.50           C  
ATOM   3964  OH  TYR A 503     -56.438  14.055  47.031  1.00 85.50           O  
ATOM   3965  CZ  TYR A 503     -56.719  14.109  45.656  1.00 85.50           C  
ATOM   3966  N   PRO A 504     -60.750  14.359  41.938  1.00 86.62           N  
ATOM   3967  CA  PRO A 504     -61.844  14.492  42.906  1.00 86.62           C  
ATOM   3968  C   PRO A 504     -62.875  13.383  42.812  1.00 86.62           C  
ATOM   3969  CB  PRO A 504     -62.469  15.859  42.594  1.00 86.62           C  
ATOM   3970  O   PRO A 504     -63.531  13.031  43.781  1.00 86.62           O  
ATOM   3971  CG  PRO A 504     -61.375  16.594  41.844  1.00 86.62           C  
ATOM   3972  CD  PRO A 504     -60.531  15.602  41.125  1.00 86.62           C  
ATOM   3973  N   LYS A 505     -63.000  12.867  41.719  1.00 86.62           N  
ATOM   3974  CA  LYS A 505     -64.000  11.820  41.438  1.00 86.62           C  
ATOM   3975  C   LYS A 505     -63.688  10.562  42.250  1.00 86.62           C  
ATOM   3976  CB  LYS A 505     -64.000  11.484  39.938  1.00 86.62           C  
ATOM   3977  O   LYS A 505     -64.625   9.898  42.750  1.00 86.62           O  
ATOM   3978  CG  LYS A 505     -65.062  10.445  39.562  1.00 86.62           C  
ATOM   3979  CD  LYS A 505     -65.062  10.156  38.062  1.00 86.62           C  
ATOM   3980  CE  LYS A 505     -66.000   9.055  37.688  1.00 86.62           C  
ATOM   3981  NZ  LYS A 505     -66.000   8.773  36.219  1.00 86.62           N  
ATOM   3982  N   TYR A 506     -62.375  10.219  42.594  1.00 84.06           N  
ATOM   3983  CA  TYR A 506     -61.969   8.945  43.188  1.00 84.06           C  
ATOM   3984  C   TYR A 506     -61.406   9.156  44.562  1.00 84.06           C  
ATOM   3985  CB  TYR A 506     -60.938   8.250  42.281  1.00 84.06           C  
ATOM   3986  O   TYR A 506     -60.969   8.203  45.219  1.00 84.06           O  
ATOM   3987  CG  TYR A 506     -61.406   7.965  40.875  1.00 84.06           C  
ATOM   3988  CD1 TYR A 506     -62.344   6.945  40.656  1.00 84.06           C  
ATOM   3989  CD2 TYR A 506     -60.969   8.711  39.812  1.00 84.06           C  
ATOM   3990  CE1 TYR A 506     -62.781   6.676  39.375  1.00 84.06           C  
ATOM   3991  CE2 TYR A 506     -61.406   8.445  38.500  1.00 84.06           C  
ATOM   3992  OH  TYR A 506     -62.750   7.168  37.031  1.00 84.06           O  
ATOM   3993  CZ  TYR A 506     -62.312   7.430  38.312  1.00 84.06           C  
ATOM   3994  N   SER A 507     -61.406  10.352  45.031  1.00 82.06           N  
ATOM   3995  CA  SER A 507     -60.812  10.758  46.312  1.00 82.06           C  
ATOM   3996  C   SER A 507     -61.562  10.188  47.500  1.00 82.06           C  
ATOM   3997  CB  SER A 507     -60.750  12.281  46.406  1.00 82.06           C  
ATOM   3998  O   SER A 507     -60.969   9.781  48.500  1.00 82.06           O  
ATOM   3999  OG  SER A 507     -60.188  12.680  47.656  1.00 82.06           O  
ATOM   4000  N   GLU A 508     -62.938  10.117  47.344  1.00 80.19           N  
ATOM   4001  CA  GLU A 508     -63.812   9.656  48.438  1.00 80.19           C  
ATOM   4002  C   GLU A 508     -63.688   8.148  48.656  1.00 80.19           C  
ATOM   4003  CB  GLU A 508     -65.250  10.016  48.125  1.00 80.19           C  
ATOM   4004  O   GLU A 508     -63.562   7.691  49.781  1.00 80.19           O  
ATOM   4005  CG  GLU A 508     -65.625  11.484  48.344  1.00 80.19           C  
ATOM   4006  CD  GLU A 508     -67.062  11.781  48.312  1.00 80.19           C  
ATOM   4007  OE1 GLU A 508     -67.500  12.930  48.625  1.00 80.19           O  
ATOM   4008  OE2 GLU A 508     -67.875  10.852  48.000  1.00 80.19           O  
ATOM   4009  N   GLU A 509     -63.625   7.406  47.531  1.00 80.31           N  
ATOM   4010  CA  GLU A 509     -63.469   5.961  47.531  1.00 80.31           C  
ATOM   4011  C   GLU A 509     -62.062   5.582  48.000  1.00 80.31           C  
ATOM   4012  CB  GLU A 509     -63.719   5.379  46.125  1.00 80.31           C  
ATOM   4013  O   GLU A 509     -61.875   4.598  48.719  1.00 80.31           O  
ATOM   4014  CG  GLU A 509     -63.750   3.859  46.094  1.00 80.31           C  
ATOM   4015  CD  GLU A 509     -64.000   3.297  44.719  1.00 80.31           C  
ATOM   4016  OE1 GLU A 509     -64.062   2.057  44.562  1.00 80.31           O  
ATOM   4017  OE2 GLU A 509     -64.188   4.105  43.781  1.00 80.31           O  
ATOM   4018  N   SER A 510     -61.031   6.328  47.625  1.00 79.81           N  
ATOM   4019  CA  SER A 510     -59.625   6.137  47.969  1.00 79.81           C  
ATOM   4020  C   SER A 510     -59.375   6.418  49.438  1.00 79.81           C  
ATOM   4021  CB  SER A 510     -58.719   7.035  47.125  1.00 79.81           C  
ATOM   4022  O   SER A 510     -58.594   5.742  50.094  1.00 79.81           O  
ATOM   4023  OG  SER A 510     -59.062   8.398  47.312  1.00 79.81           O  
ATOM   4024  N   LYS A 511     -60.062   7.500  50.031  1.00 80.75           N  
ATOM   4025  CA  LYS A 511     -59.969   7.871  51.438  1.00 80.75           C  
ATOM   4026  C   LYS A 511     -60.500   6.758  52.344  1.00 80.75           C  
ATOM   4027  CB  LYS A 511     -60.750   9.164  51.688  1.00 80.75           C  
ATOM   4028  O   LYS A 511     -59.938   6.461  53.375  1.00 80.75           O  
ATOM   4029  CG  LYS A 511     -60.438   9.820  53.031  1.00 80.75           C  
ATOM   4030  CD  LYS A 511     -61.156  11.148  53.188  1.00 80.75           C  
ATOM   4031  CE  LYS A 511     -60.875  11.773  54.562  1.00 80.75           C  
ATOM   4032  NZ  LYS A 511     -61.594  13.086  54.719  1.00 80.75           N  
ATOM   4033  N   LEU A 512     -61.656   6.098  51.969  1.00 75.69           N  
ATOM   4034  CA  LEU A 512     -62.312   5.020  52.688  1.00 75.69           C  
ATOM   4035  C   LEU A 512     -61.469   3.756  52.688  1.00 75.69           C  
ATOM   4036  CB  LEU A 512     -63.688   4.727  52.062  1.00 75.69           C  
ATOM   4037  O   LEU A 512     -61.375   3.072  53.719  1.00 75.69           O  
ATOM   4038  CG  LEU A 512     -64.812   5.727  52.375  1.00 75.69           C  
ATOM   4039  CD1 LEU A 512     -65.938   5.539  51.406  1.00 75.69           C  
ATOM   4040  CD2 LEU A 512     -65.250   5.582  53.844  1.00 75.69           C  
ATOM   4041  N   ASN A 513     -60.719   3.430  51.656  1.00 72.50           N  
ATOM   4042  CA  ASN A 513     -59.875   2.256  51.469  1.00 72.50           C  
ATOM   4043  C   ASN A 513     -58.500   2.449  52.125  1.00 72.50           C  
ATOM   4044  CB  ASN A 513     -59.750   1.928  50.000  1.00 72.50           C  
ATOM   4045  O   ASN A 513     -57.875   1.480  52.531  1.00 72.50           O  
ATOM   4046  CG  ASN A 513     -61.000   1.302  49.406  1.00 72.50           C  
ATOM   4047  ND2 ASN A 513     -61.219   1.530  48.125  1.00 72.50           N  
ATOM   4048  OD1 ASN A 513     -61.750   0.620  50.125  1.00 72.50           O  
ATOM   4049  N   ARG A 514     -58.000   3.736  52.188  1.00 69.81           N  
ATOM   4050  CA  ARG A 514     -56.781   4.086  52.875  1.00 69.81           C  
ATOM   4051  C   ARG A 514     -56.906   3.871  54.375  1.00 69.81           C  
ATOM   4052  CB  ARG A 514     -56.375   5.535  52.594  1.00 69.81           C  
ATOM   4053  O   ARG A 514     -55.938   3.506  55.062  1.00 69.81           O  
ATOM   4054  CG  ARG A 514     -55.719   5.742  51.219  1.00 69.81           C  
ATOM   4055  CD  ARG A 514     -55.500   7.215  50.938  1.00 69.81           C  
ATOM   4056  NE  ARG A 514     -54.531   7.805  51.875  1.00 69.81           N  
ATOM   4057  NH1 ARG A 514     -54.688   9.938  50.969  1.00 69.81           N  
ATOM   4058  NH2 ARG A 514     -53.312   9.516  52.781  1.00 69.81           N  
ATOM   4059  CZ  ARG A 514     -54.188   9.086  51.875  1.00 69.81           C  
ATOM   4060  N   GLU A 515     -58.188   4.207  54.844  1.00 64.19           N  
ATOM   4061  CA  GLU A 515     -58.469   4.164  56.281  1.00 64.19           C  
ATOM   4062  C   GLU A 515     -58.906   2.770  56.688  1.00 64.19           C  
ATOM   4063  CB  GLU A 515     -59.562   5.188  56.625  1.00 64.19           C  
ATOM   4064  O   GLU A 515     -59.094   2.508  57.906  1.00 64.19           O  
ATOM   4065  CG  GLU A 515     -59.094   6.633  56.531  1.00 64.19           C  
ATOM   4066  CD  GLU A 515     -60.188   7.637  56.906  1.00 64.19           C  
ATOM   4067  OE1 GLU A 515     -59.875   8.852  56.969  1.00 64.19           O  
ATOM   4068  OE2 GLU A 515     -61.312   7.199  57.188  1.00 64.19           O  
ATOM   4069  N   GLU A 516     -59.094   1.817  55.656  1.00 58.09           N  
ATOM   4070  CA  GLU A 516     -59.406   0.416  55.906  1.00 58.09           C  
ATOM   4071  C   GLU A 516     -58.188  -0.356  56.406  1.00 58.09           C  
ATOM   4072  CB  GLU A 516     -59.969  -0.237  54.625  1.00 58.09           C  
ATOM   4073  O   GLU A 516     -57.125  -0.269  55.812  1.00 58.09           O  
ATOM   4074  CG  GLU A 516     -60.656  -1.569  54.875  1.00 58.09           C  
ATOM   4075  CD  GLU A 516     -61.281  -2.162  53.625  1.00 58.09           C  
ATOM   4076  OE1 GLU A 516     -61.844  -3.281  53.688  1.00 58.09           O  
ATOM   4077  OE2 GLU A 516     -61.188  -1.502  52.562  1.00 58.09           O  
ATOM   4078  N   ILE A 517     -58.000  -0.574  57.688  1.00 45.41           N  
ATOM   4079  CA  ILE A 517     -57.031  -1.451  58.375  1.00 45.41           C  
ATOM   4080  C   ILE A 517     -57.312  -2.900  57.969  1.00 45.41           C  
ATOM   4081  CB  ILE A 517     -57.094  -1.306  59.906  1.00 45.41           C  
ATOM   4082  O   ILE A 517     -58.406  -3.414  58.125  1.00 45.41           O  
ATOM   4083  CG1 ILE A 517     -56.875   0.156  60.312  1.00 45.41           C  
ATOM   4084  CG2 ILE A 517     -56.062  -2.225  60.562  1.00 45.41           C  
ATOM   4085  CD1 ILE A 517     -57.031   0.411  61.812  1.00 45.41           C  
ATOM   4086  N   ASP A 518     -56.625  -3.449  56.875  1.00 43.59           N  
ATOM   4087  CA  ASP A 518     -56.688  -4.867  56.531  1.00 43.59           C  
ATOM   4088  C   ASP A 518     -56.406  -5.738  57.750  1.00 43.59           C  
ATOM   4089  CB  ASP A 518     -55.688  -5.199  55.438  1.00 43.59           C  
ATOM   4090  O   ASP A 518     -55.438  -5.504  58.500  1.00 43.59           O  
ATOM   4091  CG  ASP A 518     -56.281  -5.055  54.031  1.00 43.59           C  
ATOM   4092  OD1 ASP A 518     -57.531  -5.020  53.906  1.00 43.59           O  
ATOM   4093  OD2 ASP A 518     -55.531  -4.977  53.062  1.00 43.59           O  
ATOM   4094  N   GLY A 519     -57.344  -6.152  58.562  1.00 34.72           N  
ATOM   4095  CA  GLY A 519     -57.281  -7.254  59.500  1.00 34.72           C  
ATOM   4096  C   GLY A 519     -56.344  -8.344  59.094  1.00 34.72           C  
ATOM   4097  O   GLY A 519     -56.188  -8.617  57.875  1.00 34.72           O  
ATOM   4098  N   VAL A 520     -55.000  -8.430  59.469  1.00 31.39           N  
ATOM   4099  CA  VAL A 520     -54.062  -9.523  59.281  1.00 31.39           C  
ATOM   4100  C   VAL A 520     -54.812 -10.805  58.969  1.00 31.39           C  
ATOM   4101  CB  VAL A 520     -53.156  -9.727  60.531  1.00 31.39           C  
ATOM   4102  O   VAL A 520     -55.688 -11.219  59.719  1.00 31.39           O  
ATOM   4103  CG1 VAL A 520     -52.125 -10.828  60.281  1.00 31.39           C  
ATOM   4104  CG2 VAL A 520     -52.469  -8.422  60.906  1.00 31.39           C  
ATOM   4105  N   LYS A 521     -55.125 -11.195  57.750  1.00 33.56           N  
ATOM   4106  CA  LYS A 521     -55.500 -12.492  57.188  1.00 33.56           C  
ATOM   4107  C   LYS A 521     -54.469 -13.562  57.562  1.00 33.56           C  
ATOM   4108  CB  LYS A 521     -55.688 -12.414  55.688  1.00 33.56           C  
ATOM   4109  O   LYS A 521     -53.281 -13.414  57.250  1.00 33.56           O  
ATOM   4110  CG  LYS A 521     -57.062 -12.852  55.188  1.00 33.56           C  
ATOM   4111  CD  LYS A 521     -57.156 -12.812  53.688  1.00 33.56           C  
ATOM   4112  CE  LYS A 521     -58.531 -13.234  53.188  1.00 33.56           C  
ATOM   4113  NZ  LYS A 521     -58.656 -13.164  51.688  1.00 33.56           N  
ATOM   4114  N   LEU A 522     -54.531 -14.164  58.719  1.00 32.03           N  
ATOM   4115  CA  LEU A 522     -53.844 -15.367  59.188  1.00 32.03           C  
ATOM   4116  C   LEU A 522     -54.000 -16.500  58.188  1.00 32.03           C  
ATOM   4117  CB  LEU A 522     -54.375 -15.789  60.562  1.00 32.03           C  
ATOM   4118  O   LEU A 522     -55.094 -17.016  58.000  1.00 32.03           O  
ATOM   4119  CG  LEU A 522     -53.625 -15.273  61.781  1.00 32.03           C  
ATOM   4120  CD1 LEU A 522     -54.562 -14.625  62.750  1.00 32.03           C  
ATOM   4121  CD2 LEU A 522     -52.844 -16.406  62.438  1.00 32.03           C  
ATOM   4122  N   GLU A 523     -53.438 -16.438  56.969  1.00 31.66           N  
ATOM   4123  CA  GLU A 523     -53.438 -17.531  56.000  1.00 31.66           C  
ATOM   4124  C   GLU A 523     -52.219 -18.422  56.219  1.00 31.66           C  
ATOM   4125  CB  GLU A 523     -53.438 -17.000  54.594  1.00 31.66           C  
ATOM   4126  O   GLU A 523     -51.062 -17.938  56.219  1.00 31.66           O  
ATOM   4127  CG  GLU A 523     -54.844 -16.969  53.969  1.00 31.66           C  
ATOM   4128  CD  GLU A 523     -54.844 -16.484  52.531  1.00 31.66           C  
ATOM   4129  OE1 GLU A 523     -55.938 -16.453  51.906  1.00 31.66           O  
ATOM   4130  OE2 GLU A 523     -53.750 -16.156  52.000  1.00 31.66           O  
ATOM   4131  N   SER A 524     -52.281 -19.500  57.219  1.00 40.75           N  
ATOM   4132  CA  SER A 524     -51.906 -20.906  57.250  1.00 40.75           C  
ATOM   4133  C   SER A 524     -51.875 -21.422  58.688  1.00 40.75           C  
ATOM   4134  CB  SER A 524     -50.562 -21.109  56.562  1.00 40.75           C  
ATOM   4135  O   SER A 524     -51.125 -20.875  59.531  1.00 40.75           O  
ATOM   4136  OG  SER A 524     -49.500 -20.906  57.500  1.00 40.75           O  
ATOM   4137  N   MET A 525     -52.906 -21.516  59.344  1.00 39.84           N  
ATOM   4138  CA  MET A 525     -53.281 -22.297  60.531  1.00 39.84           C  
ATOM   4139  C   MET A 525     -52.250 -23.406  60.750  1.00 39.84           C  
ATOM   4140  CB  MET A 525     -54.688 -22.891  60.375  1.00 39.84           C  
ATOM   4141  O   MET A 525     -52.250 -24.047  61.812  1.00 39.84           O  
ATOM   4142  CG  MET A 525     -55.781 -21.938  60.719  1.00 39.84           C  
ATOM   4143  SD  MET A 525     -57.406 -22.781  60.906  1.00 39.84           S  
ATOM   4144  CE  MET A 525     -57.688 -23.344  59.219  1.00 39.84           C  
ATOM   4145  N   GLY A 526     -50.812 -23.172  60.469  1.00 52.94           N  
ATOM   4146  CA  GLY A 526     -49.812 -24.109  60.938  1.00 52.94           C  
ATOM   4147  C   GLY A 526     -48.469 -23.469  61.156  1.00 52.94           C  
ATOM   4148  O   GLY A 526     -47.750 -23.859  62.094  1.00 52.94           O  
ATOM   4149  N   ILE A 527     -48.156 -22.266  60.719  1.00 49.25           N  
ATOM   4150  CA  ILE A 527     -46.875 -21.625  60.812  1.00 49.25           C  
ATOM   4151  C   ILE A 527     -46.938 -20.438  61.781  1.00 49.25           C  
ATOM   4152  CB  ILE A 527     -46.344 -21.156  59.438  1.00 49.25           C  
ATOM   4153  O   ILE A 527     -46.000 -20.203  62.562  1.00 49.25           O  
ATOM   4154  CG1 ILE A 527     -46.062 -22.375  58.531  1.00 49.25           C  
ATOM   4155  CG2 ILE A 527     -45.094 -20.281  59.562  1.00 49.25           C  
ATOM   4156  CD1 ILE A 527     -45.812 -22.016  57.062  1.00 49.25           C  
ATOM   4157  N   HIS A 528     -48.062 -19.734  61.969  1.00 50.75           N  
ATOM   4158  CA  HIS A 528     -48.281 -18.672  62.938  1.00 50.75           C  
ATOM   4159  C   HIS A 528     -48.562 -19.234  64.312  1.00 50.75           C  
ATOM   4160  CB  HIS A 528     -49.406 -17.766  62.469  1.00 50.75           C  
ATOM   4161  O   HIS A 528     -48.156 -18.641  65.312  1.00 50.75           O  
ATOM   4162  CG  HIS A 528     -49.031 -16.828  61.375  1.00 50.75           C  
ATOM   4163  CD2 HIS A 528     -49.750 -16.438  60.281  1.00 50.75           C  
ATOM   4164  ND1 HIS A 528     -47.812 -16.203  61.312  1.00 50.75           N  
ATOM   4165  CE1 HIS A 528     -47.781 -15.453  60.219  1.00 50.75           C  
ATOM   4166  NE2 HIS A 528     -48.938 -15.570  59.562  1.00 50.75           N  
ATOM   4167  N   GLN A 529     -49.188 -20.422  64.500  1.00 55.16           N  
ATOM   4168  CA  GLN A 529     -49.375 -21.156  65.750  1.00 55.16           C  
ATOM   4169  C   GLN A 529     -48.062 -21.781  66.188  1.00 55.16           C  
ATOM   4170  CB  GLN A 529     -50.438 -22.250  65.562  1.00 55.16           C  
ATOM   4171  O   GLN A 529     -47.781 -21.812  67.375  1.00 55.16           O  
ATOM   4172  CG  GLN A 529     -51.844 -21.797  65.875  1.00 55.16           C  
ATOM   4173  CD  GLN A 529     -52.875 -22.875  65.688  1.00 55.16           C  
ATOM   4174  NE2 GLN A 529     -54.031 -22.750  66.375  1.00 55.16           N  
ATOM   4175  OE1 GLN A 529     -52.656 -23.812  64.875  1.00 55.16           O  
ATOM   4176  N   ILE A 530     -47.219 -22.109  65.188  1.00 63.25           N  
ATOM   4177  CA  ILE A 530     -45.875 -22.656  65.375  1.00 63.25           C  
ATOM   4178  C   ILE A 530     -44.906 -21.531  65.750  1.00 63.25           C  
ATOM   4179  CB  ILE A 530     -45.375 -23.438  64.188  1.00 63.25           C  
ATOM   4180  O   ILE A 530     -44.062 -21.688  66.688  1.00 63.25           O  
ATOM   4181  CG1 ILE A 530     -46.250 -24.656  63.906  1.00 63.25           C  
ATOM   4182  CG2 ILE A 530     -43.906 -23.844  64.375  1.00 63.25           C  
ATOM   4183  CD1 ILE A 530     -45.969 -25.344  62.594  1.00 63.25           C  
ATOM   4184  N   LEU A 531     -45.000 -20.391  65.188  1.00 64.38           N  
ATOM   4185  CA  LEU A 531     -44.188 -19.219  65.500  1.00 64.38           C  
ATOM   4186  C   LEU A 531     -44.656 -18.531  66.750  1.00 64.38           C  
ATOM   4187  CB  LEU A 531     -44.250 -18.219  64.312  1.00 64.38           C  
ATOM   4188  O   LEU A 531     -43.844 -18.047  67.562  1.00 64.38           O  
ATOM   4189  CG  LEU A 531     -43.125 -18.344  63.281  1.00 64.38           C  
ATOM   4190  CD1 LEU A 531     -43.688 -18.016  61.875  1.00 64.38           C  
ATOM   4191  CD2 LEU A 531     -41.969 -17.438  63.625  1.00 64.38           C  
ATOM   4192  N   ALA A 532     -45.969 -18.531  67.062  1.00 65.19           N  
ATOM   4193  CA  ALA A 532     -46.562 -18.016  68.312  1.00 65.19           C  
ATOM   4194  C   ALA A 532     -46.250 -18.922  69.500  1.00 65.19           C  
ATOM   4195  CB  ALA A 532     -48.062 -17.828  68.188  1.00 65.19           C  
ATOM   4196  O   ALA A 532     -45.938 -18.453  70.562  1.00 65.19           O  
ATOM   4197  N   ILE A 533     -46.219 -20.281  69.312  1.00 71.75           N  
ATOM   4198  CA  ILE A 533     -45.812 -21.281  70.312  1.00 71.75           C  
ATOM   4199  C   ILE A 533     -44.312 -21.219  70.562  1.00 71.75           C  
ATOM   4200  CB  ILE A 533     -46.219 -22.703  69.875  1.00 71.75           C  
ATOM   4201  O   ILE A 533     -43.844 -21.281  71.688  1.00 71.75           O  
ATOM   4202  CG1 ILE A 533     -47.750 -22.828  69.812  1.00 71.75           C  
ATOM   4203  CG2 ILE A 533     -45.625 -23.750  70.812  1.00 71.75           C  
ATOM   4204  CD1 ILE A 533     -48.250 -24.141  69.250  1.00 71.75           C  
ATOM   4205  N   TYR A 534     -43.500 -21.000  69.438  1.00 70.44           N  
ATOM   4206  CA  TYR A 534     -42.062 -20.844  69.500  1.00 70.44           C  
ATOM   4207  C   TYR A 534     -41.688 -19.516  70.125  1.00 70.44           C  
ATOM   4208  CB  TYR A 534     -41.406 -20.969  68.125  1.00 70.44           C  
ATOM   4209  O   TYR A 534     -40.750 -19.438  70.938  1.00 70.44           O  
ATOM   4210  CG  TYR A 534     -40.500 -22.156  68.000  1.00 70.44           C  
ATOM   4211  CD1 TYR A 534     -39.156 -22.094  68.375  1.00 70.44           C  
ATOM   4212  CD2 TYR A 534     -40.969 -23.359  67.438  1.00 70.44           C  
ATOM   4213  CE1 TYR A 534     -38.312 -23.188  68.250  1.00 70.44           C  
ATOM   4214  CE2 TYR A 534     -40.125 -24.453  67.312  1.00 70.44           C  
ATOM   4215  OH  TYR A 534     -37.969 -25.438  67.562  1.00 70.44           O  
ATOM   4216  CZ  TYR A 534     -38.812 -24.359  67.688  1.00 70.44           C  
ATOM   4217  N   SER A 535     -42.375 -18.438  69.875  1.00 69.19           N  
ATOM   4218  CA  SER A 535     -42.156 -17.109  70.500  1.00 69.19           C  
ATOM   4219  C   SER A 535     -42.594 -17.078  71.938  1.00 69.19           C  
ATOM   4220  CB  SER A 535     -42.938 -16.047  69.688  1.00 69.19           C  
ATOM   4221  O   SER A 535     -41.938 -16.469  72.750  1.00 69.19           O  
ATOM   4222  OG  SER A 535     -42.906 -14.805  70.375  1.00 69.19           O  
ATOM   4223  N   THR A 536     -43.750 -17.781  72.250  1.00 75.12           N  
ATOM   4224  CA  THR A 536     -44.219 -17.906  73.625  1.00 75.12           C  
ATOM   4225  C   THR A 536     -43.312 -18.797  74.438  1.00 75.12           C  
ATOM   4226  CB  THR A 536     -45.656 -18.484  73.688  1.00 75.12           C  
ATOM   4227  O   THR A 536     -43.031 -18.500  75.625  1.00 75.12           O  
ATOM   4228  CG2 THR A 536     -46.688 -17.438  73.250  1.00 75.12           C  
ATOM   4229  OG1 THR A 536     -45.750 -19.609  72.812  1.00 75.12           O  
ATOM   4230  N   VAL A 537     -42.781 -19.891  73.875  1.00 76.00           N  
ATOM   4231  CA  VAL A 537     -41.812 -20.781  74.500  1.00 76.00           C  
ATOM   4232  C   VAL A 537     -40.469 -20.078  74.688  1.00 76.00           C  
ATOM   4233  CB  VAL A 537     -41.625 -22.094  73.688  1.00 76.00           C  
ATOM   4234  O   VAL A 537     -39.844 -20.203  75.750  1.00 76.00           O  
ATOM   4235  CG1 VAL A 537     -40.531 -22.953  74.312  1.00 76.00           C  
ATOM   4236  CG2 VAL A 537     -42.938 -22.859  73.625  1.00 76.00           C  
ATOM   4237  N   ALA A 538     -40.031 -19.344  73.688  1.00 72.88           N  
ATOM   4238  CA  ALA A 538     -38.781 -18.594  73.750  1.00 72.88           C  
ATOM   4239  C   ALA A 538     -38.875 -17.422  74.750  1.00 72.88           C  
ATOM   4240  CB  ALA A 538     -38.406 -18.094  72.375  1.00 72.88           C  
ATOM   4241  O   ALA A 538     -37.906 -17.156  75.438  1.00 72.88           O  
ATOM   4242  N   SER A 539     -40.031 -16.719  74.750  1.00 74.25           N  
ATOM   4243  CA  SER A 539     -40.250 -15.609  75.688  1.00 74.25           C  
ATOM   4244  C   SER A 539     -40.406 -16.109  77.125  1.00 74.25           C  
ATOM   4245  CB  SER A 539     -41.500 -14.805  75.312  1.00 74.25           C  
ATOM   4246  O   SER A 539     -39.906 -15.492  78.062  1.00 74.25           O  
ATOM   4247  OG  SER A 539     -42.312 -14.562  76.438  1.00 74.25           O  
ATOM   4248  N   SER A 540     -41.094 -17.297  77.312  1.00 77.12           N  
ATOM   4249  CA  SER A 540     -41.219 -17.906  78.625  1.00 77.12           C  
ATOM   4250  C   SER A 540     -39.875 -18.453  79.125  1.00 77.12           C  
ATOM   4251  CB  SER A 540     -42.250 -19.031  78.562  1.00 77.12           C  
ATOM   4252  O   SER A 540     -39.594 -18.375  80.312  1.00 77.12           O  
ATOM   4253  OG  SER A 540     -41.938 -19.969  77.562  1.00 77.12           O  
ATOM   4254  N   LEU A 541     -38.969 -18.969  78.250  1.00 76.56           N  
ATOM   4255  CA  LEU A 541     -37.656 -19.484  78.562  1.00 76.56           C  
ATOM   4256  C   LEU A 541     -36.719 -18.328  78.938  1.00 76.56           C  
ATOM   4257  CB  LEU A 541     -37.062 -20.266  77.375  1.00 76.56           C  
ATOM   4258  O   LEU A 541     -35.906 -18.469  79.875  1.00 76.56           O  
ATOM   4259  CG  LEU A 541     -36.250 -21.516  77.750  1.00 76.56           C  
ATOM   4260  CD1 LEU A 541     -37.031 -22.766  77.375  1.00 76.56           C  
ATOM   4261  CD2 LEU A 541     -34.906 -21.500  77.000  1.00 76.56           C  
ATOM   4262  N   VAL A 542     -36.844 -17.234  78.188  1.00 77.69           N  
ATOM   4263  CA  VAL A 542     -36.031 -16.062  78.500  1.00 77.69           C  
ATOM   4264  C   VAL A 542     -36.438 -15.477  79.875  1.00 77.69           C  
ATOM   4265  CB  VAL A 542     -36.156 -14.992  77.375  1.00 77.69           C  
ATOM   4266  O   VAL A 542     -35.562 -15.055  80.625  1.00 77.69           O  
ATOM   4267  CG1 VAL A 542     -35.469 -13.695  77.812  1.00 77.69           C  
ATOM   4268  CG2 VAL A 542     -35.594 -15.508  76.062  1.00 77.69           C  
ATOM   4269  N   LEU A 543     -37.719 -15.430  80.125  1.00 78.25           N  
ATOM   4270  CA  LEU A 543     -38.219 -14.953  81.375  1.00 78.25           C  
ATOM   4271  C   LEU A 543     -37.781 -15.883  82.562  1.00 78.25           C  
ATOM   4272  CB  LEU A 543     -39.750 -14.844  81.375  1.00 78.25           C  
ATOM   4273  O   LEU A 543     -37.406 -15.422  83.625  1.00 78.25           O  
ATOM   4274  CG  LEU A 543     -40.312 -13.531  80.812  1.00 78.25           C  
ATOM   4275  CD1 LEU A 543     -41.812 -13.680  80.562  1.00 78.25           C  
ATOM   4276  CD2 LEU A 543     -40.062 -12.391  81.812  1.00 78.25           C  
ATOM   4277  N   LEU A 544     -37.781 -17.219  82.375  1.00 80.00           N  
ATOM   4278  CA  LEU A 544     -37.344 -18.188  83.438  1.00 80.00           C  
ATOM   4279  C   LEU A 544     -35.844 -18.094  83.625  1.00 80.00           C  
ATOM   4280  CB  LEU A 544     -37.719 -19.609  83.000  1.00 80.00           C  
ATOM   4281  O   LEU A 544     -35.375 -18.172  84.812  1.00 80.00           O  
ATOM   4282  CG  LEU A 544     -39.156 -20.047  83.188  1.00 80.00           C  
ATOM   4283  CD1 LEU A 544     -39.406 -21.406  82.562  1.00 80.00           C  
ATOM   4284  CD2 LEU A 544     -39.469 -20.109  84.688  1.00 80.00           C  
ATOM   4285  N   VAL A 545     -35.062 -17.953  82.562  1.00 79.50           N  
ATOM   4286  CA  VAL A 545     -33.625 -17.797  82.625  1.00 79.50           C  
ATOM   4287  C   VAL A 545     -33.281 -16.500  83.312  1.00 79.50           C  
ATOM   4288  CB  VAL A 545     -32.969 -17.844  81.250  1.00 79.50           C  
ATOM   4289  O   VAL A 545     -32.375 -16.453  84.188  1.00 79.50           O  
ATOM   4290  CG1 VAL A 545     -31.484 -17.484  81.312  1.00 79.50           C  
ATOM   4291  CG2 VAL A 545     -33.156 -19.219  80.625  1.00 79.50           C  
ATOM   4292  N   SER A 546     -34.062 -15.461  83.000  1.00 78.06           N  
ATOM   4293  CA  SER A 546     -33.844 -14.156  83.625  1.00 78.06           C  
ATOM   4294  C   SER A 546     -34.219 -14.188  85.062  1.00 78.06           C  
ATOM   4295  CB  SER A 546     -34.656 -13.078  82.875  1.00 78.06           C  
ATOM   4296  O   SER A 546     -33.531 -13.641  85.938  1.00 78.06           O  
ATOM   4297  OG  SER A 546     -35.781 -13.633  82.250  1.00 78.06           O  
ATOM   4298  N   LEU A 547     -35.344 -14.852  85.438  1.00 81.75           N  
ATOM   4299  CA  LEU A 547     -35.750 -15.000  86.812  1.00 81.75           C  
ATOM   4300  C   LEU A 547     -34.781 -15.883  87.562  1.00 81.75           C  
ATOM   4301  CB  LEU A 547     -37.156 -15.586  86.875  1.00 81.75           C  
ATOM   4302  O   LEU A 547     -34.500 -15.617  88.750  1.00 81.75           O  
ATOM   4303  CG  LEU A 547     -38.312 -14.609  86.688  1.00 81.75           C  
ATOM   4304  CD1 LEU A 547     -39.625 -15.359  86.375  1.00 81.75           C  
ATOM   4305  CD2 LEU A 547     -38.500 -13.727  87.938  1.00 81.75           C  
ATOM   4306  N   GLY A 548     -34.281 -16.984  86.938  1.00 82.19           N  
ATOM   4307  CA  GLY A 548     -33.250 -17.812  87.562  1.00 82.19           C  
ATOM   4308  C   GLY A 548     -31.938 -17.047  87.812  1.00 82.19           C  
ATOM   4309  O   GLY A 548     -31.312 -17.219  88.812  1.00 82.19           O  
ATOM   4310  N   ALA A 549     -31.531 -16.234  86.812  1.00 77.75           N  
ATOM   4311  CA  ALA A 549     -30.328 -15.406  86.938  1.00 77.75           C  
ATOM   4312  C   ALA A 549     -30.469 -14.359  88.000  1.00 77.75           C  
ATOM   4313  CB  ALA A 549     -30.016 -14.742  85.562  1.00 77.75           C  
ATOM   4314  O   ALA A 549     -29.531 -14.102  88.750  1.00 77.75           O  
ATOM   4315  N   ILE A 550     -31.641 -13.797  88.125  1.00 79.44           N  
ATOM   4316  CA  ILE A 550     -31.938 -12.789  89.125  1.00 79.44           C  
ATOM   4317  C   ILE A 550     -32.031 -13.453  90.500  1.00 79.44           C  
ATOM   4318  CB  ILE A 550     -33.250 -12.047  88.812  1.00 79.44           C  
ATOM   4319  O   ILE A 550     -31.547 -12.898  91.500  1.00 79.44           O  
ATOM   4320  CG1 ILE A 550     -33.094 -11.188  87.562  1.00 79.44           C  
ATOM   4321  CG2 ILE A 550     -33.719 -11.203  90.000  1.00 79.44           C  
ATOM   4322  CD1 ILE A 550     -34.406 -10.586  87.062  1.00 79.44           C  
ATOM   4323  N   SER A 551     -32.656 -14.625  90.562  1.00 75.88           N  
ATOM   4324  CA  SER A 551     -32.750 -15.398  91.812  1.00 75.88           C  
ATOM   4325  C   SER A 551     -31.391 -15.859  92.250  1.00 75.88           C  
ATOM   4326  CB  SER A 551     -33.688 -16.609  91.625  1.00 75.88           C  
ATOM   4327  O   SER A 551     -31.078 -15.812  93.500  1.00 75.88           O  
ATOM   4328  OG  SER A 551     -34.969 -16.188  91.250  1.00 75.88           O  
ATOM   4329  N   PHE A 552     -30.469 -16.328  91.375  1.00 74.12           N  
ATOM   4330  CA  PHE A 552     -29.094 -16.703  91.625  1.00 74.12           C  
ATOM   4331  C   PHE A 552     -28.266 -15.492  92.062  1.00 74.12           C  
ATOM   4332  CB  PHE A 552     -28.453 -17.391  90.438  1.00 74.12           C  
ATOM   4333  O   PHE A 552     -27.422 -15.586  92.938  1.00 74.12           O  
ATOM   4334  CG  PHE A 552     -27.828 -18.719  90.750  1.00 74.12           C  
ATOM   4335  CD1 PHE A 552     -26.516 -18.812  91.188  1.00 74.12           C  
ATOM   4336  CD2 PHE A 552     -28.562 -19.891  90.625  1.00 74.12           C  
ATOM   4337  CE1 PHE A 552     -25.922 -20.031  91.438  1.00 74.12           C  
ATOM   4338  CE2 PHE A 552     -27.984 -21.125  90.875  1.00 74.12           C  
ATOM   4339  CZ  PHE A 552     -26.672 -21.203  91.312  1.00 74.12           C  
ATOM   4340  N   TRP A 553     -28.500 -14.391  91.375  1.00 74.88           N  
ATOM   4341  CA  TRP A 553     -27.859 -13.117  91.688  1.00 74.88           C  
ATOM   4342  C   TRP A 553     -28.312 -12.609  93.062  1.00 74.88           C  
ATOM   4343  CB  TRP A 553     -28.172 -12.078  90.625  1.00 74.88           C  
ATOM   4344  O   TRP A 553     -27.500 -12.141  93.875  1.00 74.88           O  
ATOM   4345  CG  TRP A 553     -27.422 -10.789  90.812  1.00 74.88           C  
ATOM   4346  CD1 TRP A 553     -26.109 -10.555  90.500  1.00 74.88           C  
ATOM   4347  CD2 TRP A 553     -27.953  -9.555  91.312  1.00 74.88           C  
ATOM   4348  CE2 TRP A 553     -26.891  -8.617  91.312  1.00 74.88           C  
ATOM   4349  CE3 TRP A 553     -29.219  -9.156  91.750  1.00 74.88           C  
ATOM   4350  NE1 TRP A 553     -25.781  -9.250  90.812  1.00 74.88           N  
ATOM   4351  CH2 TRP A 553     -28.312  -6.930  92.188  1.00 74.88           C  
ATOM   4352  CZ2 TRP A 553     -27.062  -7.297  91.688  1.00 74.88           C  
ATOM   4353  CZ3 TRP A 553     -29.375  -7.844  92.188  1.00 74.88           C  
ATOM   4354  N   MET A 554     -29.578 -12.750  93.375  1.00 75.00           N  
ATOM   4355  CA  MET A 554     -30.156 -12.320  94.688  1.00 75.00           C  
ATOM   4356  C   MET A 554     -29.766 -13.281  95.750  1.00 75.00           C  
ATOM   4357  CB  MET A 554     -31.672 -12.219  94.562  1.00 75.00           C  
ATOM   4358  O   MET A 554     -29.609 -12.859  96.938  1.00 75.00           O  
ATOM   4359  CG  MET A 554     -32.156 -11.008  93.750  1.00 75.00           C  
ATOM   4360  SD  MET A 554     -33.906 -10.594  94.125  1.00 75.00           S  
ATOM   4361  CE  MET A 554     -34.094  -9.070  93.188  1.00 75.00           C  
ATOM   4362  N   CYS A 555     -29.500 -14.664  95.500  1.00 71.44           N  
ATOM   4363  CA  CYS A 555     -29.016 -15.672  96.438  1.00 71.44           C  
ATOM   4364  C   CYS A 555     -27.516 -15.492  96.688  1.00 71.44           C  
ATOM   4365  CB  CYS A 555     -29.281 -17.078  95.938  1.00 71.44           C  
ATOM   4366  O   CYS A 555     -27.047 -15.727  97.812  1.00 71.44           O  
ATOM   4367  SG  CYS A 555     -30.969 -17.656  96.188  1.00 71.44           S  
ATOM   4368  N   SER A 556     -26.672 -14.930  95.750  1.00 67.50           N  
ATOM   4369  CA  SER A 556     -25.234 -14.672  95.812  1.00 67.50           C  
ATOM   4370  C   SER A 556     -24.953 -13.344  96.500  1.00 67.50           C  
ATOM   4371  CB  SER A 556     -24.594 -14.688  94.438  1.00 67.50           C  
ATOM   4372  O   SER A 556     -23.922 -13.188  97.188  1.00 67.50           O  
ATOM   4373  OG  SER A 556     -23.531 -13.750  94.375  1.00 67.50           O  
ATOM   4374  N   ASN A 557     -25.953 -12.398  96.562  1.00 66.50           N  
ATOM   4375  CA  ASN A 557     -25.859 -11.055  97.125  1.00 66.50           C  
ATOM   4376  C   ASN A 557     -26.594 -10.945  98.438  1.00 66.50           C  
ATOM   4377  CB  ASN A 557     -26.391 -10.016  96.125  1.00 66.50           C  
ATOM   4378  O   ASN A 557     -26.578  -9.891  99.062  1.00 66.50           O  
ATOM   4379  CG  ASN A 557     -25.328  -9.516  95.125  1.00 66.50           C  
ATOM   4380  ND2 ASN A 557     -25.750  -8.781  94.125  1.00 66.50           N  
ATOM   4381  OD1 ASN A 557     -24.141  -9.789  95.312  1.00 66.50           O  
ATOM   4382  N   GLY A 558     -27.062 -12.219  99.000  1.00 64.75           N  
ATOM   4383  CA  GLY A 558     -27.531 -12.281 100.375  1.00 64.75           C  
ATOM   4384  C   GLY A 558     -28.891 -11.648 100.562  1.00 64.75           C  
ATOM   4385  O   GLY A 558     -29.328 -11.430 101.688  1.00 64.75           O  
ATOM   4386  N   SER A 559     -29.766 -11.297  99.562  1.00 61.56           N  
ATOM   4387  CA  SER A 559     -31.031 -10.578  99.500  1.00 61.56           C  
ATOM   4388  C   SER A 559     -32.219 -11.531  99.312  1.00 61.56           C  
ATOM   4389  CB  SER A 559     -31.031  -9.516  98.438  1.00 61.56           C  
ATOM   4390  O   SER A 559     -33.344 -11.188  99.625  1.00 61.56           O  
ATOM   4391  OG  SER A 559     -31.219 -10.117  97.125  1.00 61.56           O  
ATOM   4392  N   LEU A 560     -32.031 -12.867  99.125  1.00 56.88           N  
ATOM   4393  CA  LEU A 560     -33.031 -13.898  99.000  1.00 56.88           C  
ATOM   4394  C   LEU A 560     -32.656 -15.148  99.812  1.00 56.88           C  
ATOM   4395  CB  LEU A 560     -33.281 -14.250  97.562  1.00 56.88           C  
ATOM   4396  O   LEU A 560     -31.531 -15.625  99.688  1.00 56.88           O  
ATOM   4397  CG  LEU A 560     -34.719 -14.102  97.062  1.00 56.88           C  
ATOM   4398  CD1 LEU A 560     -34.750 -13.164  95.812  1.00 56.88           C  
ATOM   4399  CD2 LEU A 560     -35.312 -15.461  96.688  1.00 56.88           C  
ATOM   4400  N   GLN A 561     -33.188 -15.484 101.000  1.00 56.03           N  
ATOM   4401  CA  GLN A 561     -33.062 -16.656 101.875  1.00 56.03           C  
ATOM   4402  C   GLN A 561     -33.656 -17.891 101.188  1.00 56.03           C  
ATOM   4403  CB  GLN A 561     -33.750 -16.391 103.188  1.00 56.03           C  
ATOM   4404  O   GLN A 561     -34.844 -17.906 100.812  1.00 56.03           O  
ATOM   4405  CG  GLN A 561     -32.781 -16.125 104.375  1.00 56.03           C  
ATOM   4406  CD  GLN A 561     -33.469 -15.781 105.688  1.00 56.03           C  
ATOM   4407  NE2 GLN A 561     -32.719 -15.750 106.750  1.00 56.03           N  
ATOM   4408  OE1 GLN A 561     -34.688 -15.547 105.688  1.00 56.03           O  
ATOM   4409  N   CYS A 562     -32.906 -18.625 100.312  1.00 56.03           N  
ATOM   4410  CA  CYS A 562     -33.281 -19.891  99.688  1.00 56.03           C  
ATOM   4411  C   CYS A 562     -33.469 -20.984 100.750  1.00 56.03           C  
ATOM   4412  CB  CYS A 562     -32.250 -20.328  98.625  1.00 56.03           C  
ATOM   4413  O   CYS A 562     -32.531 -21.250 101.500  1.00 56.03           O  
ATOM   4414  SG  CYS A 562     -32.531 -19.656  97.000  1.00 56.03           S  
ATOM   4415  N   ARG A 563     -34.625 -21.234 101.312  1.00 57.00           N  
ATOM   4416  CA  ARG A 563     -35.031 -22.312 102.188  1.00 57.00           C  
ATOM   4417  C   ARG A 563     -35.375 -23.578 101.438  1.00 57.00           C  
ATOM   4418  CB  ARG A 563     -36.219 -21.891 103.062  1.00 57.00           C  
ATOM   4419  O   ARG A 563     -35.750 -24.594 102.000  1.00 57.00           O  
ATOM   4420  CG  ARG A 563     -35.844 -21.344 104.438  1.00 57.00           C  
ATOM   4421  CD  ARG A 563     -37.062 -20.953 105.250  1.00 57.00           C  
ATOM   4422  NE  ARG A 563     -36.719 -20.281 106.500  1.00 57.00           N  
ATOM   4423  NH1 ARG A 563     -38.812 -20.391 107.438  1.00 57.00           N  
ATOM   4424  NH2 ARG A 563     -37.094 -19.406 108.562  1.00 57.00           N  
ATOM   4425  CZ  ARG A 563     -37.531 -20.031 107.500  1.00 57.00           C  
ATOM   4426  N   VAL A 564     -34.688 -23.812 100.250  1.00 52.50           N  
ATOM   4427  CA  VAL A 564     -34.906 -25.141  99.688  1.00 52.50           C  
ATOM   4428  C   VAL A 564     -33.562 -25.859  99.562  1.00 52.50           C  
ATOM   4429  CB  VAL A 564     -35.594 -25.047  98.312  1.00 52.50           C  
ATOM   4430  O   VAL A 564     -32.594 -25.281  99.062  1.00 52.50           O  
ATOM   4431  CG1 VAL A 564     -35.781 -26.438  97.688  1.00 52.50           C  
ATOM   4432  CG2 VAL A 564     -36.906 -24.312  98.438  1.00 52.50           C  
ATOM   4433  N   CYS A 565     -33.156 -26.719 100.562  1.00 42.59           N  
ATOM   4434  CA  CYS A 565     -32.094 -27.734 100.625  1.00 42.59           C  
ATOM   4435  C   CYS A 565     -32.250 -28.766  99.562  1.00 42.59           C  
ATOM   4436  CB  CYS A 565     -32.125 -28.406 102.000  1.00 42.59           C  
ATOM   4437  O   CYS A 565     -33.312 -29.312  99.375  1.00 42.59           O  
ATOM   4438  SG  CYS A 565     -31.406 -27.406 103.375  1.00 42.59           S  
ATOM   4439  N   ILE A 566     -31.516 -28.750  98.312  1.00 39.25           N  
ATOM   4440  CA  ILE A 566     -31.328 -30.000  97.625  1.00 39.25           C  
ATOM   4441  C   ILE A 566     -30.594 -31.016  98.500  1.00 39.25           C  
ATOM   4442  CB  ILE A 566     -30.531 -29.781  96.312  1.00 39.25           C  
ATOM   4443  O   ILE A 566     -29.656 -30.656  99.188  1.00 39.25           O  
ATOM   4444  CG1 ILE A 566     -31.250 -28.750  95.438  1.00 39.25           C  
ATOM   4445  CG2 ILE A 566     -30.328 -31.094  95.562  1.00 39.25           C  
ATOM   4446  CD1 ILE A 566     -30.453 -28.328  94.188  1.00 39.25           C  
TER    4447      ILE A 566                                                      
ENDMDL                                                                          
END                                                                             
