# Supplementary material for: Future Sequon Finder - A novel approach for predicting future N-linked glycosylation sequon locations on viral surface proteins
Source: PLoS One. 2025 Aug 14;20(8):e0328174. doi: 10.1371/journal.pone.0328174 (PMC12352829; doi:10.1371/journal.pone.0328174)
Supplement: S3 File — (ZIP) [file pone.0328174.s004.zip › S3_File/S3_File/Swine H1N1/AswineMinnesota241975_16465_unrelaxed_rank_001_alphafold2_ptm_model_1_seed_000.pdb]

MODEL     1                                                                     
ATOM      1  N   MET A   1     -80.125 -24.062  76.688  1.00 34.19           N  
ATOM      2  CA  MET A   1     -80.062 -22.609  76.562  1.00 34.19           C  
ATOM      3  C   MET A   1     -79.000 -22.250  75.500  1.00 34.19           C  
ATOM      4  CB  MET A   1     -79.688 -21.953  77.875  1.00 34.19           C  
ATOM      5  O   MET A   1     -77.812 -22.562  75.625  1.00 34.19           O  
ATOM      6  CG  MET A   1     -80.875 -21.656  78.750  1.00 34.19           C  
ATOM      7  SD  MET A   1     -80.438 -20.641  80.188  1.00 34.19           S  
ATOM      8  CE  MET A   1     -79.312 -21.766  81.062  1.00 34.19           C  
ATOM      9  N   LYS A   2     -79.250 -22.516  74.188  1.00 31.42           N  
ATOM     10  CA  LYS A   2     -79.250 -22.109  72.750  1.00 31.42           C  
ATOM     11  C   LYS A   2     -78.812 -20.672  72.625  1.00 31.42           C  
ATOM     12  CB  LYS A   2     -80.688 -22.266  72.125  1.00 31.42           C  
ATOM     13  O   LYS A   2     -79.438 -19.734  73.062  1.00 31.42           O  
ATOM     14  CG  LYS A   2     -80.938 -23.656  71.625  1.00 31.42           C  
ATOM     15  CD  LYS A   2     -82.312 -23.734  71.000  1.00 31.42           C  
ATOM     16  CE  LYS A   2     -82.625 -25.141  70.438  1.00 31.42           C  
ATOM     17  NZ  LYS A   2     -84.000 -25.250  69.938  1.00 31.42           N  
ATOM     18  N   ALA A   3     -77.375 -20.438  72.375  1.00 31.94           N  
ATOM     19  CA  ALA A   3     -77.000 -19.188  71.750  1.00 31.94           C  
ATOM     20  C   ALA A   3     -76.125 -19.453  70.500  1.00 31.94           C  
ATOM     21  CB  ALA A   3     -76.250 -18.297  72.688  1.00 31.94           C  
ATOM     22  O   ALA A   3     -75.188 -20.219  70.562  1.00 31.94           O  
ATOM     23  N   ILE A   4     -76.688 -19.703  69.312  1.00 31.27           N  
ATOM     24  CA  ILE A   4     -76.562 -19.359  67.875  1.00 31.27           C  
ATOM     25  C   ILE A   4     -75.312 -18.547  67.688  1.00 31.27           C  
ATOM     26  CB  ILE A   4     -77.812 -18.594  67.312  1.00 31.27           C  
ATOM     27  O   ILE A   4     -75.125 -17.453  68.250  1.00 31.27           O  
ATOM     28  CG1 ILE A   4     -79.062 -19.453  67.438  1.00 31.27           C  
ATOM     29  CG2 ILE A   4     -77.562 -18.125  65.875  1.00 31.27           C  
ATOM     30  CD1 ILE A   4     -80.312 -18.703  67.125  1.00 31.27           C  
ATOM     31  N   LEU A   5     -74.062 -19.156  67.500  1.00 31.30           N  
ATOM     32  CA  LEU A   5     -72.812 -18.484  67.000  1.00 31.30           C  
ATOM     33  C   LEU A   5     -72.750 -18.531  65.500  1.00 31.30           C  
ATOM     34  CB  LEU A   5     -71.562 -19.109  67.625  1.00 31.30           C  
ATOM     35  O   LEU A   5     -72.812 -19.625  64.875  1.00 31.30           O  
ATOM     36  CG  LEU A   5     -70.500 -18.141  68.125  1.00 31.30           C  
ATOM     37  CD1 LEU A   5     -70.562 -18.094  69.688  1.00 31.30           C  
ATOM     38  CD2 LEU A   5     -69.125 -18.531  67.625  1.00 31.30           C  
ATOM     39  N   LEU A   6     -73.438 -17.641  64.750  1.00 27.75           N  
ATOM     40  CA  LEU A   6     -73.250 -17.000  63.469  1.00 27.75           C  
ATOM     41  C   LEU A   6     -71.812 -17.109  63.000  1.00 27.75           C  
ATOM     42  CB  LEU A   6     -73.625 -15.523  63.531  1.00 27.75           C  
ATOM     43  O   LEU A   6     -70.875 -16.641  63.688  1.00 27.75           O  
ATOM     44  CG  LEU A   6     -75.000 -15.164  62.875  1.00 27.75           C  
ATOM     45  CD1 LEU A   6     -75.812 -14.227  63.750  1.00 27.75           C  
ATOM     46  CD2 LEU A   6     -74.750 -14.523  61.500  1.00 27.75           C  
ATOM     47  N   VAL A   7     -71.312 -18.219  62.406  1.00 28.41           N  
ATOM     48  CA  VAL A   7     -70.188 -18.484  61.531  1.00 28.41           C  
ATOM     49  C   VAL A   7     -70.312 -17.609  60.281  1.00 28.41           C  
ATOM     50  CB  VAL A   7     -70.125 -19.984  61.125  1.00 28.41           C  
ATOM     51  O   VAL A   7     -71.312 -17.656  59.562  1.00 28.41           O  
ATOM     52  CG1 VAL A   7     -69.000 -20.219  60.125  1.00 28.41           C  
ATOM     53  CG2 VAL A   7     -69.938 -20.859  62.375  1.00 28.41           C  
ATOM     54  N   LEU A   8     -70.000 -16.266  60.375  1.00 27.94           N  
ATOM     55  CA  LEU A   8     -69.688 -15.398  59.250  1.00 27.94           C  
ATOM     56  C   LEU A   8     -68.500 -15.938  58.469  1.00 27.94           C  
ATOM     57  CB  LEU A   8     -69.375 -13.977  59.750  1.00 27.94           C  
ATOM     58  O   LEU A   8     -67.375 -16.125  59.031  1.00 27.94           O  
ATOM     59  CG  LEU A   8     -70.188 -12.859  59.156  1.00 27.94           C  
ATOM     60  CD1 LEU A   8     -70.938 -12.094  60.250  1.00 27.94           C  
ATOM     61  CD2 LEU A   8     -69.375 -11.922  58.312  1.00 27.94           C  
ATOM     62  N   LEU A   9     -68.625 -16.969  57.656  1.00 25.23           N  
ATOM     63  CA  LEU A   9     -67.875 -17.375  56.469  1.00 25.23           C  
ATOM     64  C   LEU A   9     -67.500 -16.172  55.625  1.00 25.23           C  
ATOM     65  CB  LEU A   9     -68.750 -18.344  55.625  1.00 25.23           C  
ATOM     66  O   LEU A   9     -68.375 -15.453  55.094  1.00 25.23           O  
ATOM     67  CG  LEU A   9     -68.438 -19.828  55.781  1.00 25.23           C  
ATOM     68  CD1 LEU A   9     -69.750 -20.625  55.875  1.00 25.23           C  
ATOM     69  CD2 LEU A   9     -67.562 -20.328  54.625  1.00 25.23           C  
ATOM     70  N   CYS A  10     -66.500 -15.289  56.062  1.00 26.14           N  
ATOM     71  CA  CYS A  10     -65.875 -14.312  55.188  1.00 26.14           C  
ATOM     72  C   CYS A  10     -64.812 -14.961  54.344  1.00 26.14           C  
ATOM     73  CB  CYS A  10     -65.312 -13.156  55.969  1.00 26.14           C  
ATOM     74  O   CYS A  10     -63.906 -15.586  54.875  1.00 26.14           O  
ATOM     75  SG  CYS A  10     -66.500 -11.789  56.219  1.00 26.14           S  
ATOM     76  N   THR A  11     -65.062 -15.773  53.312  1.00 25.39           N  
ATOM     77  CA  THR A  11     -64.250 -16.062  52.156  1.00 25.39           C  
ATOM     78  C   THR A  11     -63.406 -14.852  51.750  1.00 25.39           C  
ATOM     79  CB  THR A  11     -65.125 -16.484  50.938  1.00 25.39           C  
ATOM     80  O   THR A  11     -63.938 -13.750  51.562  1.00 25.39           O  
ATOM     81  CG2 THR A  11     -65.812 -17.844  51.188  1.00 25.39           C  
ATOM     82  OG1 THR A  11     -66.188 -15.500  50.750  1.00 25.39           O  
ATOM     83  N   PHE A  12     -62.312 -14.438  52.500  1.00 27.72           N  
ATOM     84  CA  PHE A  12     -61.281 -13.469  52.156  1.00 27.72           C  
ATOM     85  C   PHE A  12     -60.656 -13.805  50.812  1.00 27.72           C  
ATOM     86  CB  PHE A  12     -60.219 -13.438  53.219  1.00 27.72           C  
ATOM     87  O   PHE A  12     -60.156 -14.906  50.594  1.00 27.72           O  
ATOM     88  CG  PHE A  12     -60.625 -12.758  54.500  1.00 27.72           C  
ATOM     89  CD1 PHE A  12     -60.688 -11.367  54.594  1.00 27.72           C  
ATOM     90  CD2 PHE A  12     -61.000 -13.500  55.625  1.00 27.72           C  
ATOM     91  CE1 PHE A  12     -61.062 -10.734  55.750  1.00 27.72           C  
ATOM     92  CE2 PHE A  12     -61.406 -12.875  56.781  1.00 27.72           C  
ATOM     93  CZ  PHE A  12     -61.438 -11.492  56.875  1.00 27.72           C  
ATOM     94  N   ALA A  13     -61.375 -13.633  49.719  1.00 28.73           N  
ATOM     95  CA  ALA A  13     -60.844 -13.477  48.375  1.00 28.73           C  
ATOM     96  C   ALA A  13     -59.625 -12.562  48.375  1.00 28.73           C  
ATOM     97  CB  ALA A  13     -61.906 -12.938  47.438  1.00 28.73           C  
ATOM     98  O   ALA A  13     -59.688 -11.445  48.906  1.00 28.73           O  
ATOM     99  N   ALA A  14     -58.438 -12.914  48.969  1.00 32.34           N  
ATOM    100  CA  ALA A  14     -57.125 -12.297  48.688  1.00 32.34           C  
ATOM    101  C   ALA A  14     -57.219 -11.367  47.469  1.00 32.34           C  
ATOM    102  CB  ALA A  14     -56.062 -13.359  48.469  1.00 32.34           C  
ATOM    103  O   ALA A  14     -57.594 -11.797  46.375  1.00 32.34           O  
ATOM    104  N   THR A  15     -57.906 -10.234  47.500  1.00 36.81           N  
ATOM    105  CA  THR A  15     -57.969  -9.117  46.562  1.00 36.81           C  
ATOM    106  C   THR A  15     -56.625  -8.867  45.906  1.00 36.81           C  
ATOM    107  CB  THR A  15     -58.469  -7.832  47.250  1.00 36.81           C  
ATOM    108  O   THR A  15     -55.594  -8.789  46.594  1.00 36.81           O  
ATOM    109  CG2 THR A  15     -59.875  -7.992  47.781  1.00 36.81           C  
ATOM    110  OG1 THR A  15     -57.594  -7.531  48.344  1.00 36.81           O  
ATOM    111  N   ASN A  16     -56.094  -9.641  44.938  1.00 46.62           N  
ATOM    112  CA  ASN A  16     -55.031  -9.391  43.969  1.00 46.62           C  
ATOM    113  C   ASN A  16     -54.875  -7.895  43.688  1.00 46.62           C  
ATOM    114  CB  ASN A  16     -55.312 -10.133  42.656  1.00 46.62           C  
ATOM    115  O   ASN A  16     -55.750  -7.250  43.156  1.00 46.62           O  
ATOM    116  CG  ASN A  16     -55.156 -11.633  42.781  1.00 46.62           C  
ATOM    117  ND2 ASN A  16     -55.812 -12.391  41.938  1.00 46.62           N  
ATOM    118  OD1 ASN A  16     -54.406 -12.117  43.656  1.00 46.62           O  
ATOM    119  N   ALA A  17     -54.344  -7.055  44.594  1.00 56.88           N  
ATOM    120  CA  ALA A  17     -54.031  -5.648  44.375  1.00 56.88           C  
ATOM    121  C   ALA A  17     -53.312  -5.457  43.031  1.00 56.88           C  
ATOM    122  CB  ALA A  17     -53.156  -5.109  45.500  1.00 56.88           C  
ATOM    123  O   ALA A  17     -52.438  -6.258  42.656  1.00 56.88           O  
ATOM    124  N   ASP A  18     -53.938  -4.676  42.125  1.00 70.94           N  
ATOM    125  CA  ASP A  18     -53.438  -4.336  40.781  1.00 70.94           C  
ATOM    126  C   ASP A  18     -52.188  -3.480  40.875  1.00 70.94           C  
ATOM    127  CB  ASP A  18     -54.531  -3.602  40.000  1.00 70.94           C  
ATOM    128  O   ASP A  18     -52.094  -2.559  41.688  1.00 70.94           O  
ATOM    129  CG  ASP A  18     -55.719  -4.469  39.688  1.00 70.94           C  
ATOM    130  OD1 ASP A  18     -55.562  -5.656  39.344  1.00 70.94           O  
ATOM    131  OD2 ASP A  18     -56.875  -3.957  39.812  1.00 70.94           O  
ATOM    132  N   THR A  19     -51.031  -3.912  40.312  1.00 71.12           N  
ATOM    133  CA  THR A  19     -49.719  -3.256  40.312  1.00 71.12           C  
ATOM    134  C   THR A  19     -49.406  -2.664  38.938  1.00 71.12           C  
ATOM    135  CB  THR A  19     -48.594  -4.234  40.719  1.00 71.12           C  
ATOM    136  O   THR A  19     -49.750  -3.252  37.906  1.00 71.12           O  
ATOM    137  CG2 THR A  19     -48.781  -4.703  42.156  1.00 71.12           C  
ATOM    138  OG1 THR A  19     -48.625  -5.371  39.844  1.00 71.12           O  
ATOM    139  N   LEU A  20     -48.969  -1.402  38.969  1.00 72.44           N  
ATOM    140  CA  LEU A  20     -48.500  -0.717  37.781  1.00 72.44           C  
ATOM    141  C   LEU A  20     -47.000  -0.413  37.875  1.00 72.44           C  
ATOM    142  CB  LEU A  20     -49.281   0.581  37.562  1.00 72.44           C  
ATOM    143  O   LEU A  20     -46.562   0.242  38.844  1.00 72.44           O  
ATOM    144  CG  LEU A  20     -48.844   1.451  36.375  1.00 72.44           C  
ATOM    145  CD1 LEU A  20     -49.188   0.786  35.062  1.00 72.44           C  
ATOM    146  CD2 LEU A  20     -49.438   2.840  36.469  1.00 72.44           C  
ATOM    147  N   CYS A  21     -46.250  -0.934  36.938  1.00 68.75           N  
ATOM    148  CA  CYS A  21     -44.812  -0.693  36.906  1.00 68.75           C  
ATOM    149  C   CYS A  21     -44.406   0.102  35.688  1.00 68.75           C  
ATOM    150  CB  CYS A  21     -44.031  -2.016  36.938  1.00 68.75           C  
ATOM    151  O   CYS A  21     -44.844  -0.220  34.562  1.00 68.75           O  
ATOM    152  SG  CYS A  21     -44.375  -3.016  38.406  1.00 68.75           S  
ATOM    153  N   ILE A  22     -43.688   1.169  35.969  1.00 65.38           N  
ATOM    154  CA  ILE A  22     -43.219   2.049  34.906  1.00 65.38           C  
ATOM    155  C   ILE A  22     -41.719   1.831  34.719  1.00 65.38           C  
ATOM    156  CB  ILE A  22     -43.500   3.533  35.219  1.00 65.38           C  
ATOM    157  O   ILE A  22     -40.938   1.958  35.656  1.00 65.38           O  
ATOM    158  CG1 ILE A  22     -45.000   3.750  35.469  1.00 65.38           C  
ATOM    159  CG2 ILE A  22     -42.969   4.441  34.125  1.00 65.38           C  
ATOM    160  CD1 ILE A  22     -45.344   5.145  35.969  1.00 65.38           C  
ATOM    161  N   GLY A  23     -41.375   1.199  33.781  1.00 61.25           N  
ATOM    162  CA  GLY A  23     -39.969   0.891  33.469  1.00 61.25           C  
ATOM    163  C   GLY A  23     -39.812   0.071  32.219  1.00 61.25           C  
ATOM    164  O   GLY A  23     -40.719  -0.001  31.391  1.00 61.25           O  
ATOM    165  N   TYR A  24     -38.625  -0.272  31.938  1.00 58.84           N  
ATOM    166  CA  TYR A  24     -38.344  -1.058  30.734  1.00 58.84           C  
ATOM    167  C   TYR A  24     -38.750  -2.510  30.922  1.00 58.84           C  
ATOM    168  CB  TYR A  24     -36.844  -0.989  30.406  1.00 58.84           C  
ATOM    169  O   TYR A  24     -38.656  -3.059  32.031  1.00 58.84           O  
ATOM    170  CG  TYR A  24     -36.344   0.412  30.141  1.00 58.84           C  
ATOM    171  CD1 TYR A  24     -36.625   1.058  28.938  1.00 58.84           C  
ATOM    172  CD2 TYR A  24     -35.594   1.092  31.109  1.00 58.84           C  
ATOM    173  CE1 TYR A  24     -36.156   2.348  28.703  1.00 58.84           C  
ATOM    174  CE2 TYR A  24     -35.125   2.383  30.875  1.00 58.84           C  
ATOM    175  OH  TYR A  24     -34.969   4.277  29.438  1.00 58.84           O  
ATOM    176  CZ  TYR A  24     -35.406   3.000  29.672  1.00 58.84           C  
ATOM    177  N   HIS A  25     -39.531  -3.137  30.094  1.00 54.59           N  
ATOM    178  CA  HIS A  25     -39.844  -4.562  30.141  1.00 54.59           C  
ATOM    179  C   HIS A  25     -38.594  -5.410  29.984  1.00 54.59           C  
ATOM    180  CB  HIS A  25     -40.875  -4.918  29.062  1.00 54.59           C  
ATOM    181  O   HIS A  25     -37.688  -5.062  29.203  1.00 54.59           O  
ATOM    182  CG  HIS A  25     -42.281  -4.746  29.484  1.00 54.59           C  
ATOM    183  CD2 HIS A  25     -43.188  -3.750  29.250  1.00 54.59           C  
ATOM    184  ND1 HIS A  25     -42.938  -5.676  30.250  1.00 54.59           N  
ATOM    185  CE1 HIS A  25     -44.188  -5.258  30.469  1.00 54.59           C  
ATOM    186  NE2 HIS A  25     -44.344  -4.090  29.875  1.00 54.59           N  
ATOM    187  N   ALA A  26     -38.344  -6.293  31.016  1.00 58.47           N  
ATOM    188  CA  ALA A  26     -37.250  -7.281  30.953  1.00 58.47           C  
ATOM    189  C   ALA A  26     -37.375  -8.125  29.688  1.00 58.47           C  
ATOM    190  CB  ALA A  26     -37.281  -8.172  32.188  1.00 58.47           C  
ATOM    191  O   ALA A  26     -38.469  -8.500  29.281  1.00 58.47           O  
ATOM    192  N   ASN A  27     -36.375  -7.992  28.875  1.00 62.75           N  
ATOM    193  CA  ASN A  27     -36.219  -8.812  27.688  1.00 62.75           C  
ATOM    194  C   ASN A  27     -35.125  -9.852  27.859  1.00 62.75           C  
ATOM    195  CB  ASN A  27     -35.938  -7.934  26.469  1.00 62.75           C  
ATOM    196  O   ASN A  27     -34.312  -9.766  28.797  1.00 62.75           O  
ATOM    197  CG  ASN A  27     -34.469  -7.707  26.234  1.00 62.75           C  
ATOM    198  ND2 ASN A  27     -34.125  -6.980  25.172  1.00 62.75           N  
ATOM    199  OD1 ASN A  27     -33.625  -8.188  27.000  1.00 62.75           O  
ATOM    200  N   ASN A  28     -35.219 -11.055  27.281  1.00 65.62           N  
ATOM    201  CA  ASN A  28     -34.219 -12.125  27.359  1.00 65.62           C  
ATOM    202  C   ASN A  28     -32.938 -11.773  26.594  1.00 65.62           C  
ATOM    203  CB  ASN A  28     -34.812 -13.445  26.859  1.00 65.62           C  
ATOM    204  O   ASN A  28     -32.125 -12.648  26.281  1.00 65.62           O  
ATOM    205  CG  ASN A  28     -35.719 -14.094  27.859  1.00 65.62           C  
ATOM    206  ND2 ASN A  28     -36.531 -15.062  27.391  1.00 65.62           N  
ATOM    207  OD1 ASN A  28     -35.750 -13.727  29.031  1.00 65.62           O  
ATOM    208  N   SER A  29     -32.781 -10.477  26.234  1.00 68.31           N  
ATOM    209  CA  SER A  29     -31.641 -10.062  25.453  1.00 68.31           C  
ATOM    210  C   SER A  29     -30.359 -10.094  26.281  1.00 68.31           C  
ATOM    211  CB  SER A  29     -31.844  -8.656  24.891  1.00 68.31           C  
ATOM    212  O   SER A  29     -30.375  -9.727  27.453  1.00 68.31           O  
ATOM    213  OG  SER A  29     -30.688  -8.195  24.234  1.00 68.31           O  
ATOM    214  N   THR A  30     -29.266 -10.625  25.781  1.00 79.44           N  
ATOM    215  CA  THR A  30     -27.938 -10.680  26.406  1.00 79.44           C  
ATOM    216  C   THR A  30     -27.031  -9.609  25.812  1.00 79.44           C  
ATOM    217  CB  THR A  30     -27.297 -12.062  26.234  1.00 79.44           C  
ATOM    218  O   THR A  30     -25.812  -9.641  26.031  1.00 79.44           O  
ATOM    219  CG2 THR A  30     -28.125 -13.148  26.906  1.00 79.44           C  
ATOM    220  OG1 THR A  30     -27.188 -12.367  24.828  1.00 79.44           O  
ATOM    221  N   ASP A  31     -27.656  -8.719  25.062  1.00 83.81           N  
ATOM    222  CA  ASP A  31     -26.859  -7.711  24.375  1.00 83.81           C  
ATOM    223  C   ASP A  31     -26.328  -6.664  25.344  1.00 83.81           C  
ATOM    224  CB  ASP A  31     -27.688  -7.035  23.266  1.00 83.81           C  
ATOM    225  O   ASP A  31     -27.047  -6.223  26.234  1.00 83.81           O  
ATOM    226  CG  ASP A  31     -27.844  -7.902  22.031  1.00 83.81           C  
ATOM    227  OD1 ASP A  31     -27.312  -9.031  22.000  1.00 83.81           O  
ATOM    228  OD2 ASP A  31     -28.516  -7.453  21.078  1.00 83.81           O  
ATOM    229  N   THR A  32     -25.078  -6.289  25.172  1.00 87.38           N  
ATOM    230  CA  THR A  32     -24.469  -5.258  26.000  1.00 87.38           C  
ATOM    231  C   THR A  32     -23.781  -4.199  25.141  1.00 87.38           C  
ATOM    232  CB  THR A  32     -23.438  -5.859  26.984  1.00 87.38           C  
ATOM    233  O   THR A  32     -23.297  -4.504  24.047  1.00 87.38           O  
ATOM    234  CG2 THR A  32     -24.094  -6.895  27.891  1.00 87.38           C  
ATOM    235  OG1 THR A  32     -22.391  -6.492  26.250  1.00 87.38           O  
ATOM    236  N   VAL A  33     -23.906  -2.977  25.688  1.00 87.38           N  
ATOM    237  CA  VAL A  33     -23.188  -1.888  25.031  1.00 87.38           C  
ATOM    238  C   VAL A  33     -22.359  -1.116  26.047  1.00 87.38           C  
ATOM    239  CB  VAL A  33     -24.172  -0.932  24.312  1.00 87.38           C  
ATOM    240  O   VAL A  33     -22.625  -1.169  27.250  1.00 87.38           O  
ATOM    241  CG1 VAL A  33     -24.969  -1.679  23.234  1.00 87.38           C  
ATOM    242  CG2 VAL A  33     -25.109  -0.269  25.312  1.00 87.38           C  
ATOM    243  N   ASP A  34     -21.312  -0.393  25.547  1.00 86.88           N  
ATOM    244  CA  ASP A  34     -20.500   0.478  26.406  1.00 86.88           C  
ATOM    245  C   ASP A  34     -20.953   1.934  26.266  1.00 86.88           C  
ATOM    246  CB  ASP A  34     -19.016   0.348  26.047  1.00 86.88           C  
ATOM    247  O   ASP A  34     -21.328   2.379  25.188  1.00 86.88           O  
ATOM    248  CG  ASP A  34     -18.453  -1.026  26.375  1.00 86.88           C  
ATOM    249  OD1 ASP A  34     -19.016  -1.731  27.234  1.00 86.88           O  
ATOM    250  OD2 ASP A  34     -17.438  -1.406  25.750  1.00 86.88           O  
ATOM    251  N   THR A  35     -21.000   2.607  27.375  1.00 85.12           N  
ATOM    252  CA  THR A  35     -21.203   4.051  27.391  1.00 85.12           C  
ATOM    253  C   THR A  35     -19.969   4.770  27.922  1.00 85.12           C  
ATOM    254  CB  THR A  35     -22.422   4.422  28.266  1.00 85.12           C  
ATOM    255  O   THR A  35     -19.000   4.129  28.328  1.00 85.12           O  
ATOM    256  CG2 THR A  35     -23.641   3.553  27.922  1.00 85.12           C  
ATOM    257  OG1 THR A  35     -22.094   4.238  29.641  1.00 85.12           O  
ATOM    258  N   VAL A  36     -20.016   6.094  27.922  1.00 80.62           N  
ATOM    259  CA  VAL A  36     -18.891   6.898  28.391  1.00 80.62           C  
ATOM    260  C   VAL A  36     -18.641   6.602  29.875  1.00 80.62           C  
ATOM    261  CB  VAL A  36     -19.156   8.406  28.188  1.00 80.62           C  
ATOM    262  O   VAL A  36     -17.484   6.539  30.297  1.00 80.62           O  
ATOM    263  CG1 VAL A  36     -18.016   9.234  28.781  1.00 80.62           C  
ATOM    264  CG2 VAL A  36     -19.328   8.719  26.703  1.00 80.62           C  
ATOM    265  N   LEU A  37     -19.688   6.258  30.609  1.00 78.06           N  
ATOM    266  CA  LEU A  37     -19.641   6.191  32.062  1.00 78.06           C  
ATOM    267  C   LEU A  37     -19.672   4.746  32.531  1.00 78.06           C  
ATOM    268  CB  LEU A  37     -20.828   6.965  32.656  1.00 78.06           C  
ATOM    269  O   LEU A  37     -19.156   4.434  33.625  1.00 78.06           O  
ATOM    270  CG  LEU A  37     -20.844   8.469  32.406  1.00 78.06           C  
ATOM    271  CD1 LEU A  37     -22.156   9.070  32.906  1.00 78.06           C  
ATOM    272  CD2 LEU A  37     -19.656   9.148  33.062  1.00 78.06           C  
ATOM    273  N   GLU A  38     -20.281   3.842  31.766  1.00 80.50           N  
ATOM    274  CA  GLU A  38     -20.484   2.467  32.219  1.00 80.50           C  
ATOM    275  C   GLU A  38     -20.109   1.470  31.109  1.00 80.50           C  
ATOM    276  CB  GLU A  38     -21.938   2.252  32.656  1.00 80.50           C  
ATOM    277  O   GLU A  38     -20.438   1.675  29.938  1.00 80.50           O  
ATOM    278  CG  GLU A  38     -22.344   3.086  33.844  1.00 80.50           C  
ATOM    279  CD  GLU A  38     -23.812   2.922  34.219  1.00 80.50           C  
ATOM    280  OE1 GLU A  38     -24.359   3.809  34.906  1.00 80.50           O  
ATOM    281  OE2 GLU A  38     -24.406   1.897  33.812  1.00 80.50           O  
ATOM    282  N   LYS A  39     -19.406   0.429  31.500  1.00 85.81           N  
ATOM    283  CA  LYS A  39     -19.109  -0.659  30.578  1.00 85.81           C  
ATOM    284  C   LYS A  39     -20.094  -1.806  30.734  1.00 85.81           C  
ATOM    285  CB  LYS A  39     -17.672  -1.170  30.797  1.00 85.81           C  
ATOM    286  O   LYS A  39     -20.641  -2.031  31.812  1.00 85.81           O  
ATOM    287  CG  LYS A  39     -16.594  -0.188  30.375  1.00 85.81           C  
ATOM    288  CD  LYS A  39     -15.219  -0.841  30.375  1.00 85.81           C  
ATOM    289  CE  LYS A  39     -14.148   0.118  29.875  1.00 85.81           C  
ATOM    290  NZ  LYS A  39     -12.797  -0.527  29.844  1.00 85.81           N  
ATOM    291  N   ASN A  40     -20.547  -2.506  29.641  1.00 85.31           N  
ATOM    292  CA  ASN A  40     -21.359  -3.711  29.594  1.00 85.31           C  
ATOM    293  C   ASN A  40     -22.781  -3.443  30.094  1.00 85.31           C  
ATOM    294  CB  ASN A  40     -20.719  -4.836  30.406  1.00 85.31           C  
ATOM    295  O   ASN A  40     -23.297  -4.180  30.938  1.00 85.31           O  
ATOM    296  CG  ASN A  40     -19.406  -5.305  29.797  1.00 85.31           C  
ATOM    297  ND2 ASN A  40     -18.453  -5.656  30.656  1.00 85.31           N  
ATOM    298  OD1 ASN A  40     -19.250  -5.355  28.578  1.00 85.31           O  
ATOM    299  N   VAL A  41     -23.328  -2.404  29.625  1.00 83.88           N  
ATOM    300  CA  VAL A  41     -24.703  -2.055  29.938  1.00 83.88           C  
ATOM    301  C   VAL A  41     -25.656  -2.953  29.156  1.00 83.88           C  
ATOM    302  CB  VAL A  41     -25.000  -0.569  29.625  1.00 83.88           C  
ATOM    303  O   VAL A  41     -25.562  -3.049  27.922  1.00 83.88           O  
ATOM    304  CG1 VAL A  41     -26.453  -0.225  29.953  1.00 83.88           C  
ATOM    305  CG2 VAL A  41     -24.047   0.334  30.406  1.00 83.88           C  
ATOM    306  N   THR A  42     -26.516  -3.684  29.844  1.00 83.38           N  
ATOM    307  CA  THR A  42     -27.469  -4.574  29.188  1.00 83.38           C  
ATOM    308  C   THR A  42     -28.578  -3.771  28.516  1.00 83.38           C  
ATOM    309  CB  THR A  42     -28.094  -5.559  30.203  1.00 83.38           C  
ATOM    310  O   THR A  42     -29.188  -2.902  29.125  1.00 83.38           O  
ATOM    311  CG2 THR A  42     -27.031  -6.492  30.781  1.00 83.38           C  
ATOM    312  OG1 THR A  42     -28.688  -4.820  31.266  1.00 83.38           O  
ATOM    313  N   VAL A  43     -28.828  -4.086  27.250  1.00 79.00           N  
ATOM    314  CA  VAL A  43     -29.828  -3.367  26.469  1.00 79.00           C  
ATOM    315  C   VAL A  43     -30.766  -4.363  25.797  1.00 79.00           C  
ATOM    316  CB  VAL A  43     -29.188  -2.439  25.422  1.00 79.00           C  
ATOM    317  O   VAL A  43     -30.422  -5.535  25.641  1.00 79.00           O  
ATOM    318  CG1 VAL A  43     -28.344  -1.353  26.094  1.00 79.00           C  
ATOM    319  CG2 VAL A  43     -28.328  -3.250  24.453  1.00 79.00           C  
ATOM    320  N   THR A  44     -31.906  -3.941  25.469  1.00 71.62           N  
ATOM    321  CA  THR A  44     -32.938  -4.773  24.859  1.00 71.62           C  
ATOM    322  C   THR A  44     -32.594  -5.109  23.406  1.00 71.62           C  
ATOM    323  CB  THR A  44     -34.312  -4.078  24.906  1.00 71.62           C  
ATOM    324  O   THR A  44     -32.938  -6.188  22.922  1.00 71.62           O  
ATOM    325  CG2 THR A  44     -34.812  -3.924  26.344  1.00 71.62           C  
ATOM    326  OG1 THR A  44     -34.219  -2.783  24.297  1.00 71.62           O  
ATOM    327  N   HIS A  45     -31.859  -4.199  22.750  1.00 74.88           N  
ATOM    328  CA  HIS A  45     -31.406  -4.402  21.375  1.00 74.88           C  
ATOM    329  C   HIS A  45     -30.141  -3.600  21.078  1.00 74.88           C  
ATOM    330  CB  HIS A  45     -32.500  -4.027  20.391  1.00 74.88           C  
ATOM    331  O   HIS A  45     -30.000  -2.479  21.562  1.00 74.88           O  
ATOM    332  CG  HIS A  45     -32.219  -4.387  18.969  1.00 74.88           C  
ATOM    333  CD2 HIS A  45     -31.906  -3.613  17.906  1.00 74.88           C  
ATOM    334  ND1 HIS A  45     -32.188  -5.691  18.516  1.00 74.88           N  
ATOM    335  CE1 HIS A  45     -31.875  -5.703  17.234  1.00 74.88           C  
ATOM    336  NE2 HIS A  45     -31.703  -4.453  16.828  1.00 74.88           N  
ATOM    337  N   SER A  46     -29.281  -4.113  20.297  1.00 85.44           N  
ATOM    338  CA  SER A  46     -28.094  -3.422  19.828  1.00 85.44           C  
ATOM    339  C   SER A  46     -27.688  -3.877  18.438  1.00 85.44           C  
ATOM    340  CB  SER A  46     -26.938  -3.652  20.812  1.00 85.44           C  
ATOM    341  O   SER A  46     -28.078  -4.957  17.984  1.00 85.44           O  
ATOM    342  OG  SER A  46     -26.500  -5.000  20.766  1.00 85.44           O  
ATOM    343  N   VAL A  47     -27.047  -3.016  17.781  1.00 85.19           N  
ATOM    344  CA  VAL A  47     -26.531  -3.348  16.453  1.00 85.19           C  
ATOM    345  C   VAL A  47     -25.031  -3.133  16.422  1.00 85.19           C  
ATOM    346  CB  VAL A  47     -27.219  -2.508  15.352  1.00 85.19           C  
ATOM    347  O   VAL A  47     -24.516  -2.162  16.984  1.00 85.19           O  
ATOM    348  CG1 VAL A  47     -28.734  -2.689  15.398  1.00 85.19           C  
ATOM    349  CG2 VAL A  47     -26.859  -1.032  15.500  1.00 85.19           C  
ATOM    350  N   ASN A  48     -24.359  -4.141  15.805  1.00 90.00           N  
ATOM    351  CA  ASN A  48     -22.922  -3.969  15.609  1.00 90.00           C  
ATOM    352  C   ASN A  48     -22.625  -3.094  14.391  1.00 90.00           C  
ATOM    353  CB  ASN A  48     -22.234  -5.328  15.461  1.00 90.00           C  
ATOM    354  O   ASN A  48     -23.156  -3.336  13.305  1.00 90.00           O  
ATOM    355  CG  ASN A  48     -20.734  -5.238  15.641  1.00 90.00           C  
ATOM    356  ND2 ASN A  48     -20.047  -6.359  15.445  1.00 90.00           N  
ATOM    357  OD1 ASN A  48     -20.188  -4.176  15.953  1.00 90.00           O  
ATOM    358  N   LEU A  49     -21.781  -2.090  14.602  1.00 88.06           N  
ATOM    359  CA  LEU A  49     -21.500  -1.124  13.547  1.00 88.06           C  
ATOM    360  C   LEU A  49     -20.281  -1.540  12.742  1.00 88.06           C  
ATOM    361  CB  LEU A  49     -21.297   0.272  14.133  1.00 88.06           C  
ATOM    362  O   LEU A  49     -19.891  -0.853  11.797  1.00 88.06           O  
ATOM    363  CG  LEU A  49     -22.484   0.882  14.875  1.00 88.06           C  
ATOM    364  CD1 LEU A  49     -22.109   2.248  15.445  1.00 88.06           C  
ATOM    365  CD2 LEU A  49     -23.688   0.992  13.945  1.00 88.06           C  
ATOM    366  N   LEU A  50     -19.703  -2.678  13.117  1.00 91.19           N  
ATOM    367  CA  LEU A  50     -18.453  -3.121  12.508  1.00 91.19           C  
ATOM    368  C   LEU A  50     -18.703  -4.297  11.562  1.00 91.19           C  
ATOM    369  CB  LEU A  50     -17.438  -3.518  13.586  1.00 91.19           C  
ATOM    370  O   LEU A  50     -19.344  -5.277  11.945  1.00 91.19           O  
ATOM    371  CG  LEU A  50     -16.812  -2.371  14.383  1.00 91.19           C  
ATOM    372  CD1 LEU A  50     -16.094  -2.916  15.609  1.00 91.19           C  
ATOM    373  CD2 LEU A  50     -15.875  -1.555  13.508  1.00 91.19           C  
ATOM    374  N   GLU A  51     -18.203  -4.148  10.312  1.00 91.75           N  
ATOM    375  CA  GLU A  51     -18.188  -5.258   9.359  1.00 91.75           C  
ATOM    376  C   GLU A  51     -16.938  -6.109   9.523  1.00 91.75           C  
ATOM    377  CB  GLU A  51     -18.297  -4.738   7.926  1.00 91.75           C  
ATOM    378  O   GLU A  51     -15.820  -5.586   9.516  1.00 91.75           O  
ATOM    379  CG  GLU A  51     -18.266  -5.836   6.871  1.00 91.75           C  
ATOM    380  CD  GLU A  51     -19.422  -6.816   6.996  1.00 91.75           C  
ATOM    381  OE1 GLU A  51     -19.172  -8.008   7.285  1.00 91.75           O  
ATOM    382  OE2 GLU A  51     -20.578  -6.387   6.805  1.00 91.75           O  
ATOM    383  N   ASP A  52     -17.219  -7.391   9.641  1.00 90.56           N  
ATOM    384  CA  ASP A  52     -16.047  -8.250   9.828  1.00 90.56           C  
ATOM    385  C   ASP A  52     -16.031  -9.383   8.805  1.00 90.56           C  
ATOM    386  CB  ASP A  52     -16.031  -8.820  11.250  1.00 90.56           C  
ATOM    387  O   ASP A  52     -15.195 -10.289   8.891  1.00 90.56           O  
ATOM    388  CG  ASP A  52     -17.250  -9.664  11.562  1.00 90.56           C  
ATOM    389  OD1 ASP A  52     -18.156  -9.766  10.711  1.00 90.56           O  
ATOM    390  OD2 ASP A  52     -17.312 -10.219  12.680  1.00 90.56           O  
ATOM    391  N   ARG A  53     -16.938  -9.305   7.883  1.00 91.44           N  
ATOM    392  CA  ARG A  53     -17.031 -10.344   6.859  1.00 91.44           C  
ATOM    393  C   ARG A  53     -16.500  -9.844   5.523  1.00 91.44           C  
ATOM    394  CB  ARG A  53     -18.484 -10.812   6.707  1.00 91.44           C  
ATOM    395  O   ARG A  53     -16.625  -8.664   5.195  1.00 91.44           O  
ATOM    396  CG  ARG A  53     -19.031 -11.508   7.938  1.00 91.44           C  
ATOM    397  CD  ARG A  53     -20.438 -12.062   7.688  1.00 91.44           C  
ATOM    398  NE  ARG A  53     -20.984 -12.680   8.891  1.00 91.44           N  
ATOM    399  NH1 ARG A  53     -22.891 -13.461   7.848  1.00 91.44           N  
ATOM    400  NH2 ARG A  53     -22.562 -13.852  10.086  1.00 91.44           N  
ATOM    401  CZ  ARG A  53     -22.141 -13.328   8.938  1.00 91.44           C  
ATOM    402  N   HIS A  54     -15.906 -10.750   4.781  1.00 92.44           N  
ATOM    403  CA  HIS A  54     -15.422 -10.508   3.428  1.00 92.44           C  
ATOM    404  C   HIS A  54     -15.633 -11.727   2.539  1.00 92.44           C  
ATOM    405  CB  HIS A  54     -13.938 -10.117   3.451  1.00 92.44           C  
ATOM    406  O   HIS A  54     -15.820 -12.836   3.037  1.00 92.44           O  
ATOM    407  CG  HIS A  54     -13.055 -11.180   4.023  1.00 92.44           C  
ATOM    408  CD2 HIS A  54     -12.531 -11.328   5.262  1.00 92.44           C  
ATOM    409  ND1 HIS A  54     -12.602 -12.258   3.281  1.00 92.44           N  
ATOM    410  CE1 HIS A  54     -11.844 -13.023   4.043  1.00 92.44           C  
ATOM    411  NE2 HIS A  54     -11.781 -12.484   5.250  1.00 92.44           N  
ATOM    412  N   ASN A  55     -15.547 -11.516   1.274  1.00 91.56           N  
ATOM    413  CA  ASN A  55     -15.906 -12.602   0.362  1.00 91.56           C  
ATOM    414  C   ASN A  55     -14.672 -13.344  -0.144  1.00 91.56           C  
ATOM    415  CB  ASN A  55     -16.719 -12.055  -0.816  1.00 91.56           C  
ATOM    416  O   ASN A  55     -14.789 -14.289  -0.918  1.00 91.56           O  
ATOM    417  CG  ASN A  55     -15.930 -11.102  -1.683  1.00 91.56           C  
ATOM    418  ND2 ASN A  55     -16.609 -10.477  -2.643  1.00 91.56           N  
ATOM    419  OD1 ASN A  55     -14.727 -10.922  -1.492  1.00 91.56           O  
ATOM    420  N   GLY A  56     -13.492 -12.852   0.308  1.00 92.88           N  
ATOM    421  CA  GLY A  56     -12.242 -13.531  -0.009  1.00 92.88           C  
ATOM    422  C   GLY A  56     -11.883 -13.461  -1.480  1.00 92.88           C  
ATOM    423  O   GLY A  56     -11.016 -14.195  -1.949  1.00 92.88           O  
ATOM    424  N   LYS A  57     -12.578 -12.695  -2.229  1.00 94.06           N  
ATOM    425  CA  LYS A  57     -12.383 -12.602  -3.672  1.00 94.06           C  
ATOM    426  C   LYS A  57     -11.938 -11.195  -4.070  1.00 94.06           C  
ATOM    427  CB  LYS A  57     -13.664 -12.977  -4.418  1.00 94.06           C  
ATOM    428  O   LYS A  57     -12.422 -10.203  -3.521  1.00 94.06           O  
ATOM    429  CG  LYS A  57     -14.188 -14.359  -4.078  1.00 94.06           C  
ATOM    430  CD  LYS A  57     -15.555 -14.609  -4.707  1.00 94.06           C  
ATOM    431  CE  LYS A  57     -16.109 -15.977  -4.332  1.00 94.06           C  
ATOM    432  NZ  LYS A  57     -17.469 -16.203  -4.910  1.00 94.06           N  
ATOM    433  N   LEU A  58     -11.008 -11.133  -5.102  1.00 94.44           N  
ATOM    434  CA  LEU A  58     -10.680  -9.867  -5.742  1.00 94.44           C  
ATOM    435  C   LEU A  58     -11.664  -9.547  -6.863  1.00 94.44           C  
ATOM    436  CB  LEU A  58      -9.250  -9.898  -6.293  1.00 94.44           C  
ATOM    437  O   LEU A  58     -11.797 -10.328  -7.812  1.00 94.44           O  
ATOM    438  CG  LEU A  58      -8.133 -10.141  -5.277  1.00 94.44           C  
ATOM    439  CD1 LEU A  58      -6.793 -10.289  -5.984  1.00 94.44           C  
ATOM    440  CD2 LEU A  58      -8.086  -9.008  -4.258  1.00 94.44           C  
ATOM    441  N   CYS A  59     -12.391  -8.422  -6.723  1.00 94.19           N  
ATOM    442  CA  CYS A  59     -13.484  -8.109  -7.633  1.00 94.19           C  
ATOM    443  C   CYS A  59     -13.188  -6.848  -8.438  1.00 94.19           C  
ATOM    444  CB  CYS A  59     -14.789  -7.922  -6.852  1.00 94.19           C  
ATOM    445  O   CYS A  59     -12.273  -6.090  -8.094  1.00 94.19           O  
ATOM    446  SG  CYS A  59     -15.289  -9.383  -5.918  1.00 94.19           S  
ATOM    447  N   LYS A  60     -13.961  -6.664  -9.508  1.00 93.50           N  
ATOM    448  CA  LYS A  60     -13.914  -5.426 -10.281  1.00 93.50           C  
ATOM    449  C   LYS A  60     -14.430  -4.246  -9.461  1.00 93.50           C  
ATOM    450  CB  LYS A  60     -14.727  -5.566 -11.570  1.00 93.50           C  
ATOM    451  O   LYS A  60     -15.375  -4.387  -8.688  1.00 93.50           O  
ATOM    452  CG  LYS A  60     -14.227  -6.660 -12.500  1.00 93.50           C  
ATOM    453  CD  LYS A  60     -15.125  -6.801 -13.727  1.00 93.50           C  
ATOM    454  CE  LYS A  60     -14.703  -7.984 -14.586  1.00 93.50           C  
ATOM    455  NZ  LYS A  60     -15.602  -8.156 -15.766  1.00 93.50           N  
ATOM    456  N   LEU A  61     -13.727  -3.168  -9.562  1.00 90.19           N  
ATOM    457  CA  LEU A  61     -14.164  -1.925  -8.938  1.00 90.19           C  
ATOM    458  C   LEU A  61     -14.797  -0.992  -9.969  1.00 90.19           C  
ATOM    459  CB  LEU A  61     -12.984  -1.227  -8.258  1.00 90.19           C  
ATOM    460  O   LEU A  61     -14.133  -0.558 -10.906  1.00 90.19           O  
ATOM    461  CG  LEU A  61     -13.328  -0.248  -7.137  1.00 90.19           C  
ATOM    462  CD1 LEU A  61     -12.953  -0.837  -5.781  1.00 90.19           C  
ATOM    463  CD2 LEU A  61     -12.633   1.091  -7.355  1.00 90.19           C  
ATOM    464  N   GLY A  62     -16.094  -0.705  -9.820  1.00 84.62           N  
ATOM    465  CA  GLY A  62     -16.781   0.144 -10.781  1.00 84.62           C  
ATOM    466  C   GLY A  62     -16.812  -0.439 -12.180  1.00 84.62           C  
ATOM    467  O   GLY A  62     -16.719   0.294 -13.164  1.00 84.62           O  
ATOM    468  N   GLY A  63     -16.734  -1.838 -12.281  1.00 87.19           N  
ATOM    469  CA  GLY A  63     -16.844  -2.541 -13.555  1.00 87.19           C  
ATOM    470  C   GLY A  63     -15.516  -2.707 -14.266  1.00 87.19           C  
ATOM    471  O   GLY A  63     -15.461  -3.283 -15.352  1.00 87.19           O  
ATOM    472  N   ILE A  64     -14.422  -2.211 -13.711  1.00 89.50           N  
ATOM    473  CA  ILE A  64     -13.078  -2.311 -14.258  1.00 89.50           C  
ATOM    474  C   ILE A  64     -12.289  -3.377 -13.500  1.00 89.50           C  
ATOM    475  CB  ILE A  64     -12.344  -0.955 -14.203  1.00 89.50           C  
ATOM    476  O   ILE A  64     -12.211  -3.344 -12.273  1.00 89.50           O  
ATOM    477  CG1 ILE A  64     -13.133   0.116 -14.961  1.00 89.50           C  
ATOM    478  CG2 ILE A  64     -10.922  -1.088 -14.758  1.00 89.50           C  
ATOM    479  CD1 ILE A  64     -12.578   1.525 -14.805  1.00 89.50           C  
ATOM    480  N   ALA A  65     -11.648  -4.281 -14.164  1.00 91.56           N  
ATOM    481  CA  ALA A  65     -10.922  -5.406 -13.578  1.00 91.56           C  
ATOM    482  C   ALA A  65      -9.586  -4.953 -12.992  1.00 91.56           C  
ATOM    483  CB  ALA A  65     -10.703  -6.500 -14.617  1.00 91.56           C  
ATOM    484  O   ALA A  65      -8.961  -4.027 -13.508  1.00 91.56           O  
ATOM    485  N   PRO A  66      -9.172  -5.645 -11.938  1.00 93.25           N  
ATOM    486  CA  PRO A  66      -7.840  -5.352 -11.398  1.00 93.25           C  
ATOM    487  C   PRO A  66      -6.715  -5.895 -12.281  1.00 93.25           C  
ATOM    488  CB  PRO A  66      -7.844  -6.047 -10.039  1.00 93.25           C  
ATOM    489  O   PRO A  66      -6.926  -6.844 -13.039  1.00 93.25           O  
ATOM    490  CG  PRO A  66      -8.789  -7.191 -10.195  1.00 93.25           C  
ATOM    491  CD  PRO A  66      -9.891  -6.777 -11.133  1.00 93.25           C  
ATOM    492  N   LEU A  67      -5.512  -5.242 -12.156  1.00 93.19           N  
ATOM    493  CA  LEU A  67      -4.312  -5.781 -12.773  1.00 93.19           C  
ATOM    494  C   LEU A  67      -3.596  -6.742 -11.828  1.00 93.19           C  
ATOM    495  CB  LEU A  67      -3.363  -4.652 -13.188  1.00 93.19           C  
ATOM    496  O   LEU A  67      -2.951  -6.312 -10.875  1.00 93.19           O  
ATOM    497  CG  LEU A  67      -2.031  -5.078 -13.805  1.00 93.19           C  
ATOM    498  CD1 LEU A  67      -2.270  -5.840 -15.109  1.00 93.19           C  
ATOM    499  CD2 LEU A  67      -1.143  -3.861 -14.047  1.00 93.19           C  
ATOM    500  N   HIS A  68      -3.770  -7.961 -12.086  1.00 93.06           N  
ATOM    501  CA  HIS A  68      -3.131  -9.000 -11.289  1.00 93.06           C  
ATOM    502  C   HIS A  68      -1.770  -9.383 -11.867  1.00 93.06           C  
ATOM    503  CB  HIS A  68      -4.027 -10.242 -11.211  1.00 93.06           C  
ATOM    504  O   HIS A  68      -1.685  -9.898 -12.984  1.00 93.06           O  
ATOM    505  CG  HIS A  68      -3.615 -11.203 -10.141  1.00 93.06           C  
ATOM    506  CD2 HIS A  68      -4.180 -11.508  -8.953  1.00 93.06           C  
ATOM    507  ND1 HIS A  68      -2.492 -12.000 -10.250  1.00 93.06           N  
ATOM    508  CE1 HIS A  68      -2.383 -12.742  -9.164  1.00 93.06           C  
ATOM    509  NE2 HIS A  68      -3.395 -12.469  -8.359  1.00 93.06           N  
ATOM    510  N   LEU A  69      -0.727  -9.219 -11.047  1.00 92.88           N  
ATOM    511  CA  LEU A  69       0.637  -9.328 -11.562  1.00 92.88           C  
ATOM    512  C   LEU A  69       1.133 -10.766 -11.484  1.00 92.88           C  
ATOM    513  CB  LEU A  69       1.576  -8.414 -10.773  1.00 92.88           C  
ATOM    514  O   LEU A  69       2.199 -11.094 -12.016  1.00 92.88           O  
ATOM    515  CG  LEU A  69       1.334  -6.910 -10.914  1.00 92.88           C  
ATOM    516  CD1 LEU A  69       2.324  -6.129 -10.055  1.00 92.88           C  
ATOM    517  CD2 LEU A  69       1.436  -6.488 -12.375  1.00 92.88           C  
ATOM    518  N   GLY A  70       0.295 -11.695 -10.898  1.00 90.75           N  
ATOM    519  CA  GLY A  70       0.711 -13.086 -10.789  1.00 90.75           C  
ATOM    520  C   GLY A  70       2.027 -13.258 -10.055  1.00 90.75           C  
ATOM    521  O   GLY A  70       2.195 -12.758  -8.945  1.00 90.75           O  
ATOM    522  N   LYS A  71       2.998 -13.953 -10.750  1.00 91.25           N  
ATOM    523  CA  LYS A  71       4.309 -14.203 -10.164  1.00 91.25           C  
ATOM    524  C   LYS A  71       5.254 -13.031 -10.398  1.00 91.25           C  
ATOM    525  CB  LYS A  71       4.918 -15.492 -10.727  1.00 91.25           C  
ATOM    526  O   LYS A  71       6.422 -13.078 -10.008  1.00 91.25           O  
ATOM    527  CG  LYS A  71       4.195 -16.766 -10.305  1.00 91.25           C  
ATOM    528  CD  LYS A  71       4.973 -18.000 -10.703  1.00 91.25           C  
ATOM    529  CE  LYS A  71       4.270 -19.281 -10.250  1.00 91.25           C  
ATOM    530  NZ  LYS A  71       5.027 -20.500 -10.641  1.00 91.25           N  
ATOM    531  N   CYS A  72       4.766 -12.008 -11.062  1.00 93.06           N  
ATOM    532  CA  CYS A  72       5.562 -10.820 -11.336  1.00 93.06           C  
ATOM    533  C   CYS A  72       5.316  -9.750 -10.281  1.00 93.06           C  
ATOM    534  CB  CYS A  72       5.242 -10.266 -12.727  1.00 93.06           C  
ATOM    535  O   CYS A  72       4.227  -9.664  -9.719  1.00 93.06           O  
ATOM    536  SG  CYS A  72       5.633 -11.414 -14.070  1.00 93.06           S  
ATOM    537  N   ASN A  73       6.367  -8.945 -10.039  1.00 92.75           N  
ATOM    538  CA  ASN A  73       6.176  -7.734  -9.250  1.00 92.75           C  
ATOM    539  C   ASN A  73       6.230  -6.484 -10.117  1.00 92.75           C  
ATOM    540  CB  ASN A  73       7.219  -7.648  -8.133  1.00 92.75           C  
ATOM    541  O   ASN A  73       6.414  -6.574 -11.336  1.00 92.75           O  
ATOM    542  CG  ASN A  73       8.633  -7.539  -8.664  1.00 92.75           C  
ATOM    543  ND2 ASN A  73       9.609  -7.801  -7.805  1.00 92.75           N  
ATOM    544  OD1 ASN A  73       8.852  -7.219  -9.836  1.00 92.75           O  
ATOM    545  N   ILE A  74       5.910  -5.363  -9.555  1.00 92.81           N  
ATOM    546  CA  ILE A  74       5.789  -4.117 -10.305  1.00 92.81           C  
ATOM    547  C   ILE A  74       7.090  -3.844 -11.062  1.00 92.81           C  
ATOM    548  CB  ILE A  74       5.453  -2.930  -9.375  1.00 92.81           C  
ATOM    549  O   ILE A  74       7.062  -3.430 -12.219  1.00 92.81           O  
ATOM    550  CG1 ILE A  74       4.020  -3.059  -8.844  1.00 92.81           C  
ATOM    551  CG2 ILE A  74       5.645  -1.598 -10.109  1.00 92.81           C  
ATOM    552  CD1 ILE A  74       3.654  -2.027  -7.785  1.00 92.81           C  
ATOM    553  N   ALA A  75       8.211  -4.059 -10.438  1.00 93.94           N  
ATOM    554  CA  ALA A  75       9.516  -3.863 -11.078  1.00 93.94           C  
ATOM    555  C   ALA A  75       9.656  -4.754 -12.312  1.00 93.94           C  
ATOM    556  CB  ALA A  75      10.641  -4.141 -10.086  1.00 93.94           C  
ATOM    557  O   ALA A  75      10.070  -4.285 -13.375  1.00 93.94           O  
ATOM    558  N   GLY A  76       9.375  -6.000 -12.164  1.00 93.69           N  
ATOM    559  CA  GLY A  76       9.430  -6.941 -13.273  1.00 93.69           C  
ATOM    560  C   GLY A  76       8.508  -6.566 -14.422  1.00 93.69           C  
ATOM    561  O   GLY A  76       8.883  -6.680 -15.586  1.00 93.69           O  
ATOM    562  N   TRP A  77       7.312  -6.172 -14.062  1.00 93.69           N  
ATOM    563  CA  TRP A  77       6.324  -5.734 -15.039  1.00 93.69           C  
ATOM    564  C   TRP A  77       6.816  -4.508 -15.805  1.00 93.69           C  
ATOM    565  CB  TRP A  77       4.988  -5.422 -14.352  1.00 93.69           C  
ATOM    566  O   TRP A  77       6.805  -4.488 -17.031  1.00 93.69           O  
ATOM    567  CG  TRP A  77       3.984  -4.758 -15.250  1.00 93.69           C  
ATOM    568  CD1 TRP A  77       3.660  -5.109 -16.531  1.00 93.69           C  
ATOM    569  CD2 TRP A  77       3.176  -3.621 -14.930  1.00 93.69           C  
ATOM    570  CE2 TRP A  77       2.383  -3.340 -16.062  1.00 93.69           C  
ATOM    571  CE3 TRP A  77       3.045  -2.814 -13.789  1.00 93.69           C  
ATOM    572  NE1 TRP A  77       2.697  -4.262 -17.016  1.00 93.69           N  
ATOM    573  CH2 TRP A  77       1.361  -1.509 -14.961  1.00 93.69           C  
ATOM    574  CZ2 TRP A  77       1.470  -2.283 -16.094  1.00 93.69           C  
ATOM    575  CZ3 TRP A  77       2.137  -1.764 -13.820  1.00 93.69           C  
ATOM    576  N   LEU A  78       7.363  -3.520 -15.133  1.00 94.50           N  
ATOM    577  CA  LEU A  78       7.758  -2.246 -15.727  1.00 94.50           C  
ATOM    578  C   LEU A  78       9.047  -2.398 -16.531  1.00 94.50           C  
ATOM    579  CB  LEU A  78       7.941  -1.182 -14.641  1.00 94.50           C  
ATOM    580  O   LEU A  78       9.172  -1.835 -17.625  1.00 94.50           O  
ATOM    581  CG  LEU A  78       6.668  -0.674 -13.969  1.00 94.50           C  
ATOM    582  CD1 LEU A  78       7.012   0.333 -12.875  1.00 94.50           C  
ATOM    583  CD2 LEU A  78       5.727  -0.054 -14.992  1.00 94.50           C  
ATOM    584  N   LEU A  79      10.023  -3.119 -16.000  1.00 95.12           N  
ATOM    585  CA  LEU A  79      11.305  -3.289 -16.672  1.00 95.12           C  
ATOM    586  C   LEU A  79      11.180  -4.254 -17.844  1.00 95.12           C  
ATOM    587  CB  LEU A  79      12.359  -3.803 -15.680  1.00 95.12           C  
ATOM    588  O   LEU A  79      12.008  -4.230 -18.766  1.00 95.12           O  
ATOM    589  CG  LEU A  79      12.812  -2.816 -14.609  1.00 95.12           C  
ATOM    590  CD1 LEU A  79      13.688  -3.523 -13.578  1.00 95.12           C  
ATOM    591  CD2 LEU A  79      13.562  -1.646 -15.234  1.00 95.12           C  
ATOM    592  N   GLY A  80      10.070  -5.051 -17.812  1.00 94.19           N  
ATOM    593  CA  GLY A  80       9.789  -5.953 -18.922  1.00 94.19           C  
ATOM    594  C   GLY A  80      10.438  -7.312 -18.766  1.00 94.19           C  
ATOM    595  O   GLY A  80      10.992  -7.859 -19.719  1.00 94.19           O  
ATOM    596  N   ASN A  81      10.391  -7.828 -17.562  1.00 94.31           N  
ATOM    597  CA  ASN A  81      10.805  -9.219 -17.391  1.00 94.31           C  
ATOM    598  C   ASN A  81      10.070 -10.141 -18.359  1.00 94.31           C  
ATOM    599  CB  ASN A  81      10.586  -9.672 -15.953  1.00 94.31           C  
ATOM    600  O   ASN A  81       8.844 -10.094 -18.453  1.00 94.31           O  
ATOM    601  CG  ASN A  81      11.227 -11.016 -15.664  1.00 94.31           C  
ATOM    602  ND2 ASN A  81      11.859 -11.133 -14.500  1.00 94.31           N  
ATOM    603  OD1 ASN A  81      11.141 -11.945 -16.469  1.00 94.31           O  
ATOM    604  N   PRO A  82      10.758 -10.875 -19.078  1.00 92.19           N  
ATOM    605  CA  PRO A  82      10.172 -11.688 -20.141  1.00 92.19           C  
ATOM    606  C   PRO A  82       9.094 -12.641 -19.641  1.00 92.19           C  
ATOM    607  CB  PRO A  82      11.367 -12.461 -20.703  1.00 92.19           C  
ATOM    608  O   PRO A  82       8.172 -12.992 -20.375  1.00 92.19           O  
ATOM    609  CG  PRO A  82      12.555 -11.625 -20.359  1.00 92.19           C  
ATOM    610  CD  PRO A  82      12.266 -10.875 -19.094  1.00 92.19           C  
ATOM    611  N   GLU A  83       9.172 -13.008 -18.375  1.00 91.25           N  
ATOM    612  CA  GLU A  83       8.180 -13.883 -17.766  1.00 91.25           C  
ATOM    613  C   GLU A  83       6.891 -13.133 -17.469  1.00 91.25           C  
ATOM    614  CB  GLU A  83       8.734 -14.508 -16.484  1.00 91.25           C  
ATOM    615  O   GLU A  83       5.852 -13.750 -17.219  1.00 91.25           O  
ATOM    616  CG  GLU A  83       9.867 -15.500 -16.719  1.00 91.25           C  
ATOM    617  CD  GLU A  83       9.398 -16.797 -17.359  1.00 91.25           C  
ATOM    618  OE1 GLU A  83      10.250 -17.531 -17.906  1.00 91.25           O  
ATOM    619  OE2 GLU A  83       8.180 -17.062 -17.312  1.00 91.25           O  
ATOM    620  N   CYS A  84       6.898 -11.805 -17.578  1.00 92.19           N  
ATOM    621  CA  CYS A  84       5.742 -10.969 -17.297  1.00 92.19           C  
ATOM    622  C   CYS A  84       5.137 -10.414 -18.578  1.00 92.19           C  
ATOM    623  CB  CYS A  84       6.129  -9.820 -16.359  1.00 92.19           C  
ATOM    624  O   CYS A  84       4.332  -9.477 -18.531  1.00 92.19           O  
ATOM    625  SG  CYS A  84       6.793 -10.367 -14.773  1.00 92.19           S  
ATOM    626  N   GLU A  85       5.473 -10.922 -19.625  1.00 87.12           N  
ATOM    627  CA  GLU A  85       5.117 -10.398 -20.938  1.00 87.12           C  
ATOM    628  C   GLU A  85       3.604 -10.344 -21.109  1.00 87.12           C  
ATOM    629  CB  GLU A  85       5.750 -11.242 -22.047  1.00 87.12           C  
ATOM    630  O   GLU A  85       3.086  -9.438 -21.781  1.00 87.12           O  
ATOM    631  CG  GLU A  85       5.586 -10.656 -23.438  1.00 87.12           C  
ATOM    632  CD  GLU A  85       6.344 -11.430 -24.500  1.00 87.12           C  
ATOM    633  OE1 GLU A  85       6.309 -11.023 -25.688  1.00 87.12           O  
ATOM    634  OE2 GLU A  85       6.973 -12.453 -24.156  1.00 87.12           O  
ATOM    635  N   LEU A  86       2.857 -11.234 -20.609  1.00 86.62           N  
ATOM    636  CA  LEU A  86       1.406 -11.312 -20.734  1.00 86.62           C  
ATOM    637  C   LEU A  86       0.735 -10.078 -20.141  1.00 86.62           C  
ATOM    638  CB  LEU A  86       0.873 -12.578 -20.062  1.00 86.62           C  
ATOM    639  O   LEU A  86      -0.395  -9.742 -20.516  1.00 86.62           O  
ATOM    640  CG  LEU A  86       1.256 -13.906 -20.703  1.00 86.62           C  
ATOM    641  CD1 LEU A  86       0.882 -15.070 -19.781  1.00 86.62           C  
ATOM    642  CD2 LEU A  86       0.582 -14.062 -22.062  1.00 86.62           C  
ATOM    643  N   LEU A  87       1.434  -9.375 -19.328  1.00 88.00           N  
ATOM    644  CA  LEU A  87       0.901  -8.219 -18.625  1.00 88.00           C  
ATOM    645  C   LEU A  87       1.035  -6.949 -19.453  1.00 88.00           C  
ATOM    646  CB  LEU A  87       1.622  -8.031 -17.281  1.00 88.00           C  
ATOM    647  O   LEU A  87       0.422  -5.926 -19.156  1.00 88.00           O  
ATOM    648  CG  LEU A  87       1.467  -9.164 -16.266  1.00 88.00           C  
ATOM    649  CD1 LEU A  87       2.383  -8.930 -15.070  1.00 88.00           C  
ATOM    650  CD2 LEU A  87       0.014  -9.289 -15.820  1.00 88.00           C  
ATOM    651  N   PHE A  88       1.726  -7.020 -20.578  1.00 83.88           N  
ATOM    652  CA  PHE A  88       2.045  -5.863 -21.406  1.00 83.88           C  
ATOM    653  C   PHE A  88       0.837  -5.441 -22.234  1.00 83.88           C  
ATOM    654  CB  PHE A  88       3.232  -6.168 -22.328  1.00 83.88           C  
ATOM    655  O   PHE A  88       0.757  -4.297 -22.688  1.00 83.88           O  
ATOM    656  CG  PHE A  88       4.523  -6.410 -21.594  1.00 83.88           C  
ATOM    657  CD1 PHE A  88       4.641  -6.094 -20.250  1.00 83.88           C  
ATOM    658  CD2 PHE A  88       5.621  -6.949 -22.250  1.00 83.88           C  
ATOM    659  CE1 PHE A  88       5.832  -6.316 -19.562  1.00 83.88           C  
ATOM    660  CE2 PHE A  88       6.816  -7.176 -21.578  1.00 83.88           C  
ATOM    661  CZ  PHE A  88       6.918  -6.855 -20.234  1.00 83.88           C  
ATOM    662  N   THR A  89      -0.194  -6.301 -22.328  1.00 82.94           N  
ATOM    663  CA  THR A  89      -1.351  -6.051 -23.188  1.00 82.94           C  
ATOM    664  C   THR A  89      -2.449  -5.328 -22.406  1.00 82.94           C  
ATOM    665  CB  THR A  89      -1.906  -7.363 -23.766  1.00 82.94           C  
ATOM    666  O   THR A  89      -3.355  -4.742 -23.000  1.00 82.94           O  
ATOM    667  CG2 THR A  89      -0.893  -8.023 -24.688  1.00 82.94           C  
ATOM    668  OG1 THR A  89      -2.217  -8.266 -22.703  1.00 82.94           O  
ATOM    669  N   VAL A  90      -2.260  -5.188 -21.109  1.00 85.12           N  
ATOM    670  CA  VAL A  90      -3.270  -4.555 -20.266  1.00 85.12           C  
ATOM    671  C   VAL A  90      -3.082  -3.041 -20.281  1.00 85.12           C  
ATOM    672  CB  VAL A  90      -3.209  -5.086 -18.828  1.00 85.12           C  
ATOM    673  O   VAL A  90      -1.985  -2.541 -20.031  1.00 85.12           O  
ATOM    674  CG1 VAL A  90      -4.285  -4.430 -17.953  1.00 85.12           C  
ATOM    675  CG2 VAL A  90      -3.361  -6.605 -18.797  1.00 85.12           C  
ATOM    676  N   SER A  91      -4.066  -2.293 -20.562  1.00 84.38           N  
ATOM    677  CA  SER A  91      -3.951  -0.854 -20.766  1.00 84.38           C  
ATOM    678  C   SER A  91      -4.699  -0.078 -19.688  1.00 84.38           C  
ATOM    679  CB  SER A  91      -4.484  -0.466 -22.141  1.00 84.38           C  
ATOM    680  O   SER A  91      -4.406   1.093 -19.438  1.00 84.38           O  
ATOM    681  OG  SER A  91      -5.828  -0.880 -22.297  1.00 84.38           O  
ATOM    682  N   SER A  92      -5.590  -0.790 -18.953  1.00 90.44           N  
ATOM    683  CA  SER A  92      -6.332  -0.121 -17.891  1.00 90.44           C  
ATOM    684  C   SER A  92      -6.691  -1.093 -16.781  1.00 90.44           C  
ATOM    685  CB  SER A  92      -7.605   0.522 -18.453  1.00 90.44           C  
ATOM    686  O   SER A  92      -6.887  -2.285 -17.016  1.00 90.44           O  
ATOM    687  OG  SER A  92      -8.523  -0.468 -18.891  1.00 90.44           O  
ATOM    688  N   TRP A  93      -6.766  -0.472 -15.570  1.00 92.50           N  
ATOM    689  CA  TRP A  93      -7.066  -1.316 -14.422  1.00 92.50           C  
ATOM    690  C   TRP A  93      -7.727  -0.507 -13.312  1.00 92.50           C  
ATOM    691  CB  TRP A  93      -5.789  -1.979 -13.891  1.00 92.50           C  
ATOM    692  O   TRP A  93      -7.672   0.725 -13.312  1.00 92.50           O  
ATOM    693  CG  TRP A  93      -4.684  -1.016 -13.586  1.00 92.50           C  
ATOM    694  CD1 TRP A  93      -4.492  -0.323 -12.422  1.00 92.50           C  
ATOM    695  CD2 TRP A  93      -3.617  -0.635 -14.461  1.00 92.50           C  
ATOM    696  CE2 TRP A  93      -2.814   0.293 -13.766  1.00 92.50           C  
ATOM    697  CE3 TRP A  93      -3.262  -0.989 -15.773  1.00 92.50           C  
ATOM    698  NE1 TRP A  93      -3.369   0.466 -12.523  1.00 92.50           N  
ATOM    699  CH2 TRP A  93      -1.351   0.508 -15.609  1.00 92.50           C  
ATOM    700  CZ2 TRP A  93      -1.676   0.873 -14.328  1.00 92.50           C  
ATOM    701  CZ3 TRP A  93      -2.127  -0.412 -16.328  1.00 92.50           C  
ATOM    702  N   SER A  94      -8.477  -1.252 -12.430  1.00 90.81           N  
ATOM    703  CA  SER A  94      -9.055  -0.615 -11.250  1.00 90.81           C  
ATOM    704  C   SER A  94      -8.023  -0.490 -10.133  1.00 90.81           C  
ATOM    705  CB  SER A  94     -10.266  -1.403 -10.758  1.00 90.81           C  
ATOM    706  O   SER A  94      -7.949   0.543  -9.461  1.00 90.81           O  
ATOM    707  OG  SER A  94      -9.914  -2.746 -10.477  1.00 90.81           O  
ATOM    708  N   TYR A  95      -7.234  -1.396  -9.844  1.00 92.12           N  
ATOM    709  CA  TYR A  95      -6.125  -1.420  -8.891  1.00 92.12           C  
ATOM    710  C   TYR A  95      -5.125  -2.512  -9.250  1.00 92.12           C  
ATOM    711  CB  TYR A  95      -6.648  -1.633  -7.469  1.00 92.12           C  
ATOM    712  O   TYR A  95      -5.430  -3.412 -10.031  1.00 92.12           O  
ATOM    713  CG  TYR A  95      -7.492  -2.875  -7.309  1.00 92.12           C  
ATOM    714  CD1 TYR A  95      -8.867  -2.838  -7.527  1.00 92.12           C  
ATOM    715  CD2 TYR A  95      -6.918  -4.086  -6.938  1.00 92.12           C  
ATOM    716  CE1 TYR A  95      -9.648  -3.979  -7.383  1.00 92.12           C  
ATOM    717  CE2 TYR A  95      -7.688  -5.230  -6.789  1.00 92.12           C  
ATOM    718  OH  TYR A  95      -9.820  -6.301  -6.867  1.00 92.12           O  
ATOM    719  CZ  TYR A  95      -9.055  -5.168  -7.012  1.00 92.12           C  
ATOM    720  N   ILE A  96      -3.887  -2.461  -8.742  1.00 93.19           N  
ATOM    721  CA  ILE A  96      -2.811  -3.400  -9.031  1.00 93.19           C  
ATOM    722  C   ILE A  96      -2.668  -4.395  -7.879  1.00 93.19           C  
ATOM    723  CB  ILE A  96      -1.471  -2.666  -9.273  1.00 93.19           C  
ATOM    724  O   ILE A  96      -2.633  -4.000  -6.711  1.00 93.19           O  
ATOM    725  CG1 ILE A  96      -1.604  -1.687 -10.445  1.00 93.19           C  
ATOM    726  CG2 ILE A  96      -0.343  -3.672  -9.523  1.00 93.19           C  
ATOM    727  CD1 ILE A  96      -0.427  -0.731 -10.586  1.00 93.19           C  
ATOM    728  N   VAL A  97      -2.605  -5.648  -8.258  1.00 93.69           N  
ATOM    729  CA  VAL A  97      -2.480  -6.691  -7.246  1.00 93.69           C  
ATOM    730  C   VAL A  97      -1.118  -7.371  -7.367  1.00 93.69           C  
ATOM    731  CB  VAL A  97      -3.609  -7.738  -7.371  1.00 93.69           C  
ATOM    732  O   VAL A  97      -0.792  -7.941  -8.406  1.00 93.69           O  
ATOM    733  CG1 VAL A  97      -3.482  -8.797  -6.277  1.00 93.69           C  
ATOM    734  CG2 VAL A  97      -4.977  -7.059  -7.301  1.00 93.69           C  
ATOM    735  N   GLU A  98      -0.311  -7.250  -6.285  1.00 93.06           N  
ATOM    736  CA  GLU A  98       0.935  -8.000  -6.160  1.00 93.06           C  
ATOM    737  C   GLU A  98       0.773  -9.180  -5.207  1.00 93.06           C  
ATOM    738  CB  GLU A  98       2.066  -7.090  -5.680  1.00 93.06           C  
ATOM    739  O   GLU A  98       0.082  -9.078  -4.191  1.00 93.06           O  
ATOM    740  CG  GLU A  98       2.578  -6.129  -6.746  1.00 93.06           C  
ATOM    741  CD  GLU A  98       3.812  -5.355  -6.312  1.00 93.06           C  
ATOM    742  OE1 GLU A  98       4.922  -5.652  -6.809  1.00 93.06           O  
ATOM    743  OE2 GLU A  98       3.668  -4.441  -5.469  1.00 93.06           O  
ATOM    744  N   THR A  99       1.391 -10.234  -5.508  1.00 91.38           N  
ATOM    745  CA  THR A  99       1.325 -11.375  -4.609  1.00 91.38           C  
ATOM    746  C   THR A  99       2.486 -11.359  -3.619  1.00 91.38           C  
ATOM    747  CB  THR A  99       1.340 -12.703  -5.395  1.00 91.38           C  
ATOM    748  O   THR A  99       3.518 -10.734  -3.877  1.00 91.38           O  
ATOM    749  CG2 THR A  99       0.171 -12.781  -6.371  1.00 91.38           C  
ATOM    750  OG1 THR A  99       2.566 -12.805  -6.129  1.00 91.38           O  
ATOM    751  N   SER A 100       2.316 -11.906  -2.490  1.00 85.31           N  
ATOM    752  CA  SER A 100       3.322 -11.953  -1.434  1.00 85.31           C  
ATOM    753  C   SER A 100       4.543 -12.758  -1.869  1.00 85.31           C  
ATOM    754  CB  SER A 100       2.732 -12.562  -0.158  1.00 85.31           C  
ATOM    755  O   SER A 100       5.656 -12.508  -1.408  1.00 85.31           O  
ATOM    756  OG  SER A 100       2.184 -13.844  -0.414  1.00 85.31           O  
ATOM    757  N   ASN A 101       4.387 -13.641  -2.887  1.00 81.38           N  
ATOM    758  CA  ASN A 101       5.469 -14.492  -3.363  1.00 81.38           C  
ATOM    759  C   ASN A 101       5.824 -14.195  -4.816  1.00 81.38           C  
ATOM    760  CB  ASN A 101       5.098 -15.969  -3.201  1.00 81.38           C  
ATOM    761  O   ASN A 101       5.898 -15.102  -5.645  1.00 81.38           O  
ATOM    762  CG  ASN A 101       5.078 -16.406  -1.752  1.00 81.38           C  
ATOM    763  ND2 ASN A 101       4.312 -17.453  -1.460  1.00 81.38           N  
ATOM    764  OD1 ASN A 101       5.750 -15.820  -0.901  1.00 81.38           O  
ATOM    765  N   SER A 102       6.066 -12.961  -5.109  1.00 84.19           N  
ATOM    766  CA  SER A 102       6.430 -12.633  -6.484  1.00 84.19           C  
ATOM    767  C   SER A 102       7.895 -12.953  -6.758  1.00 84.19           C  
ATOM    768  CB  SER A 102       6.156 -11.156  -6.773  1.00 84.19           C  
ATOM    769  O   SER A 102       8.781 -12.547  -5.996  1.00 84.19           O  
ATOM    770  OG  SER A 102       6.922 -10.328  -5.922  1.00 84.19           O  
ATOM    771  N   ASP A 103       8.203 -13.836  -7.688  1.00 82.06           N  
ATOM    772  CA  ASP A 103       9.547 -14.344  -7.957  1.00 82.06           C  
ATOM    773  C   ASP A 103      10.141 -13.688  -9.203  1.00 82.06           C  
ATOM    774  CB  ASP A 103       9.516 -15.867  -8.117  1.00 82.06           C  
ATOM    775  O   ASP A 103      11.359 -13.664  -9.375  1.00 82.06           O  
ATOM    776  CG  ASP A 103       9.164 -16.594  -6.836  1.00 82.06           C  
ATOM    777  OD1 ASP A 103       9.375 -16.031  -5.738  1.00 82.06           O  
ATOM    778  OD2 ASP A 103       8.680 -17.734  -6.918  1.00 82.06           O  
ATOM    779  N   ASN A 104       9.219 -13.094  -9.938  1.00 86.12           N  
ATOM    780  CA  ASN A 104       9.680 -12.516 -11.195  1.00 86.12           C  
ATOM    781  C   ASN A 104       9.758 -10.992 -11.117  1.00 86.12           C  
ATOM    782  CB  ASN A 104       8.758 -12.945 -12.344  1.00 86.12           C  
ATOM    783  O   ASN A 104       8.859 -10.297 -11.578  1.00 86.12           O  
ATOM    784  CG  ASN A 104       8.797 -14.438 -12.594  1.00 86.12           C  
ATOM    785  ND2 ASN A 104       7.656 -15.000 -12.992  1.00 86.12           N  
ATOM    786  OD1 ASN A 104       9.836 -15.078 -12.438  1.00 86.12           O  
ATOM    787  N   GLY A 105      10.773 -10.453 -10.625  1.00 88.38           N  
ATOM    788  CA  GLY A 105      11.086  -9.039 -10.484  1.00 88.38           C  
ATOM    789  C   GLY A 105      12.266  -8.602 -11.336  1.00 88.38           C  
ATOM    790  O   GLY A 105      12.312  -8.898 -12.531  1.00 88.38           O  
ATOM    791  N   THR A 106      13.227  -7.965 -10.828  1.00 92.38           N  
ATOM    792  CA  THR A 106      14.422  -7.562 -11.562  1.00 92.38           C  
ATOM    793  C   THR A 106      15.297  -8.773 -11.867  1.00 92.38           C  
ATOM    794  CB  THR A 106      15.227  -6.516 -10.773  1.00 92.38           C  
ATOM    795  O   THR A 106      15.547  -9.602 -10.984  1.00 92.38           O  
ATOM    796  CG2 THR A 106      14.430  -5.234 -10.578  1.00 92.38           C  
ATOM    797  OG1 THR A 106      15.570  -7.055  -9.492  1.00 92.38           O  
ATOM    798  N   CYS A 107      15.688  -8.938 -13.164  1.00 90.94           N  
ATOM    799  CA  CYS A 107      16.453 -10.094 -13.641  1.00 90.94           C  
ATOM    800  C   CYS A 107      17.922  -9.945 -13.305  1.00 90.94           C  
ATOM    801  CB  CYS A 107      16.266 -10.266 -15.148  1.00 90.94           C  
ATOM    802  O   CYS A 107      18.578 -10.906 -12.898  1.00 90.94           O  
ATOM    803  SG  CYS A 107      14.562 -10.594 -15.641  1.00 90.94           S  
ATOM    804  N   TYR A 108      18.500  -8.797 -13.438  1.00 92.62           N  
ATOM    805  CA  TYR A 108      19.906  -8.516 -13.195  1.00 92.62           C  
ATOM    806  C   TYR A 108      20.125  -7.973 -11.781  1.00 92.62           C  
ATOM    807  CB  TYR A 108      20.438  -7.508 -14.219  1.00 92.62           C  
ATOM    808  O   TYR A 108      19.281  -7.230 -11.266  1.00 92.62           O  
ATOM    809  CG  TYR A 108      20.625  -8.094 -15.602  1.00 92.62           C  
ATOM    810  CD1 TYR A 108      21.891  -8.484 -16.047  1.00 92.62           C  
ATOM    811  CD2 TYR A 108      19.547  -8.258 -16.453  1.00 92.62           C  
ATOM    812  CE1 TYR A 108      22.062  -9.023 -17.312  1.00 92.62           C  
ATOM    813  CE2 TYR A 108      19.719  -8.789 -17.734  1.00 92.62           C  
ATOM    814  OH  TYR A 108      21.141  -9.703 -19.406  1.00 92.62           O  
ATOM    815  CZ  TYR A 108      20.969  -9.172 -18.156  1.00 92.62           C  
ATOM    816  N   PRO A 109      21.172  -8.398 -11.172  1.00 91.81           N  
ATOM    817  CA  PRO A 109      21.453  -7.906  -9.820  1.00 91.81           C  
ATOM    818  C   PRO A 109      21.797  -6.418  -9.797  1.00 91.81           C  
ATOM    819  CB  PRO A 109      22.656  -8.750  -9.383  1.00 91.81           C  
ATOM    820  O   PRO A 109      22.469  -5.918 -10.703  1.00 91.81           O  
ATOM    821  CG  PRO A 109      23.359  -9.102 -10.656  1.00 91.81           C  
ATOM    822  CD  PRO A 109      22.328  -9.258 -11.742  1.00 91.81           C  
ATOM    823  N   GLY A 110      21.188  -5.637  -8.938  1.00 91.12           N  
ATOM    824  CA  GLY A 110      21.344  -4.195  -8.789  1.00 91.12           C  
ATOM    825  C   GLY A 110      20.219  -3.541  -8.031  1.00 91.12           C  
ATOM    826  O   GLY A 110      19.281  -4.219  -7.598  1.00 91.12           O  
ATOM    827  N   ASP A 111      20.406  -2.234  -7.906  1.00 93.00           N  
ATOM    828  CA  ASP A 111      19.406  -1.479  -7.152  1.00 93.00           C  
ATOM    829  C   ASP A 111      18.406  -0.805  -8.086  1.00 93.00           C  
ATOM    830  CB  ASP A 111      20.094  -0.432  -6.266  1.00 93.00           C  
ATOM    831  O   ASP A 111      18.766  -0.325  -9.156  1.00 93.00           O  
ATOM    832  CG  ASP A 111      20.938  -1.046  -5.172  1.00 93.00           C  
ATOM    833  OD1 ASP A 111      20.609  -2.146  -4.684  1.00 93.00           O  
ATOM    834  OD2 ASP A 111      21.953  -0.421  -4.793  1.00 93.00           O  
ATOM    835  N   PHE A 112      17.156  -0.917  -7.730  1.00 94.69           N  
ATOM    836  CA  PHE A 112      16.141  -0.068  -8.336  1.00 94.69           C  
ATOM    837  C   PHE A 112      15.945   1.208  -7.523  1.00 94.69           C  
ATOM    838  CB  PHE A 112      14.805  -0.822  -8.453  1.00 94.69           C  
ATOM    839  O   PHE A 112      15.273   1.195  -6.488  1.00 94.69           O  
ATOM    840  CG  PHE A 112      13.867  -0.239  -9.469  1.00 94.69           C  
ATOM    841  CD1 PHE A 112      14.195  -0.230 -10.820  1.00 94.69           C  
ATOM    842  CD2 PHE A 112      12.648   0.299  -9.078  1.00 94.69           C  
ATOM    843  CE1 PHE A 112      13.328   0.309 -11.766  1.00 94.69           C  
ATOM    844  CE2 PHE A 112      11.773   0.839 -10.016  1.00 94.69           C  
ATOM    845  CZ  PHE A 112      12.117   0.844 -11.359  1.00 94.69           C  
ATOM    846  N   ILE A 113      16.469   2.275  -8.062  1.00 93.19           N  
ATOM    847  CA  ILE A 113      16.609   3.518  -7.312  1.00 93.19           C  
ATOM    848  C   ILE A 113      15.250   4.195  -7.180  1.00 93.19           C  
ATOM    849  CB  ILE A 113      17.625   4.473  -7.988  1.00 93.19           C  
ATOM    850  O   ILE A 113      14.570   4.430  -8.180  1.00 93.19           O  
ATOM    851  CG1 ILE A 113      18.969   3.768  -8.203  1.00 93.19           C  
ATOM    852  CG2 ILE A 113      17.797   5.746  -7.152  1.00 93.19           C  
ATOM    853  CD1 ILE A 113      19.609   3.250  -6.918  1.00 93.19           C  
ATOM    854  N   ASN A 114      14.828   4.492  -5.855  1.00 89.62           N  
ATOM    855  CA  ASN A 114      13.594   5.188  -5.520  1.00 89.62           C  
ATOM    856  C   ASN A 114      12.367   4.383  -5.934  1.00 89.62           C  
ATOM    857  CB  ASN A 114      13.562   6.574  -6.172  1.00 89.62           C  
ATOM    858  O   ASN A 114      11.414   4.934  -6.496  1.00 89.62           O  
ATOM    859  CG  ASN A 114      14.633   7.500  -5.621  1.00 89.62           C  
ATOM    860  ND2 ASN A 114      15.172   8.359  -6.480  1.00 89.62           N  
ATOM    861  OD1 ASN A 114      14.969   7.441  -4.438  1.00 89.62           O  
ATOM    862  N   TYR A 115      12.375   3.037  -5.816  1.00 90.25           N  
ATOM    863  CA  TYR A 115      11.336   2.092  -6.203  1.00 90.25           C  
ATOM    864  C   TYR A 115      10.047   2.348  -5.430  1.00 90.25           C  
ATOM    865  CB  TYR A 115      11.805   0.651  -5.973  1.00 90.25           C  
ATOM    866  O   TYR A 115       8.953   2.318  -6.004  1.00 90.25           O  
ATOM    867  CG  TYR A 115      10.766  -0.389  -6.320  1.00 90.25           C  
ATOM    868  CD1 TYR A 115      10.273  -1.260  -5.352  1.00 90.25           C  
ATOM    869  CD2 TYR A 115      10.281  -0.503  -7.617  1.00 90.25           C  
ATOM    870  CE1 TYR A 115       9.320  -2.221  -5.668  1.00 90.25           C  
ATOM    871  CE2 TYR A 115       9.320  -1.461  -7.945  1.00 90.25           C  
ATOM    872  OH  TYR A 115       7.906  -3.264  -7.281  1.00 90.25           O  
ATOM    873  CZ  TYR A 115       8.852  -2.314  -6.965  1.00 90.25           C  
ATOM    874  N   GLU A 116      10.109   2.605  -4.168  1.00 86.06           N  
ATOM    875  CA  GLU A 116       8.938   2.848  -3.340  1.00 86.06           C  
ATOM    876  C   GLU A 116       8.203   4.113  -3.779  1.00 86.06           C  
ATOM    877  CB  GLU A 116       9.328   2.951  -1.864  1.00 86.06           C  
ATOM    878  O   GLU A 116       6.973   4.160  -3.770  1.00 86.06           O  
ATOM    879  CG  GLU A 116       9.812   1.642  -1.264  1.00 86.06           C  
ATOM    880  CD  GLU A 116       8.781   0.531  -1.326  1.00 86.06           C  
ATOM    881  OE1 GLU A 116       9.164  -0.660  -1.337  1.00 86.06           O  
ATOM    882  OE2 GLU A 116       7.570   0.854  -1.365  1.00 86.06           O  
ATOM    883  N   GLU A 117       9.000   5.113  -4.133  1.00 87.00           N  
ATOM    884  CA  GLU A 117       8.422   6.336  -4.676  1.00 87.00           C  
ATOM    885  C   GLU A 117       7.672   6.062  -5.977  1.00 87.00           C  
ATOM    886  CB  GLU A 117       9.508   7.391  -4.906  1.00 87.00           C  
ATOM    887  O   GLU A 117       6.598   6.621  -6.211  1.00 87.00           O  
ATOM    888  CG  GLU A 117       8.961   8.750  -5.316  1.00 87.00           C  
ATOM    889  CD  GLU A 117      10.039   9.820  -5.422  1.00 87.00           C  
ATOM    890  OE1 GLU A 117       9.711  10.977  -5.793  1.00 87.00           O  
ATOM    891  OE2 GLU A 117      11.211   9.508  -5.125  1.00 87.00           O  
ATOM    892  N   LEU A 118       8.250   5.316  -6.766  1.00 90.88           N  
ATOM    893  CA  LEU A 118       7.586   4.930  -8.008  1.00 90.88           C  
ATOM    894  C   LEU A 118       6.273   4.207  -7.723  1.00 90.88           C  
ATOM    895  CB  LEU A 118       8.508   4.031  -8.844  1.00 90.88           C  
ATOM    896  O   LEU A 118       5.258   4.477  -8.367  1.00 90.88           O  
ATOM    897  CG  LEU A 118       7.906   3.461 -10.125  1.00 90.88           C  
ATOM    898  CD1 LEU A 118       7.520   4.590 -11.078  1.00 90.88           C  
ATOM    899  CD2 LEU A 118       8.891   2.506 -10.797  1.00 90.88           C  
ATOM    900  N   ARG A 119       6.316   3.264  -6.820  1.00 90.12           N  
ATOM    901  CA  ARG A 119       5.121   2.520  -6.430  1.00 90.12           C  
ATOM    902  C   ARG A 119       4.008   3.463  -5.992  1.00 90.12           C  
ATOM    903  CB  ARG A 119       5.445   1.532  -5.309  1.00 90.12           C  
ATOM    904  O   ARG A 119       2.842   3.266  -6.348  1.00 90.12           O  
ATOM    905  CG  ARG A 119       6.203   0.299  -5.773  1.00 90.12           C  
ATOM    906  CD  ARG A 119       6.477  -0.661  -4.621  1.00 90.12           C  
ATOM    907  NE  ARG A 119       5.254  -1.321  -4.168  1.00 90.12           N  
ATOM    908  NH1 ARG A 119       6.344  -3.049  -3.090  1.00 90.12           N  
ATOM    909  NH2 ARG A 119       4.051  -2.955  -3.094  1.00 90.12           N  
ATOM    910  CZ  ARG A 119       5.219  -2.441  -3.453  1.00 90.12           C  
ATOM    911  N   GLU A 120       4.367   4.379  -5.273  1.00 85.25           N  
ATOM    912  CA  GLU A 120       3.408   5.387  -4.828  1.00 85.25           C  
ATOM    913  C   GLU A 120       2.816   6.148  -6.012  1.00 85.25           C  
ATOM    914  CB  GLU A 120       4.066   6.363  -3.850  1.00 85.25           C  
ATOM    915  O   GLU A 120       1.614   6.422  -6.043  1.00 85.25           O  
ATOM    916  CG  GLU A 120       3.098   7.355  -3.227  1.00 85.25           C  
ATOM    917  CD  GLU A 120       3.760   8.297  -2.230  1.00 85.25           C  
ATOM    918  OE1 GLU A 120       3.074   9.203  -1.701  1.00 85.25           O  
ATOM    919  OE2 GLU A 120       4.973   8.125  -1.978  1.00 85.25           O  
ATOM    920  N   GLN A 121       3.695   6.559  -6.898  1.00 87.56           N  
ATOM    921  CA  GLN A 121       3.223   7.250  -8.094  1.00 87.56           C  
ATOM    922  C   GLN A 121       2.232   6.387  -8.875  1.00 87.56           C  
ATOM    923  CB  GLN A 121       4.398   7.641  -8.992  1.00 87.56           C  
ATOM    924  O   GLN A 121       1.210   6.883  -9.352  1.00 87.56           O  
ATOM    925  CG  GLN A 121       5.301   8.711  -8.391  1.00 87.56           C  
ATOM    926  CD  GLN A 121       4.578  10.031  -8.164  1.00 87.56           C  
ATOM    927  NE2 GLN A 121       4.789  10.625  -7.000  1.00 87.56           N  
ATOM    928  OE1 GLN A 121       3.836  10.500  -9.031  1.00 87.56           O  
ATOM    929  N   LEU A 122       2.484   5.164  -8.883  1.00 89.62           N  
ATOM    930  CA  LEU A 122       1.683   4.230  -9.672  1.00 89.62           C  
ATOM    931  C   LEU A 122       0.333   3.980  -9.008  1.00 89.62           C  
ATOM    932  CB  LEU A 122       2.428   2.906  -9.852  1.00 89.62           C  
ATOM    933  O   LEU A 122      -0.626   3.580  -9.672  1.00 89.62           O  
ATOM    934  CG  LEU A 122       3.570   2.906 -10.867  1.00 89.62           C  
ATOM    935  CD1 LEU A 122       4.289   1.562 -10.859  1.00 89.62           C  
ATOM    936  CD2 LEU A 122       3.047   3.229 -12.266  1.00 89.62           C  
ATOM    937  N   SER A 123       0.338   4.141  -7.723  1.00 86.19           N  
ATOM    938  CA  SER A 123      -0.890   3.904  -6.973  1.00 86.19           C  
ATOM    939  C   SER A 123      -1.997   4.855  -7.410  1.00 86.19           C  
ATOM    940  CB  SER A 123      -0.637   4.055  -5.473  1.00 86.19           C  
ATOM    941  O   SER A 123      -3.180   4.586  -7.188  1.00 86.19           O  
ATOM    942  OG  SER A 123      -0.325   5.402  -5.148  1.00 86.19           O  
ATOM    943  N   SER A 124      -1.645   5.871  -8.062  1.00 85.75           N  
ATOM    944  CA  SER A 124      -2.619   6.859  -8.508  1.00 85.75           C  
ATOM    945  C   SER A 124      -2.879   6.746 -10.008  1.00 85.75           C  
ATOM    946  CB  SER A 124      -2.137   8.273  -8.172  1.00 85.75           C  
ATOM    947  O   SER A 124      -3.637   7.539 -10.570  1.00 85.75           O  
ATOM    948  OG  SER A 124      -0.956   8.586  -8.891  1.00 85.75           O  
ATOM    949  N   VAL A 125      -2.352   5.727 -10.641  1.00 89.50           N  
ATOM    950  CA  VAL A 125      -2.441   5.547 -12.086  1.00 89.50           C  
ATOM    951  C   VAL A 125      -3.488   4.484 -12.414  1.00 89.50           C  
ATOM    952  CB  VAL A 125      -1.077   5.156 -12.695  1.00 89.50           C  
ATOM    953  O   VAL A 125      -3.492   3.404 -11.812  1.00 89.50           O  
ATOM    954  CG1 VAL A 125      -1.212   4.887 -14.195  1.00 89.50           C  
ATOM    955  CG2 VAL A 125      -0.044   6.250 -12.438  1.00 89.50           C  
ATOM    956  N   SER A 126      -4.332   4.758 -13.367  1.00 88.62           N  
ATOM    957  CA  SER A 126      -5.441   3.859 -13.688  1.00 88.62           C  
ATOM    958  C   SER A 126      -5.289   3.262 -15.078  1.00 88.62           C  
ATOM    959  CB  SER A 126      -6.777   4.594 -13.578  1.00 88.62           C  
ATOM    960  O   SER A 126      -5.918   2.248 -15.398  1.00 88.62           O  
ATOM    961  OG  SER A 126      -6.789   5.734 -14.422  1.00 88.62           O  
ATOM    962  N   SER A 127      -4.379   3.799 -15.820  1.00 90.38           N  
ATOM    963  CA  SER A 127      -4.125   3.246 -17.156  1.00 90.38           C  
ATOM    964  C   SER A 127      -2.756   3.668 -17.672  1.00 90.38           C  
ATOM    965  CB  SER A 127      -5.211   3.686 -18.125  1.00 90.38           C  
ATOM    966  O   SER A 127      -2.248   4.730 -17.312  1.00 90.38           O  
ATOM    967  OG  SER A 127      -5.070   5.059 -18.453  1.00 90.38           O  
ATOM    968  N   PHE A 128      -2.205   2.643 -18.562  1.00 89.75           N  
ATOM    969  CA  PHE A 128      -0.952   2.912 -19.266  1.00 89.75           C  
ATOM    970  C   PHE A 128      -1.112   2.717 -20.766  1.00 89.75           C  
ATOM    971  CB  PHE A 128       0.164   2.006 -18.734  1.00 89.75           C  
ATOM    972  O   PHE A 128      -1.881   1.860 -21.203  1.00 89.75           O  
ATOM    973  CG  PHE A 128       0.743   2.459 -17.422  1.00 89.75           C  
ATOM    974  CD1 PHE A 128       0.633   3.785 -17.016  1.00 89.75           C  
ATOM    975  CD2 PHE A 128       1.396   1.561 -16.578  1.00 89.75           C  
ATOM    976  CE1 PHE A 128       1.168   4.211 -15.805  1.00 89.75           C  
ATOM    977  CE2 PHE A 128       1.934   1.977 -15.367  1.00 89.75           C  
ATOM    978  CZ  PHE A 128       1.819   3.301 -14.984  1.00 89.75           C  
ATOM    979  N   GLU A 129      -0.457   3.588 -21.438  1.00 92.25           N  
ATOM    980  CA  GLU A 129      -0.213   3.291 -22.844  1.00 92.25           C  
ATOM    981  C   GLU A 129       1.265   3.012 -23.109  1.00 92.25           C  
ATOM    982  CB  GLU A 129      -0.690   4.445 -23.734  1.00 92.25           C  
ATOM    983  O   GLU A 129       2.109   3.891 -22.922  1.00 92.25           O  
ATOM    984  CG  GLU A 129      -0.523   4.191 -25.219  1.00 92.25           C  
ATOM    985  CD  GLU A 129      -0.818   5.414 -26.078  1.00 92.25           C  
ATOM    986  OE1 GLU A 129      -0.604   5.355 -27.312  1.00 92.25           O  
ATOM    987  OE2 GLU A 129      -1.268   6.434 -25.516  1.00 92.25           O  
ATOM    988  N   ARG A 130       1.521   1.790 -23.422  1.00 93.94           N  
ATOM    989  CA  ARG A 130       2.889   1.374 -23.703  1.00 93.94           C  
ATOM    990  C   ARG A 130       3.262   1.684 -25.156  1.00 93.94           C  
ATOM    991  CB  ARG A 130       3.068  -0.120 -23.438  1.00 93.94           C  
ATOM    992  O   ARG A 130       2.553   1.285 -26.078  1.00 93.94           O  
ATOM    993  CG  ARG A 130       4.488  -0.621 -23.641  1.00 93.94           C  
ATOM    994  CD  ARG A 130       4.613  -2.107 -23.344  1.00 93.94           C  
ATOM    995  NE  ARG A 130       5.938  -2.617 -23.688  1.00 93.94           N  
ATOM    996  NH1 ARG A 130       5.352  -3.299 -25.812  1.00 93.94           N  
ATOM    997  NH2 ARG A 130       7.496  -3.602 -25.047  1.00 93.94           N  
ATOM    998  CZ  ARG A 130       6.258  -3.172 -24.844  1.00 93.94           C  
ATOM    999  N   PHE A 131       4.375   2.377 -25.453  1.00 94.00           N  
ATOM   1000  CA  PHE A 131       4.781   2.725 -26.812  1.00 94.00           C  
ATOM   1001  C   PHE A 131       6.301   2.748 -26.922  1.00 94.00           C  
ATOM   1002  CB  PHE A 131       4.199   4.082 -27.203  1.00 94.00           C  
ATOM   1003  O   PHE A 131       7.004   2.936 -25.938  1.00 94.00           O  
ATOM   1004  CG  PHE A 131       4.703   5.230 -26.375  1.00 94.00           C  
ATOM   1005  CD1 PHE A 131       4.090   5.547 -25.172  1.00 94.00           C  
ATOM   1006  CD2 PHE A 131       5.785   5.992 -26.797  1.00 94.00           C  
ATOM   1007  CE1 PHE A 131       4.551   6.609 -24.391  1.00 94.00           C  
ATOM   1008  CE2 PHE A 131       6.250   7.051 -26.016  1.00 94.00           C  
ATOM   1009  CZ  PHE A 131       5.633   7.359 -24.828  1.00 94.00           C  
ATOM   1010  N   GLU A 132       6.719   2.547 -28.109  1.00 94.31           N  
ATOM   1011  CA  GLU A 132       8.156   2.486 -28.344  1.00 94.31           C  
ATOM   1012  C   GLU A 132       8.758   3.883 -28.469  1.00 94.31           C  
ATOM   1013  CB  GLU A 132       8.453   1.673 -29.609  1.00 94.31           C  
ATOM   1014  O   GLU A 132       8.328   4.676 -29.312  1.00 94.31           O  
ATOM   1015  CG  GLU A 132       9.891   1.203 -29.719  1.00 94.31           C  
ATOM   1016  CD  GLU A 132      10.125   0.243 -30.875  1.00 94.31           C  
ATOM   1017  OE1 GLU A 132      11.211  -0.376 -30.938  1.00 94.31           O  
ATOM   1018  OE2 GLU A 132       9.219   0.110 -31.734  1.00 94.31           O  
ATOM   1019  N   ILE A 133       9.758   4.191 -27.609  1.00 94.38           N  
ATOM   1020  CA  ILE A 133      10.383   5.512 -27.609  1.00 94.38           C  
ATOM   1021  C   ILE A 133      11.672   5.477 -28.422  1.00 94.38           C  
ATOM   1022  CB  ILE A 133      10.664   5.992 -26.172  1.00 94.38           C  
ATOM   1023  O   ILE A 133      11.953   6.398 -29.188  1.00 94.38           O  
ATOM   1024  CG1 ILE A 133      11.039   7.480 -26.156  1.00 94.38           C  
ATOM   1025  CG2 ILE A 133      11.773   5.148 -25.516  1.00 94.38           C  
ATOM   1026  CD1 ILE A 133      11.211   8.078 -24.766  1.00 94.38           C  
ATOM   1027  N   PHE A 134      12.461   4.473 -28.312  1.00 94.31           N  
ATOM   1028  CA  PHE A 134      13.672   4.266 -29.094  1.00 94.31           C  
ATOM   1029  C   PHE A 134      13.695   2.865 -29.688  1.00 94.31           C  
ATOM   1030  CB  PHE A 134      14.914   4.484 -28.219  1.00 94.31           C  
ATOM   1031  O   PHE A 134      14.062   1.900 -29.016  1.00 94.31           O  
ATOM   1032  CG  PHE A 134      15.016   5.875 -27.641  1.00 94.31           C  
ATOM   1033  CD1 PHE A 134      15.039   6.984 -28.484  1.00 94.31           C  
ATOM   1034  CD2 PHE A 134      15.094   6.066 -26.266  1.00 94.31           C  
ATOM   1035  CE1 PHE A 134      15.133   8.273 -27.953  1.00 94.31           C  
ATOM   1036  CE2 PHE A 134      15.188   7.348 -25.734  1.00 94.31           C  
ATOM   1037  CZ  PHE A 134      15.211   8.453 -26.578  1.00 94.31           C  
ATOM   1038  N   PRO A 135      13.359   2.762 -31.016  1.00 92.50           N  
ATOM   1039  CA  PRO A 135      13.391   1.448 -31.656  1.00 92.50           C  
ATOM   1040  C   PRO A 135      14.797   0.870 -31.766  1.00 92.50           C  
ATOM   1041  CB  PRO A 135      12.820   1.728 -33.062  1.00 92.50           C  
ATOM   1042  O   PRO A 135      15.766   1.615 -31.938  1.00 92.50           O  
ATOM   1043  CG  PRO A 135      12.055   3.004 -32.906  1.00 92.50           C  
ATOM   1044  CD  PRO A 135      12.719   3.836 -31.844  1.00 92.50           C  
ATOM   1045  N   LYS A 136      14.930  -0.422 -31.609  1.00 87.31           N  
ATOM   1046  CA  LYS A 136      16.188  -1.151 -31.484  1.00 87.31           C  
ATOM   1047  C   LYS A 136      17.047  -0.971 -32.750  1.00 87.31           C  
ATOM   1048  CB  LYS A 136      15.930  -2.639 -31.250  1.00 87.31           C  
ATOM   1049  O   LYS A 136      18.234  -0.624 -32.625  1.00 87.31           O  
ATOM   1050  CG  LYS A 136      17.188  -3.438 -30.906  1.00 87.31           C  
ATOM   1051  CD  LYS A 136      16.844  -4.879 -30.547  1.00 87.31           C  
ATOM   1052  CE  LYS A 136      18.094  -5.684 -30.219  1.00 87.31           C  
ATOM   1053  NZ  LYS A 136      17.766  -7.082 -29.812  1.00 87.31           N  
ATOM   1054  N   THR A 137      16.594  -1.011 -33.969  1.00 83.12           N  
ATOM   1055  CA  THR A 137      17.359  -1.035 -35.219  1.00 83.12           C  
ATOM   1056  C   THR A 137      17.578   0.380 -35.719  1.00 83.12           C  
ATOM   1057  CB  THR A 137      16.625  -1.866 -36.281  1.00 83.12           C  
ATOM   1058  O   THR A 137      18.672   0.702 -36.188  1.00 83.12           O  
ATOM   1059  CG2 THR A 137      16.625  -3.350 -35.938  1.00 83.12           C  
ATOM   1060  OG1 THR A 137      15.273  -1.416 -36.406  1.00 83.12           O  
ATOM   1061  N   SER A 138      16.719   1.268 -35.500  1.00 89.50           N  
ATOM   1062  CA  SER A 138      16.797   2.598 -36.094  1.00 89.50           C  
ATOM   1063  C   SER A 138      17.516   3.572 -35.156  1.00 89.50           C  
ATOM   1064  CB  SER A 138      15.406   3.129 -36.406  1.00 89.50           C  
ATOM   1065  O   SER A 138      18.203   4.488 -35.594  1.00 89.50           O  
ATOM   1066  OG  SER A 138      14.609   3.223 -35.250  1.00 89.50           O  
ATOM   1067  N   SER A 139      17.438   3.324 -33.938  1.00 91.25           N  
ATOM   1068  CA  SER A 139      17.891   4.297 -32.938  1.00 91.25           C  
ATOM   1069  C   SER A 139      19.359   4.090 -32.594  1.00 91.25           C  
ATOM   1070  CB  SER A 139      17.047   4.203 -31.672  1.00 91.25           C  
ATOM   1071  O   SER A 139      20.031   5.023 -32.156  1.00 91.25           O  
ATOM   1072  OG  SER A 139      15.695   4.559 -31.938  1.00 91.25           O  
ATOM   1073  N   TRP A 140      19.875   2.854 -32.906  1.00 92.31           N  
ATOM   1074  CA  TRP A 140      21.250   2.590 -32.469  1.00 92.31           C  
ATOM   1075  C   TRP A 140      22.016   1.847 -33.562  1.00 92.31           C  
ATOM   1076  CB  TRP A 140      21.281   1.782 -31.172  1.00 92.31           C  
ATOM   1077  O   TRP A 140      22.484   0.724 -33.344  1.00 92.31           O  
ATOM   1078  CG  TRP A 140      20.312   2.271 -30.141  1.00 92.31           C  
ATOM   1079  CD1 TRP A 140      19.141   1.665 -29.750  1.00 92.31           C  
ATOM   1080  CD2 TRP A 140      20.406   3.471 -29.359  1.00 92.31           C  
ATOM   1081  CE2 TRP A 140      19.281   3.529 -28.531  1.00 92.31           C  
ATOM   1082  CE3 TRP A 140      21.359   4.504 -29.297  1.00 92.31           C  
ATOM   1083  NE1 TRP A 140      18.531   2.416 -28.781  1.00 92.31           N  
ATOM   1084  CH2 TRP A 140      20.016   5.578 -27.594  1.00 92.31           C  
ATOM   1085  CZ2 TRP A 140      19.062   4.582 -27.625  1.00 92.31           C  
ATOM   1086  CZ3 TRP A 140      21.141   5.547 -28.406  1.00 92.31           C  
ATOM   1087  N   PRO A 141      22.297   2.355 -34.719  1.00 90.56           N  
ATOM   1088  CA  PRO A 141      22.953   1.680 -35.844  1.00 90.56           C  
ATOM   1089  C   PRO A 141      24.438   1.442 -35.594  1.00 90.56           C  
ATOM   1090  CB  PRO A 141      22.734   2.645 -37.000  1.00 90.56           C  
ATOM   1091  O   PRO A 141      25.016   0.522 -36.188  1.00 90.56           O  
ATOM   1092  CG  PRO A 141      22.500   3.975 -36.375  1.00 90.56           C  
ATOM   1093  CD  PRO A 141      21.797   3.758 -35.062  1.00 90.56           C  
ATOM   1094  N   ASN A 142      25.031   2.203 -34.656  1.00 92.31           N  
ATOM   1095  CA  ASN A 142      26.469   2.105 -34.406  1.00 92.31           C  
ATOM   1096  C   ASN A 142      26.766   1.396 -33.094  1.00 92.31           C  
ATOM   1097  CB  ASN A 142      27.109   3.496 -34.406  1.00 92.31           C  
ATOM   1098  O   ASN A 142      27.875   1.472 -32.594  1.00 92.31           O  
ATOM   1099  CG  ASN A 142      26.969   4.191 -35.750  1.00 92.31           C  
ATOM   1100  ND2 ASN A 142      26.625   5.473 -35.719  1.00 92.31           N  
ATOM   1101  OD1 ASN A 142      27.172   3.580 -36.812  1.00 92.31           O  
ATOM   1102  N   HIS A 143      25.750   0.833 -32.531  1.00 94.06           N  
ATOM   1103  CA  HIS A 143      25.875   0.091 -31.266  1.00 94.06           C  
ATOM   1104  C   HIS A 143      25.250  -1.298 -31.391  1.00 94.06           C  
ATOM   1105  CB  HIS A 143      25.219   0.860 -30.125  1.00 94.06           C  
ATOM   1106  O   HIS A 143      24.312  -1.496 -32.156  1.00 94.06           O  
ATOM   1107  CG  HIS A 143      25.844   2.201 -29.875  1.00 94.06           C  
ATOM   1108  CD2 HIS A 143      26.719   2.615 -28.938  1.00 94.06           C  
ATOM   1109  ND1 HIS A 143      25.562   3.305 -30.656  1.00 94.06           N  
ATOM   1110  CE1 HIS A 143      26.234   4.340 -30.203  1.00 94.06           C  
ATOM   1111  NE2 HIS A 143      26.953   3.951 -29.156  1.00 94.06           N  
ATOM   1112  N   GLU A 144      25.844  -2.311 -30.656  1.00 93.50           N  
ATOM   1113  CA  GLU A 144      25.281  -3.656 -30.578  1.00 93.50           C  
ATOM   1114  C   GLU A 144      24.141  -3.717 -29.562  1.00 93.50           C  
ATOM   1115  CB  GLU A 144      26.359  -4.668 -30.203  1.00 93.50           C  
ATOM   1116  O   GLU A 144      24.312  -3.346 -28.406  1.00 93.50           O  
ATOM   1117  CG  GLU A 144      25.891  -6.117 -30.234  1.00 93.50           C  
ATOM   1118  CD  GLU A 144      25.375  -6.559 -31.594  1.00 93.50           C  
ATOM   1119  OE1 GLU A 144      24.188  -6.930 -31.688  1.00 93.50           O  
ATOM   1120  OE2 GLU A 144      26.172  -6.539 -32.562  1.00 93.50           O  
ATOM   1121  N   THR A 145      23.000  -4.215 -29.922  1.00 91.44           N  
ATOM   1122  CA  THR A 145      21.797  -4.141 -29.094  1.00 91.44           C  
ATOM   1123  C   THR A 145      21.344  -5.535 -28.672  1.00 91.44           C  
ATOM   1124  CB  THR A 145      20.656  -3.422 -29.828  1.00 91.44           C  
ATOM   1125  O   THR A 145      20.500  -5.676 -27.797  1.00 91.44           O  
ATOM   1126  CG2 THR A 145      21.031  -1.986 -30.172  1.00 91.44           C  
ATOM   1127  OG1 THR A 145      20.359  -4.129 -31.047  1.00 91.44           O  
ATOM   1128  N   ASN A 146      22.078  -6.633 -29.125  1.00 86.69           N  
ATOM   1129  CA  ASN A 146      21.609  -7.996 -28.875  1.00 86.69           C  
ATOM   1130  C   ASN A 146      22.578  -8.766 -27.984  1.00 86.69           C  
ATOM   1131  CB  ASN A 146      21.406  -8.734 -30.203  1.00 86.69           C  
ATOM   1132  O   ASN A 146      22.328  -9.922 -27.641  1.00 86.69           O  
ATOM   1133  CG  ASN A 146      20.234  -8.211 -31.000  1.00 86.69           C  
ATOM   1134  ND2 ASN A 146      20.344  -8.242 -32.312  1.00 86.69           N  
ATOM   1135  OD1 ASN A 146      19.219  -7.781 -30.422  1.00 86.69           O  
ATOM   1136  N   ARG A 147      23.609  -8.211 -27.453  1.00 83.50           N  
ATOM   1137  CA  ARG A 147      24.672  -8.883 -26.703  1.00 83.50           C  
ATOM   1138  C   ARG A 147      24.406  -8.805 -25.203  1.00 83.50           C  
ATOM   1139  CB  ARG A 147      26.031  -8.273 -27.031  1.00 83.50           C  
ATOM   1140  O   ARG A 147      25.156  -9.352 -24.406  1.00 83.50           O  
ATOM   1141  CG  ARG A 147      26.578  -8.664 -28.391  1.00 83.50           C  
ATOM   1142  CD  ARG A 147      28.062  -8.391 -28.500  1.00 83.50           C  
ATOM   1143  NE  ARG A 147      28.797  -9.562 -28.969  1.00 83.50           N  
ATOM   1144  NH1 ARG A 147      30.891  -8.625 -28.703  1.00 83.50           N  
ATOM   1145  NH2 ARG A 147      30.688 -10.773 -29.484  1.00 83.50           N  
ATOM   1146  CZ  ARG A 147      30.125  -9.648 -29.047  1.00 83.50           C  
ATOM   1147  N   GLY A 148      23.344  -8.258 -24.859  1.00 80.25           N  
ATOM   1148  CA  GLY A 148      22.938  -8.109 -23.469  1.00 80.25           C  
ATOM   1149  C   GLY A 148      22.047  -9.250 -22.984  1.00 80.25           C  
ATOM   1150  O   GLY A 148      21.547  -9.219 -21.859  1.00 80.25           O  
ATOM   1151  N   VAL A 149      21.922 -10.352 -23.750  1.00 88.81           N  
ATOM   1152  CA  VAL A 149      21.094 -11.516 -23.438  1.00 88.81           C  
ATOM   1153  C   VAL A 149      21.906 -12.492 -22.578  1.00 88.81           C  
ATOM   1154  CB  VAL A 149      20.594 -12.219 -24.719  1.00 88.81           C  
ATOM   1155  O   VAL A 149      22.984 -12.938 -22.969  1.00 88.81           O  
ATOM   1156  CG1 VAL A 149      19.734 -13.438 -24.359  1.00 88.81           C  
ATOM   1157  CG2 VAL A 149      19.812 -11.242 -25.578  1.00 88.81           C  
ATOM   1158  N   THR A 150      21.422 -12.688 -21.281  1.00 88.06           N  
ATOM   1159  CA  THR A 150      22.109 -13.562 -20.344  1.00 88.06           C  
ATOM   1160  C   THR A 150      21.141 -14.531 -19.688  1.00 88.06           C  
ATOM   1161  CB  THR A 150      22.844 -12.750 -19.266  1.00 88.06           C  
ATOM   1162  O   THR A 150      19.922 -14.430 -19.875  1.00 88.06           O  
ATOM   1163  CG2 THR A 150      23.656 -11.617 -19.875  1.00 88.06           C  
ATOM   1164  OG1 THR A 150      21.891 -12.195 -18.359  1.00 88.06           O  
ATOM   1165  N   ALA A 151      21.688 -15.492 -18.984  1.00 90.12           N  
ATOM   1166  CA  ALA A 151      20.906 -16.500 -18.250  1.00 90.12           C  
ATOM   1167  C   ALA A 151      20.219 -15.875 -17.047  1.00 90.12           C  
ATOM   1168  CB  ALA A 151      21.812 -17.656 -17.828  1.00 90.12           C  
ATOM   1169  O   ALA A 151      19.344 -16.484 -16.438  1.00 90.12           O  
ATOM   1170  N   ALA A 152      20.625 -14.625 -16.734  1.00 88.81           N  
ATOM   1171  CA  ALA A 152      20.078 -13.906 -15.586  1.00 88.81           C  
ATOM   1172  C   ALA A 152      18.609 -13.523 -15.828  1.00 88.81           C  
ATOM   1173  CB  ALA A 152      20.906 -12.664 -15.281  1.00 88.81           C  
ATOM   1174  O   ALA A 152      17.844 -13.352 -14.875  1.00 88.81           O  
ATOM   1175  N   CYS A 153      18.219 -13.484 -17.094  1.00 90.62           N  
ATOM   1176  CA  CYS A 153      16.859 -13.172 -17.484  1.00 90.62           C  
ATOM   1177  C   CYS A 153      16.312 -14.195 -18.469  1.00 90.62           C  
ATOM   1178  CB  CYS A 153      16.781 -11.773 -18.094  1.00 90.62           C  
ATOM   1179  O   CYS A 153      16.125 -13.891 -19.641  1.00 90.62           O  
ATOM   1180  SG  CYS A 153      15.109 -11.078 -18.125  1.00 90.62           S  
ATOM   1181  N   PRO A 154      16.094 -15.375 -18.000  1.00 89.56           N  
ATOM   1182  CA  PRO A 154      15.695 -16.453 -18.906  1.00 89.56           C  
ATOM   1183  C   PRO A 154      14.234 -16.344 -19.344  1.00 89.56           C  
ATOM   1184  CB  PRO A 154      15.930 -17.719 -18.094  1.00 89.56           C  
ATOM   1185  O   PRO A 154      13.398 -15.844 -18.594  1.00 89.56           O  
ATOM   1186  CG  PRO A 154      15.711 -17.297 -16.672  1.00 89.56           C  
ATOM   1187  CD  PRO A 154      16.172 -15.883 -16.516  1.00 89.56           C  
ATOM   1188  N   TYR A 155      13.961 -16.750 -20.516  1.00 90.69           N  
ATOM   1189  CA  TYR A 155      12.609 -16.938 -21.016  1.00 90.69           C  
ATOM   1190  C   TYR A 155      12.461 -18.297 -21.703  1.00 90.69           C  
ATOM   1191  CB  TYR A 155      12.242 -15.820 -22.000  1.00 90.69           C  
ATOM   1192  O   TYR A 155      13.141 -18.562 -22.703  1.00 90.69           O  
ATOM   1193  CG  TYR A 155      10.828 -15.906 -22.516  1.00 90.69           C  
ATOM   1194  CD1 TYR A 155      10.570 -16.188 -23.859  1.00 90.69           C  
ATOM   1195  CD2 TYR A 155       9.742 -15.703 -21.672  1.00 90.69           C  
ATOM   1196  CE1 TYR A 155       9.273 -16.266 -24.344  1.00 90.69           C  
ATOM   1197  CE2 TYR A 155       8.438 -15.781 -22.141  1.00 90.69           C  
ATOM   1198  OH  TYR A 155       6.922 -16.141 -23.953  1.00 90.69           O  
ATOM   1199  CZ  TYR A 155       8.211 -16.062 -23.484  1.00 90.69           C  
ATOM   1200  N   ALA A 156      11.742 -19.125 -21.094  1.00 88.12           N  
ATOM   1201  CA  ALA A 156      11.523 -20.484 -21.594  1.00 88.12           C  
ATOM   1202  C   ALA A 156      12.844 -21.219 -21.750  1.00 88.12           C  
ATOM   1203  CB  ALA A 156      10.773 -20.438 -22.922  1.00 88.12           C  
ATOM   1204  O   ALA A 156      13.039 -21.953 -22.734  1.00 88.12           O  
ATOM   1205  N   GLY A 157      13.758 -20.984 -20.844  1.00 83.75           N  
ATOM   1206  CA  GLY A 157      14.969 -21.781 -20.797  1.00 83.75           C  
ATOM   1207  C   GLY A 157      16.078 -21.250 -21.672  1.00 83.75           C  
ATOM   1208  O   GLY A 157      17.203 -21.766 -21.672  1.00 83.75           O  
ATOM   1209  N   ALA A 158      15.836 -20.094 -22.375  1.00 91.31           N  
ATOM   1210  CA  ALA A 158      16.828 -19.438 -23.203  1.00 91.31           C  
ATOM   1211  C   ALA A 158      17.250 -18.094 -22.609  1.00 91.31           C  
ATOM   1212  CB  ALA A 158      16.281 -19.234 -24.625  1.00 91.31           C  
ATOM   1213  O   ALA A 158      16.469 -17.469 -21.875  1.00 91.31           O  
ATOM   1214  N   ASN A 159      18.531 -17.750 -22.875  1.00 92.06           N  
ATOM   1215  CA  ASN A 159      19.031 -16.438 -22.453  1.00 92.06           C  
ATOM   1216  C   ASN A 159      18.219 -15.305 -23.062  1.00 92.06           C  
ATOM   1217  CB  ASN A 159      20.516 -16.281 -22.797  1.00 92.06           C  
ATOM   1218  O   ASN A 159      17.953 -15.305 -24.266  1.00 92.06           O  
ATOM   1219  CG  ASN A 159      21.391 -17.281 -22.047  1.00 92.06           C  
ATOM   1220  ND2 ASN A 159      22.641 -17.391 -22.484  1.00 92.06           N  
ATOM   1221  OD1 ASN A 159      20.953 -17.922 -21.094  1.00 92.06           O  
ATOM   1222  N   SER A 160      17.844 -14.422 -22.250  1.00 93.06           N  
ATOM   1223  CA  SER A 160      17.062 -13.281 -22.688  1.00 93.06           C  
ATOM   1224  C   SER A 160      17.453 -12.016 -21.938  1.00 93.06           C  
ATOM   1225  CB  SER A 160      15.570 -13.555 -22.500  1.00 93.06           C  
ATOM   1226  O   SER A 160      18.438 -12.016 -21.188  1.00 93.06           O  
ATOM   1227  OG  SER A 160      14.789 -12.547 -23.141  1.00 93.06           O  
ATOM   1228  N   PHE A 161      16.641 -10.906 -22.328  1.00 93.94           N  
ATOM   1229  CA  PHE A 161      16.797  -9.602 -21.688  1.00 93.94           C  
ATOM   1230  C   PHE A 161      15.445  -8.930 -21.500  1.00 93.94           C  
ATOM   1231  CB  PHE A 161      17.719  -8.711 -22.516  1.00 93.94           C  
ATOM   1232  O   PHE A 161      14.430  -9.406 -22.016  1.00 93.94           O  
ATOM   1233  CG  PHE A 161      18.141  -7.445 -21.812  1.00 93.94           C  
ATOM   1234  CD1 PHE A 161      17.750  -6.203 -22.297  1.00 93.94           C  
ATOM   1235  CD2 PHE A 161      18.922  -7.500 -20.672  1.00 93.94           C  
ATOM   1236  CE1 PHE A 161      18.125  -5.031 -21.641  1.00 93.94           C  
ATOM   1237  CE2 PHE A 161      19.312  -6.336 -20.016  1.00 93.94           C  
ATOM   1238  CZ  PHE A 161      18.906  -5.102 -20.500  1.00 93.94           C  
ATOM   1239  N   TYR A 162      15.453  -7.879 -20.719  1.00 94.44           N  
ATOM   1240  CA  TYR A 162      14.219  -7.133 -20.484  1.00 94.44           C  
ATOM   1241  C   TYR A 162      13.562  -6.742 -21.812  1.00 94.44           C  
ATOM   1242  CB  TYR A 162      14.500  -5.879 -19.656  1.00 94.44           C  
ATOM   1243  O   TYR A 162      14.250  -6.414 -22.766  1.00 94.44           O  
ATOM   1244  CG  TYR A 162      14.906  -6.172 -18.234  1.00 94.44           C  
ATOM   1245  CD1 TYR A 162      14.008  -6.750 -17.328  1.00 94.44           C  
ATOM   1246  CD2 TYR A 162      16.188  -5.875 -17.781  1.00 94.44           C  
ATOM   1247  CE1 TYR A 162      14.383  -7.023 -16.016  1.00 94.44           C  
ATOM   1248  CE2 TYR A 162      16.562  -6.145 -16.469  1.00 94.44           C  
ATOM   1249  OH  TYR A 162      16.031  -6.984 -14.297  1.00 94.44           O  
ATOM   1250  CZ  TYR A 162      15.656  -6.715 -15.594  1.00 94.44           C  
ATOM   1251  N   ARG A 163      12.180  -6.688 -21.906  1.00 93.62           N  
ATOM   1252  CA  ARG A 163      11.445  -6.387 -23.141  1.00 93.62           C  
ATOM   1253  C   ARG A 163      11.312  -4.879 -23.328  1.00 93.62           C  
ATOM   1254  CB  ARG A 163      10.062  -7.035 -23.109  1.00 93.62           C  
ATOM   1255  O   ARG A 163      11.133  -4.410 -24.453  1.00 93.62           O  
ATOM   1256  CG  ARG A 163      10.102  -8.555 -23.047  1.00 93.62           C  
ATOM   1257  CD  ARG A 163      10.789  -9.148 -24.266  1.00 93.62           C  
ATOM   1258  NE  ARG A 163      10.797 -10.609 -24.234  1.00 93.62           N  
ATOM   1259  NH1 ARG A 163      13.094 -10.805 -24.203  1.00 93.62           N  
ATOM   1260  NH2 ARG A 163      11.773 -12.680 -24.156  1.00 93.62           N  
ATOM   1261  CZ  ARG A 163      11.891 -11.367 -24.203  1.00 93.62           C  
ATOM   1262  N   ASN A 164      11.469  -4.094 -22.141  1.00 94.94           N  
ATOM   1263  CA  ASN A 164      11.273  -2.652 -22.234  1.00 94.94           C  
ATOM   1264  C   ASN A 164      12.609  -1.906 -22.266  1.00 94.94           C  
ATOM   1265  CB  ASN A 164      10.406  -2.152 -21.078  1.00 94.94           C  
ATOM   1266  O   ASN A 164      12.633  -0.680 -22.375  1.00 94.94           O  
ATOM   1267  CG  ASN A 164       8.969  -2.633 -21.188  1.00 94.94           C  
ATOM   1268  ND2 ASN A 164       8.336  -2.836 -20.031  1.00 94.94           N  
ATOM   1269  OD1 ASN A 164       8.438  -2.818 -22.281  1.00 94.94           O  
ATOM   1270  N   LEU A 165      13.734  -2.613 -22.156  1.00 95.69           N  
ATOM   1271  CA  LEU A 165      15.047  -1.980 -22.094  1.00 95.69           C  
ATOM   1272  C   LEU A 165      15.984  -2.578 -23.141  1.00 95.69           C  
ATOM   1273  CB  LEU A 165      15.656  -2.133 -20.703  1.00 95.69           C  
ATOM   1274  O   LEU A 165      15.781  -3.707 -23.594  1.00 95.69           O  
ATOM   1275  CG  LEU A 165      14.867  -1.527 -19.547  1.00 95.69           C  
ATOM   1276  CD1 LEU A 165      15.508  -1.894 -18.203  1.00 95.69           C  
ATOM   1277  CD2 LEU A 165      14.766  -0.014 -19.688  1.00 95.69           C  
ATOM   1278  N   ILE A 166      17.000  -1.835 -23.406  1.00 95.19           N  
ATOM   1279  CA  ILE A 166      18.062  -2.283 -24.312  1.00 95.19           C  
ATOM   1280  C   ILE A 166      19.422  -2.039 -23.672  1.00 95.19           C  
ATOM   1281  CB  ILE A 166      17.969  -1.569 -25.672  1.00 95.19           C  
ATOM   1282  O   ILE A 166      19.703  -0.941 -23.188  1.00 95.19           O  
ATOM   1283  CG1 ILE A 166      16.594  -1.791 -26.312  1.00 95.19           C  
ATOM   1284  CG2 ILE A 166      19.078  -2.053 -26.609  1.00 95.19           C  
ATOM   1285  CD1 ILE A 166      16.312  -0.923 -27.531  1.00 95.19           C  
ATOM   1286  N   TRP A 167      20.172  -3.072 -23.719  1.00 94.81           N  
ATOM   1287  CA  TRP A 167      21.547  -2.955 -23.219  1.00 94.81           C  
ATOM   1288  C   TRP A 167      22.516  -2.684 -24.359  1.00 94.81           C  
ATOM   1289  CB  TRP A 167      21.953  -4.230 -22.469  1.00 94.81           C  
ATOM   1290  O   TRP A 167      22.828  -3.580 -25.156  1.00 94.81           O  
ATOM   1291  CG  TRP A 167      23.281  -4.125 -21.781  1.00 94.81           C  
ATOM   1292  CD1 TRP A 167      24.062  -3.016 -21.672  1.00 94.81           C  
ATOM   1293  CD2 TRP A 167      23.969  -5.180 -21.109  1.00 94.81           C  
ATOM   1294  CE2 TRP A 167      25.172  -4.637 -20.609  1.00 94.81           C  
ATOM   1295  CE3 TRP A 167      23.688  -6.535 -20.875  1.00 94.81           C  
ATOM   1296  NE1 TRP A 167      25.203  -3.314 -20.969  1.00 94.81           N  
ATOM   1297  CH2 TRP A 167      25.797  -6.719 -19.672  1.00 94.81           C  
ATOM   1298  CZ2 TRP A 167      26.094  -5.398 -19.891  1.00 94.81           C  
ATOM   1299  CZ3 TRP A 167      24.609  -7.293 -20.156  1.00 94.81           C  
ATOM   1300  N   LEU A 168      23.094  -1.451 -24.391  1.00 93.94           N  
ATOM   1301  CA  LEU A 168      23.969  -1.049 -25.484  1.00 93.94           C  
ATOM   1302  C   LEU A 168      25.422  -1.408 -25.188  1.00 93.94           C  
ATOM   1303  CB  LEU A 168      23.844   0.455 -25.734  1.00 93.94           C  
ATOM   1304  O   LEU A 168      25.938  -1.074 -24.125  1.00 93.94           O  
ATOM   1305  CG  LEU A 168      22.469   0.961 -26.156  1.00 93.94           C  
ATOM   1306  CD1 LEU A 168      22.469   2.479 -26.297  1.00 93.94           C  
ATOM   1307  CD2 LEU A 168      22.016   0.298 -27.453  1.00 93.94           C  
ATOM   1308  N   VAL A 169      26.078  -2.064 -26.172  1.00 94.12           N  
ATOM   1309  CA  VAL A 169      27.500  -2.361 -26.047  1.00 94.12           C  
ATOM   1310  C   VAL A 169      28.203  -2.012 -27.359  1.00 94.12           C  
ATOM   1311  CB  VAL A 169      27.750  -3.844 -25.688  1.00 94.12           C  
ATOM   1312  O   VAL A 169      27.562  -1.643 -28.344  1.00 94.12           O  
ATOM   1313  CG1 VAL A 169      27.141  -4.176 -24.328  1.00 94.12           C  
ATOM   1314  CG2 VAL A 169      27.172  -4.754 -26.781  1.00 94.12           C  
ATOM   1315  N   LYS A 170      29.453  -2.195 -27.375  1.00 94.06           N  
ATOM   1316  CA  LYS A 170      30.266  -1.812 -28.516  1.00 94.06           C  
ATOM   1317  C   LYS A 170      29.891  -2.615 -29.766  1.00 94.06           C  
ATOM   1318  CB  LYS A 170      31.750  -2.006 -28.219  1.00 94.06           C  
ATOM   1319  O   LYS A 170      29.500  -3.781 -29.656  1.00 94.06           O  
ATOM   1320  CG  LYS A 170      32.188  -3.463 -28.125  1.00 94.06           C  
ATOM   1321  CD  LYS A 170      33.688  -3.590 -27.906  1.00 94.06           C  
ATOM   1322  CE  LYS A 170      34.125  -5.047 -27.859  1.00 94.06           C  
ATOM   1323  NZ  LYS A 170      35.594  -5.180 -27.625  1.00 94.06           N  
ATOM   1324  N   LYS A 171      29.797  -2.072 -30.906  1.00 93.38           N  
ATOM   1325  CA  LYS A 171      29.703  -2.707 -32.219  1.00 93.38           C  
ATOM   1326  C   LYS A 171      31.062  -2.738 -32.906  1.00 93.38           C  
ATOM   1327  CB  LYS A 171      28.688  -1.981 -33.094  1.00 93.38           C  
ATOM   1328  O   LYS A 171      31.656  -1.689 -33.188  1.00 93.38           O  
ATOM   1329  CG  LYS A 171      28.359  -2.709 -34.375  1.00 93.38           C  
ATOM   1330  CD  LYS A 171      27.250  -1.997 -35.156  1.00 93.38           C  
ATOM   1331  CE  LYS A 171      26.875  -2.760 -36.438  1.00 93.38           C  
ATOM   1332  NZ  LYS A 171      25.750  -2.105 -37.156  1.00 93.38           N  
ATOM   1333  N   GLY A 172      31.578  -3.910 -33.125  1.00 91.06           N  
ATOM   1334  CA  GLY A 172      32.969  -4.016 -33.594  1.00 91.06           C  
ATOM   1335  C   GLY A 172      33.969  -3.566 -32.562  1.00 91.06           C  
ATOM   1336  O   GLY A 172      33.938  -4.039 -31.406  1.00 91.06           O  
ATOM   1337  N   ASN A 173      34.750  -2.596 -32.812  1.00 90.75           N  
ATOM   1338  CA  ASN A 173      35.781  -2.121 -31.875  1.00 90.75           C  
ATOM   1339  C   ASN A 173      35.531  -0.667 -31.484  1.00 90.75           C  
ATOM   1340  CB  ASN A 173      37.188  -2.281 -32.469  1.00 90.75           C  
ATOM   1341  O   ASN A 173      36.438   0.023 -31.047  1.00 90.75           O  
ATOM   1342  CG  ASN A 173      37.594  -3.730 -32.562  1.00 90.75           C  
ATOM   1343  ND2 ASN A 173      38.438  -4.043 -33.562  1.00 90.75           N  
ATOM   1344  OD1 ASN A 173      37.188  -4.562 -31.750  1.00 90.75           O  
ATOM   1345  N   SER A 174      34.281  -0.241 -31.750  1.00 92.94           N  
ATOM   1346  CA  SER A 174      34.000   1.162 -31.469  1.00 92.94           C  
ATOM   1347  C   SER A 174      32.719   1.315 -30.688  1.00 92.94           C  
ATOM   1348  CB  SER A 174      33.938   1.967 -32.781  1.00 92.94           C  
ATOM   1349  O   SER A 174      31.781   0.535 -30.859  1.00 92.94           O  
ATOM   1350  OG  SER A 174      32.781   1.587 -33.531  1.00 92.94           O  
ATOM   1351  N   TYR A 175      32.656   2.309 -29.766  1.00 93.62           N  
ATOM   1352  CA  TYR A 175      31.484   2.773 -29.047  1.00 93.62           C  
ATOM   1353  C   TYR A 175      31.359   4.289 -29.109  1.00 93.62           C  
ATOM   1354  CB  TYR A 175      31.547   2.326 -27.578  1.00 93.62           C  
ATOM   1355  O   TYR A 175      31.906   5.008 -28.281  1.00 93.62           O  
ATOM   1356  CG  TYR A 175      30.234   2.500 -26.844  1.00 93.62           C  
ATOM   1357  CD1 TYR A 175      29.844   3.746 -26.359  1.00 93.62           C  
ATOM   1358  CD2 TYR A 175      29.391   1.419 -26.625  1.00 93.62           C  
ATOM   1359  CE1 TYR A 175      28.641   3.912 -25.672  1.00 93.62           C  
ATOM   1360  CE2 TYR A 175      28.188   1.571 -25.938  1.00 93.62           C  
ATOM   1361  OH  TYR A 175      26.641   2.977 -24.797  1.00 93.62           O  
ATOM   1362  CZ  TYR A 175      27.828   2.820 -25.469  1.00 93.62           C  
ATOM   1363  N   PRO A 176      30.766   4.758 -30.156  1.00 94.44           N  
ATOM   1364  CA  PRO A 176      30.625   6.211 -30.266  1.00 94.44           C  
ATOM   1365  C   PRO A 176      29.719   6.809 -29.203  1.00 94.44           C  
ATOM   1366  CB  PRO A 176      30.016   6.395 -31.672  1.00 94.44           C  
ATOM   1367  O   PRO A 176      28.812   6.129 -28.703  1.00 94.44           O  
ATOM   1368  CG  PRO A 176      29.344   5.094 -31.953  1.00 94.44           C  
ATOM   1369  CD  PRO A 176      30.062   4.000 -31.234  1.00 94.44           C  
ATOM   1370  N   LYS A 177      30.078   8.023 -28.844  1.00 94.50           N  
ATOM   1371  CA  LYS A 177      29.234   8.758 -27.906  1.00 94.50           C  
ATOM   1372  C   LYS A 177      27.797   8.836 -28.406  1.00 94.50           C  
ATOM   1373  CB  LYS A 177      29.797  10.156 -27.656  1.00 94.50           C  
ATOM   1374  O   LYS A 177      27.562   9.102 -29.594  1.00 94.50           O  
ATOM   1375  CG  LYS A 177      28.984  10.977 -26.656  1.00 94.50           C  
ATOM   1376  CD  LYS A 177      29.562  12.383 -26.500  1.00 94.50           C  
ATOM   1377  CE  LYS A 177      28.703  13.227 -25.562  1.00 94.50           C  
ATOM   1378  NZ  LYS A 177      29.250  14.609 -25.406  1.00 94.50           N  
ATOM   1379  N   LEU A 178      26.906   8.508 -27.484  1.00 93.50           N  
ATOM   1380  CA  LEU A 178      25.500   8.562 -27.875  1.00 93.50           C  
ATOM   1381  C   LEU A 178      24.812   9.797 -27.297  1.00 93.50           C  
ATOM   1382  CB  LEU A 178      24.766   7.297 -27.406  1.00 93.50           C  
ATOM   1383  O   LEU A 178      25.188  10.266 -26.219  1.00 93.50           O  
ATOM   1384  CG  LEU A 178      24.719   7.055 -25.906  1.00 93.50           C  
ATOM   1385  CD1 LEU A 178      23.547   7.812 -25.281  1.00 93.50           C  
ATOM   1386  CD2 LEU A 178      24.625   5.562 -25.609  1.00 93.50           C  
ATOM   1387  N   ASN A 179      23.984  10.375 -28.094  1.00 94.56           N  
ATOM   1388  CA  ASN A 179      23.141  11.508 -27.734  1.00 94.56           C  
ATOM   1389  C   ASN A 179      21.750  11.391 -28.344  1.00 94.56           C  
ATOM   1390  CB  ASN A 179      23.797  12.828 -28.141  1.00 94.56           C  
ATOM   1391  O   ASN A 179      21.578  11.594 -29.547  1.00 94.56           O  
ATOM   1392  CG  ASN A 179      23.062  14.039 -27.609  1.00 94.56           C  
ATOM   1393  ND2 ASN A 179      23.609  15.227 -27.859  1.00 94.56           N  
ATOM   1394  OD1 ASN A 179      22.000  13.914 -26.984  1.00 94.56           O  
ATOM   1395  N   LYS A 180      20.812  11.094 -27.469  1.00 94.94           N  
ATOM   1396  CA  LYS A 180      19.453  10.875 -27.938  1.00 94.94           C  
ATOM   1397  C   LYS A 180      18.438  11.531 -27.000  1.00 94.94           C  
ATOM   1398  CB  LYS A 180      19.156   9.383 -28.047  1.00 94.94           C  
ATOM   1399  O   LYS A 180      18.625  11.539 -25.781  1.00 94.94           O  
ATOM   1400  CG  LYS A 180      17.984   9.047 -28.969  1.00 94.94           C  
ATOM   1401  CD  LYS A 180      18.406   9.062 -30.438  1.00 94.94           C  
ATOM   1402  CE  LYS A 180      17.281   8.570 -31.328  1.00 94.94           C  
ATOM   1403  NZ  LYS A 180      17.688   8.555 -32.781  1.00 94.94           N  
ATOM   1404  N   SER A 181      17.375  12.070 -27.656  1.00 95.50           N  
ATOM   1405  CA  SER A 181      16.375  12.750 -26.844  1.00 95.50           C  
ATOM   1406  C   SER A 181      14.961  12.367 -27.281  1.00 95.50           C  
ATOM   1407  CB  SER A 181      16.547  14.266 -26.922  1.00 95.50           C  
ATOM   1408  O   SER A 181      14.750  11.938 -28.422  1.00 95.50           O  
ATOM   1409  OG  SER A 181      16.344  14.719 -28.250  1.00 95.50           O  
ATOM   1410  N   TYR A 182      14.117  12.500 -26.359  1.00 95.62           N  
ATOM   1411  CA  TYR A 182      12.695  12.281 -26.609  1.00 95.62           C  
ATOM   1412  C   TYR A 182      11.867  13.438 -26.078  1.00 95.62           C  
ATOM   1413  CB  TYR A 182      12.234  10.961 -25.984  1.00 95.62           C  
ATOM   1414  O   TYR A 182      12.016  13.828 -24.922  1.00 95.62           O  
ATOM   1415  CG  TYR A 182      10.742  10.750 -26.031  1.00 95.62           C  
ATOM   1416  CD1 TYR A 182       9.945  11.008 -24.922  1.00 95.62           C  
ATOM   1417  CD2 TYR A 182      10.125  10.297 -27.188  1.00 95.62           C  
ATOM   1418  CE1 TYR A 182       8.562  10.812 -24.969  1.00 95.62           C  
ATOM   1419  CE2 TYR A 182       8.750  10.102 -27.250  1.00 95.62           C  
ATOM   1420  OH  TYR A 182       6.617  10.172 -26.188  1.00 95.62           O  
ATOM   1421  CZ  TYR A 182       7.980  10.367 -26.141  1.00 95.62           C  
ATOM   1422  N   VAL A 183      10.984  13.914 -26.984  1.00 96.31           N  
ATOM   1423  CA  VAL A 183      10.047  14.969 -26.594  1.00 96.31           C  
ATOM   1424  C   VAL A 183       8.664  14.367 -26.359  1.00 96.31           C  
ATOM   1425  CB  VAL A 183       9.977  16.094 -27.641  1.00 96.31           C  
ATOM   1426  O   VAL A 183       8.117  13.703 -27.234  1.00 96.31           O  
ATOM   1427  CG1 VAL A 183       9.016  17.188 -27.203  1.00 96.31           C  
ATOM   1428  CG2 VAL A 183      11.367  16.656 -27.922  1.00 96.31           C  
ATOM   1429  N   ASN A 184       8.141  14.625 -25.094  1.00 96.06           N  
ATOM   1430  CA  ASN A 184       6.828  14.094 -24.734  1.00 96.06           C  
ATOM   1431  C   ASN A 184       5.707  14.867 -25.422  1.00 96.06           C  
ATOM   1432  CB  ASN A 184       6.629  14.117 -23.219  1.00 96.06           C  
ATOM   1433  O   ASN A 184       5.359  15.969 -25.016  1.00 96.06           O  
ATOM   1434  CG  ASN A 184       5.285  13.570 -22.797  1.00 96.06           C  
ATOM   1435  ND2 ASN A 184       4.988  13.648 -21.500  1.00 96.06           N  
ATOM   1436  OD1 ASN A 184       4.516  13.070 -23.625  1.00 96.06           O  
ATOM   1437  N   ASN A 185       5.031  14.195 -26.422  1.00 94.56           N  
ATOM   1438  CA  ASN A 185       3.949  14.820 -27.188  1.00 94.56           C  
ATOM   1439  C   ASN A 185       2.625  14.094 -26.969  1.00 94.56           C  
ATOM   1440  CB  ASN A 185       4.297  14.859 -28.672  1.00 94.56           C  
ATOM   1441  O   ASN A 185       1.699  14.234 -27.766  1.00 94.56           O  
ATOM   1442  CG  ASN A 185       4.578  13.484 -29.250  1.00 94.56           C  
ATOM   1443  ND2 ASN A 185       4.730  13.406 -30.562  1.00 94.56           N  
ATOM   1444  OD1 ASN A 185       4.660  12.500 -28.500  1.00 94.56           O  
ATOM   1445  N   LYS A 186       2.465  13.328 -25.906  1.00 92.94           N  
ATOM   1446  CA  LYS A 186       1.326  12.453 -25.641  1.00 92.94           C  
ATOM   1447  C   LYS A 186       0.233  13.188 -24.859  1.00 92.94           C  
ATOM   1448  CB  LYS A 186       1.771  11.211 -24.859  1.00 92.94           C  
ATOM   1449  O   LYS A 186      -0.881  12.680 -24.719  1.00 92.94           O  
ATOM   1450  CG  LYS A 186       2.670  10.273 -25.656  1.00 92.94           C  
ATOM   1451  CD  LYS A 186       1.909   9.594 -26.781  1.00 92.94           C  
ATOM   1452  CE  LYS A 186       2.766   8.547 -27.484  1.00 92.94           C  
ATOM   1453  NZ  LYS A 186       2.035   7.898 -28.609  1.00 92.94           N  
ATOM   1454  N   GLY A 187       0.503  14.523 -24.500  1.00 92.06           N  
ATOM   1455  CA  GLY A 187      -0.478  15.312 -23.766  1.00 92.06           C  
ATOM   1456  C   GLY A 187      -0.682  14.828 -22.344  1.00 92.06           C  
ATOM   1457  O   GLY A 187      -1.577  15.305 -21.641  1.00 92.06           O  
ATOM   1458  N   LYS A 188       0.032  13.805 -21.875  1.00 93.81           N  
ATOM   1459  CA  LYS A 188       0.038  13.258 -20.516  1.00 93.81           C  
ATOM   1460  C   LYS A 188       1.457  12.922 -20.078  1.00 93.81           C  
ATOM   1461  CB  LYS A 188      -0.843  12.008 -20.438  1.00 93.81           C  
ATOM   1462  O   LYS A 188       2.393  12.953 -20.875  1.00 93.81           O  
ATOM   1463  CG  LYS A 188      -0.459  10.914 -21.422  1.00 93.81           C  
ATOM   1464  CD  LYS A 188      -1.493   9.797 -21.453  1.00 93.81           C  
ATOM   1465  CE  LYS A 188      -1.436   9.008 -22.750  1.00 93.81           C  
ATOM   1466  NZ  LYS A 188      -2.529   7.996 -22.844  1.00 93.81           N  
ATOM   1467  N   GLU A 189       1.616  12.633 -18.703  1.00 94.50           N  
ATOM   1468  CA  GLU A 189       2.928  12.289 -18.156  1.00 94.50           C  
ATOM   1469  C   GLU A 189       3.422  10.953 -18.703  1.00 94.50           C  
ATOM   1470  CB  GLU A 189       2.885  12.258 -16.625  1.00 94.50           C  
ATOM   1471  O   GLU A 189       2.639  10.016 -18.859  1.00 94.50           O  
ATOM   1472  CG  GLU A 189       2.641  13.609 -15.992  1.00 94.50           C  
ATOM   1473  CD  GLU A 189       2.498  13.547 -14.477  1.00 94.50           C  
ATOM   1474  OE1 GLU A 189       3.268  14.227 -13.766  1.00 94.50           O  
ATOM   1475  OE2 GLU A 189       1.609  12.805 -14.000  1.00 94.50           O  
ATOM   1476  N   VAL A 190       4.672  10.891 -19.047  1.00 96.19           N  
ATOM   1477  CA  VAL A 190       5.273   9.680 -19.594  1.00 96.19           C  
ATOM   1478  C   VAL A 190       6.344   9.156 -18.641  1.00 96.19           C  
ATOM   1479  CB  VAL A 190       5.879   9.930 -20.984  1.00 96.19           C  
ATOM   1480  O   VAL A 190       7.215   9.914 -18.203  1.00 96.19           O  
ATOM   1481  CG1 VAL A 190       6.703   8.719 -21.438  1.00 96.19           C  
ATOM   1482  CG2 VAL A 190       4.773  10.234 -22.000  1.00 96.19           C  
ATOM   1483  N   LEU A 191       6.164   7.875 -18.281  1.00 96.25           N  
ATOM   1484  CA  LEU A 191       7.152   7.203 -17.438  1.00 96.25           C  
ATOM   1485  C   LEU A 191       8.242   6.562 -18.297  1.00 96.25           C  
ATOM   1486  CB  LEU A 191       6.484   6.141 -16.562  1.00 96.25           C  
ATOM   1487  O   LEU A 191       7.949   5.730 -19.156  1.00 96.25           O  
ATOM   1488  CG  LEU A 191       7.418   5.277 -15.719  1.00 96.25           C  
ATOM   1489  CD1 LEU A 191       8.109   6.129 -14.656  1.00 96.25           C  
ATOM   1490  CD2 LEU A 191       6.645   4.133 -15.070  1.00 96.25           C  
ATOM   1491  N   VAL A 192       9.500   6.914 -18.062  1.00 96.50           N  
ATOM   1492  CA  VAL A 192      10.641   6.383 -18.797  1.00 96.50           C  
ATOM   1493  C   VAL A 192      11.602   5.676 -17.844  1.00 96.50           C  
ATOM   1494  CB  VAL A 192      11.391   7.500 -19.562  1.00 96.50           C  
ATOM   1495  O   VAL A 192      12.055   6.266 -16.859  1.00 96.50           O  
ATOM   1496  CG1 VAL A 192      12.578   6.926 -20.328  1.00 96.50           C  
ATOM   1497  CG2 VAL A 192      10.438   8.219 -20.516  1.00 96.50           C  
ATOM   1498  N   LEU A 193      11.844   4.387 -18.172  1.00 96.94           N  
ATOM   1499  CA  LEU A 193      12.750   3.596 -17.344  1.00 96.94           C  
ATOM   1500  C   LEU A 193      14.102   3.430 -18.031  1.00 96.94           C  
ATOM   1501  CB  LEU A 193      12.148   2.223 -17.047  1.00 96.94           C  
ATOM   1502  O   LEU A 193      14.164   3.217 -19.250  1.00 96.94           O  
ATOM   1503  CG  LEU A 193      10.820   2.217 -16.281  1.00 96.94           C  
ATOM   1504  CD1 LEU A 193      10.070   0.915 -16.531  1.00 96.94           C  
ATOM   1505  CD2 LEU A 193      11.070   2.422 -14.789  1.00 96.94           C  
ATOM   1506  N   TRP A 194      15.180   3.455 -17.266  1.00 96.56           N  
ATOM   1507  CA  TRP A 194      16.531   3.281 -17.797  1.00 96.56           C  
ATOM   1508  C   TRP A 194      17.469   2.730 -16.734  1.00 96.56           C  
ATOM   1509  CB  TRP A 194      17.062   4.609 -18.344  1.00 96.56           C  
ATOM   1510  O   TRP A 194      17.094   2.607 -15.570  1.00 96.56           O  
ATOM   1511  CG  TRP A 194      17.031   5.730 -17.344  1.00 96.56           C  
ATOM   1512  CD1 TRP A 194      15.977   6.539 -17.047  1.00 96.56           C  
ATOM   1513  CD2 TRP A 194      18.109   6.168 -16.516  1.00 96.56           C  
ATOM   1514  CE2 TRP A 194      17.641   7.250 -15.742  1.00 96.56           C  
ATOM   1515  CE3 TRP A 194      19.438   5.754 -16.359  1.00 96.56           C  
ATOM   1516  NE1 TRP A 194      16.328   7.453 -16.094  1.00 96.56           N  
ATOM   1517  CH2 TRP A 194      19.734   7.492 -14.680  1.00 96.56           C  
ATOM   1518  CZ2 TRP A 194      18.438   7.922 -14.820  1.00 96.56           C  
ATOM   1519  CZ3 TRP A 194      20.250   6.422 -15.430  1.00 96.56           C  
ATOM   1520  N   GLY A 195      18.688   2.416 -17.188  1.00 96.56           N  
ATOM   1521  CA  GLY A 195      19.578   1.798 -16.219  1.00 96.56           C  
ATOM   1522  C   GLY A 195      21.047   2.064 -16.500  1.00 96.56           C  
ATOM   1523  O   GLY A 195      21.391   2.559 -17.578  1.00 96.56           O  
ATOM   1524  N   ILE A 196      21.891   1.692 -15.531  1.00 96.81           N  
ATOM   1525  CA  ILE A 196      23.344   1.824 -15.656  1.00 96.81           C  
ATOM   1526  C   ILE A 196      24.016   0.494 -15.312  1.00 96.81           C  
ATOM   1527  CB  ILE A 196      23.891   2.947 -14.742  1.00 96.81           C  
ATOM   1528  O   ILE A 196      23.781  -0.068 -14.242  1.00 96.81           O  
ATOM   1529  CG1 ILE A 196      23.219   4.285 -15.086  1.00 96.81           C  
ATOM   1530  CG2 ILE A 196      25.406   3.049 -14.859  1.00 96.81           C  
ATOM   1531  CD1 ILE A 196      23.594   5.422 -14.148  1.00 96.81           C  
ATOM   1532  N   HIS A 197      24.766   0.057 -16.234  1.00 96.25           N  
ATOM   1533  CA  HIS A 197      25.500  -1.180 -16.000  1.00 96.25           C  
ATOM   1534  C   HIS A 197      26.812  -0.906 -15.281  1.00 96.25           C  
ATOM   1535  CB  HIS A 197      25.750  -1.906 -17.312  1.00 96.25           C  
ATOM   1536  O   HIS A 197      27.578  -0.032 -15.695  1.00 96.25           O  
ATOM   1537  CG  HIS A 197      26.516  -3.188 -17.156  1.00 96.25           C  
ATOM   1538  CD2 HIS A 197      26.219  -4.312 -16.469  1.00 96.25           C  
ATOM   1539  ND1 HIS A 197      27.734  -3.412 -17.766  1.00 96.25           N  
ATOM   1540  CE1 HIS A 197      28.156  -4.621 -17.438  1.00 96.25           C  
ATOM   1541  NE2 HIS A 197      27.250  -5.191 -16.656  1.00 96.25           N  
ATOM   1542  N   HIS A 198      27.078  -1.691 -14.234  1.00 95.94           N  
ATOM   1543  CA  HIS A 198      28.312  -1.620 -13.461  1.00 95.94           C  
ATOM   1544  C   HIS A 198      29.141  -2.883 -13.641  1.00 95.94           C  
ATOM   1545  CB  HIS A 198      28.000  -1.400 -11.977  1.00 95.94           C  
ATOM   1546  O   HIS A 198      28.859  -3.916 -13.031  1.00 95.94           O  
ATOM   1547  CG  HIS A 198      27.156  -0.191 -11.711  1.00 95.94           C  
ATOM   1548  CD2 HIS A 198      25.828  -0.058 -11.523  1.00 95.94           C  
ATOM   1549  ND1 HIS A 198      27.688   1.077 -11.617  1.00 95.94           N  
ATOM   1550  CE1 HIS A 198      26.719   1.939 -11.383  1.00 95.94           C  
ATOM   1551  NE2 HIS A 198      25.578   1.276 -11.320  1.00 95.94           N  
ATOM   1552  N   PRO A 199      30.188  -2.764 -14.445  1.00 94.94           N  
ATOM   1553  CA  PRO A 199      31.000  -3.945 -14.742  1.00 94.94           C  
ATOM   1554  C   PRO A 199      31.844  -4.402 -13.555  1.00 94.94           C  
ATOM   1555  CB  PRO A 199      31.891  -3.479 -15.891  1.00 94.94           C  
ATOM   1556  O   PRO A 199      32.219  -3.582 -12.711  1.00 94.94           O  
ATOM   1557  CG  PRO A 199      31.172  -2.303 -16.484  1.00 94.94           C  
ATOM   1558  CD  PRO A 199      30.406  -1.618 -15.383  1.00 94.94           C  
ATOM   1559  N   PRO A 200      32.219  -5.660 -13.578  1.00 94.69           N  
ATOM   1560  CA  PRO A 200      32.969  -6.238 -12.453  1.00 94.69           C  
ATOM   1561  C   PRO A 200      34.469  -5.910 -12.500  1.00 94.69           C  
ATOM   1562  CB  PRO A 200      32.750  -7.742 -12.617  1.00 94.69           C  
ATOM   1563  O   PRO A 200      35.125  -5.930 -11.469  1.00 94.69           O  
ATOM   1564  CG  PRO A 200      32.469  -7.938 -14.070  1.00 94.69           C  
ATOM   1565  CD  PRO A 200      31.750  -6.727 -14.586  1.00 94.69           C  
ATOM   1566  N   THR A 201      35.031  -5.641 -13.750  1.00 95.19           N  
ATOM   1567  CA  THR A 201      36.438  -5.336 -13.906  1.00 95.19           C  
ATOM   1568  C   THR A 201      36.656  -4.254 -14.961  1.00 95.19           C  
ATOM   1569  CB  THR A 201      37.250  -6.590 -14.281  1.00 95.19           C  
ATOM   1570  O   THR A 201      35.781  -4.027 -15.805  1.00 95.19           O  
ATOM   1571  CG2 THR A 201      36.969  -7.734 -13.312  1.00 95.19           C  
ATOM   1572  OG1 THR A 201      36.875  -7.004 -15.602  1.00 95.19           O  
ATOM   1573  N   SER A 202      37.812  -3.660 -14.914  1.00 94.38           N  
ATOM   1574  CA  SER A 202      38.188  -2.654 -15.906  1.00 94.38           C  
ATOM   1575  C   SER A 202      38.312  -3.264 -17.297  1.00 94.38           C  
ATOM   1576  CB  SER A 202      39.500  -1.984 -15.516  1.00 94.38           C  
ATOM   1577  O   SER A 202      38.000  -2.604 -18.297  1.00 94.38           O  
ATOM   1578  OG  SER A 202      40.562  -2.934 -15.477  1.00 94.38           O  
ATOM   1579  N   THR A 203      38.688  -4.531 -17.359  1.00 94.69           N  
ATOM   1580  CA  THR A 203      38.750  -5.258 -18.625  1.00 94.69           C  
ATOM   1581  C   THR A 203      37.375  -5.395 -19.250  1.00 94.69           C  
ATOM   1582  CB  THR A 203      39.375  -6.656 -18.422  1.00 94.69           C  
ATOM   1583  O   THR A 203      37.219  -5.195 -20.453  1.00 94.69           O  
ATOM   1584  CG2 THR A 203      39.438  -7.414 -19.750  1.00 94.69           C  
ATOM   1585  OG1 THR A 203      40.688  -6.516 -17.891  1.00 94.69           O  
ATOM   1586  N   ASP A 204      36.406  -5.789 -18.469  1.00 93.56           N  
ATOM   1587  CA  ASP A 204      35.031  -5.914 -18.922  1.00 93.56           C  
ATOM   1588  C   ASP A 204      34.500  -4.566 -19.391  1.00 93.56           C  
ATOM   1589  CB  ASP A 204      34.156  -6.480 -17.812  1.00 93.56           C  
ATOM   1590  O   ASP A 204      33.781  -4.492 -20.406  1.00 93.56           O  
ATOM   1591  CG  ASP A 204      34.406  -7.957 -17.547  1.00 93.56           C  
ATOM   1592  OD1 ASP A 204      34.812  -8.680 -18.484  1.00 93.56           O  
ATOM   1593  OD2 ASP A 204      34.188  -8.398 -16.406  1.00 93.56           O  
ATOM   1594  N   GLN A 205      34.812  -3.518 -18.703  1.00 94.75           N  
ATOM   1595  CA  GLN A 205      34.438  -2.160 -19.078  1.00 94.75           C  
ATOM   1596  C   GLN A 205      34.969  -1.788 -20.453  1.00 94.75           C  
ATOM   1597  CB  GLN A 205      34.938  -1.157 -18.031  1.00 94.75           C  
ATOM   1598  O   GLN A 205      34.219  -1.282 -21.297  1.00 94.75           O  
ATOM   1599  CG  GLN A 205      34.656   0.297 -18.406  1.00 94.75           C  
ATOM   1600  CD  GLN A 205      33.219   0.699 -18.234  1.00 94.75           C  
ATOM   1601  NE2 GLN A 205      32.812   1.769 -18.922  1.00 94.75           N  
ATOM   1602  OE1 GLN A 205      32.469   0.052 -17.516  1.00 94.75           O  
ATOM   1603  N   GLN A 206      36.281  -2.055 -20.656  1.00 94.31           N  
ATOM   1604  CA  GLN A 206      36.938  -1.754 -21.906  1.00 94.31           C  
ATOM   1605  C   GLN A 206      36.406  -2.635 -23.031  1.00 94.31           C  
ATOM   1606  CB  GLN A 206      38.438  -1.931 -21.781  1.00 94.31           C  
ATOM   1607  O   GLN A 206      36.219  -2.168 -24.172  1.00 94.31           O  
ATOM   1608  CG  GLN A 206      39.250  -1.453 -22.984  1.00 94.31           C  
ATOM   1609  CD  GLN A 206      39.188   0.054 -23.156  1.00 94.31           C  
ATOM   1610  NE2 GLN A 206      39.031   0.507 -24.391  1.00 94.31           N  
ATOM   1611  OE1 GLN A 206      39.312   0.806 -22.188  1.00 94.31           O  
ATOM   1612  N   SER A 207      36.125  -3.797 -22.766  1.00 93.56           N  
ATOM   1613  CA  SER A 207      35.656  -4.758 -23.766  1.00 93.56           C  
ATOM   1614  C   SER A 207      34.250  -4.438 -24.219  1.00 93.56           C  
ATOM   1615  CB  SER A 207      35.719  -6.180 -23.203  1.00 93.56           C  
ATOM   1616  O   SER A 207      33.906  -4.586 -25.406  1.00 93.56           O  
ATOM   1617  OG  SER A 207      35.094  -7.090 -24.094  1.00 93.56           O  
ATOM   1618  N   LEU A 208      33.469  -3.992 -23.312  1.00 94.12           N  
ATOM   1619  CA  LEU A 208      32.062  -3.754 -23.609  1.00 94.12           C  
ATOM   1620  C   LEU A 208      31.844  -2.350 -24.172  1.00 94.12           C  
ATOM   1621  CB  LEU A 208      31.188  -3.953 -22.359  1.00 94.12           C  
ATOM   1622  O   LEU A 208      31.047  -2.152 -25.094  1.00 94.12           O  
ATOM   1623  CG  LEU A 208      31.016  -5.395 -21.891  1.00 94.12           C  
ATOM   1624  CD1 LEU A 208      30.391  -5.422 -20.500  1.00 94.12           C  
ATOM   1625  CD2 LEU A 208      30.172  -6.188 -22.875  1.00 94.12           C  
ATOM   1626  N   TYR A 209      32.625  -1.329 -23.719  1.00 94.88           N  
ATOM   1627  CA  TYR A 209      32.312   0.054 -24.031  1.00 94.88           C  
ATOM   1628  C   TYR A 209      33.500   0.778 -24.656  1.00 94.88           C  
ATOM   1629  CB  TYR A 209      31.828   0.795 -22.781  1.00 94.88           C  
ATOM   1630  O   TYR A 209      33.375   1.926 -25.094  1.00 94.88           O  
ATOM   1631  CG  TYR A 209      30.688   0.125 -22.062  1.00 94.88           C  
ATOM   1632  CD1 TYR A 209      29.438  -0.005 -22.672  1.00 94.88           C  
ATOM   1633  CD2 TYR A 209      30.844  -0.377 -20.781  1.00 94.88           C  
ATOM   1634  CE1 TYR A 209      28.375  -0.621 -22.031  1.00 94.88           C  
ATOM   1635  CE2 TYR A 209      29.781  -0.994 -20.109  1.00 94.88           C  
ATOM   1636  OH  TYR A 209      27.500  -1.722 -20.094  1.00 94.88           O  
ATOM   1637  CZ  TYR A 209      28.562  -1.111 -20.750  1.00 94.88           C  
ATOM   1638  N   GLN A 210      34.688   0.166 -24.719  1.00 93.75           N  
ATOM   1639  CA  GLN A 210      35.906   0.687 -25.328  1.00 93.75           C  
ATOM   1640  C   GLN A 210      36.344   1.992 -24.672  1.00 93.75           C  
ATOM   1641  CB  GLN A 210      35.719   0.898 -26.828  1.00 93.75           C  
ATOM   1642  O   GLN A 210      36.969   2.834 -25.312  1.00 93.75           O  
ATOM   1643  CG  GLN A 210      35.438  -0.387 -27.609  1.00 93.75           C  
ATOM   1644  CD  GLN A 210      36.625  -1.352 -27.562  1.00 93.75           C  
ATOM   1645  NE2 GLN A 210      36.344  -2.621 -27.297  1.00 93.75           N  
ATOM   1646  OE1 GLN A 210      37.781  -0.958 -27.766  1.00 93.75           O  
ATOM   1647  N   ASN A 211      35.750   2.229 -23.484  1.00 91.12           N  
ATOM   1648  CA  ASN A 211      36.031   3.428 -22.719  1.00 91.12           C  
ATOM   1649  C   ASN A 211      36.250   3.102 -21.234  1.00 91.12           C  
ATOM   1650  CB  ASN A 211      34.938   4.469 -22.891  1.00 91.12           C  
ATOM   1651  O   ASN A 211      35.312   2.686 -20.562  1.00 91.12           O  
ATOM   1652  CG  ASN A 211      35.312   5.836 -22.359  1.00 91.12           C  
ATOM   1653  ND2 ASN A 211      34.625   6.871 -22.828  1.00 91.12           N  
ATOM   1654  OD1 ASN A 211      36.250   5.961 -21.547  1.00 91.12           O  
ATOM   1655  N   ALA A 212      37.469   3.383 -20.719  1.00 87.94           N  
ATOM   1656  CA  ALA A 212      37.812   3.070 -19.328  1.00 87.94           C  
ATOM   1657  C   ALA A 212      37.156   4.055 -18.359  1.00 87.94           C  
ATOM   1658  CB  ALA A 212      39.344   3.082 -19.156  1.00 87.94           C  
ATOM   1659  O   ALA A 212      36.844   3.695 -17.234  1.00 87.94           O  
ATOM   1660  N   ASP A 213      36.906   5.320 -18.859  1.00 89.56           N  
ATOM   1661  CA  ASP A 213      36.281   6.367 -18.047  1.00 89.56           C  
ATOM   1662  C   ASP A 213      34.938   6.801 -18.641  1.00 89.56           C  
ATOM   1663  CB  ASP A 213      37.219   7.570 -17.938  1.00 89.56           C  
ATOM   1664  O   ASP A 213      34.781   7.957 -19.031  1.00 89.56           O  
ATOM   1665  CG  ASP A 213      38.531   7.246 -17.203  1.00 89.56           C  
ATOM   1666  OD1 ASP A 213      38.500   6.410 -16.281  1.00 89.56           O  
ATOM   1667  OD2 ASP A 213      39.562   7.840 -17.562  1.00 89.56           O  
ATOM   1668  N   ALA A 214      33.938   5.918 -18.625  1.00 94.19           N  
ATOM   1669  CA  ALA A 214      32.656   6.160 -19.250  1.00 94.19           C  
ATOM   1670  C   ALA A 214      31.719   6.918 -18.297  1.00 94.19           C  
ATOM   1671  CB  ALA A 214      32.000   4.844 -19.672  1.00 94.19           C  
ATOM   1672  O   ALA A 214      31.875   6.840 -17.078  1.00 94.19           O  
ATOM   1673  N   TYR A 215      30.828   7.648 -18.922  1.00 95.88           N  
ATOM   1674  CA  TYR A 215      29.812   8.344 -18.141  1.00 95.88           C  
ATOM   1675  C   TYR A 215      28.453   8.266 -18.812  1.00 95.88           C  
ATOM   1676  CB  TYR A 215      30.203   9.812 -17.922  1.00 95.88           C  
ATOM   1677  O   TYR A 215      28.375   8.023 -20.031  1.00 95.88           O  
ATOM   1678  CG  TYR A 215      30.109  10.648 -19.172  1.00 95.88           C  
ATOM   1679  CD1 TYR A 215      31.203  10.820 -20.016  1.00 95.88           C  
ATOM   1680  CD2 TYR A 215      28.906  11.273 -19.531  1.00 95.88           C  
ATOM   1681  CE1 TYR A 215      31.125  11.594 -21.172  1.00 95.88           C  
ATOM   1682  CE2 TYR A 215      28.812  12.047 -20.672  1.00 95.88           C  
ATOM   1683  OH  TYR A 215      29.828  12.969 -22.625  1.00 95.88           O  
ATOM   1684  CZ  TYR A 215      29.922  12.203 -21.484  1.00 95.88           C  
ATOM   1685  N   VAL A 216      27.453   8.477 -17.953  1.00 96.81           N  
ATOM   1686  CA  VAL A 216      26.078   8.570 -18.438  1.00 96.81           C  
ATOM   1687  C   VAL A 216      25.422   9.844 -17.922  1.00 96.81           C  
ATOM   1688  CB  VAL A 216      25.250   7.336 -18.016  1.00 96.81           C  
ATOM   1689  O   VAL A 216      25.453  10.117 -16.719  1.00 96.81           O  
ATOM   1690  CG1 VAL A 216      23.797   7.480 -18.484  1.00 96.81           C  
ATOM   1691  CG2 VAL A 216      25.859   6.059 -18.578  1.00 96.81           C  
ATOM   1692  N   PHE A 217      24.938  10.562 -18.906  1.00 96.69           N  
ATOM   1693  CA  PHE A 217      24.203  11.773 -18.562  1.00 96.69           C  
ATOM   1694  C   PHE A 217      22.750  11.672 -18.953  1.00 96.69           C  
ATOM   1695  CB  PHE A 217      24.844  13.000 -19.234  1.00 96.69           C  
ATOM   1696  O   PHE A 217      22.422  11.305 -20.078  1.00 96.69           O  
ATOM   1697  CG  PHE A 217      24.078  14.273 -19.031  1.00 96.69           C  
ATOM   1698  CD1 PHE A 217      23.172  14.711 -19.969  1.00 96.69           C  
ATOM   1699  CD2 PHE A 217      24.281  15.039 -17.875  1.00 96.69           C  
ATOM   1700  CE1 PHE A 217      22.453  15.891 -19.781  1.00 96.69           C  
ATOM   1701  CE2 PHE A 217      23.562  16.219 -17.688  1.00 96.69           C  
ATOM   1702  CZ  PHE A 217      22.656  16.641 -18.641  1.00 96.69           C  
ATOM   1703  N   VAL A 218      21.875  11.961 -17.984  1.00 95.56           N  
ATOM   1704  CA  VAL A 218      20.438  12.016 -18.234  1.00 95.56           C  
ATOM   1705  C   VAL A 218      19.891  13.367 -17.797  1.00 95.56           C  
ATOM   1706  CB  VAL A 218      19.688  10.875 -17.500  1.00 95.56           C  
ATOM   1707  O   VAL A 218      20.141  13.820 -16.672  1.00 95.56           O  
ATOM   1708  CG1 VAL A 218      18.203  10.891 -17.844  1.00 95.56           C  
ATOM   1709  CG2 VAL A 218      20.312   9.523 -17.828  1.00 95.56           C  
ATOM   1710  N   GLY A 219      19.188  13.992 -18.734  1.00 93.06           N  
ATOM   1711  CA  GLY A 219      18.719  15.320 -18.391  1.00 93.06           C  
ATOM   1712  C   GLY A 219      17.312  15.594 -18.891  1.00 93.06           C  
ATOM   1713  O   GLY A 219      16.953  15.203 -20.000  1.00 93.06           O  
ATOM   1714  N   SER A 220      16.484  16.203 -17.969  1.00 92.69           N  
ATOM   1715  CA  SER A 220      15.188  16.781 -18.266  1.00 92.69           C  
ATOM   1716  C   SER A 220      15.023  18.141 -17.594  1.00 92.69           C  
ATOM   1717  CB  SER A 220      14.062  15.852 -17.828  1.00 92.69           C  
ATOM   1718  O   SER A 220      15.961  18.656 -16.969  1.00 92.69           O  
ATOM   1719  OG  SER A 220      13.930  15.859 -16.406  1.00 92.69           O  
ATOM   1720  N   SER A 221      13.984  18.766 -17.781  1.00 88.44           N  
ATOM   1721  CA  SER A 221      13.750  20.078 -17.172  1.00 88.44           C  
ATOM   1722  C   SER A 221      13.883  19.984 -15.648  1.00 88.44           C  
ATOM   1723  CB  SER A 221      12.367  20.609 -17.531  1.00 88.44           C  
ATOM   1724  O   SER A 221      14.367  20.922 -15.008  1.00 88.44           O  
ATOM   1725  OG  SER A 221      11.352  19.703 -17.125  1.00 88.44           O  
ATOM   1726  N   LYS A 222      13.594  18.875 -15.039  1.00 83.44           N  
ATOM   1727  CA  LYS A 222      13.523  18.719 -13.586  1.00 83.44           C  
ATOM   1728  C   LYS A 222      14.602  17.766 -13.078  1.00 83.44           C  
ATOM   1729  CB  LYS A 222      12.141  18.219 -13.164  1.00 83.44           C  
ATOM   1730  O   LYS A 222      14.820  17.656 -11.875  1.00 83.44           O  
ATOM   1731  CG  LYS A 222      11.016  19.219 -13.422  1.00 83.44           C  
ATOM   1732  CD  LYS A 222       9.672  18.688 -12.945  1.00 83.44           C  
ATOM   1733  CE  LYS A 222       8.547  19.672 -13.211  1.00 83.44           C  
ATOM   1734  NZ  LYS A 222       7.227  19.141 -12.766  1.00 83.44           N  
ATOM   1735  N   TYR A 223      15.281  17.172 -13.977  1.00 86.19           N  
ATOM   1736  CA  TYR A 223      16.250  16.156 -13.602  1.00 86.19           C  
ATOM   1737  C   TYR A 223      17.516  16.266 -14.453  1.00 86.19           C  
ATOM   1738  CB  TYR A 223      15.648  14.758 -13.742  1.00 86.19           C  
ATOM   1739  O   TYR A 223      17.438  16.328 -15.680  1.00 86.19           O  
ATOM   1740  CG  TYR A 223      16.531  13.656 -13.227  1.00 86.19           C  
ATOM   1741  CD1 TYR A 223      17.406  12.977 -14.078  1.00 86.19           C  
ATOM   1742  CD2 TYR A 223      16.500  13.281 -11.891  1.00 86.19           C  
ATOM   1743  CE1 TYR A 223      18.234  11.961 -13.609  1.00 86.19           C  
ATOM   1744  CE2 TYR A 223      17.328  12.266 -11.406  1.00 86.19           C  
ATOM   1745  OH  TYR A 223      18.984  10.602 -11.797  1.00 86.19           O  
ATOM   1746  CZ  TYR A 223      18.172  11.609 -12.273  1.00 86.19           C  
ATOM   1747  N   ASN A 224      18.609  16.484 -13.812  1.00 91.81           N  
ATOM   1748  CA  ASN A 224      19.891  16.562 -14.477  1.00 91.81           C  
ATOM   1749  C   ASN A 224      21.000  15.914 -13.648  1.00 91.81           C  
ATOM   1750  CB  ASN A 224      20.250  18.031 -14.781  1.00 91.81           C  
ATOM   1751  O   ASN A 224      21.406  16.453 -12.609  1.00 91.81           O  
ATOM   1752  CG  ASN A 224      21.453  18.156 -15.711  1.00 91.81           C  
ATOM   1753  ND2 ASN A 224      21.922  19.375 -15.906  1.00 91.81           N  
ATOM   1754  OD1 ASN A 224      21.938  17.156 -16.250  1.00 91.81           O  
ATOM   1755  N   ARG A 225      21.469  14.773 -14.133  1.00 94.00           N  
ATOM   1756  CA  ARG A 225      22.469  14.062 -13.352  1.00 94.00           C  
ATOM   1757  C   ARG A 225      23.469  13.344 -14.258  1.00 94.00           C  
ATOM   1758  CB  ARG A 225      21.797  13.055 -12.414  1.00 94.00           C  
ATOM   1759  O   ARG A 225      23.109  12.875 -15.336  1.00 94.00           O  
ATOM   1760  CG  ARG A 225      21.125  13.688 -11.211  1.00 94.00           C  
ATOM   1761  CD  ARG A 225      20.781  12.648 -10.148  1.00 94.00           C  
ATOM   1762  NE  ARG A 225      20.125  13.258  -8.992  1.00 94.00           N  
ATOM   1763  NH1 ARG A 225      20.031  11.312  -7.762  1.00 94.00           N  
ATOM   1764  NH2 ARG A 225      19.203  13.266  -6.895  1.00 94.00           N  
ATOM   1765  CZ  ARG A 225      19.781  12.609  -7.887  1.00 94.00           C  
ATOM   1766  N   LYS A 226      24.688  13.375 -13.836  1.00 95.00           N  
ATOM   1767  CA  LYS A 226      25.750  12.617 -14.477  1.00 95.00           C  
ATOM   1768  C   LYS A 226      26.188  11.438 -13.609  1.00 95.00           C  
ATOM   1769  CB  LYS A 226      26.953  13.523 -14.766  1.00 95.00           C  
ATOM   1770  O   LYS A 226      26.406  11.594 -12.406  1.00 95.00           O  
ATOM   1771  CG  LYS A 226      28.031  12.867 -15.617  1.00 95.00           C  
ATOM   1772  CD  LYS A 226      29.141  13.852 -15.969  1.00 95.00           C  
ATOM   1773  CE  LYS A 226      30.219  13.195 -16.828  1.00 95.00           C  
ATOM   1774  NZ  LYS A 226      31.281  14.172 -17.219  1.00 95.00           N  
ATOM   1775  N   PHE A 227      26.344  10.266 -14.219  1.00 95.50           N  
ATOM   1776  CA  PHE A 227      26.656   9.047 -13.492  1.00 95.50           C  
ATOM   1777  C   PHE A 227      27.984   8.453 -13.969  1.00 95.50           C  
ATOM   1778  CB  PHE A 227      25.531   8.016 -13.648  1.00 95.50           C  
ATOM   1779  O   PHE A 227      28.234   8.406 -15.172  1.00 95.50           O  
ATOM   1780  CG  PHE A 227      24.203   8.484 -13.133  1.00 95.50           C  
ATOM   1781  CD1 PHE A 227      23.828   8.250 -11.812  1.00 95.50           C  
ATOM   1782  CD2 PHE A 227      23.328   9.172 -13.961  1.00 95.50           C  
ATOM   1783  CE1 PHE A 227      22.594   8.688 -11.336  1.00 95.50           C  
ATOM   1784  CE2 PHE A 227      22.094   9.609 -13.492  1.00 95.50           C  
ATOM   1785  CZ  PHE A 227      21.719   9.367 -12.180  1.00 95.50           C  
ATOM   1786  N   LYS A 228      28.688   8.023 -13.000  1.00 95.06           N  
ATOM   1787  CA  LYS A 228      29.891   7.242 -13.273  1.00 95.06           C  
ATOM   1788  C   LYS A 228      29.750   5.801 -12.789  1.00 95.06           C  
ATOM   1789  CB  LYS A 228      31.125   7.887 -12.617  1.00 95.06           C  
ATOM   1790  O   LYS A 228      29.344   5.566 -11.648  1.00 95.06           O  
ATOM   1791  CG  LYS A 228      31.562   9.188 -13.273  1.00 95.06           C  
ATOM   1792  CD  LYS A 228      32.875   9.703 -12.680  1.00 95.06           C  
ATOM   1793  CE  LYS A 228      33.281  11.016 -13.320  1.00 95.06           C  
ATOM   1794  NZ  LYS A 228      34.562  11.523 -12.734  1.00 95.06           N  
ATOM   1795  N   PRO A 229      30.016   4.832 -13.703  1.00 94.44           N  
ATOM   1796  CA  PRO A 229      29.844   3.438 -13.289  1.00 94.44           C  
ATOM   1797  C   PRO A 229      30.844   3.020 -12.203  1.00 94.44           C  
ATOM   1798  CB  PRO A 229      30.094   2.652 -14.586  1.00 94.44           C  
ATOM   1799  O   PRO A 229      31.953   3.539 -12.156  1.00 94.44           O  
ATOM   1800  CG  PRO A 229      30.953   3.541 -15.414  1.00 94.44           C  
ATOM   1801  CD  PRO A 229      30.594   4.969 -15.125  1.00 94.44           C  
ATOM   1802  N   GLU A 230      30.391   2.172 -11.352  1.00 94.25           N  
ATOM   1803  CA  GLU A 230      31.234   1.595 -10.305  1.00 94.25           C  
ATOM   1804  C   GLU A 230      31.828   0.256 -10.750  1.00 94.25           C  
ATOM   1805  CB  GLU A 230      30.453   1.421  -9.008  1.00 94.25           C  
ATOM   1806  O   GLU A 230      31.094  -0.735 -10.867  1.00 94.25           O  
ATOM   1807  CG  GLU A 230      31.312   1.010  -7.820  1.00 94.25           C  
ATOM   1808  CD  GLU A 230      30.500   0.829  -6.539  1.00 94.25           C  
ATOM   1809  OE1 GLU A 230      31.078   0.376  -5.523  1.00 94.25           O  
ATOM   1810  OE2 GLU A 230      29.297   1.143  -6.551  1.00 94.25           O  
ATOM   1811  N   ILE A 231      33.125   0.299 -10.938  1.00 94.06           N  
ATOM   1812  CA  ILE A 231      33.812  -0.919 -11.344  1.00 94.06           C  
ATOM   1813  C   ILE A 231      34.375  -1.625 -10.117  1.00 94.06           C  
ATOM   1814  CB  ILE A 231      34.938  -0.618 -12.359  1.00 94.06           C  
ATOM   1815  O   ILE A 231      35.344  -1.137  -9.500  1.00 94.06           O  
ATOM   1816  CG1 ILE A 231      34.375   0.155 -13.562  1.00 94.06           C  
ATOM   1817  CG2 ILE A 231      35.625  -1.913 -12.812  1.00 94.06           C  
ATOM   1818  CD1 ILE A 231      35.438   0.677 -14.516  1.00 94.06           C  
ATOM   1819  N   ALA A 232      33.750  -2.707  -9.883  1.00 93.75           N  
ATOM   1820  CA  ALA A 232      34.188  -3.432  -8.688  1.00 93.75           C  
ATOM   1821  C   ALA A 232      33.812  -4.914  -8.789  1.00 93.75           C  
ATOM   1822  CB  ALA A 232      33.531  -2.820  -7.445  1.00 93.75           C  
ATOM   1823  O   ALA A 232      32.781  -5.270  -9.320  1.00 93.75           O  
ATOM   1824  N   ALA A 233      34.781  -5.715  -8.289  1.00 92.88           N  
ATOM   1825  CA  ALA A 233      34.500  -7.148  -8.234  1.00 92.88           C  
ATOM   1826  C   ALA A 233      33.438  -7.473  -7.188  1.00 92.88           C  
ATOM   1827  CB  ALA A 233      35.812  -7.918  -7.930  1.00 92.88           C  
ATOM   1828  O   ALA A 233      33.500  -6.988  -6.055  1.00 92.88           O  
ATOM   1829  N   ARG A 234      32.500  -8.297  -7.641  1.00 92.25           N  
ATOM   1830  CA  ARG A 234      31.375  -8.688  -6.785  1.00 92.25           C  
ATOM   1831  C   ARG A 234      31.062 -10.172  -6.941  1.00 92.25           C  
ATOM   1832  CB  ARG A 234      30.125  -7.855  -7.102  1.00 92.25           C  
ATOM   1833  O   ARG A 234      31.359 -10.766  -7.980  1.00 92.25           O  
ATOM   1834  CG  ARG A 234      30.328  -6.359  -6.938  1.00 92.25           C  
ATOM   1835  CD  ARG A 234      29.156  -5.566  -7.488  1.00 92.25           C  
ATOM   1836  NE  ARG A 234      29.359  -4.125  -7.355  1.00 92.25           N  
ATOM   1837  NH1 ARG A 234      30.453  -3.893  -9.383  1.00 92.25           N  
ATOM   1838  NH2 ARG A 234      30.109  -2.064  -8.039  1.00 92.25           N  
ATOM   1839  CZ  ARG A 234      29.969  -3.365  -8.258  1.00 92.25           C  
ATOM   1840  N   PRO A 235      30.391 -10.734  -5.941  1.00 92.06           N  
ATOM   1841  CA  PRO A 235      29.953 -12.125  -6.102  1.00 92.06           C  
ATOM   1842  C   PRO A 235      28.906 -12.281  -7.207  1.00 92.06           C  
ATOM   1843  CB  PRO A 235      29.359 -12.469  -4.734  1.00 92.06           C  
ATOM   1844  O   PRO A 235      28.094 -11.383  -7.434  1.00 92.06           O  
ATOM   1845  CG  PRO A 235      29.953 -11.461  -3.799  1.00 92.06           C  
ATOM   1846  CD  PRO A 235      30.234 -10.203  -4.562  1.00 92.06           C  
ATOM   1847  N   LYS A 236      28.922 -13.359  -7.852  1.00 91.44           N  
ATOM   1848  CA  LYS A 236      27.969 -13.633  -8.914  1.00 91.44           C  
ATOM   1849  C   LYS A 236      26.578 -13.906  -8.352  1.00 91.44           C  
ATOM   1850  CB  LYS A 236      28.422 -14.812  -9.773  1.00 91.44           C  
ATOM   1851  O   LYS A 236      26.422 -14.672  -7.395  1.00 91.44           O  
ATOM   1852  CG  LYS A 236      29.641 -14.516 -10.625  1.00 91.44           C  
ATOM   1853  CD  LYS A 236      29.984 -15.688 -11.531  1.00 91.44           C  
ATOM   1854  CE  LYS A 236      31.219 -15.406 -12.383  1.00 91.44           C  
ATOM   1855  NZ  LYS A 236      31.578 -16.562 -13.258  1.00 91.44           N  
ATOM   1856  N   VAL A 237      25.719 -13.227  -8.852  1.00 89.12           N  
ATOM   1857  CA  VAL A 237      24.297 -13.438  -8.555  1.00 89.12           C  
ATOM   1858  C   VAL A 237      23.547 -13.781  -9.844  1.00 89.12           C  
ATOM   1859  CB  VAL A 237      23.672 -12.195  -7.887  1.00 89.12           C  
ATOM   1860  O   VAL A 237      23.594 -13.023 -10.812  1.00 89.12           O  
ATOM   1861  CG1 VAL A 237      22.188 -12.438  -7.578  1.00 89.12           C  
ATOM   1862  CG2 VAL A 237      24.422 -11.828  -6.613  1.00 89.12           C  
ATOM   1863  N   ARG A 238      23.000 -15.000  -9.891  1.00 87.62           N  
ATOM   1864  CA  ARG A 238      22.297 -15.492 -11.070  1.00 87.62           C  
ATOM   1865  C   ARG A 238      23.203 -15.500 -12.289  1.00 87.62           C  
ATOM   1866  CB  ARG A 238      21.047 -14.641 -11.344  1.00 87.62           C  
ATOM   1867  O   ARG A 238      22.781 -15.125 -13.391  1.00 87.62           O  
ATOM   1868  CG  ARG A 238      19.984 -14.727 -10.258  1.00 87.62           C  
ATOM   1869  CD  ARG A 238      18.766 -13.875 -10.586  1.00 87.62           C  
ATOM   1870  NE  ARG A 238      17.875 -13.766  -9.445  1.00 87.62           N  
ATOM   1871  NH1 ARG A 238      16.203 -12.672 -10.609  1.00 87.62           N  
ATOM   1872  NH2 ARG A 238      15.922 -13.148  -8.383  1.00 87.62           N  
ATOM   1873  CZ  ARG A 238      16.672 -13.195  -9.484  1.00 87.62           C  
ATOM   1874  N   GLY A 239      24.500 -15.773 -12.047  1.00 87.00           N  
ATOM   1875  CA  GLY A 239      25.469 -15.969 -13.117  1.00 87.00           C  
ATOM   1876  C   GLY A 239      26.062 -14.672 -13.625  1.00 87.00           C  
ATOM   1877  O   GLY A 239      26.781 -14.664 -14.633  1.00 87.00           O  
ATOM   1878  N   GLN A 240      25.703 -13.469 -12.898  1.00 90.69           N  
ATOM   1879  CA  GLN A 240      26.188 -12.148 -13.312  1.00 90.69           C  
ATOM   1880  C   GLN A 240      27.141 -11.562 -12.273  1.00 90.69           C  
ATOM   1881  CB  GLN A 240      25.016 -11.203 -13.547  1.00 90.69           C  
ATOM   1882  O   GLN A 240      26.797 -11.453 -11.094  1.00 90.69           O  
ATOM   1883  CG  GLN A 240      24.141 -11.586 -14.727  1.00 90.69           C  
ATOM   1884  CD  GLN A 240      24.875 -11.547 -16.047  1.00 90.69           C  
ATOM   1885  NE2 GLN A 240      24.609 -12.523 -16.906  1.00 90.69           N  
ATOM   1886  OE1 GLN A 240      25.688 -10.641 -16.297  1.00 90.69           O  
ATOM   1887  N   ALA A 241      28.250 -11.172 -12.766  1.00 92.06           N  
ATOM   1888  CA  ALA A 241      29.250 -10.562 -11.883  1.00 92.06           C  
ATOM   1889  C   ALA A 241      29.094  -9.047 -11.859  1.00 92.06           C  
ATOM   1890  CB  ALA A 241      30.656 -10.953 -12.320  1.00 92.06           C  
ATOM   1891  O   ALA A 241      29.516  -8.391 -10.898  1.00 92.06           O  
ATOM   1892  N   GLY A 242      28.484  -8.500 -12.875  1.00 92.88           N  
ATOM   1893  CA  GLY A 242      28.188  -7.078 -12.930  1.00 92.88           C  
ATOM   1894  C   GLY A 242      26.891  -6.707 -12.242  1.00 92.88           C  
ATOM   1895  O   GLY A 242      26.078  -7.582 -11.914  1.00 92.88           O  
ATOM   1896  N   ARG A 243      26.719  -5.367 -11.945  1.00 94.69           N  
ATOM   1897  CA  ARG A 243      25.469  -4.852 -11.391  1.00 94.69           C  
ATOM   1898  C   ARG A 243      24.797  -3.893 -12.359  1.00 94.69           C  
ATOM   1899  CB  ARG A 243      25.734  -4.148 -10.055  1.00 94.69           C  
ATOM   1900  O   ARG A 243      25.469  -3.193 -13.125  1.00 94.69           O  
ATOM   1901  CG  ARG A 243      26.359  -5.047  -9.000  1.00 94.69           C  
ATOM   1902  CD  ARG A 243      25.391  -6.133  -8.539  1.00 94.69           C  
ATOM   1903  NE  ARG A 243      25.969  -6.949  -7.473  1.00 94.69           N  
ATOM   1904  NH1 ARG A 243      27.047  -8.422  -8.891  1.00 94.69           N  
ATOM   1905  NH2 ARG A 243      27.203  -8.680  -6.617  1.00 94.69           N  
ATOM   1906  CZ  ARG A 243      26.734  -8.016  -7.660  1.00 94.69           C  
ATOM   1907  N   MET A 244      23.438  -3.977 -12.250  1.00 95.50           N  
ATOM   1908  CA  MET A 244      22.641  -3.039 -13.039  1.00 95.50           C  
ATOM   1909  C   MET A 244      21.672  -2.260 -12.156  1.00 95.50           C  
ATOM   1910  CB  MET A 244      21.875  -3.779 -14.141  1.00 95.50           C  
ATOM   1911  O   MET A 244      20.812  -2.850 -11.516  1.00 95.50           O  
ATOM   1912  CG  MET A 244      21.219  -2.857 -15.148  1.00 95.50           C  
ATOM   1913  SD  MET A 244      21.125  -3.596 -16.828  1.00 95.50           S  
ATOM   1914  CE  MET A 244      19.922  -4.918 -16.531  1.00 95.50           C  
ATOM   1915  N   ASN A 245      21.922  -0.989 -12.148  1.00 96.62           N  
ATOM   1916  CA  ASN A 245      21.000  -0.131 -11.414  1.00 96.62           C  
ATOM   1917  C   ASN A 245      19.922   0.446 -12.328  1.00 96.62           C  
ATOM   1918  CB  ASN A 245      21.750   0.995 -10.711  1.00 96.62           C  
ATOM   1919  O   ASN A 245      20.203   0.842 -13.461  1.00 96.62           O  
ATOM   1920  CG  ASN A 245      22.625   0.492  -9.578  1.00 96.62           C  
ATOM   1921  ND2 ASN A 245      23.562   1.331  -9.125  1.00 96.62           N  
ATOM   1922  OD1 ASN A 245      22.484  -0.642  -9.117  1.00 96.62           O  
ATOM   1923  N   TYR A 246      18.734   0.552 -11.836  1.00 97.12           N  
ATOM   1924  CA  TYR A 246      17.594   1.010 -12.625  1.00 97.12           C  
ATOM   1925  C   TYR A 246      17.047   2.322 -12.078  1.00 97.12           C  
ATOM   1926  CB  TYR A 246      16.484  -0.051 -12.641  1.00 97.12           C  
ATOM   1927  O   TYR A 246      16.969   2.512 -10.859  1.00 97.12           O  
ATOM   1928  CG  TYR A 246      16.969  -1.429 -13.016  1.00 97.12           C  
ATOM   1929  CD1 TYR A 246      17.172  -1.776 -14.352  1.00 97.12           C  
ATOM   1930  CD2 TYR A 246      17.234  -2.385 -12.047  1.00 97.12           C  
ATOM   1931  CE1 TYR A 246      17.625  -3.045 -14.711  1.00 97.12           C  
ATOM   1932  CE2 TYR A 246      17.688  -3.658 -12.391  1.00 97.12           C  
ATOM   1933  OH  TYR A 246      18.312  -5.234 -14.062  1.00 97.12           O  
ATOM   1934  CZ  TYR A 246      17.875  -3.977 -13.719  1.00 97.12           C  
ATOM   1935  N   TYR A 247      16.656   3.105 -13.062  1.00 96.44           N  
ATOM   1936  CA  TYR A 247      16.125   4.430 -12.734  1.00 96.44           C  
ATOM   1937  C   TYR A 247      14.836   4.703 -13.484  1.00 96.44           C  
ATOM   1938  CB  TYR A 247      17.172   5.512 -13.062  1.00 96.44           C  
ATOM   1939  O   TYR A 247      14.523   4.035 -14.469  1.00 96.44           O  
ATOM   1940  CG  TYR A 247      18.469   5.344 -12.328  1.00 96.44           C  
ATOM   1941  CD1 TYR A 247      18.734   6.051 -11.164  1.00 96.44           C  
ATOM   1942  CD2 TYR A 247      19.453   4.473 -12.805  1.00 96.44           C  
ATOM   1943  CE1 TYR A 247      19.938   5.902 -10.484  1.00 96.44           C  
ATOM   1944  CE2 TYR A 247      20.656   4.316 -12.141  1.00 96.44           C  
ATOM   1945  OH  TYR A 247      22.094   4.879 -10.312  1.00 96.44           O  
ATOM   1946  CZ  TYR A 247      20.891   5.031 -10.984  1.00 96.44           C  
ATOM   1947  N   TRP A 248      14.094   5.719 -13.031  1.00 95.31           N  
ATOM   1948  CA  TRP A 248      12.875   6.145 -13.711  1.00 95.31           C  
ATOM   1949  C   TRP A 248      12.750   7.664 -13.703  1.00 95.31           C  
ATOM   1950  CB  TRP A 248      11.648   5.508 -13.062  1.00 95.31           C  
ATOM   1951  O   TRP A 248      13.281   8.328 -12.812  1.00 95.31           O  
ATOM   1952  CG  TRP A 248      11.461   5.891 -11.625  1.00 95.31           C  
ATOM   1953  CD1 TRP A 248      11.977   5.258 -10.523  1.00 95.31           C  
ATOM   1954  CD2 TRP A 248      10.688   6.992 -11.125  1.00 95.31           C  
ATOM   1955  CE2 TRP A 248      10.789   6.965  -9.719  1.00 95.31           C  
ATOM   1956  CE3 TRP A 248       9.930   7.996 -11.734  1.00 95.31           C  
ATOM   1957  NE1 TRP A 248      11.578   5.898  -9.375  1.00 95.31           N  
ATOM   1958  CH2 TRP A 248       9.414   8.883  -9.531  1.00 95.31           C  
ATOM   1959  CZ2 TRP A 248      10.148   7.910  -8.906  1.00 95.31           C  
ATOM   1960  CZ3 TRP A 248       9.297   8.938 -10.930  1.00 95.31           C  
ATOM   1961  N   THR A 249      12.164   8.133 -14.742  1.00 94.75           N  
ATOM   1962  CA  THR A 249      11.922   9.570 -14.836  1.00 94.75           C  
ATOM   1963  C   THR A 249      10.523   9.844 -15.398  1.00 94.75           C  
ATOM   1964  CB  THR A 249      12.977  10.266 -15.719  1.00 94.75           C  
ATOM   1965  O   THR A 249      10.109   9.219 -16.375  1.00 94.75           O  
ATOM   1966  CG2 THR A 249      12.812  11.781 -15.680  1.00 94.75           C  
ATOM   1967  OG1 THR A 249      14.281   9.922 -15.242  1.00 94.75           O  
ATOM   1968  N   LEU A 250       9.789  10.750 -14.719  1.00 94.44           N  
ATOM   1969  CA  LEU A 250       8.500  11.195 -15.234  1.00 94.44           C  
ATOM   1970  C   LEU A 250       8.656  12.438 -16.109  1.00 94.44           C  
ATOM   1971  CB  LEU A 250       7.531  11.484 -14.078  1.00 94.44           C  
ATOM   1972  O   LEU A 250       9.211  13.445 -15.656  1.00 94.44           O  
ATOM   1973  CG  LEU A 250       7.055  10.273 -13.273  1.00 94.44           C  
ATOM   1974  CD1 LEU A 250       6.238  10.734 -12.070  1.00 94.44           C  
ATOM   1975  CD2 LEU A 250       6.238   9.336 -14.156  1.00 94.44           C  
ATOM   1976  N   ILE A 251       8.203  12.367 -17.328  1.00 95.50           N  
ATOM   1977  CA  ILE A 251       8.344  13.469 -18.281  1.00 95.50           C  
ATOM   1978  C   ILE A 251       6.996  14.148 -18.484  1.00 95.50           C  
ATOM   1979  CB  ILE A 251       8.906  12.977 -19.641  1.00 95.50           C  
ATOM   1980  O   ILE A 251       6.035  13.523 -18.938  1.00 95.50           O  
ATOM   1981  CG1 ILE A 251      10.188  12.164 -19.422  1.00 95.50           C  
ATOM   1982  CG2 ILE A 251       9.156  14.156 -20.578  1.00 95.50           C  
ATOM   1983  CD1 ILE A 251      11.312  12.945 -18.750  1.00 95.50           C  
ATOM   1984  N   GLU A 252       6.934  15.422 -18.156  1.00 94.69           N  
ATOM   1985  CA  GLU A 252       5.707  16.188 -18.328  1.00 94.69           C  
ATOM   1986  C   GLU A 252       5.430  16.484 -19.797  1.00 94.69           C  
ATOM   1987  CB  GLU A 252       5.785  17.500 -17.531  1.00 94.69           C  
ATOM   1988  O   GLU A 252       6.348  16.469 -20.625  1.00 94.69           O  
ATOM   1989  CG  GLU A 252       5.855  17.312 -16.031  1.00 94.69           C  
ATOM   1990  CD  GLU A 252       5.922  18.625 -15.258  1.00 94.69           C  
ATOM   1991  OE1 GLU A 252       5.758  18.609 -14.023  1.00 94.69           O  
ATOM   1992  OE2 GLU A 252       6.145  19.672 -15.906  1.00 94.69           O  
ATOM   1993  N   PRO A 253       4.117  16.766 -20.016  1.00 94.94           N  
ATOM   1994  CA  PRO A 253       3.773  17.094 -21.391  1.00 94.94           C  
ATOM   1995  C   PRO A 253       4.566  18.281 -21.922  1.00 94.94           C  
ATOM   1996  CB  PRO A 253       2.279  17.422 -21.312  1.00 94.94           C  
ATOM   1997  O   PRO A 253       4.645  19.328 -21.266  1.00 94.94           O  
ATOM   1998  CG  PRO A 253       1.788  16.672 -20.109  1.00 94.94           C  
ATOM   1999  CD  PRO A 253       2.881  16.656 -19.078  1.00 94.94           C  
ATOM   2000  N   GLY A 254       5.293  18.109 -23.094  1.00 94.38           N  
ATOM   2001  CA  GLY A 254       6.051  19.188 -23.703  1.00 94.38           C  
ATOM   2002  C   GLY A 254       7.500  19.234 -23.266  1.00 94.38           C  
ATOM   2003  O   GLY A 254       8.297  20.016 -23.781  1.00 94.38           O  
ATOM   2004  N   ASP A 255       7.852  18.406 -22.266  1.00 95.81           N  
ATOM   2005  CA  ASP A 255       9.219  18.344 -21.766  1.00 95.81           C  
ATOM   2006  C   ASP A 255      10.031  17.297 -22.531  1.00 95.81           C  
ATOM   2007  CB  ASP A 255       9.227  18.000 -20.266  1.00 95.81           C  
ATOM   2008  O   ASP A 255       9.469  16.422 -23.188  1.00 95.81           O  
ATOM   2009  CG  ASP A 255      10.523  18.391 -19.578  1.00 95.81           C  
ATOM   2010  OD1 ASP A 255      11.383  19.031 -20.219  1.00 95.81           O  
ATOM   2011  OD2 ASP A 255      10.695  18.016 -18.391  1.00 95.81           O  
ATOM   2012  N   THR A 256      11.391  17.359 -22.391  1.00 95.94           N  
ATOM   2013  CA  THR A 256      12.289  16.500 -23.141  1.00 95.94           C  
ATOM   2014  C   THR A 256      13.242  15.758 -22.188  1.00 95.94           C  
ATOM   2015  CB  THR A 256      13.109  17.297 -24.172  1.00 95.94           C  
ATOM   2016  O   THR A 256      13.711  16.328 -21.203  1.00 95.94           O  
ATOM   2017  CG2 THR A 256      14.000  16.375 -25.000  1.00 95.94           C  
ATOM   2018  OG1 THR A 256      12.211  17.984 -25.047  1.00 95.94           O  
ATOM   2019  N   ILE A 257      13.461  14.539 -22.453  1.00 96.19           N  
ATOM   2020  CA  ILE A 257      14.500  13.797 -21.750  1.00 96.19           C  
ATOM   2021  C   ILE A 257      15.641  13.469 -22.703  1.00 96.19           C  
ATOM   2022  CB  ILE A 257      13.938  12.500 -21.125  1.00 96.19           C  
ATOM   2023  O   ILE A 257      15.398  13.055 -23.844  1.00 96.19           O  
ATOM   2024  CG1 ILE A 257      15.016  11.797 -20.297  1.00 96.19           C  
ATOM   2025  CG2 ILE A 257      13.391  11.570 -22.203  1.00 96.19           C  
ATOM   2026  CD1 ILE A 257      14.492  10.664 -19.422  1.00 96.19           C  
ATOM   2027  N   THR A 258      16.859  13.750 -22.203  1.00 96.94           N  
ATOM   2028  CA  THR A 258      18.031  13.562 -23.047  1.00 96.94           C  
ATOM   2029  C   THR A 258      19.000  12.570 -22.406  1.00 96.94           C  
ATOM   2030  CB  THR A 258      18.766  14.898 -23.281  1.00 96.94           C  
ATOM   2031  O   THR A 258      19.250  12.617 -21.203  1.00 96.94           O  
ATOM   2032  CG2 THR A 258      19.938  14.727 -24.234  1.00 96.94           C  
ATOM   2033  OG1 THR A 258      17.844  15.844 -23.859  1.00 96.94           O  
ATOM   2034  N   PHE A 259      19.500  11.672 -23.234  1.00 96.75           N  
ATOM   2035  CA  PHE A 259      20.500  10.703 -22.797  1.00 96.75           C  
ATOM   2036  C   PHE A 259      21.828  10.938 -23.516  1.00 96.75           C  
ATOM   2037  CB  PHE A 259      20.000   9.273 -23.047  1.00 96.75           C  
ATOM   2038  O   PHE A 259      21.859  11.047 -24.750  1.00 96.75           O  
ATOM   2039  CG  PHE A 259      18.766   8.922 -22.281  1.00 96.75           C  
ATOM   2040  CD1 PHE A 259      18.844   8.398 -21.000  1.00 96.75           C  
ATOM   2041  CD2 PHE A 259      17.500   9.109 -22.859  1.00 96.75           C  
ATOM   2042  CE1 PHE A 259      17.688   8.062 -20.297  1.00 96.75           C  
ATOM   2043  CE2 PHE A 259      16.344   8.781 -22.156  1.00 96.75           C  
ATOM   2044  CZ  PHE A 259      16.438   8.258 -20.875  1.00 96.75           C  
ATOM   2045  N   GLU A 260      22.812  11.078 -22.781  1.00 96.56           N  
ATOM   2046  CA  GLU A 260      24.188  11.164 -23.281  1.00 96.56           C  
ATOM   2047  C   GLU A 260      25.094  10.180 -22.562  1.00 96.56           C  
ATOM   2048  CB  GLU A 260      24.719  12.586 -23.125  1.00 96.56           C  
ATOM   2049  O   GLU A 260      25.156  10.156 -21.328  1.00 96.56           O  
ATOM   2050  CG  GLU A 260      26.125  12.781 -23.688  1.00 96.56           C  
ATOM   2051  CD  GLU A 260      26.688  14.172 -23.453  1.00 96.56           C  
ATOM   2052  OE1 GLU A 260      27.891  14.297 -23.172  1.00 96.56           O  
ATOM   2053  OE2 GLU A 260      25.891  15.141 -23.531  1.00 96.56           O  
ATOM   2054  N   ALA A 261      25.812   9.359 -23.391  1.00 96.69           N  
ATOM   2055  CA  ALA A 261      26.609   8.344 -22.719  1.00 96.69           C  
ATOM   2056  C   ALA A 261      27.812   7.938 -23.562  1.00 96.69           C  
ATOM   2057  CB  ALA A 261      25.750   7.121 -22.391  1.00 96.69           C  
ATOM   2058  O   ALA A 261      27.719   7.879 -24.797  1.00 96.69           O  
ATOM   2059  N   THR A 262      28.906   7.715 -22.938  1.00 95.75           N  
ATOM   2060  CA  THR A 262      30.109   7.199 -23.578  1.00 95.75           C  
ATOM   2061  C   THR A 262      30.312   5.719 -23.250  1.00 95.75           C  
ATOM   2062  CB  THR A 262      31.359   7.992 -23.156  1.00 95.75           C  
ATOM   2063  O   THR A 262      31.297   5.113 -23.672  1.00 95.75           O  
ATOM   2064  CG2 THR A 262      31.266   9.453 -23.594  1.00 95.75           C  
ATOM   2065  OG1 THR A 262      31.500   7.934 -21.734  1.00 95.75           O  
ATOM   2066  N   GLY A 263      29.234   5.102 -22.516  1.00 94.75           N  
ATOM   2067  CA  GLY A 263      29.188   3.688 -22.188  1.00 94.75           C  
ATOM   2068  C   GLY A 263      28.297   3.387 -20.984  1.00 94.75           C  
ATOM   2069  O   GLY A 263      27.781   4.305 -20.344  1.00 94.75           O  
ATOM   2070  N   ASN A 264      27.844   2.166 -20.703  1.00 95.62           N  
ATOM   2071  CA  ASN A 264      27.234   1.612 -19.500  1.00 95.62           C  
ATOM   2072  C   ASN A 264      25.766   1.975 -19.406  1.00 95.62           C  
ATOM   2073  CB  ASN A 264      27.984   2.090 -18.250  1.00 95.62           C  
ATOM   2074  O   ASN A 264      25.125   1.739 -18.375  1.00 95.62           O  
ATOM   2075  CG  ASN A 264      29.422   1.590 -18.203  1.00 95.62           C  
ATOM   2076  ND2 ASN A 264      29.641   0.493 -17.484  1.00 95.62           N  
ATOM   2077  OD1 ASN A 264      30.312   2.186 -18.797  1.00 95.62           O  
ATOM   2078  N   LEU A 265      25.172   2.625 -20.453  1.00 96.00           N  
ATOM   2079  CA  LEU A 265      23.766   3.016 -20.438  1.00 96.00           C  
ATOM   2080  C   LEU A 265      22.875   1.868 -20.891  1.00 96.00           C  
ATOM   2081  CB  LEU A 265      23.531   4.246 -21.312  1.00 96.00           C  
ATOM   2082  O   LEU A 265      23.141   1.251 -21.922  1.00 96.00           O  
ATOM   2083  CG  LEU A 265      22.094   4.754 -21.406  1.00 96.00           C  
ATOM   2084  CD1 LEU A 265      21.625   5.230 -20.031  1.00 96.00           C  
ATOM   2085  CD2 LEU A 265      21.984   5.871 -22.438  1.00 96.00           C  
ATOM   2086  N   VAL A 266      21.938   1.483 -20.109  1.00 96.25           N  
ATOM   2087  CA  VAL A 266      20.797   0.670 -20.500  1.00 96.25           C  
ATOM   2088  C   VAL A 266      19.625   1.574 -20.875  1.00 96.25           C  
ATOM   2089  CB  VAL A 266      20.391  -0.314 -19.391  1.00 96.25           C  
ATOM   2090  O   VAL A 266      19.031   2.215 -20.000  1.00 96.25           O  
ATOM   2091  CG1 VAL A 266      19.219  -1.193 -19.844  1.00 96.25           C  
ATOM   2092  CG2 VAL A 266      21.578  -1.174 -18.969  1.00 96.25           C  
ATOM   2093  N   VAL A 267      19.344   1.632 -22.172  1.00 95.62           N  
ATOM   2094  CA  VAL A 267      18.438   2.646 -22.703  1.00 95.62           C  
ATOM   2095  C   VAL A 267      17.000   2.104 -22.719  1.00 95.62           C  
ATOM   2096  CB  VAL A 267      18.844   3.105 -24.109  1.00 95.62           C  
ATOM   2097  O   VAL A 267      16.797   0.890 -22.781  1.00 95.62           O  
ATOM   2098  CG1 VAL A 267      20.172   3.877 -24.062  1.00 95.62           C  
ATOM   2099  CG2 VAL A 267      18.969   1.903 -25.047  1.00 95.62           C  
ATOM   2100  N   PRO A 268      16.078   3.062 -22.719  1.00 96.31           N  
ATOM   2101  CA  PRO A 268      14.680   2.646 -22.828  1.00 96.31           C  
ATOM   2102  C   PRO A 268      14.289   2.271 -24.250  1.00 96.31           C  
ATOM   2103  CB  PRO A 268      13.906   3.881 -22.344  1.00 96.31           C  
ATOM   2104  O   PRO A 268      14.648   2.971 -25.203  1.00 96.31           O  
ATOM   2105  CG  PRO A 268      14.797   5.035 -22.672  1.00 96.31           C  
ATOM   2106  CD  PRO A 268      16.219   4.578 -22.562  1.00 96.31           C  
ATOM   2107  N   ARG A 269      13.617   1.171 -24.391  1.00 95.25           N  
ATOM   2108  CA  ARG A 269      12.992   0.824 -25.672  1.00 95.25           C  
ATOM   2109  C   ARG A 269      11.539   1.284 -25.719  1.00 95.25           C  
ATOM   2110  CB  ARG A 269      13.078  -0.685 -25.906  1.00 95.25           C  
ATOM   2111  O   ARG A 269      11.094   1.849 -26.719  1.00 95.25           O  
ATOM   2112  CG  ARG A 269      12.453  -1.130 -27.234  1.00 95.25           C  
ATOM   2113  CD  ARG A 269      12.617  -2.627 -27.453  1.00 95.25           C  
ATOM   2114  NE  ARG A 269      11.977  -3.061 -28.688  1.00 95.25           N  
ATOM   2115  NH1 ARG A 269      12.734  -5.238 -28.562  1.00 95.25           N  
ATOM   2116  NH2 ARG A 269      11.422  -4.578 -30.328  1.00 95.25           N  
ATOM   2117  CZ  ARG A 269      12.047  -4.289 -29.188  1.00 95.25           C  
ATOM   2118  N   TYR A 270      10.844   1.030 -24.609  1.00 95.50           N  
ATOM   2119  CA  TYR A 270       9.445   1.421 -24.453  1.00 95.50           C  
ATOM   2120  C   TYR A 270       9.273   2.416 -23.312  1.00 95.50           C  
ATOM   2121  CB  TYR A 270       8.562   0.191 -24.203  1.00 95.50           C  
ATOM   2122  O   TYR A 270      10.078   2.438 -22.375  1.00 95.50           O  
ATOM   2123  CG  TYR A 270       8.398  -0.691 -25.422  1.00 95.50           C  
ATOM   2124  CD1 TYR A 270       7.316  -0.530 -26.281  1.00 95.50           C  
ATOM   2125  CD2 TYR A 270       9.328  -1.687 -25.703  1.00 95.50           C  
ATOM   2126  CE1 TYR A 270       7.160  -1.342 -27.406  1.00 95.50           C  
ATOM   2127  CE2 TYR A 270       9.180  -2.504 -26.828  1.00 95.50           C  
ATOM   2128  OH  TYR A 270       7.945  -3.129 -28.766  1.00 95.50           O  
ATOM   2129  CZ  TYR A 270       8.094  -2.324 -27.656  1.00 95.50           C  
ATOM   2130  N   ALA A 271       8.188   3.215 -23.422  1.00 95.75           N  
ATOM   2131  CA  ALA A 271       7.773   4.145 -22.375  1.00 95.75           C  
ATOM   2132  C   ALA A 271       6.273   4.047 -22.109  1.00 95.75           C  
ATOM   2133  CB  ALA A 271       8.156   5.574 -22.750  1.00 95.75           C  
ATOM   2134  O   ALA A 271       5.547   3.404 -22.875  1.00 95.75           O  
ATOM   2135  N   PHE A 272       5.855   4.719 -20.938  1.00 95.50           N  
ATOM   2136  CA  PHE A 272       4.461   4.523 -20.547  1.00 95.50           C  
ATOM   2137  C   PHE A 272       3.766   5.863 -20.359  1.00 95.50           C  
ATOM   2138  CB  PHE A 272       4.375   3.693 -19.266  1.00 95.50           C  
ATOM   2139  O   PHE A 272       4.156   6.652 -19.484  1.00 95.50           O  
ATOM   2140  CG  PHE A 272       5.121   2.389 -19.328  1.00 95.50           C  
ATOM   2141  CD1 PHE A 272       4.504   1.245 -19.828  1.00 95.50           C  
ATOM   2142  CD2 PHE A 272       6.441   2.307 -18.906  1.00 95.50           C  
ATOM   2143  CE1 PHE A 272       5.191   0.035 -19.891  1.00 95.50           C  
ATOM   2144  CE2 PHE A 272       7.133   1.101 -18.969  1.00 95.50           C  
ATOM   2145  CZ  PHE A 272       6.508  -0.034 -19.469  1.00 95.50           C  
ATOM   2146  N   ALA A 273       2.799   6.098 -21.250  1.00 95.06           N  
ATOM   2147  CA  ALA A 273       1.944   7.266 -21.047  1.00 95.06           C  
ATOM   2148  C   ALA A 273       0.858   6.980 -20.016  1.00 95.06           C  
ATOM   2149  CB  ALA A 273       1.315   7.695 -22.375  1.00 95.06           C  
ATOM   2150  O   ALA A 273       0.054   6.062 -20.188  1.00 95.06           O  
ATOM   2151  N   MET A 274       0.785   7.852 -18.953  1.00 93.38           N  
ATOM   2152  CA  MET A 274      -0.013   7.484 -17.781  1.00 93.38           C  
ATOM   2153  C   MET A 274      -1.208   8.422 -17.625  1.00 93.38           C  
ATOM   2154  CB  MET A 274       0.843   7.512 -16.516  1.00 93.38           C  
ATOM   2155  O   MET A 274      -1.081   9.633 -17.812  1.00 93.38           O  
ATOM   2156  CG  MET A 274       2.055   6.594 -16.578  1.00 93.38           C  
ATOM   2157  SD  MET A 274       3.107   6.723 -15.078  1.00 93.38           S  
ATOM   2158  CE  MET A 274       3.674   8.438 -15.234  1.00 93.38           C  
ATOM   2159  N   ASN A 275      -2.281   7.812 -17.297  1.00 90.75           N  
ATOM   2160  CA  ASN A 275      -3.467   8.539 -16.844  1.00 90.75           C  
ATOM   2161  C   ASN A 275      -3.738   8.328 -15.367  1.00 90.75           C  
ATOM   2162  CB  ASN A 275      -4.688   8.133 -17.672  1.00 90.75           C  
ATOM   2163  O   ASN A 275      -3.842   7.184 -14.906  1.00 90.75           O  
ATOM   2164  CG  ASN A 275      -4.621   8.641 -19.109  1.00 90.75           C  
ATOM   2165  ND2 ASN A 275      -5.047   7.816 -20.047  1.00 90.75           N  
ATOM   2166  OD1 ASN A 275      -4.191   9.773 -19.359  1.00 90.75           O  
ATOM   2167  N   ARG A 276      -3.787   9.461 -14.727  1.00 86.25           N  
ATOM   2168  CA  ARG A 276      -4.031   9.352 -13.289  1.00 86.25           C  
ATOM   2169  C   ARG A 276      -5.523   9.312 -12.992  1.00 86.25           C  
ATOM   2170  CB  ARG A 276      -3.375  10.516 -12.547  1.00 86.25           C  
ATOM   2171  O   ARG A 276      -6.312  10.000 -13.648  1.00 86.25           O  
ATOM   2172  CG  ARG A 276      -1.862  10.562 -12.695  1.00 86.25           C  
ATOM   2173  CD  ARG A 276      -1.233  11.539 -11.703  1.00 86.25           C  
ATOM   2174  NE  ARG A 276       0.220  11.578 -11.836  1.00 86.25           N  
ATOM   2175  NH1 ARG A 276       0.636  10.789  -9.703  1.00 86.25           N  
ATOM   2176  NH2 ARG A 276       2.379  11.289 -11.102  1.00 86.25           N  
ATOM   2177  CZ  ARG A 276       1.075  11.219 -10.883  1.00 86.25           C  
ATOM   2178  N   GLY A 277      -5.961   8.383 -12.203  1.00 71.75           N  
ATOM   2179  CA  GLY A 277      -7.352   8.273 -11.789  1.00 71.75           C  
ATOM   2180  C   GLY A 277      -7.527   8.250 -10.281  1.00 71.75           C  
ATOM   2181  O   GLY A 277      -6.562   8.055  -9.539  1.00 71.75           O  
ATOM   2182  N   SER A 278      -8.734   8.789  -9.836  1.00 65.12           N  
ATOM   2183  CA  SER A 278      -9.102   8.883  -8.430  1.00 65.12           C  
ATOM   2184  C   SER A 278      -9.586   7.543  -7.895  1.00 65.12           C  
ATOM   2185  CB  SER A 278     -10.195   9.945  -8.234  1.00 65.12           C  
ATOM   2186  O   SER A 278     -10.320   6.820  -8.578  1.00 65.12           O  
ATOM   2187  OG  SER A 278     -11.344   9.633  -9.000  1.00 65.12           O  
ATOM   2188  N   GLY A 279      -8.602   6.695  -7.434  1.00 65.06           N  
ATOM   2189  CA  GLY A 279      -9.172   5.543  -6.754  1.00 65.06           C  
ATOM   2190  C   GLY A 279      -8.445   4.246  -7.074  1.00 65.06           C  
ATOM   2191  O   GLY A 279      -8.969   3.158  -6.812  1.00 65.06           O  
ATOM   2192  N   SER A 280      -7.207   4.344  -7.832  1.00 76.38           N  
ATOM   2193  CA  SER A 280      -6.379   3.162  -8.047  1.00 76.38           C  
ATOM   2194  C   SER A 280      -5.363   2.982  -6.930  1.00 76.38           C  
ATOM   2195  CB  SER A 280      -5.656   3.256  -9.398  1.00 76.38           C  
ATOM   2196  O   SER A 280      -5.062   3.930  -6.199  1.00 76.38           O  
ATOM   2197  OG  SER A 280      -4.938   2.066  -9.664  1.00 76.38           O  
ATOM   2198  N   GLY A 281      -5.023   1.863  -6.543  1.00 86.94           N  
ATOM   2199  CA  GLY A 281      -4.070   1.539  -5.496  1.00 86.94           C  
ATOM   2200  C   GLY A 281      -3.389   0.200  -5.703  1.00 86.94           C  
ATOM   2201  O   GLY A 281      -3.691  -0.516  -6.660  1.00 86.94           O  
ATOM   2202  N   ILE A 282      -2.377  -0.013  -4.918  1.00 89.62           N  
ATOM   2203  CA  ILE A 282      -1.648  -1.276  -4.961  1.00 89.62           C  
ATOM   2204  C   ILE A 282      -1.950  -2.090  -3.705  1.00 89.62           C  
ATOM   2205  CB  ILE A 282      -0.126  -1.046  -5.102  1.00 89.62           C  
ATOM   2206  O   ILE A 282      -1.858  -1.574  -2.588  1.00 89.62           O  
ATOM   2207  CG1 ILE A 282       0.179  -0.231  -6.363  1.00 89.62           C  
ATOM   2208  CG2 ILE A 282       0.622  -2.383  -5.117  1.00 89.62           C  
ATOM   2209  CD1 ILE A 282       1.620   0.250  -6.453  1.00 89.62           C  
ATOM   2210  N   ILE A 283      -2.398  -3.359  -3.879  1.00 91.31           N  
ATOM   2211  CA  ILE A 283      -2.615  -4.219  -2.721  1.00 91.31           C  
ATOM   2212  C   ILE A 283      -1.776  -5.488  -2.855  1.00 91.31           C  
ATOM   2213  CB  ILE A 283      -4.109  -4.578  -2.557  1.00 91.31           C  
ATOM   2214  O   ILE A 283      -1.541  -5.969  -3.965  1.00 91.31           O  
ATOM   2215  CG1 ILE A 283      -4.613  -5.344  -3.785  1.00 91.31           C  
ATOM   2216  CG2 ILE A 283      -4.945  -3.316  -2.316  1.00 91.31           C  
ATOM   2217  CD1 ILE A 283      -6.020  -5.906  -3.629  1.00 91.31           C  
ATOM   2218  N   ILE A 284      -1.360  -5.938  -1.773  1.00 91.62           N  
ATOM   2219  CA  ILE A 284      -0.689  -7.234  -1.709  1.00 91.62           C  
ATOM   2220  C   ILE A 284      -1.675  -8.305  -1.243  1.00 91.62           C  
ATOM   2221  CB  ILE A 284       0.537  -7.188  -0.770  1.00 91.62           C  
ATOM   2222  O   ILE A 284      -2.162  -8.258  -0.111  1.00 91.62           O  
ATOM   2223  CG1 ILE A 284       1.537  -6.129  -1.249  1.00 91.62           C  
ATOM   2224  CG2 ILE A 284       1.198  -8.562  -0.680  1.00 91.62           C  
ATOM   2225  CD1 ILE A 284       2.693  -5.891  -0.287  1.00 91.62           C  
ATOM   2226  N   SER A 285      -1.979  -9.227  -2.174  1.00 92.06           N  
ATOM   2227  CA  SER A 285      -2.992 -10.227  -1.850  1.00 92.06           C  
ATOM   2228  C   SER A 285      -2.768 -11.516  -2.631  1.00 92.06           C  
ATOM   2229  CB  SER A 285      -4.391  -9.680  -2.137  1.00 92.06           C  
ATOM   2230  O   SER A 285      -2.391 -11.477  -3.805  1.00 92.06           O  
ATOM   2231  OG  SER A 285      -5.379 -10.656  -1.840  1.00 92.06           O  
ATOM   2232  N   ASP A 286      -3.043 -12.602  -1.968  1.00 91.19           N  
ATOM   2233  CA  ASP A 286      -2.961 -13.906  -2.617  1.00 91.19           C  
ATOM   2234  C   ASP A 286      -4.352 -14.445  -2.949  1.00 91.19           C  
ATOM   2235  CB  ASP A 286      -2.213 -14.906  -1.728  1.00 91.19           C  
ATOM   2236  O   ASP A 286      -4.496 -15.602  -3.359  1.00 91.19           O  
ATOM   2237  CG  ASP A 286      -0.747 -14.555  -1.545  1.00 91.19           C  
ATOM   2238  OD1 ASP A 286      -0.076 -14.195  -2.539  1.00 91.19           O  
ATOM   2239  OD2 ASP A 286      -0.257 -14.625  -0.397  1.00 91.19           O  
ATOM   2240  N   ALA A 287      -5.277 -13.656  -2.754  1.00 91.44           N  
ATOM   2241  CA  ALA A 287      -6.660 -14.031  -3.031  1.00 91.44           C  
ATOM   2242  C   ALA A 287      -6.902 -14.156  -4.535  1.00 91.44           C  
ATOM   2243  CB  ALA A 287      -7.621 -13.008  -2.428  1.00 91.44           C  
ATOM   2244  O   ALA A 287      -6.277 -13.461  -5.332  1.00 91.44           O  
ATOM   2245  N   PRO A 288      -7.793 -15.047  -4.938  1.00 91.06           N  
ATOM   2246  CA  PRO A 288      -8.070 -15.227  -6.363  1.00 91.06           C  
ATOM   2247  C   PRO A 288      -8.969 -14.133  -6.938  1.00 91.06           C  
ATOM   2248  CB  PRO A 288      -8.766 -16.594  -6.418  1.00 91.06           C  
ATOM   2249  O   PRO A 288      -9.789 -13.570  -6.215  1.00 91.06           O  
ATOM   2250  CG  PRO A 288      -9.438 -16.719  -5.090  1.00 91.06           C  
ATOM   2251  CD  PRO A 288      -8.602 -16.031  -4.055  1.00 91.06           C  
ATOM   2252  N   VAL A 289      -8.719 -13.844  -8.273  1.00 91.88           N  
ATOM   2253  CA  VAL A 289      -9.531 -12.859  -8.984  1.00 91.88           C  
ATOM   2254  C   VAL A 289     -10.812 -13.516  -9.477  1.00 91.88           C  
ATOM   2255  CB  VAL A 289      -8.758 -12.234 -10.172  1.00 91.88           C  
ATOM   2256  O   VAL A 289     -10.781 -14.562 -10.125  1.00 91.88           O  
ATOM   2257  CG1 VAL A 289      -9.625 -11.219 -10.906  1.00 91.88           C  
ATOM   2258  CG2 VAL A 289      -7.465 -11.586  -9.680  1.00 91.88           C  
ATOM   2259  N   HIS A 290     -11.992 -12.992  -9.172  1.00 92.25           N  
ATOM   2260  CA  HIS A 290     -13.289 -13.500  -9.594  1.00 92.25           C  
ATOM   2261  C   HIS A 290     -14.086 -12.438 -10.344  1.00 92.25           C  
ATOM   2262  CB  HIS A 290     -14.094 -13.992  -8.383  1.00 92.25           C  
ATOM   2263  O   HIS A 290     -13.773 -11.250 -10.258  1.00 92.25           O  
ATOM   2264  CG  HIS A 290     -13.570 -15.266  -7.797  1.00 92.25           C  
ATOM   2265  CD2 HIS A 290     -12.609 -15.492  -6.871  1.00 92.25           C  
ATOM   2266  ND1 HIS A 290     -14.055 -16.500  -8.164  1.00 92.25           N  
ATOM   2267  CE1 HIS A 290     -13.406 -17.438  -7.484  1.00 92.25           C  
ATOM   2268  NE2 HIS A 290     -12.531 -16.844  -6.695  1.00 92.25           N  
ATOM   2269  N   ASP A 291     -14.992 -12.930 -11.195  1.00 90.62           N  
ATOM   2270  CA  ASP A 291     -15.859 -12.039 -11.961  1.00 90.62           C  
ATOM   2271  C   ASP A 291     -16.969 -11.477 -11.086  1.00 90.62           C  
ATOM   2272  CB  ASP A 291     -16.453 -12.773 -13.164  1.00 90.62           C  
ATOM   2273  O   ASP A 291     -18.047 -12.078 -10.969  1.00 90.62           O  
ATOM   2274  CG  ASP A 291     -17.219 -11.852 -14.109  1.00 90.62           C  
ATOM   2275  OD1 ASP A 291     -17.078 -10.617 -13.992  1.00 90.62           O  
ATOM   2276  OD2 ASP A 291     -17.953 -12.367 -14.969  1.00 90.62           O  
ATOM   2277  N   CYS A 292     -16.703 -10.586 -10.227  1.00 92.88           N  
ATOM   2278  CA  CYS A 292     -17.625  -9.898  -9.328  1.00 92.88           C  
ATOM   2279  C   CYS A 292     -17.328  -8.406  -9.273  1.00 92.88           C  
ATOM   2280  CB  CYS A 292     -17.547 -10.500  -7.922  1.00 92.88           C  
ATOM   2281  O   CYS A 292     -16.234  -7.973  -9.625  1.00 92.88           O  
ATOM   2282  SG  CYS A 292     -15.914 -10.344  -7.156  1.00 92.88           S  
ATOM   2283  N   ASN A 293     -18.344  -7.645  -8.961  1.00 92.62           N  
ATOM   2284  CA  ASN A 293     -18.234  -6.191  -8.859  1.00 92.62           C  
ATOM   2285  C   ASN A 293     -18.406  -5.715  -7.418  1.00 92.62           C  
ATOM   2286  CB  ASN A 293     -19.250  -5.512  -9.773  1.00 92.62           C  
ATOM   2287  O   ASN A 293     -19.281  -6.207  -6.703  1.00 92.62           O  
ATOM   2288  CG  ASN A 293     -18.891  -4.066 -10.078  1.00 92.62           C  
ATOM   2289  ND2 ASN A 293     -19.828  -3.328 -10.641  1.00 92.62           N  
ATOM   2290  OD1 ASN A 293     -17.766  -3.623  -9.797  1.00 92.62           O  
ATOM   2291  N   THR A 294     -17.531  -4.746  -7.051  1.00 91.88           N  
ATOM   2292  CA  THR A 294     -17.641  -4.230  -5.691  1.00 91.88           C  
ATOM   2293  C   THR A 294     -17.266  -2.752  -5.645  1.00 91.88           C  
ATOM   2294  CB  THR A 294     -16.734  -5.020  -4.727  1.00 91.88           C  
ATOM   2295  O   THR A 294     -16.609  -2.242  -6.551  1.00 91.88           O  
ATOM   2296  CG2 THR A 294     -15.258  -4.797  -5.051  1.00 91.88           C  
ATOM   2297  OG1 THR A 294     -16.984  -4.586  -3.385  1.00 91.88           O  
ATOM   2298  N   LYS A 295     -17.750  -2.107  -4.590  1.00 90.88           N  
ATOM   2299  CA  LYS A 295     -17.422  -0.703  -4.375  1.00 90.88           C  
ATOM   2300  C   LYS A 295     -16.266  -0.558  -3.389  1.00 90.88           C  
ATOM   2301  CB  LYS A 295     -18.641   0.070  -3.871  1.00 90.88           C  
ATOM   2302  O   LYS A 295     -15.664   0.512  -3.283  1.00 90.88           O  
ATOM   2303  CG  LYS A 295     -19.766   0.189  -4.891  1.00 90.88           C  
ATOM   2304  CD  LYS A 295     -20.922   1.029  -4.359  1.00 90.88           C  
ATOM   2305  CE  LYS A 295     -22.047   1.140  -5.375  1.00 90.88           C  
ATOM   2306  NZ  LYS A 295     -23.188   1.955  -4.852  1.00 90.88           N  
ATOM   2307  N   CYS A 296     -15.984  -1.663  -2.705  1.00 91.50           N  
ATOM   2308  CA  CYS A 296     -14.930  -1.678  -1.694  1.00 91.50           C  
ATOM   2309  C   CYS A 296     -14.117  -2.965  -1.774  1.00 91.50           C  
ATOM   2310  CB  CYS A 296     -15.523  -1.528  -0.295  1.00 91.50           C  
ATOM   2311  O   CYS A 296     -14.664  -4.059  -1.646  1.00 91.50           O  
ATOM   2312  SG  CYS A 296     -14.297  -1.587   1.029  1.00 91.50           S  
ATOM   2313  N   GLN A 297     -12.789  -2.723  -1.840  1.00 93.06           N  
ATOM   2314  CA  GLN A 297     -11.891  -3.859  -1.968  1.00 93.06           C  
ATOM   2315  C   GLN A 297     -10.766  -3.785  -0.940  1.00 93.06           C  
ATOM   2316  CB  GLN A 297     -11.305  -3.926  -3.381  1.00 93.06           C  
ATOM   2317  O   GLN A 297     -10.148  -2.732  -0.760  1.00 93.06           O  
ATOM   2318  CG  GLN A 297     -10.430  -5.148  -3.627  1.00 93.06           C  
ATOM   2319  CD  GLN A 297     -11.211  -6.445  -3.611  1.00 93.06           C  
ATOM   2320  NE2 GLN A 297     -10.703  -7.438  -2.887  1.00 93.06           N  
ATOM   2321  OE1 GLN A 297     -12.266  -6.559  -4.246  1.00 93.06           O  
ATOM   2322  N   THR A 298     -10.516  -4.992  -0.300  1.00 93.06           N  
ATOM   2323  CA  THR A 298      -9.383  -5.141   0.610  1.00 93.06           C  
ATOM   2324  C   THR A 298      -8.492  -6.301   0.177  1.00 93.06           C  
ATOM   2325  CB  THR A 298      -9.859  -5.367   2.057  1.00 93.06           C  
ATOM   2326  O   THR A 298      -8.875  -7.098  -0.681  1.00 93.06           O  
ATOM   2327  CG2 THR A 298     -10.938  -4.363   2.445  1.00 93.06           C  
ATOM   2328  OG1 THR A 298     -10.383  -6.695   2.178  1.00 93.06           O  
ATOM   2329  N   PRO A 299      -7.262  -6.277   0.775  1.00 91.94           N  
ATOM   2330  CA  PRO A 299      -6.387  -7.406   0.441  1.00 91.94           C  
ATOM   2331  C   PRO A 299      -7.008  -8.758   0.797  1.00 91.94           C  
ATOM   2332  CB  PRO A 299      -5.137  -7.145   1.279  1.00 91.94           C  
ATOM   2333  O   PRO A 299      -6.656  -9.781   0.201  1.00 91.94           O  
ATOM   2334  CG  PRO A 299      -5.086  -5.660   1.439  1.00 91.94           C  
ATOM   2335  CD  PRO A 299      -6.492  -5.152   1.596  1.00 91.94           C  
ATOM   2336  N   LYS A 300      -7.879  -8.773   1.748  1.00 92.81           N  
ATOM   2337  CA  LYS A 300      -8.508 -10.000   2.217  1.00 92.81           C  
ATOM   2338  C   LYS A 300      -9.742 -10.336   1.388  1.00 92.81           C  
ATOM   2339  CB  LYS A 300      -8.883  -9.891   3.693  1.00 92.81           C  
ATOM   2340  O   LYS A 300     -10.188 -11.492   1.360  1.00 92.81           O  
ATOM   2341  CG  LYS A 300      -7.688  -9.727   4.625  1.00 92.81           C  
ATOM   2342  CD  LYS A 300      -6.926 -11.039   4.785  1.00 92.81           C  
ATOM   2343  CE  LYS A 300      -5.836 -10.922   5.844  1.00 92.81           C  
ATOM   2344  NZ  LYS A 300      -5.000 -12.156   5.914  1.00 92.81           N  
ATOM   2345  N   GLY A 301     -10.281  -9.398   0.654  1.00 93.00           N  
ATOM   2346  CA  GLY A 301     -11.461  -9.617  -0.175  1.00 93.00           C  
ATOM   2347  C   GLY A 301     -12.414  -8.438  -0.184  1.00 93.00           C  
ATOM   2348  O   GLY A 301     -12.234  -7.484   0.578  1.00 93.00           O  
ATOM   2349  N   ALA A 302     -13.445  -8.531  -1.083  1.00 93.12           N  
ATOM   2350  CA  ALA A 302     -14.398  -7.434  -1.247  1.00 93.12           C  
ATOM   2351  C   ALA A 302     -15.367  -7.375  -0.074  1.00 93.12           C  
ATOM   2352  CB  ALA A 302     -15.156  -7.582  -2.561  1.00 93.12           C  
ATOM   2353  O   ALA A 302     -15.750  -8.406   0.478  1.00 93.12           O  
ATOM   2354  N   ILE A 303     -15.695  -6.152   0.321  1.00 92.44           N  
ATOM   2355  CA  ILE A 303     -16.641  -5.902   1.404  1.00 92.44           C  
ATOM   2356  C   ILE A 303     -17.938  -5.316   0.839  1.00 92.44           C  
ATOM   2357  CB  ILE A 303     -16.047  -4.957   2.469  1.00 92.44           C  
ATOM   2358  O   ILE A 303     -17.906  -4.320   0.112  1.00 92.44           O  
ATOM   2359  CG1 ILE A 303     -14.750  -5.551   3.049  1.00 92.44           C  
ATOM   2360  CG2 ILE A 303     -17.062  -4.672   3.574  1.00 92.44           C  
ATOM   2361  CD1 ILE A 303     -13.984  -4.602   3.957  1.00 92.44           C  
ATOM   2362  N   ASN A 304     -19.000  -5.977   1.075  1.00 89.12           N  
ATOM   2363  CA  ASN A 304     -20.328  -5.465   0.731  1.00 89.12           C  
ATOM   2364  C   ASN A 304     -21.172  -5.199   1.977  1.00 89.12           C  
ATOM   2365  CB  ASN A 304     -21.047  -6.441  -0.200  1.00 89.12           C  
ATOM   2366  O   ASN A 304     -21.734  -6.125   2.559  1.00 89.12           O  
ATOM   2367  CG  ASN A 304     -22.250  -5.812  -0.875  1.00 89.12           C  
ATOM   2368  ND2 ASN A 304     -22.953  -6.598  -1.694  1.00 89.12           N  
ATOM   2369  OD1 ASN A 304     -22.562  -4.637  -0.663  1.00 89.12           O  
ATOM   2370  N   THR A 305     -21.062  -3.918   2.396  1.00 87.12           N  
ATOM   2371  CA  THR A 305     -21.766  -3.631   3.643  1.00 87.12           C  
ATOM   2372  C   THR A 305     -22.266  -2.191   3.660  1.00 87.12           C  
ATOM   2373  CB  THR A 305     -20.859  -3.873   4.863  1.00 87.12           C  
ATOM   2374  O   THR A 305     -21.734  -1.331   2.961  1.00 87.12           O  
ATOM   2375  CG2 THR A 305     -19.625  -2.979   4.820  1.00 87.12           C  
ATOM   2376  OG1 THR A 305     -21.594  -3.594   6.062  1.00 87.12           O  
ATOM   2377  N   SER A 306     -23.359  -2.004   4.391  1.00 85.75           N  
ATOM   2378  CA  SER A 306     -23.875  -0.656   4.590  1.00 85.75           C  
ATOM   2379  C   SER A 306     -23.422  -0.080   5.926  1.00 85.75           C  
ATOM   2380  CB  SER A 306     -25.406  -0.655   4.527  1.00 85.75           C  
ATOM   2381  O   SER A 306     -23.828   1.016   6.312  1.00 85.75           O  
ATOM   2382  OG  SER A 306     -25.953  -1.489   5.535  1.00 85.75           O  
ATOM   2383  N   LEU A 307     -22.609  -0.869   6.609  1.00 89.25           N  
ATOM   2384  CA  LEU A 307     -22.109  -0.438   7.910  1.00 89.25           C  
ATOM   2385  C   LEU A 307     -21.016   0.617   7.754  1.00 89.25           C  
ATOM   2386  CB  LEU A 307     -21.562  -1.633   8.703  1.00 89.25           C  
ATOM   2387  O   LEU A 307     -20.297   0.620   6.758  1.00 89.25           O  
ATOM   2388  CG  LEU A 307     -22.594  -2.703   9.094  1.00 89.25           C  
ATOM   2389  CD1 LEU A 307     -21.875  -3.912   9.703  1.00 89.25           C  
ATOM   2390  CD2 LEU A 307     -23.609  -2.133  10.062  1.00 89.25           C  
ATOM   2391  N   PRO A 308     -20.891   1.420   8.711  1.00 84.69           N  
ATOM   2392  CA  PRO A 308     -20.000   2.582   8.625  1.00 84.69           C  
ATOM   2393  C   PRO A 308     -18.547   2.234   8.914  1.00 84.69           C  
ATOM   2394  CB  PRO A 308     -20.562   3.529   9.688  1.00 84.69           C  
ATOM   2395  O   PRO A 308     -17.641   2.941   8.477  1.00 84.69           O  
ATOM   2396  CG  PRO A 308     -21.266   2.637  10.664  1.00 84.69           C  
ATOM   2397  CD  PRO A 308     -21.812   1.457   9.922  1.00 84.69           C  
ATOM   2398  N   PHE A 309     -18.344   1.065   9.680  1.00 90.75           N  
ATOM   2399  CA  PHE A 309     -16.984   0.699  10.039  1.00 90.75           C  
ATOM   2400  C   PHE A 309     -16.688  -0.741   9.641  1.00 90.75           C  
ATOM   2401  CB  PHE A 309     -16.750   0.886  11.539  1.00 90.75           C  
ATOM   2402  O   PHE A 309     -17.594  -1.548   9.477  1.00 90.75           O  
ATOM   2403  CG  PHE A 309     -17.047   2.275  12.031  1.00 90.75           C  
ATOM   2404  CD1 PHE A 309     -16.203   3.334  11.734  1.00 90.75           C  
ATOM   2405  CD2 PHE A 309     -18.188   2.523  12.797  1.00 90.75           C  
ATOM   2406  CE1 PHE A 309     -16.484   4.621  12.188  1.00 90.75           C  
ATOM   2407  CE2 PHE A 309     -18.469   3.809  13.258  1.00 90.75           C  
ATOM   2408  CZ  PHE A 309     -17.609   4.855  12.945  1.00 90.75           C  
ATOM   2409  N   GLN A 310     -15.352  -1.039   9.477  1.00 92.75           N  
ATOM   2410  CA  GLN A 310     -14.867  -2.393   9.234  1.00 92.75           C  
ATOM   2411  C   GLN A 310     -13.602  -2.676  10.031  1.00 92.75           C  
ATOM   2412  CB  GLN A 310     -14.609  -2.605   7.738  1.00 92.75           C  
ATOM   2413  O   GLN A 310     -12.875  -1.751  10.406  1.00 92.75           O  
ATOM   2414  CG  GLN A 310     -13.477  -1.755   7.184  1.00 92.75           C  
ATOM   2415  CD  GLN A 310     -12.133  -2.445   7.270  1.00 92.75           C  
ATOM   2416  NE2 GLN A 310     -11.062  -1.700   6.992  1.00 92.75           N  
ATOM   2417  OE1 GLN A 310     -12.047  -3.637   7.578  1.00 92.75           O  
ATOM   2418  N   ASN A 311     -13.453  -3.975  10.352  1.00 91.88           N  
ATOM   2419  CA  ASN A 311     -12.234  -4.398  11.039  1.00 91.88           C  
ATOM   2420  C   ASN A 311     -11.492  -5.469  10.250  1.00 91.88           C  
ATOM   2421  CB  ASN A 311     -12.562  -4.902  12.445  1.00 91.88           C  
ATOM   2422  O   ASN A 311     -10.789  -6.297  10.828  1.00 91.88           O  
ATOM   2423  CG  ASN A 311     -13.312  -6.223  12.430  1.00 91.88           C  
ATOM   2424  ND2 ASN A 311     -13.398  -6.867  13.586  1.00 91.88           N  
ATOM   2425  OD1 ASN A 311     -13.797  -6.660  11.383  1.00 91.88           O  
ATOM   2426  N   ILE A 312     -11.594  -5.492   9.031  1.00 90.12           N  
ATOM   2427  CA  ILE A 312     -11.047  -6.492   8.125  1.00 90.12           C  
ATOM   2428  C   ILE A 312      -9.602  -6.141   7.777  1.00 90.12           C  
ATOM   2429  CB  ILE A 312     -11.891  -6.613   6.836  1.00 90.12           C  
ATOM   2430  O   ILE A 312      -8.688  -6.941   7.992  1.00 90.12           O  
ATOM   2431  CG1 ILE A 312     -13.320  -7.062   7.176  1.00 90.12           C  
ATOM   2432  CG2 ILE A 312     -11.234  -7.582   5.848  1.00 90.12           C  
ATOM   2433  CD1 ILE A 312     -14.281  -6.984   6.000  1.00 90.12           C  
ATOM   2434  N   HIS A 313      -9.367  -4.965   7.117  1.00 89.62           N  
ATOM   2435  CA  HIS A 313      -8.008  -4.555   6.781  1.00 89.62           C  
ATOM   2436  C   HIS A 313      -7.895  -3.037   6.695  1.00 89.62           C  
ATOM   2437  CB  HIS A 313      -7.562  -5.191   5.465  1.00 89.62           C  
ATOM   2438  O   HIS A 313      -8.797  -2.371   6.188  1.00 89.62           O  
ATOM   2439  CG  HIS A 313      -6.082  -5.168   5.254  1.00 89.62           C  
ATOM   2440  CD2 HIS A 313      -5.152  -6.141   5.387  1.00 89.62           C  
ATOM   2441  ND1 HIS A 313      -5.406  -4.035   4.855  1.00 89.62           N  
ATOM   2442  CE1 HIS A 313      -4.117  -4.316   4.754  1.00 89.62           C  
ATOM   2443  NE2 HIS A 313      -3.936  -5.586   5.074  1.00 89.62           N  
ATOM   2444  N   PRO A 314      -6.801  -2.471   7.168  1.00 85.88           N  
ATOM   2445  CA  PRO A 314      -6.609  -1.019   7.148  1.00 85.88           C  
ATOM   2446  C   PRO A 314      -6.391  -0.473   5.738  1.00 85.88           C  
ATOM   2447  CB  PRO A 314      -5.359  -0.816   8.008  1.00 85.88           C  
ATOM   2448  O   PRO A 314      -6.660   0.703   5.477  1.00 85.88           O  
ATOM   2449  CG  PRO A 314      -4.691  -2.152   8.031  1.00 85.88           C  
ATOM   2450  CD  PRO A 314      -5.742  -3.215   7.875  1.00 85.88           C  
ATOM   2451  N   VAL A 315      -5.840  -1.314   4.836  1.00 86.50           N  
ATOM   2452  CA  VAL A 315      -5.637  -0.897   3.453  1.00 86.50           C  
ATOM   2453  C   VAL A 315      -6.871  -1.245   2.621  1.00 86.50           C  
ATOM   2454  CB  VAL A 315      -4.379  -1.552   2.842  1.00 86.50           C  
ATOM   2455  O   VAL A 315      -7.230  -2.418   2.496  1.00 86.50           O  
ATOM   2456  CG1 VAL A 315      -4.207  -1.130   1.384  1.00 86.50           C  
ATOM   2457  CG2 VAL A 315      -3.139  -1.189   3.656  1.00 86.50           C  
ATOM   2458  N   THR A 316      -7.527  -0.183   2.096  1.00 88.06           N  
ATOM   2459  CA  THR A 316      -8.750  -0.393   1.327  1.00 88.06           C  
ATOM   2460  C   THR A 316      -8.727   0.423   0.038  1.00 88.06           C  
ATOM   2461  CB  THR A 316     -10.000  -0.022   2.148  1.00 88.06           C  
ATOM   2462  O   THR A 316      -8.086   1.474  -0.025  1.00 88.06           O  
ATOM   2463  CG2 THR A 316     -10.078  -0.849   3.428  1.00 88.06           C  
ATOM   2464  OG1 THR A 316      -9.938   1.368   2.496  1.00 88.06           O  
ATOM   2465  N   ILE A 317      -9.352  -0.049  -1.013  1.00 87.75           N  
ATOM   2466  CA  ILE A 317      -9.461   0.657  -2.285  1.00 87.75           C  
ATOM   2467  C   ILE A 317     -10.938   0.794  -2.672  1.00 87.75           C  
ATOM   2468  CB  ILE A 317      -8.680  -0.067  -3.402  1.00 87.75           C  
ATOM   2469  O   ILE A 317     -11.680  -0.187  -2.652  1.00 87.75           O  
ATOM   2470  CG1 ILE A 317      -7.199  -0.196  -3.021  1.00 87.75           C  
ATOM   2471  CG2 ILE A 317      -8.836   0.668  -4.738  1.00 87.75           C  
ATOM   2472  CD1 ILE A 317      -6.387  -1.059  -3.975  1.00 87.75           C  
ATOM   2473  N   GLY A 318     -11.375   2.021  -3.014  1.00 86.75           N  
ATOM   2474  CA  GLY A 318     -12.766   2.273  -3.359  1.00 86.75           C  
ATOM   2475  C   GLY A 318     -13.562   2.879  -2.219  1.00 86.75           C  
ATOM   2476  O   GLY A 318     -12.992   3.508  -1.323  1.00 86.75           O  
ATOM   2477  N   GLU A 319     -14.859   2.715  -2.238  1.00 87.88           N  
ATOM   2478  CA  GLU A 319     -15.750   3.223  -1.200  1.00 87.88           C  
ATOM   2479  C   GLU A 319     -15.938   2.201  -0.081  1.00 87.88           C  
ATOM   2480  CB  GLU A 319     -17.109   3.600  -1.796  1.00 87.88           C  
ATOM   2481  O   GLU A 319     -16.875   1.404  -0.109  1.00 87.88           O  
ATOM   2482  CG  GLU A 319     -17.047   4.727  -2.816  1.00 87.88           C  
ATOM   2483  CD  GLU A 319     -18.406   5.094  -3.396  1.00 87.88           C  
ATOM   2484  OE1 GLU A 319     -18.469   5.988  -4.270  1.00 87.88           O  
ATOM   2485  OE2 GLU A 319     -19.406   4.480  -2.975  1.00 87.88           O  
ATOM   2486  N   CYS A 320     -14.969   2.166   0.852  1.00 89.31           N  
ATOM   2487  CA  CYS A 320     -14.969   1.173   1.920  1.00 89.31           C  
ATOM   2488  C   CYS A 320     -15.305   1.815   3.262  1.00 89.31           C  
ATOM   2489  CB  CYS A 320     -13.617   0.472   2.004  1.00 89.31           C  
ATOM   2490  O   CYS A 320     -14.977   2.979   3.498  1.00 89.31           O  
ATOM   2491  SG  CYS A 320     -13.125  -0.352   0.474  1.00 89.31           S  
ATOM   2492  N   PRO A 321     -16.109   0.989   4.102  1.00 88.19           N  
ATOM   2493  CA  PRO A 321     -16.266   1.460   5.480  1.00 88.19           C  
ATOM   2494  C   PRO A 321     -14.930   1.695   6.180  1.00 88.19           C  
ATOM   2495  CB  PRO A 321     -17.047   0.327   6.156  1.00 88.19           C  
ATOM   2496  O   PRO A 321     -13.930   1.061   5.836  1.00 88.19           O  
ATOM   2497  CG  PRO A 321     -17.625  -0.466   5.027  1.00 88.19           C  
ATOM   2498  CD  PRO A 321     -16.766  -0.265   3.812  1.00 88.19           C  
ATOM   2499  N   LYS A 322     -14.914   2.570   7.090  1.00 86.25           N  
ATOM   2500  CA  LYS A 322     -13.664   2.977   7.727  1.00 86.25           C  
ATOM   2501  C   LYS A 322     -13.156   1.898   8.680  1.00 86.25           C  
ATOM   2502  CB  LYS A 322     -13.844   4.297   8.477  1.00 86.25           C  
ATOM   2503  O   LYS A 322     -13.930   1.314   9.438  1.00 86.25           O  
ATOM   2504  CG  LYS A 322     -14.234   5.469   7.586  1.00 86.25           C  
ATOM   2505  CD  LYS A 322     -13.125   5.805   6.594  1.00 86.25           C  
ATOM   2506  CE  LYS A 322     -13.508   6.984   5.711  1.00 86.25           C  
ATOM   2507  NZ  LYS A 322     -12.500   7.230   4.641  1.00 86.25           N  
ATOM   2508  N   TYR A 323     -11.867   1.771   8.594  1.00 87.88           N  
ATOM   2509  CA  TYR A 323     -11.242   0.740   9.414  1.00 87.88           C  
ATOM   2510  C   TYR A 323     -11.125   1.189  10.867  1.00 87.88           C  
ATOM   2511  CB  TYR A 323      -9.852   0.393   8.867  1.00 87.88           C  
ATOM   2512  O   TYR A 323     -10.719   2.320  11.141  1.00 87.88           O  
ATOM   2513  CG  TYR A 323      -9.109  -0.625   9.695  1.00 87.88           C  
ATOM   2514  CD1 TYR A 323      -8.180  -0.225  10.656  1.00 87.88           C  
ATOM   2515  CD2 TYR A 323      -9.328  -1.986   9.516  1.00 87.88           C  
ATOM   2516  CE1 TYR A 323      -7.492  -1.159  11.422  1.00 87.88           C  
ATOM   2517  CE2 TYR A 323      -8.641  -2.930  10.281  1.00 87.88           C  
ATOM   2518  OH  TYR A 323      -7.051  -3.436  11.984  1.00 87.88           O  
ATOM   2519  CZ  TYR A 323      -7.730  -2.506  11.227  1.00 87.88           C  
ATOM   2520  N   VAL A 324     -11.461   0.352  11.789  1.00 88.44           N  
ATOM   2521  CA  VAL A 324     -11.320   0.562  13.227  1.00 88.44           C  
ATOM   2522  C   VAL A 324     -10.695  -0.675  13.867  1.00 88.44           C  
ATOM   2523  CB  VAL A 324     -12.672   0.884  13.891  1.00 88.44           C  
ATOM   2524  O   VAL A 324     -11.133  -1.800  13.617  1.00 88.44           O  
ATOM   2525  CG1 VAL A 324     -12.500   1.095  15.398  1.00 88.44           C  
ATOM   2526  CG2 VAL A 324     -13.305   2.115  13.250  1.00 88.44           C  
ATOM   2527  N   LYS A 325      -9.641  -0.399  14.555  1.00 87.06           N  
ATOM   2528  CA  LYS A 325      -8.945  -1.495  15.219  1.00 87.06           C  
ATOM   2529  C   LYS A 325      -9.672  -1.929  16.484  1.00 87.06           C  
ATOM   2530  CB  LYS A 325      -7.504  -1.088  15.547  1.00 87.06           C  
ATOM   2531  O   LYS A 325      -9.203  -1.672  17.594  1.00 87.06           O  
ATOM   2532  CG  LYS A 325      -6.609  -2.252  15.945  1.00 87.06           C  
ATOM   2533  CD  LYS A 325      -5.168  -1.801  16.156  1.00 87.06           C  
ATOM   2534  CE  LYS A 325      -4.254  -2.975  16.484  1.00 87.06           C  
ATOM   2535  NZ  LYS A 325      -2.844  -2.537  16.703  1.00 87.06           N  
ATOM   2536  N   SER A 326     -10.906  -2.344  16.375  1.00 86.38           N  
ATOM   2537  CA  SER A 326     -11.766  -2.820  17.453  1.00 86.38           C  
ATOM   2538  C   SER A 326     -12.438  -4.137  17.078  1.00 86.38           C  
ATOM   2539  CB  SER A 326     -12.828  -1.773  17.781  1.00 86.38           C  
ATOM   2540  O   SER A 326     -12.633  -4.426  15.891  1.00 86.38           O  
ATOM   2541  OG  SER A 326     -12.266  -0.713  18.547  1.00 86.38           O  
ATOM   2542  N   THR A 327     -12.656  -4.918  18.109  1.00 84.44           N  
ATOM   2543  CA  THR A 327     -13.266  -6.223  17.875  1.00 84.44           C  
ATOM   2544  C   THR A 327     -14.781  -6.117  17.875  1.00 84.44           C  
ATOM   2545  CB  THR A 327     -12.820  -7.242  18.938  1.00 84.44           C  
ATOM   2546  O   THR A 327     -15.461  -6.895  17.203  1.00 84.44           O  
ATOM   2547  CG2 THR A 327     -11.328  -7.547  18.828  1.00 84.44           C  
ATOM   2548  OG1 THR A 327     -13.086  -6.711  20.250  1.00 84.44           O  
ATOM   2549  N   LYS A 328     -15.227  -5.105  18.547  1.00 84.94           N  
ATOM   2550  CA  LYS A 328     -16.672  -4.879  18.625  1.00 84.94           C  
ATOM   2551  C   LYS A 328     -16.984  -3.400  18.812  1.00 84.94           C  
ATOM   2552  CB  LYS A 328     -17.281  -5.699  19.750  1.00 84.94           C  
ATOM   2553  O   LYS A 328     -16.312  -2.711  19.578  1.00 84.94           O  
ATOM   2554  CG  LYS A 328     -17.219  -7.203  19.531  1.00 84.94           C  
ATOM   2555  CD  LYS A 328     -17.891  -7.965  20.672  1.00 84.94           C  
ATOM   2556  CE  LYS A 328     -17.781  -9.469  20.469  1.00 84.94           C  
ATOM   2557  NZ  LYS A 328     -18.453 -10.219  21.578  1.00 84.94           N  
ATOM   2558  N   LEU A 329     -17.938  -2.947  18.031  1.00 87.81           N  
ATOM   2559  CA  LEU A 329     -18.484  -1.597  18.141  1.00 87.81           C  
ATOM   2560  C   LEU A 329     -20.000  -1.612  18.078  1.00 87.81           C  
ATOM   2561  CB  LEU A 329     -17.906  -0.696  17.047  1.00 87.81           C  
ATOM   2562  O   LEU A 329     -20.578  -1.581  16.984  1.00 87.81           O  
ATOM   2563  CG  LEU A 329     -18.000   0.811  17.281  1.00 87.81           C  
ATOM   2564  CD1 LEU A 329     -17.125   1.212  18.469  1.00 87.81           C  
ATOM   2565  CD2 LEU A 329     -17.594   1.580  16.031  1.00 87.81           C  
ATOM   2566  N   ARG A 330     -20.609  -1.680  19.297  1.00 89.38           N  
ATOM   2567  CA  ARG A 330     -22.062  -1.878  19.359  1.00 89.38           C  
ATOM   2568  C   ARG A 330     -22.766  -0.578  19.703  1.00 89.38           C  
ATOM   2569  CB  ARG A 330     -22.406  -2.959  20.375  1.00 89.38           C  
ATOM   2570  O   ARG A 330     -22.359   0.143  20.609  1.00 89.38           O  
ATOM   2571  CG  ARG A 330     -22.016  -4.363  19.953  1.00 89.38           C  
ATOM   2572  CD  ARG A 330     -22.703  -5.426  20.797  1.00 89.38           C  
ATOM   2573  NE  ARG A 330     -22.547  -6.762  20.234  1.00 89.38           N  
ATOM   2574  NH1 ARG A 330     -24.234  -7.719  21.469  1.00 89.38           N  
ATOM   2575  NH2 ARG A 330     -23.031  -8.992  20.000  1.00 89.38           N  
ATOM   2576  CZ  ARG A 330     -23.266  -7.820  20.562  1.00 89.38           C  
ATOM   2577  N   MET A 331     -23.828  -0.389  19.000  1.00 85.94           N  
ATOM   2578  CA  MET A 331     -24.672   0.772  19.250  1.00 85.94           C  
ATOM   2579  C   MET A 331     -26.031   0.345  19.781  1.00 85.94           C  
ATOM   2580  CB  MET A 331     -24.859   1.599  17.969  1.00 85.94           C  
ATOM   2581  O   MET A 331     -26.656  -0.575  19.250  1.00 85.94           O  
ATOM   2582  CG  MET A 331     -25.641   2.879  18.188  1.00 85.94           C  
ATOM   2583  SD  MET A 331     -25.922   3.789  16.609  1.00 85.94           S  
ATOM   2584  CE  MET A 331     -24.312   4.582  16.406  1.00 85.94           C  
ATOM   2585  N   ALA A 332     -26.375   0.996  20.875  1.00 82.00           N  
ATOM   2586  CA  ALA A 332     -27.656   0.683  21.484  1.00 82.00           C  
ATOM   2587  C   ALA A 332     -28.812   1.206  20.641  1.00 82.00           C  
ATOM   2588  CB  ALA A 332     -27.734   1.267  22.906  1.00 82.00           C  
ATOM   2589  O   ALA A 332     -28.828   2.377  20.250  1.00 82.00           O  
ATOM   2590  N   THR A 333     -29.734   0.344  20.234  1.00 72.94           N  
ATOM   2591  CA  THR A 333     -30.922   0.730  19.484  1.00 72.94           C  
ATOM   2592  C   THR A 333     -32.188   0.516  20.312  1.00 72.94           C  
ATOM   2593  CB  THR A 333     -31.031  -0.062  18.156  1.00 72.94           C  
ATOM   2594  O   THR A 333     -33.281   0.915  19.906  1.00 72.94           O  
ATOM   2595  CG2 THR A 333     -29.875   0.252  17.234  1.00 72.94           C  
ATOM   2596  OG1 THR A 333     -31.031  -1.465  18.453  1.00 72.94           O  
ATOM   2597  N   GLY A 334     -31.906  -0.007  21.438  1.00 68.06           N  
ATOM   2598  CA  GLY A 334     -32.969  -0.296  22.375  1.00 68.06           C  
ATOM   2599  C   GLY A 334     -32.750   0.305  23.750  1.00 68.06           C  
ATOM   2600  O   GLY A 334     -31.828   1.110  23.938  1.00 68.06           O  
ATOM   2601  N   LEU A 335     -33.656   0.027  24.719  1.00 67.94           N  
ATOM   2602  CA  LEU A 335     -33.594   0.589  26.062  1.00 67.94           C  
ATOM   2603  C   LEU A 335     -32.688  -0.242  26.969  1.00 67.94           C  
ATOM   2604  CB  LEU A 335     -35.000   0.668  26.672  1.00 67.94           C  
ATOM   2605  O   LEU A 335     -32.281  -1.354  26.609  1.00 67.94           O  
ATOM   2606  CG  LEU A 335     -36.031   1.436  25.859  1.00 67.94           C  
ATOM   2607  CD1 LEU A 335     -37.438   1.165  26.406  1.00 67.94           C  
ATOM   2608  CD2 LEU A 335     -35.719   2.930  25.875  1.00 67.94           C  
ATOM   2609  N   ARG A 336     -32.344   0.335  28.000  1.00 70.44           N  
ATOM   2610  CA  ARG A 336     -31.609  -0.412  29.016  1.00 70.44           C  
ATOM   2611  C   ARG A 336     -32.406  -1.623  29.484  1.00 70.44           C  
ATOM   2612  CB  ARG A 336     -31.281   0.488  30.203  1.00 70.44           C  
ATOM   2613  O   ARG A 336     -33.625  -1.531  29.688  1.00 70.44           O  
ATOM   2614  CG  ARG A 336     -30.062   1.371  29.984  1.00 70.44           C  
ATOM   2615  CD  ARG A 336     -29.672   2.135  31.250  1.00 70.44           C  
ATOM   2616  NE  ARG A 336     -28.469   2.939  31.062  1.00 70.44           N  
ATOM   2617  NH1 ARG A 336     -28.562   3.953  33.125  1.00 70.44           N  
ATOM   2618  NH2 ARG A 336     -26.875   4.469  31.672  1.00 70.44           N  
ATOM   2619  CZ  ARG A 336     -27.969   3.785  31.953  1.00 70.44           C  
ATOM   2620  N   ASN A 337     -31.781  -2.799  29.469  1.00 68.88           N  
ATOM   2621  CA  ASN A 337     -32.438  -4.055  29.844  1.00 68.88           C  
ATOM   2622  C   ASN A 337     -32.156  -4.426  31.297  1.00 68.88           C  
ATOM   2623  CB  ASN A 337     -31.984  -5.180  28.906  1.00 68.88           C  
ATOM   2624  O   ASN A 337     -31.016  -4.332  31.750  1.00 68.88           O  
ATOM   2625  CG  ASN A 337     -32.812  -6.438  29.062  1.00 68.88           C  
ATOM   2626  ND2 ASN A 337     -32.250  -7.578  28.703  1.00 68.88           N  
ATOM   2627  OD1 ASN A 337     -33.969  -6.383  29.531  1.00 68.88           O  
ATOM   2628  N   ILE A 338     -33.094  -4.551  32.000  1.00 59.72           N  
ATOM   2629  CA  ILE A 338     -32.969  -5.129  33.344  1.00 59.72           C  
ATOM   2630  C   ILE A 338     -33.312  -6.613  33.281  1.00 59.72           C  
ATOM   2631  CB  ILE A 338     -33.875  -4.398  34.344  1.00 59.72           C  
ATOM   2632  O   ILE A 338     -34.469  -6.984  33.000  1.00 59.72           O  
ATOM   2633  CG1 ILE A 338     -33.531  -2.902  34.406  1.00 59.72           C  
ATOM   2634  CG2 ILE A 338     -33.750  -5.023  35.750  1.00 59.72           C  
ATOM   2635  CD1 ILE A 338     -34.562  -2.057  35.156  1.00 59.72           C  
ATOM   2636  N   PRO A 339     -32.250  -7.496  33.125  1.00 50.72           N  
ATOM   2637  CA  PRO A 339     -32.531  -8.930  33.031  1.00 50.72           C  
ATOM   2638  C   PRO A 339     -33.656  -9.391  33.938  1.00 50.72           C  
ATOM   2639  CB  PRO A 339     -31.203  -9.570  33.438  1.00 50.72           C  
ATOM   2640  O   PRO A 339     -33.812  -8.906  35.031  1.00 50.72           O  
ATOM   2641  CG  PRO A 339     -30.297  -8.422  33.750  1.00 50.72           C  
ATOM   2642  CD  PRO A 339     -31.094  -7.152  33.656  1.00 50.72           C  
ATOM   2643  N   SER A 340     -34.875  -9.828  33.406  1.00 41.72           N  
ATOM   2644  CA  SER A 340     -35.906 -10.578  34.094  1.00 41.72           C  
ATOM   2645  C   SER A 340     -35.375 -11.836  34.750  1.00 41.72           C  
ATOM   2646  CB  SER A 340     -37.031 -10.953  33.125  1.00 41.72           C  
ATOM   2647  O   SER A 340     -34.656 -12.609  34.125  1.00 41.72           O  
ATOM   2648  OG  SER A 340     -36.562 -11.875  32.156  1.00 41.72           O  
ATOM   2649  N   ILE A 341     -34.156 -11.680  35.781  1.00 39.38           N  
ATOM   2650  CA  ILE A 341     -34.000 -12.750  36.750  1.00 39.38           C  
ATOM   2651  C   ILE A 341     -32.500 -12.969  37.031  1.00 39.38           C  
ATOM   2652  CB  ILE A 341     -34.656 -14.062  36.281  1.00 39.38           C  
ATOM   2653  O   ILE A 341     -31.734 -13.195  36.094  1.00 39.38           O  
ATOM   2654  CG1 ILE A 341     -36.125 -13.828  35.969  1.00 39.38           C  
ATOM   2655  CG2 ILE A 341     -34.500 -15.164  37.312  1.00 39.38           C  
ATOM   2656  CD1 ILE A 341     -36.812 -14.992  35.250  1.00 39.38           C  
ATOM   2657  N   GLN A 342     -31.859 -12.625  38.156  1.00 30.84           N  
ATOM   2658  CA  GLN A 342     -31.016 -13.633  38.812  1.00 30.84           C  
ATOM   2659  C   GLN A 342     -31.844 -14.508  39.750  1.00 30.84           C  
ATOM   2660  CB  GLN A 342     -29.875 -12.969  39.594  1.00 30.84           C  
ATOM   2661  O   GLN A 342     -32.625 -14.000  40.562  1.00 30.84           O  
ATOM   2662  CG  GLN A 342     -28.516 -13.086  38.875  1.00 30.84           C  
ATOM   2663  CD  GLN A 342     -27.391 -12.438  39.688  1.00 30.84           C  
ATOM   2664  NE2 GLN A 342     -26.266 -12.188  39.031  1.00 30.84           N  
ATOM   2665  OE1 GLN A 342     -27.547 -12.172  40.875  1.00 30.84           O  
ATOM   2666  N   SER A 343     -32.500 -15.609  39.406  1.00 34.34           N  
ATOM   2667  CA  SER A 343     -32.812 -16.750  40.250  1.00 34.34           C  
ATOM   2668  C   SER A 343     -32.062 -16.703  41.594  1.00 34.34           C  
ATOM   2669  CB  SER A 343     -32.500 -18.062  39.531  1.00 34.34           C  
ATOM   2670  O   SER A 343     -30.859 -16.500  41.594  1.00 34.34           O  
ATOM   2671  OG  SER A 343     -31.109 -18.250  39.438  1.00 34.34           O  
ATOM   2672  N   ARG A 344     -32.438 -15.969  42.625  1.00 33.09           N  
ATOM   2673  CA  ARG A 344     -31.797 -16.031  43.969  1.00 33.09           C  
ATOM   2674  C   ARG A 344     -31.844 -17.438  44.531  1.00 33.09           C  
ATOM   2675  CB  ARG A 344     -32.469 -15.047  44.906  1.00 33.09           C  
ATOM   2676  O   ARG A 344     -31.250 -17.719  45.562  1.00 33.09           O  
ATOM   2677  CG  ARG A 344     -32.188 -13.586  44.625  1.00 33.09           C  
ATOM   2678  CD  ARG A 344     -32.500 -12.695  45.812  1.00 33.09           C  
ATOM   2679  NE  ARG A 344     -31.766 -11.438  45.750  1.00 33.09           N  
ATOM   2680  NH1 ARG A 344     -33.062 -10.352  47.312  1.00 33.09           N  
ATOM   2681  NH2 ARG A 344     -31.312  -9.266  46.344  1.00 33.09           N  
ATOM   2682  CZ  ARG A 344     -32.062 -10.352  46.469  1.00 33.09           C  
ATOM   2683  N   GLY A 345     -31.828 -18.453  43.469  1.00 36.53           N  
ATOM   2684  CA  GLY A 345     -31.578 -19.766  44.062  1.00 36.53           C  
ATOM   2685  C   GLY A 345     -32.156 -19.922  45.438  1.00 36.53           C  
ATOM   2686  O   GLY A 345     -32.875 -19.047  45.938  1.00 36.53           O  
ATOM   2687  N   LEU A 346     -32.406 -20.938  46.094  1.00 36.03           N  
ATOM   2688  CA  LEU A 346     -32.875 -21.516  47.375  1.00 36.03           C  
ATOM   2689  C   LEU A 346     -32.719 -20.516  48.500  1.00 36.03           C  
ATOM   2690  CB  LEU A 346     -32.125 -22.797  47.688  1.00 36.03           C  
ATOM   2691  O   LEU A 346     -33.594 -20.406  49.375  1.00 36.03           O  
ATOM   2692  CG  LEU A 346     -32.625 -23.609  48.875  1.00 36.03           C  
ATOM   2693  CD1 LEU A 346     -33.938 -24.281  48.531  1.00 36.03           C  
ATOM   2694  CD2 LEU A 346     -31.578 -24.625  49.312  1.00 36.03           C  
ATOM   2695  N   PHE A 347     -31.844 -19.453  48.344  1.00 33.38           N  
ATOM   2696  CA  PHE A 347     -31.594 -18.500  49.438  1.00 33.38           C  
ATOM   2697  C   PHE A 347     -32.406 -17.219  49.219  1.00 33.38           C  
ATOM   2698  CB  PHE A 347     -30.094 -18.172  49.531  1.00 33.38           C  
ATOM   2699  O   PHE A 347     -32.875 -16.609  50.188  1.00 33.38           O  
ATOM   2700  CG  PHE A 347     -29.297 -19.234  50.219  1.00 33.38           C  
ATOM   2701  CD1 PHE A 347     -29.297 -19.312  51.625  1.00 33.38           C  
ATOM   2702  CD2 PHE A 347     -28.531 -20.141  49.500  1.00 33.38           C  
ATOM   2703  CE1 PHE A 347     -28.547 -20.281  52.281  1.00 33.38           C  
ATOM   2704  CE2 PHE A 347     -27.781 -21.109  50.156  1.00 33.38           C  
ATOM   2705  CZ  PHE A 347     -27.781 -21.188  51.531  1.00 33.38           C  
ATOM   2706  N   GLY A 348     -32.938 -16.953  48.062  1.00 34.94           N  
ATOM   2707  CA  GLY A 348     -33.875 -15.945  47.594  1.00 34.94           C  
ATOM   2708  C   GLY A 348     -35.312 -16.359  47.750  1.00 34.94           C  
ATOM   2709  O   GLY A 348     -36.188 -15.539  48.094  1.00 34.94           O  
ATOM   2710  N   ALA A 349     -35.625 -17.625  47.781  1.00 33.22           N  
ATOM   2711  CA  ALA A 349     -36.906 -18.281  48.094  1.00 33.22           C  
ATOM   2712  C   ALA A 349     -37.094 -18.391  49.594  1.00 33.22           C  
ATOM   2713  CB  ALA A 349     -36.938 -19.672  47.438  1.00 33.22           C  
ATOM   2714  O   ALA A 349     -38.219 -18.219  50.094  1.00 33.22           O  
ATOM   2715  N   ILE A 350     -36.062 -18.328  50.281  1.00 36.78           N  
ATOM   2716  CA  ILE A 350     -36.062 -18.453  51.750  1.00 36.78           C  
ATOM   2717  C   ILE A 350     -36.156 -17.062  52.375  1.00 36.78           C  
ATOM   2718  CB  ILE A 350     -34.812 -19.172  52.250  1.00 36.78           C  
ATOM   2719  O   ILE A 350     -36.938 -16.859  53.312  1.00 36.78           O  
ATOM   2720  CG1 ILE A 350     -34.781 -20.625  51.750  1.00 36.78           C  
ATOM   2721  CG2 ILE A 350     -34.719 -19.125  53.781  1.00 36.78           C  
ATOM   2722  CD1 ILE A 350     -33.500 -21.375  52.094  1.00 36.78           C  
ATOM   2723  N   ALA A 351     -35.656 -16.109  51.719  1.00 35.09           N  
ATOM   2724  CA  ALA A 351     -35.719 -14.703  52.125  1.00 35.09           C  
ATOM   2725  C   ALA A 351     -37.031 -14.055  51.656  1.00 35.09           C  
ATOM   2726  CB  ALA A 351     -34.531 -13.945  51.594  1.00 35.09           C  
ATOM   2727  O   ALA A 351     -37.625 -13.258  52.344  1.00 35.09           O  
ATOM   2728  N   GLY A 352     -37.656 -14.438  50.594  1.00 35.59           N  
ATOM   2729  CA  GLY A 352     -38.906 -14.117  49.969  1.00 35.59           C  
ATOM   2730  C   GLY A 352     -40.094 -14.797  50.656  1.00 35.59           C  
ATOM   2731  O   GLY A 352     -41.188 -14.211  50.750  1.00 35.59           O  
ATOM   2732  N   PHE A 353     -39.844 -15.844  51.281  1.00 33.03           N  
ATOM   2733  CA  PHE A 353     -40.781 -16.578  52.094  1.00 33.03           C  
ATOM   2734  C   PHE A 353     -40.844 -15.992  53.500  1.00 33.03           C  
ATOM   2735  CB  PHE A 353     -40.406 -18.062  52.156  1.00 33.03           C  
ATOM   2736  O   PHE A 353     -41.938 -15.875  54.094  1.00 33.03           O  
ATOM   2737  CG  PHE A 353     -41.406 -18.906  52.906  1.00 33.03           C  
ATOM   2738  CD1 PHE A 353     -41.156 -19.328  54.188  1.00 33.03           C  
ATOM   2739  CD2 PHE A 353     -42.594 -19.281  52.281  1.00 33.03           C  
ATOM   2740  CE1 PHE A 353     -42.094 -20.109  54.875  1.00 33.03           C  
ATOM   2741  CE2 PHE A 353     -43.531 -20.078  52.969  1.00 33.03           C  
ATOM   2742  CZ  PHE A 353     -43.281 -20.484  54.250  1.00 33.03           C  
ATOM   2743  N   ILE A 354     -39.781 -15.344  53.969  1.00 35.69           N  
ATOM   2744  CA  ILE A 354     -39.625 -14.727  55.281  1.00 35.69           C  
ATOM   2745  C   ILE A 354     -40.188 -13.305  55.250  1.00 35.69           C  
ATOM   2746  CB  ILE A 354     -38.156 -14.719  55.750  1.00 35.69           C  
ATOM   2747  O   ILE A 354     -40.844 -12.867  56.188  1.00 35.69           O  
ATOM   2748  CG1 ILE A 354     -37.625 -16.156  55.938  1.00 35.69           C  
ATOM   2749  CG2 ILE A 354     -38.000 -13.922  57.062  1.00 35.69           C  
ATOM   2750  CD1 ILE A 354     -36.156 -16.250  56.312  1.00 35.69           C  
ATOM   2751  N   GLU A 355     -40.344 -12.703  54.031  1.00 33.88           N  
ATOM   2752  CA  GLU A 355     -40.688 -11.305  53.812  1.00 33.88           C  
ATOM   2753  C   GLU A 355     -42.062 -11.188  53.125  1.00 33.88           C  
ATOM   2754  CB  GLU A 355     -39.625 -10.602  52.969  1.00 33.88           C  
ATOM   2755  O   GLU A 355     -42.812 -10.250  53.375  1.00 33.88           O  
ATOM   2756  CG  GLU A 355     -38.469 -10.062  53.781  1.00 33.88           C  
ATOM   2757  CD  GLU A 355     -37.375  -9.453  52.906  1.00 33.88           C  
ATOM   2758  OE1 GLU A 355     -36.312  -9.055  53.469  1.00 33.88           O  
ATOM   2759  OE2 GLU A 355     -37.562  -9.375  51.688  1.00 33.88           O  
ATOM   2760  N   GLY A 356     -42.781 -12.258  52.625  1.00 34.47           N  
ATOM   2761  CA  GLY A 356     -44.031 -12.062  51.906  1.00 34.47           C  
ATOM   2762  C   GLY A 356     -44.812 -13.344  51.719  1.00 34.47           C  
ATOM   2763  O   GLY A 356     -45.812 -13.359  51.000  1.00 34.47           O  
ATOM   2764  N   GLY A 357     -44.531 -14.320  52.688  1.00 34.41           N  
ATOM   2765  CA  GLY A 357     -45.219 -15.602  52.688  1.00 34.41           C  
ATOM   2766  C   GLY A 357     -45.156 -16.281  51.312  1.00 34.41           C  
ATOM   2767  O   GLY A 357     -44.250 -16.016  50.531  1.00 34.41           O  
ATOM   2768  N   TRP A 358     -45.969 -17.250  50.875  1.00 37.59           N  
ATOM   2769  CA  TRP A 358     -46.031 -18.141  49.750  1.00 37.59           C  
ATOM   2770  C   TRP A 358     -45.875 -17.344  48.438  1.00 37.59           C  
ATOM   2771  CB  TRP A 358     -47.344 -18.938  49.719  1.00 37.59           C  
ATOM   2772  O   TRP A 358     -45.188 -17.781  47.500  1.00 37.59           O  
ATOM   2773  CG  TRP A 358     -47.188 -20.344  50.188  1.00 37.59           C  
ATOM   2774  CD1 TRP A 358     -47.500 -20.844  51.438  1.00 37.59           C  
ATOM   2775  CD2 TRP A 358     -46.688 -21.453  49.438  1.00 37.59           C  
ATOM   2776  CE2 TRP A 358     -46.719 -22.594  50.281  1.00 37.59           C  
ATOM   2777  CE3 TRP A 358     -46.188 -21.594  48.125  1.00 37.59           C  
ATOM   2778  NE1 TRP A 358     -47.219 -22.188  51.500  1.00 37.59           N  
ATOM   2779  CH2 TRP A 358     -45.812 -23.953  48.562  1.00 37.59           C  
ATOM   2780  CZ2 TRP A 358     -46.281 -23.844  49.844  1.00 37.59           C  
ATOM   2781  CZ3 TRP A 358     -45.781 -22.859  47.719  1.00 37.59           C  
ATOM   2782  N   THR A 359     -46.188 -16.078  48.375  1.00 37.88           N  
ATOM   2783  CA  THR A 359     -46.000 -15.133  47.281  1.00 37.88           C  
ATOM   2784  C   THR A 359     -44.625 -14.523  47.312  1.00 37.88           C  
ATOM   2785  CB  THR A 359     -47.062 -14.008  47.312  1.00 37.88           C  
ATOM   2786  O   THR A 359     -44.000 -14.281  46.250  1.00 37.88           O  
ATOM   2787  CG2 THR A 359     -48.406 -14.500  46.844  1.00 37.88           C  
ATOM   2788  OG1 THR A 359     -47.188 -13.547  48.688  1.00 37.88           O  
ATOM   2789  N   GLY A 360     -43.969 -14.547  48.438  1.00 37.81           N  
ATOM   2790  CA  GLY A 360     -42.625 -14.117  48.719  1.00 37.81           C  
ATOM   2791  C   GLY A 360     -41.594 -15.203  48.469  1.00 37.81           C  
ATOM   2792  O   GLY A 360     -40.469 -14.914  48.094  1.00 37.81           O  
ATOM   2793  N   MET A 361     -42.125 -16.391  48.531  1.00 40.59           N  
ATOM   2794  CA  MET A 361     -41.312 -17.578  48.250  1.00 40.59           C  
ATOM   2795  C   MET A 361     -41.250 -17.828  46.750  1.00 40.59           C  
ATOM   2796  CB  MET A 361     -41.906 -18.797  48.969  1.00 40.59           C  
ATOM   2797  O   MET A 361     -40.156 -18.156  46.250  1.00 40.59           O  
ATOM   2798  CG  MET A 361     -41.094 -20.062  48.781  1.00 40.59           C  
ATOM   2799  SD  MET A 361     -41.938 -21.547  49.469  1.00 40.59           S  
ATOM   2800  CE  MET A 361     -43.156 -21.859  48.188  1.00 40.59           C  
ATOM   2801  N   ILE A 362     -42.219 -17.531  46.094  1.00 38.56           N  
ATOM   2802  CA  ILE A 362     -42.312 -17.703  44.656  1.00 38.56           C  
ATOM   2803  C   ILE A 362     -41.688 -16.484  43.969  1.00 38.56           C  
ATOM   2804  CB  ILE A 362     -43.781 -17.891  44.219  1.00 38.56           C  
ATOM   2805  O   ILE A 362     -40.938 -16.641  43.000  1.00 38.56           O  
ATOM   2806  CG1 ILE A 362     -44.312 -19.219  44.719  1.00 38.56           C  
ATOM   2807  CG2 ILE A 362     -43.875 -17.797  42.688  1.00 38.56           C  
ATOM   2808  CD1 ILE A 362     -44.719 -20.188  43.625  1.00 38.56           C  
ATOM   2809  N   ASP A 363     -41.625 -15.320  44.656  1.00 44.91           N  
ATOM   2810  CA  ASP A 363     -41.031 -14.039  44.281  1.00 44.91           C  
ATOM   2811  C   ASP A 363     -39.531 -14.031  44.500  1.00 44.91           C  
ATOM   2812  CB  ASP A 363     -41.688 -12.883  45.031  1.00 44.91           C  
ATOM   2813  O   ASP A 363     -38.781 -13.492  43.688  1.00 44.91           O  
ATOM   2814  CG  ASP A 363     -43.156 -12.641  44.625  1.00 44.91           C  
ATOM   2815  OD1 ASP A 363     -43.562 -13.133  43.531  1.00 44.91           O  
ATOM   2816  OD2 ASP A 363     -43.875 -11.953  45.375  1.00 44.91           O  
ATOM   2817  N   GLY A 364     -39.281 -14.695  45.469  1.00 32.81           N  
ATOM   2818  CA  GLY A 364     -37.906 -14.898  45.938  1.00 32.81           C  
ATOM   2819  C   GLY A 364     -37.219 -16.031  45.219  1.00 32.81           C  
ATOM   2820  O   GLY A 364     -36.000 -15.953  44.938  1.00 32.81           O  
ATOM   2821  N   TRP A 365     -37.938 -17.016  44.656  1.00 33.56           N  
ATOM   2822  CA  TRP A 365     -37.500 -18.203  43.938  1.00 33.56           C  
ATOM   2823  C   TRP A 365     -37.469 -17.969  42.438  1.00 33.56           C  
ATOM   2824  CB  TRP A 365     -38.375 -19.406  44.281  1.00 33.56           C  
ATOM   2825  O   TRP A 365     -36.500 -18.312  41.750  1.00 33.56           O  
ATOM   2826  CG  TRP A 365     -37.844 -20.719  43.781  1.00 33.56           C  
ATOM   2827  CD1 TRP A 365     -38.000 -21.266  42.531  1.00 33.56           C  
ATOM   2828  CD2 TRP A 365     -37.062 -21.656  44.531  1.00 33.56           C  
ATOM   2829  CE2 TRP A 365     -36.781 -22.750  43.688  1.00 33.56           C  
ATOM   2830  CE3 TRP A 365     -36.594 -21.672  45.844  1.00 33.56           C  
ATOM   2831  NE1 TRP A 365     -37.375 -22.484  42.469  1.00 33.56           N  
ATOM   2832  CH2 TRP A 365     -35.594 -23.844  45.406  1.00 33.56           C  
ATOM   2833  CZ2 TRP A 365     -36.031 -23.844  44.094  1.00 33.56           C  
ATOM   2834  CZ3 TRP A 365     -35.844 -22.781  46.281  1.00 33.56           C  
ATOM   2835  N   TYR A 366     -38.219 -17.125  41.969  1.00 33.12           N  
ATOM   2836  CA  TYR A 366     -38.406 -16.969  40.531  1.00 33.12           C  
ATOM   2837  C   TYR A 366     -38.219 -15.516  40.125  1.00 33.12           C  
ATOM   2838  CB  TYR A 366     -39.812 -17.438  40.125  1.00 33.12           C  
ATOM   2839  O   TYR A 366     -38.062 -15.219  38.938  1.00 33.12           O  
ATOM   2840  CG  TYR A 366     -40.000 -18.938  40.219  1.00 33.12           C  
ATOM   2841  CD1 TYR A 366     -39.375 -19.781  39.281  1.00 33.12           C  
ATOM   2842  CD2 TYR A 366     -40.750 -19.516  41.219  1.00 33.12           C  
ATOM   2843  CE1 TYR A 366     -39.531 -21.156  39.344  1.00 33.12           C  
ATOM   2844  CE2 TYR A 366     -40.938 -20.891  41.281  1.00 33.12           C  
ATOM   2845  OH  TYR A 366     -40.469 -23.078  40.406  1.00 33.12           O  
ATOM   2846  CZ  TYR A 366     -40.312 -21.703  40.344  1.00 33.12           C  
ATOM   2847  N   GLY A 367     -37.844 -14.508  41.188  1.00 31.23           N  
ATOM   2848  CA  GLY A 367     -37.562 -13.109  40.906  1.00 31.23           C  
ATOM   2849  C   GLY A 367     -38.625 -12.430  40.094  1.00 31.23           C  
ATOM   2850  O   GLY A 367     -38.375 -11.477  39.375  1.00 31.23           O  
ATOM   2851  N   TYR A 368     -39.969 -12.719  40.062  1.00 35.38           N  
ATOM   2852  CA  TYR A 368     -40.781 -11.914  39.156  1.00 35.38           C  
ATOM   2853  C   TYR A 368     -42.000 -11.320  39.875  1.00 35.38           C  
ATOM   2854  CB  TYR A 368     -41.250 -12.750  37.969  1.00 35.38           C  
ATOM   2855  O   TYR A 368     -42.469 -11.898  40.844  1.00 35.38           O  
ATOM   2856  CG  TYR A 368     -40.156 -13.133  37.000  1.00 35.38           C  
ATOM   2857  CD1 TYR A 368     -39.656 -12.234  36.062  1.00 35.38           C  
ATOM   2858  CD2 TYR A 368     -39.594 -14.406  37.062  1.00 35.38           C  
ATOM   2859  CE1 TYR A 368     -38.656 -12.586  35.188  1.00 35.38           C  
ATOM   2860  CE2 TYR A 368     -38.562 -14.766  36.188  1.00 35.38           C  
ATOM   2861  OH  TYR A 368     -37.094 -14.203  34.406  1.00 35.38           O  
ATOM   2862  CZ  TYR A 368     -38.094 -13.852  35.250  1.00 35.38           C  
ATOM   2863  N   HIS A 369     -42.812  -9.977  39.312  1.00 28.52           N  
ATOM   2864  CA  HIS A 369     -44.281 -10.070  39.344  1.00 28.52           C  
ATOM   2865  C   HIS A 369     -44.875  -9.641  38.000  1.00 28.52           C  
ATOM   2866  CB  HIS A 369     -44.844  -9.227  40.469  1.00 28.52           C  
ATOM   2867  O   HIS A 369     -44.594  -8.547  37.500  1.00 28.52           O  
ATOM   2868  CG  HIS A 369     -45.719  -9.992  41.406  1.00 28.52           C  
ATOM   2869  CD2 HIS A 369     -46.844  -9.641  42.094  1.00 28.52           C  
ATOM   2870  ND1 HIS A 369     -45.438 -11.297  41.781  1.00 28.52           N  
ATOM   2871  CE1 HIS A 369     -46.375 -11.711  42.625  1.00 28.52           C  
ATOM   2872  NE2 HIS A 369     -47.219 -10.727  42.812  1.00 28.52           N  
ATOM   2873  N   HIS A 370     -45.750 -10.477  37.156  1.00 29.67           N  
ATOM   2874  CA  HIS A 370     -46.719 -10.922  36.125  1.00 29.67           C  
ATOM   2875  C   HIS A 370     -47.938 -10.016  36.094  1.00 29.67           C  
ATOM   2876  CB  HIS A 370     -47.125 -12.367  36.375  1.00 29.67           C  
ATOM   2877  O   HIS A 370     -48.469  -9.617  37.125  1.00 29.67           O  
ATOM   2878  CG  HIS A 370     -47.562 -12.633  37.781  1.00 29.67           C  
ATOM   2879  CD2 HIS A 370     -48.688 -13.195  38.281  1.00 29.67           C  
ATOM   2880  ND1 HIS A 370     -46.781 -12.297  38.875  1.00 29.67           N  
ATOM   2881  CE1 HIS A 370     -47.406 -12.641  40.000  1.00 29.67           C  
ATOM   2882  NE2 HIS A 370     -48.562 -13.195  39.656  1.00 29.67           N  
ATOM   2883  N   GLN A 371     -48.438  -9.664  34.812  1.00 27.86           N  
ATOM   2884  CA  GLN A 371     -49.281  -9.562  33.625  1.00 27.86           C  
ATOM   2885  C   GLN A 371     -50.594  -8.828  33.938  1.00 27.86           C  
ATOM   2886  CB  GLN A 371     -49.594 -10.945  33.062  1.00 27.86           C  
ATOM   2887  O   GLN A 371     -51.281  -9.172  34.875  1.00 27.86           O  
ATOM   2888  CG  GLN A 371     -48.562 -11.453  32.062  1.00 27.86           C  
ATOM   2889  CD  GLN A 371     -48.906 -12.797  31.469  1.00 27.86           C  
ATOM   2890  NE2 GLN A 371     -48.094 -13.266  30.531  1.00 27.86           N  
ATOM   2891  OE1 GLN A 371     -49.906 -13.422  31.859  1.00 27.86           O  
ATOM   2892  N   ASN A 372     -50.844  -7.652  33.188  1.00 27.48           N  
ATOM   2893  CA  ASN A 372     -52.094  -7.539  32.438  1.00 27.48           C  
ATOM   2894  C   ASN A 372     -51.906  -6.719  31.172  1.00 27.48           C  
ATOM   2895  CB  ASN A 372     -53.188  -6.926  33.344  1.00 27.48           C  
ATOM   2896  O   ASN A 372     -51.250  -5.672  31.188  1.00 27.48           O  
ATOM   2897  CG  ASN A 372     -53.562  -7.816  34.500  1.00 27.48           C  
ATOM   2898  ND2 ASN A 372     -54.125  -7.219  35.531  1.00 27.48           N  
ATOM   2899  OD1 ASN A 372     -53.312  -9.023  34.469  1.00 27.48           O  
ATOM   2900  N   GLY A 373     -51.625  -7.309  30.000  1.00 25.34           N  
ATOM   2901  CA  GLY A 373     -52.344  -6.996  28.766  1.00 25.34           C  
ATOM   2902  C   GLY A 373     -52.031  -5.609  28.234  1.00 25.34           C  
ATOM   2903  O   GLY A 373     -51.906  -4.656  29.016  1.00 25.34           O  
ATOM   2904  N   GLN A 374     -50.969  -5.555  27.266  1.00 24.30           N  
ATOM   2905  CA  GLN A 374     -50.562  -4.938  26.016  1.00 24.30           C  
ATOM   2906  C   GLN A 374     -49.750  -3.682  26.250  1.00 24.30           C  
ATOM   2907  CB  GLN A 374     -51.781  -4.602  25.156  1.00 24.30           C  
ATOM   2908  O   GLN A 374     -50.188  -2.742  26.906  1.00 24.30           O  
ATOM   2909  CG  GLN A 374     -52.344  -5.785  24.359  1.00 24.30           C  
ATOM   2910  CD  GLN A 374     -53.469  -5.398  23.438  1.00 24.30           C  
ATOM   2911  NE2 GLN A 374     -53.812  -6.293  22.516  1.00 24.30           N  
ATOM   2912  OE1 GLN A 374     -54.031  -4.309  23.562  1.00 24.30           O  
ATOM   2913  N   GLY A 375     -48.344  -3.875  26.219  1.00 28.53           N  
ATOM   2914  CA  GLY A 375     -47.562  -2.656  26.094  1.00 28.53           C  
ATOM   2915  C   GLY A 375     -46.281  -2.844  25.297  1.00 28.53           C  
ATOM   2916  O   GLY A 375     -45.406  -3.611  25.703  1.00 28.53           O  
ATOM   2917  N   SER A 376     -46.281  -3.146  23.953  1.00 25.09           N  
ATOM   2918  CA  SER A 376     -45.219  -3.092  22.969  1.00 25.09           C  
ATOM   2919  C   SER A 376     -44.469  -1.757  23.031  1.00 25.09           C  
ATOM   2920  CB  SER A 376     -45.750  -3.324  21.562  1.00 25.09           C  
ATOM   2921  O   SER A 376     -45.094  -0.696  23.016  1.00 25.09           O  
ATOM   2922  OG  SER A 376     -46.594  -2.252  21.172  1.00 25.09           O  
ATOM   2923  N   GLY A 377     -43.594  -1.512  23.984  1.00 31.59           N  
ATOM   2924  CA  GLY A 377     -42.656  -0.412  23.906  1.00 31.59           C  
ATOM   2925  C   GLY A 377     -41.875  -0.395  22.625  1.00 31.59           C  
ATOM   2926  O   GLY A 377     -41.438  -1.445  22.125  1.00 31.59           O  
ATOM   2927  N   TYR A 378     -42.312   0.371  21.594  1.00 29.95           N  
ATOM   2928  CA  TYR A 378     -41.781   0.456  20.234  1.00 29.95           C  
ATOM   2929  C   TYR A 378     -40.312   0.885  20.266  1.00 29.95           C  
ATOM   2930  CB  TYR A 378     -42.594   1.437  19.391  1.00 29.95           C  
ATOM   2931  O   TYR A 378     -39.938   1.834  20.969  1.00 29.95           O  
ATOM   2932  CG  TYR A 378     -43.938   0.910  19.000  1.00 29.95           C  
ATOM   2933  CD1 TYR A 378     -44.094   0.116  17.859  1.00 29.95           C  
ATOM   2934  CD2 TYR A 378     -45.062   1.207  19.750  1.00 29.95           C  
ATOM   2935  CE1 TYR A 378     -45.344  -0.369  17.484  1.00 29.95           C  
ATOM   2936  CE2 TYR A 378     -46.312   0.727  19.391  1.00 29.95           C  
ATOM   2937  OH  TYR A 378     -47.688  -0.537  17.891  1.00 29.95           O  
ATOM   2938  CZ  TYR A 378     -46.469  -0.059  18.250  1.00 29.95           C  
ATOM   2939  N   ALA A 379     -39.250  -0.057  20.281  1.00 34.72           N  
ATOM   2940  CA  ALA A 379     -37.875   0.100  19.797  1.00 34.72           C  
ATOM   2941  C   ALA A 379     -37.781   1.208  18.766  1.00 34.72           C  
ATOM   2942  CB  ALA A 379     -37.375  -1.216  19.219  1.00 34.72           C  
ATOM   2943  O   ALA A 379     -38.812   1.593  18.156  1.00 34.72           O  
ATOM   2944  N   ALA A 380     -36.969   2.305  18.922  1.00 34.47           N  
ATOM   2945  CA  ALA A 380     -36.656   3.244  17.844  1.00 34.47           C  
ATOM   2946  C   ALA A 380     -37.000   2.646  16.484  1.00 34.47           C  
ATOM   2947  CB  ALA A 380     -35.188   3.654  17.891  1.00 34.47           C  
ATOM   2948  O   ALA A 380     -36.812   1.450  16.250  1.00 34.47           O  
ATOM   2949  N   ASP A 381     -38.000   3.086  15.797  1.00 37.66           N  
ATOM   2950  CA  ASP A 381     -38.438   2.768  14.438  1.00 37.66           C  
ATOM   2951  C   ASP A 381     -37.219   2.680  13.500  1.00 37.66           C  
ATOM   2952  CB  ASP A 381     -39.438   3.811  13.930  1.00 37.66           C  
ATOM   2953  O   ASP A 381     -36.156   3.238  13.781  1.00 37.66           O  
ATOM   2954  CG  ASP A 381     -38.781   5.152  13.641  1.00 37.66           C  
ATOM   2955  OD1 ASP A 381     -37.625   5.379  14.055  1.00 37.66           O  
ATOM   2956  OD2 ASP A 381     -39.438   5.996  12.984  1.00 37.66           O  
ATOM   2957  N   GLN A 382     -37.000   1.484  12.797  1.00 42.12           N  
ATOM   2958  CA  GLN A 382     -36.000   1.177  11.781  1.00 42.12           C  
ATOM   2959  C   GLN A 382     -35.469   2.449  11.125  1.00 42.12           C  
ATOM   2960  CB  GLN A 382     -36.562   0.235  10.727  1.00 42.12           C  
ATOM   2961  O   GLN A 382     -34.281   2.574  10.875  1.00 42.12           O  
ATOM   2962  CG  GLN A 382     -35.531  -0.336   9.781  1.00 42.12           C  
ATOM   2963  CD  GLN A 382     -36.125  -1.284   8.750  1.00 42.12           C  
ATOM   2964  NE2 GLN A 382     -35.250  -1.917   7.965  1.00 42.12           N  
ATOM   2965  OE1 GLN A 382     -37.344  -1.447   8.672  1.00 42.12           O  
ATOM   2966  N   LYS A 383     -36.281   3.506  10.961  1.00 46.53           N  
ATOM   2967  CA  LYS A 383     -35.938   4.762  10.297  1.00 46.53           C  
ATOM   2968  C   LYS A 383     -35.094   5.656  11.203  1.00 46.53           C  
ATOM   2969  CB  LYS A 383     -37.188   5.496   9.859  1.00 46.53           C  
ATOM   2970  O   LYS A 383     -34.125   6.266  10.758  1.00 46.53           O  
ATOM   2971  CG  LYS A 383     -36.938   6.680   8.930  1.00 46.53           C  
ATOM   2972  CD  LYS A 383     -38.250   7.293   8.438  1.00 46.53           C  
ATOM   2973  CE  LYS A 383     -37.969   8.492   7.531  1.00 46.53           C  
ATOM   2974  NZ  LYS A 383     -39.250   9.086   7.023  1.00 46.53           N  
ATOM   2975  N   SER A 384     -35.344   5.719  12.461  1.00 45.81           N  
ATOM   2976  CA  SER A 384     -34.625   6.512  13.453  1.00 45.81           C  
ATOM   2977  C   SER A 384     -33.281   5.906  13.758  1.00 45.81           C  
ATOM   2978  CB  SER A 384     -35.438   6.633  14.742  1.00 45.81           C  
ATOM   2979  O   SER A 384     -32.281   6.629  13.914  1.00 45.81           O  
ATOM   2980  OG  SER A 384     -34.750   7.418  15.695  1.00 45.81           O  
ATOM   2981  N   THR A 385     -33.219   4.609  13.750  1.00 44.16           N  
ATOM   2982  CA  THR A 385     -31.969   3.852  13.906  1.00 44.16           C  
ATOM   2983  C   THR A 385     -31.062   4.062  12.703  1.00 44.16           C  
ATOM   2984  CB  THR A 385     -32.250   2.348  14.078  1.00 44.16           C  
ATOM   2985  O   THR A 385     -29.859   4.273  12.859  1.00 44.16           O  
ATOM   2986  CG2 THR A 385     -30.969   1.570  14.328  1.00 44.16           C  
ATOM   2987  OG1 THR A 385     -33.125   2.160  15.195  1.00 44.16           O  
ATOM   2988  N   GLN A 386     -31.531   4.059  11.594  1.00 47.84           N  
ATOM   2989  CA  GLN A 386     -30.781   4.312  10.367  1.00 47.84           C  
ATOM   2990  C   GLN A 386     -30.328   5.770  10.289  1.00 47.84           C  
ATOM   2991  CB  GLN A 386     -31.625   3.967   9.141  1.00 47.84           C  
ATOM   2992  O   GLN A 386     -29.219   6.055   9.812  1.00 47.84           O  
ATOM   2993  CG  GLN A 386     -30.828   3.896   7.840  1.00 47.84           C  
ATOM   2994  CD  GLN A 386     -29.719   2.863   7.891  1.00 47.84           C  
ATOM   2995  NE2 GLN A 386     -28.500   3.283   7.555  1.00 47.84           N  
ATOM   2996  OE1 GLN A 386     -29.953   1.698   8.227  1.00 47.84           O  
ATOM   2997  N   ASN A 387     -31.141   6.699  10.781  1.00 59.41           N  
ATOM   2998  CA  ASN A 387     -30.781   8.117  10.836  1.00 59.41           C  
ATOM   2999  C   ASN A 387     -29.609   8.359  11.789  1.00 59.41           C  
ATOM   3000  CB  ASN A 387     -31.984   8.961  11.250  1.00 59.41           C  
ATOM   3001  O   ASN A 387     -28.734   9.188  11.508  1.00 59.41           O  
ATOM   3002  CG  ASN A 387     -33.000   9.102  10.133  1.00 59.41           C  
ATOM   3003  ND2 ASN A 387     -34.219   9.531  10.477  1.00 59.41           N  
ATOM   3004  OD1 ASN A 387     -32.688   8.836   8.961  1.00 59.41           O  
ATOM   3005  N   ALA A 388     -29.656   7.672  12.922  1.00 51.50           N  
ATOM   3006  CA  ALA A 388     -28.547   7.742  13.883  1.00 51.50           C  
ATOM   3007  C   ALA A 388     -27.281   7.141  13.297  1.00 51.50           C  
ATOM   3008  CB  ALA A 388     -28.938   7.023  15.172  1.00 51.50           C  
ATOM   3009  O   ALA A 388     -26.188   7.699  13.461  1.00 51.50           O  
ATOM   3010  N   ILE A 389     -27.422   6.047  12.602  1.00 56.50           N  
ATOM   3011  CA  ILE A 389     -26.297   5.387  11.938  1.00 56.50           C  
ATOM   3012  C   ILE A 389     -25.766   6.281  10.828  1.00 56.50           C  
ATOM   3013  CB  ILE A 389     -26.719   4.012  11.367  1.00 56.50           C  
ATOM   3014  O   ILE A 389     -24.547   6.453  10.695  1.00 56.50           O  
ATOM   3015  CG1 ILE A 389     -27.031   3.033  12.508  1.00 56.50           C  
ATOM   3016  CG2 ILE A 389     -25.609   3.453  10.461  1.00 56.50           C  
ATOM   3017  CD1 ILE A 389     -27.594   1.696  12.031  1.00 56.50           C  
ATOM   3018  N   ASP A 390     -26.641   6.828  10.047  1.00 60.84           N  
ATOM   3019  CA  ASP A 390     -26.266   7.754   8.984  1.00 60.84           C  
ATOM   3020  C   ASP A 390     -25.578   8.992   9.547  1.00 60.84           C  
ATOM   3021  CB  ASP A 390     -27.500   8.156   8.172  1.00 60.84           C  
ATOM   3022  O   ASP A 390     -24.656   9.531   8.938  1.00 60.84           O  
ATOM   3023  CG  ASP A 390     -28.016   7.031   7.289  1.00 60.84           C  
ATOM   3024  OD1 ASP A 390     -27.297   6.039   7.074  1.00 60.84           O  
ATOM   3025  OD2 ASP A 390     -29.172   7.141   6.809  1.00 60.84           O  
ATOM   3026  N   GLY A 391     -26.141   9.555  10.688  1.00 60.06           N  
ATOM   3027  CA  GLY A 391     -25.531  10.680  11.367  1.00 60.06           C  
ATOM   3028  C   GLY A 391     -24.094  10.406  11.781  1.00 60.06           C  
ATOM   3029  O   GLY A 391     -23.234  11.281  11.641  1.00 60.06           O  
ATOM   3030  N   ILE A 392     -23.812   9.219  12.266  1.00 57.88           N  
ATOM   3031  CA  ILE A 392     -22.484   8.758  12.656  1.00 57.88           C  
ATOM   3032  C   ILE A 392     -21.594   8.664  11.414  1.00 57.88           C  
ATOM   3033  CB  ILE A 392     -22.547   7.395  13.375  1.00 57.88           C  
ATOM   3034  O   ILE A 392     -20.438   9.117  11.438  1.00 57.88           O  
ATOM   3035  CG1 ILE A 392     -23.250   7.535  14.727  1.00 57.88           C  
ATOM   3036  CG2 ILE A 392     -21.141   6.812  13.547  1.00 57.88           C  
ATOM   3037  CD1 ILE A 392     -23.531   6.211  15.430  1.00 57.88           C  
ATOM   3038  N   THR A 393     -22.172   8.078  10.359  1.00 56.62           N  
ATOM   3039  CA  THR A 393     -21.453   7.914   9.102  1.00 56.62           C  
ATOM   3040  C   THR A 393     -21.062   9.273   8.523  1.00 56.62           C  
ATOM   3041  CB  THR A 393     -22.297   7.137   8.078  1.00 56.62           C  
ATOM   3042  O   THR A 393     -19.922   9.469   8.086  1.00 56.62           O  
ATOM   3043  CG2 THR A 393     -21.531   6.961   6.762  1.00 56.62           C  
ATOM   3044  OG1 THR A 393     -22.609   5.844   8.609  1.00 56.62           O  
ATOM   3045  N   ASN A 394     -21.938  10.203   8.516  1.00 63.84           N  
ATOM   3046  CA  ASN A 394     -21.719  11.547   7.984  1.00 63.84           C  
ATOM   3047  C   ASN A 394     -20.703  12.312   8.828  1.00 63.84           C  
ATOM   3048  CB  ASN A 394     -23.031  12.312   7.895  1.00 63.84           C  
ATOM   3049  O   ASN A 394     -19.844  13.016   8.297  1.00 63.84           O  
ATOM   3050  CG  ASN A 394     -23.922  11.812   6.777  1.00 63.84           C  
ATOM   3051  ND2 ASN A 394     -25.219  12.078   6.891  1.00 63.84           N  
ATOM   3052  OD1 ASN A 394     -23.453  11.203   5.816  1.00 63.84           O  
ATOM   3053  N   LYS A 395     -20.844  12.266  10.156  1.00 61.66           N  
ATOM   3054  CA  LYS A 395     -19.938  12.922  11.078  1.00 61.66           C  
ATOM   3055  C   LYS A 395     -18.531  12.320  10.984  1.00 61.66           C  
ATOM   3056  CB  LYS A 395     -20.453  12.805  12.516  1.00 61.66           C  
ATOM   3057  O   LYS A 395     -17.531  13.055  11.016  1.00 61.66           O  
ATOM   3058  CG  LYS A 395     -19.906  13.875  13.453  1.00 61.66           C  
ATOM   3059  CD  LYS A 395     -20.781  14.023  14.695  1.00 61.66           C  
ATOM   3060  CE  LYS A 395     -20.328  15.188  15.562  1.00 61.66           C  
ATOM   3061  NZ  LYS A 395     -21.031  15.211  16.875  1.00 61.66           N  
ATOM   3062  N   VAL A 396     -18.531  11.109  10.781  1.00 55.72           N  
ATOM   3063  CA  VAL A 396     -17.281  10.359  10.602  1.00 55.72           C  
ATOM   3064  C   VAL A 396     -16.609  10.781   9.297  1.00 55.72           C  
ATOM   3065  CB  VAL A 396     -17.531   8.836  10.609  1.00 55.72           C  
ATOM   3066  O   VAL A 396     -15.406  11.023   9.266  1.00 55.72           O  
ATOM   3067  CG1 VAL A 396     -16.281   8.086  10.156  1.00 55.72           C  
ATOM   3068  CG2 VAL A 396     -17.969   8.375  12.000  1.00 55.72           C  
ATOM   3069  N   ASN A 397     -17.406  10.805   8.250  1.00 60.41           N  
ATOM   3070  CA  ASN A 397     -16.891  11.203   6.941  1.00 60.41           C  
ATOM   3071  C   ASN A 397     -16.344  12.625   6.961  1.00 60.41           C  
ATOM   3072  CB  ASN A 397     -17.984  11.070   5.875  1.00 60.41           C  
ATOM   3073  O   ASN A 397     -15.336  12.914   6.324  1.00 60.41           O  
ATOM   3074  CG  ASN A 397     -18.250   9.625   5.492  1.00 60.41           C  
ATOM   3075  ND2 ASN A 397     -19.438   9.367   4.961  1.00 60.41           N  
ATOM   3076  OD1 ASN A 397     -17.406   8.750   5.680  1.00 60.41           O  
ATOM   3077  N   SER A 398     -16.938  13.531   7.707  1.00 60.44           N  
ATOM   3078  CA  SER A 398     -16.516  14.930   7.824  1.00 60.44           C  
ATOM   3079  C   SER A 398     -15.227  15.055   8.625  1.00 60.44           C  
ATOM   3080  CB  SER A 398     -17.625  15.766   8.477  1.00 60.44           C  
ATOM   3081  O   SER A 398     -14.336  15.828   8.258  1.00 60.44           O  
ATOM   3082  OG  SER A 398     -17.734  15.445   9.859  1.00 60.44           O  
ATOM   3083  N   VAL A 399     -15.078  14.383   9.680  1.00 54.16           N  
ATOM   3084  CA  VAL A 399     -13.914  14.406  10.555  1.00 54.16           C  
ATOM   3085  C   VAL A 399     -12.727  13.750   9.852  1.00 54.16           C  
ATOM   3086  CB  VAL A 399     -14.195  13.695  11.898  1.00 54.16           C  
ATOM   3087  O   VAL A 399     -11.602  14.242   9.930  1.00 54.16           O  
ATOM   3088  CG1 VAL A 399     -12.914  13.570  12.727  1.00 54.16           C  
ATOM   3089  CG2 VAL A 399     -15.266  14.461  12.688  1.00 54.16           C  
ATOM   3090  N   ILE A 400     -12.875  12.844   9.062  1.00 53.97           N  
ATOM   3091  CA  ILE A 400     -11.867  12.078   8.336  1.00 53.97           C  
ATOM   3092  C   ILE A 400     -11.344  12.891   7.156  1.00 53.97           C  
ATOM   3093  CB  ILE A 400     -12.438  10.727   7.848  1.00 53.97           C  
ATOM   3094  O   ILE A 400     -10.148  12.891   6.871  1.00 53.97           O  
ATOM   3095  CG1 ILE A 400     -12.672   9.781   9.031  1.00 53.97           C  
ATOM   3096  CG2 ILE A 400     -11.492  10.086   6.820  1.00 53.97           C  
ATOM   3097  CD1 ILE A 400     -13.367   8.477   8.664  1.00 53.97           C  
ATOM   3098  N   GLU A 401     -12.312  13.359   6.395  1.00 54.78           N  
ATOM   3099  CA  GLU A 401     -11.914  14.219   5.289  1.00 54.78           C  
ATOM   3100  C   GLU A 401     -10.945  15.305   5.758  1.00 54.78           C  
ATOM   3101  CB  GLU A 401     -13.141  14.859   4.633  1.00 54.78           C  
ATOM   3102  O   GLU A 401      -9.969  15.609   5.070  1.00 54.78           O  
ATOM   3103  CG  GLU A 401     -13.797  13.984   3.572  1.00 54.78           C  
ATOM   3104  CD  GLU A 401     -14.953  14.672   2.863  1.00 54.78           C  
ATOM   3105  OE1 GLU A 401     -15.570  14.055   1.968  1.00 54.78           O  
ATOM   3106  OE2 GLU A 401     -15.250  15.836   3.207  1.00 54.78           O  
ATOM   3107  N   LYS A 402     -11.164  15.758   6.891  1.00 54.25           N  
ATOM   3108  CA  LYS A 402     -10.336  16.797   7.480  1.00 54.25           C  
ATOM   3109  C   LYS A 402      -9.008  16.234   7.984  1.00 54.25           C  
ATOM   3110  CB  LYS A 402     -11.070  17.500   8.625  1.00 54.25           C  
ATOM   3111  O   LYS A 402      -7.957  16.859   7.816  1.00 54.25           O  
ATOM   3112  CG  LYS A 402     -12.016  18.609   8.172  1.00 54.25           C  
ATOM   3113  CD  LYS A 402     -12.688  19.281   9.359  1.00 54.25           C  
ATOM   3114  CE  LYS A 402     -13.773  20.250   8.906  1.00 54.25           C  
ATOM   3115  NZ  LYS A 402     -14.367  21.000  10.055  1.00 54.25           N  
ATOM   3116  N   MET A 403      -9.047  15.023   8.461  1.00 48.12           N  
ATOM   3117  CA  MET A 403      -7.871  14.320   8.969  1.00 48.12           C  
ATOM   3118  C   MET A 403      -7.035  13.750   7.828  1.00 48.12           C  
ATOM   3119  CB  MET A 403      -8.289  13.203   9.930  1.00 48.12           C  
ATOM   3120  O   MET A 403      -5.805  13.781   7.875  1.00 48.12           O  
ATOM   3121  CG  MET A 403      -8.656  13.695  11.320  1.00 48.12           C  
ATOM   3122  SD  MET A 403      -8.852  12.320  12.516  1.00 48.12           S  
ATOM   3123  CE  MET A 403      -9.938  11.219  11.570  1.00 48.12           C  
ATOM   3124  N   ASN A 404      -7.648  13.117   6.738  1.00 48.97           N  
ATOM   3125  CA  ASN A 404      -7.020  12.547   5.555  1.00 48.97           C  
ATOM   3126  C   ASN A 404      -6.258  13.602   4.762  1.00 48.97           C  
ATOM   3127  CB  ASN A 404      -8.062  11.867   4.668  1.00 48.97           C  
ATOM   3128  O   ASN A 404      -5.164  13.336   4.254  1.00 48.97           O  
ATOM   3129  CG  ASN A 404      -8.359  10.445   5.098  1.00 48.97           C  
ATOM   3130  ND2 ASN A 404      -9.430   9.875   4.559  1.00 48.97           N  
ATOM   3131  OD1 ASN A 404      -7.637   9.867   5.910  1.00 48.97           O  
ATOM   3132  N   THR A 405      -6.773  14.820   4.578  1.00 53.91           N  
ATOM   3133  CA  THR A 405      -6.082  15.906   3.896  1.00 53.91           C  
ATOM   3134  C   THR A 405      -4.793  16.266   4.629  1.00 53.91           C  
ATOM   3135  CB  THR A 405      -6.980  17.156   3.781  1.00 53.91           C  
ATOM   3136  O   THR A 405      -3.754  16.484   3.998  1.00 53.91           O  
ATOM   3137  CG2 THR A 405      -6.340  18.219   2.889  1.00 53.91           C  
ATOM   3138  OG1 THR A 405      -8.242  16.781   3.223  1.00 53.91           O  
ATOM   3139  N   GLN A 406      -4.801  16.281   5.859  1.00 46.09           N  
ATOM   3140  CA  GLN A 406      -3.654  16.656   6.684  1.00 46.09           C  
ATOM   3141  C   GLN A 406      -2.658  15.500   6.797  1.00 46.09           C  
ATOM   3142  CB  GLN A 406      -4.113  17.094   8.078  1.00 46.09           C  
ATOM   3143  O   GLN A 406      -1.446  15.719   6.754  1.00 46.09           O  
ATOM   3144  CG  GLN A 406      -4.941  18.359   8.078  1.00 46.09           C  
ATOM   3145  CD  GLN A 406      -4.113  19.609   7.805  1.00 46.09           C  
ATOM   3146  NE2 GLN A 406      -4.738  20.625   7.223  1.00 46.09           N  
ATOM   3147  OE1 GLN A 406      -2.916  19.641   8.109  1.00 46.09           O  
ATOM   3148  N   PHE A 407      -3.174  14.273   6.715  1.00 48.94           N  
ATOM   3149  CA  PHE A 407      -2.383  13.055   6.891  1.00 48.94           C  
ATOM   3150  C   PHE A 407      -1.725  12.648   5.578  1.00 48.94           C  
ATOM   3151  CB  PHE A 407      -3.256  11.914   7.418  1.00 48.94           C  
ATOM   3152  O   PHE A 407      -0.577  12.195   5.566  1.00 48.94           O  
ATOM   3153  CG  PHE A 407      -3.615  12.047   8.875  1.00 48.94           C  
ATOM   3154  CD1 PHE A 407      -2.625  12.211   9.836  1.00 48.94           C  
ATOM   3155  CD2 PHE A 407      -4.941  12.016   9.281  1.00 48.94           C  
ATOM   3156  CE1 PHE A 407      -2.953  12.328  11.180  1.00 48.94           C  
ATOM   3157  CE2 PHE A 407      -5.277  12.141  10.625  1.00 48.94           C  
ATOM   3158  CZ  PHE A 407      -4.281  12.297  11.578  1.00 48.94           C  
ATOM   3159  N   THR A 408      -2.543  12.750   4.473  1.00 47.97           N  
ATOM   3160  CA  THR A 408      -2.037  12.531   3.121  1.00 47.97           C  
ATOM   3161  C   THR A 408      -0.910  13.508   2.801  1.00 47.97           C  
ATOM   3162  CB  THR A 408      -3.156  12.672   2.074  1.00 47.97           C  
ATOM   3163  O   THR A 408       0.083  13.133   2.174  1.00 47.97           O  
ATOM   3164  CG2 THR A 408      -2.660  12.297   0.683  1.00 47.97           C  
ATOM   3165  OG1 THR A 408      -4.250  11.812   2.430  1.00 47.97           O  
ATOM   3166  N   ALA A 409      -0.991  14.672   3.273  1.00 48.94           N  
ATOM   3167  CA  ALA A 409       0.035  15.695   3.121  1.00 48.94           C  
ATOM   3168  C   ALA A 409       1.279  15.359   3.936  1.00 48.94           C  
ATOM   3169  CB  ALA A 409      -0.513  17.062   3.537  1.00 48.94           C  
ATOM   3170  O   ALA A 409       2.404  15.508   3.455  1.00 48.94           O  
ATOM   3171  N   VAL A 410       1.099  14.797   5.070  1.00 49.88           N  
ATOM   3172  CA  VAL A 410       2.172  14.414   5.977  1.00 49.88           C  
ATOM   3173  C   VAL A 410       2.805  13.109   5.500  1.00 49.88           C  
ATOM   3174  CB  VAL A 410       1.660  14.258   7.426  1.00 49.88           C  
ATOM   3175  O   VAL A 410       4.031  12.961   5.523  1.00 49.88           O  
ATOM   3176  CG1 VAL A 410       2.752  13.680   8.328  1.00 49.88           C  
ATOM   3177  CG2 VAL A 410       1.175  15.602   7.969  1.00 49.88           C  
ATOM   3178  N   GLY A 411       1.944  12.062   5.105  1.00 47.72           N  
ATOM   3179  CA  GLY A 411       2.410  10.820   4.508  1.00 47.72           C  
ATOM   3180  C   GLY A 411       3.223  11.039   3.244  1.00 47.72           C  
ATOM   3181  O   GLY A 411       4.242  10.375   3.035  1.00 47.72           O  
ATOM   3182  N   LYS A 412       2.783  12.016   2.314  1.00 50.97           N  
ATOM   3183  CA  LYS A 412       3.465  12.383   1.077  1.00 50.97           C  
ATOM   3184  C   LYS A 412       4.812  13.039   1.364  1.00 50.97           C  
ATOM   3185  CB  LYS A 412       2.594  13.320   0.241  1.00 50.97           C  
ATOM   3186  O   LYS A 412       5.797  12.781   0.667  1.00 50.97           O  
ATOM   3187  CG  LYS A 412       1.448  12.625  -0.480  1.00 50.97           C  
ATOM   3188  CD  LYS A 412       0.677  13.594  -1.369  1.00 50.97           C  
ATOM   3189  CE  LYS A 412      -0.522  12.914  -2.021  1.00 50.97           C  
ATOM   3190  NZ  LYS A 412      -1.299  13.867  -2.871  1.00 50.97           N  
ATOM   3191  N   GLU A 413       4.965  13.766   2.408  1.00 52.62           N  
ATOM   3192  CA  GLU A 413       6.180  14.453   2.832  1.00 52.62           C  
ATOM   3193  C   GLU A 413       7.180  13.484   3.445  1.00 52.62           C  
ATOM   3194  CB  GLU A 413       5.844  15.562   3.830  1.00 52.62           C  
ATOM   3195  O   GLU A 413       8.391  13.602   3.225  1.00 52.62           O  
ATOM   3196  CG  GLU A 413       5.184  16.781   3.199  1.00 52.62           C  
ATOM   3197  CD  GLU A 413       6.117  17.578   2.297  1.00 52.62           C  
ATOM   3198  OE1 GLU A 413       5.629  18.422   1.515  1.00 52.62           O  
ATOM   3199  OE2 GLU A 413       7.344  17.344   2.373  1.00 52.62           O  
ATOM   3200  N   PHE A 414       6.781  12.461   4.062  1.00 52.59           N  
ATOM   3201  CA  PHE A 414       7.602  11.477   4.758  1.00 52.59           C  
ATOM   3202  C   PHE A 414       8.102  10.406   3.793  1.00 52.59           C  
ATOM   3203  CB  PHE A 414       6.812  10.820   5.898  1.00 52.59           C  
ATOM   3204  O   PHE A 414       9.203   9.867   3.971  1.00 52.59           O  
ATOM   3205  CG  PHE A 414       6.695  11.688   7.125  1.00 52.59           C  
ATOM   3206  CD1 PHE A 414       7.805  11.953   7.914  1.00 52.59           C  
ATOM   3207  CD2 PHE A 414       5.469  12.227   7.488  1.00 52.59           C  
ATOM   3208  CE1 PHE A 414       7.699  12.750   9.047  1.00 52.59           C  
ATOM   3209  CE2 PHE A 414       5.355  13.031   8.625  1.00 52.59           C  
ATOM   3210  CZ  PHE A 414       6.469  13.289   9.406  1.00 52.59           C  
ATOM   3211  N   ASN A 415       7.340  10.055   2.750  1.00 48.38           N  
ATOM   3212  CA  ASN A 415       7.699   9.141   1.675  1.00 48.38           C  
ATOM   3213  C   ASN A 415       8.805   9.711   0.790  1.00 48.38           C  
ATOM   3214  CB  ASN A 415       6.469   8.797   0.833  1.00 48.38           C  
ATOM   3215  O   ASN A 415       9.602   8.961   0.229  1.00 48.38           O  
ATOM   3216  CG  ASN A 415       5.668   7.641   1.409  1.00 48.38           C  
ATOM   3217  ND2 ASN A 415       4.445   7.465   0.922  1.00 48.38           N  
ATOM   3218  OD1 ASN A 415       6.148   6.914   2.285  1.00 48.38           O  
ATOM   3219  N   HIS A 416       9.016  11.023   0.661  1.00 52.34           N  
ATOM   3220  CA  HIS A 416      10.078  11.734  -0.046  1.00 52.34           C  
ATOM   3221  C   HIS A 416      11.406  11.625   0.698  1.00 52.34           C  
ATOM   3222  CB  HIS A 416       9.703  13.203  -0.236  1.00 52.34           C  
ATOM   3223  O   HIS A 416      12.469  11.625   0.078  1.00 52.34           O  
ATOM   3224  CG  HIS A 416      10.617  13.938  -1.167  1.00 52.34           C  
ATOM   3225  CD2 HIS A 416      10.500  14.219  -2.486  1.00 52.34           C  
ATOM   3226  ND1 HIS A 416      11.812  14.484  -0.760  1.00 52.34           N  
ATOM   3227  CE1 HIS A 416      12.398  15.070  -1.792  1.00 52.34           C  
ATOM   3228  NE2 HIS A 416      11.625  14.922  -2.852  1.00 52.34           N  
ATOM   3229  N   LEU A 417      11.484  11.031   1.960  1.00 55.88           N  
ATOM   3230  CA  LEU A 417      12.711  10.914   2.738  1.00 55.88           C  
ATOM   3231  C   LEU A 417      13.023   9.445   3.033  1.00 55.88           C  
ATOM   3232  CB  LEU A 417      12.602  11.695   4.047  1.00 55.88           C  
ATOM   3233  O   LEU A 417      12.453   8.859   3.953  1.00 55.88           O  
ATOM   3234  CG  LEU A 417      12.609  13.219   3.928  1.00 55.88           C  
ATOM   3235  CD1 LEU A 417      12.125  13.859   5.223  1.00 55.88           C  
ATOM   3236  CD2 LEU A 417      14.008  13.719   3.570  1.00 55.88           C  
ATOM   3237  N   GLU A 418      13.289   8.430   2.146  1.00 48.31           N  
ATOM   3238  CA  GLU A 418      13.195   7.020   1.792  1.00 48.31           C  
ATOM   3239  C   GLU A 418      14.258   6.199   2.514  1.00 48.31           C  
ATOM   3240  CB  GLU A 418      13.328   6.836   0.278  1.00 48.31           C  
ATOM   3241  O   GLU A 418      13.984   5.094   2.990  1.00 48.31           O  
ATOM   3242  CG  GLU A 418      12.859   5.477  -0.220  1.00 48.31           C  
ATOM   3243  CD  GLU A 418      12.930   5.332  -1.732  1.00 48.31           C  
ATOM   3244  OE1 GLU A 418      12.492   4.289  -2.266  1.00 48.31           O  
ATOM   3245  OE2 GLU A 418      13.430   6.273  -2.391  1.00 48.31           O  
ATOM   3246  N   LYS A 419      15.062   6.551   3.631  1.00 49.91           N  
ATOM   3247  CA  LYS A 419      15.844   5.500   4.270  1.00 49.91           C  
ATOM   3248  C   LYS A 419      15.703   5.559   5.789  1.00 49.91           C  
ATOM   3249  CB  LYS A 419      17.312   5.605   3.871  1.00 49.91           C  
ATOM   3250  O   LYS A 419      15.625   4.523   6.453  1.00 49.91           O  
ATOM   3251  CG  LYS A 419      17.672   4.816   2.621  1.00 49.91           C  
ATOM   3252  CD  LYS A 419      19.172   4.852   2.350  1.00 49.91           C  
ATOM   3253  CE  LYS A 419      19.531   4.125   1.062  1.00 49.91           C  
ATOM   3254  NZ  LYS A 419      20.984   4.184   0.775  1.00 49.91           N  
ATOM   3255  N   ARG A 420      15.219   6.516   6.457  1.00 46.59           N  
ATOM   3256  CA  ARG A 420      14.891   6.742   7.859  1.00 46.59           C  
ATOM   3257  C   ARG A 420      13.375   6.789   8.062  1.00 46.59           C  
ATOM   3258  CB  ARG A 420      15.523   8.047   8.359  1.00 46.59           C  
ATOM   3259  O   ARG A 420      12.883   6.477   9.148  1.00 46.59           O  
ATOM   3260  CG  ARG A 420      16.906   7.859   8.977  1.00 46.59           C  
ATOM   3261  CD  ARG A 420      17.531   9.188   9.367  1.00 46.59           C  
ATOM   3262  NE  ARG A 420      17.344   9.469  10.789  1.00 46.59           N  
ATOM   3263  NH1 ARG A 420      18.234  11.602  10.695  1.00 46.59           N  
ATOM   3264  NH2 ARG A 420      17.469  10.758  12.688  1.00 46.59           N  
ATOM   3265  CZ  ARG A 420      17.688  10.609  11.391  1.00 46.59           C  
ATOM   3266  N   ILE A 421      12.500   6.461   7.117  1.00 49.62           N  
ATOM   3267  CA  ILE A 421      11.086   6.801   7.008  1.00 49.62           C  
ATOM   3268  C   ILE A 421      10.258   5.527   6.863  1.00 49.62           C  
ATOM   3269  CB  ILE A 421      10.828   7.750   5.816  1.00 49.62           C  
ATOM   3270  O   ILE A 421       9.078   5.508   7.207  1.00 49.62           O  
ATOM   3271  CG1 ILE A 421      11.414   9.141   6.098  1.00 49.62           C  
ATOM   3272  CG2 ILE A 421       9.328   7.836   5.516  1.00 49.62           C  
ATOM   3273  CD1 ILE A 421      11.328  10.094   4.914  1.00 49.62           C  
ATOM   3274  N   GLU A 422      10.930   4.387   6.406  1.00 50.44           N  
ATOM   3275  CA  GLU A 422      10.102   3.195   6.270  1.00 50.44           C  
ATOM   3276  C   GLU A 422       9.562   2.738   7.621  1.00 50.44           C  
ATOM   3277  CB  GLU A 422      10.891   2.064   5.605  1.00 50.44           C  
ATOM   3278  O   GLU A 422       8.391   2.377   7.738  1.00 50.44           O  
ATOM   3279  CG  GLU A 422      10.984   2.186   4.090  1.00 50.44           C  
ATOM   3280  CD  GLU A 422      11.797   1.075   3.449  1.00 50.44           C  
ATOM   3281  OE1 GLU A 422      11.953   1.078   2.207  1.00 50.44           O  
ATOM   3282  OE2 GLU A 422      12.281   0.194   4.195  1.00 50.44           O  
ATOM   3283  N   ASN A 423      10.406   2.852   8.742  1.00 51.84           N  
ATOM   3284  CA  ASN A 423      10.008   2.539  10.109  1.00 51.84           C  
ATOM   3285  C   ASN A 423       9.117   3.633  10.695  1.00 51.84           C  
ATOM   3286  CB  ASN A 423      11.234   2.318  10.992  1.00 51.84           C  
ATOM   3287  O   ASN A 423       8.156   3.342  11.414  1.00 51.84           O  
ATOM   3288  CG  ASN A 423      10.914   1.544  12.258  1.00 51.84           C  
ATOM   3289  ND2 ASN A 423      11.891   1.449  13.156  1.00 51.84           N  
ATOM   3290  OD1 ASN A 423       9.805   1.034  12.422  1.00 51.84           O  
ATOM   3291  N   LEU A 424       9.344   4.836  10.328  1.00 49.97           N  
ATOM   3292  CA  LEU A 424       8.602   6.012  10.773  1.00 49.97           C  
ATOM   3293  C   LEU A 424       7.254   6.098  10.070  1.00 49.97           C  
ATOM   3294  CB  LEU A 424       9.414   7.285  10.516  1.00 49.97           C  
ATOM   3295  O   LEU A 424       6.254   6.488  10.680  1.00 49.97           O  
ATOM   3296  CG  LEU A 424       8.977   8.531  11.289  1.00 49.97           C  
ATOM   3297  CD1 LEU A 424       9.250   8.352  12.781  1.00 49.97           C  
ATOM   3298  CD2 LEU A 424       9.688   9.773  10.750  1.00 49.97           C  
ATOM   3299  N   ASN A 425       7.172   5.773   8.859  1.00 51.31           N  
ATOM   3300  CA  ASN A 425       5.934   5.676   8.094  1.00 51.31           C  
ATOM   3301  C   ASN A 425       4.980   4.648   8.695  1.00 51.31           C  
ATOM   3302  CB  ASN A 425       6.230   5.328   6.633  1.00 51.31           C  
ATOM   3303  O   ASN A 425       3.777   4.895   8.797  1.00 51.31           O  
ATOM   3304  CG  ASN A 425       5.004   5.426   5.750  1.00 51.31           C  
ATOM   3305  ND2 ASN A 425       5.078   4.824   4.566  1.00 51.31           N  
ATOM   3306  OD1 ASN A 425       3.998   6.031   6.125  1.00 51.31           O  
ATOM   3307  N   LYS A 426       5.492   3.486   9.094  1.00 56.97           N  
ATOM   3308  CA  LYS A 426       4.703   2.441   9.742  1.00 56.97           C  
ATOM   3309  C   LYS A 426       4.203   2.893  11.109  1.00 56.97           C  
ATOM   3310  CB  LYS A 426       5.523   1.157   9.883  1.00 56.97           C  
ATOM   3311  O   LYS A 426       3.055   2.627  11.477  1.00 56.97           O  
ATOM   3312  CG  LYS A 426       5.695   0.389   8.578  1.00 56.97           C  
ATOM   3313  CD  LYS A 426       6.430  -0.928   8.797  1.00 56.97           C  
ATOM   3314  CE  LYS A 426       6.676  -1.660   7.488  1.00 56.97           C  
ATOM   3315  NZ  LYS A 426       7.473  -2.906   7.688  1.00 56.97           N  
ATOM   3316  N   LYS A 427       5.055   3.541  11.867  1.00 55.38           N  
ATOM   3317  CA  LYS A 427       4.719   4.062  13.188  1.00 55.38           C  
ATOM   3318  C   LYS A 427       3.705   5.199  13.094  1.00 55.38           C  
ATOM   3319  CB  LYS A 427       5.980   4.547  13.906  1.00 55.38           C  
ATOM   3320  O   LYS A 427       2.785   5.289  13.906  1.00 55.38           O  
ATOM   3321  CG  LYS A 427       6.793   3.434  14.555  1.00 55.38           C  
ATOM   3322  CD  LYS A 427       7.992   3.982  15.312  1.00 55.38           C  
ATOM   3323  CE  LYS A 427       8.891   2.865  15.828  1.00 55.38           C  
ATOM   3324  NZ  LYS A 427      10.125   3.398  16.484  1.00 55.38           N  
ATOM   3325  N   VAL A 428       3.869   6.078  12.188  1.00 62.59           N  
ATOM   3326  CA  VAL A 428       2.957   7.191  11.938  1.00 62.59           C  
ATOM   3327  C   VAL A 428       1.607   6.652  11.461  1.00 62.59           C  
ATOM   3328  CB  VAL A 428       3.533   8.172  10.891  1.00 62.59           C  
ATOM   3329  O   VAL A 428       0.558   7.098  11.930  1.00 62.59           O  
ATOM   3330  CG1 VAL A 428       2.479   9.195  10.469  1.00 62.59           C  
ATOM   3331  CG2 VAL A 428       4.770   8.875  11.445  1.00 62.59           C  
ATOM   3332  N   ASP A 429       1.613   5.672  10.523  1.00 64.56           N  
ATOM   3333  CA  ASP A 429       0.388   5.027  10.062  1.00 64.56           C  
ATOM   3334  C   ASP A 429      -0.339   4.336  11.211  1.00 64.56           C  
ATOM   3335  CB  ASP A 429       0.698   4.016   8.953  1.00 64.56           C  
ATOM   3336  O   ASP A 429      -1.562   4.434  11.328  1.00 64.56           O  
ATOM   3337  CG  ASP A 429       0.992   4.672   7.617  1.00 64.56           C  
ATOM   3338  OD1 ASP A 429       0.697   5.875   7.453  1.00 64.56           O  
ATOM   3339  OD2 ASP A 429       1.520   3.980   6.723  1.00 64.56           O  
ATOM   3340  N   ASP A 430       0.414   3.729  12.047  1.00 67.94           N  
ATOM   3341  CA  ASP A 430      -0.130   3.041  13.211  1.00 67.94           C  
ATOM   3342  C   ASP A 430      -0.692   4.039  14.219  1.00 67.94           C  
ATOM   3343  CB  ASP A 430       0.943   2.172  13.867  1.00 67.94           C  
ATOM   3344  O   ASP A 430      -1.755   3.807  14.805  1.00 67.94           O  
ATOM   3345  CG  ASP A 430       1.160   0.852  13.148  1.00 67.94           C  
ATOM   3346  OD1 ASP A 430       0.385   0.526  12.227  1.00 67.94           O  
ATOM   3347  OD2 ASP A 430       2.113   0.129  13.516  1.00 67.94           O  
ATOM   3348  N   GLY A 431       0.015   5.109  14.539  1.00 69.69           N  
ATOM   3349  CA  GLY A 431      -0.451   6.168  15.414  1.00 69.69           C  
ATOM   3350  C   GLY A 431      -1.733   6.820  14.938  1.00 69.69           C  
ATOM   3351  O   GLY A 431      -2.641   7.078  15.727  1.00 69.69           O  
ATOM   3352  N   PHE A 432      -1.791   7.035  13.711  1.00 73.81           N  
ATOM   3353  CA  PHE A 432      -2.977   7.621  13.094  1.00 73.81           C  
ATOM   3354  C   PHE A 432      -4.172   6.688  13.234  1.00 73.81           C  
ATOM   3355  CB  PHE A 432      -2.721   7.934  11.617  1.00 73.81           C  
ATOM   3356  O   PHE A 432      -5.285   7.129  13.531  1.00 73.81           O  
ATOM   3357  CG  PHE A 432      -1.795   9.094  11.398  1.00 73.81           C  
ATOM   3358  CD1 PHE A 432      -2.010  10.305  12.039  1.00 73.81           C  
ATOM   3359  CD2 PHE A 432      -0.708   8.977  10.539  1.00 73.81           C  
ATOM   3360  CE1 PHE A 432      -1.154  11.391  11.836  1.00 73.81           C  
ATOM   3361  CE2 PHE A 432       0.152  10.055  10.328  1.00 73.81           C  
ATOM   3362  CZ  PHE A 432      -0.074  11.258  10.977  1.00 73.81           C  
ATOM   3363  N   LEU A 433      -3.957   5.520  12.953  1.00 78.94           N  
ATOM   3364  CA  LEU A 433      -5.000   4.504  13.047  1.00 78.94           C  
ATOM   3365  C   LEU A 433      -5.504   4.371  14.484  1.00 78.94           C  
ATOM   3366  CB  LEU A 433      -4.480   3.154  12.547  1.00 78.94           C  
ATOM   3367  O   LEU A 433      -6.707   4.230  14.711  1.00 78.94           O  
ATOM   3368  CG  LEU A 433      -5.500   2.014  12.492  1.00 78.94           C  
ATOM   3369  CD1 LEU A 433      -6.582   2.318  11.461  1.00 78.94           C  
ATOM   3370  CD2 LEU A 433      -4.805   0.693  12.180  1.00 78.94           C  
ATOM   3371  N   ASP A 434      -4.668   4.430  15.398  1.00 78.25           N  
ATOM   3372  CA  ASP A 434      -5.020   4.352  16.812  1.00 78.25           C  
ATOM   3373  C   ASP A 434      -5.871   5.547  17.234  1.00 78.25           C  
ATOM   3374  CB  ASP A 434      -3.758   4.273  17.672  1.00 78.25           C  
ATOM   3375  O   ASP A 434      -6.855   5.391  17.953  1.00 78.25           O  
ATOM   3376  CG  ASP A 434      -3.086   2.914  17.625  1.00 78.25           C  
ATOM   3377  OD1 ASP A 434      -3.730   1.931  17.203  1.00 78.25           O  
ATOM   3378  OD2 ASP A 434      -1.899   2.824  18.016  1.00 78.25           O  
ATOM   3379  N   VAL A 435      -5.469   6.656  16.859  1.00 73.19           N  
ATOM   3380  CA  VAL A 435      -6.203   7.871  17.188  1.00 73.19           C  
ATOM   3381  C   VAL A 435      -7.598   7.820  16.562  1.00 73.19           C  
ATOM   3382  CB  VAL A 435      -5.453   9.133  16.703  1.00 73.19           C  
ATOM   3383  O   VAL A 435      -8.594   8.133  17.219  1.00 73.19           O  
ATOM   3384  CG1 VAL A 435      -6.324  10.383  16.891  1.00 73.19           C  
ATOM   3385  CG2 VAL A 435      -4.133   9.289  17.453  1.00 73.19           C  
ATOM   3386  N   TRP A 436      -7.578   7.453  15.312  1.00 80.50           N  
ATOM   3387  CA  TRP A 436      -8.852   7.305  14.617  1.00 80.50           C  
ATOM   3388  C   TRP A 436      -9.742   6.293  15.320  1.00 80.50           C  
ATOM   3389  CB  TRP A 436      -8.617   6.879  13.164  1.00 80.50           C  
ATOM   3390  O   TRP A 436     -10.938   6.535  15.516  1.00 80.50           O  
ATOM   3391  CG  TRP A 436      -9.867   6.445  12.453  1.00 80.50           C  
ATOM   3392  CD1 TRP A 436     -10.211   5.172  12.094  1.00 80.50           C  
ATOM   3393  CD2 TRP A 436     -10.938   7.289  12.008  1.00 80.50           C  
ATOM   3394  CE2 TRP A 436     -11.891   6.457  11.383  1.00 80.50           C  
ATOM   3395  CE3 TRP A 436     -11.172   8.664  12.070  1.00 80.50           C  
ATOM   3396  NE1 TRP A 436     -11.430   5.172  11.453  1.00 80.50           N  
ATOM   3397  CH2 TRP A 436     -13.281   8.312  10.914  1.00 80.50           C  
ATOM   3398  CZ2 TRP A 436     -13.078   6.961  10.836  1.00 80.50           C  
ATOM   3399  CZ3 TRP A 436     -12.352   9.164  11.523  1.00 80.50           C  
ATOM   3400  N   THR A 437      -9.188   5.188  15.570  1.00 82.62           N  
ATOM   3401  CA  THR A 437      -9.922   4.125  16.250  1.00 82.62           C  
ATOM   3402  C   THR A 437     -10.492   4.629  17.578  1.00 82.62           C  
ATOM   3403  CB  THR A 437      -9.023   2.902  16.516  1.00 82.62           C  
ATOM   3404  O   THR A 437     -11.648   4.363  17.906  1.00 82.62           O  
ATOM   3405  CG2 THR A 437      -9.789   1.794  17.219  1.00 82.62           C  
ATOM   3406  OG1 THR A 437      -8.531   2.404  15.266  1.00 82.62           O  
ATOM   3407  N   TYR A 438      -9.797   5.344  18.328  1.00 80.12           N  
ATOM   3408  CA  TYR A 438     -10.242   5.918  19.578  1.00 80.12           C  
ATOM   3409  C   TYR A 438     -11.398   6.895  19.359  1.00 80.12           C  
ATOM   3410  CB  TYR A 438      -9.086   6.629  20.297  1.00 80.12           C  
ATOM   3411  O   TYR A 438     -12.375   6.883  20.109  1.00 80.12           O  
ATOM   3412  CG  TYR A 438      -8.164   5.695  21.031  1.00 80.12           C  
ATOM   3413  CD1 TYR A 438      -8.633   4.934  22.109  1.00 80.12           C  
ATOM   3414  CD2 TYR A 438      -6.824   5.578  20.672  1.00 80.12           C  
ATOM   3415  CE1 TYR A 438      -7.781   4.070  22.797  1.00 80.12           C  
ATOM   3416  CE2 TYR A 438      -5.969   4.719  21.359  1.00 80.12           C  
ATOM   3417  OH  TYR A 438      -5.613   3.121  23.094  1.00 80.12           O  
ATOM   3418  CZ  TYR A 438      -6.457   3.971  22.422  1.00 80.12           C  
ATOM   3419  N   ASN A 439     -11.234   7.758  18.469  1.00 78.06           N  
ATOM   3420  CA  ASN A 439     -12.273   8.734  18.156  1.00 78.06           C  
ATOM   3421  C   ASN A 439     -13.578   8.055  17.734  1.00 78.06           C  
ATOM   3422  CB  ASN A 439     -11.797   9.695  17.062  1.00 78.06           C  
ATOM   3423  O   ASN A 439     -14.656   8.492  18.125  1.00 78.06           O  
ATOM   3424  CG  ASN A 439     -10.797  10.711  17.562  1.00 78.06           C  
ATOM   3425  ND2 ASN A 439     -10.031  11.305  16.656  1.00 78.06           N  
ATOM   3426  OD1 ASN A 439     -10.703  10.961  18.781  1.00 78.06           O  
ATOM   3427  N   ALA A 440     -13.406   7.117  16.906  1.00 79.69           N  
ATOM   3428  CA  ALA A 440     -14.570   6.359  16.469  1.00 79.69           C  
ATOM   3429  C   ALA A 440     -15.273   5.688  17.641  1.00 79.69           C  
ATOM   3430  CB  ALA A 440     -14.164   5.320  15.422  1.00 79.69           C  
ATOM   3431  O   ALA A 440     -16.500   5.734  17.750  1.00 79.69           O  
ATOM   3432  N   GLU A 441     -14.508   5.055  18.516  1.00 83.50           N  
ATOM   3433  CA  GLU A 441     -15.055   4.418  19.719  1.00 83.50           C  
ATOM   3434  C   GLU A 441     -15.734   5.434  20.625  1.00 83.50           C  
ATOM   3435  CB  GLU A 441     -13.953   3.676  20.484  1.00 83.50           C  
ATOM   3436  O   GLU A 441     -16.797   5.168  21.172  1.00 83.50           O  
ATOM   3437  CG  GLU A 441     -13.500   2.389  19.812  1.00 83.50           C  
ATOM   3438  CD  GLU A 441     -12.406   1.664  20.578  1.00 83.50           C  
ATOM   3439  OE1 GLU A 441     -11.984   0.568  20.141  1.00 83.50           O  
ATOM   3440  OE2 GLU A 441     -11.977   2.195  21.625  1.00 83.50           O  
ATOM   3441  N   LEU A 442     -15.125   6.508  20.812  1.00 81.56           N  
ATOM   3442  CA  LEU A 442     -15.680   7.578  21.641  1.00 81.56           C  
ATOM   3443  C   LEU A 442     -17.016   8.055  21.094  1.00 81.56           C  
ATOM   3444  CB  LEU A 442     -14.695   8.750  21.719  1.00 81.56           C  
ATOM   3445  O   LEU A 442     -17.953   8.297  21.844  1.00 81.56           O  
ATOM   3446  CG  LEU A 442     -15.125   9.938  22.594  1.00 81.56           C  
ATOM   3447  CD1 LEU A 442     -15.367   9.484  24.031  1.00 81.56           C  
ATOM   3448  CD2 LEU A 442     -14.078  11.039  22.547  1.00 81.56           C  
ATOM   3449  N   LEU A 443     -17.062   8.344  19.859  1.00 76.62           N  
ATOM   3450  CA  LEU A 443     -18.297   8.773  19.203  1.00 76.62           C  
ATOM   3451  C   LEU A 443     -19.438   7.797  19.500  1.00 76.62           C  
ATOM   3452  CB  LEU A 443     -18.094   8.891  17.703  1.00 76.62           C  
ATOM   3453  O   LEU A 443     -20.547   8.211  19.844  1.00 76.62           O  
ATOM   3454  CG  LEU A 443     -19.281   9.414  16.891  1.00 76.62           C  
ATOM   3455  CD1 LEU A 443     -19.516  10.891  17.188  1.00 76.62           C  
ATOM   3456  CD2 LEU A 443     -19.047   9.195  15.398  1.00 76.62           C  
ATOM   3457  N   VAL A 444     -19.156   6.555  19.312  1.00 79.94           N  
ATOM   3458  CA  VAL A 444     -20.156   5.520  19.562  1.00 79.94           C  
ATOM   3459  C   VAL A 444     -20.562   5.523  21.031  1.00 79.94           C  
ATOM   3460  CB  VAL A 444     -19.641   4.121  19.156  1.00 79.94           C  
ATOM   3461  O   VAL A 444     -21.734   5.410  21.359  1.00 79.94           O  
ATOM   3462  CG1 VAL A 444     -20.625   3.033  19.578  1.00 79.94           C  
ATOM   3463  CG2 VAL A 444     -19.391   4.059  17.641  1.00 79.94           C  
ATOM   3464  N   LEU A 445     -19.625   5.645  21.938  1.00 82.62           N  
ATOM   3465  CA  LEU A 445     -19.875   5.707  23.359  1.00 82.62           C  
ATOM   3466  C   LEU A 445     -20.812   6.867  23.688  1.00 82.62           C  
ATOM   3467  CB  LEU A 445     -18.578   5.855  24.141  1.00 82.62           C  
ATOM   3468  O   LEU A 445     -21.750   6.711  24.484  1.00 82.62           O  
ATOM   3469  CG  LEU A 445     -17.641   4.641  24.156  1.00 82.62           C  
ATOM   3470  CD1 LEU A 445     -16.328   4.984  24.828  1.00 82.62           C  
ATOM   3471  CD2 LEU A 445     -18.312   3.457  24.844  1.00 82.62           C  
ATOM   3472  N   LEU A 446     -20.547   8.008  23.188  1.00 75.00           N  
ATOM   3473  CA  LEU A 446     -21.359   9.195  23.422  1.00 75.00           C  
ATOM   3474  C   LEU A 446     -22.781   8.992  22.906  1.00 75.00           C  
ATOM   3475  CB  LEU A 446     -20.734  10.414  22.734  1.00 75.00           C  
ATOM   3476  O   LEU A 446     -23.750   9.398  23.562  1.00 75.00           O  
ATOM   3477  CG  LEU A 446     -19.484  10.992  23.406  1.00 75.00           C  
ATOM   3478  CD1 LEU A 446     -18.828  12.031  22.500  1.00 75.00           C  
ATOM   3479  CD2 LEU A 446     -19.844  11.602  24.766  1.00 75.00           C  
ATOM   3480  N   GLU A 447     -22.922   8.406  21.719  1.00 76.31           N  
ATOM   3481  CA  GLU A 447     -24.234   8.125  21.156  1.00 76.31           C  
ATOM   3482  C   GLU A 447     -25.016   7.145  22.016  1.00 76.31           C  
ATOM   3483  CB  GLU A 447     -24.094   7.578  19.734  1.00 76.31           C  
ATOM   3484  O   GLU A 447     -26.219   7.293  22.203  1.00 76.31           O  
ATOM   3485  CG  GLU A 447     -25.422   7.473  18.984  1.00 76.31           C  
ATOM   3486  CD  GLU A 447     -26.125   8.812  18.812  1.00 76.31           C  
ATOM   3487  OE1 GLU A 447     -27.359   8.820  18.594  1.00 76.31           O  
ATOM   3488  OE2 GLU A 447     -25.438   9.852  18.906  1.00 76.31           O  
ATOM   3489  N   ASN A 448     -24.375   6.117  22.469  1.00 80.19           N  
ATOM   3490  CA  ASN A 448     -25.000   5.156  23.359  1.00 80.19           C  
ATOM   3491  C   ASN A 448     -25.500   5.828  24.641  1.00 80.19           C  
ATOM   3492  CB  ASN A 448     -24.031   4.023  23.703  1.00 80.19           C  
ATOM   3493  O   ASN A 448     -26.609   5.535  25.109  1.00 80.19           O  
ATOM   3494  CG  ASN A 448     -23.906   3.010  22.594  1.00 80.19           C  
ATOM   3495  ND2 ASN A 448     -22.828   2.232  22.609  1.00 80.19           N  
ATOM   3496  OD1 ASN A 448     -24.766   2.924  21.703  1.00 80.19           O  
ATOM   3497  N   GLU A 449     -24.625   6.746  25.188  1.00 75.56           N  
ATOM   3498  CA  GLU A 449     -25.031   7.484  26.391  1.00 75.56           C  
ATOM   3499  C   GLU A 449     -26.266   8.336  26.125  1.00 75.56           C  
ATOM   3500  CB  GLU A 449     -23.891   8.367  26.891  1.00 75.56           C  
ATOM   3501  O   GLU A 449     -27.203   8.352  26.938  1.00 75.56           O  
ATOM   3502  CG  GLU A 449     -24.172   9.055  28.219  1.00 75.56           C  
ATOM   3503  CD  GLU A 449     -23.969   8.141  29.406  1.00 75.56           C  
ATOM   3504  OE1 GLU A 449     -24.438   8.492  30.516  1.00 75.56           O  
ATOM   3505  OE2 GLU A 449     -23.359   7.066  29.234  1.00 75.56           O  
ATOM   3506  N   ARG A 450     -26.156   9.023  25.109  1.00 71.81           N  
ATOM   3507  CA  ARG A 450     -27.266   9.898  24.734  1.00 71.81           C  
ATOM   3508  C   ARG A 450     -28.547   9.109  24.562  1.00 71.81           C  
ATOM   3509  CB  ARG A 450     -26.938  10.648  23.438  1.00 71.81           C  
ATOM   3510  O   ARG A 450     -29.609   9.523  25.047  1.00 71.81           O  
ATOM   3511  CG  ARG A 450     -28.016  11.609  22.984  1.00 71.81           C  
ATOM   3512  CD  ARG A 450     -27.672  12.281  21.672  1.00 71.81           C  
ATOM   3513  NE  ARG A 450     -28.766  13.117  21.172  1.00 71.81           N  
ATOM   3514  NH1 ARG A 450     -27.531  14.117  19.500  1.00 71.81           N  
ATOM   3515  NH2 ARG A 450     -29.734  14.680  19.797  1.00 71.81           N  
ATOM   3516  CZ  ARG A 450     -28.672  13.969  20.156  1.00 71.81           C  
ATOM   3517  N   THR A 451     -28.562   8.039  23.812  1.00 67.94           N  
ATOM   3518  CA  THR A 451     -29.719   7.184  23.531  1.00 67.94           C  
ATOM   3519  C   THR A 451     -30.281   6.605  24.812  1.00 67.94           C  
ATOM   3520  CB  THR A 451     -29.344   6.039  22.578  1.00 67.94           C  
ATOM   3521  O   THR A 451     -31.500   6.629  25.031  1.00 67.94           O  
ATOM   3522  CG2 THR A 451     -30.547   5.168  22.250  1.00 67.94           C  
ATOM   3523  OG1 THR A 451     -28.828   6.594  21.344  1.00 67.94           O  
ATOM   3524  N   LEU A 452     -29.438   6.113  25.609  1.00 72.75           N  
ATOM   3525  CA  LEU A 452     -29.891   5.500  26.859  1.00 72.75           C  
ATOM   3526  C   LEU A 452     -30.406   6.555  27.828  1.00 72.75           C  
ATOM   3527  CB  LEU A 452     -28.750   4.719  27.516  1.00 72.75           C  
ATOM   3528  O   LEU A 452     -31.422   6.336  28.516  1.00 72.75           O  
ATOM   3529  CG  LEU A 452     -28.297   3.449  26.781  1.00 72.75           C  
ATOM   3530  CD1 LEU A 452     -27.094   2.826  27.500  1.00 72.75           C  
ATOM   3531  CD2 LEU A 452     -29.438   2.451  26.688  1.00 72.75           C  
ATOM   3532  N   ASP A 453     -29.750   7.711  28.000  1.00 72.38           N  
ATOM   3533  CA  ASP A 453     -30.156   8.805  28.875  1.00 72.38           C  
ATOM   3534  C   ASP A 453     -31.500   9.383  28.438  1.00 72.38           C  
ATOM   3535  CB  ASP A 453     -29.094   9.898  28.906  1.00 72.38           C  
ATOM   3536  O   ASP A 453     -32.344   9.750  29.266  1.00 72.38           O  
ATOM   3537  CG  ASP A 453     -27.891   9.539  29.766  1.00 72.38           C  
ATOM   3538  OD1 ASP A 453     -27.969   8.547  30.531  1.00 72.38           O  
ATOM   3539  OD2 ASP A 453     -26.875  10.258  29.688  1.00 72.38           O  
ATOM   3540  N   PHE A 454     -31.641   9.586  27.203  1.00 66.19           N  
ATOM   3541  CA  PHE A 454     -32.906  10.102  26.656  1.00 66.19           C  
ATOM   3542  C   PHE A 454     -34.062   9.195  27.031  1.00 66.19           C  
ATOM   3543  CB  PHE A 454     -32.812  10.227  25.141  1.00 66.19           C  
ATOM   3544  O   PHE A 454     -35.125   9.672  27.469  1.00 66.19           O  
ATOM   3545  CG  PHE A 454     -34.031  10.789  24.500  1.00 66.19           C  
ATOM   3546  CD1 PHE A 454     -34.938   9.961  23.844  1.00 66.19           C  
ATOM   3547  CD2 PHE A 454     -34.312  12.148  24.562  1.00 66.19           C  
ATOM   3548  CE1 PHE A 454     -36.094  10.477  23.250  1.00 66.19           C  
ATOM   3549  CE2 PHE A 454     -35.469  12.672  23.969  1.00 66.19           C  
ATOM   3550  CZ  PHE A 454     -36.344  11.836  23.312  1.00 66.19           C  
ATOM   3551  N   HIS A 455     -33.844   7.922  26.844  1.00 65.69           N  
ATOM   3552  CA  HIS A 455     -34.906   6.957  27.188  1.00 65.69           C  
ATOM   3553  C   HIS A 455     -35.156   6.949  28.688  1.00 65.69           C  
ATOM   3554  CB  HIS A 455     -34.500   5.559  26.719  1.00 65.69           C  
ATOM   3555  O   HIS A 455     -36.312   6.871  29.109  1.00 65.69           O  
ATOM   3556  CG  HIS A 455     -34.594   5.375  25.234  1.00 65.69           C  
ATOM   3557  CD2 HIS A 455     -33.625   5.145  24.312  1.00 65.69           C  
ATOM   3558  ND1 HIS A 455     -35.781   5.418  24.547  1.00 65.69           N  
ATOM   3559  CE1 HIS A 455     -35.531   5.227  23.266  1.00 65.69           C  
ATOM   3560  NE2 HIS A 455     -34.250   5.059  23.094  1.00 65.69           N  
ATOM   3561  N   ASP A 456     -34.156   6.992  29.484  1.00 66.56           N  
ATOM   3562  CA  ASP A 456     -34.281   7.035  30.938  1.00 66.56           C  
ATOM   3563  C   ASP A 456     -35.031   8.281  31.391  1.00 66.56           C  
ATOM   3564  CB  ASP A 456     -32.906   6.992  31.594  1.00 66.56           C  
ATOM   3565  O   ASP A 456     -35.875   8.219  32.312  1.00 66.56           O  
ATOM   3566  CG  ASP A 456     -32.281   5.602  31.594  1.00 66.56           C  
ATOM   3567  OD1 ASP A 456     -33.000   4.625  31.266  1.00 66.56           O  
ATOM   3568  OD2 ASP A 456     -31.094   5.484  31.922  1.00 66.56           O  
ATOM   3569  N   SER A 457     -34.750   9.398  30.781  1.00 66.31           N  
ATOM   3570  CA  SER A 457     -35.438  10.648  31.094  1.00 66.31           C  
ATOM   3571  C   SER A 457     -36.906  10.562  30.781  1.00 66.31           C  
ATOM   3572  CB  SER A 457     -34.812  11.812  30.328  1.00 66.31           C  
ATOM   3573  O   SER A 457     -37.750  11.070  31.531  1.00 66.31           O  
ATOM   3574  OG  SER A 457     -35.000  11.656  28.938  1.00 66.31           O  
ATOM   3575  N   ASN A 458     -37.250  10.008  29.641  1.00 66.50           N  
ATOM   3576  CA  ASN A 458     -38.656   9.820  29.250  1.00 66.50           C  
ATOM   3577  C   ASN A 458     -39.406   8.930  30.219  1.00 66.50           C  
ATOM   3578  CB  ASN A 458     -38.719   9.242  27.828  1.00 66.50           C  
ATOM   3579  O   ASN A 458     -40.531   9.203  30.562  1.00 66.50           O  
ATOM   3580  CG  ASN A 458     -38.406  10.273  26.766  1.00 66.50           C  
ATOM   3581  ND2 ASN A 458     -38.031   9.797  25.578  1.00 66.50           N  
ATOM   3582  OD1 ASN A 458     -38.469  11.477  27.000  1.00 66.50           O  
ATOM   3583  N   VAL A 459     -38.750   7.832  30.594  1.00 64.81           N  
ATOM   3584  CA  VAL A 459     -39.344   6.906  31.562  1.00 64.81           C  
ATOM   3585  C   VAL A 459     -39.531   7.609  32.906  1.00 64.81           C  
ATOM   3586  CB  VAL A 459     -38.469   5.645  31.750  1.00 64.81           C  
ATOM   3587  O   VAL A 459     -40.594   7.449  33.531  1.00 64.81           O  
ATOM   3588  CG1 VAL A 459     -39.000   4.773  32.875  1.00 64.81           C  
ATOM   3589  CG2 VAL A 459     -38.375   4.852  30.438  1.00 64.81           C  
ATOM   3590  N   LYS A 460     -38.562   8.367  33.344  1.00 67.38           N  
ATOM   3591  CA  LYS A 460     -38.656   9.141  34.562  1.00 67.38           C  
ATOM   3592  C   LYS A 460     -39.812  10.141  34.500  1.00 67.38           C  
ATOM   3593  CB  LYS A 460     -37.344   9.867  34.844  1.00 67.38           C  
ATOM   3594  O   LYS A 460     -40.531  10.305  35.469  1.00 67.38           O  
ATOM   3595  CG  LYS A 460     -37.281  10.586  36.188  1.00 67.38           C  
ATOM   3596  CD  LYS A 460     -35.938  11.227  36.438  1.00 67.38           C  
ATOM   3597  CE  LYS A 460     -35.875  11.977  37.750  1.00 67.38           C  
ATOM   3598  NZ  LYS A 460     -34.562  12.609  38.000  1.00 67.38           N  
ATOM   3599  N   ASN A 461     -39.875  10.859  33.406  1.00 70.56           N  
ATOM   3600  CA  ASN A 461     -40.969  11.805  33.219  1.00 70.56           C  
ATOM   3601  C   ASN A 461     -42.344  11.117  33.312  1.00 70.56           C  
ATOM   3602  CB  ASN A 461     -40.844  12.500  31.859  1.00 70.56           C  
ATOM   3603  O   ASN A 461     -43.281  11.656  33.906  1.00 70.56           O  
ATOM   3604  CG  ASN A 461     -41.781  13.688  31.703  1.00 70.56           C  
ATOM   3605  ND2 ASN A 461     -41.688  14.367  30.562  1.00 70.56           N  
ATOM   3606  OD1 ASN A 461     -42.562  13.984  32.594  1.00 70.56           O  
ATOM   3607  N   LEU A 462     -42.406  10.000  32.688  1.00 72.25           N  
ATOM   3608  CA  LEU A 462     -43.625   9.195  32.719  1.00 72.25           C  
ATOM   3609  C   LEU A 462     -43.938   8.750  34.156  1.00 72.25           C  
ATOM   3610  CB  LEU A 462     -43.500   7.969  31.812  1.00 72.25           C  
ATOM   3611  O   LEU A 462     -45.094   8.781  34.594  1.00 72.25           O  
ATOM   3612  CG  LEU A 462     -44.750   7.109  31.656  1.00 72.25           C  
ATOM   3613  CD1 LEU A 462     -45.906   7.941  31.109  1.00 72.25           C  
ATOM   3614  CD2 LEU A 462     -44.469   5.910  30.766  1.00 72.25           C  
ATOM   3615  N   TYR A 463     -42.938   8.258  34.781  1.00 70.81           N  
ATOM   3616  CA  TYR A 463     -43.062   7.855  36.188  1.00 70.81           C  
ATOM   3617  C   TYR A 463     -43.594   9.000  37.031  1.00 70.81           C  
ATOM   3618  CB  TYR A 463     -41.719   7.395  36.750  1.00 70.81           C  
ATOM   3619  O   TYR A 463     -44.500   8.812  37.844  1.00 70.81           O  
ATOM   3620  CG  TYR A 463     -41.719   7.113  38.219  1.00 70.81           C  
ATOM   3621  CD1 TYR A 463     -41.281   8.086  39.125  1.00 70.81           C  
ATOM   3622  CD2 TYR A 463     -42.125   5.883  38.719  1.00 70.81           C  
ATOM   3623  CE1 TYR A 463     -41.281   7.832  40.500  1.00 70.81           C  
ATOM   3624  CE2 TYR A 463     -42.125   5.621  40.094  1.00 70.81           C  
ATOM   3625  OH  TYR A 463     -41.719   6.344  42.312  1.00 70.81           O  
ATOM   3626  CZ  TYR A 463     -41.719   6.598  40.969  1.00 70.81           C  
ATOM   3627  N   GLU A 464     -43.000  10.195  36.938  1.00 78.69           N  
ATOM   3628  CA  GLU A 464     -43.406  11.375  37.688  1.00 78.69           C  
ATOM   3629  C   GLU A 464     -44.844  11.773  37.344  1.00 78.69           C  
ATOM   3630  CB  GLU A 464     -42.469  12.547  37.406  1.00 78.69           C  
ATOM   3631  O   GLU A 464     -45.594  12.188  38.250  1.00 78.69           O  
ATOM   3632  CG  GLU A 464     -41.094  12.383  38.000  1.00 78.69           C  
ATOM   3633  CD  GLU A 464     -41.094  12.297  39.531  1.00 78.69           C  
ATOM   3634  OE1 GLU A 464     -40.156  11.750  40.094  1.00 78.69           O  
ATOM   3635  OE2 GLU A 464     -42.094  12.773  40.125  1.00 78.69           O  
ATOM   3636  N   LYS A 465     -45.250  11.719  36.125  1.00 81.00           N  
ATOM   3637  CA  LYS A 465     -46.594  12.000  35.688  1.00 81.00           C  
ATOM   3638  C   LYS A 465     -47.594  11.047  36.344  1.00 81.00           C  
ATOM   3639  CB  LYS A 465     -46.688  11.906  34.156  1.00 81.00           C  
ATOM   3640  O   LYS A 465     -48.656  11.477  36.812  1.00 81.00           O  
ATOM   3641  CG  LYS A 465     -48.031  12.391  33.594  1.00 81.00           C  
ATOM   3642  CD  LYS A 465     -48.000  12.375  32.062  1.00 81.00           C  
ATOM   3643  CE  LYS A 465     -49.344  12.828  31.500  1.00 81.00           C  
ATOM   3644  NZ  LYS A 465     -49.312  12.867  30.000  1.00 81.00           N  
ATOM   3645  N   VAL A 466     -47.250   9.734  36.281  1.00 78.75           N  
ATOM   3646  CA  VAL A 466     -48.125   8.695  36.875  1.00 78.75           C  
ATOM   3647  C   VAL A 466     -48.188   8.859  38.375  1.00 78.75           C  
ATOM   3648  CB  VAL A 466     -47.594   7.277  36.500  1.00 78.75           C  
ATOM   3649  O   VAL A 466     -49.250   8.719  38.969  1.00 78.75           O  
ATOM   3650  CG1 VAL A 466     -48.344   6.215  37.312  1.00 78.75           C  
ATOM   3651  CG2 VAL A 466     -47.719   7.023  35.000  1.00 78.75           C  
ATOM   3652  N   ARG A 467     -47.062   9.148  38.938  1.00 81.81           N  
ATOM   3653  CA  ARG A 467     -47.000   9.422  40.375  1.00 81.81           C  
ATOM   3654  C   ARG A 467     -47.906  10.586  40.750  1.00 81.81           C  
ATOM   3655  CB  ARG A 467     -45.562   9.719  40.812  1.00 81.81           C  
ATOM   3656  O   ARG A 467     -48.625  10.516  41.781  1.00 81.81           O  
ATOM   3657  CG  ARG A 467     -45.375   9.953  42.281  1.00 81.81           C  
ATOM   3658  CD  ARG A 467     -43.938  10.266  42.656  1.00 81.81           C  
ATOM   3659  NE  ARG A 467     -43.781  10.539  44.094  1.00 81.81           N  
ATOM   3660  NH1 ARG A 467     -41.500  10.922  43.969  1.00 81.81           N  
ATOM   3661  NH2 ARG A 467     -42.594  11.070  45.969  1.00 81.81           N  
ATOM   3662  CZ  ARG A 467     -42.625  10.844  44.688  1.00 81.81           C  
ATOM   3663  N   SER A 468     -47.906  11.625  40.000  1.00 86.69           N  
ATOM   3664  CA  SER A 468     -48.688  12.820  40.219  1.00 86.69           C  
ATOM   3665  C   SER A 468     -50.188  12.516  40.062  1.00 86.69           C  
ATOM   3666  CB  SER A 468     -48.281  13.938  39.250  1.00 86.69           C  
ATOM   3667  O   SER A 468     -51.031  13.047  40.812  1.00 86.69           O  
ATOM   3668  OG  SER A 468     -49.156  15.062  39.406  1.00 86.69           O  
ATOM   3669  N   GLN A 469     -50.562  11.664  39.156  1.00 85.50           N  
ATOM   3670  CA  GLN A 469     -51.938  11.281  38.844  1.00 85.50           C  
ATOM   3671  C   GLN A 469     -52.500  10.406  39.969  1.00 85.50           C  
ATOM   3672  CB  GLN A 469     -52.000  10.547  37.500  1.00 85.50           C  
ATOM   3673  O   GLN A 469     -53.656  10.594  40.375  1.00 85.50           O  
ATOM   3674  CG  GLN A 469     -51.844  11.461  36.312  1.00 85.50           C  
ATOM   3675  CD  GLN A 469     -52.062  10.734  35.000  1.00 85.50           C  
ATOM   3676  NE2 GLN A 469     -52.469  11.477  33.969  1.00 85.50           N  
ATOM   3677  OE1 GLN A 469     -51.906   9.516  34.906  1.00 85.50           O  
ATOM   3678  N   LEU A 470     -51.688   9.367  40.438  1.00 84.81           N  
ATOM   3679  CA  LEU A 470     -52.125   8.336  41.375  1.00 84.81           C  
ATOM   3680  C   LEU A 470     -52.062   8.836  42.812  1.00 84.81           C  
ATOM   3681  CB  LEU A 470     -51.250   7.082  41.219  1.00 84.81           C  
ATOM   3682  O   LEU A 470     -52.844   8.391  43.656  1.00 84.81           O  
ATOM   3683  CG  LEU A 470     -51.375   6.316  39.906  1.00 84.81           C  
ATOM   3684  CD1 LEU A 470     -50.375   5.172  39.844  1.00 84.81           C  
ATOM   3685  CD2 LEU A 470     -52.812   5.797  39.719  1.00 84.81           C  
ATOM   3686  N   ARG A 471     -51.375   9.781  43.156  1.00 87.50           N  
ATOM   3687  CA  ARG A 471     -51.250  10.391  44.469  1.00 87.50           C  
ATOM   3688  C   ARG A 471     -51.406   9.344  45.562  1.00 87.50           C  
ATOM   3689  CB  ARG A 471     -52.312  11.492  44.656  1.00 87.50           C  
ATOM   3690  O   ARG A 471     -50.656   8.375  45.594  1.00 87.50           O  
ATOM   3691  CG  ARG A 471     -52.125  12.680  43.719  1.00 87.50           C  
ATOM   3692  CD  ARG A 471     -53.188  13.742  43.938  1.00 87.50           C  
ATOM   3693  NE  ARG A 471     -53.031  14.844  43.000  1.00 87.50           N  
ATOM   3694  NH1 ARG A 471     -54.781  16.094  43.875  1.00 87.50           N  
ATOM   3695  NH2 ARG A 471     -53.594  16.891  42.094  1.00 87.50           N  
ATOM   3696  CZ  ARG A 471     -53.812  15.938  43.000  1.00 87.50           C  
ATOM   3697  N   ASN A 472     -52.312   9.492  46.469  1.00 86.50           N  
ATOM   3698  CA  ASN A 472     -52.469   8.602  47.625  1.00 86.50           C  
ATOM   3699  C   ASN A 472     -53.344   7.414  47.312  1.00 86.50           C  
ATOM   3700  CB  ASN A 472     -53.000   9.375  48.844  1.00 86.50           C  
ATOM   3701  O   ASN A 472     -53.750   6.664  48.219  1.00 86.50           O  
ATOM   3702  CG  ASN A 472     -54.250  10.164  48.531  1.00 86.50           C  
ATOM   3703  ND2 ASN A 472     -54.875  10.703  49.562  1.00 86.50           N  
ATOM   3704  OD1 ASN A 472     -54.625  10.281  47.375  1.00 86.50           O  
ATOM   3705  N   ASN A 473     -53.750   7.273  46.062  1.00 85.38           N  
ATOM   3706  CA  ASN A 473     -54.562   6.152  45.594  1.00 85.38           C  
ATOM   3707  C   ASN A 473     -53.719   4.926  45.281  1.00 85.38           C  
ATOM   3708  CB  ASN A 473     -55.375   6.555  44.375  1.00 85.38           C  
ATOM   3709  O   ASN A 473     -54.219   3.836  45.062  1.00 85.38           O  
ATOM   3710  CG  ASN A 473     -56.562   7.434  44.719  1.00 85.38           C  
ATOM   3711  ND2 ASN A 473     -57.125   8.102  43.719  1.00 85.38           N  
ATOM   3712  OD1 ASN A 473     -56.969   7.512  45.875  1.00 85.38           O  
ATOM   3713  N   ALA A 474     -52.312   5.066  45.344  1.00 85.12           N  
ATOM   3714  CA  ALA A 474     -51.375   3.975  45.094  1.00 85.12           C  
ATOM   3715  C   ALA A 474     -50.125   4.105  45.969  1.00 85.12           C  
ATOM   3716  CB  ALA A 474     -51.000   3.941  43.594  1.00 85.12           C  
ATOM   3717  O   ALA A 474     -49.781   5.207  46.375  1.00 85.12           O  
ATOM   3718  N   LYS A 475     -49.562   3.027  46.344  1.00 82.00           N  
ATOM   3719  CA  LYS A 475     -48.312   2.990  47.094  1.00 82.00           C  
ATOM   3720  C   LYS A 475     -47.125   2.625  46.219  1.00 82.00           C  
ATOM   3721  CB  LYS A 475     -48.406   1.995  48.250  1.00 82.00           C  
ATOM   3722  O   LYS A 475     -47.219   1.736  45.344  1.00 82.00           O  
ATOM   3723  CG  LYS A 475     -47.125   1.816  49.031  1.00 82.00           C  
ATOM   3724  CD  LYS A 475     -47.250   0.735  50.094  1.00 82.00           C  
ATOM   3725  CE  LYS A 475     -45.969   0.544  50.875  1.00 82.00           C  
ATOM   3726  NZ  LYS A 475     -46.062  -0.571  51.875  1.00 82.00           N  
ATOM   3727  N   GLU A 476     -46.062   3.312  46.500  1.00 80.12           N  
ATOM   3728  CA  GLU A 476     -44.844   3.025  45.719  1.00 80.12           C  
ATOM   3729  C   GLU A 476     -44.125   1.814  46.281  1.00 80.12           C  
ATOM   3730  CB  GLU A 476     -43.938   4.242  45.719  1.00 80.12           C  
ATOM   3731  O   GLU A 476     -43.812   1.779  47.469  1.00 80.12           O  
ATOM   3732  CG  GLU A 476     -44.500   5.434  44.938  1.00 80.12           C  
ATOM   3733  CD  GLU A 476     -43.531   6.617  44.906  1.00 80.12           C  
ATOM   3734  OE1 GLU A 476     -43.969   7.730  44.531  1.00 80.12           O  
ATOM   3735  OE2 GLU A 476     -42.344   6.434  45.219  1.00 80.12           O  
ATOM   3736  N   ILE A 477     -43.938   0.779  45.469  1.00 75.25           N  
ATOM   3737  CA  ILE A 477     -43.406  -0.502  45.906  1.00 75.25           C  
ATOM   3738  C   ILE A 477     -41.938  -0.632  45.500  1.00 75.25           C  
ATOM   3739  CB  ILE A 477     -44.219  -1.685  45.344  1.00 75.25           C  
ATOM   3740  O   ILE A 477     -41.219  -1.529  45.969  1.00 75.25           O  
ATOM   3741  CG1 ILE A 477     -45.719  -1.420  45.531  1.00 75.25           C  
ATOM   3742  CG2 ILE A 477     -43.812  -2.996  46.031  1.00 75.25           C  
ATOM   3743  CD1 ILE A 477     -46.625  -2.404  44.781  1.00 75.25           C  
ATOM   3744  N   GLY A 478     -41.375   0.576  44.812  1.00 63.75           N  
ATOM   3745  CA  GLY A 478     -39.969   0.545  44.406  1.00 63.75           C  
ATOM   3746  C   GLY A 478     -39.719  -0.047  43.031  1.00 63.75           C  
ATOM   3747  O   GLY A 478     -40.625  -0.682  42.469  1.00 63.75           O  
ATOM   3748  N   ASN A 479     -38.594   0.424  42.281  1.00 60.62           N  
ATOM   3749  CA  ASN A 479     -38.188  -0.034  40.938  1.00 60.62           C  
ATOM   3750  C   ASN A 479     -39.156   0.414  39.875  1.00 60.62           C  
ATOM   3751  CB  ASN A 479     -38.031  -1.557  40.938  1.00 60.62           C  
ATOM   3752  O   ASN A 479     -39.406  -0.314  38.906  1.00 60.62           O  
ATOM   3753  CG  ASN A 479     -36.906  -2.041  41.812  1.00 60.62           C  
ATOM   3754  ND2 ASN A 479     -36.969  -3.283  42.250  1.00 60.62           N  
ATOM   3755  OD1 ASN A 479     -35.938  -1.306  42.062  1.00 60.62           O  
ATOM   3756  N   GLY A 480     -39.906   1.600  40.219  1.00 65.19           N  
ATOM   3757  CA  GLY A 480     -40.750   2.186  39.188  1.00 65.19           C  
ATOM   3758  C   GLY A 480     -42.125   1.565  39.156  1.00 65.19           C  
ATOM   3759  O   GLY A 480     -42.875   1.717  38.156  1.00 65.19           O  
ATOM   3760  N   CYS A 481     -42.562   0.837  40.281  1.00 73.00           N  
ATOM   3761  CA  CYS A 481     -43.844   0.152  40.344  1.00 73.00           C  
ATOM   3762  C   CYS A 481     -44.750   0.793  41.375  1.00 73.00           C  
ATOM   3763  CB  CYS A 481     -43.656  -1.329  40.656  1.00 73.00           C  
ATOM   3764  O   CYS A 481     -44.281   1.306  42.375  1.00 73.00           O  
ATOM   3765  SG  CYS A 481     -42.688  -2.232  39.406  1.00 73.00           S  
ATOM   3766  N   PHE A 482     -46.156   0.803  41.062  1.00 76.50           N  
ATOM   3767  CA  PHE A 482     -47.219   1.320  41.938  1.00 76.50           C  
ATOM   3768  C   PHE A 482     -48.219   0.230  42.281  1.00 76.50           C  
ATOM   3769  CB  PHE A 482     -47.906   2.510  41.281  1.00 76.50           C  
ATOM   3770  O   PHE A 482     -48.594  -0.564  41.406  1.00 76.50           O  
ATOM   3771  CG  PHE A 482     -47.000   3.662  40.969  1.00 76.50           C  
ATOM   3772  CD1 PHE A 482     -46.750   4.652  41.906  1.00 76.50           C  
ATOM   3773  CD2 PHE A 482     -46.375   3.756  39.719  1.00 76.50           C  
ATOM   3774  CE1 PHE A 482     -45.906   5.723  41.625  1.00 76.50           C  
ATOM   3775  CE2 PHE A 482     -45.531   4.820  39.438  1.00 76.50           C  
ATOM   3776  CZ  PHE A 482     -45.312   5.805  40.375  1.00 76.50           C  
ATOM   3777  N   GLU A 483     -48.438   0.113  43.594  1.00 81.69           N  
ATOM   3778  CA  GLU A 483     -49.531  -0.766  44.031  1.00 81.69           C  
ATOM   3779  C   GLU A 483     -50.781   0.029  44.344  1.00 81.69           C  
ATOM   3780  CB  GLU A 483     -49.094  -1.594  45.219  1.00 81.69           C  
ATOM   3781  O   GLU A 483     -50.750   0.920  45.188  1.00 81.69           O  
ATOM   3782  CG  GLU A 483     -50.094  -2.664  45.625  1.00 81.69           C  
ATOM   3783  CD  GLU A 483     -49.656  -3.500  46.812  1.00 81.69           C  
ATOM   3784  OE1 GLU A 483     -50.188  -4.605  47.031  1.00 81.69           O  
ATOM   3785  OE2 GLU A 483     -48.750  -3.045  47.531  1.00 81.69           O  
ATOM   3786  N   PHE A 484     -51.938  -0.321  43.531  1.00 82.81           N  
ATOM   3787  CA  PHE A 484     -53.188   0.424  43.688  1.00 82.81           C  
ATOM   3788  C   PHE A 484     -53.875   0.024  45.000  1.00 82.81           C  
ATOM   3789  CB  PHE A 484     -54.125   0.195  42.500  1.00 82.81           C  
ATOM   3790  O   PHE A 484     -53.906  -1.156  45.344  1.00 82.81           O  
ATOM   3791  CG  PHE A 484     -53.625   0.823  41.219  1.00 82.81           C  
ATOM   3792  CD1 PHE A 484     -53.969   2.127  40.906  1.00 82.81           C  
ATOM   3793  CD2 PHE A 484     -52.812   0.108  40.344  1.00 82.81           C  
ATOM   3794  CE1 PHE A 484     -53.531   2.711  39.719  1.00 82.81           C  
ATOM   3795  CE2 PHE A 484     -52.375   0.685  39.156  1.00 82.81           C  
ATOM   3796  CZ  PHE A 484     -52.719   1.985  38.844  1.00 82.81           C  
ATOM   3797  N   TYR A 485     -54.438   0.950  45.719  1.00 80.44           N  
ATOM   3798  CA  TYR A 485     -55.219   0.708  46.938  1.00 80.44           C  
ATOM   3799  C   TYR A 485     -56.688   0.482  46.594  1.00 80.44           C  
ATOM   3800  CB  TYR A 485     -55.062   1.883  47.906  1.00 80.44           C  
ATOM   3801  O   TYR A 485     -57.500   0.162  47.469  1.00 80.44           O  
ATOM   3802  CG  TYR A 485     -53.719   1.972  48.562  1.00 80.44           C  
ATOM   3803  CD1 TYR A 485     -53.281   0.982  49.469  1.00 80.44           C  
ATOM   3804  CD2 TYR A 485     -52.875   3.045  48.312  1.00 80.44           C  
ATOM   3805  CE1 TYR A 485     -52.062   1.061  50.062  1.00 80.44           C  
ATOM   3806  CE2 TYR A 485     -51.625   3.133  48.938  1.00 80.44           C  
ATOM   3807  OH  TYR A 485     -50.000   2.221  50.406  1.00 80.44           O  
ATOM   3808  CZ  TYR A 485     -51.219   2.137  49.812  1.00 80.44           C  
ATOM   3809  N   HIS A 486     -57.062   0.673  45.312  1.00 81.62           N  
ATOM   3810  CA  HIS A 486     -58.406   0.438  44.781  1.00 81.62           C  
ATOM   3811  C   HIS A 486     -58.375  -0.548  43.625  1.00 81.62           C  
ATOM   3812  CB  HIS A 486     -59.031   1.754  44.344  1.00 81.62           C  
ATOM   3813  O   HIS A 486     -57.312  -0.794  43.031  1.00 81.62           O  
ATOM   3814  CG  HIS A 486     -58.312   2.422  43.219  1.00 81.62           C  
ATOM   3815  CD2 HIS A 486     -57.406   3.424  43.219  1.00 81.62           C  
ATOM   3816  ND1 HIS A 486     -58.500   2.070  41.875  1.00 81.62           N  
ATOM   3817  CE1 HIS A 486     -57.750   2.830  41.125  1.00 81.62           C  
ATOM   3818  NE2 HIS A 486     -57.062   3.660  41.906  1.00 81.62           N  
ATOM   3819  N   LYS A 487     -59.500  -1.236  43.406  1.00 80.88           N  
ATOM   3820  CA  LYS A 487     -59.594  -2.080  42.219  1.00 80.88           C  
ATOM   3821  C   LYS A 487     -59.531  -1.247  40.938  1.00 80.88           C  
ATOM   3822  CB  LYS A 487     -60.906  -2.893  42.250  1.00 80.88           C  
ATOM   3823  O   LYS A 487     -60.219  -0.229  40.812  1.00 80.88           O  
ATOM   3824  CG  LYS A 487     -60.938  -3.979  43.312  1.00 80.88           C  
ATOM   3825  CD  LYS A 487     -62.188  -4.801  43.250  1.00 80.88           C  
ATOM   3826  CE  LYS A 487     -62.281  -5.828  44.375  1.00 80.88           C  
ATOM   3827  NZ  LYS A 487     -63.531  -6.625  44.312  1.00 80.88           N  
ATOM   3828  N   CYS A 488     -58.562  -1.560  40.125  1.00 79.25           N  
ATOM   3829  CA  CYS A 488     -58.375  -0.825  38.875  1.00 79.25           C  
ATOM   3830  C   CYS A 488     -58.656  -1.713  37.688  1.00 79.25           C  
ATOM   3831  CB  CYS A 488     -56.938  -0.277  38.781  1.00 79.25           C  
ATOM   3832  O   CYS A 488     -57.875  -2.607  37.344  1.00 79.25           O  
ATOM   3833  SG  CYS A 488     -56.688   0.883  37.438  1.00 79.25           S  
ATOM   3834  N   ASP A 489     -59.812  -1.553  37.062  1.00 78.00           N  
ATOM   3835  CA  ASP A 489     -60.219  -2.322  35.875  1.00 78.00           C  
ATOM   3836  C   ASP A 489     -59.594  -1.757  34.594  1.00 78.00           C  
ATOM   3837  CB  ASP A 489     -61.750  -2.338  35.750  1.00 78.00           C  
ATOM   3838  O   ASP A 489     -58.812  -0.811  34.656  1.00 78.00           O  
ATOM   3839  CG  ASP A 489     -62.344  -0.952  35.562  1.00 78.00           C  
ATOM   3840  OD1 ASP A 489     -61.594   0.029  35.438  1.00 78.00           O  
ATOM   3841  OD2 ASP A 489     -63.594  -0.839  35.562  1.00 78.00           O  
ATOM   3842  N   ASP A 490     -59.750  -2.320  33.406  1.00 74.94           N  
ATOM   3843  CA  ASP A 490     -59.156  -1.944  32.125  1.00 74.94           C  
ATOM   3844  C   ASP A 490     -59.438  -0.478  31.797  1.00 74.94           C  
ATOM   3845  CB  ASP A 490     -59.719  -2.840  31.000  1.00 74.94           C  
ATOM   3846  O   ASP A 490     -58.594   0.205  31.203  1.00 74.94           O  
ATOM   3847  CG  ASP A 490     -59.188  -4.258  31.062  1.00 74.94           C  
ATOM   3848  OD1 ASP A 490     -58.156  -4.492  31.734  1.00 74.94           O  
ATOM   3849  OD2 ASP A 490     -59.781  -5.148  30.422  1.00 74.94           O  
ATOM   3850  N   THR A 491     -60.594   0.012  32.188  1.00 78.12           N  
ATOM   3851  CA  THR A 491     -61.000   1.396  32.000  1.00 78.12           C  
ATOM   3852  C   THR A 491     -60.156   2.338  32.875  1.00 78.12           C  
ATOM   3853  CB  THR A 491     -62.500   1.581  32.312  1.00 78.12           C  
ATOM   3854  O   THR A 491     -59.750   3.412  32.406  1.00 78.12           O  
ATOM   3855  CG2 THR A 491     -62.969   2.963  31.891  1.00 78.12           C  
ATOM   3856  OG1 THR A 491     -63.250   0.584  31.609  1.00 78.12           O  
ATOM   3857  N   CYS A 492     -59.938   1.996  34.125  1.00 79.56           N  
ATOM   3858  CA  CYS A 492     -59.062   2.721  35.062  1.00 79.56           C  
ATOM   3859  C   CYS A 492     -57.625   2.742  34.562  1.00 79.56           C  
ATOM   3860  CB  CYS A 492     -59.156   2.092  36.438  1.00 79.56           C  
ATOM   3861  O   CYS A 492     -56.969   3.793  34.594  1.00 79.56           O  
ATOM   3862  SG  CYS A 492     -57.969   2.791  37.625  1.00 79.56           S  
ATOM   3863  N   MET A 493     -57.094   1.650  34.125  1.00 76.06           N  
ATOM   3864  CA  MET A 493     -55.750   1.525  33.594  1.00 76.06           C  
ATOM   3865  C   MET A 493     -55.562   2.383  32.344  1.00 76.06           C  
ATOM   3866  CB  MET A 493     -55.438   0.064  33.250  1.00 76.06           C  
ATOM   3867  O   MET A 493     -54.531   2.996  32.125  1.00 76.06           O  
ATOM   3868  CG  MET A 493     -55.281  -0.810  34.500  1.00 76.06           C  
ATOM   3869  SD  MET A 493     -53.969  -0.197  35.625  1.00 76.06           S  
ATOM   3870  CE  MET A 493     -52.469  -0.566  34.656  1.00 76.06           C  
ATOM   3871  N   GLU A 494     -56.562   2.465  31.484  1.00 76.12           N  
ATOM   3872  CA  GLU A 494     -56.594   3.277  30.266  1.00 76.12           C  
ATOM   3873  C   GLU A 494     -56.625   4.766  30.609  1.00 76.12           C  
ATOM   3874  CB  GLU A 494     -57.781   2.914  29.406  1.00 76.12           C  
ATOM   3875  O   GLU A 494     -55.969   5.574  29.906  1.00 76.12           O  
ATOM   3876  CG  GLU A 494     -57.562   1.724  28.484  1.00 76.12           C  
ATOM   3877  CD  GLU A 494     -58.719   1.434  27.562  1.00 76.12           C  
ATOM   3878  OE1 GLU A 494     -58.625   0.496  26.734  1.00 76.12           O  
ATOM   3879  OE2 GLU A 494     -59.750   2.150  27.656  1.00 76.12           O  
ATOM   3880  N   SER A 495     -57.219   5.102  31.641  1.00 81.69           N  
ATOM   3881  CA  SER A 495     -57.281   6.480  32.125  1.00 81.69           C  
ATOM   3882  C   SER A 495     -55.938   6.941  32.656  1.00 81.69           C  
ATOM   3883  CB  SER A 495     -58.375   6.629  33.188  1.00 81.69           C  
ATOM   3884  O   SER A 495     -55.562   8.109  32.531  1.00 81.69           O  
ATOM   3885  OG  SER A 495     -58.000   5.953  34.375  1.00 81.69           O  
ATOM   3886  N   VAL A 496     -55.188   6.086  33.312  1.00 79.88           N  
ATOM   3887  CA  VAL A 496     -53.844   6.340  33.812  1.00 79.88           C  
ATOM   3888  C   VAL A 496     -52.906   6.461  32.625  1.00 79.88           C  
ATOM   3889  CB  VAL A 496     -53.344   5.234  34.750  1.00 79.88           C  
ATOM   3890  O   VAL A 496     -52.062   7.379  32.562  1.00 79.88           O  
ATOM   3891  CG1 VAL A 496     -51.906   5.461  35.156  1.00 79.88           C  
ATOM   3892  CG2 VAL A 496     -54.250   5.172  36.000  1.00 79.88           C  
ATOM   3893  N   LYS A 497     -53.125   5.613  31.609  1.00 73.19           N  
ATOM   3894  CA  LYS A 497     -52.344   5.613  30.391  1.00 73.19           C  
ATOM   3895  C   LYS A 497     -52.562   6.895  29.594  1.00 73.19           C  
ATOM   3896  CB  LYS A 497     -52.688   4.395  29.531  1.00 73.19           C  
ATOM   3897  O   LYS A 497     -51.625   7.457  29.016  1.00 73.19           O  
ATOM   3898  CG  LYS A 497     -51.812   4.254  28.281  1.00 73.19           C  
ATOM   3899  CD  LYS A 497     -52.219   3.037  27.453  1.00 73.19           C  
ATOM   3900  CE  LYS A 497     -51.500   3.000  26.109  1.00 73.19           C  
ATOM   3901  NZ  LYS A 497     -51.938   1.839  25.281  1.00 73.19           N  
ATOM   3902  N   ASN A 498     -53.781   7.457  29.484  1.00 78.06           N  
ATOM   3903  CA  ASN A 498     -54.188   8.602  28.672  1.00 78.06           C  
ATOM   3904  C   ASN A 498     -54.094   9.906  29.453  1.00 78.06           C  
ATOM   3905  CB  ASN A 498     -55.625   8.406  28.125  1.00 78.06           C  
ATOM   3906  O   ASN A 498     -54.406  10.977  28.922  1.00 78.06           O  
ATOM   3907  CG  ASN A 498     -55.688   7.336  27.062  1.00 78.06           C  
ATOM   3908  ND2 ASN A 498     -56.875   6.789  26.844  1.00 78.06           N  
ATOM   3909  OD1 ASN A 498     -54.688   7.004  26.422  1.00 78.06           O  
ATOM   3910  N   GLY A 499     -53.625   9.750  30.750  1.00 81.88           N  
ATOM   3911  CA  GLY A 499     -53.438  10.930  31.578  1.00 81.88           C  
ATOM   3912  C   GLY A 499     -54.750  11.523  32.062  1.00 81.88           C  
ATOM   3913  O   GLY A 499     -54.812  12.711  32.375  1.00 81.88           O  
ATOM   3914  N   THR A 500     -55.906  10.875  31.938  1.00 87.06           N  
ATOM   3915  CA  THR A 500     -57.250  11.320  32.312  1.00 87.06           C  
ATOM   3916  C   THR A 500     -57.719  10.609  33.562  1.00 87.06           C  
ATOM   3917  CB  THR A 500     -58.250  11.078  31.172  1.00 87.06           C  
ATOM   3918  O   THR A 500     -58.938  10.492  33.812  1.00 87.06           O  
ATOM   3919  CG2 THR A 500     -57.906  11.922  29.953  1.00 87.06           C  
ATOM   3920  OG1 THR A 500     -58.219   9.695  30.812  1.00 87.06           O  
ATOM   3921  N   TYR A 501     -56.844  10.133  34.406  1.00 84.75           N  
ATOM   3922  CA  TYR A 501     -57.156   9.430  35.656  1.00 84.75           C  
ATOM   3923  C   TYR A 501     -57.938  10.320  36.625  1.00 84.75           C  
ATOM   3924  CB  TYR A 501     -55.844   8.945  36.344  1.00 84.75           C  
ATOM   3925  O   TYR A 501     -57.500  11.453  36.906  1.00 84.75           O  
ATOM   3926  CG  TYR A 501     -56.094   8.188  37.625  1.00 84.75           C  
ATOM   3927  CD1 TYR A 501     -55.875   8.789  38.844  1.00 84.75           C  
ATOM   3928  CD2 TYR A 501     -56.500   6.859  37.594  1.00 84.75           C  
ATOM   3929  CE1 TYR A 501     -56.094   8.094  40.031  1.00 84.75           C  
ATOM   3930  CE2 TYR A 501     -56.719   6.152  38.781  1.00 84.75           C  
ATOM   3931  OH  TYR A 501     -56.719   6.082  41.156  1.00 84.75           O  
ATOM   3932  CZ  TYR A 501     -56.500   6.777  40.000  1.00 84.75           C  
ATOM   3933  N   ASP A 502     -59.188   9.891  37.000  1.00 87.31           N  
ATOM   3934  CA  ASP A 502     -60.062  10.625  37.906  1.00 87.31           C  
ATOM   3935  C   ASP A 502     -59.781  10.289  39.375  1.00 87.31           C  
ATOM   3936  CB  ASP A 502     -61.531  10.328  37.594  1.00 87.31           C  
ATOM   3937  O   ASP A 502     -60.281   9.289  39.906  1.00 87.31           O  
ATOM   3938  CG  ASP A 502     -62.500  11.203  38.375  1.00 87.31           C  
ATOM   3939  OD1 ASP A 502     -62.062  12.031  39.188  1.00 87.31           O  
ATOM   3940  OD2 ASP A 502     -63.719  11.062  38.156  1.00 87.31           O  
ATOM   3941  N   TYR A 503     -58.938  11.102  39.969  1.00 85.56           N  
ATOM   3942  CA  TYR A 503     -58.406  10.875  41.312  1.00 85.56           C  
ATOM   3943  C   TYR A 503     -59.531  10.758  42.344  1.00 85.56           C  
ATOM   3944  CB  TYR A 503     -57.469  12.008  41.719  1.00 85.56           C  
ATOM   3945  O   TYR A 503     -59.594   9.820  43.125  1.00 85.56           O  
ATOM   3946  CG  TYR A 503     -57.125  12.008  43.188  1.00 85.56           C  
ATOM   3947  CD1 TYR A 503     -57.781  12.836  44.094  1.00 85.56           C  
ATOM   3948  CD2 TYR A 503     -56.125  11.188  43.688  1.00 85.56           C  
ATOM   3949  CE1 TYR A 503     -57.469  12.844  45.438  1.00 85.56           C  
ATOM   3950  CE2 TYR A 503     -55.781  11.180  45.031  1.00 85.56           C  
ATOM   3951  OH  TYR A 503     -56.156  12.016  47.250  1.00 85.56           O  
ATOM   3952  CZ  TYR A 503     -56.469  12.016  45.906  1.00 85.56           C  
ATOM   3953  N   PRO A 504     -60.594  11.648  42.281  1.00 86.69           N  
ATOM   3954  CA  PRO A 504     -61.656  11.641  43.281  1.00 86.69           C  
ATOM   3955  C   PRO A 504     -62.531  10.391  43.219  1.00 86.69           C  
ATOM   3956  CB  PRO A 504     -62.469  12.898  42.969  1.00 86.69           C  
ATOM   3957  O   PRO A 504     -63.094   9.961  44.219  1.00 86.69           O  
ATOM   3958  CG  PRO A 504     -61.531  13.781  42.219  1.00 86.69           C  
ATOM   3959  CD  PRO A 504     -60.562  12.906  41.469  1.00 86.69           C  
ATOM   3960  N   LYS A 505     -62.625   9.867  42.125  1.00 86.69           N  
ATOM   3961  CA  LYS A 505     -63.438   8.688  41.906  1.00 86.69           C  
ATOM   3962  C   LYS A 505     -62.938   7.500  42.719  1.00 86.69           C  
ATOM   3963  CB  LYS A 505     -63.438   8.336  40.406  1.00 86.69           C  
ATOM   3964  O   LYS A 505     -63.750   6.727  43.250  1.00 86.69           O  
ATOM   3965  CG  LYS A 505     -64.375   7.156  40.062  1.00 86.69           C  
ATOM   3966  CD  LYS A 505     -64.312   6.848  38.562  1.00 86.69           C  
ATOM   3967  CE  LYS A 505     -65.188   5.629  38.250  1.00 86.69           C  
ATOM   3968  NZ  LYS A 505     -65.125   5.324  36.781  1.00 86.69           N  
ATOM   3969  N   TYR A 506     -61.594   7.320  43.000  1.00 84.56           N  
ATOM   3970  CA  TYR A 506     -61.000   6.129  43.594  1.00 84.56           C  
ATOM   3971  C   TYR A 506     -60.438   6.434  44.969  1.00 84.56           C  
ATOM   3972  CB  TYR A 506     -59.906   5.574  42.688  1.00 84.56           C  
ATOM   3973  O   TYR A 506     -59.875   5.559  45.625  1.00 84.56           O  
ATOM   3974  CG  TYR A 506     -60.375   5.195  41.312  1.00 84.56           C  
ATOM   3975  CD1 TYR A 506     -61.156   4.055  41.094  1.00 84.56           C  
ATOM   3976  CD2 TYR A 506     -60.062   5.980  40.219  1.00 84.56           C  
ATOM   3977  CE1 TYR A 506     -61.594   3.703  39.812  1.00 84.56           C  
ATOM   3978  CE2 TYR A 506     -60.500   5.641  38.938  1.00 84.56           C  
ATOM   3979  OH  TYR A 506     -61.688   4.156  37.500  1.00 84.56           O  
ATOM   3980  CZ  TYR A 506     -61.250   4.500  38.750  1.00 84.56           C  
ATOM   3981  N   SER A 507     -60.625   7.621  45.438  1.00 82.69           N  
ATOM   3982  CA  SER A 507     -60.031   8.125  46.688  1.00 82.69           C  
ATOM   3983  C   SER A 507     -60.719   7.492  47.906  1.00 82.69           C  
ATOM   3984  CB  SER A 507     -60.188   9.648  46.750  1.00 82.69           C  
ATOM   3985  O   SER A 507     -60.031   7.184  48.875  1.00 82.69           O  
ATOM   3986  OG  SER A 507     -59.656  10.148  47.969  1.00 82.69           O  
ATOM   3987  N   GLU A 508     -62.031   7.246  47.812  1.00 80.50           N  
ATOM   3988  CA  GLU A 508     -62.812   6.711  48.938  1.00 80.50           C  
ATOM   3989  C   GLU A 508     -62.469   5.242  49.156  1.00 80.50           C  
ATOM   3990  CB  GLU A 508     -64.312   6.871  48.656  1.00 80.50           C  
ATOM   3991  O   GLU A 508     -62.281   4.828  50.312  1.00 80.50           O  
ATOM   3992  CG  GLU A 508     -64.812   8.289  48.875  1.00 80.50           C  
ATOM   3993  CD  GLU A 508     -66.312   8.383  48.938  1.00 80.50           C  
ATOM   3994  OE1 GLU A 508     -66.875   9.445  49.344  1.00 80.50           O  
ATOM   3995  OE2 GLU A 508     -67.000   7.375  48.625  1.00 80.50           O  
ATOM   3996  N   GLU A 509     -62.375   4.457  48.031  1.00 81.19           N  
ATOM   3997  CA  GLU A 509     -62.000   3.049  48.094  1.00 81.19           C  
ATOM   3998  C   GLU A 509     -60.562   2.877  48.531  1.00 81.19           C  
ATOM   3999  CB  GLU A 509     -62.188   2.398  46.719  1.00 81.19           C  
ATOM   4000  O   GLU A 509     -60.250   1.952  49.281  1.00 81.19           O  
ATOM   4001  CG  GLU A 509     -62.000   0.891  46.719  1.00 81.19           C  
ATOM   4002  CD  GLU A 509     -62.188   0.262  45.344  1.00 81.19           C  
ATOM   4003  OE1 GLU A 509     -62.000  -0.972  45.219  1.00 81.19           O  
ATOM   4004  OE2 GLU A 509     -62.500   1.010  44.375  1.00 81.19           O  
ATOM   4005  N   SER A 510     -59.656   3.738  48.094  1.00 80.56           N  
ATOM   4006  CA  SER A 510     -58.250   3.740  48.438  1.00 80.56           C  
ATOM   4007  C   SER A 510     -58.031   4.102  49.875  1.00 80.56           C  
ATOM   4008  CB  SER A 510     -57.500   4.719  47.531  1.00 80.56           C  
ATOM   4009  O   SER A 510     -57.125   3.555  50.531  1.00 80.56           O  
ATOM   4010  OG  SER A 510     -57.594   4.348  46.156  1.00 80.56           O  
ATOM   4011  N   LYS A 511     -58.812   5.113  50.438  1.00 81.56           N  
ATOM   4012  CA  LYS A 511     -58.750   5.527  51.844  1.00 81.56           C  
ATOM   4013  C   LYS A 511     -59.094   4.371  52.781  1.00 81.56           C  
ATOM   4014  CB  LYS A 511     -59.688   6.711  52.094  1.00 81.56           C  
ATOM   4015  O   LYS A 511     -58.469   4.176  53.812  1.00 81.56           O  
ATOM   4016  CG  LYS A 511     -59.469   7.406  53.438  1.00 81.56           C  
ATOM   4017  CD  LYS A 511     -60.344   8.625  53.562  1.00 81.56           C  
ATOM   4018  CE  LYS A 511     -60.188   9.289  54.938  1.00 81.56           C  
ATOM   4019  NZ  LYS A 511     -61.062  10.484  55.094  1.00 81.56           N  
ATOM   4020  N   LEU A 512     -60.125   3.564  52.469  1.00 76.75           N  
ATOM   4021  CA  LEU A 512     -60.656   2.434  53.250  1.00 76.75           C  
ATOM   4022  C   LEU A 512     -59.625   1.286  53.250  1.00 76.75           C  
ATOM   4023  CB  LEU A 512     -61.969   1.952  52.656  1.00 76.75           C  
ATOM   4024  O   LEU A 512     -59.406   0.649  54.281  1.00 76.75           O  
ATOM   4025  CG  LEU A 512     -63.188   2.830  52.969  1.00 76.75           C  
ATOM   4026  CD1 LEU A 512     -64.375   2.461  52.031  1.00 76.75           C  
ATOM   4027  CD2 LEU A 512     -63.594   2.699  54.438  1.00 76.75           C  
ATOM   4028  N   ASN A 513     -58.938   1.012  52.188  1.00 74.81           N  
ATOM   4029  CA  ASN A 513     -57.969  -0.054  52.000  1.00 74.81           C  
ATOM   4030  C   ASN A 513     -56.625   0.320  52.594  1.00 74.81           C  
ATOM   4031  CB  ASN A 513     -57.812  -0.398  50.531  1.00 74.81           C  
ATOM   4032  O   ASN A 513     -55.844  -0.553  53.031  1.00 74.81           O  
ATOM   4033  CG  ASN A 513     -59.000  -1.168  49.969  1.00 74.81           C  
ATOM   4034  ND2 ASN A 513     -59.281  -0.990  48.688  1.00 74.81           N  
ATOM   4035  OD1 ASN A 513     -59.656  -1.915  50.688  1.00 74.81           O  
ATOM   4036  N   ARG A 514     -56.312   1.661  52.594  1.00 72.50           N  
ATOM   4037  CA  ARG A 514     -55.125   2.172  53.250  1.00 72.50           C  
ATOM   4038  C   ARG A 514     -55.188   1.969  54.781  1.00 72.50           C  
ATOM   4039  CB  ARG A 514     -54.906   3.654  52.938  1.00 72.50           C  
ATOM   4040  O   ARG A 514     -54.188   1.733  55.438  1.00 72.50           O  
ATOM   4041  CG  ARG A 514     -54.312   3.914  51.562  1.00 72.50           C  
ATOM   4042  CD  ARG A 514     -54.281   5.398  51.250  1.00 72.50           C  
ATOM   4043  NE  ARG A 514     -53.469   6.141  52.188  1.00 72.50           N  
ATOM   4044  NH1 ARG A 514     -54.062   8.227  51.375  1.00 72.50           N  
ATOM   4045  NH2 ARG A 514     -52.594   8.031  53.156  1.00 72.50           N  
ATOM   4046  CZ  ARG A 514     -53.375   7.465  52.250  1.00 72.50           C  
ATOM   4047  N   GLU A 515     -56.469   2.102  55.250  1.00 67.38           N  
ATOM   4048  CA  GLU A 515     -56.719   2.053  56.688  1.00 67.38           C  
ATOM   4049  C   GLU A 515     -57.000   0.624  57.156  1.00 67.38           C  
ATOM   4050  CB  GLU A 515     -57.906   2.955  57.062  1.00 67.38           C  
ATOM   4051  O   GLU A 515     -57.125   0.371  58.344  1.00 67.38           O  
ATOM   4052  CG  GLU A 515     -57.594   4.441  56.906  1.00 67.38           C  
ATOM   4053  CD  GLU A 515     -58.781   5.328  57.312  1.00 67.38           C  
ATOM   4054  OE1 GLU A 515     -58.625   6.570  57.312  1.00 67.38           O  
ATOM   4055  OE2 GLU A 515     -59.844   4.773  57.625  1.00 67.38           O  
ATOM   4056  N   GLU A 516     -57.094  -0.405  56.125  1.00 61.09           N  
ATOM   4057  CA  GLU A 516     -57.281  -1.828  56.406  1.00 61.09           C  
ATOM   4058  C   GLU A 516     -56.000  -2.465  56.938  1.00 61.09           C  
ATOM   4059  CB  GLU A 516     -57.750  -2.555  55.125  1.00 61.09           C  
ATOM   4060  O   GLU A 516     -54.906  -2.275  56.344  1.00 61.09           O  
ATOM   4061  CG  GLU A 516     -58.250  -3.961  55.406  1.00 61.09           C  
ATOM   4062  CD  GLU A 516     -58.812  -4.637  54.156  1.00 61.09           C  
ATOM   4063  OE1 GLU A 516     -59.219  -5.816  54.219  1.00 61.09           O  
ATOM   4064  OE2 GLU A 516     -58.812  -3.984  53.094  1.00 61.09           O  
ATOM   4065  N   ILE A 517     -55.875  -2.775  58.219  1.00 46.06           N  
ATOM   4066  CA  ILE A 517     -54.844  -3.537  58.875  1.00 46.06           C  
ATOM   4067  C   ILE A 517     -54.969  -5.020  58.562  1.00 46.06           C  
ATOM   4068  CB  ILE A 517     -54.875  -3.328  60.406  1.00 46.06           C  
ATOM   4069  O   ILE A 517     -56.031  -5.617  58.781  1.00 46.06           O  
ATOM   4070  CG1 ILE A 517     -54.750  -1.838  60.750  1.00 46.06           C  
ATOM   4071  CG2 ILE A 517     -53.750  -4.129  61.094  1.00 46.06           C  
ATOM   4072  CD1 ILE A 517     -54.906  -1.527  62.250  1.00 46.06           C  
ATOM   4073  N   ASP A 518     -54.281  -5.578  57.500  1.00 47.12           N  
ATOM   4074  CA  ASP A 518     -54.281  -7.012  57.219  1.00 47.12           C  
ATOM   4075  C   ASP A 518     -53.812  -7.812  58.438  1.00 47.12           C  
ATOM   4076  CB  ASP A 518     -53.375  -7.324  56.031  1.00 47.12           C  
ATOM   4077  O   ASP A 518     -52.812  -7.500  59.031  1.00 47.12           O  
ATOM   4078  CG  ASP A 518     -54.094  -7.238  54.688  1.00 47.12           C  
ATOM   4079  OD1 ASP A 518     -55.344  -7.285  54.656  1.00 47.12           O  
ATOM   4080  OD2 ASP A 518     -53.406  -7.121  53.656  1.00 47.12           O  
ATOM   4081  N   GLY A 519     -54.719  -8.406  59.219  1.00 35.06           N  
ATOM   4082  CA  GLY A 519     -54.469  -9.430  60.219  1.00 35.06           C  
ATOM   4083  C   GLY A 519     -53.562 -10.539  59.750  1.00 35.06           C  
ATOM   4084  O   GLY A 519     -53.531 -10.859  58.562  1.00 35.06           O  
ATOM   4085  N   VAL A 520     -52.219 -10.711  60.062  1.00 35.56           N  
ATOM   4086  CA  VAL A 520     -51.312 -11.797  59.781  1.00 35.56           C  
ATOM   4087  C   VAL A 520     -52.062 -13.125  59.719  1.00 35.56           C  
ATOM   4088  CB  VAL A 520     -50.188 -11.883  60.812  1.00 35.56           C  
ATOM   4089  O   VAL A 520     -52.781 -13.469  60.656  1.00 35.56           O  
ATOM   4090  CG1 VAL A 520     -49.250 -13.055  60.500  1.00 35.56           C  
ATOM   4091  CG2 VAL A 520     -49.406 -10.570  60.875  1.00 35.56           C  
ATOM   4092  N   LYS A 521     -52.531 -13.773  58.562  1.00 37.78           N  
ATOM   4093  CA  LYS A 521     -53.031 -15.102  58.250  1.00 37.78           C  
ATOM   4094  C   LYS A 521     -52.000 -16.172  58.562  1.00 37.78           C  
ATOM   4095  CB  LYS A 521     -53.469 -15.180  56.781  1.00 37.78           C  
ATOM   4096  O   LYS A 521     -50.875 -16.141  58.031  1.00 37.78           O  
ATOM   4097  CG  LYS A 521     -54.812 -15.820  56.562  1.00 37.78           C  
ATOM   4098  CD  LYS A 521     -55.188 -15.898  55.094  1.00 37.78           C  
ATOM   4099  CE  LYS A 521     -56.562 -16.531  54.875  1.00 37.78           C  
ATOM   4100  NZ  LYS A 521     -56.906 -16.562  53.438  1.00 37.78           N  
ATOM   4101  N   LEU A 522     -52.000 -16.828  59.688  1.00 35.69           N  
ATOM   4102  CA  LEU A 522     -51.156 -17.891  60.219  1.00 35.69           C  
ATOM   4103  C   LEU A 522     -51.531 -19.234  59.625  1.00 35.69           C  
ATOM   4104  CB  LEU A 522     -51.250 -17.953  61.750  1.00 35.69           C  
ATOM   4105  O   LEU A 522     -52.625 -19.766  59.875  1.00 35.69           O  
ATOM   4106  CG  LEU A 522     -50.500 -16.875  62.500  1.00 35.69           C  
ATOM   4107  CD1 LEU A 522     -51.219 -16.516  63.812  1.00 35.69           C  
ATOM   4108  CD2 LEU A 522     -49.062 -17.359  62.812  1.00 35.69           C  
ATOM   4109  N   GLU A 523     -51.125 -19.609  58.406  1.00 40.06           N  
ATOM   4110  CA  GLU A 523     -51.406 -20.812  57.625  1.00 40.06           C  
ATOM   4111  C   GLU A 523     -50.406 -21.922  57.938  1.00 40.06           C  
ATOM   4112  CB  GLU A 523     -51.344 -20.484  56.125  1.00 40.06           C  
ATOM   4113  O   GLU A 523     -50.594 -23.078  57.531  1.00 40.06           O  
ATOM   4114  CG  GLU A 523     -52.719 -20.125  55.562  1.00 40.06           C  
ATOM   4115  CD  GLU A 523     -52.688 -19.906  54.031  1.00 40.06           C  
ATOM   4116  OE1 GLU A 523     -53.750 -19.625  53.438  1.00 40.06           O  
ATOM   4117  OE2 GLU A 523     -51.562 -20.000  53.469  1.00 40.06           O  
ATOM   4118  N   SER A 524     -49.969 -22.234  59.219  1.00 44.75           N  
ATOM   4119  CA  SER A 524     -49.344 -23.516  59.500  1.00 44.75           C  
ATOM   4120  C   SER A 524     -49.344 -23.812  61.000  1.00 44.75           C  
ATOM   4121  CB  SER A 524     -47.906 -23.531  59.000  1.00 44.75           C  
ATOM   4122  O   SER A 524     -48.969 -22.953  61.812  1.00 44.75           O  
ATOM   4123  OG  SER A 524     -47.000 -23.828  60.031  1.00 44.75           O  
ATOM   4124  N   THR A 525     -50.312 -24.562  61.531  1.00 49.75           N  
ATOM   4125  CA  THR A 525     -50.531 -25.047  62.906  1.00 49.75           C  
ATOM   4126  C   THR A 525     -49.188 -25.391  63.562  1.00 49.75           C  
ATOM   4127  CB  THR A 525     -51.438 -26.297  62.906  1.00 49.75           C  
ATOM   4128  O   THR A 525     -49.031 -25.188  64.750  1.00 49.75           O  
ATOM   4129  CG2 THR A 525     -52.906 -25.906  63.062  1.00 49.75           C  
ATOM   4130  OG1 THR A 525     -51.250 -27.031  61.688  1.00 49.75           O  
ATOM   4131  N   ARG A 526     -48.000 -25.453  62.875  1.00 52.47           N  
ATOM   4132  CA  ARG A 526     -46.688 -25.812  63.406  1.00 52.47           C  
ATOM   4133  C   ARG A 526     -45.781 -24.594  63.500  1.00 52.47           C  
ATOM   4134  CB  ARG A 526     -46.031 -26.891  62.562  1.00 52.47           C  
ATOM   4135  O   ARG A 526     -45.000 -24.453  64.438  1.00 52.47           O  
ATOM   4136  CG  ARG A 526     -45.406 -28.016  63.344  1.00 52.47           C  
ATOM   4137  CD  ARG A 526     -44.719 -29.031  62.438  1.00 52.47           C  
ATOM   4138  NE  ARG A 526     -44.438 -30.281  63.156  1.00 52.47           N  
ATOM   4139  NH1 ARG A 526     -43.094 -31.156  61.469  1.00 52.47           N  
ATOM   4140  NH2 ARG A 526     -43.469 -32.344  63.406  1.00 52.47           N  
ATOM   4141  CZ  ARG A 526     -43.656 -31.250  62.656  1.00 52.47           C  
ATOM   4142  N   ILE A 527     -45.969 -23.562  62.750  1.00 52.00           N  
ATOM   4143  CA  ILE A 527     -45.250 -22.297  62.656  1.00 52.00           C  
ATOM   4144  C   ILE A 527     -45.844 -21.266  63.594  1.00 52.00           C  
ATOM   4145  CB  ILE A 527     -45.219 -21.781  61.219  1.00 52.00           C  
ATOM   4146  O   ILE A 527     -45.125 -20.484  64.250  1.00 52.00           O  
ATOM   4147  CG1 ILE A 527     -44.438 -22.734  60.312  1.00 52.00           C  
ATOM   4148  CG2 ILE A 527     -44.625 -20.375  61.156  1.00 52.00           C  
ATOM   4149  CD1 ILE A 527     -44.562 -22.406  58.812  1.00 52.00           C  
ATOM   4150  N   TYR A 528     -47.156 -21.453  64.000  1.00 52.56           N  
ATOM   4151  CA  TYR A 528     -47.906 -20.641  64.938  1.00 52.56           C  
ATOM   4152  C   TYR A 528     -47.562 -21.062  66.375  1.00 52.56           C  
ATOM   4153  CB  TYR A 528     -49.406 -20.766  64.688  1.00 52.56           C  
ATOM   4154  O   TYR A 528     -47.438 -20.219  67.250  1.00 52.56           O  
ATOM   4155  CG  TYR A 528     -50.250 -20.234  65.812  1.00 52.56           C  
ATOM   4156  CD1 TYR A 528     -50.688 -21.062  66.875  1.00 52.56           C  
ATOM   4157  CD2 TYR A 528     -50.594 -18.891  65.875  1.00 52.56           C  
ATOM   4158  CE1 TYR A 528     -51.469 -20.578  67.938  1.00 52.56           C  
ATOM   4159  CE2 TYR A 528     -51.375 -18.391  66.938  1.00 52.56           C  
ATOM   4160  OH  TYR A 528     -52.562 -18.750  68.938  1.00 52.56           O  
ATOM   4161  CZ  TYR A 528     -51.812 -19.234  67.938  1.00 52.56           C  
ATOM   4162  N   GLN A 529     -47.281 -22.234  66.625  1.00 58.50           N  
ATOM   4163  CA  GLN A 529     -46.906 -22.766  67.938  1.00 58.50           C  
ATOM   4164  C   GLN A 529     -45.438 -22.438  68.250  1.00 58.50           C  
ATOM   4165  CB  GLN A 529     -47.125 -24.281  68.000  1.00 58.50           C  
ATOM   4166  O   GLN A 529     -45.094 -22.109  69.375  1.00 58.50           O  
ATOM   4167  CG  GLN A 529     -48.562 -24.672  68.250  1.00 58.50           C  
ATOM   4168  CD  GLN A 529     -48.781 -26.172  68.250  1.00 58.50           C  
ATOM   4169  NE2 GLN A 529     -49.875 -26.625  68.875  1.00 58.50           N  
ATOM   4170  OE1 GLN A 529     -47.938 -26.922  67.750  1.00 58.50           O  
ATOM   4171  N   ILE A 530     -44.688 -22.328  67.125  1.00 63.91           N  
ATOM   4172  CA  ILE A 530     -43.281 -22.016  67.188  1.00 63.91           C  
ATOM   4173  C   ILE A 530     -43.062 -20.516  67.312  1.00 63.91           C  
ATOM   4174  CB  ILE A 530     -42.500 -22.578  66.000  1.00 63.91           C  
ATOM   4175  O   ILE A 530     -42.219 -20.047  68.125  1.00 63.91           O  
ATOM   4176  CG1 ILE A 530     -42.562 -24.109  66.000  1.00 63.91           C  
ATOM   4177  CG2 ILE A 530     -41.031 -22.094  66.000  1.00 63.91           C  
ATOM   4178  CD1 ILE A 530     -42.031 -24.734  64.688  1.00 63.91           C  
ATOM   4179  N   LEU A 531     -43.812 -19.672  66.625  1.00 61.78           N  
ATOM   4180  CA  LEU A 531     -43.750 -18.203  66.688  1.00 61.78           C  
ATOM   4181  C   LEU A 531     -44.406 -17.688  67.938  1.00 61.78           C  
ATOM   4182  CB  LEU A 531     -44.438 -17.609  65.438  1.00 61.78           C  
ATOM   4183  O   LEU A 531     -43.938 -16.703  68.562  1.00 61.78           O  
ATOM   4184  CG  LEU A 531     -43.562 -17.375  64.250  1.00 61.78           C  
ATOM   4185  CD1 LEU A 531     -44.344 -17.594  62.969  1.00 61.78           C  
ATOM   4186  CD2 LEU A 531     -42.938 -15.969  64.250  1.00 61.78           C  
ATOM   4187  N   ALA A 532     -45.531 -18.344  68.500  1.00 64.12           N  
ATOM   4188  CA  ALA A 532     -46.219 -18.047  69.750  1.00 64.12           C  
ATOM   4189  C   ALA A 532     -45.312 -18.406  70.938  1.00 64.12           C  
ATOM   4190  CB  ALA A 532     -47.531 -18.766  69.812  1.00 64.12           C  
ATOM   4191  O   ALA A 532     -45.281 -17.672  71.938  1.00 64.12           O  
ATOM   4192  N   ILE A 533     -44.500 -19.500  70.875  1.00 71.12           N  
ATOM   4193  CA  ILE A 533     -43.531 -19.938  71.875  1.00 71.12           C  
ATOM   4194  C   ILE A 533     -42.312 -19.016  71.875  1.00 71.12           C  
ATOM   4195  CB  ILE A 533     -43.094 -21.406  71.688  1.00 71.12           C  
ATOM   4196  O   ILE A 533     -41.812 -18.625  72.938  1.00 71.12           O  
ATOM   4197  CG1 ILE A 533     -44.312 -22.344  71.875  1.00 71.12           C  
ATOM   4198  CG2 ILE A 533     -41.969 -21.781  72.625  1.00 71.12           C  
ATOM   4199  CD1 ILE A 533     -44.031 -23.781  71.438  1.00 71.12           C  
ATOM   4200  N   TYR A 534     -41.875 -18.594  70.688  1.00 69.81           N  
ATOM   4201  CA  TYR A 534     -40.750 -17.688  70.500  1.00 69.81           C  
ATOM   4202  C   TYR A 534     -41.125 -16.266  70.938  1.00 69.81           C  
ATOM   4203  CB  TYR A 534     -40.250 -17.703  69.062  1.00 69.81           C  
ATOM   4204  O   TYR A 534     -40.344 -15.562  71.562  1.00 69.81           O  
ATOM   4205  CG  TYR A 534     -38.812 -18.203  68.938  1.00 69.81           C  
ATOM   4206  CD1 TYR A 534     -37.750 -17.328  69.062  1.00 69.81           C  
ATOM   4207  CD2 TYR A 534     -38.562 -19.547  68.688  1.00 69.81           C  
ATOM   4208  CE1 TYR A 534     -36.438 -17.781  68.938  1.00 69.81           C  
ATOM   4209  CE2 TYR A 534     -37.250 -20.000  68.562  1.00 69.81           C  
ATOM   4210  OH  TYR A 534     -34.906 -19.578  68.562  1.00 69.81           O  
ATOM   4211  CZ  TYR A 534     -36.219 -19.125  68.688  1.00 69.81           C  
ATOM   4212  N   SER A 535     -42.312 -15.750  70.625  1.00 67.38           N  
ATOM   4213  CA  SER A 535     -42.844 -14.445  71.000  1.00 67.38           C  
ATOM   4214  C   SER A 535     -43.094 -14.375  72.500  1.00 67.38           C  
ATOM   4215  CB  SER A 535     -44.125 -14.133  70.250  1.00 67.38           C  
ATOM   4216  O   SER A 535     -42.781 -13.359  73.125  1.00 67.38           O  
ATOM   4217  OG  SER A 535     -44.812 -13.055  70.875  1.00 67.38           O  
ATOM   4218  N   THR A 536     -43.656 -15.477  73.062  1.00 73.62           N  
ATOM   4219  CA  THR A 536     -43.844 -15.578  74.500  1.00 73.62           C  
ATOM   4220  C   THR A 536     -42.500 -15.641  75.250  1.00 73.62           C  
ATOM   4221  CB  THR A 536     -44.688 -16.812  74.875  1.00 73.62           C  
ATOM   4222  O   THR A 536     -42.344 -15.023  76.312  1.00 73.62           O  
ATOM   4223  CG2 THR A 536     -46.188 -16.469  74.812  1.00 73.62           C  
ATOM   4224  OG1 THR A 536     -44.438 -17.844  73.938  1.00 73.62           O  
ATOM   4225  N   ALA A 537     -41.500 -16.391  74.688  1.00 73.94           N  
ATOM   4226  CA  ALA A 537     -40.156 -16.484  75.250  1.00 73.94           C  
ATOM   4227  C   ALA A 537     -39.406 -15.156  75.125  1.00 73.94           C  
ATOM   4228  CB  ALA A 537     -39.375 -17.609  74.562  1.00 73.94           C  
ATOM   4229  O   ALA A 537     -38.719 -14.727  76.062  1.00 73.94           O  
ATOM   4230  N   ALA A 538     -39.562 -14.523  74.000  1.00 70.44           N  
ATOM   4231  CA  ALA A 538     -38.906 -13.242  73.750  1.00 70.44           C  
ATOM   4232  C   ALA A 538     -39.531 -12.125  74.562  1.00 70.44           C  
ATOM   4233  CB  ALA A 538     -38.969 -12.914  72.250  1.00 70.44           C  
ATOM   4234  O   ALA A 538     -38.844 -11.258  75.062  1.00 70.44           O  
ATOM   4235  N   SER A 539     -40.906 -12.094  74.625  1.00 72.62           N  
ATOM   4236  CA  SER A 539     -41.625 -11.125  75.500  1.00 72.62           C  
ATOM   4237  C   SER A 539     -41.312 -11.328  76.938  1.00 72.62           C  
ATOM   4238  CB  SER A 539     -43.125 -11.203  75.250  1.00 72.62           C  
ATOM   4239  O   SER A 539     -41.156 -10.359  77.688  1.00 72.62           O  
ATOM   4240  OG  SER A 539     -43.844 -11.234  76.438  1.00 72.62           O  
ATOM   4241  N   SER A 540     -41.250 -12.609  77.375  1.00 75.81           N  
ATOM   4242  CA  SER A 540     -40.875 -12.930  78.750  1.00 75.81           C  
ATOM   4243  C   SER A 540     -39.438 -12.539  79.062  1.00 75.81           C  
ATOM   4244  CB  SER A 540     -41.062 -14.422  79.062  1.00 75.81           C  
ATOM   4245  O   SER A 540     -39.125 -12.078  80.188  1.00 75.81           O  
ATOM   4246  OG  SER A 540     -40.312 -15.203  78.125  1.00 75.81           O  
ATOM   4247  N   LEU A 541     -38.500 -12.672  78.125  1.00 74.19           N  
ATOM   4248  CA  LEU A 541     -37.094 -12.297  78.250  1.00 74.19           C  
ATOM   4249  C   LEU A 541     -36.938 -10.781  78.312  1.00 74.19           C  
ATOM   4250  CB  LEU A 541     -36.281 -12.859  77.125  1.00 74.19           C  
ATOM   4251  O   LEU A 541     -36.125 -10.266  79.125  1.00 74.19           O  
ATOM   4252  CG  LEU A 541     -34.781 -13.062  77.375  1.00 74.19           C  
ATOM   4253  CD1 LEU A 541     -34.469 -14.523  77.688  1.00 74.19           C  
ATOM   4254  CD2 LEU A 541     -33.969 -12.625  76.125  1.00 74.19           C  
ATOM   4255  N   VAL A 542     -37.688 -10.070  77.500  1.00 77.25           N  
ATOM   4256  CA  VAL A 542     -37.656  -8.617  77.500  1.00 77.25           C  
ATOM   4257  C   VAL A 542     -38.219  -8.086  78.812  1.00 77.25           C  
ATOM   4258  CB  VAL A 542     -38.469  -8.031  76.312  1.00 77.25           C  
ATOM   4259  O   VAL A 542     -37.688  -7.125  79.375  1.00 77.25           O  
ATOM   4260  CG1 VAL A 542     -38.625  -6.520  76.438  1.00 77.25           C  
ATOM   4261  CG2 VAL A 542     -37.781  -8.391  75.000  1.00 77.25           C  
ATOM   4262  N   LEU A 543     -39.281  -8.695  79.250  1.00 78.50           N  
ATOM   4263  CA  LEU A 543     -39.844  -8.312  80.562  1.00 78.50           C  
ATOM   4264  C   LEU A 543     -38.875  -8.594  81.688  1.00 78.50           C  
ATOM   4265  CB  LEU A 543     -41.156  -9.062  80.812  1.00 78.50           C  
ATOM   4266  O   LEU A 543     -38.719  -7.785  82.562  1.00 78.50           O  
ATOM   4267  CG  LEU A 543     -42.438  -8.422  80.250  1.00 78.50           C  
ATOM   4268  CD1 LEU A 543     -43.594  -9.414  80.250  1.00 78.50           C  
ATOM   4269  CD2 LEU A 543     -42.781  -7.160  81.000  1.00 78.50           C  
ATOM   4270  N   LEU A 544     -38.125  -9.703  81.688  1.00 78.62           N  
ATOM   4271  CA  LEU A 544     -37.125 -10.055  82.688  1.00 78.62           C  
ATOM   4272  C   LEU A 544     -35.938  -9.102  82.688  1.00 78.62           C  
ATOM   4273  CB  LEU A 544     -36.625 -11.492  82.500  1.00 78.62           C  
ATOM   4274  O   LEU A 544     -35.438  -8.672  83.688  1.00 78.62           O  
ATOM   4275  CG  LEU A 544     -37.531 -12.594  83.125  1.00 78.62           C  
ATOM   4276  CD1 LEU A 544     -37.031 -13.969  82.625  1.00 78.62           C  
ATOM   4277  CD2 LEU A 544     -37.531 -12.523  84.625  1.00 78.62           C  
ATOM   4278  N   VAL A 545     -35.531  -8.805  81.438  1.00 78.81           N  
ATOM   4279  CA  VAL A 545     -34.406  -7.875  81.250  1.00 78.81           C  
ATOM   4280  C   VAL A 545     -34.812  -6.477  81.688  1.00 78.81           C  
ATOM   4281  CB  VAL A 545     -33.938  -7.828  79.750  1.00 78.81           C  
ATOM   4282  O   VAL A 545     -34.031  -5.781  82.375  1.00 78.81           O  
ATOM   4283  CG1 VAL A 545     -32.938  -6.715  79.562  1.00 78.81           C  
ATOM   4284  CG2 VAL A 545     -33.375  -9.180  79.375  1.00 78.81           C  
ATOM   4285  N   SER A 546     -36.031  -6.094  81.312  1.00 78.19           N  
ATOM   4286  CA  SER A 546     -36.562  -4.793  81.750  1.00 78.19           C  
ATOM   4287  C   SER A 546     -36.719  -4.723  83.250  1.00 78.19           C  
ATOM   4288  CB  SER A 546     -37.875  -4.500  81.062  1.00 78.19           C  
ATOM   4289  O   SER A 546     -36.375  -3.717  83.875  1.00 78.19           O  
ATOM   4290  OG  SER A 546     -38.469  -5.688  80.562  1.00 78.19           O  
ATOM   4291  N   LEU A 547     -37.219  -5.816  83.875  1.00 81.75           N  
ATOM   4292  CA  LEU A 547     -37.375  -5.879  85.312  1.00 81.75           C  
ATOM   4293  C   LEU A 547     -36.000  -5.891  86.000  1.00 81.75           C  
ATOM   4294  CB  LEU A 547     -38.156  -7.117  85.750  1.00 81.75           C  
ATOM   4295  O   LEU A 547     -35.812  -5.266  87.062  1.00 81.75           O  
ATOM   4296  CG  LEU A 547     -39.688  -7.020  85.625  1.00 81.75           C  
ATOM   4297  CD1 LEU A 547     -40.312  -8.406  85.750  1.00 81.75           C  
ATOM   4298  CD2 LEU A 547     -40.250  -6.078  86.688  1.00 81.75           C  
ATOM   4299  N   GLY A 548     -35.031  -6.645  85.438  1.00 81.00           N  
ATOM   4300  CA  GLY A 548     -33.656  -6.617  85.938  1.00 81.00           C  
ATOM   4301  C   GLY A 548     -33.000  -5.242  85.812  1.00 81.00           C  
ATOM   4302  O   GLY A 548     -32.312  -4.812  86.750  1.00 81.00           O  
ATOM   4303  N   ALA A 549     -33.250  -4.566  84.688  1.00 77.06           N  
ATOM   4304  CA  ALA A 549     -32.719  -3.225  84.438  1.00 77.06           C  
ATOM   4305  C   ALA A 549     -33.344  -2.219  85.438  1.00 77.06           C  
ATOM   4306  CB  ALA A 549     -32.938  -2.791  83.000  1.00 77.06           C  
ATOM   4307  O   ALA A 549     -32.656  -1.347  85.938  1.00 77.06           O  
ATOM   4308  N   ILE A 550     -34.625  -2.373  85.688  1.00 79.25           N  
ATOM   4309  CA  ILE A 550     -35.344  -1.510  86.562  1.00 79.25           C  
ATOM   4310  C   ILE A 550     -34.875  -1.793  88.000  1.00 79.25           C  
ATOM   4311  CB  ILE A 550     -36.875  -1.702  86.438  1.00 79.25           C  
ATOM   4312  O   ILE A 550     -34.719  -0.870  88.812  1.00 79.25           O  
ATOM   4313  CG1 ILE A 550     -37.344  -1.189  85.125  1.00 79.25           C  
ATOM   4314  CG2 ILE A 550     -37.594  -1.000  87.625  1.00 79.25           C  
ATOM   4315  CD1 ILE A 550     -38.812  -1.525  84.812  1.00 79.25           C  
ATOM   4316  N   SER A 551     -34.750  -3.096  88.312  1.00 76.00           N  
ATOM   4317  CA  SER A 551     -34.281  -3.506  89.688  1.00 76.00           C  
ATOM   4318  C   SER A 551     -32.844  -3.025  89.875  1.00 76.00           C  
ATOM   4319  CB  SER A 551     -34.344  -5.027  89.812  1.00 76.00           C  
ATOM   4320  O   SER A 551     -32.531  -2.566  91.000  1.00 76.00           O  
ATOM   4321  OG  SER A 551     -35.656  -5.492  89.625  1.00 76.00           O  
ATOM   4322  N   PHE A 552     -31.938  -3.102  88.875  1.00 73.56           N  
ATOM   4323  CA  PHE A 552     -30.578  -2.605  88.938  1.00 73.56           C  
ATOM   4324  C   PHE A 552     -30.547  -1.084  89.000  1.00 73.56           C  
ATOM   4325  CB  PHE A 552     -29.781  -3.059  87.688  1.00 73.56           C  
ATOM   4326  O   PHE A 552     -29.734  -0.518  89.750  1.00 73.56           O  
ATOM   4327  CG  PHE A 552     -28.391  -3.529  88.000  1.00 73.56           C  
ATOM   4328  CD1 PHE A 552     -27.328  -2.639  88.000  1.00 73.56           C  
ATOM   4329  CD2 PHE A 552     -28.141  -4.863  88.312  1.00 73.56           C  
ATOM   4330  CE1 PHE A 552     -26.031  -3.070  88.312  1.00 73.56           C  
ATOM   4331  CE2 PHE A 552     -26.859  -5.305  88.562  1.00 73.56           C  
ATOM   4332  CZ  PHE A 552     -25.797  -4.406  88.562  1.00 73.56           C  
ATOM   4333  N   TRP A 553     -31.391  -0.437  88.312  1.00 75.38           N  
ATOM   4334  CA  TRP A 553     -31.547   1.013  88.312  1.00 75.38           C  
ATOM   4335  C   TRP A 553     -32.094   1.459  89.688  1.00 75.38           C  
ATOM   4336  CB  TRP A 553     -32.500   1.480  87.188  1.00 75.38           C  
ATOM   4337  O   TRP A 553     -31.609   2.443  90.250  1.00 75.38           O  
ATOM   4338  CG  TRP A 553     -32.594   2.971  87.125  1.00 75.38           C  
ATOM   4339  CD1 TRP A 553     -31.688   3.826  86.562  1.00 75.38           C  
ATOM   4340  CD2 TRP A 553     -33.688   3.781  87.562  1.00 75.38           C  
ATOM   4341  CE2 TRP A 553     -33.375   5.121  87.250  1.00 75.38           C  
ATOM   4342  CE3 TRP A 553     -34.906   3.506  88.188  1.00 75.38           C  
ATOM   4343  NE1 TRP A 553     -32.156   5.121  86.625  1.00 75.38           N  
ATOM   4344  CH2 TRP A 553     -35.406   5.887  88.188  1.00 75.38           C  
ATOM   4345  CZ2 TRP A 553     -34.219   6.184  87.562  1.00 75.38           C  
ATOM   4346  CZ3 TRP A 553     -35.750   4.562  88.500  1.00 75.38           C  
ATOM   4347  N   MET A 554     -33.031   0.729  90.250  1.00 75.81           N  
ATOM   4348  CA  MET A 554     -33.625   1.023  91.562  1.00 75.81           C  
ATOM   4349  C   MET A 554     -32.656   0.711  92.688  1.00 75.81           C  
ATOM   4350  CB  MET A 554     -34.906   0.230  91.750  1.00 75.81           C  
ATOM   4351  O   MET A 554     -32.625   1.393  93.750  1.00 75.81           O  
ATOM   4352  CG  MET A 554     -36.094   0.770  91.000  1.00 75.81           C  
ATOM   4353  SD  MET A 554     -37.719   0.197  91.625  1.00 75.81           S  
ATOM   4354  CE  MET A 554     -38.844   1.143  90.562  1.00 75.81           C  
ATOM   4355  N   CYS A 555     -31.625  -0.313  92.562  1.00 71.56           N  
ATOM   4356  CA  CYS A 555     -30.562  -0.658  93.500  1.00 71.56           C  
ATOM   4357  C   CYS A 555     -29.438   0.367  93.438  1.00 71.56           C  
ATOM   4358  CB  CYS A 555     -30.016  -2.051  93.188  1.00 71.56           C  
ATOM   4359  O   CYS A 555     -28.828   0.669  94.500  1.00 71.56           O  
ATOM   4360  SG  CYS A 555     -31.062  -3.395  93.812  1.00 71.56           S  
ATOM   4361  N   SER A 556     -29.172   1.064  92.250  1.00 67.44           N  
ATOM   4362  CA  SER A 556     -28.141   2.066  92.062  1.00 67.44           C  
ATOM   4363  C   SER A 556     -28.594   3.447  92.500  1.00 67.44           C  
ATOM   4364  CB  SER A 556     -27.734   2.119  90.562  1.00 67.44           C  
ATOM   4365  O   SER A 556     -27.781   4.270  92.938  1.00 67.44           O  
ATOM   4366  OG  SER A 556     -27.344   3.430  90.188  1.00 67.44           O  
ATOM   4367  N   ASN A 557     -29.938   3.707  92.562  1.00 68.50           N  
ATOM   4368  CA  ASN A 557     -30.547   4.977  92.938  1.00 68.50           C  
ATOM   4369  C   ASN A 557     -31.094   4.945  94.375  1.00 68.50           C  
ATOM   4370  CB  ASN A 557     -31.656   5.336  91.938  1.00 68.50           C  
ATOM   4371  O   ASN A 557     -31.641   5.941  94.875  1.00 68.50           O  
ATOM   4372  CG  ASN A 557     -31.141   6.086  90.750  1.00 68.50           C  
ATOM   4373  ND2 ASN A 557     -31.984   6.234  89.750  1.00 68.50           N  
ATOM   4374  OD1 ASN A 557     -30.000   6.531  90.688  1.00 68.50           O  
ATOM   4375  N   GLY A 558     -30.688   3.795  95.188  1.00 64.81           N  
ATOM   4376  CA  GLY A 558     -30.922   3.762  96.625  1.00 64.81           C  
ATOM   4377  C   GLY A 558     -32.375   3.584  97.000  1.00 64.81           C  
ATOM   4378  O   GLY A 558     -32.781   3.793  98.125  1.00 64.81           O  
ATOM   4379  N   SER A 559     -33.375   3.186  96.062  1.00 62.00           N  
ATOM   4380  CA  SER A 559     -34.844   3.066  96.188  1.00 62.00           C  
ATOM   4381  C   SER A 559     -35.250   1.609  96.375  1.00 62.00           C  
ATOM   4382  CB  SER A 559     -35.531   3.680  95.000  1.00 62.00           C  
ATOM   4383  O   SER A 559     -36.375   1.326  96.750  1.00 62.00           O  
ATOM   4384  OG  SER A 559     -35.531   2.768  93.875  1.00 62.00           O  
ATOM   4385  N   LEU A 560     -34.312   0.600  96.312  1.00 56.00           N  
ATOM   4386  CA  LEU A 560     -34.562  -0.823  96.500  1.00 56.00           C  
ATOM   4387  C   LEU A 560     -33.438  -1.447  97.375  1.00 56.00           C  
ATOM   4388  CB  LEU A 560     -34.688  -1.553  95.188  1.00 56.00           C  
ATOM   4389  O   LEU A 560     -32.250  -1.234  97.062  1.00 56.00           O  
ATOM   4390  CG  LEU A 560     -35.938  -2.393  95.000  1.00 56.00           C  
ATOM   4391  CD1 LEU A 560     -36.688  -1.930  93.750  1.00 56.00           C  
ATOM   4392  CD2 LEU A 560     -35.594  -3.873  94.875  1.00 56.00           C  
ATOM   4393  N   GLN A 561     -33.531  -1.705  98.688  1.00 54.19           N  
ATOM   4394  CA  GLN A 561     -32.688  -2.395  99.625  1.00 54.19           C  
ATOM   4395  C   GLN A 561     -32.594  -3.881  99.312  1.00 54.19           C  
ATOM   4396  CB  GLN A 561     -33.250  -2.211 101.062  1.00 54.19           C  
ATOM   4397  O   GLN A 561     -33.594  -4.582  99.250  1.00 54.19           O  
ATOM   4398  CG  GLN A 561     -32.375  -1.323 101.938  1.00 54.19           C  
ATOM   4399  CD  GLN A 561     -33.000  -1.063 103.312  1.00 54.19           C  
ATOM   4400  NE2 GLN A 561     -32.219  -0.504 104.250  1.00 54.19           N  
ATOM   4401  OE1 GLN A 561     -34.188  -1.361 103.562  1.00 54.19           O  
ATOM   4402  N   CYS A 562     -31.641  -4.316  98.375  1.00 54.66           N  
ATOM   4403  CA  CYS A 562     -31.344  -5.719  98.062  1.00 54.66           C  
ATOM   4404  C   CYS A 562     -30.656  -6.379  99.312  1.00 54.66           C  
ATOM   4405  CB  CYS A 562     -30.453  -5.840  96.875  1.00 54.66           C  
ATOM   4406  O   CYS A 562     -29.625  -5.902  99.750  1.00 54.66           O  
ATOM   4407  SG  CYS A 562     -31.328  -6.348  95.375  1.00 54.66           S  
ATOM   4408  N   ARG A 563     -31.344  -7.012 100.250  1.00 51.47           N  
ATOM   4409  CA  ARG A 563     -30.859  -7.863 101.312  1.00 51.47           C  
ATOM   4410  C   ARG A 563     -30.594  -9.281 100.812  1.00 51.47           C  
ATOM   4411  CB  ARG A 563     -31.844  -7.898 102.500  1.00 51.47           C  
ATOM   4412  O   ARG A 563     -31.531 -10.031 100.562  1.00 51.47           O  
ATOM   4413  CG  ARG A 563     -31.516  -6.910 103.625  1.00 51.47           C  
ATOM   4414  CD  ARG A 563     -32.531  -6.984 104.750  1.00 51.47           C  
ATOM   4415  NE  ARG A 563     -32.281  -5.977 105.750  1.00 51.47           N  
ATOM   4416  NH1 ARG A 563     -33.188  -7.207 107.500  1.00 51.47           N  
ATOM   4417  NH2 ARG A 563     -32.312  -5.125 107.875  1.00 51.47           N  
ATOM   4418  CZ  ARG A 563     -32.594  -6.105 107.062  1.00 51.47           C  
ATOM   4419  N   ILE A 564     -29.812  -9.469  99.750  1.00 52.16           N  
ATOM   4420  CA  ILE A 564     -29.391 -10.836  99.438  1.00 52.16           C  
ATOM   4421  C   ILE A 564     -27.938 -11.016  99.875  1.00 52.16           C  
ATOM   4422  CB  ILE A 564     -29.547 -11.180  97.938  1.00 52.16           C  
ATOM   4423  O   ILE A 564     -27.062 -10.227  99.500  1.00 52.16           O  
ATOM   4424  CG1 ILE A 564     -31.016 -11.070  97.562  1.00 52.16           C  
ATOM   4425  CG2 ILE A 564     -29.000 -12.578  97.688  1.00 52.16           C  
ATOM   4426  CD1 ILE A 564     -31.234 -11.109  96.062  1.00 52.16           C  
ATOM   4427  N   CYS A 565     -27.609 -11.422 101.250  1.00 36.31           N  
ATOM   4428  CA  CYS A 565     -26.438 -11.992 101.875  1.00 36.31           C  
ATOM   4429  C   CYS A 565     -25.891 -13.164 101.062  1.00 36.31           C  
ATOM   4430  CB  CYS A 565     -26.766 -12.445 103.312  1.00 36.31           C  
ATOM   4431  O   CYS A 565     -26.641 -14.102 100.750  1.00 36.31           O  
ATOM   4432  SG  CYS A 565     -26.984 -11.086 104.500  1.00 36.31           S  
ATOM   4433  N   ILE A 566     -24.891 -13.078 100.125  1.00 36.81           N  
ATOM   4434  CA  ILE A 566     -23.953 -14.203 100.000  1.00 36.81           C  
ATOM   4435  C   ILE A 566     -22.875 -14.086 101.062  1.00 36.81           C  
ATOM   4436  CB  ILE A 566     -23.328 -14.273  98.625  1.00 36.81           C  
ATOM   4437  O   ILE A 566     -22.344 -12.992 101.312  1.00 36.81           O  
ATOM   4438  CG1 ILE A 566     -24.422 -14.406  97.500  1.00 36.81           C  
ATOM   4439  CG2 ILE A 566     -22.328 -15.430  98.500  1.00 36.81           C  
ATOM   4440  CD1 ILE A 566     -23.906 -14.289  96.125  1.00 36.81           C  
TER    4441      ILE A 566                                                      
ENDMDL                                                                          
END                                                                             
