# Supplementary material for: Future Sequon Finder - A novel approach for predicting future N-linked glycosylation sequon locations on viral surface proteins
Source: PLoS One. 2025 Aug 14;20(8):e0328174. doi: 10.1371/journal.pone.0328174 (PMC12352829; doi:10.1371/journal.pone.0328174)
Supplement: S3 File — (ZIP) [file pone.0328174.s004.zip › S3_File/S3_File/Swine H1N1/AswineMinnesotaSG13172008_c0ac2_unrelaxed_rank_001_alphafold2_ptm_model_1_seed_000.pdb]

MODEL     1                                                                     
ATOM      1  N   MET A   1     -87.125 -33.844  59.344  1.00 35.84           N  
ATOM      2  CA  MET A   1     -87.250 -32.406  59.094  1.00 35.84           C  
ATOM      3  C   MET A   1     -85.938 -31.688  59.406  1.00 35.84           C  
ATOM      4  CB  MET A   1     -88.375 -31.828  59.938  1.00 35.84           C  
ATOM      5  O   MET A   1     -85.500 -31.672  60.562  1.00 35.84           O  
ATOM      6  CG  MET A   1     -89.750 -32.062  59.344  1.00 35.84           C  
ATOM      7  SD  MET A   1     -91.062 -31.094  60.188  1.00 35.84           S  
ATOM      8  CE  MET A   1     -91.375 -32.125  61.656  1.00 35.84           C  
ATOM      9  N   LYS A   2     -84.812 -31.906  58.656  1.00 32.91           N  
ATOM     10  CA  LYS A   2     -83.438 -31.438  58.531  1.00 32.91           C  
ATOM     11  C   LYS A   2     -83.375 -30.203  57.625  1.00 32.91           C  
ATOM     12  CB  LYS A   2     -82.562 -32.562  57.969  1.00 32.91           C  
ATOM     13  O   LYS A   2     -83.750 -30.250  56.438  1.00 32.91           O  
ATOM     14  CG  LYS A   2     -82.062 -33.531  59.000  1.00 32.91           C  
ATOM     15  CD  LYS A   2     -81.062 -34.531  58.406  1.00 32.91           C  
ATOM     16  CE  LYS A   2     -80.625 -35.531  59.469  1.00 32.91           C  
ATOM     17  NZ  LYS A   2     -79.688 -36.562  58.875  1.00 32.91           N  
ATOM     18  N   ALA A   3     -83.500 -29.000  58.156  1.00 37.50           N  
ATOM     19  CA  ALA A   3     -83.438 -27.594  57.750  1.00 37.50           C  
ATOM     20  C   ALA A   3     -82.000 -27.125  57.469  1.00 37.50           C  
ATOM     21  CB  ALA A   3     -84.125 -26.719  58.844  1.00 37.50           C  
ATOM     22  O   ALA A   3     -81.125 -27.406  58.281  1.00 37.50           O  
ATOM     23  N   ILE A   4     -81.625 -27.000  56.188  1.00 32.75           N  
ATOM     24  CA  ILE A   4     -80.938 -26.188  55.156  1.00 32.75           C  
ATOM     25  C   ILE A   4     -80.125 -25.094  55.844  1.00 32.75           C  
ATOM     26  CB  ILE A   4     -81.938 -25.562  54.188  1.00 32.75           C  
ATOM     27  O   ILE A   4     -80.688 -24.234  56.531  1.00 32.75           O  
ATOM     28  CG1 ILE A   4     -82.688 -26.672  53.406  1.00 32.75           C  
ATOM     29  CG2 ILE A   4     -81.250 -24.578  53.219  1.00 32.75           C  
ATOM     30  CD1 ILE A   4     -83.812 -26.156  52.531  1.00 32.75           C  
ATOM     31  N   ILE A   5     -78.812 -25.312  56.156  1.00 35.94           N  
ATOM     32  CA  ILE A   5     -77.750 -24.344  56.406  1.00 35.94           C  
ATOM     33  C   ILE A   5     -77.062 -24.000  55.094  1.00 35.94           C  
ATOM     34  CB  ILE A   5     -76.750 -24.859  57.438  1.00 35.94           C  
ATOM     35  O   ILE A   5     -76.625 -24.891  54.344  1.00 35.94           O  
ATOM     36  CG1 ILE A   5     -77.375 -25.031  58.812  1.00 35.94           C  
ATOM     37  CG2 ILE A   5     -75.500 -23.922  57.500  1.00 35.94           C  
ATOM     38  CD1 ILE A   5     -76.500 -25.719  59.844  1.00 35.94           C  
ATOM     39  N   VAL A   6     -77.500 -22.938  54.375  1.00 32.59           N  
ATOM     40  CA  VAL A   6     -76.938 -21.984  53.406  1.00 32.59           C  
ATOM     41  C   VAL A   6     -75.562 -21.516  53.906  1.00 32.59           C  
ATOM     42  CB  VAL A   6     -77.875 -20.766  53.219  1.00 32.59           C  
ATOM     43  O   VAL A   6     -75.438 -20.953  54.969  1.00 32.59           O  
ATOM     44  CG1 VAL A   6     -77.250 -19.766  52.250  1.00 32.59           C  
ATOM     45  CG2 VAL A   6     -79.250 -21.234  52.688  1.00 32.59           C  
ATOM     46  N   VAL A   7     -74.438 -22.234  53.625  1.00 35.41           N  
ATOM     47  CA  VAL A   7     -73.062 -21.906  53.656  1.00 35.41           C  
ATOM     48  C   VAL A   7     -72.688 -21.016  52.469  1.00 35.41           C  
ATOM     49  CB  VAL A   7     -72.188 -23.172  53.656  1.00 35.41           C  
ATOM     50  O   VAL A   7     -72.938 -21.391  51.312  1.00 35.41           O  
ATOM     51  CG1 VAL A   7     -70.688 -22.797  53.594  1.00 35.41           C  
ATOM     52  CG2 VAL A   7     -72.438 -24.016  54.906  1.00 35.41           C  
ATOM     53  N   LEU A   8     -73.000 -19.688  52.500  1.00 30.38           N  
ATOM     54  CA  LEU A   8     -72.438 -18.531  51.812  1.00 30.38           C  
ATOM     55  C   LEU A   8     -70.938 -18.672  51.688  1.00 30.38           C  
ATOM     56  CB  LEU A   8     -72.750 -17.234  52.562  1.00 30.38           C  
ATOM     57  O   LEU A   8     -70.250 -18.797  52.688  1.00 30.38           O  
ATOM     58  CG  LEU A   8     -73.562 -16.172  51.750  1.00 30.38           C  
ATOM     59  CD1 LEU A   8     -74.812 -15.812  52.469  1.00 30.38           C  
ATOM     60  CD2 LEU A   8     -72.688 -14.938  51.562  1.00 30.38           C  
ATOM     61  N   LEU A   9     -70.375 -19.562  50.844  1.00 27.95           N  
ATOM     62  CA  LEU A   9     -69.062 -19.625  50.156  1.00 27.95           C  
ATOM     63  C   LEU A   9     -68.688 -18.234  49.688  1.00 27.95           C  
ATOM     64  CB  LEU A   9     -69.125 -20.594  48.969  1.00 27.95           C  
ATOM     65  O   LEU A   9     -69.312 -17.641  48.812  1.00 27.95           O  
ATOM     66  CG  LEU A   9     -68.812 -22.047  49.281  1.00 27.95           C  
ATOM     67  CD1 LEU A   9     -69.562 -22.984  48.344  1.00 27.95           C  
ATOM     68  CD2 LEU A   9     -67.250 -22.266  49.156  1.00 27.95           C  
ATOM     69  N   TYR A  10     -68.375 -17.281  50.594  1.00 27.36           N  
ATOM     70  CA  TYR A  10     -67.625 -16.094  50.281  1.00 27.36           C  
ATOM     71  C   TYR A  10     -66.250 -16.453  49.750  1.00 27.36           C  
ATOM     72  CB  TYR A  10     -67.438 -15.211  51.531  1.00 27.36           C  
ATOM     73  O   TYR A  10     -65.438 -17.172  50.406  1.00 27.36           O  
ATOM     74  CG  TYR A  10     -68.375 -14.008  51.531  1.00 27.36           C  
ATOM     75  CD1 TYR A  10     -68.000 -12.820  50.906  1.00 27.36           C  
ATOM     76  CD2 TYR A  10     -69.625 -14.062  52.188  1.00 27.36           C  
ATOM     77  CE1 TYR A  10     -68.875 -11.719  50.938  1.00 27.36           C  
ATOM     78  CE2 TYR A  10     -70.438 -12.969  52.188  1.00 27.36           C  
ATOM     79  OH  TYR A  10     -70.875 -10.703  51.594  1.00 27.36           O  
ATOM     80  CZ  TYR A  10     -70.062 -11.797  51.562  1.00 27.36           C  
ATOM     81  N   THR A  11     -66.000 -17.000  48.500  1.00 27.25           N  
ATOM     82  CA  THR A  11     -64.875 -16.906  47.594  1.00 27.25           C  
ATOM     83  C   THR A  11     -64.125 -15.586  47.812  1.00 27.25           C  
ATOM     84  CB  THR A  11     -65.312 -17.062  46.125  1.00 27.25           C  
ATOM     85  O   THR A  11     -64.750 -14.523  47.781  1.00 27.25           O  
ATOM     86  CG2 THR A  11     -65.812 -18.469  45.844  1.00 27.25           C  
ATOM     87  OG1 THR A  11     -66.312 -16.109  45.844  1.00 27.25           O  
ATOM     88  N   PHE A  12     -63.406 -15.312  48.906  1.00 27.95           N  
ATOM     89  CA  PHE A  12     -62.312 -14.344  49.031  1.00 27.95           C  
ATOM     90  C   PHE A  12     -61.594 -14.156  47.719  1.00 27.95           C  
ATOM     91  CB  PHE A  12     -61.312 -14.789  50.125  1.00 27.95           C  
ATOM     92  O   PHE A  12     -61.094 -15.125  47.125  1.00 27.95           O  
ATOM     93  CG  PHE A  12     -61.812 -14.562  51.531  1.00 27.95           C  
ATOM     94  CD1 PHE A  12     -61.750 -13.289  52.094  1.00 27.95           C  
ATOM     95  CD2 PHE A  12     -62.312 -15.617  52.281  1.00 27.95           C  
ATOM     96  CE1 PHE A  12     -62.219 -13.078  53.406  1.00 27.95           C  
ATOM     97  CE2 PHE A  12     -62.750 -15.406  53.562  1.00 27.95           C  
ATOM     98  CZ  PHE A  12     -62.688 -14.141  54.125  1.00 27.95           C  
ATOM     99  N   ALA A  13     -62.281 -13.633  46.656  1.00 27.59           N  
ATOM    100  CA  ALA A  13     -61.656 -13.023  45.469  1.00 27.59           C  
ATOM    101  C   ALA A  13     -60.375 -12.281  45.875  1.00 27.59           C  
ATOM    102  CB  ALA A  13     -62.625 -12.086  44.781  1.00 27.59           C  
ATOM    103  O   ALA A  13     -60.406 -11.430  46.750  1.00 27.59           O  
ATOM    104  N   ALA A  14     -59.250 -12.930  46.344  1.00 30.47           N  
ATOM    105  CA  ALA A  14     -57.938 -12.297  46.250  1.00 30.47           C  
ATOM    106  C   ALA A  14     -58.000 -11.055  45.344  1.00 30.47           C  
ATOM    107  CB  ALA A  14     -56.906 -13.289  45.719  1.00 30.47           C  
ATOM    108  O   ALA A  14     -58.469 -11.125  44.219  1.00 30.47           O  
ATOM    109  N   ALA A  15     -58.688  -9.977  45.688  1.00 32.62           N  
ATOM    110  CA  ALA A  15     -58.594  -8.609  45.188  1.00 32.62           C  
ATOM    111  C   ALA A  15     -57.375  -8.430  44.281  1.00 32.62           C  
ATOM    112  CB  ALA A  15     -58.531  -7.613  46.344  1.00 32.62           C  
ATOM    113  O   ALA A  15     -56.250  -8.695  44.688  1.00 32.62           O  
ATOM    114  N   ASP A  16     -57.219  -9.023  43.031  1.00 40.00           N  
ATOM    115  CA  ASP A  16     -56.281  -8.703  41.969  1.00 40.00           C  
ATOM    116  C   ASP A  16     -55.875  -7.234  42.031  1.00 40.00           C  
ATOM    117  CB  ASP A  16     -56.875  -9.031  40.594  1.00 40.00           C  
ATOM    118  O   ASP A  16     -56.656  -6.348  41.719  1.00 40.00           O  
ATOM    119  CG  ASP A  16     -56.844 -10.508  40.281  1.00 40.00           C  
ATOM    120  OD1 ASP A  16     -55.969 -11.227  40.812  1.00 40.00           O  
ATOM    121  OD2 ASP A  16     -57.656 -10.961  39.438  1.00 40.00           O  
ATOM    122  N   ALA A  17     -55.219  -6.715  43.094  1.00 52.62           N  
ATOM    123  CA  ALA A  17     -54.656  -5.371  43.125  1.00 52.62           C  
ATOM    124  C   ALA A  17     -53.812  -5.102  41.875  1.00 52.62           C  
ATOM    125  CB  ALA A  17     -53.781  -5.188  44.375  1.00 52.62           C  
ATOM    126  O   ALA A  17     -53.094  -5.980  41.406  1.00 52.62           O  
ATOM    127  N   ASP A  18     -54.281  -4.176  41.000  1.00 69.62           N  
ATOM    128  CA  ASP A  18     -53.656  -3.703  39.781  1.00 69.62           C  
ATOM    129  C   ASP A  18     -52.281  -3.090  40.062  1.00 69.62           C  
ATOM    130  CB  ASP A  18     -54.562  -2.682  39.094  1.00 69.62           C  
ATOM    131  O   ASP A  18     -52.125  -2.322  41.000  1.00 69.62           O  
ATOM    132  CG  ASP A  18     -55.844  -3.281  38.594  1.00 69.62           C  
ATOM    133  OD1 ASP A  18     -55.844  -4.406  38.031  1.00 69.62           O  
ATOM    134  OD2 ASP A  18     -56.906  -2.621  38.750  1.00 69.62           O  
ATOM    135  N   THR A  19     -51.125  -3.727  39.594  1.00 71.62           N  
ATOM    136  CA  THR A  19     -49.719  -3.314  39.750  1.00 71.62           C  
ATOM    137  C   THR A  19     -49.250  -2.523  38.531  1.00 71.62           C  
ATOM    138  CB  THR A  19     -48.812  -4.527  39.969  1.00 71.62           C  
ATOM    139  O   THR A  19     -49.594  -2.846  37.406  1.00 71.62           O  
ATOM    140  CG2 THR A  19     -49.031  -5.141  41.375  1.00 71.62           C  
ATOM    141  OG1 THR A  19     -49.094  -5.520  38.969  1.00 71.62           O  
ATOM    142  N   LEU A  20     -48.719  -1.355  38.844  1.00 73.25           N  
ATOM    143  CA  LEU A  20     -48.062  -0.525  37.812  1.00 73.25           C  
ATOM    144  C   LEU A  20     -46.562  -0.482  38.031  1.00 73.25           C  
ATOM    145  CB  LEU A  20     -48.625   0.895  37.844  1.00 73.25           C  
ATOM    146  O   LEU A  20     -46.094  -0.091  39.125  1.00 73.25           O  
ATOM    147  CG  LEU A  20     -47.969   1.905  36.906  1.00 73.25           C  
ATOM    148  CD1 LEU A  20     -48.344   1.582  35.469  1.00 73.25           C  
ATOM    149  CD2 LEU A  20     -48.406   3.324  37.250  1.00 73.25           C  
ATOM    150  N   CYS A  21     -45.812  -0.909  37.094  1.00 68.31           N  
ATOM    151  CA  CYS A  21     -44.375  -0.910  37.188  1.00 68.31           C  
ATOM    152  C   CYS A  21     -43.750   0.051  36.188  1.00 68.31           C  
ATOM    153  CB  CYS A  21     -43.812  -2.318  36.969  1.00 68.31           C  
ATOM    154  O   CYS A  21     -44.031  -0.040  35.000  1.00 68.31           O  
ATOM    155  SG  CYS A  21     -44.406  -3.531  38.156  1.00 68.31           S  
ATOM    156  N   ILE A  22     -43.031   1.053  36.812  1.00 65.69           N  
ATOM    157  CA  ILE A  22     -42.344   2.062  36.031  1.00 65.69           C  
ATOM    158  C   ILE A  22     -40.844   1.738  35.969  1.00 65.69           C  
ATOM    159  CB  ILE A  22     -42.562   3.480  36.594  1.00 65.69           C  
ATOM    160  O   ILE A  22     -40.188   1.572  37.000  1.00 65.69           O  
ATOM    161  CG1 ILE A  22     -44.062   3.783  36.719  1.00 65.69           C  
ATOM    162  CG2 ILE A  22     -41.844   4.527  35.719  1.00 65.69           C  
ATOM    163  CD1 ILE A  22     -44.344   5.141  37.344  1.00 65.69           C  
ATOM    164  N   GLY A  23     -40.469   1.188  34.969  1.00 58.34           N  
ATOM    165  CA  GLY A  23     -39.062   0.773  34.906  1.00 58.34           C  
ATOM    166  C   GLY A  23     -38.875  -0.495  34.094  1.00 58.34           C  
ATOM    167  O   GLY A  23     -39.781  -0.954  33.406  1.00 58.34           O  
ATOM    168  N   TYR A  24     -37.594  -0.948  33.844  1.00 53.94           N  
ATOM    169  CA  TYR A  24     -37.094  -1.927  32.875  1.00 53.94           C  
ATOM    170  C   TYR A  24     -37.875  -3.227  32.969  1.00 53.94           C  
ATOM    171  CB  TYR A  24     -35.594  -2.205  33.125  1.00 53.94           C  
ATOM    172  O   TYR A  24     -38.156  -3.730  34.062  1.00 53.94           O  
ATOM    173  CG  TYR A  24     -34.719  -0.999  32.906  1.00 53.94           C  
ATOM    174  CD1 TYR A  24     -34.312  -0.621  31.641  1.00 53.94           C  
ATOM    175  CD2 TYR A  24     -34.281  -0.236  34.000  1.00 53.94           C  
ATOM    176  CE1 TYR A  24     -33.500   0.489  31.453  1.00 53.94           C  
ATOM    177  CE2 TYR A  24     -33.469   0.875  33.812  1.00 53.94           C  
ATOM    178  OH  TYR A  24     -32.281   2.328  32.344  1.00 53.94           O  
ATOM    179  CZ  TYR A  24     -33.094   1.229  32.531  1.00 53.94           C  
ATOM    180  N   HIS A  25     -38.781  -3.648  32.094  1.00 47.22           N  
ATOM    181  CA  HIS A  25     -39.281  -4.996  31.859  1.00 47.22           C  
ATOM    182  C   HIS A  25     -38.156  -5.977  31.562  1.00 47.22           C  
ATOM    183  CB  HIS A  25     -40.312  -4.996  30.719  1.00 47.22           C  
ATOM    184  O   HIS A  25     -37.219  -5.645  30.844  1.00 47.22           O  
ATOM    185  CG  HIS A  25     -41.656  -4.570  31.125  1.00 47.22           C  
ATOM    186  CD2 HIS A  25     -42.312  -3.379  31.000  1.00 47.22           C  
ATOM    187  ND1 HIS A  25     -42.562  -5.418  31.750  1.00 47.22           N  
ATOM    188  CE1 HIS A  25     -43.688  -4.766  31.984  1.00 47.22           C  
ATOM    189  NE2 HIS A  25     -43.562  -3.527  31.547  1.00 47.22           N  
ATOM    190  N   ALA A  26     -37.781  -6.902  32.625  1.00 49.91           N  
ATOM    191  CA  ALA A  26     -36.938  -8.086  32.531  1.00 49.91           C  
ATOM    192  C   ALA A  26     -36.969  -8.688  31.125  1.00 49.91           C  
ATOM    193  CB  ALA A  26     -37.344  -9.125  33.562  1.00 49.91           C  
ATOM    194  O   ALA A  26     -38.062  -8.914  30.578  1.00 49.91           O  
ATOM    195  N   ASN A  27     -35.969  -8.273  30.328  1.00 54.56           N  
ATOM    196  CA  ASN A  27     -35.750  -9.000  29.094  1.00 54.56           C  
ATOM    197  C   ASN A  27     -34.719 -10.102  29.250  1.00 54.56           C  
ATOM    198  CB  ASN A  27     -35.344  -8.047  27.969  1.00 54.56           C  
ATOM    199  O   ASN A  27     -33.938 -10.070  30.203  1.00 54.56           O  
ATOM    200  CG  ASN A  27     -33.875  -7.676  28.016  1.00 54.56           C  
ATOM    201  ND2 ASN A  27     -33.469  -6.770  27.141  1.00 54.56           N  
ATOM    202  OD1 ASN A  27     -33.125  -8.195  28.844  1.00 54.56           O  
ATOM    203  N   ASN A  28     -34.906 -11.352  28.875  1.00 60.34           N  
ATOM    204  CA  ASN A  28     -33.969 -12.469  28.891  1.00 60.34           C  
ATOM    205  C   ASN A  28     -32.750 -12.195  28.016  1.00 60.34           C  
ATOM    206  CB  ASN A  28     -34.688 -13.758  28.438  1.00 60.34           C  
ATOM    207  O   ASN A  28     -32.062 -13.125  27.594  1.00 60.34           O  
ATOM    208  CG  ASN A  28     -35.531 -14.383  29.531  1.00 60.34           C  
ATOM    209  ND2 ASN A  28     -36.406 -15.305  29.156  1.00 60.34           N  
ATOM    210  OD1 ASN A  28     -35.375 -14.031  30.703  1.00 60.34           O  
ATOM    211  N   SER A  29     -32.500 -10.875  27.750  1.00 66.44           N  
ATOM    212  CA  SER A  29     -31.391 -10.562  26.859  1.00 66.44           C  
ATOM    213  C   SER A  29     -30.062 -10.789  27.547  1.00 66.44           C  
ATOM    214  CB  SER A  29     -31.484  -9.117  26.375  1.00 66.44           C  
ATOM    215  O   SER A  29     -29.922 -10.500  28.750  1.00 66.44           O  
ATOM    216  OG  SER A  29     -30.344  -8.758  25.625  1.00 66.44           O  
ATOM    217  N   THR A  30     -29.109 -11.391  26.922  1.00 78.12           N  
ATOM    218  CA  THR A  30     -27.766 -11.656  27.406  1.00 78.12           C  
ATOM    219  C   THR A  30     -26.781 -10.641  26.844  1.00 78.12           C  
ATOM    220  CB  THR A  30     -27.312 -13.086  27.047  1.00 78.12           C  
ATOM    221  O   THR A  30     -25.562 -10.812  26.953  1.00 78.12           O  
ATOM    222  CG2 THR A  30     -28.203 -14.133  27.703  1.00 78.12           C  
ATOM    223  OG1 THR A  30     -27.375 -13.250  25.625  1.00 78.12           O  
ATOM    224  N   ASP A  31     -27.328  -9.594  26.219  1.00 83.00           N  
ATOM    225  CA  ASP A  31     -26.469  -8.625  25.547  1.00 83.00           C  
ATOM    226  C   ASP A  31     -25.766  -7.727  26.562  1.00 83.00           C  
ATOM    227  CB  ASP A  31     -27.281  -7.777  24.562  1.00 83.00           C  
ATOM    228  O   ASP A  31     -26.375  -7.301  27.547  1.00 83.00           O  
ATOM    229  CG  ASP A  31     -27.609  -8.516  23.281  1.00 83.00           C  
ATOM    230  OD1 ASP A  31     -27.203  -9.680  23.125  1.00 83.00           O  
ATOM    231  OD2 ASP A  31     -28.297  -7.926  22.422  1.00 83.00           O  
ATOM    232  N   THR A  32     -24.484  -7.441  26.359  1.00 86.31           N  
ATOM    233  CA  THR A  32     -23.703  -6.559  27.219  1.00 86.31           C  
ATOM    234  C   THR A  32     -22.953  -5.512  26.406  1.00 86.31           C  
ATOM    235  CB  THR A  32     -22.703  -7.355  28.078  1.00 86.31           C  
ATOM    236  O   THR A  32     -22.578  -5.766  25.250  1.00 86.31           O  
ATOM    237  CG2 THR A  32     -23.422  -8.391  28.938  1.00 86.31           C  
ATOM    238  OG1 THR A  32     -21.766  -8.016  27.219  1.00 86.31           O  
ATOM    239  N   VAL A  33     -22.891  -4.324  27.047  1.00 86.38           N  
ATOM    240  CA  VAL A  33     -22.109  -3.270  26.422  1.00 86.38           C  
ATOM    241  C   VAL A  33     -21.141  -2.682  27.453  1.00 86.38           C  
ATOM    242  CB  VAL A  33     -23.000  -2.154  25.828  1.00 86.38           C  
ATOM    243  O   VAL A  33     -21.359  -2.801  28.656  1.00 86.38           O  
ATOM    244  CG1 VAL A  33     -23.922  -2.717  24.766  1.00 86.38           C  
ATOM    245  CG2 VAL A  33     -23.812  -1.482  26.938  1.00 86.38           C  
ATOM    246  N   ASP A  34     -20.047  -2.025  26.938  1.00 85.56           N  
ATOM    247  CA  ASP A  34     -19.109  -1.319  27.812  1.00 85.56           C  
ATOM    248  C   ASP A  34     -19.391   0.180  27.828  1.00 85.56           C  
ATOM    249  CB  ASP A  34     -17.656  -1.573  27.359  1.00 85.56           C  
ATOM    250  O   ASP A  34     -19.781   0.752  26.797  1.00 85.56           O  
ATOM    251  CG  ASP A  34     -17.234  -3.020  27.531  1.00 85.56           C  
ATOM    252  OD1 ASP A  34     -17.828  -3.736  28.359  1.00 85.56           O  
ATOM    253  OD2 ASP A  34     -16.281  -3.443  26.844  1.00 85.56           O  
ATOM    254  N   THR A  35     -19.281   0.773  29.000  1.00 81.44           N  
ATOM    255  CA  THR A  35     -19.328   2.223  29.141  1.00 81.44           C  
ATOM    256  C   THR A  35     -18.000   2.760  29.656  1.00 81.44           C  
ATOM    257  CB  THR A  35     -20.453   2.650  30.109  1.00 81.44           C  
ATOM    258  O   THR A  35     -17.078   1.985  29.953  1.00 81.44           O  
ATOM    259  CG2 THR A  35     -21.766   1.955  29.750  1.00 81.44           C  
ATOM    260  OG1 THR A  35     -20.094   2.311  31.453  1.00 81.44           O  
ATOM    261  N   VAL A  36     -17.906   4.086  29.766  1.00 72.00           N  
ATOM    262  CA  VAL A  36     -16.688   4.730  30.234  1.00 72.00           C  
ATOM    263  C   VAL A  36     -16.391   4.293  31.672  1.00 72.00           C  
ATOM    264  CB  VAL A  36     -16.781   6.270  30.172  1.00 72.00           C  
ATOM    265  O   VAL A  36     -15.234   4.098  32.031  1.00 72.00           O  
ATOM    266  CG1 VAL A  36     -15.539   6.926  30.750  1.00 72.00           C  
ATOM    267  CG2 VAL A  36     -17.016   6.723  28.719  1.00 72.00           C  
ATOM    268  N   LEU A  37     -17.453   3.984  32.438  1.00 71.62           N  
ATOM    269  CA  LEU A  37     -17.359   3.787  33.875  1.00 71.62           C  
ATOM    270  C   LEU A  37     -17.516   2.314  34.250  1.00 71.62           C  
ATOM    271  CB  LEU A  37     -18.406   4.621  34.625  1.00 71.62           C  
ATOM    272  O   LEU A  37     -17.000   1.859  35.250  1.00 71.62           O  
ATOM    273  CG  LEU A  37     -18.281   6.141  34.469  1.00 71.62           C  
ATOM    274  CD1 LEU A  37     -19.500   6.828  35.094  1.00 71.62           C  
ATOM    275  CD2 LEU A  37     -17.000   6.633  35.125  1.00 71.62           C  
ATOM    276  N   GLU A  38     -18.234   1.546  33.375  1.00 76.56           N  
ATOM    277  CA  GLU A  38     -18.578   0.166  33.719  1.00 76.56           C  
ATOM    278  C   GLU A  38     -18.344  -0.768  32.562  1.00 76.56           C  
ATOM    279  CB  GLU A  38     -20.016   0.066  34.219  1.00 76.56           C  
ATOM    280  O   GLU A  38     -18.688  -0.427  31.406  1.00 76.56           O  
ATOM    281  CG  GLU A  38     -20.281   0.833  35.500  1.00 76.56           C  
ATOM    282  CD  GLU A  38     -21.750   0.795  35.938  1.00 76.56           C  
ATOM    283  OE1 GLU A  38     -22.141   1.583  36.812  1.00 76.56           O  
ATOM    284  OE2 GLU A  38     -22.500  -0.030  35.375  1.00 76.56           O  
ATOM    285  N   LYS A  39     -17.766  -1.942  32.812  1.00 83.69           N  
ATOM    286  CA  LYS A  39     -17.609  -2.977  31.797  1.00 83.69           C  
ATOM    287  C   LYS A  39     -18.719  -4.023  31.906  1.00 83.69           C  
ATOM    288  CB  LYS A  39     -16.250  -3.646  31.906  1.00 83.69           C  
ATOM    289  O   LYS A  39     -19.219  -4.293  33.000  1.00 83.69           O  
ATOM    290  CG  LYS A  39     -15.078  -2.750  31.516  1.00 83.69           C  
ATOM    291  CD  LYS A  39     -13.781  -3.535  31.406  1.00 83.69           C  
ATOM    292  CE  LYS A  39     -12.625  -2.650  30.953  1.00 83.69           C  
ATOM    293  NZ  LYS A  39     -11.359  -3.424  30.812  1.00 83.69           N  
ATOM    294  N   ASN A  40     -19.281  -4.574  30.781  1.00 84.25           N  
ATOM    295  CA  ASN A  40     -20.234  -5.676  30.672  1.00 84.25           C  
ATOM    296  C   ASN A  40     -21.578  -5.316  31.266  1.00 84.25           C  
ATOM    297  CB  ASN A  40     -19.672  -6.934  31.328  1.00 84.25           C  
ATOM    298  O   ASN A  40     -22.141  -6.074  32.062  1.00 84.25           O  
ATOM    299  CG  ASN A  40     -18.438  -7.477  30.625  1.00 84.25           C  
ATOM    300  ND2 ASN A  40     -17.484  -7.984  31.391  1.00 84.25           N  
ATOM    301  OD1 ASN A  40     -18.359  -7.434  29.391  1.00 84.25           O  
ATOM    302  N   VAL A  41     -22.031  -4.176  30.953  1.00 81.00           N  
ATOM    303  CA  VAL A  41     -23.359  -3.721  31.375  1.00 81.00           C  
ATOM    304  C   VAL A  41     -24.438  -4.453  30.578  1.00 81.00           C  
ATOM    305  CB  VAL A  41     -23.516  -2.193  31.203  1.00 81.00           C  
ATOM    306  O   VAL A  41     -24.422  -4.449  29.344  1.00 81.00           O  
ATOM    307  CG1 VAL A  41     -24.891  -1.737  31.656  1.00 81.00           C  
ATOM    308  CG2 VAL A  41     -22.422  -1.454  31.984  1.00 81.00           C  
ATOM    309  N   THR A  42     -25.297  -5.184  31.266  1.00 81.31           N  
ATOM    310  CA  THR A  42     -26.375  -5.906  30.609  1.00 81.31           C  
ATOM    311  C   THR A  42     -27.422  -4.941  30.078  1.00 81.31           C  
ATOM    312  CB  THR A  42     -27.031  -6.918  31.562  1.00 81.31           C  
ATOM    313  O   THR A  42     -27.922  -4.082  30.812  1.00 81.31           O  
ATOM    314  CG2 THR A  42     -26.047  -8.000  32.000  1.00 81.31           C  
ATOM    315  OG1 THR A  42     -27.500  -6.227  32.719  1.00 81.31           O  
ATOM    316  N   VAL A  43     -27.781  -5.105  28.812  1.00 77.50           N  
ATOM    317  CA  VAL A  43     -28.734  -4.207  28.172  1.00 77.50           C  
ATOM    318  C   VAL A  43     -29.844  -5.020  27.500  1.00 77.50           C  
ATOM    319  CB  VAL A  43     -28.047  -3.273  27.156  1.00 77.50           C  
ATOM    320  O   VAL A  43     -29.656  -6.211  27.234  1.00 77.50           O  
ATOM    321  CG1 VAL A  43     -27.047  -2.361  27.844  1.00 77.50           C  
ATOM    322  CG2 VAL A  43     -27.375  -4.094  26.047  1.00 77.50           C  
ATOM    323  N   THR A  44     -30.922  -4.445  27.281  1.00 70.25           N  
ATOM    324  CA  THR A  44     -32.094  -5.090  26.688  1.00 70.25           C  
ATOM    325  C   THR A  44     -31.844  -5.352  25.203  1.00 70.25           C  
ATOM    326  CB  THR A  44     -33.344  -4.230  26.859  1.00 70.25           C  
ATOM    327  O   THR A  44     -32.344  -6.340  24.656  1.00 70.25           O  
ATOM    328  CG2 THR A  44     -33.750  -4.129  28.328  1.00 70.25           C  
ATOM    329  OG1 THR A  44     -33.094  -2.914  26.359  1.00 70.25           O  
ATOM    330  N   HIS A  45     -31.062  -4.469  24.547  1.00 73.19           N  
ATOM    331  CA  HIS A  45     -30.703  -4.621  23.141  1.00 73.19           C  
ATOM    332  C   HIS A  45     -29.406  -3.902  22.828  1.00 73.19           C  
ATOM    333  CB  HIS A  45     -31.828  -4.090  22.234  1.00 73.19           C  
ATOM    334  O   HIS A  45     -29.109  -2.855  23.406  1.00 73.19           O  
ATOM    335  CG  HIS A  45     -31.609  -4.363  20.781  1.00 73.19           C  
ATOM    336  CD2 HIS A  45     -31.266  -3.541  19.766  1.00 73.19           C  
ATOM    337  ND1 HIS A  45     -31.734  -5.625  20.234  1.00 73.19           N  
ATOM    338  CE1 HIS A  45     -31.484  -5.562  18.938  1.00 73.19           C  
ATOM    339  NE2 HIS A  45     -31.203  -4.309  18.625  1.00 73.19           N  
ATOM    340  N   SER A  46     -28.625  -4.418  21.938  1.00 85.75           N  
ATOM    341  CA  SER A  46     -27.406  -3.793  21.469  1.00 85.75           C  
ATOM    342  C   SER A  46     -27.125  -4.145  20.000  1.00 85.75           C  
ATOM    343  CB  SER A  46     -26.219  -4.219  22.328  1.00 85.75           C  
ATOM    344  O   SER A  46     -27.656  -5.133  19.484  1.00 85.75           O  
ATOM    345  OG  SER A  46     -25.922  -5.590  22.141  1.00 85.75           O  
ATOM    346  N   VAL A  47     -26.438  -3.279  19.375  1.00 85.94           N  
ATOM    347  CA  VAL A  47     -26.047  -3.525  18.000  1.00 85.94           C  
ATOM    348  C   VAL A  47     -24.516  -3.434  17.875  1.00 85.94           C  
ATOM    349  CB  VAL A  47     -26.719  -2.533  17.031  1.00 85.94           C  
ATOM    350  O   VAL A  47     -23.891  -2.609  18.547  1.00 85.94           O  
ATOM    351  CG1 VAL A  47     -28.219  -2.756  16.984  1.00 85.94           C  
ATOM    352  CG2 VAL A  47     -26.391  -1.095  17.422  1.00 85.94           C  
ATOM    353  N   ASN A  48     -23.984  -4.387  17.109  1.00 90.25           N  
ATOM    354  CA  ASN A  48     -22.547  -4.312  16.812  1.00 90.25           C  
ATOM    355  C   ASN A  48     -22.250  -3.322  15.695  1.00 90.25           C  
ATOM    356  CB  ASN A  48     -22.000  -5.699  16.469  1.00 90.25           C  
ATOM    357  O   ASN A  48     -22.875  -3.365  14.641  1.00 90.25           O  
ATOM    358  CG  ASN A  48     -20.500  -5.770  16.547  1.00 90.25           C  
ATOM    359  ND2 ASN A  48     -19.938  -6.922  16.203  1.00 90.25           N  
ATOM    360  OD1 ASN A  48     -19.828  -4.801  16.938  1.00 90.25           O  
ATOM    361  N   LEU A  49     -21.312  -2.439  15.969  1.00 88.62           N  
ATOM    362  CA  LEU A  49     -21.000  -1.380  15.016  1.00 88.62           C  
ATOM    363  C   LEU A  49     -19.875  -1.812  14.070  1.00 88.62           C  
ATOM    364  CB  LEU A  49     -20.594  -0.099  15.750  1.00 88.62           C  
ATOM    365  O   LEU A  49     -19.469  -1.043  13.203  1.00 88.62           O  
ATOM    366  CG  LEU A  49     -21.656   0.530  16.656  1.00 88.62           C  
ATOM    367  CD1 LEU A  49     -21.109   1.776  17.344  1.00 88.62           C  
ATOM    368  CD2 LEU A  49     -22.906   0.866  15.844  1.00 88.62           C  
ATOM    369  N   LEU A  50     -19.391  -3.076  14.266  1.00 91.50           N  
ATOM    370  CA  LEU A  50     -18.266  -3.557  13.469  1.00 91.50           C  
ATOM    371  C   LEU A  50     -18.734  -4.555  12.414  1.00 91.50           C  
ATOM    372  CB  LEU A  50     -17.219  -4.207  14.375  1.00 91.50           C  
ATOM    373  O   LEU A  50     -19.469  -5.492  12.727  1.00 91.50           O  
ATOM    374  CG  LEU A  50     -16.406  -3.256  15.258  1.00 91.50           C  
ATOM    375  CD1 LEU A  50     -15.555  -4.051  16.250  1.00 91.50           C  
ATOM    376  CD2 LEU A  50     -15.516  -2.352  14.406  1.00 91.50           C  
ATOM    377  N   GLU A  51     -18.328  -4.316  11.148  1.00 93.00           N  
ATOM    378  CA  GLU A  51     -18.516  -5.289  10.078  1.00 93.00           C  
ATOM    379  C   GLU A  51     -17.375  -6.293  10.031  1.00 93.00           C  
ATOM    380  CB  GLU A  51     -18.641  -4.578   8.727  1.00 93.00           C  
ATOM    381  O   GLU A  51     -16.203  -5.906  10.016  1.00 93.00           O  
ATOM    382  CG  GLU A  51     -18.812  -5.523   7.547  1.00 93.00           C  
ATOM    383  CD  GLU A  51     -20.062  -6.395   7.648  1.00 93.00           C  
ATOM    384  OE1 GLU A  51     -19.922  -7.629   7.793  1.00 93.00           O  
ATOM    385  OE2 GLU A  51     -21.172  -5.832   7.582  1.00 93.00           O  
ATOM    386  N   ASN A  52     -17.766  -7.562  10.039  1.00 91.44           N  
ATOM    387  CA  ASN A  52     -16.719  -8.570  10.000  1.00 91.44           C  
ATOM    388  C   ASN A  52     -16.906  -9.547   8.852  1.00 91.44           C  
ATOM    389  CB  ASN A  52     -16.641  -9.320  11.336  1.00 91.44           C  
ATOM    390  O   ASN A  52     -16.172 -10.531   8.727  1.00 91.44           O  
ATOM    391  CG  ASN A  52     -17.938 -10.070  11.648  1.00 91.44           C  
ATOM    392  ND2 ASN A  52     -17.969 -10.734  12.797  1.00 91.44           N  
ATOM    393  OD1 ASN A  52     -18.875 -10.047  10.859  1.00 91.44           O  
ATOM    394  N   LYS A  53     -17.922  -9.242   8.039  1.00 92.62           N  
ATOM    395  CA  LYS A  53     -18.234 -10.094   6.891  1.00 92.62           C  
ATOM    396  C   LYS A  53     -17.672  -9.508   5.602  1.00 92.62           C  
ATOM    397  CB  LYS A  53     -19.750 -10.289   6.762  1.00 92.62           C  
ATOM    398  O   LYS A  53     -17.672  -8.289   5.414  1.00 92.62           O  
ATOM    399  CG  LYS A  53     -20.375 -11.062   7.918  1.00 92.62           C  
ATOM    400  CD  LYS A  53     -21.859 -11.312   7.684  1.00 92.62           C  
ATOM    401  CE  LYS A  53     -22.484 -12.062   8.844  1.00 92.62           C  
ATOM    402  NZ  LYS A  53     -23.938 -12.281   8.633  1.00 92.62           N  
ATOM    403  N   HIS A  54     -17.219 -10.375   4.762  1.00 92.88           N  
ATOM    404  CA  HIS A  54     -16.734 -10.031   3.434  1.00 92.88           C  
ATOM    405  C   HIS A  54     -17.094 -11.109   2.416  1.00 92.88           C  
ATOM    406  CB  HIS A  54     -15.219  -9.812   3.461  1.00 92.88           C  
ATOM    407  O   HIS A  54     -17.391 -12.250   2.789  1.00 92.88           O  
ATOM    408  CG  HIS A  54     -14.445 -11.023   3.861  1.00 92.88           C  
ATOM    409  CD2 HIS A  54     -13.938 -11.398   5.059  1.00 92.88           C  
ATOM    410  ND1 HIS A  54     -14.117 -12.023   2.971  1.00 92.88           N  
ATOM    411  CE1 HIS A  54     -13.430 -12.961   3.605  1.00 92.88           C  
ATOM    412  NE2 HIS A  54     -13.305 -12.602   4.875  1.00 92.88           N  
ATOM    413  N   ASP A  55     -17.000 -10.797   1.183  1.00 91.50           N  
ATOM    414  CA  ASP A  55     -17.516 -11.711   0.169  1.00 91.50           C  
ATOM    415  C   ASP A  55     -16.375 -12.508  -0.479  1.00 91.50           C  
ATOM    416  CB  ASP A  55     -18.297 -10.945  -0.898  1.00 91.50           C  
ATOM    417  O   ASP A  55     -16.625 -13.336  -1.355  1.00 91.50           O  
ATOM    418  CG  ASP A  55     -17.438  -9.922  -1.641  1.00 91.50           C  
ATOM    419  OD1 ASP A  55     -16.219  -9.867  -1.405  1.00 91.50           O  
ATOM    420  OD2 ASP A  55     -18.000  -9.172  -2.467  1.00 91.50           O  
ATOM    421  N   GLY A  56     -15.117 -12.188  -0.013  1.00 92.81           N  
ATOM    422  CA  GLY A  56     -13.961 -12.953  -0.458  1.00 92.81           C  
ATOM    423  C   GLY A  56     -13.641 -12.742  -1.925  1.00 92.81           C  
ATOM    424  O   GLY A  56     -12.867 -13.508  -2.510  1.00 92.81           O  
ATOM    425  N   LYS A  57     -14.281 -11.812  -2.572  1.00 93.81           N  
ATOM    426  CA  LYS A  57     -14.109 -11.562  -4.000  1.00 93.81           C  
ATOM    427  C   LYS A  57     -13.508 -10.188  -4.254  1.00 93.81           C  
ATOM    428  CB  LYS A  57     -15.453 -11.688  -4.727  1.00 93.81           C  
ATOM    429  O   LYS A  57     -13.852  -9.219  -3.574  1.00 93.81           O  
ATOM    430  CG  LYS A  57     -16.156 -13.023  -4.516  1.00 93.81           C  
ATOM    431  CD  LYS A  57     -17.562 -13.008  -5.090  1.00 93.81           C  
ATOM    432  CE  LYS A  57     -18.312 -14.305  -4.777  1.00 93.81           C  
ATOM    433  NZ  LYS A  57     -19.703 -14.273  -5.301  1.00 93.81           N  
ATOM    434  N   LEU A  58     -12.586 -10.109  -5.281  1.00 94.62           N  
ATOM    435  CA  LEU A  58     -12.141  -8.820  -5.793  1.00 94.62           C  
ATOM    436  C   LEU A  58     -13.094  -8.297  -6.863  1.00 94.62           C  
ATOM    437  CB  LEU A  58     -10.719  -8.938  -6.367  1.00 94.62           C  
ATOM    438  O   LEU A  58     -13.297  -8.953  -7.887  1.00 94.62           O  
ATOM    439  CG  LEU A  58      -9.633  -9.398  -5.398  1.00 94.62           C  
ATOM    440  CD1 LEU A  58      -8.312  -9.586  -6.133  1.00 94.62           C  
ATOM    441  CD2 LEU A  58      -9.477  -8.391  -4.258  1.00 94.62           C  
ATOM    442  N   CYS A  59     -13.719  -7.133  -6.582  1.00 94.31           N  
ATOM    443  CA  CYS A  59     -14.789  -6.621  -7.434  1.00 94.31           C  
ATOM    444  C   CYS A  59     -14.367  -5.336  -8.133  1.00 94.31           C  
ATOM    445  CB  CYS A  59     -16.047  -6.371  -6.613  1.00 94.31           C  
ATOM    446  O   CYS A  59     -13.359  -4.730  -7.766  1.00 94.31           O  
ATOM    447  SG  CYS A  59     -16.703  -7.852  -5.801  1.00 94.31           S  
ATOM    448  N   ASN A  60     -15.141  -4.996  -9.156  1.00 93.50           N  
ATOM    449  CA  ASN A  60     -15.000  -3.674  -9.758  1.00 93.50           C  
ATOM    450  C   ASN A  60     -15.328  -2.564  -8.766  1.00 93.50           C  
ATOM    451  CB  ASN A  60     -15.883  -3.555 -11.000  1.00 93.50           C  
ATOM    452  O   ASN A  60     -16.250  -2.699  -7.965  1.00 93.50           O  
ATOM    453  CG  ASN A  60     -15.602  -4.633 -12.031  1.00 93.50           C  
ATOM    454  ND2 ASN A  60     -16.562  -4.895 -12.898  1.00 93.50           N  
ATOM    455  OD1 ASN A  60     -14.516  -5.223 -12.039  1.00 93.50           O  
ATOM    456  N   LEU A  61     -14.492  -1.558  -8.766  1.00 91.00           N  
ATOM    457  CA  LEU A  61     -14.750  -0.398  -7.918  1.00 91.00           C  
ATOM    458  C   LEU A  61     -15.422   0.718  -8.711  1.00 91.00           C  
ATOM    459  CB  LEU A  61     -13.445   0.112  -7.297  1.00 91.00           C  
ATOM    460  O   LEU A  61     -14.828   1.250  -9.656  1.00 91.00           O  
ATOM    461  CG  LEU A  61     -13.594   1.059  -6.102  1.00 91.00           C  
ATOM    462  CD1 LEU A  61     -14.195   0.323  -4.910  1.00 91.00           C  
ATOM    463  CD2 LEU A  61     -12.242   1.663  -5.734  1.00 91.00           C  
ATOM    464  N   LYS A  62     -16.672   1.024  -8.406  1.00 86.94           N  
ATOM    465  CA  LYS A  62     -17.484   2.020  -9.102  1.00 86.94           C  
ATOM    466  C   LYS A  62     -17.547   1.729 -10.602  1.00 86.94           C  
ATOM    467  CB  LYS A  62     -16.922   3.426  -8.867  1.00 86.94           C  
ATOM    468  O   LYS A  62     -17.422   2.643 -11.422  1.00 86.94           O  
ATOM    469  CG  LYS A  62     -16.984   3.877  -7.414  1.00 86.94           C  
ATOM    470  CD  LYS A  62     -16.484   5.305  -7.250  1.00 86.94           C  
ATOM    471  CE  LYS A  62     -16.531   5.754  -5.793  1.00 86.94           C  
ATOM    472  NZ  LYS A  62     -16.016   7.141  -5.625  1.00 86.94           N  
ATOM    473  N   GLY A  63     -17.562   0.486 -10.977  1.00 87.75           N  
ATOM    474  CA  GLY A  63     -17.797   0.090 -12.352  1.00 87.75           C  
ATOM    475  C   GLY A  63     -16.516  -0.086 -13.148  1.00 87.75           C  
ATOM    476  O   GLY A  63     -16.562  -0.461 -14.328  1.00 87.75           O  
ATOM    477  N   VAL A  64     -15.336   0.184 -12.547  1.00 90.12           N  
ATOM    478  CA  VAL A  64     -14.039   0.041 -13.188  1.00 90.12           C  
ATOM    479  C   VAL A  64     -13.336  -1.209 -12.664  1.00 90.12           C  
ATOM    480  CB  VAL A  64     -13.148   1.285 -12.961  1.00 90.12           C  
ATOM    481  O   VAL A  64     -13.234  -1.410 -11.453  1.00 90.12           O  
ATOM    482  CG1 VAL A  64     -11.805   1.125 -13.664  1.00 90.12           C  
ATOM    483  CG2 VAL A  64     -13.867   2.545 -13.453  1.00 90.12           C  
ATOM    484  N   ALA A  65     -12.812  -2.066 -13.516  1.00 92.06           N  
ATOM    485  CA  ALA A  65     -12.180  -3.336 -13.164  1.00 92.06           C  
ATOM    486  C   ALA A  65     -10.789  -3.119 -12.586  1.00 92.06           C  
ATOM    487  CB  ALA A  65     -12.109  -4.250 -14.391  1.00 92.06           C  
ATOM    488  O   ALA A  65     -10.078  -2.197 -12.992  1.00 92.06           O  
ATOM    489  N   PRO A  66     -10.414  -4.004 -11.617  1.00 93.62           N  
ATOM    490  CA  PRO A  66      -9.039  -3.938 -11.125  1.00 93.62           C  
ATOM    491  C   PRO A  66      -8.023  -4.488 -12.117  1.00 93.62           C  
ATOM    492  CB  PRO A  66      -9.086  -4.801  -9.859  1.00 93.62           C  
ATOM    493  O   PRO A  66      -8.375  -5.301 -12.984  1.00 93.62           O  
ATOM    494  CG  PRO A  66     -10.164  -5.797 -10.109  1.00 93.62           C  
ATOM    495  CD  PRO A  66     -11.242  -5.137 -10.922  1.00 93.62           C  
ATOM    496  N   LEU A  67      -6.746  -4.020 -11.977  1.00 93.38           N  
ATOM    497  CA  LEU A  67      -5.641  -4.609 -12.719  1.00 93.38           C  
ATOM    498  C   LEU A  67      -4.992  -5.738 -11.922  1.00 93.38           C  
ATOM    499  CB  LEU A  67      -4.594  -3.547 -13.062  1.00 93.38           C  
ATOM    500  O   LEU A  67      -4.285  -5.488 -10.945  1.00 93.38           O  
ATOM    501  CG  LEU A  67      -3.350  -4.035 -13.805  1.00 93.38           C  
ATOM    502  CD1 LEU A  67      -3.730  -4.598 -15.172  1.00 93.38           C  
ATOM    503  CD2 LEU A  67      -2.336  -2.904 -13.953  1.00 93.38           C  
ATOM    504  N   HIS A  68      -5.305  -6.891 -12.320  1.00 93.12           N  
ATOM    505  CA  HIS A  68      -4.738  -8.070 -11.664  1.00 93.12           C  
ATOM    506  C   HIS A  68      -3.439  -8.500 -12.336  1.00 93.12           C  
ATOM    507  CB  HIS A  68      -5.746  -9.219 -11.680  1.00 93.12           C  
ATOM    508  O   HIS A  68      -3.439  -8.875 -13.516  1.00 93.12           O  
ATOM    509  CG  HIS A  68      -5.406 -10.320 -10.727  1.00 93.12           C  
ATOM    510  CD2 HIS A  68      -5.996 -10.711  -9.570  1.00 93.12           C  
ATOM    511  ND1 HIS A  68      -4.344 -11.172 -10.922  1.00 93.12           N  
ATOM    512  CE1 HIS A  68      -4.289 -12.039  -9.930  1.00 93.12           C  
ATOM    513  NE2 HIS A  68      -5.281 -11.781  -9.094  1.00 93.12           N  
ATOM    514  N   LEU A  69      -2.357  -8.555 -11.531  1.00 93.00           N  
ATOM    515  CA  LEU A  69      -1.029  -8.742 -12.109  1.00 93.00           C  
ATOM    516  C   LEU A  69      -0.700 -10.227 -12.234  1.00 93.00           C  
ATOM    517  CB  LEU A  69       0.031  -8.047 -11.250  1.00 93.00           C  
ATOM    518  O   LEU A  69       0.312 -10.594 -12.836  1.00 93.00           O  
ATOM    519  CG  LEU A  69      -0.052  -6.520 -11.180  1.00 93.00           C  
ATOM    520  CD1 LEU A  69       1.058  -5.969 -10.289  1.00 93.00           C  
ATOM    521  CD2 LEU A  69       0.027  -5.914 -12.578  1.00 93.00           C  
ATOM    522  N   GLY A  70      -1.642 -11.125 -11.758  1.00 90.75           N  
ATOM    523  CA  GLY A  70      -1.392 -12.555 -11.852  1.00 90.75           C  
ATOM    524  C   GLY A  70      -0.094 -12.977 -11.188  1.00 90.75           C  
ATOM    525  O   GLY A  70       0.146 -12.656 -10.016  1.00 90.75           O  
ATOM    526  N   LYS A  71       0.766 -13.664 -11.992  1.00 91.06           N  
ATOM    527  CA  LYS A  71       2.045 -14.156 -11.484  1.00 91.06           C  
ATOM    528  C   LYS A  71       3.121 -13.078 -11.586  1.00 91.06           C  
ATOM    529  CB  LYS A  71       2.484 -15.406 -12.250  1.00 91.06           C  
ATOM    530  O   LYS A  71       4.281 -13.320 -11.234  1.00 91.06           O  
ATOM    531  CG  LYS A  71       1.598 -16.625 -12.016  1.00 91.06           C  
ATOM    532  CD  LYS A  71       2.180 -17.875 -12.656  1.00 91.06           C  
ATOM    533  CE  LYS A  71       1.305 -19.094 -12.406  1.00 91.06           C  
ATOM    534  NZ  LYS A  71       1.864 -20.312 -13.047  1.00 91.06           N  
ATOM    535  N   CYS A  72       2.742 -11.922 -12.109  1.00 93.00           N  
ATOM    536  CA  CYS A  72       3.676 -10.812 -12.242  1.00 93.00           C  
ATOM    537  C   CYS A  72       3.561  -9.859 -11.062  1.00 93.00           C  
ATOM    538  CB  CYS A  72       3.420 -10.055 -13.547  1.00 93.00           C  
ATOM    539  O   CYS A  72       2.508  -9.773 -10.430  1.00 93.00           O  
ATOM    540  SG  CYS A  72       3.650 -11.062 -15.031  1.00 93.00           S  
ATOM    541  N   ASN A  73       4.672  -9.172 -10.758  1.00 92.62           N  
ATOM    542  CA  ASN A  73       4.621  -8.055  -9.828  1.00 92.62           C  
ATOM    543  C   ASN A  73       4.816  -6.719 -10.539  1.00 92.62           C  
ATOM    544  CB  ASN A  73       5.668  -8.227  -8.727  1.00 92.62           C  
ATOM    545  O   ASN A  73       4.957  -6.680 -11.766  1.00 92.62           O  
ATOM    546  CG  ASN A  73       7.086  -8.211  -9.258  1.00 92.62           C  
ATOM    547  ND2 ASN A  73       8.031  -8.680  -8.453  1.00 92.62           N  
ATOM    548  OD1 ASN A  73       7.332  -7.785 -10.391  1.00 92.62           O  
ATOM    549  N   ILE A  74       4.629  -5.664  -9.836  1.00 92.75           N  
ATOM    550  CA  ILE A  74       4.660  -4.332 -10.422  1.00 92.75           C  
ATOM    551  C   ILE A  74       5.973  -4.129 -11.172  1.00 92.75           C  
ATOM    552  CB  ILE A  74       4.480  -3.234  -9.352  1.00 92.75           C  
ATOM    553  O   ILE A  74       5.988  -3.572 -12.273  1.00 92.75           O  
ATOM    554  CG1 ILE A  74       3.049  -3.252  -8.805  1.00 92.75           C  
ATOM    555  CG2 ILE A  74       4.832  -1.857  -9.922  1.00 92.75           C  
ATOM    556  CD1 ILE A  74       2.828  -2.322  -7.617  1.00 92.75           C  
ATOM    557  N   ALA A  75       7.066  -4.562 -10.617  1.00 93.88           N  
ATOM    558  CA  ALA A  75       8.367  -4.449 -11.266  1.00 93.88           C  
ATOM    559  C   ALA A  75       8.383  -5.191 -12.602  1.00 93.88           C  
ATOM    560  CB  ALA A  75       9.469  -4.992 -10.352  1.00 93.88           C  
ATOM    561  O   ALA A  75       8.836  -4.648 -13.617  1.00 93.88           O  
ATOM    562  N   GLY A  76       7.949  -6.406 -12.602  1.00 93.88           N  
ATOM    563  CA  GLY A  76       7.867  -7.195 -13.820  1.00 93.88           C  
ATOM    564  C   GLY A  76       6.988  -6.562 -14.883  1.00 93.88           C  
ATOM    565  O   GLY A  76       7.328  -6.574 -16.062  1.00 93.88           O  
ATOM    566  N   TRP A  77       5.859  -6.066 -14.461  1.00 93.81           N  
ATOM    567  CA  TRP A  77       4.922  -5.383 -15.344  1.00 93.81           C  
ATOM    568  C   TRP A  77       5.559  -4.141 -15.961  1.00 93.81           C  
ATOM    569  CB  TRP A  77       3.648  -5.000 -14.586  1.00 93.81           C  
ATOM    570  O   TRP A  77       5.539  -3.965 -17.172  1.00 93.81           O  
ATOM    571  CG  TRP A  77       2.709  -4.137 -15.375  1.00 93.81           C  
ATOM    572  CD1 TRP A  77       2.371  -4.277 -16.688  1.00 93.81           C  
ATOM    573  CD2 TRP A  77       1.987  -2.998 -14.891  1.00 93.81           C  
ATOM    574  CE2 TRP A  77       1.229  -2.496 -15.977  1.00 93.81           C  
ATOM    575  CE3 TRP A  77       1.906  -2.354 -13.648  1.00 93.81           C  
ATOM    576  NE1 TRP A  77       1.481  -3.293 -17.062  1.00 93.81           N  
ATOM    577  CH2 TRP A  77       0.342  -0.767 -14.625  1.00 93.81           C  
ATOM    578  CZ2 TRP A  77       0.402  -1.378 -15.852  1.00 93.81           C  
ATOM    579  CZ3 TRP A  77       1.082  -1.241 -13.531  1.00 93.81           C  
ATOM    580  N   LEU A  78       6.219  -3.326 -15.188  1.00 94.56           N  
ATOM    581  CA  LEU A  78       6.770  -2.051 -15.633  1.00 94.56           C  
ATOM    582  C   LEU A  78       8.023  -2.264 -16.484  1.00 94.56           C  
ATOM    583  CB  LEU A  78       7.102  -1.161 -14.430  1.00 94.56           C  
ATOM    584  O   LEU A  78       8.227  -1.564 -17.469  1.00 94.56           O  
ATOM    585  CG  LEU A  78       5.910  -0.591 -13.664  1.00 94.56           C  
ATOM    586  CD1 LEU A  78       6.391   0.242 -12.477  1.00 94.56           C  
ATOM    587  CD2 LEU A  78       5.023   0.240 -14.586  1.00 94.56           C  
ATOM    588  N   LEU A  79       8.891  -3.188 -16.078  1.00 95.44           N  
ATOM    589  CA  LEU A  79      10.125  -3.461 -16.828  1.00 95.44           C  
ATOM    590  C   LEU A  79       9.820  -4.207 -18.125  1.00 95.44           C  
ATOM    591  CB  LEU A  79      11.094  -4.277 -15.961  1.00 95.44           C  
ATOM    592  O   LEU A  79      10.602  -4.137 -19.078  1.00 95.44           O  
ATOM    593  CG  LEU A  79      11.742  -3.537 -14.789  1.00 95.44           C  
ATOM    594  CD1 LEU A  79      12.477  -4.523 -13.883  1.00 95.44           C  
ATOM    595  CD2 LEU A  79      12.695  -2.463 -15.305  1.00 95.44           C  
ATOM    596  N   GLY A  80       8.633  -4.832 -18.156  1.00 94.56           N  
ATOM    597  CA  GLY A  80       8.211  -5.566 -19.328  1.00 94.56           C  
ATOM    598  C   GLY A  80       8.750  -6.988 -19.375  1.00 94.56           C  
ATOM    599  O   GLY A  80       9.219  -7.449 -20.406  1.00 94.56           O  
ATOM    600  N   ASN A  81       8.695  -7.641 -18.219  1.00 94.81           N  
ATOM    601  CA  ASN A  81       9.023  -9.062 -18.234  1.00 94.81           C  
ATOM    602  C   ASN A  81       8.227  -9.812 -19.297  1.00 94.81           C  
ATOM    603  CB  ASN A  81       8.781  -9.672 -16.844  1.00 94.81           C  
ATOM    604  O   ASN A  81       7.008  -9.664 -19.391  1.00 94.81           O  
ATOM    605  CG  ASN A  81       9.336 -11.078 -16.734  1.00 94.81           C  
ATOM    606  ND2 ASN A  81       9.992 -11.359 -15.609  1.00 94.81           N  
ATOM    607  OD1 ASN A  81       9.180 -11.898 -17.641  1.00 94.81           O  
ATOM    608  N   PRO A  82       8.875 -10.523 -20.078  1.00 92.81           N  
ATOM    609  CA  PRO A  82       8.234 -11.188 -21.219  1.00 92.81           C  
ATOM    610  C   PRO A  82       7.074 -12.094 -20.797  1.00 92.81           C  
ATOM    611  CB  PRO A  82       9.375 -12.016 -21.828  1.00 92.81           C  
ATOM    612  O   PRO A  82       6.125 -12.281 -21.562  1.00 92.81           O  
ATOM    613  CG  PRO A  82      10.617 -11.273 -21.453  1.00 92.81           C  
ATOM    614  CD  PRO A  82      10.422 -10.656 -20.109  1.00 92.81           C  
ATOM    615  N   GLU A  83       7.082 -12.555 -19.609  1.00 91.31           N  
ATOM    616  CA  GLU A  83       6.027 -13.422 -19.094  1.00 91.31           C  
ATOM    617  C   GLU A  83       4.812 -12.609 -18.641  1.00 91.31           C  
ATOM    618  CB  GLU A  83       6.547 -14.266 -17.922  1.00 91.31           C  
ATOM    619  O   GLU A  83       3.746 -13.164 -18.391  1.00 91.31           O  
ATOM    620  CG  GLU A  83       7.605 -15.281 -18.328  1.00 91.31           C  
ATOM    621  CD  GLU A  83       7.062 -16.406 -19.203  1.00 91.31           C  
ATOM    622  OE1 GLU A  83       7.848 -17.031 -19.938  1.00 91.31           O  
ATOM    623  OE2 GLU A  83       5.836 -16.656 -19.125  1.00 91.31           O  
ATOM    624  N   CYS A  84       4.922 -11.281 -18.625  1.00 92.62           N  
ATOM    625  CA  CYS A  84       3.848 -10.398 -18.188  1.00 92.62           C  
ATOM    626  C   CYS A  84       3.260  -9.625 -19.359  1.00 92.62           C  
ATOM    627  CB  CYS A  84       4.359  -9.414 -17.125  1.00 92.62           C  
ATOM    628  O   CYS A  84       2.605  -8.602 -19.172  1.00 92.62           O  
ATOM    629  SG  CYS A  84       4.984 -10.219 -15.633  1.00 92.62           S  
ATOM    630  N   GLU A  85       3.449 -10.070 -20.484  1.00 87.44           N  
ATOM    631  CA  GLU A  85       3.072  -9.367 -21.703  1.00 87.44           C  
ATOM    632  C   GLU A  85       1.566  -9.125 -21.766  1.00 87.44           C  
ATOM    633  CB  GLU A  85       3.521 -10.156 -22.938  1.00 87.44           C  
ATOM    634  O   GLU A  85       1.116  -8.109 -22.297  1.00 87.44           O  
ATOM    635  CG  GLU A  85       3.340  -9.398 -24.250  1.00 87.44           C  
ATOM    636  CD  GLU A  85       3.918 -10.141 -25.453  1.00 87.44           C  
ATOM    637  OE1 GLU A  85       3.930  -9.562 -26.562  1.00 87.44           O  
ATOM    638  OE2 GLU A  85       4.359 -11.297 -25.281  1.00 87.44           O  
ATOM    639  N   SER A  86       0.761  -9.961 -21.250  1.00 87.38           N  
ATOM    640  CA  SER A  86      -0.694  -9.859 -21.266  1.00 87.38           C  
ATOM    641  C   SER A  86      -1.170  -8.602 -20.562  1.00 87.38           C  
ATOM    642  CB  SER A  86      -1.326 -11.094 -20.625  1.00 87.38           C  
ATOM    643  O   SER A  86      -2.287  -8.133 -20.781  1.00 87.38           O  
ATOM    644  OG  SER A  86      -0.899 -11.234 -19.281  1.00 87.38           O  
ATOM    645  N   LEU A  87      -0.336  -8.008 -19.750  1.00 89.06           N  
ATOM    646  CA  LEU A  87      -0.682  -6.863 -18.922  1.00 89.06           C  
ATOM    647  C   LEU A  87      -0.397  -5.555 -19.641  1.00 89.06           C  
ATOM    648  CB  LEU A  87       0.094  -6.906 -17.594  1.00 89.06           C  
ATOM    649  O   LEU A  87      -0.798  -4.484 -19.188  1.00 89.06           O  
ATOM    650  CG  LEU A  87      -0.195  -8.094 -16.672  1.00 89.06           C  
ATOM    651  CD1 LEU A  87       0.778  -8.109 -15.508  1.00 89.06           C  
ATOM    652  CD2 LEU A  87      -1.637  -8.047 -16.188  1.00 89.06           C  
ATOM    653  N   PHE A  88       0.177  -5.594 -20.828  1.00 84.56           N  
ATOM    654  CA  PHE A  88       0.631  -4.418 -21.562  1.00 84.56           C  
ATOM    655  C   PHE A  88      -0.544  -3.697 -22.219  1.00 84.56           C  
ATOM    656  CB  PHE A  88       1.659  -4.812 -22.625  1.00 84.56           C  
ATOM    657  O   PHE A  88      -0.455  -2.510 -22.531  1.00 84.56           O  
ATOM    658  CG  PHE A  88       2.963  -5.305 -22.062  1.00 84.56           C  
ATOM    659  CD1 PHE A  88       3.234  -5.188 -20.703  1.00 84.56           C  
ATOM    660  CD2 PHE A  88       3.914  -5.891 -22.891  1.00 84.56           C  
ATOM    661  CE1 PHE A  88       4.441  -5.645 -20.172  1.00 84.56           C  
ATOM    662  CE2 PHE A  88       5.121  -6.352 -22.359  1.00 84.56           C  
ATOM    663  CZ  PHE A  88       5.383  -6.227 -21.016  1.00 84.56           C  
ATOM    664  N   THR A  89      -1.704  -4.344 -22.250  1.00 83.50           N  
ATOM    665  CA  THR A  89      -2.867  -3.773 -22.922  1.00 83.50           C  
ATOM    666  C   THR A  89      -3.758  -3.035 -21.938  1.00 83.50           C  
ATOM    667  CB  THR A  89      -3.688  -4.859 -23.641  1.00 83.50           C  
ATOM    668  O   THR A  89      -4.660  -2.293 -22.328  1.00 83.50           O  
ATOM    669  CG2 THR A  89      -2.889  -5.492 -24.781  1.00 83.50           C  
ATOM    670  OG1 THR A  89      -4.043  -5.879 -22.703  1.00 83.50           O  
ATOM    671  N   ALA A  90      -3.367  -3.154 -20.656  1.00 84.25           N  
ATOM    672  CA  ALA A  90      -4.168  -2.508 -19.625  1.00 84.25           C  
ATOM    673  C   ALA A  90      -3.977  -0.995 -19.656  1.00 84.25           C  
ATOM    674  CB  ALA A  90      -3.812  -3.066 -18.250  1.00 84.25           C  
ATOM    675  O   ALA A  90      -2.848  -0.505 -19.594  1.00 84.25           O  
ATOM    676  N   SER A  91      -4.980  -0.241 -19.766  1.00 85.44           N  
ATOM    677  CA  SER A  91      -4.875   1.205 -19.922  1.00 85.44           C  
ATOM    678  C   SER A  91      -5.531   1.944 -18.766  1.00 85.44           C  
ATOM    679  CB  SER A  91      -5.512   1.642 -21.250  1.00 85.44           C  
ATOM    680  O   SER A  91      -5.180   3.088 -18.469  1.00 85.44           O  
ATOM    681  OG  SER A  91      -6.867   1.235 -21.312  1.00 85.44           O  
ATOM    682  N   SER A  92      -6.418   1.239 -18.078  1.00 90.69           N  
ATOM    683  CA  SER A  92      -7.086   1.848 -16.938  1.00 90.69           C  
ATOM    684  C   SER A  92      -7.523   0.792 -15.922  1.00 90.69           C  
ATOM    685  CB  SER A  92      -8.297   2.664 -17.391  1.00 90.69           C  
ATOM    686  O   SER A  92      -7.844  -0.338 -16.297  1.00 90.69           O  
ATOM    687  OG  SER A  92      -9.312   1.818 -17.906  1.00 90.69           O  
ATOM    688  N   TRP A  93      -7.520   1.269 -14.656  1.00 92.69           N  
ATOM    689  CA  TRP A  93      -7.883   0.321 -13.609  1.00 92.69           C  
ATOM    690  C   TRP A  93      -8.422   1.047 -12.383  1.00 92.69           C  
ATOM    691  CB  TRP A  93      -6.680  -0.541 -13.219  1.00 92.69           C  
ATOM    692  O   TRP A  93      -8.234   2.258 -12.234  1.00 92.69           O  
ATOM    693  CG  TRP A  93      -5.461   0.250 -12.844  1.00 92.69           C  
ATOM    694  CD1 TRP A  93      -5.156   0.762 -11.617  1.00 92.69           C  
ATOM    695  CD2 TRP A  93      -4.387   0.622 -13.711  1.00 92.69           C  
ATOM    696  CE2 TRP A  93      -3.463   1.359 -12.938  1.00 92.69           C  
ATOM    697  CE3 TRP A  93      -4.113   0.403 -15.070  1.00 92.69           C  
ATOM    698  NE1 TRP A  93      -3.955   1.431 -11.664  1.00 92.69           N  
ATOM    699  CH2 TRP A  93      -2.043   1.650 -14.812  1.00 92.69           C  
ATOM    700  CZ2 TRP A  93      -2.283   1.880 -13.484  1.00 92.69           C  
ATOM    701  CZ3 TRP A  93      -2.941   0.921 -15.609  1.00 92.69           C  
ATOM    702  N   SER A  94      -9.234   0.282 -11.578  1.00 91.44           N  
ATOM    703  CA  SER A  94      -9.695   0.820 -10.305  1.00 91.44           C  
ATOM    704  C   SER A  94      -8.625   0.690  -9.227  1.00 91.44           C  
ATOM    705  CB  SER A  94     -10.969   0.109  -9.852  1.00 91.44           C  
ATOM    706  O   SER A  94      -8.422   1.608  -8.430  1.00 91.44           O  
ATOM    707  OG  SER A  94     -10.758  -1.289  -9.758  1.00 91.44           O  
ATOM    708  N   TYR A  95      -7.945  -0.327  -9.102  1.00 92.62           N  
ATOM    709  CA  TYR A  95      -6.816  -0.593  -8.219  1.00 92.62           C  
ATOM    710  C   TYR A  95      -5.961  -1.737  -8.750  1.00 92.62           C  
ATOM    711  CB  TYR A  95      -7.305  -0.922  -6.801  1.00 92.62           C  
ATOM    712  O   TYR A  95      -6.398  -2.490  -9.625  1.00 92.62           O  
ATOM    713  CG  TYR A  95      -8.273  -2.078  -6.750  1.00 92.62           C  
ATOM    714  CD1 TYR A  95      -9.641  -1.871  -6.891  1.00 92.62           C  
ATOM    715  CD2 TYR A  95      -7.820  -3.379  -6.559  1.00 92.62           C  
ATOM    716  CE1 TYR A  95     -10.539  -2.934  -6.840  1.00 92.62           C  
ATOM    717  CE2 TYR A  95      -8.711  -4.449  -6.508  1.00 92.62           C  
ATOM    718  OH  TYR A  95     -10.945  -5.273  -6.602  1.00 92.62           O  
ATOM    719  CZ  TYR A  95     -10.062  -4.215  -6.648  1.00 92.62           C  
ATOM    720  N   ILE A  96      -4.707  -1.884  -8.312  1.00 93.50           N  
ATOM    721  CA  ILE A  96      -3.762  -2.896  -8.766  1.00 93.50           C  
ATOM    722  C   ILE A  96      -3.701  -4.035  -7.746  1.00 93.50           C  
ATOM    723  CB  ILE A  96      -2.354  -2.299  -8.977  1.00 93.50           C  
ATOM    724  O   ILE A  96      -3.592  -3.795  -6.543  1.00 93.50           O  
ATOM    725  CG1 ILE A  96      -2.406  -1.176 -10.023  1.00 93.50           C  
ATOM    726  CG2 ILE A  96      -1.361  -3.389  -9.398  1.00 93.50           C  
ATOM    727  CD1 ILE A  96      -1.132  -0.346 -10.102  1.00 93.50           C  
ATOM    728  N   VAL A  97      -3.811  -5.227  -8.258  1.00 93.81           N  
ATOM    729  CA  VAL A  97      -3.758  -6.395  -7.387  1.00 93.81           C  
ATOM    730  C   VAL A  97      -2.463  -7.164  -7.633  1.00 93.81           C  
ATOM    731  CB  VAL A  97      -4.977  -7.320  -7.602  1.00 93.81           C  
ATOM    732  O   VAL A  97      -2.205  -7.617  -8.750  1.00 93.81           O  
ATOM    733  CG1 VAL A  97      -4.922  -8.516  -6.648  1.00 93.81           C  
ATOM    734  CG2 VAL A  97      -6.277  -6.539  -7.414  1.00 93.81           C  
ATOM    735  N   GLU A  98      -1.632  -7.266  -6.562  1.00 93.06           N  
ATOM    736  CA  GLU A  98      -0.437  -8.102  -6.582  1.00 93.06           C  
ATOM    737  C   GLU A  98      -0.639  -9.375  -5.762  1.00 93.06           C  
ATOM    738  CB  GLU A  98       0.774  -7.324  -6.059  1.00 93.06           C  
ATOM    739  O   GLU A  98      -1.262  -9.336  -4.699  1.00 93.06           O  
ATOM    740  CG  GLU A  98       1.310  -6.289  -7.035  1.00 93.06           C  
ATOM    741  CD  GLU A  98       2.615  -5.656  -6.582  1.00 93.06           C  
ATOM    742  OE1 GLU A  98       3.629  -5.766  -7.309  1.00 93.06           O  
ATOM    743  OE2 GLU A  98       2.625  -5.043  -5.492  1.00 93.06           O  
ATOM    744  N   THR A  99      -0.116 -10.414  -6.195  1.00 90.81           N  
ATOM    745  CA  THR A  99      -0.166 -11.648  -5.410  1.00 90.81           C  
ATOM    746  C   THR A  99       1.047 -11.750  -4.488  1.00 90.81           C  
ATOM    747  CB  THR A  99      -0.231 -12.891  -6.316  1.00 90.81           C  
ATOM    748  O   THR A  99       2.125 -11.250  -4.816  1.00 90.81           O  
ATOM    749  CG2 THR A  99      -1.504 -12.891  -7.156  1.00 90.81           C  
ATOM    750  OG1 THR A  99       0.904 -12.891  -7.191  1.00 90.81           O  
ATOM    751  N   PRO A 100       0.937 -12.188  -3.277  1.00 84.56           N  
ATOM    752  CA  PRO A 100       2.006 -12.266  -2.279  1.00 84.56           C  
ATOM    753  C   PRO A 100       3.195 -13.102  -2.756  1.00 84.56           C  
ATOM    754  CB  PRO A 100       1.321 -12.930  -1.083  1.00 84.56           C  
ATOM    755  O   PRO A 100       4.344 -12.781  -2.430  1.00 84.56           O  
ATOM    756  CG  PRO A 100      -0.140 -12.852  -1.387  1.00 84.56           C  
ATOM    757  CD  PRO A 100      -0.308 -12.594  -2.855  1.00 84.56           C  
ATOM    758  N   ASN A 101       3.098 -14.000  -3.689  1.00 80.31           N  
ATOM    759  CA  ASN A 101       4.176 -14.844  -4.195  1.00 80.31           C  
ATOM    760  C   ASN A 101       4.320 -14.719  -5.711  1.00 80.31           C  
ATOM    761  CB  ASN A 101       3.941 -16.297  -3.807  1.00 80.31           C  
ATOM    762  O   ASN A 101       4.250 -15.711  -6.430  1.00 80.31           O  
ATOM    763  CG  ASN A 101       3.943 -16.516  -2.305  1.00 80.31           C  
ATOM    764  ND2 ASN A 101       3.041 -17.359  -1.823  1.00 80.31           N  
ATOM    765  OD1 ASN A 101       4.746 -15.922  -1.583  1.00 80.31           O  
ATOM    766  N   SER A 102       4.500 -13.508  -6.145  1.00 83.25           N  
ATOM    767  CA  SER A 102       4.641 -13.328  -7.586  1.00 83.25           C  
ATOM    768  C   SER A 102       5.988 -13.844  -8.078  1.00 83.25           C  
ATOM    769  CB  SER A 102       4.488 -11.852  -7.961  1.00 83.25           C  
ATOM    770  O   SER A 102       7.012 -13.648  -7.422  1.00 83.25           O  
ATOM    771  OG  SER A 102       5.488 -11.070  -7.336  1.00 83.25           O  
ATOM    772  N   ASP A 103       6.059 -14.656  -9.078  1.00 79.81           N  
ATOM    773  CA  ASP A 103       7.215 -15.375  -9.602  1.00 79.81           C  
ATOM    774  C   ASP A 103       7.863 -14.609 -10.758  1.00 79.81           C  
ATOM    775  CB  ASP A 103       6.809 -16.781 -10.062  1.00 79.81           C  
ATOM    776  O   ASP A 103       9.055 -14.781 -11.031  1.00 79.81           O  
ATOM    777  CG  ASP A 103       6.418 -17.688  -8.914  1.00 79.81           C  
ATOM    778  OD1 ASP A 103       6.879 -17.469  -7.773  1.00 79.81           O  
ATOM    779  OD2 ASP A 103       5.637 -18.641  -9.148  1.00 79.81           O  
ATOM    780  N   ASN A 104       7.062 -13.664 -11.266  1.00 85.12           N  
ATOM    781  CA  ASN A 104       7.547 -12.992 -12.469  1.00 85.12           C  
ATOM    782  C   ASN A 104       7.773 -11.500 -12.227  1.00 85.12           C  
ATOM    783  CB  ASN A 104       6.574 -13.195 -13.633  1.00 85.12           C  
ATOM    784  O   ASN A 104       6.965 -10.672 -12.641  1.00 85.12           O  
ATOM    785  CG  ASN A 104       6.461 -14.648 -14.047  1.00 85.12           C  
ATOM    786  ND2 ASN A 104       5.273 -15.047 -14.492  1.00 85.12           N  
ATOM    787  OD1 ASN A 104       7.430 -15.414 -13.961  1.00 85.12           O  
ATOM    788  N   GLY A 105       8.805 -11.109 -11.633  1.00 87.44           N  
ATOM    789  CA  GLY A 105       9.266  -9.758 -11.367  1.00 87.44           C  
ATOM    790  C   GLY A 105      10.477  -9.375 -12.203  1.00 87.44           C  
ATOM    791  O   GLY A 105      10.453  -9.484 -13.430  1.00 87.44           O  
ATOM    792  N   THR A 106      11.531  -8.984 -11.648  1.00 92.31           N  
ATOM    793  CA  THR A 106      12.773  -8.695 -12.344  1.00 92.31           C  
ATOM    794  C   THR A 106      13.469  -9.992 -12.766  1.00 92.31           C  
ATOM    795  CB  THR A 106      13.727  -7.859 -11.469  1.00 92.31           C  
ATOM    796  O   THR A 106      13.820 -10.812 -11.914  1.00 92.31           O  
ATOM    797  CG2 THR A 106      13.125  -6.492 -11.156  1.00 92.31           C  
ATOM    798  OG1 THR A 106      13.977  -8.555 -10.242  1.00 92.31           O  
ATOM    799  N   CYS A 107      13.523 -10.258 -14.117  1.00 92.69           N  
ATOM    800  CA  CYS A 107      14.070 -11.523 -14.602  1.00 92.69           C  
ATOM    801  C   CYS A 107      15.594 -11.469 -14.656  1.00 92.69           C  
ATOM    802  CB  CYS A 107      13.516 -11.852 -15.984  1.00 92.69           C  
ATOM    803  O   CYS A 107      16.266 -12.477 -14.414  1.00 92.69           O  
ATOM    804  SG  CYS A 107      13.859 -10.586 -17.234  1.00 92.69           S  
ATOM    805  N   TYR A 108      16.266 -10.336 -14.969  1.00 94.69           N  
ATOM    806  CA  TYR A 108      17.719 -10.172 -14.852  1.00 94.69           C  
ATOM    807  C   TYR A 108      18.094  -9.719 -13.453  1.00 94.69           C  
ATOM    808  CB  TYR A 108      18.219  -9.164 -15.883  1.00 94.69           C  
ATOM    809  O   TYR A 108      17.531  -8.766 -12.922  1.00 94.69           O  
ATOM    810  CG  TYR A 108      19.703  -9.242 -16.141  1.00 94.69           C  
ATOM    811  CD1 TYR A 108      20.609  -8.633 -15.273  1.00 94.69           C  
ATOM    812  CD2 TYR A 108      20.203  -9.938 -17.234  1.00 94.69           C  
ATOM    813  CE1 TYR A 108      21.984  -8.703 -15.500  1.00 94.69           C  
ATOM    814  CE2 TYR A 108      21.578 -10.023 -17.469  1.00 94.69           C  
ATOM    815  OH  TYR A 108      23.812  -9.477 -16.828  1.00 94.69           O  
ATOM    816  CZ  TYR A 108      22.453  -9.398 -16.594  1.00 94.69           C  
ATOM    817  N   PRO A 109      19.047 -10.367 -12.836  1.00 93.94           N  
ATOM    818  CA  PRO A 109      19.375 -10.055 -11.445  1.00 93.94           C  
ATOM    819  C   PRO A 109      19.875  -8.617 -11.266  1.00 93.94           C  
ATOM    820  CB  PRO A 109      20.500 -11.047 -11.125  1.00 93.94           C  
ATOM    821  O   PRO A 109      20.641  -8.117 -12.086  1.00 93.94           O  
ATOM    822  CG  PRO A 109      21.094 -11.391 -12.445  1.00 93.94           C  
ATOM    823  CD  PRO A 109      20.047 -11.266 -13.500  1.00 93.94           C  
ATOM    824  N   GLY A 110      19.344  -7.906 -10.234  1.00 92.62           N  
ATOM    825  CA  GLY A 110      19.703  -6.539  -9.906  1.00 92.62           C  
ATOM    826  C   GLY A 110      18.703  -5.863  -8.984  1.00 92.62           C  
ATOM    827  O   GLY A 110      17.688  -6.465  -8.609  1.00 92.62           O  
ATOM    828  N   ASP A 111      19.109  -4.629  -8.672  1.00 93.31           N  
ATOM    829  CA  ASP A 111      18.281  -3.869  -7.746  1.00 93.31           C  
ATOM    830  C   ASP A 111      17.375  -2.895  -8.500  1.00 93.31           C  
ATOM    831  CB  ASP A 111      19.141  -3.113  -6.738  1.00 93.31           C  
ATOM    832  O   ASP A 111      17.812  -2.260  -9.461  1.00 93.31           O  
ATOM    833  CG  ASP A 111      19.906  -4.035  -5.805  1.00 93.31           C  
ATOM    834  OD1 ASP A 111      19.406  -5.137  -5.488  1.00 93.31           O  
ATOM    835  OD2 ASP A 111      21.031  -3.658  -5.383  1.00 93.31           O  
ATOM    836  N   PHE A 112      16.141  -2.883  -8.109  1.00 94.62           N  
ATOM    837  CA  PHE A 112      15.242  -1.816  -8.531  1.00 94.62           C  
ATOM    838  C   PHE A 112      15.258  -0.665  -7.535  1.00 94.62           C  
ATOM    839  CB  PHE A 112      13.812  -2.350  -8.695  1.00 94.62           C  
ATOM    840  O   PHE A 112      14.648  -0.753  -6.469  1.00 94.62           O  
ATOM    841  CG  PHE A 112      12.953  -1.523  -9.617  1.00 94.62           C  
ATOM    842  CD1 PHE A 112      13.156  -0.155  -9.734  1.00 94.62           C  
ATOM    843  CD2 PHE A 112      11.945  -2.117 -10.359  1.00 94.62           C  
ATOM    844  CE1 PHE A 112      12.367   0.613 -10.586  1.00 94.62           C  
ATOM    845  CE2 PHE A 112      11.148  -1.356 -11.211  1.00 94.62           C  
ATOM    846  CZ  PHE A 112      11.359   0.008 -11.320  1.00 94.62           C  
ATOM    847  N   ILE A 113      15.906   0.389  -7.938  1.00 93.25           N  
ATOM    848  CA  ILE A 113      16.250   1.479  -7.027  1.00 93.25           C  
ATOM    849  C   ILE A 113      14.992   2.299  -6.719  1.00 93.25           C  
ATOM    850  CB  ILE A 113      17.344   2.387  -7.617  1.00 93.25           C  
ATOM    851  O   ILE A 113      14.305   2.760  -7.633  1.00 93.25           O  
ATOM    852  CG1 ILE A 113      18.578   1.552  -8.008  1.00 93.25           C  
ATOM    853  CG2 ILE A 113      17.734   3.486  -6.625  1.00 93.25           C  
ATOM    854  CD1 ILE A 113      19.188   0.764  -6.855  1.00 93.25           C  
ATOM    855  N   ASN A 114      14.688   2.465  -5.332  1.00 89.50           N  
ATOM    856  CA  ASN A 114      13.570   3.254  -4.836  1.00 89.50           C  
ATOM    857  C   ASN A 114      12.234   2.676  -5.289  1.00 89.50           C  
ATOM    858  CB  ASN A 114      13.695   4.711  -5.281  1.00 89.50           C  
ATOM    859  O   ASN A 114      11.344   3.416  -5.719  1.00 89.50           O  
ATOM    860  CG  ASN A 114      14.906   5.402  -4.680  1.00 89.50           C  
ATOM    861  ND2 ASN A 114      15.523   6.289  -5.449  1.00 89.50           N  
ATOM    862  OD1 ASN A 114      15.281   5.141  -3.533  1.00 89.50           O  
ATOM    863  N   TYR A 115      12.055   1.342  -5.352  1.00 89.94           N  
ATOM    864  CA  TYR A 115      10.898   0.586  -5.812  1.00 89.94           C  
ATOM    865  C   TYR A 115       9.672   0.894  -4.961  1.00 89.94           C  
ATOM    866  CB  TYR A 115      11.188  -0.917  -5.785  1.00 89.94           C  
ATOM    867  O   TYR A 115       8.570   1.079  -5.492  1.00 89.94           O  
ATOM    868  CG  TYR A 115      10.016  -1.771  -6.191  1.00 89.94           C  
ATOM    869  CD1 TYR A 115       9.430  -2.662  -5.293  1.00 89.94           C  
ATOM    870  CD2 TYR A 115       9.484  -1.690  -7.477  1.00 89.94           C  
ATOM    871  CE1 TYR A 115       8.352  -3.453  -5.664  1.00 89.94           C  
ATOM    872  CE2 TYR A 115       8.406  -2.477  -7.859  1.00 89.94           C  
ATOM    873  OH  TYR A 115       6.770  -4.133  -7.320  1.00 89.94           O  
ATOM    874  CZ  TYR A 115       7.844  -3.354  -6.949  1.00 89.94           C  
ATOM    875  N   GLU A 116       9.797   0.969  -3.674  1.00 85.12           N  
ATOM    876  CA  GLU A 116       8.680   1.233  -2.771  1.00 85.12           C  
ATOM    877  C   GLU A 116       8.094   2.623  -3.012  1.00 85.12           C  
ATOM    878  CB  GLU A 116       9.117   1.095  -1.312  1.00 85.12           C  
ATOM    879  O   GLU A 116       6.875   2.807  -2.947  1.00 85.12           O  
ATOM    880  CG  GLU A 116       9.477  -0.329  -0.911  1.00 85.12           C  
ATOM    881  CD  GLU A 116       8.320  -1.308  -1.090  1.00 85.12           C  
ATOM    882  OE1 GLU A 116       8.578  -2.512  -1.322  1.00 85.12           O  
ATOM    883  OE2 GLU A 116       7.156  -0.868  -0.997  1.00 85.12           O  
ATOM    884  N   GLU A 117       9.016   3.551  -3.277  1.00 86.06           N  
ATOM    885  CA  GLU A 117       8.570   4.898  -3.625  1.00 86.06           C  
ATOM    886  C   GLU A 117       7.758   4.895  -4.918  1.00 86.06           C  
ATOM    887  CB  GLU A 117       9.766   5.840  -3.762  1.00 86.06           C  
ATOM    888  O   GLU A 117       6.750   5.594  -5.023  1.00 86.06           O  
ATOM    889  CG  GLU A 117       9.383   7.301  -3.938  1.00 86.06           C  
ATOM    890  CD  GLU A 117      10.586   8.234  -3.998  1.00 86.06           C  
ATOM    891  OE1 GLU A 117      10.391   9.453  -4.211  1.00 86.06           O  
ATOM    892  OE2 GLU A 117      11.719   7.742  -3.834  1.00 86.06           O  
ATOM    893  N   LEU A 118       8.203   4.223  -5.820  1.00 90.31           N  
ATOM    894  CA  LEU A 118       7.469   4.090  -7.074  1.00 90.31           C  
ATOM    895  C   LEU A 118       6.090   3.480  -6.836  1.00 90.31           C  
ATOM    896  CB  LEU A 118       8.258   3.230  -8.062  1.00 90.31           C  
ATOM    897  O   LEU A 118       5.094   3.949  -7.395  1.00 90.31           O  
ATOM    898  CG  LEU A 118       7.562   2.916  -9.391  1.00 90.31           C  
ATOM    899  CD1 LEU A 118       7.266   4.203 -10.156  1.00 90.31           C  
ATOM    900  CD2 LEU A 118       8.414   1.977 -10.234  1.00 90.31           C  
ATOM    901  N   ARG A 119       6.047   2.424  -6.070  1.00 89.69           N  
ATOM    902  CA  ARG A 119       4.793   1.761  -5.730  1.00 89.69           C  
ATOM    903  C   ARG A 119       3.801   2.744  -5.121  1.00 89.69           C  
ATOM    904  CB  ARG A 119       5.039   0.600  -4.766  1.00 89.69           C  
ATOM    905  O   ARG A 119       2.609   2.711  -5.438  1.00 89.69           O  
ATOM    906  CG  ARG A 119       5.605  -0.644  -5.434  1.00 89.69           C  
ATOM    907  CD  ARG A 119       5.789  -1.782  -4.438  1.00 89.69           C  
ATOM    908  NE  ARG A 119       4.512  -2.350  -4.027  1.00 89.69           N  
ATOM    909  NH1 ARG A 119       5.430  -3.939  -2.625  1.00 89.69           N  
ATOM    910  NH2 ARG A 119       3.154  -3.797  -2.869  1.00 89.69           N  
ATOM    911  CZ  ARG A 119       4.367  -3.361  -3.174  1.00 89.69           C  
ATOM    912  N   GLU A 120       4.289   3.531  -4.316  1.00 85.19           N  
ATOM    913  CA  GLU A 120       3.461   4.562  -3.693  1.00 85.19           C  
ATOM    914  C   GLU A 120       2.900   5.523  -4.738  1.00 85.19           C  
ATOM    915  CB  GLU A 120       4.266   5.336  -2.646  1.00 85.19           C  
ATOM    916  O   GLU A 120       1.729   5.902  -4.672  1.00 85.19           O  
ATOM    917  CG  GLU A 120       3.439   6.336  -1.852  1.00 85.19           C  
ATOM    918  CD  GLU A 120       4.250   7.086  -0.805  1.00 85.19           C  
ATOM    919  OE1 GLU A 120       3.689   7.988  -0.137  1.00 85.19           O  
ATOM    920  OE2 GLU A 120       5.449   6.773  -0.654  1.00 85.19           O  
ATOM    921  N   HIS A 121       3.766   5.949  -5.613  1.00 86.88           N  
ATOM    922  CA  HIS A 121       3.299   6.820  -6.680  1.00 86.88           C  
ATOM    923  C   HIS A 121       2.213   6.145  -7.512  1.00 86.88           C  
ATOM    924  CB  HIS A 121       4.465   7.238  -7.582  1.00 86.88           C  
ATOM    925  O   HIS A 121       1.207   6.770  -7.855  1.00 86.88           O  
ATOM    926  CG  HIS A 121       5.281   8.359  -7.020  1.00 86.88           C  
ATOM    927  CD2 HIS A 121       6.535   8.375  -6.508  1.00 86.88           C  
ATOM    928  ND1 HIS A 121       4.820   9.656  -6.945  1.00 86.88           N  
ATOM    929  CE1 HIS A 121       5.754  10.422  -6.406  1.00 86.88           C  
ATOM    930  NE2 HIS A 121       6.805   9.664  -6.133  1.00 86.88           N  
ATOM    931  N   LEU A 122       2.406   4.930  -7.730  1.00 89.69           N  
ATOM    932  CA  LEU A 122       1.496   4.176  -8.586  1.00 89.69           C  
ATOM    933  C   LEU A 122       0.152   3.963  -7.898  1.00 89.69           C  
ATOM    934  CB  LEU A 122       2.109   2.822  -8.961  1.00 89.69           C  
ATOM    935  O   LEU A 122      -0.863   3.744  -8.562  1.00 89.69           O  
ATOM    936  CG  LEU A 122       3.209   2.846 -10.023  1.00 89.69           C  
ATOM    937  CD1 LEU A 122       3.805   1.454 -10.203  1.00 89.69           C  
ATOM    938  CD2 LEU A 122       2.664   3.373 -11.344  1.00 89.69           C  
ATOM    939  N   SER A 123       0.196   3.967  -6.602  1.00 86.44           N  
ATOM    940  CA  SER A 123      -1.025   3.758  -5.832  1.00 86.44           C  
ATOM    941  C   SER A 123      -2.041   4.867  -6.090  1.00 86.44           C  
ATOM    942  CB  SER A 123      -0.710   3.684  -4.336  1.00 86.44           C  
ATOM    943  O   SER A 123      -3.234   4.691  -5.844  1.00 86.44           O  
ATOM    944  OG  SER A 123      -0.263   4.938  -3.854  1.00 86.44           O  
ATOM    945  N   SER A 124      -1.606   5.914  -6.641  1.00 86.19           N  
ATOM    946  CA  SER A 124      -2.488   7.043  -6.906  1.00 86.19           C  
ATOM    947  C   SER A 124      -2.785   7.172  -8.398  1.00 86.19           C  
ATOM    948  CB  SER A 124      -1.869   8.344  -6.391  1.00 86.19           C  
ATOM    949  O   SER A 124      -3.463   8.109  -8.820  1.00 86.19           O  
ATOM    950  OG  SER A 124      -0.680   8.648  -7.098  1.00 86.19           O  
ATOM    951  N   VAL A 125      -2.385   6.203  -9.188  1.00 89.69           N  
ATOM    952  CA  VAL A 125      -2.527   6.234 -10.641  1.00 89.69           C  
ATOM    953  C   VAL A 125      -3.693   5.348 -11.062  1.00 89.69           C  
ATOM    954  CB  VAL A 125      -1.229   5.785 -11.352  1.00 89.69           C  
ATOM    955  O   VAL A 125      -3.805   4.203 -10.625  1.00 89.69           O  
ATOM    956  CG1 VAL A 125      -1.431   5.734 -12.859  1.00 89.69           C  
ATOM    957  CG2 VAL A 125      -0.076   6.723 -10.992  1.00 89.69           C  
ATOM    958  N   SER A 126      -4.527   5.855 -11.914  1.00 88.69           N  
ATOM    959  CA  SER A 126      -5.734   5.133 -12.305  1.00 88.69           C  
ATOM    960  C   SER A 126      -5.688   4.723 -13.766  1.00 88.69           C  
ATOM    961  CB  SER A 126      -6.977   5.988 -12.047  1.00 88.69           C  
ATOM    962  O   SER A 126      -6.430   3.834 -14.195  1.00 88.69           O  
ATOM    963  OG  SER A 126      -6.883   7.227 -12.727  1.00 88.69           O  
ATOM    964  N   SER A 127      -4.734   5.254 -14.461  1.00 90.38           N  
ATOM    965  CA  SER A 127      -4.582   4.871 -15.859  1.00 90.38           C  
ATOM    966  C   SER A 127      -3.182   5.184 -16.375  1.00 90.38           C  
ATOM    967  CB  SER A 127      -5.621   5.582 -16.719  1.00 90.38           C  
ATOM    968  O   SER A 127      -2.539   6.121 -15.891  1.00 90.38           O  
ATOM    969  OG  SER A 127      -5.301   6.953 -16.875  1.00 90.38           O  
ATOM    970  N   PHE A 128      -2.801   4.250 -17.406  1.00 89.62           N  
ATOM    971  CA  PHE A 128      -1.532   4.441 -18.094  1.00 89.62           C  
ATOM    972  C   PHE A 128      -1.738   4.465 -19.609  1.00 89.62           C  
ATOM    973  CB  PHE A 128      -0.538   3.340 -17.719  1.00 89.62           C  
ATOM    974  O   PHE A 128      -2.605   3.764 -20.141  1.00 89.62           O  
ATOM    975  CG  PHE A 128       0.131   3.557 -16.391  1.00 89.62           C  
ATOM    976  CD1 PHE A 128       0.150   4.816 -15.805  1.00 89.62           C  
ATOM    977  CD2 PHE A 128       0.741   2.500 -15.727  1.00 89.62           C  
ATOM    978  CE1 PHE A 128       0.769   5.020 -14.570  1.00 89.62           C  
ATOM    979  CE2 PHE A 128       1.361   2.695 -14.492  1.00 89.62           C  
ATOM    980  CZ  PHE A 128       1.374   3.957 -13.922  1.00 89.62           C  
ATOM    981  N   GLU A 129      -1.018   5.359 -20.234  1.00 92.56           N  
ATOM    982  CA  GLU A 129      -0.837   5.223 -21.672  1.00 92.56           C  
ATOM    983  C   GLU A 129       0.592   4.809 -22.016  1.00 92.56           C  
ATOM    984  CB  GLU A 129      -1.191   6.531 -22.391  1.00 92.56           C  
ATOM    985  O   GLU A 129       1.537   5.559 -21.750  1.00 92.56           O  
ATOM    986  CG  GLU A 129      -1.088   6.453 -23.906  1.00 92.56           C  
ATOM    987  CD  GLU A 129      -1.251   7.801 -24.578  1.00 92.56           C  
ATOM    988  OE1 GLU A 129      -1.058   7.887 -25.812  1.00 92.56           O  
ATOM    989  OE2 GLU A 129      -1.573   8.781 -23.875  1.00 92.56           O  
ATOM    990  N   ARG A 130       0.687   3.621 -22.469  1.00 94.19           N  
ATOM    991  CA  ARG A 130       1.987   3.086 -22.859  1.00 94.19           C  
ATOM    992  C   ARG A 130       2.357   3.525 -24.266  1.00 94.19           C  
ATOM    993  CB  ARG A 130       1.988   1.559 -22.766  1.00 94.19           C  
ATOM    994  O   ARG A 130       1.586   3.326 -25.203  1.00 94.19           O  
ATOM    995  CG  ARG A 130       3.332   0.923 -23.094  1.00 94.19           C  
ATOM    996  CD  ARG A 130       3.281  -0.593 -22.969  1.00 94.19           C  
ATOM    997  NE  ARG A 130       4.527  -1.211 -23.406  1.00 94.19           N  
ATOM    998  NH1 ARG A 130       3.830  -1.529 -25.594  1.00 94.19           N  
ATOM    999  NH2 ARG A 130       5.930  -2.188 -24.953  1.00 94.19           N  
ATOM   1000  CZ  ARG A 130       4.758  -1.641 -24.656  1.00 94.19           C  
ATOM   1001  N   PHE A 131       3.551   4.133 -24.500  1.00 94.25           N  
ATOM   1002  CA  PHE A 131       3.957   4.602 -25.828  1.00 94.25           C  
ATOM   1003  C   PHE A 131       5.465   4.469 -26.000  1.00 94.25           C  
ATOM   1004  CB  PHE A 131       3.529   6.055 -26.031  1.00 94.25           C  
ATOM   1005  O   PHE A 131       6.211   4.426 -25.031  1.00 94.25           O  
ATOM   1006  CG  PHE A 131       4.211   7.027 -25.109  1.00 94.25           C  
ATOM   1007  CD1 PHE A 131       3.709   7.266 -23.844  1.00 94.25           C  
ATOM   1008  CD2 PHE A 131       5.352   7.707 -25.516  1.00 94.25           C  
ATOM   1009  CE1 PHE A 131       4.336   8.164 -22.984  1.00 94.25           C  
ATOM   1010  CE2 PHE A 131       5.984   8.609 -24.656  1.00 94.25           C  
ATOM   1011  CZ  PHE A 131       5.477   8.836 -23.391  1.00 94.25           C  
ATOM   1012  N   GLU A 132       5.840   4.406 -27.188  1.00 94.56           N  
ATOM   1013  CA  GLU A 132       7.262   4.246 -27.500  1.00 94.56           C  
ATOM   1014  C   GLU A 132       7.996   5.578 -27.406  1.00 94.56           C  
ATOM   1015  CB  GLU A 132       7.449   3.629 -28.875  1.00 94.56           C  
ATOM   1016  O   GLU A 132       7.668   6.523 -28.125  1.00 94.56           O  
ATOM   1017  CG  GLU A 132       7.168   2.135 -28.938  1.00 94.56           C  
ATOM   1018  CD  GLU A 132       7.566   1.496 -30.250  1.00 94.56           C  
ATOM   1019  OE1 GLU A 132       7.266   0.299 -30.469  1.00 94.56           O  
ATOM   1020  OE2 GLU A 132       8.188   2.197 -31.078  1.00 94.56           O  
ATOM   1021  N   ILE A 133       8.961   5.641 -26.531  1.00 94.75           N  
ATOM   1022  CA  ILE A 133       9.727   6.871 -26.328  1.00 94.75           C  
ATOM   1023  C   ILE A 133      10.938   6.871 -27.250  1.00 94.75           C  
ATOM   1024  CB  ILE A 133      10.164   7.035 -24.859  1.00 94.75           C  
ATOM   1025  O   ILE A 133      11.266   7.895 -27.859  1.00 94.75           O  
ATOM   1026  CG1 ILE A 133      10.773   8.430 -24.641  1.00 94.75           C  
ATOM   1027  CG2 ILE A 133      11.156   5.938 -24.469  1.00 94.75           C  
ATOM   1028  CD1 ILE A 133      11.102   8.734 -23.188  1.00 94.75           C  
ATOM   1029  N   PHE A 134      11.617   5.801 -27.359  1.00 94.69           N  
ATOM   1030  CA  PHE A 134      12.734   5.586 -28.281  1.00 94.69           C  
ATOM   1031  C   PHE A 134      12.555   4.293 -29.062  1.00 94.69           C  
ATOM   1032  CB  PHE A 134      14.062   5.547 -27.500  1.00 94.69           C  
ATOM   1033  O   PHE A 134      12.875   3.209 -28.578  1.00 94.69           O  
ATOM   1034  CG  PHE A 134      14.344   6.801 -26.719  1.00 94.69           C  
ATOM   1035  CD1 PHE A 134      14.406   8.031 -27.359  1.00 94.69           C  
ATOM   1036  CD2 PHE A 134      14.555   6.750 -25.359  1.00 94.69           C  
ATOM   1037  CE1 PHE A 134      14.664   9.195 -26.641  1.00 94.69           C  
ATOM   1038  CE2 PHE A 134      14.820   7.906 -24.625  1.00 94.69           C  
ATOM   1039  CZ  PHE A 134      14.875   9.133 -25.281  1.00 94.69           C  
ATOM   1040  N   PRO A 135      12.078   4.383 -30.328  1.00 92.88           N  
ATOM   1041  CA  PRO A 135      11.844   3.184 -31.141  1.00 92.88           C  
ATOM   1042  C   PRO A 135      13.133   2.430 -31.469  1.00 92.88           C  
ATOM   1043  CB  PRO A 135      11.203   3.734 -32.406  1.00 92.88           C  
ATOM   1044  O   PRO A 135      14.156   3.051 -31.766  1.00 92.88           O  
ATOM   1045  CG  PRO A 135      10.656   5.066 -32.031  1.00 92.88           C  
ATOM   1046  CD  PRO A 135      11.531   5.648 -30.953  1.00 92.88           C  
ATOM   1047  N   LYS A 136      13.055   1.102 -31.328  1.00 90.50           N  
ATOM   1048  CA  LYS A 136      14.195   0.217 -31.547  1.00 90.50           C  
ATOM   1049  C   LYS A 136      14.719   0.331 -32.969  1.00 90.50           C  
ATOM   1050  CB  LYS A 136      13.820  -1.232 -31.250  1.00 90.50           C  
ATOM   1051  O   LYS A 136      15.930   0.325 -33.219  1.00 90.50           O  
ATOM   1052  CG  LYS A 136      14.984  -2.209 -31.328  1.00 90.50           C  
ATOM   1053  CD  LYS A 136      14.562  -3.617 -30.938  1.00 90.50           C  
ATOM   1054  CE  LYS A 136      15.719  -4.602 -31.062  1.00 90.50           C  
ATOM   1055  NZ  LYS A 136      15.328  -5.973 -30.609  1.00 90.50           N  
ATOM   1056  N   ALA A 137      13.977   0.564 -34.000  1.00 87.81           N  
ATOM   1057  CA  ALA A 137      14.281   0.529 -35.406  1.00 87.81           C  
ATOM   1058  C   ALA A 137      15.172   1.699 -35.812  1.00 87.81           C  
ATOM   1059  CB  ALA A 137      12.992   0.547 -36.219  1.00 87.81           C  
ATOM   1060  O   ALA A 137      16.094   1.539 -36.625  1.00 87.81           O  
ATOM   1061  N   ASN A 138      15.070   2.820 -35.125  1.00 89.62           N  
ATOM   1062  CA  ASN A 138      15.758   3.975 -35.688  1.00 89.62           C  
ATOM   1063  C   ASN A 138      16.484   4.789 -34.625  1.00 89.62           C  
ATOM   1064  CB  ASN A 138      14.773   4.859 -36.469  1.00 89.62           C  
ATOM   1065  O   ASN A 138      17.266   5.684 -34.938  1.00 89.62           O  
ATOM   1066  CG  ASN A 138      13.602   5.305 -35.594  1.00 89.62           C  
ATOM   1067  ND2 ASN A 138      12.656   6.012 -36.219  1.00 89.62           N  
ATOM   1068  OD1 ASN A 138      13.547   5.012 -34.406  1.00 89.62           O  
ATOM   1069  N   SER A 139      16.328   4.555 -33.406  1.00 92.88           N  
ATOM   1070  CA  SER A 139      16.812   5.410 -32.344  1.00 92.88           C  
ATOM   1071  C   SER A 139      18.281   5.133 -32.031  1.00 92.88           C  
ATOM   1072  CB  SER A 139      15.969   5.215 -31.078  1.00 92.88           C  
ATOM   1073  O   SER A 139      18.984   5.992 -31.484  1.00 92.88           O  
ATOM   1074  OG  SER A 139      14.641   5.656 -31.281  1.00 92.88           O  
ATOM   1075  N   TRP A 140      18.781   3.947 -32.500  1.00 93.69           N  
ATOM   1076  CA  TRP A 140      20.141   3.572 -32.156  1.00 93.69           C  
ATOM   1077  C   TRP A 140      20.875   2.971 -33.344  1.00 93.69           C  
ATOM   1078  CB  TRP A 140      20.141   2.580 -30.984  1.00 93.69           C  
ATOM   1079  O   TRP A 140      21.250   1.797 -33.344  1.00 93.69           O  
ATOM   1080  CG  TRP A 140      19.203   2.947 -29.875  1.00 93.69           C  
ATOM   1081  CD1 TRP A 140      18.016   2.355 -29.578  1.00 93.69           C  
ATOM   1082  CD2 TRP A 140      19.391   3.994 -28.922  1.00 93.69           C  
ATOM   1083  CE2 TRP A 140      18.266   3.980 -28.062  1.00 93.69           C  
ATOM   1084  CE3 TRP A 140      20.391   4.945 -28.703  1.00 93.69           C  
ATOM   1085  NE1 TRP A 140      17.438   2.971 -28.484  1.00 93.69           N  
ATOM   1086  CH2 TRP A 140      19.109   5.797 -26.812  1.00 93.69           C  
ATOM   1087  CZ2 TRP A 140      18.109   4.879 -27.000  1.00 93.69           C  
ATOM   1088  CZ3 TRP A 140      20.250   5.840 -27.641  1.00 93.69           C  
ATOM   1089  N   PRO A 141      21.172   3.656 -34.406  1.00 91.56           N  
ATOM   1090  CA  PRO A 141      21.750   3.145 -35.625  1.00 91.56           C  
ATOM   1091  C   PRO A 141      23.203   2.705 -35.469  1.00 91.56           C  
ATOM   1092  CB  PRO A 141      21.656   4.336 -36.594  1.00 91.56           C  
ATOM   1093  O   PRO A 141      23.688   1.847 -36.219  1.00 91.56           O  
ATOM   1094  CG  PRO A 141      21.547   5.531 -35.688  1.00 91.56           C  
ATOM   1095  CD  PRO A 141      20.828   5.133 -34.438  1.00 91.56           C  
ATOM   1096  N   ASN A 142      23.875   3.225 -34.406  1.00 93.94           N  
ATOM   1097  CA  ASN A 142      25.281   2.920 -34.219  1.00 93.94           C  
ATOM   1098  C   ASN A 142      25.484   1.933 -33.062  1.00 93.94           C  
ATOM   1099  CB  ASN A 142      26.078   4.203 -33.969  1.00 93.94           C  
ATOM   1100  O   ASN A 142      26.609   1.755 -32.594  1.00 93.94           O  
ATOM   1101  CG  ASN A 142      26.047   5.152 -35.156  1.00 93.94           C  
ATOM   1102  ND2 ASN A 142      25.875   6.441 -34.875  1.00 93.94           N  
ATOM   1103  OD1 ASN A 142      26.172   4.734 -36.312  1.00 93.94           O  
ATOM   1104  N   HIS A 143      24.453   1.411 -32.625  1.00 95.19           N  
ATOM   1105  CA  HIS A 143      24.469   0.428 -31.531  1.00 95.19           C  
ATOM   1106  C   HIS A 143      23.641  -0.795 -31.891  1.00 95.19           C  
ATOM   1107  CB  HIS A 143      23.969   1.050 -30.234  1.00 95.19           C  
ATOM   1108  O   HIS A 143      22.688  -0.694 -32.656  1.00 95.19           O  
ATOM   1109  CG  HIS A 143      24.750   2.240 -29.797  1.00 95.19           C  
ATOM   1110  CD2 HIS A 143      25.703   2.371 -28.828  1.00 95.19           C  
ATOM   1111  ND1 HIS A 143      24.609   3.486 -30.359  1.00 95.19           N  
ATOM   1112  CE1 HIS A 143      25.438   4.336 -29.766  1.00 95.19           C  
ATOM   1113  NE2 HIS A 143      26.109   3.684 -28.828  1.00 95.19           N  
ATOM   1114  N   ASP A 144      24.031  -1.970 -31.359  1.00 94.25           N  
ATOM   1115  CA  ASP A 144      23.281  -3.203 -31.578  1.00 94.25           C  
ATOM   1116  C   ASP A 144      22.141  -3.340 -30.578  1.00 94.25           C  
ATOM   1117  CB  ASP A 144      24.203  -4.418 -31.484  1.00 94.25           C  
ATOM   1118  O   ASP A 144      22.375  -3.438 -29.375  1.00 94.25           O  
ATOM   1119  CG  ASP A 144      23.578  -5.688 -32.031  1.00 94.25           C  
ATOM   1120  OD1 ASP A 144      22.391  -5.949 -31.734  1.00 94.25           O  
ATOM   1121  OD2 ASP A 144      24.266  -6.434 -32.750  1.00 94.25           O  
ATOM   1122  N   THR A 145      20.984  -3.479 -31.062  1.00 93.00           N  
ATOM   1123  CA  THR A 145      19.797  -3.529 -30.219  1.00 93.00           C  
ATOM   1124  C   THR A 145      19.266  -4.957 -30.125  1.00 93.00           C  
ATOM   1125  CB  THR A 145      18.703  -2.596 -30.750  1.00 93.00           C  
ATOM   1126  O   THR A 145      18.422  -5.254 -29.281  1.00 93.00           O  
ATOM   1127  CG2 THR A 145      19.172  -1.146 -30.781  1.00 93.00           C  
ATOM   1128  OG1 THR A 145      18.328  -2.998 -32.062  1.00 93.00           O  
ATOM   1129  N   ASN A 146      19.828  -5.957 -30.859  1.00 91.44           N  
ATOM   1130  CA  ASN A 146      19.328  -7.324 -30.922  1.00 91.44           C  
ATOM   1131  C   ASN A 146      20.203  -8.273 -30.094  1.00 91.44           C  
ATOM   1132  CB  ASN A 146      19.266  -7.805 -32.375  1.00 91.44           C  
ATOM   1133  O   ASN A 146      19.719  -9.328 -29.656  1.00 91.44           O  
ATOM   1134  CG  ASN A 146      18.219  -7.055 -33.188  1.00 91.44           C  
ATOM   1135  ND2 ASN A 146      18.578  -6.703 -34.406  1.00 91.44           N  
ATOM   1136  OD1 ASN A 146      17.109  -6.789 -32.719  1.00 91.44           O  
ATOM   1137  N   LYS A 147      21.375  -7.922 -29.812  1.00 91.69           N  
ATOM   1138  CA  LYS A 147      22.328  -8.805 -29.141  1.00 91.69           C  
ATOM   1139  C   LYS A 147      22.203  -8.711 -27.625  1.00 91.69           C  
ATOM   1140  CB  LYS A 147      23.766  -8.477 -29.562  1.00 91.69           C  
ATOM   1141  O   LYS A 147      22.641  -9.602 -26.891  1.00 91.69           O  
ATOM   1142  CG  LYS A 147      24.109  -8.953 -30.969  1.00 91.69           C  
ATOM   1143  CD  LYS A 147      25.609  -8.805 -31.250  1.00 91.69           C  
ATOM   1144  CE  LYS A 147      25.953  -9.305 -32.656  1.00 91.69           C  
ATOM   1145  NZ  LYS A 147      27.406  -9.086 -32.969  1.00 91.69           N  
ATOM   1146  N   GLY A 148      21.578  -7.734 -27.156  1.00 90.12           N  
ATOM   1147  CA  GLY A 148      21.328  -7.562 -25.734  1.00 90.12           C  
ATOM   1148  C   GLY A 148      20.203  -8.430 -25.219  1.00 90.12           C  
ATOM   1149  O   GLY A 148      19.172  -7.914 -24.781  1.00 90.12           O  
ATOM   1150  N   VAL A 149      20.312  -9.711 -25.297  1.00 92.75           N  
ATOM   1151  CA  VAL A 149      19.312 -10.664 -24.828  1.00 92.75           C  
ATOM   1152  C   VAL A 149      19.953 -11.594 -23.781  1.00 92.75           C  
ATOM   1153  CB  VAL A 149      18.719 -11.492 -25.984  1.00 92.75           C  
ATOM   1154  O   VAL A 149      21.172 -11.734 -23.734  1.00 92.75           O  
ATOM   1155  CG1 VAL A 149      17.969 -10.586 -26.953  1.00 92.75           C  
ATOM   1156  CG2 VAL A 149      19.812 -12.266 -26.703  1.00 92.75           C  
ATOM   1157  N   THR A 150      19.094 -12.219 -22.938  1.00 92.88           N  
ATOM   1158  CA  THR A 150      19.625 -13.031 -21.844  1.00 92.88           C  
ATOM   1159  C   THR A 150      18.750 -14.258 -21.609  1.00 92.88           C  
ATOM   1160  CB  THR A 150      19.719 -12.211 -20.547  1.00 92.88           C  
ATOM   1161  O   THR A 150      17.531 -14.219 -21.859  1.00 92.88           O  
ATOM   1162  CG2 THR A 150      18.375 -11.594 -20.172  1.00 92.88           C  
ATOM   1163  OG1 THR A 150      20.156 -13.062 -19.469  1.00 92.88           O  
ATOM   1164  N   ALA A 151      19.344 -15.297 -21.125  1.00 92.50           N  
ATOM   1165  CA  ALA A 151      18.625 -16.516 -20.750  1.00 92.50           C  
ATOM   1166  C   ALA A 151      17.812 -16.312 -19.469  1.00 92.50           C  
ATOM   1167  CB  ALA A 151      19.594 -17.672 -20.578  1.00 92.50           C  
ATOM   1168  O   ALA A 151      16.906 -17.078 -19.188  1.00 92.50           O  
ATOM   1169  N   ALA A 152      18.172 -15.266 -18.766  1.00 91.94           N  
ATOM   1170  CA  ALA A 152      17.531 -14.945 -17.484  1.00 91.94           C  
ATOM   1171  C   ALA A 152      16.125 -14.383 -17.703  1.00 91.94           C  
ATOM   1172  CB  ALA A 152      18.375 -13.961 -16.688  1.00 91.94           C  
ATOM   1173  O   ALA A 152      15.289 -14.438 -16.812  1.00 91.94           O  
ATOM   1174  N   CYS A 153      15.891 -13.938 -18.891  1.00 92.88           N  
ATOM   1175  CA  CYS A 153      14.578 -13.422 -19.266  1.00 92.88           C  
ATOM   1176  C   CYS A 153      14.055 -14.141 -20.500  1.00 92.88           C  
ATOM   1177  CB  CYS A 153      14.648 -11.914 -19.531  1.00 92.88           C  
ATOM   1178  O   CYS A 153      13.906 -13.523 -21.562  1.00 92.88           O  
ATOM   1179  SG  CYS A 153      15.133 -10.953 -18.078  1.00 92.88           S  
ATOM   1180  N   PRO A 154      13.742 -15.359 -20.391  1.00 91.50           N  
ATOM   1181  CA  PRO A 154      13.336 -16.125 -21.562  1.00 91.50           C  
ATOM   1182  C   PRO A 154      11.898 -15.820 -22.000  1.00 91.50           C  
ATOM   1183  CB  PRO A 154      13.477 -17.578 -21.109  1.00 91.50           C  
ATOM   1184  O   PRO A 154      11.062 -15.469 -21.172  1.00 91.50           O  
ATOM   1185  CG  PRO A 154      13.180 -17.547 -19.656  1.00 91.50           C  
ATOM   1186  CD  PRO A 154      13.695 -16.266 -19.078  1.00 91.50           C  
ATOM   1187  N   TYR A 155      11.672 -15.922 -23.250  1.00 91.00           N  
ATOM   1188  CA  TYR A 155      10.320 -15.883 -23.797  1.00 91.00           C  
ATOM   1189  C   TYR A 155      10.109 -17.016 -24.797  1.00 91.00           C  
ATOM   1190  CB  TYR A 155      10.062 -14.531 -24.484  1.00 91.00           C  
ATOM   1191  O   TYR A 155      10.828 -17.109 -25.797  1.00 91.00           O  
ATOM   1192  CG  TYR A 155       8.648 -14.367 -24.984  1.00 91.00           C  
ATOM   1193  CD1 TYR A 155       8.383 -14.367 -26.359  1.00 91.00           C  
ATOM   1194  CD2 TYR A 155       7.590 -14.219 -24.109  1.00 91.00           C  
ATOM   1195  CE1 TYR A 155       7.078 -14.211 -26.828  1.00 91.00           C  
ATOM   1196  CE2 TYR A 155       6.285 -14.070 -24.562  1.00 91.00           C  
ATOM   1197  OH  TYR A 155       4.754 -13.922 -26.391  1.00 91.00           O  
ATOM   1198  CZ  TYR A 155       6.039 -14.070 -25.922  1.00 91.00           C  
ATOM   1199  N   ALA A 156       9.258 -17.891 -24.453  1.00 88.81           N  
ATOM   1200  CA  ALA A 156       8.930 -19.062 -25.266  1.00 88.81           C  
ATOM   1201  C   ALA A 156      10.172 -19.906 -25.547  1.00 88.81           C  
ATOM   1202  CB  ALA A 156       8.297 -18.609 -26.594  1.00 88.81           C  
ATOM   1203  O   ALA A 156      10.375 -20.391 -26.656  1.00 88.81           O  
ATOM   1204  N   GLY A 157      11.039 -20.031 -24.562  1.00 85.06           N  
ATOM   1205  CA  GLY A 157      12.141 -20.984 -24.625  1.00 85.06           C  
ATOM   1206  C   GLY A 157      13.375 -20.422 -25.312  1.00 85.06           C  
ATOM   1207  O   GLY A 157      14.398 -21.094 -25.391  1.00 85.06           O  
ATOM   1208  N   ALA A 158      13.336 -19.125 -25.703  1.00 92.44           N  
ATOM   1209  CA  ALA A 158      14.461 -18.422 -26.328  1.00 92.44           C  
ATOM   1210  C   ALA A 158      14.922 -17.250 -25.453  1.00 92.44           C  
ATOM   1211  CB  ALA A 158      14.086 -17.922 -27.719  1.00 92.44           C  
ATOM   1212  O   ALA A 158      14.141 -16.719 -24.656  1.00 92.44           O  
ATOM   1213  N   ASN A 159      16.281 -16.969 -25.594  1.00 93.56           N  
ATOM   1214  CA  ASN A 159      16.812 -15.789 -24.906  1.00 93.56           C  
ATOM   1215  C   ASN A 159      16.078 -14.523 -25.312  1.00 93.56           C  
ATOM   1216  CB  ASN A 159      18.312 -15.641 -25.156  1.00 93.56           C  
ATOM   1217  O   ASN A 159      15.883 -14.266 -26.516  1.00 93.56           O  
ATOM   1218  CG  ASN A 159      19.109 -16.812 -24.625  1.00 93.56           C  
ATOM   1219  ND2 ASN A 159      20.391 -16.859 -24.969  1.00 93.56           N  
ATOM   1220  OD1 ASN A 159      18.578 -17.688 -23.922  1.00 93.56           O  
ATOM   1221  N   SER A 160      15.656 -13.820 -24.391  1.00 94.25           N  
ATOM   1222  CA  SER A 160      14.953 -12.555 -24.594  1.00 94.25           C  
ATOM   1223  C   SER A 160      15.406 -11.516 -23.578  1.00 94.25           C  
ATOM   1224  CB  SER A 160      13.445 -12.758 -24.500  1.00 94.25           C  
ATOM   1225  O   SER A 160      16.406 -11.703 -22.875  1.00 94.25           O  
ATOM   1226  OG  SER A 160      12.758 -11.578 -24.859  1.00 94.25           O  
ATOM   1227  N   PHE A 161      14.594 -10.406 -23.672  1.00 95.06           N  
ATOM   1228  CA  PHE A 161      14.859  -9.312 -22.734  1.00 95.06           C  
ATOM   1229  C   PHE A 161      13.578  -8.562 -22.406  1.00 95.06           C  
ATOM   1230  CB  PHE A 161      15.898  -8.344 -23.328  1.00 95.06           C  
ATOM   1231  O   PHE A 161      12.508  -8.875 -22.953  1.00 95.06           O  
ATOM   1232  CG  PHE A 161      16.484  -7.406 -22.312  1.00 95.06           C  
ATOM   1233  CD1 PHE A 161      16.359  -6.031 -22.453  1.00 95.06           C  
ATOM   1234  CD2 PHE A 161      17.172  -7.902 -21.203  1.00 95.06           C  
ATOM   1235  CE1 PHE A 161      16.906  -5.160 -21.516  1.00 95.06           C  
ATOM   1236  CE2 PHE A 161      17.719  -7.035 -20.266  1.00 95.06           C  
ATOM   1237  CZ  PHE A 161      17.594  -5.664 -20.422  1.00 95.06           C  
ATOM   1238  N   TYR A 162      13.641  -7.684 -21.500  1.00 95.50           N  
ATOM   1239  CA  TYR A 162      12.484  -6.883 -21.125  1.00 95.50           C  
ATOM   1240  C   TYR A 162      11.844  -6.230 -22.344  1.00 95.50           C  
ATOM   1241  CB  TYR A 162      12.883  -5.805 -20.109  1.00 95.50           C  
ATOM   1242  O   TYR A 162      12.547  -5.766 -23.234  1.00 95.50           O  
ATOM   1243  CG  TYR A 162      13.297  -6.359 -18.766  1.00 95.50           C  
ATOM   1244  CD1 TYR A 162      12.383  -7.031 -17.953  1.00 95.50           C  
ATOM   1245  CD2 TYR A 162      14.602  -6.211 -18.297  1.00 95.50           C  
ATOM   1246  CE1 TYR A 162      12.750  -7.543 -16.719  1.00 95.50           C  
ATOM   1247  CE2 TYR A 162      14.984  -6.719 -17.062  1.00 95.50           C  
ATOM   1248  OH  TYR A 162      14.430  -7.887 -15.055  1.00 95.50           O  
ATOM   1249  CZ  TYR A 162      14.055  -7.383 -16.281  1.00 95.50           C  
ATOM   1250  N   ARG A 163      10.469  -6.070 -22.422  1.00 94.56           N  
ATOM   1251  CA  ARG A 163       9.742  -5.555 -23.578  1.00 94.56           C  
ATOM   1252  C   ARG A 163       9.711  -4.031 -23.562  1.00 94.56           C  
ATOM   1253  CB  ARG A 163       8.312  -6.105 -23.594  1.00 94.56           C  
ATOM   1254  O   ARG A 163       9.516  -3.406 -24.609  1.00 94.56           O  
ATOM   1255  CG  ARG A 163       8.234  -7.617 -23.719  1.00 94.56           C  
ATOM   1256  CD  ARG A 163       8.859  -8.109 -25.016  1.00 94.56           C  
ATOM   1257  NE  ARG A 163       8.758  -9.562 -25.141  1.00 94.56           N  
ATOM   1258  NH1 ARG A 163      10.914  -9.844 -25.922  1.00 94.56           N  
ATOM   1259  NH2 ARG A 163       9.539 -11.664 -25.656  1.00 94.56           N  
ATOM   1260  CZ  ARG A 163       9.734 -10.352 -25.562  1.00 94.56           C  
ATOM   1261  N   ASN A 164       9.945  -3.459 -22.328  1.00 95.38           N  
ATOM   1262  CA  ASN A 164       9.891  -2.006 -22.219  1.00 95.38           C  
ATOM   1263  C   ASN A 164      11.289  -1.388 -22.234  1.00 95.38           C  
ATOM   1264  CB  ASN A 164       9.133  -1.580 -20.969  1.00 95.38           C  
ATOM   1265  O   ASN A 164      11.430  -0.164 -22.203  1.00 95.38           O  
ATOM   1266  CG  ASN A 164       7.652  -1.899 -21.047  1.00 95.38           C  
ATOM   1267  ND2 ASN A 164       7.047  -2.189 -19.891  1.00 95.38           N  
ATOM   1268  OD1 ASN A 164       7.055  -1.887 -22.125  1.00 95.38           O  
ATOM   1269  N   LEU A 165      12.344  -2.223 -22.281  1.00 96.69           N  
ATOM   1270  CA  LEU A 165      13.719  -1.742 -22.250  1.00 96.69           C  
ATOM   1271  C   LEU A 165      14.539  -2.332 -23.391  1.00 96.69           C  
ATOM   1272  CB  LEU A 165      14.367  -2.096 -20.906  1.00 96.69           C  
ATOM   1273  O   LEU A 165      14.195  -3.391 -23.922  1.00 96.69           O  
ATOM   1274  CG  LEU A 165      13.688  -1.531 -19.656  1.00 96.69           C  
ATOM   1275  CD1 LEU A 165      14.328  -2.117 -18.391  1.00 96.69           C  
ATOM   1276  CD2 LEU A 165      13.773  -0.009 -19.641  1.00 96.69           C  
ATOM   1277  N   ILE A 166      15.594  -1.675 -23.656  1.00 96.38           N  
ATOM   1278  CA  ILE A 166      16.547  -2.154 -24.641  1.00 96.38           C  
ATOM   1279  C   ILE A 166      17.953  -2.207 -24.031  1.00 96.38           C  
ATOM   1280  CB  ILE A 166      16.547  -1.263 -25.906  1.00 96.38           C  
ATOM   1281  O   ILE A 166      18.406  -1.230 -23.438  1.00 96.38           O  
ATOM   1282  CG1 ILE A 166      15.141  -1.186 -26.500  1.00 96.38           C  
ATOM   1283  CG2 ILE A 166      17.547  -1.784 -26.938  1.00 96.38           C  
ATOM   1284  CD1 ILE A 166      14.992  -0.149 -27.609  1.00 96.38           C  
ATOM   1285  N   TRP A 167      18.516  -3.355 -24.234  1.00 96.00           N  
ATOM   1286  CA  TRP A 167      19.891  -3.521 -23.797  1.00 96.00           C  
ATOM   1287  C   TRP A 167      20.859  -3.230 -24.938  1.00 96.00           C  
ATOM   1288  CB  TRP A 167      20.125  -4.938 -23.266  1.00 96.00           C  
ATOM   1289  O   TRP A 167      21.062  -4.070 -25.812  1.00 96.00           O  
ATOM   1290  CG  TRP A 167      21.469  -5.141 -22.641  1.00 96.00           C  
ATOM   1291  CD1 TRP A 167      22.438  -4.199 -22.453  1.00 96.00           C  
ATOM   1292  CD2 TRP A 167      22.000  -6.367 -22.109  1.00 96.00           C  
ATOM   1293  CE2 TRP A 167      23.297  -6.094 -21.625  1.00 96.00           C  
ATOM   1294  CE3 TRP A 167      21.484  -7.672 -22.016  1.00 96.00           C  
ATOM   1295  NE1 TRP A 167      23.547  -4.766 -21.844  1.00 96.00           N  
ATOM   1296  CH2 TRP A 167      23.578  -8.344 -20.953  1.00 96.00           C  
ATOM   1297  CZ2 TRP A 167      24.094  -7.078 -21.047  1.00 96.00           C  
ATOM   1298  CZ3 TRP A 167      22.297  -8.648 -21.438  1.00 96.00           C  
ATOM   1299  N   LEU A 168      21.500  -2.039 -24.875  1.00 95.06           N  
ATOM   1300  CA  LEU A 168      22.391  -1.619 -25.953  1.00 95.06           C  
ATOM   1301  C   LEU A 168      23.781  -2.215 -25.781  1.00 95.06           C  
ATOM   1302  CB  LEU A 168      22.469  -0.092 -26.016  1.00 95.06           C  
ATOM   1303  O   LEU A 168      24.359  -2.143 -24.688  1.00 95.06           O  
ATOM   1304  CG  LEU A 168      21.188   0.649 -26.375  1.00 95.06           C  
ATOM   1305  CD1 LEU A 168      21.406   2.156 -26.297  1.00 95.06           C  
ATOM   1306  CD2 LEU A 168      20.703   0.240 -27.750  1.00 95.06           C  
ATOM   1307  N   VAL A 169      24.297  -2.793 -26.859  1.00 94.94           N  
ATOM   1308  CA  VAL A 169      25.656  -3.291 -26.859  1.00 94.94           C  
ATOM   1309  C   VAL A 169      26.391  -2.803 -28.109  1.00 94.94           C  
ATOM   1310  CB  VAL A 169      25.703  -4.836 -26.781  1.00 94.94           C  
ATOM   1311  O   VAL A 169      25.797  -2.186 -28.984  1.00 94.94           O  
ATOM   1312  CG1 VAL A 169      25.078  -5.332 -25.484  1.00 94.94           C  
ATOM   1313  CG2 VAL A 169      24.984  -5.445 -28.000  1.00 94.94           C  
ATOM   1314  N   LYS A 170      27.609  -3.100 -28.156  1.00 95.38           N  
ATOM   1315  CA  LYS A 170      28.453  -2.621 -29.250  1.00 95.38           C  
ATOM   1316  C   LYS A 170      27.969  -3.139 -30.594  1.00 95.38           C  
ATOM   1317  CB  LYS A 170      29.906  -3.047 -29.016  1.00 95.38           C  
ATOM   1318  O   LYS A 170      27.406  -4.234 -30.672  1.00 95.38           O  
ATOM   1319  CG  LYS A 170      30.156  -4.539 -29.203  1.00 95.38           C  
ATOM   1320  CD  LYS A 170      31.625  -4.883 -29.062  1.00 95.38           C  
ATOM   1321  CE  LYS A 170      31.875  -6.371 -29.281  1.00 95.38           C  
ATOM   1322  NZ  LYS A 170      33.312  -6.715 -29.125  1.00 95.38           N  
ATOM   1323  N   LYS A 171      27.953  -2.398 -31.609  1.00 94.50           N  
ATOM   1324  CA  LYS A 171      27.766  -2.777 -33.000  1.00 94.50           C  
ATOM   1325  C   LYS A 171      29.109  -2.887 -33.719  1.00 94.50           C  
ATOM   1326  CB  LYS A 171      26.875  -1.768 -33.719  1.00 94.50           C  
ATOM   1327  O   LYS A 171      29.844  -1.904 -33.844  1.00 94.50           O  
ATOM   1328  CG  LYS A 171      26.438  -2.199 -35.094  1.00 94.50           C  
ATOM   1329  CD  LYS A 171      25.453  -1.209 -35.719  1.00 94.50           C  
ATOM   1330  CE  LYS A 171      24.984  -1.670 -37.094  1.00 94.50           C  
ATOM   1331  NZ  LYS A 171      23.953  -0.742 -37.656  1.00 94.50           N  
ATOM   1332  N   GLY A 172      29.422  -4.070 -34.188  1.00 92.12           N  
ATOM   1333  CA  GLY A 172      30.766  -4.285 -34.688  1.00 92.12           C  
ATOM   1334  C   GLY A 172      31.844  -4.152 -33.625  1.00 92.12           C  
ATOM   1335  O   GLY A 172      31.766  -4.797 -32.562  1.00 92.12           O  
ATOM   1336  N   ASN A 173      32.781  -3.281 -33.781  1.00 91.62           N  
ATOM   1337  CA  ASN A 173      33.844  -3.107 -32.812  1.00 91.62           C  
ATOM   1338  C   ASN A 173      33.812  -1.719 -32.188  1.00 91.62           C  
ATOM   1339  CB  ASN A 173      35.219  -3.361 -33.500  1.00 91.62           C  
ATOM   1340  O   ASN A 173      34.844  -1.235 -31.703  1.00 91.62           O  
ATOM   1341  CG  ASN A 173      35.438  -4.824 -33.844  1.00 91.62           C  
ATOM   1342  ND2 ASN A 173      36.219  -5.078 -34.875  1.00 91.62           N  
ATOM   1343  OD1 ASN A 173      34.906  -5.715 -33.156  1.00 91.62           O  
ATOM   1344  N   SER A 174      32.656  -1.094 -32.312  1.00 93.69           N  
ATOM   1345  CA  SER A 174      32.594   0.271 -31.812  1.00 93.69           C  
ATOM   1346  C   SER A 174      31.344   0.478 -30.953  1.00 93.69           C  
ATOM   1347  CB  SER A 174      32.594   1.276 -32.969  1.00 93.69           C  
ATOM   1348  O   SER A 174      30.312  -0.169 -31.188  1.00 93.69           O  
ATOM   1349  OG  SER A 174      31.406   1.169 -33.750  1.00 93.69           O  
ATOM   1350  N   TYR A 175      31.438   1.349 -29.938  1.00 94.56           N  
ATOM   1351  CA  TYR A 175      30.344   1.858 -29.109  1.00 94.56           C  
ATOM   1352  C   TYR A 175      30.469   3.367 -28.922  1.00 94.56           C  
ATOM   1353  CB  TYR A 175      30.328   1.164 -27.750  1.00 94.56           C  
ATOM   1354  O   TYR A 175      31.062   3.834 -27.953  1.00 94.56           O  
ATOM   1355  CG  TYR A 175      29.047   1.347 -26.984  1.00 94.56           C  
ATOM   1356  CD1 TYR A 175      28.766   2.539 -26.312  1.00 94.56           C  
ATOM   1357  CD2 TYR A 175      28.094   0.327 -26.922  1.00 94.56           C  
ATOM   1358  CE1 TYR A 175      27.578   2.709 -25.609  1.00 94.56           C  
ATOM   1359  CE2 TYR A 175      26.906   0.488 -26.219  1.00 94.56           C  
ATOM   1360  OH  TYR A 175      25.484   1.846 -24.875  1.00 94.56           O  
ATOM   1361  CZ  TYR A 175      26.656   1.681 -25.562  1.00 94.56           C  
ATOM   1362  N   PRO A 176      30.047   4.086 -29.891  1.00 95.12           N  
ATOM   1363  CA  PRO A 176      30.141   5.543 -29.781  1.00 95.12           C  
ATOM   1364  C   PRO A 176      29.281   6.109 -28.656  1.00 95.12           C  
ATOM   1365  CB  PRO A 176      29.656   6.047 -31.141  1.00 95.12           C  
ATOM   1366  O   PRO A 176      28.297   5.492 -28.266  1.00 95.12           O  
ATOM   1367  CG  PRO A 176      28.781   4.957 -31.656  1.00 95.12           C  
ATOM   1368  CD  PRO A 176      29.266   3.646 -31.109  1.00 95.12           C  
ATOM   1369  N   LYS A 177      29.766   7.234 -28.156  1.00 95.31           N  
ATOM   1370  CA  LYS A 177      28.969   7.941 -27.141  1.00 95.31           C  
ATOM   1371  C   LYS A 177      27.562   8.234 -27.656  1.00 95.31           C  
ATOM   1372  CB  LYS A 177      29.672   9.242 -26.734  1.00 95.31           C  
ATOM   1373  O   LYS A 177      27.391   8.648 -28.797  1.00 95.31           O  
ATOM   1374  CG  LYS A 177      28.922  10.039 -25.688  1.00 95.31           C  
ATOM   1375  CD  LYS A 177      29.625  11.352 -25.359  1.00 95.31           C  
ATOM   1376  CE  LYS A 177      28.828  12.195 -24.375  1.00 95.31           C  
ATOM   1377  NZ  LYS A 177      29.516  13.484 -24.078  1.00 95.31           N  
ATOM   1378  N   LEU A 178      26.625   7.922 -26.781  1.00 94.31           N  
ATOM   1379  CA  LEU A 178      25.234   8.195 -27.172  1.00 94.31           C  
ATOM   1380  C   LEU A 178      24.656   9.344 -26.344  1.00 94.31           C  
ATOM   1381  CB  LEU A 178      24.375   6.945 -27.000  1.00 94.31           C  
ATOM   1382  O   LEU A 178      25.078   9.570 -25.219  1.00 94.31           O  
ATOM   1383  CG  LEU A 178      24.234   6.406 -25.578  1.00 94.31           C  
ATOM   1384  CD1 LEU A 178      23.125   7.156 -24.844  1.00 94.31           C  
ATOM   1385  CD2 LEU A 178      23.953   4.910 -25.594  1.00 94.31           C  
ATOM   1386  N   SER A 179      23.844  10.117 -27.031  1.00 95.25           N  
ATOM   1387  CA  SER A 179      23.109  11.227 -26.422  1.00 95.25           C  
ATOM   1388  C   SER A 179      21.703  11.344 -27.016  1.00 95.25           C  
ATOM   1389  CB  SER A 179      23.859  12.539 -26.609  1.00 95.25           C  
ATOM   1390  O   SER A 179      21.547  11.602 -28.219  1.00 95.25           O  
ATOM   1391  OG  SER A 179      23.156  13.609 -26.000  1.00 95.25           O  
ATOM   1392  N   LYS A 180      20.766  11.125 -26.141  1.00 95.38           N  
ATOM   1393  CA  LYS A 180      19.375  11.156 -26.578  1.00 95.38           C  
ATOM   1394  C   LYS A 180      18.484  11.820 -25.531  1.00 95.38           C  
ATOM   1395  CB  LYS A 180      18.875   9.742 -26.875  1.00 95.38           C  
ATOM   1396  O   LYS A 180      18.688  11.633 -24.328  1.00 95.38           O  
ATOM   1397  CG  LYS A 180      17.625   9.703 -27.750  1.00 95.38           C  
ATOM   1398  CD  LYS A 180      17.953   9.875 -29.219  1.00 95.38           C  
ATOM   1399  CE  LYS A 180      16.734   9.688 -30.094  1.00 95.38           C  
ATOM   1400  NZ  LYS A 180      17.062   9.820 -31.547  1.00 95.38           N  
ATOM   1401  N   SER A 181      17.469  12.578 -26.078  1.00 95.88           N  
ATOM   1402  CA  SER A 181      16.578  13.273 -25.141  1.00 95.88           C  
ATOM   1403  C   SER A 181      15.125  13.109 -25.562  1.00 95.88           C  
ATOM   1404  CB  SER A 181      16.938  14.758 -25.062  1.00 95.88           C  
ATOM   1405  O   SER A 181      14.828  12.891 -26.734  1.00 95.88           O  
ATOM   1406  OG  SER A 181      18.281  14.930 -24.625  1.00 95.88           O  
ATOM   1407  N   TYR A 182      14.320  13.227 -24.594  1.00 95.88           N  
ATOM   1408  CA  TYR A 182      12.875  13.203 -24.797  1.00 95.88           C  
ATOM   1409  C   TYR A 182      12.203  14.375 -24.094  1.00 95.88           C  
ATOM   1410  CB  TYR A 182      12.281  11.883 -24.297  1.00 95.88           C  
ATOM   1411  O   TYR A 182      12.438  14.609 -22.906  1.00 95.88           O  
ATOM   1412  CG  TYR A 182      10.773  11.852 -24.312  1.00 95.88           C  
ATOM   1413  CD1 TYR A 182      10.039  12.062 -23.141  1.00 95.88           C  
ATOM   1414  CD2 TYR A 182      10.070  11.609 -25.484  1.00 95.88           C  
ATOM   1415  CE1 TYR A 182       8.648  12.031 -23.156  1.00 95.88           C  
ATOM   1416  CE2 TYR A 182       8.680  11.578 -25.516  1.00 95.88           C  
ATOM   1417  OH  TYR A 182       6.605  11.758 -24.359  1.00 95.88           O  
ATOM   1418  CZ  TYR A 182       7.980  11.789 -24.344  1.00 95.88           C  
ATOM   1419  N   ILE A 183      11.367  15.055 -24.891  1.00 96.31           N  
ATOM   1420  CA  ILE A 183      10.570  16.141 -24.328  1.00 96.31           C  
ATOM   1421  C   ILE A 183       9.133  15.680 -24.125  1.00 96.31           C  
ATOM   1422  CB  ILE A 183      10.602  17.391 -25.250  1.00 96.31           C  
ATOM   1423  O   ILE A 183       8.484  15.188 -25.047  1.00 96.31           O  
ATOM   1424  CG1 ILE A 183      12.039  17.859 -25.469  1.00 96.31           C  
ATOM   1425  CG2 ILE A 183       9.750  18.516 -24.641  1.00 96.31           C  
ATOM   1426  CD1 ILE A 183      12.188  18.922 -26.547  1.00 96.31           C  
ATOM   1427  N   ASN A 184       8.656  15.812 -22.797  1.00 96.00           N  
ATOM   1428  CA  ASN A 184       7.312  15.375 -22.453  1.00 96.00           C  
ATOM   1429  C   ASN A 184       6.254  16.344 -22.984  1.00 96.00           C  
ATOM   1430  CB  ASN A 184       7.172  15.219 -20.938  1.00 96.00           C  
ATOM   1431  O   ASN A 184       6.039  17.406 -22.406  1.00 96.00           O  
ATOM   1432  CG  ASN A 184       5.789  14.750 -20.516  1.00 96.00           C  
ATOM   1433  ND2 ASN A 184       5.551  14.688 -19.219  1.00 96.00           N  
ATOM   1434  OD1 ASN A 184       4.945  14.445 -21.359  1.00 96.00           O  
ATOM   1435  N   ASN A 185       5.477  15.883 -24.031  1.00 94.56           N  
ATOM   1436  CA  ASN A 185       4.438  16.703 -24.641  1.00 94.56           C  
ATOM   1437  C   ASN A 185       3.049  16.125 -24.406  1.00 94.56           C  
ATOM   1438  CB  ASN A 185       4.695  16.859 -26.141  1.00 94.56           C  
ATOM   1439  O   ASN A 185       2.088  16.500 -25.078  1.00 94.56           O  
ATOM   1440  CG  ASN A 185       4.766  15.523 -26.859  1.00 94.56           C  
ATOM   1441  ND2 ASN A 185       4.812  15.570 -28.188  1.00 94.56           N  
ATOM   1442  OD1 ASN A 185       4.773  14.469 -26.234  1.00 94.56           O  
ATOM   1443  N   LYS A 186       2.822  15.195 -23.422  1.00 91.88           N  
ATOM   1444  CA  LYS A 186       1.617  14.406 -23.188  1.00 91.88           C  
ATOM   1445  C   LYS A 186       0.718  15.094 -22.156  1.00 91.88           C  
ATOM   1446  CB  LYS A 186       1.980  13.000 -22.703  1.00 91.88           C  
ATOM   1447  O   LYS A 186      -0.344  14.570 -21.812  1.00 91.88           O  
ATOM   1448  CG  LYS A 186       2.688  12.156 -23.750  1.00 91.88           C  
ATOM   1449  CD  LYS A 186       1.735  11.742 -24.875  1.00 91.88           C  
ATOM   1450  CE  LYS A 186       2.395  10.758 -25.828  1.00 91.88           C  
ATOM   1451  NZ  LYS A 186       1.467  10.352 -26.922  1.00 91.88           N  
ATOM   1452  N   LYS A 187       1.034  16.484 -21.812  1.00 92.00           N  
ATOM   1453  CA  LYS A 187       0.260  17.297 -20.875  1.00 92.00           C  
ATOM   1454  C   LYS A 187       0.026  16.547 -19.562  1.00 92.00           C  
ATOM   1455  CB  LYS A 187      -1.080  17.703 -21.484  1.00 92.00           C  
ATOM   1456  O   LYS A 187      -0.830  16.922 -18.766  1.00 92.00           O  
ATOM   1457  CG  LYS A 187      -0.952  18.625 -22.688  1.00 92.00           C  
ATOM   1458  CD  LYS A 187      -2.316  19.062 -23.203  1.00 92.00           C  
ATOM   1459  CE  LYS A 187      -2.193  19.922 -24.453  1.00 92.00           C  
ATOM   1460  NZ  LYS A 187      -3.529  20.328 -24.984  1.00 92.00           N  
ATOM   1461  N   LYS A 188       0.538  15.359 -19.391  1.00 93.56           N  
ATOM   1462  CA  LYS A 188       0.520  14.555 -18.172  1.00 93.56           C  
ATOM   1463  C   LYS A 188       1.928  14.109 -17.797  1.00 93.56           C  
ATOM   1464  CB  LYS A 188      -0.387  13.336 -18.359  1.00 93.56           C  
ATOM   1465  O   LYS A 188       2.854  14.188 -18.609  1.00 93.56           O  
ATOM   1466  CG  LYS A 188      -1.795  13.672 -18.812  1.00 93.56           C  
ATOM   1467  CD  LYS A 188      -2.605  12.414 -19.109  1.00 93.56           C  
ATOM   1468  CE  LYS A 188      -4.004  12.750 -19.609  1.00 93.56           C  
ATOM   1469  NZ  LYS A 188      -4.789  11.523 -19.922  1.00 93.56           N  
ATOM   1470  N   GLU A 189       2.080  13.633 -16.469  1.00 94.44           N  
ATOM   1471  CA  GLU A 189       3.369  13.117 -16.016  1.00 94.44           C  
ATOM   1472  C   GLU A 189       3.729  11.820 -16.734  1.00 94.44           C  
ATOM   1473  CB  GLU A 189       3.355  12.898 -14.500  1.00 94.44           C  
ATOM   1474  O   GLU A 189       2.861  10.977 -16.969  1.00 94.44           O  
ATOM   1475  CG  GLU A 189       3.262  14.188 -13.695  1.00 94.44           C  
ATOM   1476  CD  GLU A 189       3.166  13.945 -12.195  1.00 94.44           C  
ATOM   1477  OE1 GLU A 189       4.043  14.430 -11.445  1.00 94.44           O  
ATOM   1478  OE2 GLU A 189       2.205  13.266 -11.766  1.00 94.44           O  
ATOM   1479  N   VAL A 190       4.949  11.703 -17.141  1.00 96.06           N  
ATOM   1480  CA  VAL A 190       5.410  10.523 -17.859  1.00 96.06           C  
ATOM   1481  C   VAL A 190       6.445   9.773 -17.016  1.00 96.06           C  
ATOM   1482  CB  VAL A 190       6.012  10.898 -19.234  1.00 96.06           C  
ATOM   1483  O   VAL A 190       7.402  10.375 -16.531  1.00 96.06           O  
ATOM   1484  CG1 VAL A 190       6.691   9.688 -19.875  1.00 96.06           C  
ATOM   1485  CG2 VAL A 190       4.930  11.453 -20.156  1.00 96.06           C  
ATOM   1486  N   LEU A 191       6.141   8.477 -16.812  1.00 96.25           N  
ATOM   1487  CA  LEU A 191       7.078   7.605 -16.109  1.00 96.25           C  
ATOM   1488  C   LEU A 191       8.062   6.965 -17.078  1.00 96.25           C  
ATOM   1489  CB  LEU A 191       6.324   6.520 -15.336  1.00 96.25           C  
ATOM   1490  O   LEU A 191       7.648   6.277 -18.016  1.00 96.25           O  
ATOM   1491  CG  LEU A 191       7.180   5.449 -14.656  1.00 96.25           C  
ATOM   1492  CD1 LEU A 191       8.008   6.066 -13.531  1.00 96.25           C  
ATOM   1493  CD2 LEU A 191       6.305   4.320 -14.125  1.00 96.25           C  
ATOM   1494  N   VAL A 192       9.367   7.156 -16.859  1.00 96.50           N  
ATOM   1495  CA  VAL A 192      10.422   6.602 -17.703  1.00 96.50           C  
ATOM   1496  C   VAL A 192      11.312   5.680 -16.875  1.00 96.50           C  
ATOM   1497  CB  VAL A 192      11.266   7.711 -18.375  1.00 96.50           C  
ATOM   1498  O   VAL A 192      11.859   6.094 -15.852  1.00 96.50           O  
ATOM   1499  CG1 VAL A 192      12.359   7.105 -19.250  1.00 96.50           C  
ATOM   1500  CG2 VAL A 192      10.375   8.648 -19.188  1.00 96.50           C  
ATOM   1501  N   ILE A 193      11.422   4.457 -17.359  1.00 96.75           N  
ATOM   1502  CA  ILE A 193      12.234   3.469 -16.656  1.00 96.75           C  
ATOM   1503  C   ILE A 193      13.516   3.199 -17.438  1.00 96.75           C  
ATOM   1504  CB  ILE A 193      11.461   2.152 -16.422  1.00 96.75           C  
ATOM   1505  O   ILE A 193      13.477   3.068 -18.672  1.00 96.75           O  
ATOM   1506  CG1 ILE A 193      10.164   2.424 -15.648  1.00 96.75           C  
ATOM   1507  CG2 ILE A 193      12.336   1.129 -15.695  1.00 96.75           C  
ATOM   1508  CD1 ILE A 193       9.242   1.218 -15.539  1.00 96.75           C  
ATOM   1509  N   TRP A 194      14.617   3.039 -16.750  1.00 96.88           N  
ATOM   1510  CA  TRP A 194      15.914   2.775 -17.375  1.00 96.88           C  
ATOM   1511  C   TRP A 194      16.812   1.986 -16.438  1.00 96.88           C  
ATOM   1512  CB  TRP A 194      16.594   4.086 -17.781  1.00 96.88           C  
ATOM   1513  O   TRP A 194      16.469   1.748 -15.273  1.00 96.88           O  
ATOM   1514  CG  TRP A 194      16.750   5.066 -16.656  1.00 96.88           C  
ATOM   1515  CD1 TRP A 194      15.797   5.945 -16.203  1.00 96.88           C  
ATOM   1516  CD2 TRP A 194      17.906   5.273 -15.852  1.00 96.88           C  
ATOM   1517  CE2 TRP A 194      17.594   6.293 -14.922  1.00 96.88           C  
ATOM   1518  CE3 TRP A 194      19.188   4.691 -15.820  1.00 96.88           C  
ATOM   1519  NE1 TRP A 194      16.312   6.688 -15.156  1.00 96.88           N  
ATOM   1520  CH2 TRP A 194      19.766   6.160 -13.969  1.00 96.88           C  
ATOM   1521  CZ2 TRP A 194      18.516   6.746 -13.977  1.00 96.88           C  
ATOM   1522  CZ3 TRP A 194      20.094   5.145 -14.883  1.00 96.88           C  
ATOM   1523  N   GLY A 195      17.984   1.606 -16.969  1.00 97.06           N  
ATOM   1524  CA  GLY A 195      18.828   0.769 -16.125  1.00 97.06           C  
ATOM   1525  C   GLY A 195      20.297   0.901 -16.438  1.00 97.06           C  
ATOM   1526  O   GLY A 195      20.688   1.500 -17.453  1.00 97.06           O  
ATOM   1527  N   ILE A 196      21.125   0.270 -15.578  1.00 97.38           N  
ATOM   1528  CA  ILE A 196      22.578   0.237 -15.734  1.00 97.38           C  
ATOM   1529  C   ILE A 196      23.078  -1.196 -15.586  1.00 97.38           C  
ATOM   1530  CB  ILE A 196      23.281   1.163 -14.719  1.00 97.38           C  
ATOM   1531  O   ILE A 196      22.812  -1.852 -14.578  1.00 97.38           O  
ATOM   1532  CG1 ILE A 196      22.766   2.602 -14.867  1.00 97.38           C  
ATOM   1533  CG2 ILE A 196      24.797   1.098 -14.891  1.00 97.38           C  
ATOM   1534  CD1 ILE A 196      23.312   3.561 -13.812  1.00 97.38           C  
ATOM   1535  N   HIS A 197      23.766  -1.596 -16.578  1.00 97.31           N  
ATOM   1536  CA  HIS A 197      24.328  -2.936 -16.531  1.00 97.31           C  
ATOM   1537  C   HIS A 197      25.688  -2.932 -15.844  1.00 97.31           C  
ATOM   1538  CB  HIS A 197      24.469  -3.506 -17.953  1.00 97.31           C  
ATOM   1539  O   HIS A 197      26.562  -2.115 -16.172  1.00 97.31           O  
ATOM   1540  CG  HIS A 197      25.016  -4.898 -17.984  1.00 97.31           C  
ATOM   1541  CD2 HIS A 197      24.625  -6.023 -17.344  1.00 97.31           C  
ATOM   1542  ND1 HIS A 197      26.109  -5.246 -18.750  1.00 97.31           N  
ATOM   1543  CE1 HIS A 197      26.359  -6.535 -18.578  1.00 97.31           C  
ATOM   1544  NE2 HIS A 197      25.484  -7.027 -17.734  1.00 97.31           N  
ATOM   1545  N   HIS A 198      25.844  -3.873 -14.906  1.00 96.75           N  
ATOM   1546  CA  HIS A 198      27.094  -4.062 -14.172  1.00 96.75           C  
ATOM   1547  C   HIS A 198      27.750  -5.391 -14.531  1.00 96.75           C  
ATOM   1548  CB  HIS A 198      26.844  -3.992 -12.664  1.00 96.75           C  
ATOM   1549  O   HIS A 198      27.359  -6.441 -14.008  1.00 96.75           O  
ATOM   1550  CG  HIS A 198      26.156  -2.738 -12.227  1.00 96.75           C  
ATOM   1551  CD2 HIS A 198      24.844  -2.494 -11.938  1.00 96.75           C  
ATOM   1552  ND1 HIS A 198      26.812  -1.546 -12.055  1.00 96.75           N  
ATOM   1553  CE1 HIS A 198      25.953  -0.619 -11.672  1.00 96.75           C  
ATOM   1554  NE2 HIS A 198      24.750  -1.168 -11.594  1.00 96.75           N  
ATOM   1555  N   PRO A 199      28.750  -5.320 -15.391  1.00 95.88           N  
ATOM   1556  CA  PRO A 199      29.375  -6.555 -15.859  1.00 95.88           C  
ATOM   1557  C   PRO A 199      30.219  -7.234 -14.773  1.00 95.88           C  
ATOM   1558  CB  PRO A 199      30.266  -6.086 -17.016  1.00 95.88           C  
ATOM   1559  O   PRO A 199      30.750  -6.559 -13.891  1.00 95.88           O  
ATOM   1560  CG  PRO A 199      29.672  -4.777 -17.438  1.00 95.88           C  
ATOM   1561  CD  PRO A 199      29.062  -4.117 -16.234  1.00 95.88           C  
ATOM   1562  N   PRO A 200      30.422  -8.523 -14.945  1.00 95.44           N  
ATOM   1563  CA  PRO A 200      31.141  -9.305 -13.930  1.00 95.44           C  
ATOM   1564  C   PRO A 200      32.656  -9.180 -14.047  1.00 95.44           C  
ATOM   1565  CB  PRO A 200      30.688 -10.734 -14.203  1.00 95.44           C  
ATOM   1566  O   PRO A 200      33.375  -9.398 -13.070  1.00 95.44           O  
ATOM   1567  CG  PRO A 200      30.312 -10.758 -15.648  1.00 95.44           C  
ATOM   1568  CD  PRO A 200      29.750  -9.414 -16.016  1.00 95.44           C  
ATOM   1569  N   THR A 201      33.156  -8.844 -15.281  1.00 95.94           N  
ATOM   1570  CA  THR A 201      34.594  -8.727 -15.500  1.00 95.94           C  
ATOM   1571  C   THR A 201      34.906  -7.566 -16.438  1.00 95.94           C  
ATOM   1572  CB  THR A 201      35.188 -10.031 -16.062  1.00 95.94           C  
ATOM   1573  O   THR A 201      34.062  -7.133 -17.203  1.00 95.94           O  
ATOM   1574  CG2 THR A 201      34.812 -11.227 -15.219  1.00 95.94           C  
ATOM   1575  OG1 THR A 201      34.719 -10.219 -17.406  1.00 95.94           O  
ATOM   1576  N   SER A 202      36.156  -7.176 -16.406  1.00 95.19           N  
ATOM   1577  CA  SER A 202      36.594  -6.133 -17.312  1.00 95.19           C  
ATOM   1578  C   SER A 202      36.562  -6.602 -18.766  1.00 95.19           C  
ATOM   1579  CB  SER A 202      38.031  -5.707 -16.953  1.00 95.19           C  
ATOM   1580  O   SER A 202      36.312  -5.805 -19.672  1.00 95.19           O  
ATOM   1581  OG  SER A 202      38.938  -6.793 -17.094  1.00 95.19           O  
ATOM   1582  N   THR A 203      36.781  -7.902 -18.953  1.00 95.44           N  
ATOM   1583  CA  THR A 203      36.656  -8.492 -20.281  1.00 95.44           C  
ATOM   1584  C   THR A 203      35.250  -8.352 -20.828  1.00 95.44           C  
ATOM   1585  CB  THR A 203      37.062  -9.977 -20.250  1.00 95.44           C  
ATOM   1586  O   THR A 203      35.062  -7.977 -21.984  1.00 95.44           O  
ATOM   1587  CG2 THR A 203      36.938 -10.602 -21.641  1.00 95.44           C  
ATOM   1588  OG1 THR A 203      38.438 -10.102 -19.812  1.00 95.44           O  
ATOM   1589  N   ASP A 204      34.281  -8.688 -20.047  1.00 94.62           N  
ATOM   1590  CA  ASP A 204      32.875  -8.547 -20.422  1.00 94.62           C  
ATOM   1591  C   ASP A 204      32.531  -7.086 -20.734  1.00 94.62           C  
ATOM   1592  CB  ASP A 204      31.953  -9.078 -19.312  1.00 94.62           C  
ATOM   1593  O   ASP A 204      31.797  -6.801 -21.672  1.00 94.62           O  
ATOM   1594  CG  ASP A 204      31.984 -10.594 -19.203  1.00 94.62           C  
ATOM   1595  OD1 ASP A 204      32.188 -11.281 -20.234  1.00 94.62           O  
ATOM   1596  OD2 ASP A 204      31.828 -11.102 -18.078  1.00 94.62           O  
ATOM   1597  N   GLN A 205      33.031  -6.176 -19.953  1.00 95.88           N  
ATOM   1598  CA  GLN A 205      32.844  -4.742 -20.156  1.00 95.88           C  
ATOM   1599  C   GLN A 205      33.375  -4.312 -21.516  1.00 95.88           C  
ATOM   1600  CB  GLN A 205      33.562  -3.945 -19.047  1.00 95.88           C  
ATOM   1601  O   GLN A 205      32.719  -3.596 -22.266  1.00 95.88           O  
ATOM   1602  CG  GLN A 205      33.500  -2.438 -19.250  1.00 95.88           C  
ATOM   1603  CD  GLN A 205      32.094  -1.866 -19.062  1.00 95.88           C  
ATOM   1604  NE2 GLN A 205      31.844  -0.709 -19.672  1.00 95.88           N  
ATOM   1605  OE1 GLN A 205      31.266  -2.461 -18.391  1.00 95.88           O  
ATOM   1606  N   GLN A 206      34.562  -4.773 -21.844  1.00 95.06           N  
ATOM   1607  CA  GLN A 206      35.219  -4.438 -23.109  1.00 95.06           C  
ATOM   1608  C   GLN A 206      34.500  -5.094 -24.281  1.00 95.06           C  
ATOM   1609  CB  GLN A 206      36.688  -4.863 -23.094  1.00 95.06           C  
ATOM   1610  O   GLN A 206      34.312  -4.480 -25.344  1.00 95.06           O  
ATOM   1611  CG  GLN A 206      37.469  -4.340 -24.266  1.00 95.06           C  
ATOM   1612  CD  GLN A 206      37.656  -2.830 -24.250  1.00 95.06           C  
ATOM   1613  NE2 GLN A 206      37.438  -2.193 -25.391  1.00 95.06           N  
ATOM   1614  OE1 GLN A 206      37.938  -2.240 -23.203  1.00 95.06           O  
ATOM   1615  N   THR A 207      34.031  -6.234 -24.094  1.00 94.50           N  
ATOM   1616  CA  THR A 207      33.375  -7.000 -25.156  1.00 94.50           C  
ATOM   1617  C   THR A 207      32.031  -6.410 -25.484  1.00 94.50           C  
ATOM   1618  CB  THR A 207      33.219  -8.477 -24.766  1.00 94.50           C  
ATOM   1619  O   THR A 207      31.625  -6.367 -26.656  1.00 94.50           O  
ATOM   1620  CG2 THR A 207      32.531  -9.273 -25.859  1.00 94.50           C  
ATOM   1621  OG1 THR A 207      34.531  -9.039 -24.516  1.00 94.50           O  
ATOM   1622  N   LEU A 208      31.391  -5.953 -24.484  1.00 95.12           N  
ATOM   1623  CA  LEU A 208      30.031  -5.477 -24.672  1.00 95.12           C  
ATOM   1624  C   LEU A 208      30.016  -3.992 -25.031  1.00 95.12           C  
ATOM   1625  CB  LEU A 208      29.203  -5.715 -23.406  1.00 95.12           C  
ATOM   1626  O   LEU A 208      29.234  -3.562 -25.875  1.00 95.12           O  
ATOM   1627  CG  LEU A 208      28.828  -7.168 -23.094  1.00 95.12           C  
ATOM   1628  CD1 LEU A 208      28.281  -7.285 -21.688  1.00 95.12           C  
ATOM   1629  CD2 LEU A 208      27.828  -7.688 -24.125  1.00 95.12           C  
ATOM   1630  N   TYR A 209      30.938  -3.188 -24.484  1.00 95.81           N  
ATOM   1631  CA  TYR A 209      30.781  -1.742 -24.594  1.00 95.81           C  
ATOM   1632  C   TYR A 209      32.062  -1.096 -25.156  1.00 95.81           C  
ATOM   1633  CB  TYR A 209      30.453  -1.135 -23.234  1.00 95.81           C  
ATOM   1634  O   TYR A 209      32.062   0.104 -25.438  1.00 95.81           O  
ATOM   1635  CG  TYR A 209      29.219  -1.739 -22.594  1.00 95.81           C  
ATOM   1636  CD1 TYR A 209      27.969  -1.612 -23.172  1.00 95.81           C  
ATOM   1637  CD2 TYR A 209      29.328  -2.438 -21.391  1.00 95.81           C  
ATOM   1638  CE1 TYR A 209      26.844  -2.166 -22.578  1.00 95.81           C  
ATOM   1639  CE2 TYR A 209      28.203  -2.994 -20.781  1.00 95.81           C  
ATOM   1640  OH  TYR A 209      25.844  -3.404 -20.797  1.00 95.81           O  
ATOM   1641  CZ  TYR A 209      26.969  -2.855 -21.391  1.00 95.81           C  
ATOM   1642  N   GLN A 210      33.188  -1.788 -25.281  1.00 94.31           N  
ATOM   1643  CA  GLN A 210      34.469  -1.369 -25.906  1.00 94.31           C  
ATOM   1644  C   GLN A 210      35.094  -0.243 -25.094  1.00 94.31           C  
ATOM   1645  CB  GLN A 210      34.219  -0.924 -27.344  1.00 94.31           C  
ATOM   1646  O   GLN A 210      35.969   0.458 -25.609  1.00 94.31           O  
ATOM   1647  CG  GLN A 210      33.719  -2.035 -28.266  1.00 94.31           C  
ATOM   1648  CD  GLN A 210      34.719  -3.160 -28.422  1.00 94.31           C  
ATOM   1649  NE2 GLN A 210      34.250  -4.395 -28.281  1.00 94.31           N  
ATOM   1650  OE1 GLN A 210      35.906  -2.922 -28.672  1.00 94.31           O  
ATOM   1651  N   ASN A 211      34.500   0.051 -23.953  1.00 91.12           N  
ATOM   1652  CA  ASN A 211      35.031   1.103 -23.078  1.00 91.12           C  
ATOM   1653  C   ASN A 211      35.250   0.592 -21.656  1.00 91.12           C  
ATOM   1654  CB  ASN A 211      34.062   2.301 -23.062  1.00 91.12           C  
ATOM   1655  O   ASN A 211      34.281   0.204 -20.969  1.00 91.12           O  
ATOM   1656  CG  ASN A 211      34.688   3.545 -22.469  1.00 91.12           C  
ATOM   1657  ND2 ASN A 211      34.188   4.707 -22.859  1.00 91.12           N  
ATOM   1658  OD1 ASN A 211      35.656   3.461 -21.688  1.00 91.12           O  
ATOM   1659  N   ALA A 212      36.531   0.681 -21.172  1.00 88.56           N  
ATOM   1660  CA  ALA A 212      36.906   0.183 -19.844  1.00 88.56           C  
ATOM   1661  C   ALA A 212      36.406   1.107 -18.750  1.00 88.56           C  
ATOM   1662  CB  ALA A 212      38.438   0.030 -19.750  1.00 88.56           C  
ATOM   1663  O   ALA A 212      36.031   0.647 -17.672  1.00 88.56           O  
ATOM   1664  N   ASP A 213      36.312   2.453 -19.078  1.00 89.31           N  
ATOM   1665  CA  ASP A 213      35.844   3.455 -18.125  1.00 89.31           C  
ATOM   1666  C   ASP A 213      34.531   4.109 -18.609  1.00 89.31           C  
ATOM   1667  CB  ASP A 213      36.906   4.520 -17.891  1.00 89.31           C  
ATOM   1668  O   ASP A 213      34.531   5.305 -18.922  1.00 89.31           O  
ATOM   1669  CG  ASP A 213      38.188   3.953 -17.312  1.00 89.31           C  
ATOM   1670  OD1 ASP A 213      38.125   3.049 -16.453  1.00 89.31           O  
ATOM   1671  OD2 ASP A 213      39.281   4.414 -17.703  1.00 89.31           O  
ATOM   1672  N   ALA A 214      33.469   3.377 -18.594  1.00 94.56           N  
ATOM   1673  CA  ALA A 214      32.188   3.850 -19.125  1.00 94.56           C  
ATOM   1674  C   ALA A 214      31.391   4.609 -18.062  1.00 94.56           C  
ATOM   1675  CB  ALA A 214      31.359   2.678 -19.656  1.00 94.56           C  
ATOM   1676  O   ALA A 214      31.578   4.379 -16.859  1.00 94.56           O  
ATOM   1677  N   TYR A 215      30.578   5.504 -18.562  1.00 96.25           N  
ATOM   1678  CA  TYR A 215      29.688   6.230 -17.672  1.00 96.25           C  
ATOM   1679  C   TYR A 215      28.312   6.391 -18.281  1.00 96.25           C  
ATOM   1680  CB  TYR A 215      30.266   7.602 -17.312  1.00 96.25           C  
ATOM   1681  O   TYR A 215      28.156   6.309 -19.500  1.00 96.25           O  
ATOM   1682  CG  TYR A 215      30.188   8.602 -18.453  1.00 96.25           C  
ATOM   1683  CD1 TYR A 215      31.234   8.750 -19.359  1.00 96.25           C  
ATOM   1684  CD2 TYR A 215      29.062   9.391 -18.625  1.00 96.25           C  
ATOM   1685  CE1 TYR A 215      31.172   9.664 -20.391  1.00 96.25           C  
ATOM   1686  CE2 TYR A 215      28.969  10.312 -19.656  1.00 96.25           C  
ATOM   1687  OH  TYR A 215      29.953  11.352 -21.562  1.00 96.25           O  
ATOM   1688  CZ  TYR A 215      30.031  10.445 -20.547  1.00 96.25           C  
ATOM   1689  N   VAL A 216      27.375   6.641 -17.344  1.00 97.12           N  
ATOM   1690  CA  VAL A 216      26.016   6.945 -17.750  1.00 97.12           C  
ATOM   1691  C   VAL A 216      25.547   8.219 -17.062  1.00 97.12           C  
ATOM   1692  CB  VAL A 216      25.047   5.781 -17.422  1.00 97.12           C  
ATOM   1693  O   VAL A 216      25.656   8.352 -15.836  1.00 97.12           O  
ATOM   1694  CG1 VAL A 216      23.609   6.152 -17.781  1.00 97.12           C  
ATOM   1695  CG2 VAL A 216      25.484   4.516 -18.172  1.00 97.12           C  
ATOM   1696  N   PHE A 217      25.078   9.102 -17.938  1.00 97.06           N  
ATOM   1697  CA  PHE A 217      24.516  10.336 -17.406  1.00 97.06           C  
ATOM   1698  C   PHE A 217      23.031  10.438 -17.734  1.00 97.06           C  
ATOM   1699  CB  PHE A 217      25.250  11.547 -17.969  1.00 97.06           C  
ATOM   1700  O   PHE A 217      22.609  10.219 -18.875  1.00 97.06           O  
ATOM   1701  CG  PHE A 217      24.625  12.867 -17.609  1.00 97.06           C  
ATOM   1702  CD1 PHE A 217      23.750  13.492 -18.484  1.00 97.06           C  
ATOM   1703  CD2 PHE A 217      24.922  13.484 -16.406  1.00 97.06           C  
ATOM   1704  CE1 PHE A 217      23.156  14.719 -18.156  1.00 97.06           C  
ATOM   1705  CE2 PHE A 217      24.344  14.703 -16.062  1.00 97.06           C  
ATOM   1706  CZ  PHE A 217      23.469  15.320 -16.938  1.00 97.06           C  
ATOM   1707  N   VAL A 218      22.234  10.750 -16.688  1.00 95.88           N  
ATOM   1708  CA  VAL A 218      20.812  11.000 -16.859  1.00 95.88           C  
ATOM   1709  C   VAL A 218      20.453  12.359 -16.250  1.00 95.88           C  
ATOM   1710  CB  VAL A 218      19.953   9.891 -16.219  1.00 95.88           C  
ATOM   1711  O   VAL A 218      20.812  12.641 -15.102  1.00 95.88           O  
ATOM   1712  CG1 VAL A 218      18.469  10.125 -16.484  1.00 95.88           C  
ATOM   1713  CG2 VAL A 218      20.391   8.523 -16.734  1.00 95.88           C  
ATOM   1714  N   GLY A 219      19.797  13.156 -17.078  1.00 93.25           N  
ATOM   1715  CA  GLY A 219      19.484  14.484 -16.578  1.00 93.25           C  
ATOM   1716  C   GLY A 219      18.094  14.961 -16.953  1.00 93.25           C  
ATOM   1717  O   GLY A 219      17.641  14.719 -18.078  1.00 93.25           O  
ATOM   1718  N   SER A 220      17.406  15.586 -15.922  1.00 92.12           N  
ATOM   1719  CA  SER A 220      16.172  16.328 -16.094  1.00 92.12           C  
ATOM   1720  C   SER A 220      16.203  17.641 -15.312  1.00 92.12           C  
ATOM   1721  CB  SER A 220      14.969  15.492 -15.656  1.00 92.12           C  
ATOM   1722  O   SER A 220      17.219  17.984 -14.711  1.00 92.12           O  
ATOM   1723  OG  SER A 220      14.906  15.414 -14.242  1.00 92.12           O  
ATOM   1724  N   SER A 221      15.203  18.391 -15.406  1.00 88.00           N  
ATOM   1725  CA  SER A 221      15.148  19.656 -14.672  1.00 88.00           C  
ATOM   1726  C   SER A 221      15.336  19.438 -13.180  1.00 88.00           C  
ATOM   1727  CB  SER A 221      13.812  20.359 -14.930  1.00 88.00           C  
ATOM   1728  O   SER A 221      15.930  20.281 -12.492  1.00 88.00           O  
ATOM   1729  OG  SER A 221      12.727  19.547 -14.516  1.00 88.00           O  
ATOM   1730  N   LYS A 222      14.977  18.312 -12.648  1.00 82.88           N  
ATOM   1731  CA  LYS A 222      14.953  18.062 -11.211  1.00 82.88           C  
ATOM   1732  C   LYS A 222      15.969  16.984 -10.836  1.00 82.88           C  
ATOM   1733  CB  LYS A 222      13.555  17.641 -10.758  1.00 82.88           C  
ATOM   1734  O   LYS A 222      16.219  16.750  -9.648  1.00 82.88           O  
ATOM   1735  CG  LYS A 222      12.516  18.750 -10.891  1.00 82.88           C  
ATOM   1736  CD  LYS A 222      11.148  18.281 -10.398  1.00 82.88           C  
ATOM   1737  CE  LYS A 222      10.094  19.375 -10.547  1.00 82.88           C  
ATOM   1738  NZ  LYS A 222       8.750  18.922 -10.086  1.00 82.88           N  
ATOM   1739  N   TYR A 223      16.562  16.406 -11.820  1.00 84.88           N  
ATOM   1740  CA  TYR A 223      17.422  15.258 -11.562  1.00 84.88           C  
ATOM   1741  C   TYR A 223      18.625  15.242 -12.508  1.00 84.88           C  
ATOM   1742  CB  TYR A 223      16.641  13.953 -11.703  1.00 84.88           C  
ATOM   1743  O   TYR A 223      18.469  15.438 -13.711  1.00 84.88           O  
ATOM   1744  CG  TYR A 223      17.438  12.719 -11.406  1.00 84.88           C  
ATOM   1745  CD1 TYR A 223      18.062  12.000 -12.430  1.00 84.88           C  
ATOM   1746  CD2 TYR A 223      17.594  12.258 -10.102  1.00 84.88           C  
ATOM   1747  CE1 TYR A 223      18.812  10.859 -12.156  1.00 84.88           C  
ATOM   1748  CE2 TYR A 223      18.328  11.117  -9.820  1.00 84.88           C  
ATOM   1749  OH  TYR A 223      19.672   9.289 -10.578  1.00 84.88           O  
ATOM   1750  CZ  TYR A 223      18.938  10.422 -10.852  1.00 84.88           C  
ATOM   1751  N   SER A 224      19.797  15.250 -11.945  1.00 91.81           N  
ATOM   1752  CA  SER A 224      21.031  15.141 -12.727  1.00 91.81           C  
ATOM   1753  C   SER A 224      22.062  14.281 -12.008  1.00 91.81           C  
ATOM   1754  CB  SER A 224      21.609  16.531 -13.008  1.00 91.81           C  
ATOM   1755  O   SER A 224      22.547  14.656 -10.938  1.00 91.81           O  
ATOM   1756  OG  SER A 224      22.750  16.438 -13.844  1.00 91.81           O  
ATOM   1757  N   LYS A 225      22.344  13.141 -12.625  1.00 94.38           N  
ATOM   1758  CA  LYS A 225      23.266  12.227 -11.953  1.00 94.38           C  
ATOM   1759  C   LYS A 225      24.125  11.484 -12.969  1.00 94.38           C  
ATOM   1760  CB  LYS A 225      22.500  11.234 -11.086  1.00 94.38           C  
ATOM   1761  O   LYS A 225      23.656  11.125 -14.047  1.00 94.38           O  
ATOM   1762  CG  LYS A 225      23.375  10.477 -10.094  1.00 94.38           C  
ATOM   1763  CD  LYS A 225      22.531   9.688  -9.094  1.00 94.38           C  
ATOM   1764  CE  LYS A 225      23.406   8.969  -8.070  1.00 94.38           C  
ATOM   1765  NZ  LYS A 225      22.578   8.219  -7.074  1.00 94.38           N  
ATOM   1766  N   ARG A 226      25.344  11.312 -12.578  1.00 95.56           N  
ATOM   1767  CA  ARG A 226      26.281  10.492 -13.336  1.00 95.56           C  
ATOM   1768  C   ARG A 226      26.547   9.172 -12.617  1.00 95.56           C  
ATOM   1769  CB  ARG A 226      27.594  11.242 -13.547  1.00 95.56           C  
ATOM   1770  O   ARG A 226      26.766   9.148 -11.406  1.00 95.56           O  
ATOM   1771  CG  ARG A 226      28.578  10.516 -14.453  1.00 95.56           C  
ATOM   1772  CD  ARG A 226      29.844  11.328 -14.680  1.00 95.56           C  
ATOM   1773  NE  ARG A 226      30.734  10.688 -15.648  1.00 95.56           N  
ATOM   1774  NH1 ARG A 226      32.188  12.484 -15.828  1.00 95.56           N  
ATOM   1775  NH2 ARG A 226      32.562  10.578 -17.031  1.00 95.56           N  
ATOM   1776  CZ  ARG A 226      31.812  11.250 -16.172  1.00 95.56           C  
ATOM   1777  N   PHE A 227      26.562   8.062 -13.398  1.00 96.00           N  
ATOM   1778  CA  PHE A 227      26.734   6.727 -12.836  1.00 96.00           C  
ATOM   1779  C   PHE A 227      27.938   6.035 -13.445  1.00 96.00           C  
ATOM   1780  CB  PHE A 227      25.469   5.879 -13.070  1.00 96.00           C  
ATOM   1781  O   PHE A 227      28.172   6.133 -14.656  1.00 96.00           O  
ATOM   1782  CG  PHE A 227      24.234   6.453 -12.445  1.00 96.00           C  
ATOM   1783  CD1 PHE A 227      23.859   6.090 -11.156  1.00 96.00           C  
ATOM   1784  CD2 PHE A 227      23.438   7.355 -13.141  1.00 96.00           C  
ATOM   1785  CE1 PHE A 227      22.703   6.621 -10.570  1.00 96.00           C  
ATOM   1786  CE2 PHE A 227      22.297   7.887 -12.570  1.00 96.00           C  
ATOM   1787  CZ  PHE A 227      21.922   7.520 -11.281  1.00 96.00           C  
ATOM   1788  N   GLU A 228      28.625   5.332 -12.555  1.00 95.50           N  
ATOM   1789  CA  GLU A 228      29.703   4.465 -13.000  1.00 95.50           C  
ATOM   1790  C   GLU A 228      29.391   3.000 -12.719  1.00 95.50           C  
ATOM   1791  CB  GLU A 228      31.016   4.859 -12.328  1.00 95.50           C  
ATOM   1792  O   GLU A 228      29.000   2.645 -11.602  1.00 95.50           O  
ATOM   1793  CG  GLU A 228      31.547   6.219 -12.758  1.00 95.50           C  
ATOM   1794  CD  GLU A 228      32.844   6.605 -12.062  1.00 95.50           C  
ATOM   1795  OE1 GLU A 228      33.375   7.715 -12.320  1.00 95.50           O  
ATOM   1796  OE2 GLU A 228      33.344   5.797 -11.250  1.00 95.50           O  
ATOM   1797  N   PRO A 229      29.547   2.158 -13.781  1.00 95.12           N  
ATOM   1798  CA  PRO A 229      29.250   0.744 -13.555  1.00 95.12           C  
ATOM   1799  C   PRO A 229      30.219   0.082 -12.578  1.00 95.12           C  
ATOM   1800  CB  PRO A 229      29.375   0.126 -14.953  1.00 95.12           C  
ATOM   1801  O   PRO A 229      31.375   0.473 -12.500  1.00 95.12           O  
ATOM   1802  CG  PRO A 229      30.312   1.022 -15.680  1.00 95.12           C  
ATOM   1803  CD  PRO A 229      30.109   2.428 -15.188  1.00 95.12           C  
ATOM   1804  N   GLU A 230      29.703  -0.835 -11.812  1.00 94.81           N  
ATOM   1805  CA  GLU A 230      30.516  -1.635 -10.898  1.00 94.81           C  
ATOM   1806  C   GLU A 230      30.922  -2.957 -11.539  1.00 94.81           C  
ATOM   1807  CB  GLU A 230      29.750  -1.897  -9.594  1.00 94.81           C  
ATOM   1808  O   GLU A 230      30.094  -3.861 -11.695  1.00 94.81           O  
ATOM   1809  CG  GLU A 230      30.594  -2.562  -8.516  1.00 94.81           C  
ATOM   1810  CD  GLU A 230      29.812  -2.848  -7.242  1.00 94.81           C  
ATOM   1811  OE1 GLU A 230      30.359  -3.533  -6.344  1.00 94.81           O  
ATOM   1812  OE2 GLU A 230      28.656  -2.385  -7.141  1.00 94.81           O  
ATOM   1813  N   ILE A 231      32.188  -3.020 -11.836  1.00 94.94           N  
ATOM   1814  CA  ILE A 231      32.719  -4.238 -12.430  1.00 94.94           C  
ATOM   1815  C   ILE A 231      33.312  -5.133 -11.344  1.00 94.94           C  
ATOM   1816  CB  ILE A 231      33.781  -3.920 -13.500  1.00 94.94           C  
ATOM   1817  O   ILE A 231      34.375  -4.840 -10.797  1.00 94.94           O  
ATOM   1818  CG1 ILE A 231      33.250  -2.932 -14.531  1.00 94.94           C  
ATOM   1819  CG2 ILE A 231      34.281  -5.203 -14.172  1.00 94.94           C  
ATOM   1820  CD1 ILE A 231      34.312  -2.367 -15.477  1.00 94.94           C  
ATOM   1821  N   ALA A 232      32.562  -6.160 -11.141  1.00 94.19           N  
ATOM   1822  CA  ALA A 232      32.969  -7.035 -10.055  1.00 94.19           C  
ATOM   1823  C   ALA A 232      32.406  -8.445 -10.227  1.00 94.19           C  
ATOM   1824  CB  ALA A 232      32.531  -6.457  -8.703  1.00 94.19           C  
ATOM   1825  O   ALA A 232      31.297  -8.609 -10.727  1.00 94.19           O  
ATOM   1826  N   ALA A 233      33.250  -9.398  -9.820  1.00 93.50           N  
ATOM   1827  CA  ALA A 233      32.812 -10.789  -9.836  1.00 93.50           C  
ATOM   1828  C   ALA A 233      31.734 -11.023  -8.766  1.00 93.50           C  
ATOM   1829  CB  ALA A 233      33.969 -11.742  -9.633  1.00 93.50           C  
ATOM   1830  O   ALA A 233      31.891 -10.594  -7.621  1.00 93.50           O  
ATOM   1831  N   ARG A 234      30.688 -11.742  -9.195  1.00 93.12           N  
ATOM   1832  CA  ARG A 234      29.562 -12.047  -8.312  1.00 93.12           C  
ATOM   1833  C   ARG A 234      29.078 -13.484  -8.516  1.00 93.12           C  
ATOM   1834  CB  ARG A 234      28.406 -11.070  -8.547  1.00 93.12           C  
ATOM   1835  O   ARG A 234      29.266 -14.062  -9.586  1.00 93.12           O  
ATOM   1836  CG  ARG A 234      28.797  -9.609  -8.352  1.00 93.12           C  
ATOM   1837  CD  ARG A 234      27.672  -8.672  -8.781  1.00 93.12           C  
ATOM   1838  NE  ARG A 234      28.078  -7.270  -8.672  1.00 93.12           N  
ATOM   1839  NH1 ARG A 234      29.031  -7.168 -10.773  1.00 93.12           N  
ATOM   1840  NH2 ARG A 234      29.031  -5.320  -9.422  1.00 93.12           N  
ATOM   1841  CZ  ARG A 234      28.703  -6.590  -9.625  1.00 93.12           C  
ATOM   1842  N   PRO A 235      28.359 -13.969  -7.504  1.00 93.06           N  
ATOM   1843  CA  PRO A 235      27.750 -15.281  -7.711  1.00 93.06           C  
ATOM   1844  C   PRO A 235      26.656 -15.258  -8.789  1.00 93.06           C  
ATOM   1845  CB  PRO A 235      27.141 -15.609  -6.340  1.00 93.06           C  
ATOM   1846  O   PRO A 235      25.969 -14.250  -8.961  1.00 93.06           O  
ATOM   1847  CG  PRO A 235      27.875 -14.734  -5.383  1.00 93.06           C  
ATOM   1848  CD  PRO A 235      28.297 -13.484  -6.102  1.00 93.06           C  
ATOM   1849  N   LYS A 236      26.531 -16.281  -9.445  1.00 92.50           N  
ATOM   1850  CA  LYS A 236      25.531 -16.375 -10.508  1.00 92.50           C  
ATOM   1851  C   LYS A 236      24.125 -16.500  -9.930  1.00 92.50           C  
ATOM   1852  CB  LYS A 236      25.828 -17.562 -11.422  1.00 92.50           C  
ATOM   1853  O   LYS A 236      23.891 -17.281  -9.008  1.00 92.50           O  
ATOM   1854  CG  LYS A 236      27.062 -17.391 -12.281  1.00 92.50           C  
ATOM   1855  CD  LYS A 236      27.250 -18.547 -13.258  1.00 92.50           C  
ATOM   1856  CE  LYS A 236      28.469 -18.359 -14.133  1.00 92.50           C  
ATOM   1857  NZ  LYS A 236      28.656 -19.500 -15.086  1.00 92.50           N  
ATOM   1858  N   VAL A 237      23.344 -15.695 -10.406  1.00 90.19           N  
ATOM   1859  CA  VAL A 237      21.906 -15.734 -10.133  1.00 90.19           C  
ATOM   1860  C   VAL A 237      21.141 -15.906 -11.438  1.00 90.19           C  
ATOM   1861  CB  VAL A 237      21.438 -14.461  -9.406  1.00 90.19           C  
ATOM   1862  O   VAL A 237      21.297 -15.117 -12.367  1.00 90.19           O  
ATOM   1863  CG1 VAL A 237      19.938 -14.523  -9.117  1.00 90.19           C  
ATOM   1864  CG2 VAL A 237      22.219 -14.266  -8.109  1.00 90.19           C  
ATOM   1865  N   ARG A 238      20.422 -17.062 -11.523  1.00 88.69           N  
ATOM   1866  CA  ARG A 238      19.703 -17.391 -12.750  1.00 88.69           C  
ATOM   1867  C   ARG A 238      20.656 -17.438 -13.945  1.00 88.69           C  
ATOM   1868  CB  ARG A 238      18.578 -16.375 -13.016  1.00 88.69           C  
ATOM   1869  O   ARG A 238      20.344 -16.922 -15.016  1.00 88.69           O  
ATOM   1870  CG  ARG A 238      17.453 -16.438 -12.000  1.00 88.69           C  
ATOM   1871  CD  ARG A 238      16.312 -15.500 -12.375  1.00 88.69           C  
ATOM   1872  NE  ARG A 238      16.594 -14.117 -11.977  1.00 88.69           N  
ATOM   1873  NH1 ARG A 238      14.375 -13.492 -11.836  1.00 88.69           N  
ATOM   1874  NH2 ARG A 238      16.031 -11.977 -11.375  1.00 88.69           N  
ATOM   1875  CZ  ARG A 238      15.664 -13.195 -11.734  1.00 88.69           C  
ATOM   1876  N   ASN A 239      21.891 -17.906 -13.688  1.00 89.56           N  
ATOM   1877  CA  ASN A 239      22.953 -18.172 -14.641  1.00 89.56           C  
ATOM   1878  C   ASN A 239      23.578 -16.875 -15.172  1.00 89.56           C  
ATOM   1879  CB  ASN A 239      22.438 -19.016 -15.805  1.00 89.56           C  
ATOM   1880  O   ASN A 239      24.109 -16.844 -16.281  1.00 89.56           O  
ATOM   1881  CG  ASN A 239      22.094 -20.438 -15.383  1.00 89.56           C  
ATOM   1882  ND2 ASN A 239      21.109 -21.031 -16.047  1.00 89.56           N  
ATOM   1883  OD1 ASN A 239      22.719 -21.000 -14.469  1.00 89.56           O  
ATOM   1884  N   GLN A 240      23.328 -15.797 -14.445  1.00 92.50           N  
ATOM   1885  CA  GLN A 240      23.922 -14.516 -14.797  1.00 92.50           C  
ATOM   1886  C   GLN A 240      24.922 -14.055 -13.750  1.00 92.50           C  
ATOM   1887  CB  GLN A 240      22.828 -13.453 -14.977  1.00 92.50           C  
ATOM   1888  O   GLN A 240      24.609 -14.008 -12.555  1.00 92.50           O  
ATOM   1889  CG  GLN A 240      21.875 -13.742 -16.125  1.00 92.50           C  
ATOM   1890  CD  GLN A 240      22.562 -13.703 -17.484  1.00 92.50           C  
ATOM   1891  NE2 GLN A 240      22.094 -14.539 -18.406  1.00 92.50           N  
ATOM   1892  OE1 GLN A 240      23.500 -12.938 -17.703  1.00 92.50           O  
ATOM   1893  N   ALA A 241      26.078 -13.703 -14.227  1.00 93.56           N  
ATOM   1894  CA  ALA A 241      27.125 -13.219 -13.320  1.00 93.56           C  
ATOM   1895  C   ALA A 241      27.109 -11.695 -13.234  1.00 93.56           C  
ATOM   1896  CB  ALA A 241      28.484 -13.703 -13.781  1.00 93.56           C  
ATOM   1897  O   ALA A 241      27.625 -11.117 -12.273  1.00 93.56           O  
ATOM   1898  N   GLY A 242      26.484 -11.039 -14.188  1.00 94.38           N  
ATOM   1899  CA  GLY A 242      26.297  -9.602 -14.172  1.00 94.38           C  
ATOM   1900  C   GLY A 242      25.078  -9.164 -13.375  1.00 94.38           C  
ATOM   1901  O   GLY A 242      24.234  -9.992 -13.023  1.00 94.38           O  
ATOM   1902  N   ARG A 243      25.047  -7.785 -13.047  1.00 96.06           N  
ATOM   1903  CA  ARG A 243      23.891  -7.188 -12.398  1.00 96.06           C  
ATOM   1904  C   ARG A 243      23.375  -5.996 -13.188  1.00 96.06           C  
ATOM   1905  CB  ARG A 243      24.234  -6.762 -10.969  1.00 96.06           C  
ATOM   1906  O   ARG A 243      24.141  -5.309 -13.867  1.00 96.06           O  
ATOM   1907  CG  ARG A 243      24.672  -7.906 -10.070  1.00 96.06           C  
ATOM   1908  CD  ARG A 243      23.516  -8.852  -9.758  1.00 96.06           C  
ATOM   1909  NE  ARG A 243      23.906  -9.898  -8.820  1.00 96.06           N  
ATOM   1910  NH1 ARG A 243      24.812 -11.281 -10.430  1.00 96.06           N  
ATOM   1911  NH2 ARG A 243      24.844 -11.914  -8.227  1.00 96.06           N  
ATOM   1912  CZ  ARG A 243      24.516 -11.031  -9.164  1.00 96.06           C  
ATOM   1913  N   MET A 244      22.000  -5.859 -13.062  1.00 96.31           N  
ATOM   1914  CA  MET A 244      21.391  -4.660 -13.633  1.00 96.31           C  
ATOM   1915  C   MET A 244      20.578  -3.908 -12.586  1.00 96.31           C  
ATOM   1916  CB  MET A 244      20.516  -5.016 -14.828  1.00 96.31           C  
ATOM   1917  O   MET A 244      19.719  -4.492 -11.930  1.00 96.31           O  
ATOM   1918  CG  MET A 244      21.281  -5.434 -16.062  1.00 96.31           C  
ATOM   1919  SD  MET A 244      20.203  -5.754 -17.500  1.00 96.31           S  
ATOM   1920  CE  MET A 244      21.266  -5.164 -18.844  1.00 96.31           C  
ATOM   1921  N   ASN A 245      20.969  -2.678 -12.445  1.00 96.94           N  
ATOM   1922  CA  ASN A 245      20.156  -1.815 -11.594  1.00 96.94           C  
ATOM   1923  C   ASN A 245      19.125  -1.025 -12.406  1.00 96.94           C  
ATOM   1924  CB  ASN A 245      21.031  -0.864 -10.789  1.00 96.94           C  
ATOM   1925  O   ASN A 245      19.453  -0.488 -13.469  1.00 96.94           O  
ATOM   1926  CG  ASN A 245      21.875  -1.586  -9.758  1.00 96.94           C  
ATOM   1927  ND2 ASN A 245      22.938  -0.930  -9.289  1.00 96.94           N  
ATOM   1928  OD1 ASN A 245      21.594  -2.723  -9.383  1.00 96.94           O  
ATOM   1929  N   TYR A 246      17.953  -0.934 -11.906  1.00 97.38           N  
ATOM   1930  CA  TYR A 246      16.859  -0.260 -12.602  1.00 97.38           C  
ATOM   1931  C   TYR A 246      16.438   1.004 -11.867  1.00 97.38           C  
ATOM   1932  CB  TYR A 246      15.664  -1.198 -12.758  1.00 97.38           C  
ATOM   1933  O   TYR A 246      16.344   1.005 -10.633  1.00 97.38           O  
ATOM   1934  CG  TYR A 246      16.016  -2.541 -13.352  1.00 97.38           C  
ATOM   1935  CD1 TYR A 246      16.188  -2.695 -14.727  1.00 97.38           C  
ATOM   1936  CD2 TYR A 246      16.172  -3.658 -12.539  1.00 97.38           C  
ATOM   1937  CE1 TYR A 246      16.500  -3.932 -15.273  1.00 97.38           C  
ATOM   1938  CE2 TYR A 246      16.500  -4.898 -13.078  1.00 97.38           C  
ATOM   1939  OH  TYR A 246      16.984  -6.250 -14.984  1.00 97.38           O  
ATOM   1940  CZ  TYR A 246      16.656  -5.027 -14.445  1.00 97.38           C  
ATOM   1941  N   TYR A 247      16.188   1.984 -12.711  1.00 96.44           N  
ATOM   1942  CA  TYR A 247      15.820   3.295 -12.188  1.00 96.44           C  
ATOM   1943  C   TYR A 247      14.547   3.814 -12.836  1.00 96.44           C  
ATOM   1944  CB  TYR A 247      16.953   4.293 -12.398  1.00 96.44           C  
ATOM   1945  O   TYR A 247      14.141   3.328 -13.898  1.00 96.44           O  
ATOM   1946  CG  TYR A 247      18.266   3.885 -11.750  1.00 96.44           C  
ATOM   1947  CD1 TYR A 247      18.625   4.383 -10.500  1.00 96.44           C  
ATOM   1948  CD2 TYR A 247      19.125   3.002 -12.383  1.00 96.44           C  
ATOM   1949  CE1 TYR A 247      19.812   4.008  -9.898  1.00 96.44           C  
ATOM   1950  CE2 TYR A 247      20.328   2.621 -11.789  1.00 96.44           C  
ATOM   1951  OH  TYR A 247      21.844   2.756  -9.953  1.00 96.44           O  
ATOM   1952  CZ  TYR A 247      20.656   3.129 -10.547  1.00 96.44           C  
ATOM   1953  N   TRP A 248      13.945   4.812 -12.242  1.00 95.25           N  
ATOM   1954  CA  TRP A 248      12.766   5.453 -12.812  1.00 95.25           C  
ATOM   1955  C   TRP A 248      12.812   6.965 -12.602  1.00 95.25           C  
ATOM   1956  CB  TRP A 248      11.484   4.879 -12.203  1.00 95.25           C  
ATOM   1957  O   TRP A 248      13.438   7.445 -11.656  1.00 95.25           O  
ATOM   1958  CG  TRP A 248      11.383   5.062 -10.719  1.00 95.25           C  
ATOM   1959  CD1 TRP A 248      11.836   4.215  -9.750  1.00 95.25           C  
ATOM   1960  CD2 TRP A 248      10.781   6.164 -10.039  1.00 95.25           C  
ATOM   1961  CE2 TRP A 248      10.906   5.918  -8.656  1.00 95.25           C  
ATOM   1962  CE3 TRP A 248      10.141   7.340 -10.461  1.00 95.25           C  
ATOM   1963  NE1 TRP A 248      11.555   4.723  -8.508  1.00 95.25           N  
ATOM   1964  CH2 TRP A 248       9.797   7.945  -8.133  1.00 95.25           C  
ATOM   1965  CZ2 TRP A 248      10.422   6.805  -7.688  1.00 95.25           C  
ATOM   1966  CZ3 TRP A 248       9.656   8.219  -9.500  1.00 95.25           C  
ATOM   1967  N   THR A 249      12.258   7.645 -13.555  1.00 94.56           N  
ATOM   1968  CA  THR A 249      12.172   9.102 -13.461  1.00 94.56           C  
ATOM   1969  C   THR A 249      10.797   9.586 -13.906  1.00 94.56           C  
ATOM   1970  CB  THR A 249      13.266   9.781 -14.297  1.00 94.56           C  
ATOM   1971  O   THR A 249      10.281   9.141 -14.938  1.00 94.56           O  
ATOM   1972  CG2 THR A 249      13.273  11.289 -14.070  1.00 94.56           C  
ATOM   1973  OG1 THR A 249      14.547   9.250 -13.938  1.00 94.56           O  
ATOM   1974  N   LEU A 250      10.180  10.469 -13.086  1.00 94.19           N  
ATOM   1975  CA  LEU A 250       8.922  11.102 -13.477  1.00 94.19           C  
ATOM   1976  C   LEU A 250       9.188  12.422 -14.195  1.00 94.19           C  
ATOM   1977  CB  LEU A 250       8.039  11.344 -12.258  1.00 94.19           C  
ATOM   1978  O   LEU A 250       9.867  13.305 -13.656  1.00 94.19           O  
ATOM   1979  CG  LEU A 250       7.484  10.094 -11.570  1.00 94.19           C  
ATOM   1980  CD1 LEU A 250       6.770  10.477 -10.273  1.00 94.19           C  
ATOM   1981  CD2 LEU A 250       6.547   9.336 -12.500  1.00 94.19           C  
ATOM   1982  N   ILE A 251       8.672  12.586 -15.422  1.00 95.31           N  
ATOM   1983  CA  ILE A 251       8.898  13.781 -16.234  1.00 95.31           C  
ATOM   1984  C   ILE A 251       7.621  14.609 -16.297  1.00 95.31           C  
ATOM   1985  CB  ILE A 251       9.375  13.414 -17.656  1.00 95.31           C  
ATOM   1986  O   ILE A 251       6.594  14.141 -16.797  1.00 95.31           O  
ATOM   1987  CG1 ILE A 251      10.570  12.461 -17.594  1.00 95.31           C  
ATOM   1988  CG2 ILE A 251       9.719  14.672 -18.453  1.00 95.31           C  
ATOM   1989  CD1 ILE A 251      11.781  13.031 -16.875  1.00 95.31           C  
ATOM   1990  N   GLU A 252       7.695  15.820 -15.805  1.00 94.56           N  
ATOM   1991  CA  GLU A 252       6.551  16.719 -15.828  1.00 94.56           C  
ATOM   1992  C   GLU A 252       6.277  17.234 -17.250  1.00 94.56           C  
ATOM   1993  CB  GLU A 252       6.777  17.906 -14.883  1.00 94.56           C  
ATOM   1994  O   GLU A 252       7.176  17.250 -18.094  1.00 94.56           O  
ATOM   1995  CG  GLU A 252       6.855  17.500 -13.414  1.00 94.56           C  
ATOM   1996  CD  GLU A 252       7.055  18.688 -12.484  1.00 94.56           C  
ATOM   1997  OE1 GLU A 252       6.914  18.516 -11.250  1.00 94.56           O  
ATOM   1998  OE2 GLU A 252       7.352  19.797 -12.992  1.00 94.56           O  
ATOM   1999  N   PRO A 253       4.977  17.672 -17.359  1.00 94.69           N  
ATOM   2000  CA  PRO A 253       4.645  18.219 -18.672  1.00 94.69           C  
ATOM   2001  C   PRO A 253       5.543  19.391 -19.078  1.00 94.69           C  
ATOM   2002  CB  PRO A 253       3.193  18.672 -18.516  1.00 94.69           C  
ATOM   2003  O   PRO A 253       5.746  20.312 -18.281  1.00 94.69           O  
ATOM   2004  CG  PRO A 253       2.650  17.828 -17.406  1.00 94.69           C  
ATOM   2005  CD  PRO A 253       3.752  17.562 -16.422  1.00 94.69           C  
ATOM   2006  N   GLY A 254       6.238  19.328 -20.281  1.00 94.31           N  
ATOM   2007  CA  GLY A 254       7.090  20.391 -20.766  1.00 94.31           C  
ATOM   2008  C   GLY A 254       8.547  20.219 -20.375  1.00 94.31           C  
ATOM   2009  O   GLY A 254       9.406  20.984 -20.828  1.00 94.31           O  
ATOM   2010  N   ASP A 255       8.836  19.219 -19.531  1.00 95.56           N  
ATOM   2011  CA  ASP A 255      10.195  18.938 -19.094  1.00 95.56           C  
ATOM   2012  C   ASP A 255      10.875  17.922 -20.016  1.00 95.56           C  
ATOM   2013  CB  ASP A 255      10.203  18.406 -17.656  1.00 95.56           C  
ATOM   2014  O   ASP A 255      10.203  17.203 -20.750  1.00 95.56           O  
ATOM   2015  CG  ASP A 255      11.547  18.578 -16.969  1.00 95.56           C  
ATOM   2016  OD1 ASP A 255      12.453  19.219 -17.547  1.00 95.56           O  
ATOM   2017  OD2 ASP A 255      11.695  18.062 -15.836  1.00 95.56           O  
ATOM   2018  N   THR A 256      12.242  17.812 -19.922  1.00 95.75           N  
ATOM   2019  CA  THR A 256      13.031  16.969 -20.812  1.00 95.75           C  
ATOM   2020  C   THR A 256      13.906  16.000 -20.000  1.00 95.75           C  
ATOM   2021  CB  THR A 256      13.914  17.797 -21.750  1.00 95.75           C  
ATOM   2022  O   THR A 256      14.430  16.375 -18.938  1.00 95.75           O  
ATOM   2023  CG2 THR A 256      14.695  16.906 -22.703  1.00 95.75           C  
ATOM   2024  OG1 THR A 256      13.086  18.688 -22.500  1.00 95.75           O  
ATOM   2025  N   ILE A 257      14.016  14.812 -20.438  1.00 96.25           N  
ATOM   2026  CA  ILE A 257      14.984  13.875 -19.875  1.00 96.25           C  
ATOM   2027  C   ILE A 257      16.047  13.547 -20.922  1.00 96.25           C  
ATOM   2028  CB  ILE A 257      14.297  12.586 -19.375  1.00 96.25           C  
ATOM   2029  O   ILE A 257      15.727  13.320 -22.094  1.00 96.25           O  
ATOM   2030  CG1 ILE A 257      15.312  11.664 -18.688  1.00 96.25           C  
ATOM   2031  CG2 ILE A 257      13.609  11.859 -20.547  1.00 96.25           C  
ATOM   2032  CD1 ILE A 257      14.688  10.500 -17.953  1.00 96.25           C  
ATOM   2033  N   THR A 258      17.297  13.602 -20.422  1.00 97.06           N  
ATOM   2034  CA  THR A 258      18.422  13.391 -21.328  1.00 97.06           C  
ATOM   2035  C   THR A 258      19.281  12.227 -20.859  1.00 97.06           C  
ATOM   2036  CB  THR A 258      19.297  14.656 -21.438  1.00 97.06           C  
ATOM   2037  O   THR A 258      19.594  12.102 -19.656  1.00 97.06           O  
ATOM   2038  CG2 THR A 258      20.422  14.461 -22.438  1.00 97.06           C  
ATOM   2039  OG1 THR A 258      18.469  15.758 -21.859  1.00 97.06           O  
ATOM   2040  N   PHE A 259      19.672  11.391 -21.812  1.00 97.06           N  
ATOM   2041  CA  PHE A 259      20.562  10.266 -21.547  1.00 97.06           C  
ATOM   2042  C   PHE A 259      21.875  10.438 -22.297  1.00 97.06           C  
ATOM   2043  CB  PHE A 259      19.906   8.945 -21.938  1.00 97.06           C  
ATOM   2044  O   PHE A 259      21.891  10.734 -23.484  1.00 97.06           O  
ATOM   2045  CG  PHE A 259      18.641   8.641 -21.172  1.00 97.06           C  
ATOM   2046  CD1 PHE A 259      18.688   7.961 -19.969  1.00 97.06           C  
ATOM   2047  CD2 PHE A 259      17.406   9.047 -21.672  1.00 97.06           C  
ATOM   2048  CE1 PHE A 259      17.516   7.684 -19.250  1.00 97.06           C  
ATOM   2049  CE2 PHE A 259      16.234   8.773 -20.969  1.00 97.06           C  
ATOM   2050  CZ  PHE A 259      16.297   8.086 -19.750  1.00 97.06           C  
ATOM   2051  N   GLU A 260      22.953  10.289 -21.578  1.00 96.94           N  
ATOM   2052  CA  GLU A 260      24.297  10.258 -22.141  1.00 96.94           C  
ATOM   2053  C   GLU A 260      25.094   9.078 -21.594  1.00 96.94           C  
ATOM   2054  CB  GLU A 260      25.031  11.570 -21.844  1.00 96.94           C  
ATOM   2055  O   GLU A 260      25.125   8.852 -20.391  1.00 96.94           O  
ATOM   2056  CG  GLU A 260      24.422  12.789 -22.531  1.00 96.94           C  
ATOM   2057  CD  GLU A 260      25.156  14.078 -22.219  1.00 96.94           C  
ATOM   2058  OE1 GLU A 260      24.703  15.156 -22.672  1.00 96.94           O  
ATOM   2059  OE2 GLU A 260      26.203  14.016 -21.531  1.00 96.94           O  
ATOM   2060  N   ALA A 261      25.703   8.336 -22.578  1.00 97.12           N  
ATOM   2061  CA  ALA A 261      26.391   7.156 -22.078  1.00 97.12           C  
ATOM   2062  C   ALA A 261      27.516   6.730 -23.016  1.00 97.12           C  
ATOM   2063  CB  ALA A 261      25.422   6.008 -21.859  1.00 97.12           C  
ATOM   2064  O   ALA A 261      27.375   6.852 -24.250  1.00 97.12           O  
ATOM   2065  N   THR A 262      28.578   6.273 -22.453  1.00 96.19           N  
ATOM   2066  CA  THR A 262      29.688   5.707 -23.234  1.00 96.19           C  
ATOM   2067  C   THR A 262      29.703   4.184 -23.109  1.00 96.19           C  
ATOM   2068  CB  THR A 262      31.047   6.277 -22.766  1.00 96.19           C  
ATOM   2069  O   THR A 262      30.594   3.523 -23.641  1.00 96.19           O  
ATOM   2070  CG2 THR A 262      31.109   7.781 -23.016  1.00 96.19           C  
ATOM   2071  OG1 THR A 262      31.219   6.016 -21.375  1.00 96.19           O  
ATOM   2072  N   GLY A 263      28.578   3.619 -22.406  1.00 95.44           N  
ATOM   2073  CA  GLY A 263      28.375   2.189 -22.234  1.00 95.44           C  
ATOM   2074  C   GLY A 263      27.500   1.849 -21.047  1.00 95.44           C  
ATOM   2075  O   GLY A 263      27.156   2.725 -20.250  1.00 95.44           O  
ATOM   2076  N   ASN A 264      26.906   0.666 -20.922  1.00 96.62           N  
ATOM   2077  CA  ASN A 264      26.266   0.030 -19.766  1.00 96.62           C  
ATOM   2078  C   ASN A 264      24.859   0.569 -19.531  1.00 96.62           C  
ATOM   2079  CB  ASN A 264      27.125   0.217 -18.516  1.00 96.62           C  
ATOM   2080  O   ASN A 264      24.203   0.217 -18.547  1.00 96.62           O  
ATOM   2081  CG  ASN A 264      28.469  -0.471 -18.609  1.00 96.62           C  
ATOM   2082  ND2 ASN A 264      28.562  -1.665 -18.047  1.00 96.62           N  
ATOM   2083  OD1 ASN A 264      29.406   0.068 -19.203  1.00 96.62           O  
ATOM   2084  N   LEU A 265      24.359   1.506 -20.438  1.00 96.62           N  
ATOM   2085  CA  LEU A 265      23.016   2.045 -20.281  1.00 96.62           C  
ATOM   2086  C   LEU A 265      21.984   1.084 -20.859  1.00 96.62           C  
ATOM   2087  CB  LEU A 265      22.906   3.406 -20.984  1.00 96.62           C  
ATOM   2088  O   LEU A 265      22.125   0.606 -21.984  1.00 96.62           O  
ATOM   2089  CG  LEU A 265      21.531   4.066 -20.953  1.00 96.62           C  
ATOM   2090  CD1 LEU A 265      21.125   4.402 -19.531  1.00 96.62           C  
ATOM   2091  CD2 LEU A 265      21.516   5.320 -21.828  1.00 96.62           C  
ATOM   2092  N   VAL A 266      21.031   0.676 -20.109  1.00 97.12           N  
ATOM   2093  CA  VAL A 266      19.797   0.054 -20.578  1.00 97.12           C  
ATOM   2094  C   VAL A 266      18.734   1.124 -20.812  1.00 97.12           C  
ATOM   2095  CB  VAL A 266      19.281  -1.003 -19.578  1.00 97.12           C  
ATOM   2096  O   VAL A 266      18.250   1.748 -19.859  1.00 97.12           O  
ATOM   2097  CG1 VAL A 266      18.000  -1.657 -20.094  1.00 97.12           C  
ATOM   2098  CG2 VAL A 266      20.344  -2.057 -19.312  1.00 97.12           C  
ATOM   2099  N   VAL A 267      18.422   1.328 -22.094  1.00 96.50           N  
ATOM   2100  CA  VAL A 267      17.625   2.494 -22.469  1.00 96.50           C  
ATOM   2101  C   VAL A 267      16.141   2.133 -22.484  1.00 96.50           C  
ATOM   2102  CB  VAL A 267      18.047   3.035 -23.859  1.00 96.50           C  
ATOM   2103  O   VAL A 267      15.781   0.973 -22.688  1.00 96.50           O  
ATOM   2104  CG1 VAL A 267      19.469   3.598 -23.812  1.00 96.50           C  
ATOM   2105  CG2 VAL A 267      17.953   1.938 -24.922  1.00 96.50           C  
ATOM   2106  N   PRO A 268      15.359   3.170 -22.281  1.00 96.75           N  
ATOM   2107  CA  PRO A 268      13.914   2.941 -22.359  1.00 96.75           C  
ATOM   2108  C   PRO A 268      13.414   2.791 -23.797  1.00 96.75           C  
ATOM   2109  CB  PRO A 268      13.320   4.191 -21.703  1.00 96.75           C  
ATOM   2110  O   PRO A 268      13.820   3.555 -24.672  1.00 96.75           O  
ATOM   2111  CG  PRO A 268      14.344   5.258 -21.922  1.00 96.75           C  
ATOM   2112  CD  PRO A 268      15.703   4.613 -21.969  1.00 96.75           C  
ATOM   2113  N   ARG A 269      12.609   1.829 -24.016  1.00 95.62           N  
ATOM   2114  CA  ARG A 269      11.898   1.703 -25.297  1.00 95.62           C  
ATOM   2115  C   ARG A 269      10.500   2.307 -25.203  1.00 95.62           C  
ATOM   2116  CB  ARG A 269      11.812   0.235 -25.719  1.00 95.62           C  
ATOM   2117  O   ARG A 269      10.070   3.023 -26.094  1.00 95.62           O  
ATOM   2118  CG  ARG A 269      11.062   0.014 -27.016  1.00 95.62           C  
ATOM   2119  CD  ARG A 269      11.055  -1.453 -27.422  1.00 95.62           C  
ATOM   2120  NE  ARG A 269      10.305  -1.669 -28.656  1.00 95.62           N  
ATOM   2121  NH1 ARG A 269      10.875  -3.898 -28.859  1.00 95.62           N  
ATOM   2122  NH2 ARG A 269       9.516  -2.910 -30.422  1.00 95.62           N  
ATOM   2123  CZ  ARG A 269      10.234  -2.826 -29.312  1.00 95.62           C  
ATOM   2124  N   TYR A 270       9.805   1.981 -24.094  1.00 95.69           N  
ATOM   2125  CA  TYR A 270       8.469   2.490 -23.812  1.00 95.69           C  
ATOM   2126  C   TYR A 270       8.469   3.361 -22.562  1.00 95.69           C  
ATOM   2127  CB  TYR A 270       7.477   1.336 -23.641  1.00 95.69           C  
ATOM   2128  O   TYR A 270       9.297   3.178 -21.672  1.00 95.69           O  
ATOM   2129  CG  TYR A 270       7.137   0.640 -24.938  1.00 95.69           C  
ATOM   2130  CD1 TYR A 270       6.020   1.017 -25.688  1.00 95.69           C  
ATOM   2131  CD2 TYR A 270       7.930  -0.396 -25.422  1.00 95.69           C  
ATOM   2132  CE1 TYR A 270       5.699   0.377 -26.875  1.00 95.69           C  
ATOM   2133  CE2 TYR A 270       7.617  -1.043 -26.609  1.00 95.69           C  
ATOM   2134  OH  TYR A 270       6.191  -1.287 -28.516  1.00 95.69           O  
ATOM   2135  CZ  TYR A 270       6.504  -0.650 -27.328  1.00 95.69           C  
ATOM   2136  N   ALA A 271       7.492   4.281 -22.531  1.00 95.81           N  
ATOM   2137  CA  ALA A 271       7.207   5.117 -21.375  1.00 95.81           C  
ATOM   2138  C   ALA A 271       5.711   5.152 -21.062  1.00 95.81           C  
ATOM   2139  CB  ALA A 271       7.738   6.535 -21.594  1.00 95.81           C  
ATOM   2140  O   ALA A 271       4.902   4.691 -21.875  1.00 95.81           O  
ATOM   2141  N   PHE A 272       5.395   5.719 -19.828  1.00 95.56           N  
ATOM   2142  CA  PHE A 272       4.004   5.621 -19.406  1.00 95.56           C  
ATOM   2143  C   PHE A 272       3.459   6.992 -19.016  1.00 95.56           C  
ATOM   2144  CB  PHE A 272       3.857   4.648 -18.234  1.00 95.56           C  
ATOM   2145  O   PHE A 272       3.945   7.613 -18.062  1.00 95.56           O  
ATOM   2146  CG  PHE A 272       4.465   3.295 -18.484  1.00 95.56           C  
ATOM   2147  CD1 PHE A 272       3.723   2.287 -19.094  1.00 95.56           C  
ATOM   2148  CD2 PHE A 272       5.781   3.031 -18.125  1.00 95.56           C  
ATOM   2149  CE1 PHE A 272       4.285   1.033 -19.328  1.00 95.56           C  
ATOM   2150  CE2 PHE A 272       6.348   1.782 -18.359  1.00 95.56           C  
ATOM   2151  CZ  PHE A 272       5.598   0.785 -18.969  1.00 95.56           C  
ATOM   2152  N   ALA A 273       2.518   7.445 -19.844  1.00 95.25           N  
ATOM   2153  CA  ALA A 273       1.807   8.664 -19.469  1.00 95.25           C  
ATOM   2154  C   ALA A 273       0.714   8.375 -18.438  1.00 95.25           C  
ATOM   2155  CB  ALA A 273       1.207   9.328 -20.703  1.00 95.25           C  
ATOM   2156  O   ALA A 273      -0.202   7.590 -18.703  1.00 95.25           O  
ATOM   2157  N   MET A 274       0.796   9.062 -17.266  1.00 93.31           N  
ATOM   2158  CA  MET A 274      -0.024   8.641 -16.125  1.00 93.31           C  
ATOM   2159  C   MET A 274      -1.089   9.688 -15.812  1.00 93.31           C  
ATOM   2160  CB  MET A 274       0.847   8.391 -14.898  1.00 93.31           C  
ATOM   2161  O   MET A 274      -0.820  10.891 -15.859  1.00 93.31           O  
ATOM   2162  CG  MET A 274       1.935   7.352 -15.117  1.00 93.31           C  
ATOM   2163  SD  MET A 274       2.996   7.121 -13.633  1.00 93.31           S  
ATOM   2164  CE  MET A 274       3.801   8.742 -13.562  1.00 93.31           C  
ATOM   2165  N   ARG A 275      -2.219   9.164 -15.484  1.00 90.62           N  
ATOM   2166  CA  ARG A 275      -3.297   9.977 -14.930  1.00 90.62           C  
ATOM   2167  C   ARG A 275      -3.594   9.570 -13.484  1.00 90.62           C  
ATOM   2168  CB  ARG A 275      -4.562   9.852 -15.781  1.00 90.62           C  
ATOM   2169  O   ARG A 275      -3.820   8.398 -13.203  1.00 90.62           O  
ATOM   2170  CG  ARG A 275      -5.637  10.875 -15.445  1.00 90.62           C  
ATOM   2171  CD  ARG A 275      -6.844  10.742 -16.359  1.00 90.62           C  
ATOM   2172  NE  ARG A 275      -7.910  11.664 -15.977  1.00 90.62           N  
ATOM   2173  NH1 ARG A 275      -9.367  11.000 -17.641  1.00 90.62           N  
ATOM   2174  NH2 ARG A 275      -9.984  12.633 -16.172  1.00 90.62           N  
ATOM   2175  CZ  ARG A 275      -9.086  11.766 -16.594  1.00 90.62           C  
ATOM   2176  N   ARG A 276      -3.516  10.578 -12.680  1.00 86.25           N  
ATOM   2177  CA  ARG A 276      -3.758  10.289 -11.266  1.00 86.25           C  
ATOM   2178  C   ARG A 276      -5.250  10.328 -10.953  1.00 86.25           C  
ATOM   2179  CB  ARG A 276      -3.008  11.281 -10.383  1.00 86.25           C  
ATOM   2180  O   ARG A 276      -5.984  11.156 -11.492  1.00 86.25           O  
ATOM   2181  CG  ARG A 276      -1.495  11.211 -10.516  1.00 86.25           C  
ATOM   2182  CD  ARG A 276      -0.794  12.031  -9.438  1.00 86.25           C  
ATOM   2183  NE  ARG A 276       0.657  11.984  -9.586  1.00 86.25           N  
ATOM   2184  NH1 ARG A 276       1.079  11.664  -7.336  1.00 86.25           N  
ATOM   2185  NH2 ARG A 276       2.816  11.781  -8.828  1.00 86.25           N  
ATOM   2186  CZ  ARG A 276       1.514  11.812  -8.578  1.00 86.25           C  
ATOM   2187  N   GLY A 277      -5.734   9.344 -10.242  1.00 73.00           N  
ATOM   2188  CA  GLY A 277      -7.125   9.289  -9.820  1.00 73.00           C  
ATOM   2189  C   GLY A 277      -7.289   9.133  -8.320  1.00 73.00           C  
ATOM   2190  O   GLY A 277      -6.363   8.703  -7.633  1.00 73.00           O  
ATOM   2191  N   SER A 278      -8.391   9.797  -7.777  1.00 66.56           N  
ATOM   2192  CA  SER A 278      -8.742   9.742  -6.363  1.00 66.56           C  
ATOM   2193  C   SER A 278      -9.367   8.406  -5.992  1.00 66.56           C  
ATOM   2194  CB  SER A 278      -9.703  10.883  -6.004  1.00 66.56           C  
ATOM   2195  O   SER A 278     -10.164   7.852  -6.754  1.00 66.56           O  
ATOM   2196  OG  SER A 278     -10.891  10.797  -6.773  1.00 66.56           O  
ATOM   2197  N   GLY A 279      -8.492   7.441  -5.543  1.00 67.12           N  
ATOM   2198  CA  GLY A 279      -9.156   6.262  -5.008  1.00 67.12           C  
ATOM   2199  C   GLY A 279      -8.578   4.961  -5.535  1.00 67.12           C  
ATOM   2200  O   GLY A 279      -9.211   3.908  -5.430  1.00 67.12           O  
ATOM   2201  N   SER A 280      -7.363   5.055  -6.324  1.00 78.50           N  
ATOM   2202  CA  SER A 280      -6.648   3.855  -6.750  1.00 78.50           C  
ATOM   2203  C   SER A 280      -5.625   3.420  -5.707  1.00 78.50           C  
ATOM   2204  CB  SER A 280      -5.949   4.094  -8.086  1.00 78.50           C  
ATOM   2205  O   SER A 280      -5.219   4.215  -4.855  1.00 78.50           O  
ATOM   2206  OG  SER A 280      -5.336   2.906  -8.555  1.00 78.50           O  
ATOM   2207  N   GLY A 281      -5.348   2.240  -5.551  1.00 87.62           N  
ATOM   2208  CA  GLY A 281      -4.402   1.691  -4.594  1.00 87.62           C  
ATOM   2209  C   GLY A 281      -3.883   0.321  -4.988  1.00 87.62           C  
ATOM   2210  O   GLY A 281      -4.254  -0.213  -6.035  1.00 87.62           O  
ATOM   2211  N   ILE A 282      -2.928  -0.126  -4.242  1.00 90.12           N  
ATOM   2212  CA  ILE A 282      -2.350  -1.445  -4.477  1.00 90.12           C  
ATOM   2213  C   ILE A 282      -2.750  -2.391  -3.344  1.00 90.12           C  
ATOM   2214  CB  ILE A 282      -0.811  -1.376  -4.594  1.00 90.12           C  
ATOM   2215  O   ILE A 282      -2.594  -2.061  -2.166  1.00 90.12           O  
ATOM   2216  CG1 ILE A 282      -0.407  -0.443  -5.742  1.00 90.12           C  
ATOM   2217  CG2 ILE A 282      -0.221  -2.775  -4.793  1.00 90.12           C  
ATOM   2218  CD1 ILE A 282       1.082  -0.128  -5.789  1.00 90.12           C  
ATOM   2219  N   ILE A 283      -3.365  -3.549  -3.693  1.00 91.38           N  
ATOM   2220  CA  ILE A 283      -3.711  -4.551  -2.693  1.00 91.38           C  
ATOM   2221  C   ILE A 283      -2.941  -5.844  -2.969  1.00 91.38           C  
ATOM   2222  CB  ILE A 283      -5.230  -4.828  -2.668  1.00 91.38           C  
ATOM   2223  O   ILE A 283      -2.783  -6.242  -4.125  1.00 91.38           O  
ATOM   2224  CG1 ILE A 283      -5.992  -3.592  -2.176  1.00 91.38           C  
ATOM   2225  CG2 ILE A 283      -5.543  -6.047  -1.797  1.00 91.38           C  
ATOM   2226  CD1 ILE A 283      -7.504  -3.697  -2.318  1.00 91.38           C  
ATOM   2227  N   VAL A 284      -2.477  -6.367  -1.959  1.00 91.62           N  
ATOM   2228  CA  VAL A 284      -1.865  -7.688  -2.039  1.00 91.62           C  
ATOM   2229  C   VAL A 284      -2.875  -8.750  -1.614  1.00 91.62           C  
ATOM   2230  CB  VAL A 284      -0.595  -7.781  -1.165  1.00 91.62           C  
ATOM   2231  O   VAL A 284      -3.291  -8.789  -0.455  1.00 91.62           O  
ATOM   2232  CG1 VAL A 284       0.043  -9.164  -1.283  1.00 91.62           C  
ATOM   2233  CG2 VAL A 284       0.403  -6.691  -1.559  1.00 91.62           C  
ATOM   2234  N   SER A 285      -3.301  -9.555  -2.623  1.00 91.88           N  
ATOM   2235  CA  SER A 285      -4.363 -10.516  -2.336  1.00 91.88           C  
ATOM   2236  C   SER A 285      -4.293 -11.719  -3.271  1.00 91.88           C  
ATOM   2237  CB  SER A 285      -5.734  -9.844  -2.455  1.00 91.88           C  
ATOM   2238  O   SER A 285      -3.902 -11.586  -4.434  1.00 91.88           O  
ATOM   2239  OG  SER A 285      -6.770 -10.773  -2.197  1.00 91.88           O  
ATOM   2240  N   ASP A 286      -4.695 -12.875  -2.713  1.00 90.56           N  
ATOM   2241  CA  ASP A 286      -4.805 -14.086  -3.521  1.00 90.56           C  
ATOM   2242  C   ASP A 286      -6.258 -14.359  -3.898  1.00 90.56           C  
ATOM   2243  CB  ASP A 286      -4.219 -15.281  -2.775  1.00 90.56           C  
ATOM   2244  O   ASP A 286      -6.566 -15.406  -4.484  1.00 90.56           O  
ATOM   2245  CG  ASP A 286      -2.703 -15.234  -2.670  1.00 90.56           C  
ATOM   2246  OD1 ASP A 286      -2.049 -14.664  -3.568  1.00 90.56           O  
ATOM   2247  OD2 ASP A 286      -2.160 -15.773  -1.680  1.00 90.56           O  
ATOM   2248  N   ALA A 287      -7.086 -13.469  -3.561  1.00 90.75           N  
ATOM   2249  CA  ALA A 287      -8.516 -13.633  -3.820  1.00 90.75           C  
ATOM   2250  C   ALA A 287      -8.812 -13.547  -5.312  1.00 90.75           C  
ATOM   2251  CB  ALA A 287      -9.312 -12.578  -3.059  1.00 90.75           C  
ATOM   2252  O   ALA A 287      -8.141 -12.820  -6.047  1.00 90.75           O  
ATOM   2253  N   PRO A 288      -9.789 -14.289  -5.797  1.00 90.44           N  
ATOM   2254  CA  PRO A 288     -10.133 -14.258  -7.219  1.00 90.44           C  
ATOM   2255  C   PRO A 288     -10.922 -13.008  -7.609  1.00 90.44           C  
ATOM   2256  CB  PRO A 288     -10.984 -15.516  -7.406  1.00 90.44           C  
ATOM   2257  O   PRO A 288     -11.656 -12.453  -6.789  1.00 90.44           O  
ATOM   2258  CG  PRO A 288     -11.617 -15.750  -6.074  1.00 90.44           C  
ATOM   2259  CD  PRO A 288     -10.672 -15.281  -5.008  1.00 90.44           C  
ATOM   2260  N   VAL A 289     -10.672 -12.562  -8.906  1.00 91.81           N  
ATOM   2261  CA  VAL A 289     -11.375 -11.406  -9.438  1.00 91.81           C  
ATOM   2262  C   VAL A 289     -12.734 -11.844  -9.984  1.00 91.81           C  
ATOM   2263  CB  VAL A 289     -10.562 -10.711 -10.555  1.00 91.81           C  
ATOM   2264  O   VAL A 289     -12.828 -12.797 -10.758  1.00 91.81           O  
ATOM   2265  CG1 VAL A 289     -11.328  -9.516 -11.109  1.00 91.81           C  
ATOM   2266  CG2 VAL A 289      -9.195 -10.273 -10.016  1.00 91.81           C  
ATOM   2267  N   HIS A 290     -13.844 -11.242  -9.562  1.00 92.44           N  
ATOM   2268  CA  HIS A 290     -15.203 -11.547 -10.008  1.00 92.44           C  
ATOM   2269  C   HIS A 290     -15.867 -10.320 -10.617  1.00 92.44           C  
ATOM   2270  CB  HIS A 290     -16.047 -12.070  -8.836  1.00 92.44           C  
ATOM   2271  O   HIS A 290     -15.430  -9.188 -10.391  1.00 92.44           O  
ATOM   2272  CG  HIS A 290     -15.625 -13.422  -8.359  1.00 92.44           C  
ATOM   2273  CD2 HIS A 290     -14.656 -13.797  -7.484  1.00 92.44           C  
ATOM   2274  ND1 HIS A 290     -16.219 -14.586  -8.789  1.00 92.44           N  
ATOM   2275  CE1 HIS A 290     -15.648 -15.617  -8.203  1.00 92.44           C  
ATOM   2276  NE2 HIS A 290     -14.695 -15.172  -7.406  1.00 92.44           N  
ATOM   2277  N   ASP A 291     -16.828 -10.594 -11.531  1.00 90.56           N  
ATOM   2278  CA  ASP A 291     -17.594  -9.523 -12.164  1.00 90.56           C  
ATOM   2279  C   ASP A 291     -18.656  -8.977 -11.211  1.00 90.56           C  
ATOM   2280  CB  ASP A 291     -18.266 -10.031 -13.445  1.00 90.56           C  
ATOM   2281  O   ASP A 291     -19.797  -9.438 -11.211  1.00 90.56           O  
ATOM   2282  CG  ASP A 291     -18.906  -8.922 -14.258  1.00 90.56           C  
ATOM   2283  OD1 ASP A 291     -18.656  -7.734 -13.977  1.00 90.56           O  
ATOM   2284  OD2 ASP A 291     -19.688  -9.242 -15.180  1.00 90.56           O  
ATOM   2285  N   CYS A 292     -18.297  -8.305 -10.180  1.00 93.19           N  
ATOM   2286  CA  CYS A 292     -19.141  -7.652  -9.180  1.00 93.19           C  
ATOM   2287  C   CYS A 292     -18.688  -6.211  -8.945  1.00 93.19           C  
ATOM   2288  CB  CYS A 292     -19.094  -8.430  -7.863  1.00 93.19           C  
ATOM   2289  O   CYS A 292     -17.562  -5.848  -9.258  1.00 93.19           O  
ATOM   2290  SG  CYS A 292     -17.453  -8.547  -7.133  1.00 93.19           S  
ATOM   2291  N   ASN A 293     -19.594  -5.391  -8.547  1.00 93.12           N  
ATOM   2292  CA  ASN A 293     -19.328  -3.979  -8.297  1.00 93.12           C  
ATOM   2293  C   ASN A 293     -19.438  -3.645  -6.812  1.00 93.12           C  
ATOM   2294  CB  ASN A 293     -20.281  -3.100  -9.109  1.00 93.12           C  
ATOM   2295  O   ASN A 293     -20.375  -4.078  -6.141  1.00 93.12           O  
ATOM   2296  CG  ASN A 293     -19.797  -1.670  -9.234  1.00 93.12           C  
ATOM   2297  ND2 ASN A 293     -20.734  -0.747  -9.469  1.00 93.12           N  
ATOM   2298  OD1 ASN A 293     -18.609  -1.396  -9.125  1.00 93.12           O  
ATOM   2299  N   THR A 294     -18.453  -2.822  -6.352  1.00 92.75           N  
ATOM   2300  CA  THR A 294     -18.453  -2.449  -4.941  1.00 92.75           C  
ATOM   2301  C   THR A 294     -17.906  -1.039  -4.754  1.00 92.75           C  
ATOM   2302  CB  THR A 294     -17.641  -3.441  -4.098  1.00 92.75           C  
ATOM   2303  O   THR A 294     -17.234  -0.508  -5.637  1.00 92.75           O  
ATOM   2304  CG2 THR A 294     -16.156  -3.365  -4.449  1.00 92.75           C  
ATOM   2305  OG1 THR A 294     -17.797  -3.135  -2.709  1.00 92.75           O  
ATOM   2306  N   THR A 295     -18.219  -0.465  -3.617  1.00 91.75           N  
ATOM   2307  CA  THR A 295     -17.703   0.856  -3.281  1.00 91.75           C  
ATOM   2308  C   THR A 295     -16.562   0.748  -2.285  1.00 91.75           C  
ATOM   2309  CB  THR A 295     -18.812   1.756  -2.695  1.00 91.75           C  
ATOM   2310  O   THR A 295     -15.836   1.720  -2.057  1.00 91.75           O  
ATOM   2311  CG2 THR A 295     -19.922   2.004  -3.715  1.00 91.75           C  
ATOM   2312  OG1 THR A 295     -19.375   1.120  -1.540  1.00 91.75           O  
ATOM   2313  N   CYS A 296     -16.422  -0.433  -1.707  1.00 92.31           N  
ATOM   2314  CA  CYS A 296     -15.383  -0.692  -0.720  1.00 92.31           C  
ATOM   2315  C   CYS A 296     -14.719  -2.041  -0.968  1.00 92.31           C  
ATOM   2316  CB  CYS A 296     -15.961  -0.652   0.694  1.00 92.31           C  
ATOM   2317  O   CYS A 296     -15.383  -3.080  -0.927  1.00 92.31           O  
ATOM   2318  SG  CYS A 296     -14.750  -0.996   1.988  1.00 92.31           S  
ATOM   2319  N   GLN A 297     -13.375  -1.936  -1.086  1.00 93.62           N  
ATOM   2320  CA  GLN A 297     -12.609  -3.143  -1.390  1.00 93.62           C  
ATOM   2321  C   GLN A 297     -11.453  -3.324  -0.410  1.00 93.62           C  
ATOM   2322  CB  GLN A 297     -12.078  -3.098  -2.824  1.00 93.62           C  
ATOM   2323  O   GLN A 297     -10.719  -2.375  -0.124  1.00 93.62           O  
ATOM   2324  CG  GLN A 297     -11.367  -4.371  -3.258  1.00 93.62           C  
ATOM   2325  CD  GLN A 297     -12.312  -5.555  -3.381  1.00 93.62           C  
ATOM   2326  NE2 GLN A 297     -11.930  -6.684  -2.791  1.00 93.62           N  
ATOM   2327  OE1 GLN A 297     -13.375  -5.457  -4.000  1.00 93.62           O  
ATOM   2328  N   THR A 298     -11.305  -4.637   0.081  1.00 93.50           N  
ATOM   2329  CA  THR A 298     -10.172  -5.027   0.909  1.00 93.50           C  
ATOM   2330  C   THR A 298      -9.445  -6.219   0.298  1.00 93.50           C  
ATOM   2331  CB  THR A 298     -10.617  -5.371   2.342  1.00 93.50           C  
ATOM   2332  O   THR A 298      -9.953  -6.859  -0.623  1.00 93.50           O  
ATOM   2333  CG2 THR A 298     -11.562  -4.312   2.895  1.00 93.50           C  
ATOM   2334  OG1 THR A 298     -11.289  -6.637   2.336  1.00 93.50           O  
ATOM   2335  N   PRO A 299      -8.188  -6.418   0.821  1.00 92.38           N  
ATOM   2336  CA  PRO A 299      -7.477  -7.590   0.309  1.00 92.38           C  
ATOM   2337  C   PRO A 299      -8.234  -8.891   0.548  1.00 92.38           C  
ATOM   2338  CB  PRO A 299      -6.160  -7.574   1.091  1.00 92.38           C  
ATOM   2339  O   PRO A 299      -8.031  -9.875  -0.172  1.00 92.38           O  
ATOM   2340  CG  PRO A 299      -5.934  -6.133   1.424  1.00 92.38           C  
ATOM   2341  CD  PRO A 299      -7.262  -5.496   1.720  1.00 92.38           C  
ATOM   2342  N   LYS A 300      -9.078  -8.898   1.524  1.00 93.12           N  
ATOM   2343  CA  LYS A 300      -9.820 -10.102   1.890  1.00 93.12           C  
ATOM   2344  C   LYS A 300     -11.133 -10.188   1.113  1.00 93.12           C  
ATOM   2345  CB  LYS A 300     -10.102 -10.125   3.393  1.00 93.12           C  
ATOM   2346  O   LYS A 300     -11.719 -11.266   0.996  1.00 93.12           O  
ATOM   2347  CG  LYS A 300      -8.852 -10.211   4.254  1.00 93.12           C  
ATOM   2348  CD  LYS A 300      -8.219 -11.594   4.184  1.00 93.12           C  
ATOM   2349  CE  LYS A 300      -7.055 -11.727   5.156  1.00 93.12           C  
ATOM   2350  NZ  LYS A 300      -6.375 -13.047   5.035  1.00 93.12           N  
ATOM   2351  N   GLY A 301     -11.594  -9.109   0.532  1.00 93.06           N  
ATOM   2352  CA  GLY A 301     -12.828  -9.086  -0.237  1.00 93.06           C  
ATOM   2353  C   GLY A 301     -13.625  -7.809  -0.049  1.00 93.06           C  
ATOM   2354  O   GLY A 301     -13.289  -6.984   0.802  1.00 93.06           O  
ATOM   2355  N   ALA A 302     -14.711  -7.668  -0.884  1.00 93.12           N  
ATOM   2356  CA  ALA A 302     -15.531  -6.461  -0.855  1.00 93.12           C  
ATOM   2357  C   ALA A 302     -16.422  -6.434   0.378  1.00 93.12           C  
ATOM   2358  CB  ALA A 302     -16.375  -6.355  -2.125  1.00 93.12           C  
ATOM   2359  O   ALA A 302     -16.875  -7.480   0.843  1.00 93.12           O  
ATOM   2360  N   ILE A 303     -16.594  -5.230   0.938  1.00 93.00           N  
ATOM   2361  CA  ILE A 303     -17.438  -5.012   2.104  1.00 93.00           C  
ATOM   2362  C   ILE A 303     -18.688  -4.234   1.691  1.00 93.00           C  
ATOM   2363  CB  ILE A 303     -16.688  -4.254   3.219  1.00 93.00           C  
ATOM   2364  O   ILE A 303     -18.594  -3.166   1.082  1.00 93.00           O  
ATOM   2365  CG1 ILE A 303     -15.430  -5.035   3.639  1.00 93.00           C  
ATOM   2366  CG2 ILE A 303     -17.594  -4.004   4.418  1.00 93.00           C  
ATOM   2367  CD1 ILE A 303     -14.516  -4.273   4.582  1.00 93.00           C  
ATOM   2368  N   ASN A 304     -19.812  -4.805   1.913  1.00 90.69           N  
ATOM   2369  CA  ASN A 304     -21.094  -4.133   1.711  1.00 90.69           C  
ATOM   2370  C   ASN A 304     -21.844  -3.951   3.027  1.00 90.69           C  
ATOM   2371  CB  ASN A 304     -21.953  -4.910   0.712  1.00 90.69           C  
ATOM   2372  O   ASN A 304     -22.500  -4.879   3.506  1.00 90.69           O  
ATOM   2373  CG  ASN A 304     -23.141  -4.109   0.221  1.00 90.69           C  
ATOM   2374  ND2 ASN A 304     -23.984  -4.734  -0.602  1.00 90.69           N  
ATOM   2375  OD1 ASN A 304     -23.312  -2.941   0.578  1.00 90.69           O  
ATOM   2376  N   THR A 305     -21.594  -2.732   3.621  1.00 88.81           N  
ATOM   2377  CA  THR A 305     -22.203  -2.535   4.934  1.00 88.81           C  
ATOM   2378  C   THR A 305     -22.547  -1.066   5.156  1.00 88.81           C  
ATOM   2379  CB  THR A 305     -21.266  -3.020   6.059  1.00 88.81           C  
ATOM   2380  O   THR A 305     -21.953  -0.183   4.531  1.00 88.81           O  
ATOM   2381  CG2 THR A 305     -19.953  -2.244   6.051  1.00 88.81           C  
ATOM   2382  OG1 THR A 305     -21.906  -2.836   7.324  1.00 88.81           O  
ATOM   2383  N   SER A 306     -23.562  -0.856   5.973  1.00 86.75           N  
ATOM   2384  CA  SER A 306     -23.906   0.501   6.371  1.00 86.75           C  
ATOM   2385  C   SER A 306     -23.312   0.854   7.727  1.00 86.75           C  
ATOM   2386  CB  SER A 306     -25.438   0.665   6.426  1.00 86.75           C  
ATOM   2387  O   SER A 306     -23.547   1.940   8.258  1.00 86.75           O  
ATOM   2388  OG  SER A 306     -26.000  -0.227   7.371  1.00 86.75           O  
ATOM   2389  N   LEU A 307     -22.562  -0.103   8.281  1.00 89.94           N  
ATOM   2390  CA  LEU A 307     -21.938   0.109   9.578  1.00 89.94           C  
ATOM   2391  C   LEU A 307     -20.734   1.044   9.445  1.00 89.94           C  
ATOM   2392  CB  LEU A 307     -21.484  -1.226  10.180  1.00 89.94           C  
ATOM   2393  O   LEU A 307     -20.078   1.082   8.406  1.00 89.94           O  
ATOM   2394  CG  LEU A 307     -22.609  -2.219  10.516  1.00 89.94           C  
ATOM   2395  CD1 LEU A 307     -22.000  -3.557  10.945  1.00 89.94           C  
ATOM   2396  CD2 LEU A 307     -23.500  -1.656  11.609  1.00 89.94           C  
ATOM   2397  N   PRO A 308     -20.438   1.710  10.461  1.00 84.69           N  
ATOM   2398  CA  PRO A 308     -19.438   2.770  10.430  1.00 84.69           C  
ATOM   2399  C   PRO A 308     -18.016   2.234  10.570  1.00 84.69           C  
ATOM   2400  CB  PRO A 308     -19.812   3.646  11.633  1.00 84.69           C  
ATOM   2401  O   PRO A 308     -17.047   2.895  10.156  1.00 84.69           O  
ATOM   2402  CG  PRO A 308     -20.531   2.730  12.555  1.00 84.69           C  
ATOM   2403  CD  PRO A 308     -21.281   1.720  11.742  1.00 84.69           C  
ATOM   2404  N   PHE A 309     -17.906   0.961  11.164  1.00 91.19           N  
ATOM   2405  CA  PHE A 309     -16.578   0.412  11.383  1.00 91.19           C  
ATOM   2406  C   PHE A 309     -16.469  -0.994  10.797  1.00 91.19           C  
ATOM   2407  CB  PHE A 309     -16.234   0.391  12.875  1.00 91.19           C  
ATOM   2408  O   PHE A 309     -17.484  -1.681  10.633  1.00 91.19           O  
ATOM   2409  CG  PHE A 309     -16.344   1.734  13.539  1.00 91.19           C  
ATOM   2410  CD1 PHE A 309     -15.430   2.740  13.281  1.00 91.19           C  
ATOM   2411  CD2 PHE A 309     -17.391   1.990  14.430  1.00 91.19           C  
ATOM   2412  CE1 PHE A 309     -15.539   3.984  13.898  1.00 91.19           C  
ATOM   2413  CE2 PHE A 309     -17.500   3.230  15.047  1.00 91.19           C  
ATOM   2414  CZ  PHE A 309     -16.578   4.227  14.781  1.00 91.19           C  
ATOM   2415  N   GLN A 310     -15.227  -1.397  10.469  1.00 93.25           N  
ATOM   2416  CA  GLN A 310     -14.922  -2.754  10.023  1.00 93.25           C  
ATOM   2417  C   GLN A 310     -13.648  -3.271  10.695  1.00 93.25           C  
ATOM   2418  CB  GLN A 310     -14.781  -2.807   8.508  1.00 93.25           C  
ATOM   2419  O   GLN A 310     -12.805  -2.486  11.125  1.00 93.25           O  
ATOM   2420  CG  GLN A 310     -13.578  -2.033   7.973  1.00 93.25           C  
ATOM   2421  CD  GLN A 310     -12.320  -2.873   7.914  1.00 93.25           C  
ATOM   2422  NE2 GLN A 310     -11.164  -2.213   7.887  1.00 93.25           N  
ATOM   2423  OE1 GLN A 310     -12.375  -4.105   7.898  1.00 93.25           O  
ATOM   2424  N   ASN A 311     -13.609  -4.617  10.898  1.00 92.69           N  
ATOM   2425  CA  ASN A 311     -12.430  -5.266  11.461  1.00 92.69           C  
ATOM   2426  C   ASN A 311     -11.867  -6.320  10.516  1.00 92.69           C  
ATOM   2427  CB  ASN A 311     -12.750  -5.887  12.820  1.00 92.69           C  
ATOM   2428  O   ASN A 311     -11.305  -7.320  10.961  1.00 92.69           O  
ATOM   2429  CG  ASN A 311     -13.641  -7.113  12.703  1.00 92.69           C  
ATOM   2430  ND2 ASN A 311     -13.656  -7.934  13.750  1.00 92.69           N  
ATOM   2431  OD1 ASN A 311     -14.305  -7.320  11.688  1.00 92.69           O  
ATOM   2432  N   ILE A 312     -12.016  -6.180   9.266  1.00 91.44           N  
ATOM   2433  CA  ILE A 312     -11.625  -7.117   8.219  1.00 91.44           C  
ATOM   2434  C   ILE A 312     -10.172  -6.875   7.820  1.00 91.44           C  
ATOM   2435  CB  ILE A 312     -12.547  -7.004   6.988  1.00 91.44           C  
ATOM   2436  O   ILE A 312      -9.352  -7.789   7.855  1.00 91.44           O  
ATOM   2437  CG1 ILE A 312     -13.992  -7.344   7.367  1.00 91.44           C  
ATOM   2438  CG2 ILE A 312     -12.055  -7.910   5.855  1.00 91.44           C  
ATOM   2439  CD1 ILE A 312     -15.016  -6.988   6.297  1.00 91.44           C  
ATOM   2440  N   HIS A 313      -9.812  -5.648   7.324  1.00 90.31           N  
ATOM   2441  CA  HIS A 313      -8.438  -5.340   6.961  1.00 90.31           C  
ATOM   2442  C   HIS A 313      -8.156  -3.844   7.066  1.00 90.31           C  
ATOM   2443  CB  HIS A 313      -8.133  -5.832   5.547  1.00 90.31           C  
ATOM   2444  O   HIS A 313      -9.008  -3.025   6.699  1.00 90.31           O  
ATOM   2445  CG  HIS A 313      -6.668  -5.934   5.246  1.00 90.31           C  
ATOM   2446  CD2 HIS A 313      -5.844  -7.004   5.207  1.00 90.31           C  
ATOM   2447  ND1 HIS A 313      -5.891  -4.836   4.949  1.00 90.31           N  
ATOM   2448  CE1 HIS A 313      -4.648  -5.230   4.734  1.00 90.31           C  
ATOM   2449  NE2 HIS A 313      -4.590  -6.539   4.883  1.00 90.31           N  
ATOM   2450  N   PRO A 314      -6.988  -3.465   7.551  1.00 86.94           N  
ATOM   2451  CA  PRO A 314      -6.641  -2.051   7.699  1.00 86.94           C  
ATOM   2452  C   PRO A 314      -6.434  -1.349   6.359  1.00 86.94           C  
ATOM   2453  CB  PRO A 314      -5.332  -2.092   8.500  1.00 86.94           C  
ATOM   2454  O   PRO A 314      -6.570  -0.126   6.273  1.00 86.94           O  
ATOM   2455  CG  PRO A 314      -4.812  -3.479   8.305  1.00 86.94           C  
ATOM   2456  CD  PRO A 314      -5.977  -4.402   8.086  1.00 86.94           C  
ATOM   2457  N   VAL A 315      -6.031  -2.123   5.324  1.00 86.75           N  
ATOM   2458  CA  VAL A 315      -5.852  -1.552   3.994  1.00 86.75           C  
ATOM   2459  C   VAL A 315      -7.152  -1.666   3.203  1.00 86.75           C  
ATOM   2460  CB  VAL A 315      -4.699  -2.244   3.230  1.00 86.75           C  
ATOM   2461  O   VAL A 315      -7.637  -2.771   2.947  1.00 86.75           O  
ATOM   2462  CG1 VAL A 315      -4.559  -1.661   1.825  1.00 86.75           C  
ATOM   2463  CG2 VAL A 315      -3.391  -2.107   4.004  1.00 86.75           C  
ATOM   2464  N   THR A 316      -7.738  -0.479   2.867  1.00 88.88           N  
ATOM   2465  CA  THR A 316      -9.008  -0.459   2.143  1.00 88.88           C  
ATOM   2466  C   THR A 316      -8.938   0.500   0.958  1.00 88.88           C  
ATOM   2467  CB  THR A 316     -10.172  -0.055   3.066  1.00 88.88           C  
ATOM   2468  O   THR A 316      -8.188   1.479   0.987  1.00 88.88           O  
ATOM   2469  CG2 THR A 316     -10.289  -1.012   4.246  1.00 88.88           C  
ATOM   2470  OG1 THR A 316      -9.945   1.271   3.561  1.00 88.88           O  
ATOM   2471  N   ILE A 317      -9.641   0.222  -0.125  1.00 88.06           N  
ATOM   2472  CA  ILE A 317      -9.719   1.086  -1.298  1.00 88.06           C  
ATOM   2473  C   ILE A 317     -11.180   1.426  -1.588  1.00 88.06           C  
ATOM   2474  CB  ILE A 317      -9.062   0.425  -2.533  1.00 88.06           C  
ATOM   2475  O   ILE A 317     -12.031   0.536  -1.639  1.00 88.06           O  
ATOM   2476  CG1 ILE A 317      -7.602   0.082  -2.242  1.00 88.06           C  
ATOM   2477  CG2 ILE A 317      -9.188   1.336  -3.758  1.00 88.06           C  
ATOM   2478  CD1 ILE A 317      -6.930  -0.737  -3.336  1.00 88.06           C  
ATOM   2479  N   GLY A 318     -11.492   2.727  -1.739  1.00 87.25           N  
ATOM   2480  CA  GLY A 318     -12.859   3.168  -1.975  1.00 87.25           C  
ATOM   2481  C   GLY A 318     -13.539   3.701  -0.727  1.00 87.25           C  
ATOM   2482  O   GLY A 318     -12.875   4.160   0.200  1.00 87.25           O  
ATOM   2483  N   GLU A 319     -14.836   3.666  -0.690  1.00 88.44           N  
ATOM   2484  CA  GLU A 319     -15.633   4.133   0.445  1.00 88.44           C  
ATOM   2485  C   GLU A 319     -15.883   3.008   1.445  1.00 88.44           C  
ATOM   2486  CB  GLU A 319     -16.969   4.719  -0.032  1.00 88.44           C  
ATOM   2487  O   GLU A 319     -16.891   2.309   1.359  1.00 88.44           O  
ATOM   2488  CG  GLU A 319     -16.812   5.945  -0.918  1.00 88.44           C  
ATOM   2489  CD  GLU A 319     -18.141   6.539  -1.354  1.00 88.44           C  
ATOM   2490  OE1 GLU A 319     -18.156   7.605  -2.010  1.00 88.44           O  
ATOM   2491  OE2 GLU A 319     -19.188   5.930  -1.038  1.00 88.44           O  
ATOM   2492  N   CYS A 320     -14.875   2.760   2.338  1.00 90.12           N  
ATOM   2493  CA  CYS A 320     -14.953   1.656   3.289  1.00 90.12           C  
ATOM   2494  C   CYS A 320     -15.125   2.176   4.711  1.00 90.12           C  
ATOM   2495  CB  CYS A 320     -13.703   0.782   3.199  1.00 90.12           C  
ATOM   2496  O   CYS A 320     -14.617   3.244   5.051  1.00 90.12           O  
ATOM   2497  SG  CYS A 320     -13.406   0.103   1.553  1.00 90.12           S  
ATOM   2498  N   PRO A 321     -15.977   1.387   5.520  1.00 89.00           N  
ATOM   2499  CA  PRO A 321     -15.992   1.708   6.949  1.00 89.00           C  
ATOM   2500  C   PRO A 321     -14.602   1.675   7.578  1.00 89.00           C  
ATOM   2501  CB  PRO A 321     -16.891   0.617   7.547  1.00 89.00           C  
ATOM   2502  O   PRO A 321     -13.719   0.959   7.094  1.00 89.00           O  
ATOM   2503  CG  PRO A 321     -17.656   0.075   6.383  1.00 89.00           C  
ATOM   2504  CD  PRO A 321     -16.828   0.253   5.141  1.00 89.00           C  
ATOM   2505  N   LYS A 322     -14.383   2.416   8.602  1.00 86.62           N  
ATOM   2506  CA  LYS A 322     -13.055   2.562   9.195  1.00 86.62           C  
ATOM   2507  C   LYS A 322     -12.648   1.306   9.953  1.00 86.62           C  
ATOM   2508  CB  LYS A 322     -13.016   3.777  10.125  1.00 86.62           C  
ATOM   2509  O   LYS A 322     -13.469   0.717  10.672  1.00 86.62           O  
ATOM   2510  CG  LYS A 322     -13.148   5.113   9.406  1.00 86.62           C  
ATOM   2511  CD  LYS A 322     -11.953   5.375   8.500  1.00 86.62           C  
ATOM   2512  CE  LYS A 322     -12.070   6.723   7.797  1.00 86.62           C  
ATOM   2513  NZ  LYS A 322     -10.945   6.953   6.840  1.00 86.62           N  
ATOM   2514  N   TYR A 323     -11.422   1.029   9.773  1.00 88.69           N  
ATOM   2515  CA  TYR A 323     -10.891  -0.167  10.414  1.00 88.69           C  
ATOM   2516  C   TYR A 323     -10.648   0.073  11.898  1.00 88.69           C  
ATOM   2517  CB  TYR A 323      -9.586  -0.603   9.742  1.00 88.69           C  
ATOM   2518  O   TYR A 323     -10.086   1.098  12.289  1.00 88.69           O  
ATOM   2519  CG  TYR A 323      -8.930  -1.794  10.398  1.00 88.69           C  
ATOM   2520  CD1 TYR A 323      -7.906  -1.626  11.328  1.00 88.69           C  
ATOM   2521  CD2 TYR A 323      -9.336  -3.088  10.094  1.00 88.69           C  
ATOM   2522  CE1 TYR A 323      -7.297  -2.721  11.938  1.00 88.69           C  
ATOM   2523  CE2 TYR A 323      -8.734  -4.191  10.688  1.00 88.69           C  
ATOM   2524  OH  TYR A 323      -7.121  -5.082  12.211  1.00 88.69           O  
ATOM   2525  CZ  TYR A 323      -7.719  -3.996  11.609  1.00 88.69           C  
ATOM   2526  N   VAL A 324     -11.070  -0.805  12.750  1.00 88.62           N  
ATOM   2527  CA  VAL A 324     -10.844  -0.806  14.195  1.00 88.62           C  
ATOM   2528  C   VAL A 324     -10.320  -2.172  14.633  1.00 88.62           C  
ATOM   2529  CB  VAL A 324     -12.133  -0.453  14.969  1.00 88.62           C  
ATOM   2530  O   VAL A 324     -10.906  -3.205  14.297  1.00 88.62           O  
ATOM   2531  CG1 VAL A 324     -11.891  -0.507  16.469  1.00 88.62           C  
ATOM   2532  CG2 VAL A 324     -12.641   0.926  14.555  1.00 88.62           C  
ATOM   2533  N   LYS A 325      -9.195  -2.109  15.250  1.00 87.31           N  
ATOM   2534  CA  LYS A 325      -8.562  -3.342  15.719  1.00 87.31           C  
ATOM   2535  C   LYS A 325      -9.258  -3.875  16.969  1.00 87.31           C  
ATOM   2536  CB  LYS A 325      -7.078  -3.107  16.000  1.00 87.31           C  
ATOM   2537  O   LYS A 325      -8.688  -3.832  18.062  1.00 87.31           O  
ATOM   2538  CG  LYS A 325      -6.273  -4.387  16.172  1.00 87.31           C  
ATOM   2539  CD  LYS A 325      -4.785  -4.094  16.344  1.00 87.31           C  
ATOM   2540  CE  LYS A 325      -3.971  -5.375  16.438  1.00 87.31           C  
ATOM   2541  NZ  LYS A 325      -2.516  -5.094  16.609  1.00 87.31           N  
ATOM   2542  N   SER A 326     -10.547  -4.113  16.906  1.00 86.31           N  
ATOM   2543  CA  SER A 326     -11.391  -4.652  17.969  1.00 86.31           C  
ATOM   2544  C   SER A 326     -12.266  -5.789  17.453  1.00 86.31           C  
ATOM   2545  CB  SER A 326     -12.266  -3.553  18.562  1.00 86.31           C  
ATOM   2546  O   SER A 326     -12.578  -5.848  16.266  1.00 86.31           O  
ATOM   2547  OG  SER A 326     -12.961  -4.027  19.719  1.00 86.31           O  
ATOM   2548  N   THR A 327     -12.516  -6.699  18.359  1.00 84.06           N  
ATOM   2549  CA  THR A 327     -13.320  -7.859  17.984  1.00 84.06           C  
ATOM   2550  C   THR A 327     -14.805  -7.562  18.125  1.00 84.06           C  
ATOM   2551  CB  THR A 327     -12.953  -9.094  18.828  1.00 84.06           C  
ATOM   2552  O   THR A 327     -15.633  -8.148  17.422  1.00 84.06           O  
ATOM   2553  CG2 THR A 327     -11.531  -9.555  18.547  1.00 84.06           C  
ATOM   2554  OG1 THR A 327     -13.062  -8.758  20.219  1.00 84.06           O  
ATOM   2555  N   LYS A 328     -15.062  -6.578  18.984  1.00 84.44           N  
ATOM   2556  CA  LYS A 328     -16.453  -6.184  19.188  1.00 84.44           C  
ATOM   2557  C   LYS A 328     -16.547  -4.711  19.578  1.00 84.44           C  
ATOM   2558  CB  LYS A 328     -17.094  -7.055  20.266  1.00 84.44           C  
ATOM   2559  O   LYS A 328     -15.734  -4.215  20.359  1.00 84.44           O  
ATOM   2560  CG  LYS A 328     -17.234  -8.516  19.875  1.00 84.44           C  
ATOM   2561  CD  LYS A 328     -17.922  -9.328  20.984  1.00 84.44           C  
ATOM   2562  CE  LYS A 328     -18.016 -10.797  20.609  1.00 84.44           C  
ATOM   2563  NZ  LYS A 328     -18.688 -11.594  21.672  1.00 84.44           N  
ATOM   2564  N   LEU A 329     -17.453  -4.035  18.938  1.00 87.50           N  
ATOM   2565  CA  LEU A 329     -17.812  -2.662  19.266  1.00 87.50           C  
ATOM   2566  C   LEU A 329     -19.328  -2.498  19.312  1.00 87.50           C  
ATOM   2567  CB  LEU A 329     -17.219  -1.691  18.250  1.00 87.50           C  
ATOM   2568  O   LEU A 329     -19.969  -2.238  18.297  1.00 87.50           O  
ATOM   2569  CG  LEU A 329     -17.125  -0.226  18.672  1.00 87.50           C  
ATOM   2570  CD1 LEU A 329     -16.172  -0.080  19.859  1.00 87.50           C  
ATOM   2571  CD2 LEU A 329     -16.672   0.646  17.516  1.00 87.50           C  
ATOM   2572  N   ARG A 330     -19.875  -2.672  20.562  1.00 89.00           N  
ATOM   2573  CA  ARG A 330     -21.328  -2.740  20.719  1.00 89.00           C  
ATOM   2574  C   ARG A 330     -21.891  -1.415  21.234  1.00 89.00           C  
ATOM   2575  CB  ARG A 330     -21.719  -3.871  21.688  1.00 89.00           C  
ATOM   2576  O   ARG A 330     -21.328  -0.814  22.156  1.00 89.00           O  
ATOM   2577  CG  ARG A 330     -21.484  -5.262  21.109  1.00 89.00           C  
ATOM   2578  CD  ARG A 330     -22.172  -6.332  21.938  1.00 89.00           C  
ATOM   2579  NE  ARG A 330     -22.125  -7.641  21.297  1.00 89.00           N  
ATOM   2580  NH1 ARG A 330     -23.688  -8.625  22.672  1.00 89.00           N  
ATOM   2581  NH2 ARG A 330     -22.703  -9.844  21.000  1.00 89.00           N  
ATOM   2582  CZ  ARG A 330     -22.828  -8.703  21.656  1.00 89.00           C  
ATOM   2583  N   MET A 331     -22.953  -1.105  20.609  1.00 84.75           N  
ATOM   2584  CA  MET A 331     -23.672   0.092  21.031  1.00 84.75           C  
ATOM   2585  C   MET A 331     -25.031  -0.267  21.594  1.00 84.75           C  
ATOM   2586  CB  MET A 331     -23.828   1.069  19.859  1.00 84.75           C  
ATOM   2587  O   MET A 331     -25.766  -1.059  21.000  1.00 84.75           O  
ATOM   2588  CG  MET A 331     -24.438   2.400  20.266  1.00 84.75           C  
ATOM   2589  SD  MET A 331     -24.688   3.512  18.828  1.00 84.75           S  
ATOM   2590  CE  MET A 331     -22.984   4.043  18.531  1.00 84.75           C  
ATOM   2591  N   ALA A 332     -25.234   0.282  22.750  1.00 80.94           N  
ATOM   2592  CA  ALA A 332     -26.516   0.019  23.406  1.00 80.94           C  
ATOM   2593  C   ALA A 332     -27.656   0.711  22.672  1.00 80.94           C  
ATOM   2594  CB  ALA A 332     -26.484   0.471  24.859  1.00 80.94           C  
ATOM   2595  O   ALA A 332     -27.578   1.903  22.359  1.00 80.94           O  
ATOM   2596  N   THR A 333     -28.688  -0.047  22.234  1.00 71.50           N  
ATOM   2597  CA  THR A 333     -29.875   0.508  21.594  1.00 71.50           C  
ATOM   2598  C   THR A 333     -31.094   0.360  22.500  1.00 71.50           C  
ATOM   2599  CB  THR A 333     -30.141  -0.172  20.234  1.00 71.50           C  
ATOM   2600  O   THR A 333     -32.188   0.843  22.156  1.00 71.50           O  
ATOM   2601  CG2 THR A 333     -29.000   0.074  19.250  1.00 71.50           C  
ATOM   2602  OG1 THR A 333     -30.297  -1.583  20.438  1.00 71.50           O  
ATOM   2603  N   GLY A 334     -30.797  -0.241  23.609  1.00 64.31           N  
ATOM   2604  CA  GLY A 334     -31.812  -0.475  24.625  1.00 64.31           C  
ATOM   2605  C   GLY A 334     -31.391  -0.029  26.000  1.00 64.31           C  
ATOM   2606  O   GLY A 334     -30.406   0.700  26.156  1.00 64.31           O  
ATOM   2607  N   LEU A 335     -32.156  -0.371  27.047  1.00 66.38           N  
ATOM   2608  CA  LEU A 335     -31.922   0.075  28.422  1.00 66.38           C  
ATOM   2609  C   LEU A 335     -31.047  -0.929  29.172  1.00 66.38           C  
ATOM   2610  CB  LEU A 335     -33.250   0.279  29.156  1.00 66.38           C  
ATOM   2611  O   LEU A 335     -30.828  -2.043  28.688  1.00 66.38           O  
ATOM   2612  CG  LEU A 335     -34.250   1.242  28.516  1.00 66.38           C  
ATOM   2613  CD1 LEU A 335     -35.625   1.093  29.156  1.00 66.38           C  
ATOM   2614  CD2 LEU A 335     -33.750   2.680  28.625  1.00 66.38           C  
ATOM   2615  N   ARG A 336     -30.578  -0.459  30.203  1.00 69.38           N  
ATOM   2616  CA  ARG A 336     -29.875  -1.369  31.094  1.00 69.38           C  
ATOM   2617  C   ARG A 336     -30.797  -2.510  31.547  1.00 69.38           C  
ATOM   2618  CB  ARG A 336     -29.344  -0.616  32.312  1.00 69.38           C  
ATOM   2619  O   ARG A 336     -31.953  -2.287  31.859  1.00 69.38           O  
ATOM   2620  CG  ARG A 336     -28.141   0.257  32.031  1.00 69.38           C  
ATOM   2621  CD  ARG A 336     -27.594   0.915  33.281  1.00 69.38           C  
ATOM   2622  NE  ARG A 336     -26.438   1.743  33.031  1.00 69.38           N  
ATOM   2623  NH1 ARG A 336     -26.062   2.336  35.219  1.00 69.38           N  
ATOM   2624  NH2 ARG A 336     -24.688   3.125  33.562  1.00 69.38           N  
ATOM   2625  CZ  ARG A 336     -25.734   2.398  33.938  1.00 69.38           C  
ATOM   2626  N   ASN A 337     -30.250  -3.793  31.359  1.00 64.19           N  
ATOM   2627  CA  ASN A 337     -31.016  -4.988  31.734  1.00 64.19           C  
ATOM   2628  C   ASN A 337     -30.812  -5.332  33.188  1.00 64.19           C  
ATOM   2629  CB  ASN A 337     -30.609  -6.172  30.844  1.00 64.19           C  
ATOM   2630  O   ASN A 337     -29.688  -5.477  33.656  1.00 64.19           O  
ATOM   2631  CG  ASN A 337     -31.531  -7.359  31.000  1.00 64.19           C  
ATOM   2632  ND2 ASN A 337     -31.109  -8.516  30.500  1.00 64.19           N  
ATOM   2633  OD1 ASN A 337     -32.625  -7.242  31.578  1.00 64.19           O  
ATOM   2634  N   ILE A 338     -31.750  -5.230  34.000  1.00 55.34           N  
ATOM   2635  CA  ILE A 338     -31.703  -5.645  35.406  1.00 55.34           C  
ATOM   2636  C   ILE A 338     -32.438  -6.977  35.562  1.00 55.34           C  
ATOM   2637  CB  ILE A 338     -32.312  -4.574  36.344  1.00 55.34           C  
ATOM   2638  O   ILE A 338     -33.625  -7.074  35.312  1.00 55.34           O  
ATOM   2639  CG1 ILE A 338     -31.625  -3.227  36.125  1.00 55.34           C  
ATOM   2640  CG2 ILE A 338     -32.250  -5.023  37.781  1.00 55.34           C  
ATOM   2641  CD1 ILE A 338     -32.375  -2.051  36.750  1.00 55.34           C  
ATOM   2642  N   PRO A 339     -31.734  -8.133  35.750  1.00 43.59           N  
ATOM   2643  CA  PRO A 339     -32.406  -9.430  35.938  1.00 43.59           C  
ATOM   2644  C   PRO A 339     -33.406  -9.406  37.062  1.00 43.59           C  
ATOM   2645  CB  PRO A 339     -31.234 -10.367  36.250  1.00 43.59           C  
ATOM   2646  O   PRO A 339     -33.250  -8.680  38.031  1.00 43.59           O  
ATOM   2647  CG  PRO A 339     -30.031  -9.477  36.375  1.00 43.59           C  
ATOM   2648  CD  PRO A 339     -30.469  -8.070  36.062  1.00 43.59           C  
ATOM   2649  N   SER A 340     -34.812  -9.641  36.875  1.00 35.94           N  
ATOM   2650  CA  SER A 340     -35.875  -9.883  37.844  1.00 35.94           C  
ATOM   2651  C   SER A 340     -35.375 -10.773  39.000  1.00 35.94           C  
ATOM   2652  CB  SER A 340     -37.094 -10.523  37.188  1.00 35.94           C  
ATOM   2653  O   SER A 340     -34.969 -11.914  38.750  1.00 35.94           O  
ATOM   2654  OG  SER A 340     -36.812 -11.852  36.781  1.00 35.94           O  
ATOM   2655  N   ILE A 341     -34.438 -10.281  39.875  1.00 35.91           N  
ATOM   2656  CA  ILE A 341     -34.094 -11.156  41.000  1.00 35.91           C  
ATOM   2657  C   ILE A 341     -35.000 -10.859  42.188  1.00 35.91           C  
ATOM   2658  CB  ILE A 341     -32.594 -11.008  41.375  1.00 35.91           C  
ATOM   2659  O   ILE A 341     -35.281  -9.695  42.500  1.00 35.91           O  
ATOM   2660  CG1 ILE A 341     -31.703 -11.242  40.156  1.00 35.91           C  
ATOM   2661  CG2 ILE A 341     -32.250 -11.961  42.531  1.00 35.91           C  
ATOM   2662  CD1 ILE A 341     -30.250 -10.852  40.375  1.00 35.91           C  
ATOM   2663  N   GLN A 342     -36.031 -11.695  42.625  1.00 33.91           N  
ATOM   2664  CA  GLN A 342     -36.781 -12.023  43.812  1.00 33.91           C  
ATOM   2665  C   GLN A 342     -36.219 -11.297  45.031  1.00 33.91           C  
ATOM   2666  CB  GLN A 342     -36.781 -13.531  44.062  1.00 33.91           C  
ATOM   2667  O   GLN A 342     -35.000 -11.180  45.188  1.00 33.91           O  
ATOM   2668  CG  GLN A 342     -38.062 -14.227  43.594  1.00 33.91           C  
ATOM   2669  CD  GLN A 342     -38.031 -15.719  43.844  1.00 33.91           C  
ATOM   2670  NE2 GLN A 342     -38.969 -16.438  43.250  1.00 33.91           N  
ATOM   2671  OE1 GLN A 342     -37.219 -16.219  44.625  1.00 33.91           O  
ATOM   2672  N   SER A 343     -36.750 -10.062  45.500  1.00 36.91           N  
ATOM   2673  CA  SER A 343     -36.531  -9.484  46.812  1.00 36.91           C  
ATOM   2674  C   SER A 343     -35.562 -10.328  47.656  1.00 36.91           C  
ATOM   2675  CB  SER A 343     -37.875  -9.336  47.562  1.00 36.91           C  
ATOM   2676  O   SER A 343     -35.656 -11.555  47.656  1.00 36.91           O  
ATOM   2677  OG  SER A 343     -38.375 -10.602  47.938  1.00 36.91           O  
ATOM   2678  N   ARG A 344     -34.125 -10.008  47.656  1.00 34.91           N  
ATOM   2679  CA  ARG A 344     -33.156 -10.719  48.500  1.00 34.91           C  
ATOM   2680  C   ARG A 344     -33.500 -10.594  49.969  1.00 34.91           C  
ATOM   2681  CB  ARG A 344     -31.734 -10.195  48.250  1.00 34.91           C  
ATOM   2682  O   ARG A 344     -32.875 -11.250  50.812  1.00 34.91           O  
ATOM   2683  CG  ARG A 344     -31.172 -10.562  46.875  1.00 34.91           C  
ATOM   2684  CD  ARG A 344     -29.672 -10.398  46.812  1.00 34.91           C  
ATOM   2685  NE  ARG A 344     -29.078 -11.180  45.719  1.00 34.91           N  
ATOM   2686  NH1 ARG A 344     -26.984 -10.234  45.906  1.00 34.91           N  
ATOM   2687  NH2 ARG A 344     -27.391 -11.852  44.344  1.00 34.91           N  
ATOM   2688  CZ  ARG A 344     -27.812 -11.086  45.312  1.00 34.91           C  
ATOM   2689  N   GLY A 345     -34.938 -10.117  50.188  1.00 42.88           N  
ATOM   2690  CA  GLY A 345     -35.406 -10.242  51.562  1.00 42.88           C  
ATOM   2691  C   GLY A 345     -34.312  -9.898  52.594  1.00 42.88           C  
ATOM   2692  O   GLY A 345     -33.312  -9.258  52.250  1.00 42.88           O  
ATOM   2693  N   LEU A 346     -34.406  -9.789  53.750  1.00 35.50           N  
ATOM   2694  CA  LEU A 346     -33.750  -9.523  55.031  1.00 35.50           C  
ATOM   2695  C   LEU A 346     -32.281  -9.953  55.000  1.00 35.50           C  
ATOM   2696  CB  LEU A 346     -34.500 -10.250  56.188  1.00 35.50           C  
ATOM   2697  O   LEU A 346     -31.422  -9.258  55.531  1.00 35.50           O  
ATOM   2698  CG  LEU A 346     -33.969  -9.992  57.594  1.00 35.50           C  
ATOM   2699  CD1 LEU A 346     -34.219  -8.547  58.000  1.00 35.50           C  
ATOM   2700  CD2 LEU A 346     -34.594 -10.953  58.594  1.00 35.50           C  
ATOM   2701  N   PHE A 347     -31.844 -10.867  54.125  1.00 33.62           N  
ATOM   2702  CA  PHE A 347     -30.484 -11.391  54.062  1.00 33.62           C  
ATOM   2703  C   PHE A 347     -29.641 -10.641  53.031  1.00 33.62           C  
ATOM   2704  CB  PHE A 347     -30.484 -12.891  53.750  1.00 33.62           C  
ATOM   2705  O   PHE A 347     -28.453 -10.414  53.250  1.00 33.62           O  
ATOM   2706  CG  PHE A 347     -30.844 -13.758  54.938  1.00 33.62           C  
ATOM   2707  CD1 PHE A 347     -29.906 -14.023  55.938  1.00 33.62           C  
ATOM   2708  CD2 PHE A 347     -32.125 -14.305  55.062  1.00 33.62           C  
ATOM   2709  CE1 PHE A 347     -30.234 -14.820  57.031  1.00 33.62           C  
ATOM   2710  CE2 PHE A 347     -32.438 -15.109  56.125  1.00 33.62           C  
ATOM   2711  CZ  PHE A 347     -31.500 -15.367  57.125  1.00 33.62           C  
ATOM   2712  N   GLY A 348     -30.250  -9.938  52.094  1.00 37.06           N  
ATOM   2713  CA  GLY A 348     -29.719  -9.000  51.125  1.00 37.06           C  
ATOM   2714  C   GLY A 348     -29.547  -7.598  51.688  1.00 37.06           C  
ATOM   2715  O   GLY A 348     -28.562  -6.914  51.344  1.00 37.06           O  
ATOM   2716  N   ALA A 349     -30.328  -7.180  52.656  1.00 35.44           N  
ATOM   2717  CA  ALA A 349     -30.281  -5.949  53.438  1.00 35.44           C  
ATOM   2718  C   ALA A 349     -29.172  -6.023  54.500  1.00 35.44           C  
ATOM   2719  CB  ALA A 349     -31.625  -5.676  54.094  1.00 35.44           C  
ATOM   2720  O   ALA A 349     -28.484  -5.035  54.750  1.00 35.44           O  
ATOM   2721  N   ILE A 350     -28.844  -7.172  54.875  1.00 35.28           N  
ATOM   2722  CA  ILE A 350     -27.828  -7.426  55.906  1.00 35.28           C  
ATOM   2723  C   ILE A 350     -26.453  -7.508  55.250  1.00 35.28           C  
ATOM   2724  CB  ILE A 350     -28.125  -8.727  56.688  1.00 35.28           C  
ATOM   2725  O   ILE A 350     -25.484  -6.930  55.750  1.00 35.28           O  
ATOM   2726  CG1 ILE A 350     -29.422  -8.570  57.500  1.00 35.28           C  
ATOM   2727  CG2 ILE A 350     -26.953  -9.086  57.594  1.00 35.28           C  
ATOM   2728  CD1 ILE A 350     -29.859  -9.852  58.188  1.00 35.28           C  
ATOM   2729  N   ALA A 351     -26.344  -8.016  54.062  1.00 37.16           N  
ATOM   2730  CA  ALA A 351     -25.125  -8.086  53.281  1.00 37.16           C  
ATOM   2731  C   ALA A 351     -24.828  -6.738  52.625  1.00 37.16           C  
ATOM   2732  CB  ALA A 351     -25.250  -9.172  52.219  1.00 37.16           C  
ATOM   2733  O   ALA A 351     -23.672  -6.316  52.531  1.00 37.16           O  
ATOM   2734  N   GLY A 352     -25.797  -5.996  52.312  1.00 39.03           N  
ATOM   2735  CA  GLY A 352     -25.766  -4.645  51.781  1.00 39.03           C  
ATOM   2736  C   GLY A 352     -25.453  -3.592  52.812  1.00 39.03           C  
ATOM   2737  O   GLY A 352     -24.766  -2.607  52.531  1.00 39.03           O  
ATOM   2738  N   PHE A 353     -25.812  -3.789  54.062  1.00 34.09           N  
ATOM   2739  CA  PHE A 353     -25.484  -2.953  55.219  1.00 34.09           C  
ATOM   2740  C   PHE A 353     -24.031  -3.156  55.625  1.00 34.09           C  
ATOM   2741  CB  PHE A 353     -26.406  -3.258  56.406  1.00 34.09           C  
ATOM   2742  O   PHE A 353     -23.328  -2.195  55.969  1.00 34.09           O  
ATOM   2743  CG  PHE A 353     -26.203  -2.354  57.594  1.00 34.09           C  
ATOM   2744  CD1 PHE A 353     -25.516  -2.795  58.688  1.00 34.09           C  
ATOM   2745  CD2 PHE A 353     -26.719  -1.060  57.562  1.00 34.09           C  
ATOM   2746  CE1 PHE A 353     -25.328  -1.959  59.812  1.00 34.09           C  
ATOM   2747  CE2 PHE A 353     -26.531  -0.218  58.656  1.00 34.09           C  
ATOM   2748  CZ  PHE A 353     -25.844  -0.670  59.781  1.00 34.09           C  
ATOM   2749  N   LEU A 354     -23.438  -4.289  55.406  1.00 33.62           N  
ATOM   2750  CA  LEU A 354     -22.047  -4.641  55.719  1.00 33.62           C  
ATOM   2751  C   LEU A 354     -21.094  -4.152  54.656  1.00 33.62           C  
ATOM   2752  CB  LEU A 354     -21.922  -6.152  55.906  1.00 33.62           C  
ATOM   2753  O   LEU A 354     -19.984  -3.709  54.969  1.00 33.62           O  
ATOM   2754  CG  LEU A 354     -22.344  -6.719  57.281  1.00 33.62           C  
ATOM   2755  CD1 LEU A 354     -22.625  -8.211  57.156  1.00 33.62           C  
ATOM   2756  CD2 LEU A 354     -21.250  -6.461  58.312  1.00 33.62           C  
ATOM   2757  N   GLU A 355     -21.547  -3.885  53.438  1.00 36.50           N  
ATOM   2758  CA  GLU A 355     -20.750  -3.520  52.281  1.00 36.50           C  
ATOM   2759  C   GLU A 355     -20.953  -2.049  51.906  1.00 36.50           C  
ATOM   2760  CB  GLU A 355     -21.125  -4.406  51.062  1.00 36.50           C  
ATOM   2761  O   GLU A 355     -20.016  -1.396  51.438  1.00 36.50           O  
ATOM   2762  CG  GLU A 355     -20.484  -5.785  51.125  1.00 36.50           C  
ATOM   2763  CD  GLU A 355     -20.938  -6.688  49.969  1.00 36.50           C  
ATOM   2764  OE1 GLU A 355     -20.547  -7.883  49.969  1.00 36.50           O  
ATOM   2765  OE2 GLU A 355     -21.672  -6.199  49.094  1.00 36.50           O  
ATOM   2766  N   GLY A 356     -21.891  -1.348  52.594  1.00 36.84           N  
ATOM   2767  CA  GLY A 356     -22.078   0.007  52.094  1.00 36.84           C  
ATOM   2768  C   GLY A 356     -23.000   0.845  52.969  1.00 36.84           C  
ATOM   2769  O   GLY A 356     -23.406   1.937  52.562  1.00 36.84           O  
ATOM   2770  N   GLY A 357     -23.141   0.369  54.406  1.00 36.62           N  
ATOM   2771  CA  GLY A 357     -23.953   1.099  55.344  1.00 36.62           C  
ATOM   2772  C   GLY A 357     -25.391   1.228  54.938  1.00 36.62           C  
ATOM   2773  O   GLY A 357     -25.953   0.315  54.312  1.00 36.62           O  
ATOM   2774  N   TRP A 358     -26.266   2.182  55.344  1.00 39.31           N  
ATOM   2775  CA  TRP A 358     -27.703   2.416  55.188  1.00 39.31           C  
ATOM   2776  C   TRP A 358     -28.109   2.391  53.719  1.00 39.31           C  
ATOM   2777  CB  TRP A 358     -28.094   3.754  55.812  1.00 39.31           C  
ATOM   2778  O   TRP A 358     -29.156   1.824  53.375  1.00 39.31           O  
ATOM   2779  CG  TRP A 358     -28.641   3.637  57.219  1.00 39.31           C  
ATOM   2780  CD1 TRP A 358     -28.000   3.963  58.375  1.00 39.31           C  
ATOM   2781  CD2 TRP A 358     -29.938   3.154  57.594  1.00 39.31           C  
ATOM   2782  CE2 TRP A 358     -30.000   3.215  59.000  1.00 39.31           C  
ATOM   2783  CE3 TRP A 358     -31.031   2.676  56.875  1.00 39.31           C  
ATOM   2784  NE1 TRP A 358     -28.812   3.711  59.469  1.00 39.31           N  
ATOM   2785  CH2 TRP A 358     -32.219   2.352  58.969  1.00 39.31           C  
ATOM   2786  CZ2 TRP A 358     -31.141   2.814  59.719  1.00 39.31           C  
ATOM   2787  CZ3 TRP A 358     -32.156   2.277  57.594  1.00 39.31           C  
ATOM   2788  N   THR A 359     -27.234   2.744  52.812  1.00 39.59           N  
ATOM   2789  CA  THR A 359     -27.406   2.701  51.375  1.00 39.59           C  
ATOM   2790  C   THR A 359     -27.156   1.291  50.844  1.00 39.59           C  
ATOM   2791  CB  THR A 359     -26.453   3.686  50.656  1.00 39.59           C  
ATOM   2792  O   THR A 359     -27.828   0.856  49.875  1.00 39.59           O  
ATOM   2793  CG2 THR A 359     -26.812   5.129  50.969  1.00 39.59           C  
ATOM   2794  OG1 THR A 359     -25.109   3.436  51.094  1.00 39.59           O  
ATOM   2795  N   GLY A 360     -26.312   0.505  51.469  1.00 39.56           N  
ATOM   2796  CA  GLY A 360     -26.016  -0.900  51.250  1.00 39.56           C  
ATOM   2797  C   GLY A 360     -27.094  -1.831  51.750  1.00 39.56           C  
ATOM   2798  O   GLY A 360     -27.344  -2.881  51.156  1.00 39.56           O  
ATOM   2799  N   MET A 361     -27.875  -1.372  52.750  1.00 42.75           N  
ATOM   2800  CA  MET A 361     -29.000  -2.082  53.344  1.00 42.75           C  
ATOM   2801  C   MET A 361     -30.234  -1.956  52.469  1.00 42.75           C  
ATOM   2802  CB  MET A 361     -29.297  -1.547  54.750  1.00 42.75           C  
ATOM   2803  O   MET A 361     -30.953  -2.938  52.250  1.00 42.75           O  
ATOM   2804  CG  MET A 361     -30.406  -2.293  55.469  1.00 42.75           C  
ATOM   2805  SD  MET A 361     -30.891  -1.493  57.062  1.00 42.75           S  
ATOM   2806  CE  MET A 361     -31.828  -0.079  56.438  1.00 42.75           C  
ATOM   2807  N   ILE A 362     -30.453  -0.928  51.938  1.00 41.59           N  
ATOM   2808  CA  ILE A 362     -31.547  -0.608  51.031  1.00 41.59           C  
ATOM   2809  C   ILE A 362     -31.266  -1.227  49.656  1.00 41.59           C  
ATOM   2810  CB  ILE A 362     -31.734   0.918  50.906  1.00 41.59           C  
ATOM   2811  O   ILE A 362     -32.156  -1.806  49.062  1.00 41.59           O  
ATOM   2812  CG1 ILE A 362     -32.219   1.512  52.250  1.00 41.59           C  
ATOM   2813  CG2 ILE A 362     -32.719   1.239  49.781  1.00 41.59           C  
ATOM   2814  CD1 ILE A 362     -33.031   2.783  52.094  1.00 41.59           C  
ATOM   2815  N   ASP A 363     -30.031  -1.363  49.344  1.00 48.53           N  
ATOM   2816  CA  ASP A 363     -29.469  -1.973  48.156  1.00 48.53           C  
ATOM   2817  C   ASP A 363     -29.562  -3.496  48.219  1.00 48.53           C  
ATOM   2818  CB  ASP A 363     -28.016  -1.539  47.969  1.00 48.53           C  
ATOM   2819  O   ASP A 363     -29.859  -4.148  47.219  1.00 48.53           O  
ATOM   2820  CG  ASP A 363     -27.875  -0.071  47.594  1.00 48.53           C  
ATOM   2821  OD1 ASP A 363     -28.891   0.560  47.219  1.00 48.53           O  
ATOM   2822  OD2 ASP A 363     -26.750   0.460  47.688  1.00 48.53           O  
ATOM   2823  N   GLY A 364     -29.344  -3.939  49.281  1.00 35.41           N  
ATOM   2824  CA  GLY A 364     -29.422  -5.344  49.656  1.00 35.41           C  
ATOM   2825  C   GLY A 364     -30.844  -5.832  49.844  1.00 35.41           C  
ATOM   2826  O   GLY A 364     -31.172  -6.965  49.500  1.00 35.41           O  
ATOM   2827  N   TRP A 365     -31.766  -4.906  50.188  1.00 37.00           N  
ATOM   2828  CA  TRP A 365     -33.188  -5.160  50.406  1.00 37.00           C  
ATOM   2829  C   TRP A 365     -33.969  -5.043  49.125  1.00 37.00           C  
ATOM   2830  CB  TRP A 365     -33.719  -4.188  51.469  1.00 37.00           C  
ATOM   2831  O   TRP A 365     -34.844  -5.887  48.844  1.00 37.00           O  
ATOM   2832  CG  TRP A 365     -35.094  -4.543  51.969  1.00 37.00           C  
ATOM   2833  CD1 TRP A 365     -36.312  -4.156  51.438  1.00 37.00           C  
ATOM   2834  CD2 TRP A 365     -35.406  -5.359  53.094  1.00 37.00           C  
ATOM   2835  CE2 TRP A 365     -36.812  -5.422  53.188  1.00 37.00           C  
ATOM   2836  CE3 TRP A 365     -34.625  -6.043  54.031  1.00 37.00           C  
ATOM   2837  NE1 TRP A 365     -37.344  -4.680  52.156  1.00 37.00           N  
ATOM   2838  CH2 TRP A 365     -36.688  -6.801  55.094  1.00 37.00           C  
ATOM   2839  CZ2 TRP A 365     -37.469  -6.141  54.188  1.00 37.00           C  
ATOM   2840  CZ3 TRP A 365     -35.281  -6.758  55.031  1.00 37.00           C  
ATOM   2841  N   TYR A 366     -33.500  -4.332  48.219  1.00 37.78           N  
ATOM   2842  CA  TYR A 366     -34.250  -3.986  47.031  1.00 37.78           C  
ATOM   2843  C   TYR A 366     -33.438  -4.328  45.781  1.00 37.78           C  
ATOM   2844  CB  TYR A 366     -34.594  -2.496  47.000  1.00 37.78           C  
ATOM   2845  O   TYR A 366     -33.969  -4.328  44.656  1.00 37.78           O  
ATOM   2846  CG  TYR A 366     -35.625  -2.117  48.062  1.00 37.78           C  
ATOM   2847  CD1 TYR A 366     -36.969  -2.484  47.906  1.00 37.78           C  
ATOM   2848  CD2 TYR A 366     -35.281  -1.389  49.188  1.00 37.78           C  
ATOM   2849  CE1 TYR A 366     -37.906  -2.135  48.875  1.00 37.78           C  
ATOM   2850  CE2 TYR A 366     -36.219  -1.033  50.125  1.00 37.78           C  
ATOM   2851  OH  TYR A 366     -38.469  -1.062  50.906  1.00 37.78           O  
ATOM   2852  CZ  TYR A 366     -37.531  -1.410  49.969  1.00 37.78           C  
ATOM   2853  N   GLY A 367     -32.188  -4.918  45.938  1.00 36.34           N  
ATOM   2854  CA  GLY A 367     -31.422  -5.477  44.844  1.00 36.34           C  
ATOM   2855  C   GLY A 367     -30.984  -4.434  43.812  1.00 36.34           C  
ATOM   2856  O   GLY A 367     -30.609  -4.770  42.688  1.00 36.34           O  
ATOM   2857  N   TYR A 368     -30.953  -2.979  44.125  1.00 41.09           N  
ATOM   2858  CA  TYR A 368     -30.406  -2.043  43.125  1.00 41.09           C  
ATOM   2859  C   TYR A 368     -29.672  -0.901  43.844  1.00 41.09           C  
ATOM   2860  CB  TYR A 368     -31.516  -1.482  42.250  1.00 41.09           C  
ATOM   2861  O   TYR A 368     -30.031  -0.512  44.938  1.00 41.09           O  
ATOM   2862  CG  TYR A 368     -32.219  -2.533  41.406  1.00 41.09           C  
ATOM   2863  CD1 TYR A 368     -31.656  -3.006  40.219  1.00 41.09           C  
ATOM   2864  CD2 TYR A 368     -33.438  -3.053  41.812  1.00 41.09           C  
ATOM   2865  CE1 TYR A 368     -32.312  -3.973  39.469  1.00 41.09           C  
ATOM   2866  CE2 TYR A 368     -34.094  -4.020  41.062  1.00 41.09           C  
ATOM   2867  OH  TYR A 368     -34.156  -5.430  39.125  1.00 41.09           O  
ATOM   2868  CZ  TYR A 368     -33.531  -4.473  39.875  1.00 41.09           C  
ATOM   2869  N   HIS A 369     -28.312  -0.291  43.125  1.00 32.97           N  
ATOM   2870  CA  HIS A 369     -27.531   0.929  43.312  1.00 32.97           C  
ATOM   2871  C   HIS A 369     -27.906   1.985  42.281  1.00 32.97           C  
ATOM   2872  CB  HIS A 369     -26.047   0.627  43.250  1.00 32.97           C  
ATOM   2873  O   HIS A 369     -27.938   1.699  41.062  1.00 32.97           O  
ATOM   2874  CG  HIS A 369     -25.188   1.660  43.906  1.00 32.97           C  
ATOM   2875  CD2 HIS A 369     -24.203   2.441  43.406  1.00 32.97           C  
ATOM   2876  ND1 HIS A 369     -25.312   1.981  45.250  1.00 32.97           N  
ATOM   2877  CE1 HIS A 369     -24.438   2.920  45.562  1.00 32.97           C  
ATOM   2878  NE2 HIS A 369     -23.750   3.217  44.469  1.00 32.97           N  
ATOM   2879  N   HIS A 370     -28.719   3.287  42.562  1.00 37.34           N  
ATOM   2880  CA  HIS A 370     -28.578   4.305  41.531  1.00 37.34           C  
ATOM   2881  C   HIS A 370     -28.016   5.602  42.094  1.00 37.34           C  
ATOM   2882  CB  HIS A 370     -29.922   4.570  40.844  1.00 37.34           C  
ATOM   2883  O   HIS A 370     -28.453   6.062  43.156  1.00 37.34           O  
ATOM   2884  CG  HIS A 370     -31.016   4.941  41.812  1.00 37.34           C  
ATOM   2885  CD2 HIS A 370     -31.672   6.109  42.000  1.00 37.34           C  
ATOM   2886  ND1 HIS A 370     -31.531   4.059  42.719  1.00 37.34           N  
ATOM   2887  CE1 HIS A 370     -32.469   4.664  43.438  1.00 37.34           C  
ATOM   2888  NE2 HIS A 370     -32.562   5.910  43.000  1.00 37.34           N  
ATOM   2889  N   GLN A 371     -26.688   5.969  41.812  1.00 30.53           N  
ATOM   2890  CA  GLN A 371     -26.172   7.328  41.938  1.00 30.53           C  
ATOM   2891  C   GLN A 371     -25.891   7.918  40.562  1.00 30.53           C  
ATOM   2892  CB  GLN A 371     -24.906   7.355  42.781  1.00 30.53           C  
ATOM   2893  O   GLN A 371     -25.250   7.273  39.719  1.00 30.53           O  
ATOM   2894  CG  GLN A 371     -25.172   7.418  44.281  1.00 30.53           C  
ATOM   2895  CD  GLN A 371     -23.891   7.566  45.094  1.00 30.53           C  
ATOM   2896  NE2 GLN A 371     -24.047   7.785  46.406  1.00 30.53           N  
ATOM   2897  OE1 GLN A 371     -22.781   7.484  44.562  1.00 30.53           O  
ATOM   2898  N   ASN A 372     -26.719   8.883  39.969  1.00 31.62           N  
ATOM   2899  CA  ASN A 372     -26.250  10.148  39.406  1.00 31.62           C  
ATOM   2900  C   ASN A 372     -27.359  10.859  38.625  1.00 31.62           C  
ATOM   2901  CB  ASN A 372     -25.031   9.922  38.500  1.00 31.62           C  
ATOM   2902  O   ASN A 372     -28.109  10.219  37.875  1.00 31.62           O  
ATOM   2903  CG  ASN A 372     -23.828   9.453  39.281  1.00 31.62           C  
ATOM   2904  ND2 ASN A 372     -22.922   8.750  38.594  1.00 31.62           N  
ATOM   2905  OD1 ASN A 372     -23.688   9.711  40.469  1.00 31.62           O  
ATOM   2906  N   GLU A 373     -27.844  12.039  39.062  1.00 28.62           N  
ATOM   2907  CA  GLU A 373     -28.250  13.430  38.906  1.00 28.62           C  
ATOM   2908  C   GLU A 373     -27.875  13.961  37.531  1.00 28.62           C  
ATOM   2909  CB  GLU A 373     -27.641  14.297  40.000  1.00 28.62           C  
ATOM   2910  O   GLU A 373     -26.750  13.758  37.062  1.00 28.62           O  
ATOM   2911  CG  GLU A 373     -28.281  14.117  41.375  1.00 28.62           C  
ATOM   2912  CD  GLU A 373     -27.797  15.125  42.406  1.00 28.62           C  
ATOM   2913  OE1 GLU A 373     -28.297  15.109  43.562  1.00 28.62           O  
ATOM   2914  OE2 GLU A 373     -26.891  15.930  42.062  1.00 28.62           O  
ATOM   2915  N   GLN A 374     -28.797  13.938  36.500  1.00 27.03           N  
ATOM   2916  CA  GLN A 374     -29.266  14.992  35.625  1.00 27.03           C  
ATOM   2917  C   GLN A 374     -29.250  14.531  34.156  1.00 27.03           C  
ATOM   2918  CB  GLN A 374     -28.422  16.250  35.781  1.00 27.03           C  
ATOM   2919  O   GLN A 374     -28.234  14.031  33.688  1.00 27.03           O  
ATOM   2920  CG  GLN A 374     -28.750  17.062  37.031  1.00 27.03           C  
ATOM   2921  CD  GLN A 374     -27.922  18.328  37.156  1.00 27.03           C  
ATOM   2922  NE2 GLN A 374     -28.250  19.172  38.125  1.00 27.03           N  
ATOM   2923  OE1 GLN A 374     -26.984  18.531  36.375  1.00 27.03           O  
ATOM   2924  N   GLY A 375     -30.453  14.172  33.469  1.00 29.02           N  
ATOM   2925  CA  GLY A 375     -30.531  14.492  32.031  1.00 29.02           C  
ATOM   2926  C   GLY A 375     -31.812  14.016  31.375  1.00 29.02           C  
ATOM   2927  O   GLY A 375     -32.375  12.984  31.766  1.00 29.02           O  
ATOM   2928  N   SER A 376     -32.781  14.922  30.922  1.00 24.62           N  
ATOM   2929  CA  SER A 376     -34.094  15.031  30.297  1.00 24.62           C  
ATOM   2930  C   SER A 376     -34.094  14.492  28.875  1.00 24.62           C  
ATOM   2931  CB  SER A 376     -34.562  16.484  30.297  1.00 24.62           C  
ATOM   2932  O   SER A 376     -33.312  14.945  28.031  1.00 24.62           O  
ATOM   2933  OG  SER A 376     -33.750  17.281  29.438  1.00 24.62           O  
ATOM   2934  N   GLY A 377     -34.250  12.938  28.516  1.00 28.69           N  
ATOM   2935  CA  GLY A 377     -34.625  12.672  27.141  1.00 28.69           C  
ATOM   2936  C   GLY A 377     -35.125  11.258  26.906  1.00 28.69           C  
ATOM   2937  O   GLY A 377     -34.906  10.383  27.750  1.00 28.69           O  
ATOM   2938  N   TYR A 378     -36.344  10.844  26.094  1.00 29.00           N  
ATOM   2939  CA  TYR A 378     -37.250   9.812  25.609  1.00 29.00           C  
ATOM   2940  C   TYR A 378     -36.469   8.586  25.125  1.00 29.00           C  
ATOM   2941  CB  TYR A 378     -38.125  10.352  24.484  1.00 29.00           C  
ATOM   2942  O   TYR A 378     -35.344   8.703  24.641  1.00 29.00           O  
ATOM   2943  CG  TYR A 378     -39.156  11.367  24.938  1.00 29.00           C  
ATOM   2944  CD1 TYR A 378     -40.375  10.961  25.422  1.00 29.00           C  
ATOM   2945  CD2 TYR A 378     -38.875  12.727  24.875  1.00 29.00           C  
ATOM   2946  CE1 TYR A 378     -41.344  11.898  25.844  1.00 29.00           C  
ATOM   2947  CE2 TYR A 378     -39.812  13.672  25.297  1.00 29.00           C  
ATOM   2948  OH  TYR A 378     -41.969  14.172  26.188  1.00 29.00           O  
ATOM   2949  CZ  TYR A 378     -41.031  13.242  25.781  1.00 29.00           C  
ATOM   2950  N   ALA A 379     -36.688   7.285  25.516  1.00 36.78           N  
ATOM   2951  CA  ALA A 379     -36.312   5.922  25.141  1.00 36.78           C  
ATOM   2952  C   ALA A 379     -36.062   5.820  23.641  1.00 36.78           C  
ATOM   2953  CB  ALA A 379     -37.406   4.941  25.562  1.00 36.78           C  
ATOM   2954  O   ALA A 379     -36.719   6.473  22.844  1.00 36.78           O  
ATOM   2955  N   ALA A 380     -34.781   5.324  23.125  1.00 40.03           N  
ATOM   2956  CA  ALA A 380     -34.188   5.207  21.797  1.00 40.03           C  
ATOM   2957  C   ALA A 380     -35.031   4.320  20.891  1.00 40.03           C  
ATOM   2958  CB  ALA A 380     -32.781   4.656  21.891  1.00 40.03           C  
ATOM   2959  O   ALA A 380     -35.375   3.184  21.266  1.00 40.03           O  
ATOM   2960  N   ASP A 381     -35.969   4.777  20.125  1.00 38.84           N  
ATOM   2961  CA  ASP A 381     -36.688   4.184  19.000  1.00 38.84           C  
ATOM   2962  C   ASP A 381     -35.781   4.043  17.781  1.00 38.84           C  
ATOM   2963  CB  ASP A 381     -37.906   5.023  18.641  1.00 38.84           C  
ATOM   2964  O   ASP A 381     -34.625   4.535  17.797  1.00 38.84           O  
ATOM   2965  CG  ASP A 381     -37.562   6.359  18.016  1.00 38.84           C  
ATOM   2966  OD1 ASP A 381     -36.375   6.777  18.094  1.00 38.84           O  
ATOM   2967  OD2 ASP A 381     -38.469   7.004  17.438  1.00 38.84           O  
ATOM   2968  N   GLN A 382     -35.875   2.955  16.859  1.00 43.59           N  
ATOM   2969  CA  GLN A 382     -35.094   2.574  15.672  1.00 43.59           C  
ATOM   2970  C   GLN A 382     -34.562   3.805  14.953  1.00 43.59           C  
ATOM   2971  CB  GLN A 382     -35.969   1.748  14.719  1.00 43.59           C  
ATOM   2972  O   GLN A 382     -33.406   3.809  14.500  1.00 43.59           O  
ATOM   2973  CG  GLN A 382     -35.188   1.092  13.586  1.00 43.59           C  
ATOM   2974  CD  GLN A 382     -36.062   0.267  12.664  1.00 43.59           C  
ATOM   2975  NE2 GLN A 382     -35.438  -0.448  11.734  1.00 43.59           N  
ATOM   2976  OE1 GLN A 382     -37.281   0.272  12.789  1.00 43.59           O  
ATOM   2977  N   LYS A 383     -35.219   4.934  14.891  1.00 48.62           N  
ATOM   2978  CA  LYS A 383     -34.875   6.172  14.211  1.00 48.62           C  
ATOM   2979  C   LYS A 383     -33.844   6.961  15.008  1.00 48.62           C  
ATOM   2980  CB  LYS A 383     -36.094   7.035  13.969  1.00 48.62           C  
ATOM   2981  O   LYS A 383     -32.875   7.496  14.438  1.00 48.62           O  
ATOM   2982  CG  LYS A 383     -35.875   8.211  13.039  1.00 48.62           C  
ATOM   2983  CD  LYS A 383     -37.156   8.961  12.734  1.00 48.62           C  
ATOM   2984  CE  LYS A 383     -36.938  10.156  11.820  1.00 48.62           C  
ATOM   2985  NZ  LYS A 383     -38.188  10.875  11.508  1.00 48.62           N  
ATOM   2986  N   SER A 384     -33.906   7.023  16.297  1.00 46.59           N  
ATOM   2987  CA  SER A 384     -33.000   7.703  17.203  1.00 46.59           C  
ATOM   2988  C   SER A 384     -31.656   6.961  17.281  1.00 46.59           C  
ATOM   2989  CB  SER A 384     -33.594   7.836  18.594  1.00 46.59           C  
ATOM   2990  O   SER A 384     -30.594   7.586  17.328  1.00 46.59           O  
ATOM   2991  OG  SER A 384     -32.688   8.500  19.469  1.00 46.59           O  
ATOM   2992  N   THR A 385     -31.734   5.668  17.172  1.00 47.84           N  
ATOM   2993  CA  THR A 385     -30.562   4.793  17.109  1.00 47.84           C  
ATOM   2994  C   THR A 385     -29.797   4.996  15.812  1.00 47.84           C  
ATOM   2995  CB  THR A 385     -30.969   3.312  17.250  1.00 47.84           C  
ATOM   2996  O   THR A 385     -28.578   5.074  15.812  1.00 47.84           O  
ATOM   2997  CG2 THR A 385     -29.750   2.408  17.266  1.00 47.84           C  
ATOM   2998  OG1 THR A 385     -31.703   3.135  18.469  1.00 47.84           O  
ATOM   2999  N   GLN A 386     -30.438   5.094  14.758  1.00 52.31           N  
ATOM   3000  CA  GLN A 386     -29.812   5.363  13.469  1.00 52.31           C  
ATOM   3001  C   GLN A 386     -29.203   6.766  13.430  1.00 52.31           C  
ATOM   3002  CB  GLN A 386     -30.828   5.199  12.344  1.00 52.31           C  
ATOM   3003  O   GLN A 386     -28.156   6.973  12.828  1.00 52.31           O  
ATOM   3004  CG  GLN A 386     -30.219   5.145  10.953  1.00 52.31           C  
ATOM   3005  CD  GLN A 386     -29.219   4.004  10.797  1.00 52.31           C  
ATOM   3006  NE2 GLN A 386     -28.031   4.320  10.305  1.00 52.31           N  
ATOM   3007  OE1 GLN A 386     -29.531   2.852  11.117  1.00 52.31           O  
ATOM   3008  N   ASN A 387     -29.844   7.723  14.094  1.00 58.94           N  
ATOM   3009  CA  ASN A 387     -29.328   9.086  14.203  1.00 58.94           C  
ATOM   3010  C   ASN A 387     -28.047   9.133  15.023  1.00 58.94           C  
ATOM   3011  CB  ASN A 387     -30.391  10.008  14.820  1.00 58.94           C  
ATOM   3012  O   ASN A 387     -27.125   9.891  14.703  1.00 58.94           O  
ATOM   3013  CG  ASN A 387     -31.500  10.344  13.844  1.00 58.94           C  
ATOM   3014  ND2 ASN A 387     -32.625  10.836  14.375  1.00 58.94           N  
ATOM   3015  OD1 ASN A 387     -31.375  10.148  12.633  1.00 58.94           O  
ATOM   3016  N   ALA A 388     -28.047   8.359  16.078  1.00 51.34           N  
ATOM   3017  CA  ALA A 388     -26.844   8.227  16.891  1.00 51.34           C  
ATOM   3018  C   ALA A 388     -25.719   7.559  16.109  1.00 51.34           C  
ATOM   3019  CB  ALA A 388     -27.156   7.438  18.156  1.00 51.34           C  
ATOM   3020  O   ALA A 388     -24.562   7.988  16.188  1.00 51.34           O  
ATOM   3021  N   ILE A 389     -26.062   6.531  15.375  1.00 56.56           N  
ATOM   3022  CA  ILE A 389     -25.094   5.836  14.523  1.00 56.56           C  
ATOM   3023  C   ILE A 389     -24.578   6.789  13.445  1.00 56.56           C  
ATOM   3024  CB  ILE A 389     -25.719   4.582  13.875  1.00 56.56           C  
ATOM   3025  O   ILE A 389     -23.375   6.859  13.203  1.00 56.56           O  
ATOM   3026  CG1 ILE A 389     -26.016   3.521  14.938  1.00 56.56           C  
ATOM   3027  CG2 ILE A 389     -24.797   4.020  12.789  1.00 56.56           C  
ATOM   3028  CD1 ILE A 389     -26.766   2.303  14.406  1.00 56.56           C  
ATOM   3029  N   ASP A 390     -25.469   7.500  12.828  1.00 60.88           N  
ATOM   3030  CA  ASP A 390     -25.125   8.500  11.828  1.00 60.88           C  
ATOM   3031  C   ASP A 390     -24.250   9.602  12.430  1.00 60.88           C  
ATOM   3032  CB  ASP A 390     -26.375   9.102  11.195  1.00 60.88           C  
ATOM   3033  O   ASP A 390     -23.328  10.102  11.781  1.00 60.88           O  
ATOM   3034  CG  ASP A 390     -27.109   8.125  10.289  1.00 60.88           C  
ATOM   3035  OD1 ASP A 390     -26.516   7.098   9.891  1.00 60.88           O  
ATOM   3036  OD2 ASP A 390     -28.281   8.398   9.961  1.00 60.88           O  
ATOM   3037  N   GLY A 391     -24.625  10.070  13.695  1.00 58.56           N  
ATOM   3038  CA  GLY A 391     -23.828  11.039  14.422  1.00 58.56           C  
ATOM   3039  C   GLY A 391     -22.406  10.578  14.664  1.00 58.56           C  
ATOM   3040  O   GLY A 391     -21.469  11.359  14.531  1.00 58.56           O  
ATOM   3041  N   ILE A 392     -22.250   9.312  15.016  1.00 55.41           N  
ATOM   3042  CA  ILE A 392     -20.953   8.680  15.227  1.00 55.41           C  
ATOM   3043  C   ILE A 392     -20.188   8.641  13.906  1.00 55.41           C  
ATOM   3044  CB  ILE A 392     -21.109   7.250  15.797  1.00 55.41           C  
ATOM   3045  O   ILE A 392     -19.000   8.969  13.867  1.00 55.41           O  
ATOM   3046  CG1 ILE A 392     -21.656   7.309  17.234  1.00 55.41           C  
ATOM   3047  CG2 ILE A 392     -19.766   6.508  15.758  1.00 55.41           C  
ATOM   3048  CD1 ILE A 392     -22.016   5.945  17.812  1.00 55.41           C  
ATOM   3049  N   THR A 393     -20.906   8.219  12.867  1.00 54.75           N  
ATOM   3050  CA  THR A 393     -20.312   8.156  11.531  1.00 54.75           C  
ATOM   3051  C   THR A 393     -19.828   9.523  11.094  1.00 54.75           C  
ATOM   3052  CB  THR A 393     -21.312   7.609  10.500  1.00 54.75           C  
ATOM   3053  O   THR A 393     -18.703   9.656  10.586  1.00 54.75           O  
ATOM   3054  CG2 THR A 393     -20.688   7.535   9.109  1.00 54.75           C  
ATOM   3055  OG1 THR A 393     -21.734   6.297  10.891  1.00 54.75           O  
ATOM   3056  N   ASN A 394     -20.594  10.562  11.297  1.00 59.88           N  
ATOM   3057  CA  ASN A 394     -20.266  11.938  10.914  1.00 59.88           C  
ATOM   3058  C   ASN A 394     -19.125  12.484  11.758  1.00 59.88           C  
ATOM   3059  CB  ASN A 394     -21.500  12.844  11.031  1.00 59.88           C  
ATOM   3060  O   ASN A 394     -18.234  13.164  11.242  1.00 59.88           O  
ATOM   3061  CG  ASN A 394     -22.516  12.586   9.938  1.00 59.88           C  
ATOM   3062  ND2 ASN A 394     -23.766  12.961  10.195  1.00 59.88           N  
ATOM   3063  OD1 ASN A 394     -22.188  12.055   8.875  1.00 59.88           O  
ATOM   3064  N   LYS A 395     -19.156  12.250  13.062  1.00 59.31           N  
ATOM   3065  CA  LYS A 395     -18.094  12.680  13.984  1.00 59.31           C  
ATOM   3066  C   LYS A 395     -16.781  11.961  13.688  1.00 59.31           C  
ATOM   3067  CB  LYS A 395     -18.531  12.438  15.430  1.00 59.31           C  
ATOM   3068  O   LYS A 395     -15.719  12.570  13.727  1.00 59.31           O  
ATOM   3069  CG  LYS A 395     -19.469  13.500  15.984  1.00 59.31           C  
ATOM   3070  CD  LYS A 395     -19.828  13.211  17.438  1.00 59.31           C  
ATOM   3071  CE  LYS A 395     -20.953  14.117  17.922  1.00 59.31           C  
ATOM   3072  NZ  LYS A 395     -20.453  15.180  18.844  1.00 59.31           N  
ATOM   3073  N   VAL A 396     -16.906  10.750  13.352  1.00 53.41           N  
ATOM   3074  CA  VAL A 396     -15.773   9.922  12.969  1.00 53.41           C  
ATOM   3075  C   VAL A 396     -15.156  10.453  11.680  1.00 53.41           C  
ATOM   3076  CB  VAL A 396     -16.188   8.438  12.789  1.00 53.41           C  
ATOM   3077  O   VAL A 396     -13.930  10.570  11.570  1.00 53.41           O  
ATOM   3078  CG1 VAL A 396     -15.062   7.645  12.125  1.00 53.41           C  
ATOM   3079  CG2 VAL A 396     -16.562   7.828  14.141  1.00 53.41           C  
ATOM   3080  N   ASN A 397     -16.031  10.734  10.719  1.00 57.75           N  
ATOM   3081  CA  ASN A 397     -15.562  11.266   9.438  1.00 57.75           C  
ATOM   3082  C   ASN A 397     -14.859  12.602   9.609  1.00 57.75           C  
ATOM   3083  CB  ASN A 397     -16.734  11.398   8.461  1.00 57.75           C  
ATOM   3084  O   ASN A 397     -13.867  12.883   8.938  1.00 57.75           O  
ATOM   3085  CG  ASN A 397     -17.203  10.062   7.922  1.00 57.75           C  
ATOM   3086  ND2 ASN A 397     -18.453  10.008   7.473  1.00 57.75           N  
ATOM   3087  OD1 ASN A 397     -16.453   9.086   7.910  1.00 57.75           O  
ATOM   3088  N   SER A 398     -15.305  13.469  10.531  1.00 58.69           N  
ATOM   3089  CA  SER A 398     -14.719  14.773  10.820  1.00 58.69           C  
ATOM   3090  C   SER A 398     -13.375  14.633  11.523  1.00 58.69           C  
ATOM   3091  CB  SER A 398     -15.672  15.609  11.672  1.00 58.69           C  
ATOM   3092  O   SER A 398     -12.430  15.352  11.211  1.00 58.69           O  
ATOM   3093  OG  SER A 398     -15.734  15.102  13.000  1.00 58.69           O  
ATOM   3094  N   ILE A 399     -13.258  13.797  12.469  1.00 51.78           N  
ATOM   3095  CA  ILE A 399     -12.039  13.547  13.234  1.00 51.78           C  
ATOM   3096  C   ILE A 399     -10.992  12.898  12.328  1.00 51.78           C  
ATOM   3097  CB  ILE A 399     -12.312  12.656  14.461  1.00 51.78           C  
ATOM   3098  O   ILE A 399      -9.805  13.234  12.398  1.00 51.78           O  
ATOM   3099  CG1 ILE A 399     -13.195  13.398  15.469  1.00 51.78           C  
ATOM   3100  CG2 ILE A 399     -11.000  12.211  15.109  1.00 51.78           C  
ATOM   3101  CD1 ILE A 399     -13.672  12.531  16.625  1.00 51.78           C  
ATOM   3102  N   ILE A 400     -11.320  12.172  11.445  1.00 53.94           N  
ATOM   3103  CA  ILE A 400     -10.477  11.445  10.508  1.00 53.94           C  
ATOM   3104  C   ILE A 400      -9.891  12.414   9.484  1.00 53.94           C  
ATOM   3105  CB  ILE A 400     -11.266  10.320   9.797  1.00 53.94           C  
ATOM   3106  O   ILE A 400      -8.711  12.312   9.133  1.00 53.94           O  
ATOM   3107  CG1 ILE A 400     -11.594   9.195  10.773  1.00 53.94           C  
ATOM   3108  CG2 ILE A 400     -10.477   9.789   8.594  1.00 53.94           C  
ATOM   3109  CD1 ILE A 400     -12.516   8.125  10.203  1.00 53.94           C  
ATOM   3110  N   GLU A 401     -10.758  13.117   8.930  1.00 54.62           N  
ATOM   3111  CA  GLU A 401     -10.305  14.133   7.980  1.00 54.62           C  
ATOM   3112  C   GLU A 401      -9.195  14.992   8.578  1.00 54.62           C  
ATOM   3113  CB  GLU A 401     -11.469  15.016   7.531  1.00 54.62           C  
ATOM   3114  O   GLU A 401      -8.219  15.312   7.898  1.00 54.62           O  
ATOM   3115  CG  GLU A 401     -12.273  14.438   6.375  1.00 54.62           C  
ATOM   3116  CD  GLU A 401     -13.367  15.359   5.879  1.00 54.62           C  
ATOM   3117  OE1 GLU A 401     -14.109  14.984   4.941  1.00 54.62           O  
ATOM   3118  OE2 GLU A 401     -13.492  16.484   6.434  1.00 54.62           O  
ATOM   3119  N   LYS A 402      -9.305  15.242   9.789  1.00 53.91           N  
ATOM   3120  CA  LYS A 402      -8.344  16.062  10.500  1.00 53.91           C  
ATOM   3121  C   LYS A 402      -7.074  15.281  10.828  1.00 53.91           C  
ATOM   3122  CB  LYS A 402      -8.953  16.641  11.781  1.00 53.91           C  
ATOM   3123  O   LYS A 402      -5.965  15.812  10.727  1.00 53.91           O  
ATOM   3124  CG  LYS A 402      -9.805  17.875  11.562  1.00 53.91           C  
ATOM   3125  CD  LYS A 402     -10.367  18.406  12.875  1.00 53.91           C  
ATOM   3126  CE  LYS A 402     -11.359  19.531  12.648  1.00 53.91           C  
ATOM   3127  NZ  LYS A 402     -11.766  20.188  13.930  1.00 53.91           N  
ATOM   3128  N   MET A 403      -7.227  14.008  11.078  1.00 49.69           N  
ATOM   3129  CA  MET A 403      -6.121  13.109  11.422  1.00 49.69           C  
ATOM   3130  C   MET A 403      -5.395  12.648  10.164  1.00 49.69           C  
ATOM   3131  CB  MET A 403      -6.629  11.906  12.211  1.00 49.69           C  
ATOM   3132  O   MET A 403      -4.172  12.500  10.172  1.00 49.69           O  
ATOM   3133  CG  MET A 403      -6.895  12.203  13.680  1.00 49.69           C  
ATOM   3134  SD  MET A 403      -7.168  10.680  14.672  1.00 49.69           S  
ATOM   3135  CE  MET A 403      -8.094   9.688  13.469  1.00 49.69           C  
ATOM   3136  N   ASN A 404      -6.078  12.312   9.039  1.00 52.91           N  
ATOM   3137  CA  ASN A 404      -5.539  11.891   7.750  1.00 52.91           C  
ATOM   3138  C   ASN A 404      -4.645  12.961   7.141  1.00 52.91           C  
ATOM   3139  CB  ASN A 404      -6.668  11.531   6.785  1.00 52.91           C  
ATOM   3140  O   ASN A 404      -3.607  12.656   6.547  1.00 52.91           O  
ATOM   3141  CG  ASN A 404      -7.168  10.109   6.977  1.00 52.91           C  
ATOM   3142  ND2 ASN A 404      -8.320   9.805   6.391  1.00 52.91           N  
ATOM   3143  OD1 ASN A 404      -6.527   9.297   7.645  1.00 52.91           O  
ATOM   3144  N   THR A 405      -4.941  14.242   7.227  1.00 56.97           N  
ATOM   3145  CA  THR A 405      -4.121  15.344   6.730  1.00 56.97           C  
ATOM   3146  C   THR A 405      -2.779  15.383   7.461  1.00 56.97           C  
ATOM   3147  CB  THR A 405      -4.844  16.688   6.895  1.00 56.97           C  
ATOM   3148  O   THR A 405      -1.734  15.570   6.832  1.00 56.97           O  
ATOM   3149  CG2 THR A 405      -4.109  17.797   6.145  1.00 56.97           C  
ATOM   3150  OG1 THR A 405      -6.176  16.578   6.379  1.00 56.97           O  
ATOM   3151  N   GLN A 406      -2.773  15.164   8.703  1.00 49.06           N  
ATOM   3152  CA  GLN A 406      -1.576  15.227   9.531  1.00 49.06           C  
ATOM   3153  C   GLN A 406      -0.736  13.961   9.383  1.00 49.06           C  
ATOM   3154  CB  GLN A 406      -1.952  15.430  11.000  1.00 49.06           C  
ATOM   3155  O   GLN A 406       0.495  14.023   9.344  1.00 49.06           O  
ATOM   3156  CG  GLN A 406      -2.613  16.766  11.289  1.00 49.06           C  
ATOM   3157  CD  GLN A 406      -1.632  17.922  11.250  1.00 49.06           C  
ATOM   3158  NE2 GLN A 406      -2.146  19.141  11.047  1.00 49.06           N  
ATOM   3159  OE1 GLN A 406      -0.422  17.734  11.406  1.00 49.06           O  
ATOM   3160  N   PHE A 407      -1.406  12.852   9.102  1.00 51.47           N  
ATOM   3161  CA  PHE A 407      -0.772  11.539   8.984  1.00 51.47           C  
ATOM   3162  C   PHE A 407      -0.184  11.344   7.598  1.00 51.47           C  
ATOM   3163  CB  PHE A 407      -1.776  10.430   9.297  1.00 51.47           C  
ATOM   3164  O   PHE A 407       0.889  10.758   7.449  1.00 51.47           O  
ATOM   3165  CG  PHE A 407      -2.086  10.281  10.766  1.00 51.47           C  
ATOM   3166  CD1 PHE A 407      -1.066  10.078  11.688  1.00 51.47           C  
ATOM   3167  CD2 PHE A 407      -3.396  10.336  11.219  1.00 51.47           C  
ATOM   3168  CE1 PHE A 407      -1.350   9.938  13.039  1.00 51.47           C  
ATOM   3169  CE2 PHE A 407      -3.688  10.203  12.570  1.00 51.47           C  
ATOM   3170  CZ  PHE A 407      -2.662  10.000  13.484  1.00 51.47           C  
ATOM   3171  N   THR A 408      -0.949  11.773   6.562  1.00 49.94           N  
ATOM   3172  CA  THR A 408      -0.477  11.789   5.184  1.00 49.94           C  
ATOM   3173  C   THR A 408       0.778  12.641   5.047  1.00 49.94           C  
ATOM   3174  CB  THR A 408      -1.563  12.305   4.227  1.00 49.94           C  
ATOM   3175  O   THR A 408       1.713  12.273   4.332  1.00 49.94           O  
ATOM   3176  CG2 THR A 408      -1.107  12.219   2.773  1.00 49.94           C  
ATOM   3177  OG1 THR A 408      -2.754  11.523   4.391  1.00 49.94           O  
ATOM   3178  N   ALA A 409       0.880  13.680   5.738  1.00 50.34           N  
ATOM   3179  CA  ALA A 409       2.039  14.570   5.777  1.00 50.34           C  
ATOM   3180  C   ALA A 409       3.225  13.891   6.461  1.00 50.34           C  
ATOM   3181  CB  ALA A 409       1.686  15.867   6.488  1.00 50.34           C  
ATOM   3182  O   ALA A 409       4.359  13.992   5.988  1.00 50.34           O  
ATOM   3183  N   VAL A 410       2.969  13.141   7.473  1.00 49.78           N  
ATOM   3184  CA  VAL A 410       3.977  12.422   8.242  1.00 49.78           C  
ATOM   3185  C   VAL A 410       4.414  11.172   7.484  1.00 49.78           C  
ATOM   3186  CB  VAL A 410       3.453  12.039   9.648  1.00 49.78           C  
ATOM   3187  O   VAL A 410       5.602  10.844   7.449  1.00 49.78           O  
ATOM   3188  CG1 VAL A 410       4.453  11.141  10.367  1.00 49.78           C  
ATOM   3189  CG2 VAL A 410       3.166  13.297  10.469  1.00 49.78           C  
ATOM   3190  N   GLY A 411       3.398  10.414   6.918  1.00 47.78           N  
ATOM   3191  CA  GLY A 411       3.680   9.273   6.055  1.00 47.78           C  
ATOM   3192  C   GLY A 411       4.531   9.641   4.852  1.00 47.78           C  
ATOM   3193  O   GLY A 411       5.434   8.891   4.473  1.00 47.78           O  
ATOM   3194  N   LYS A 412       4.324  10.812   4.145  1.00 49.75           N  
ATOM   3195  CA  LYS A 412       5.074  11.344   3.014  1.00 49.75           C  
ATOM   3196  C   LYS A 412       6.504  11.695   3.416  1.00 49.75           C  
ATOM   3197  CB  LYS A 412       4.375  12.578   2.441  1.00 49.75           C  
ATOM   3198  O   LYS A 412       7.445  11.445   2.662  1.00 49.75           O  
ATOM   3199  CG  LYS A 412       4.938  13.047   1.104  1.00 49.75           C  
ATOM   3200  CD  LYS A 412       4.184  14.258   0.574  1.00 49.75           C  
ATOM   3201  CE  LYS A 412       4.801  14.781  -0.716  1.00 49.75           C  
ATOM   3202  NZ  LYS A 412       4.082  15.984  -1.227  1.00 49.75           N  
ATOM   3203  N   GLU A 413       6.785  12.102   4.574  1.00 51.56           N  
ATOM   3204  CA  GLU A 413       8.086  12.477   5.113  1.00 51.56           C  
ATOM   3205  C   GLU A 413       8.914  11.242   5.469  1.00 51.56           C  
ATOM   3206  CB  GLU A 413       7.922  13.367   6.344  1.00 51.56           C  
ATOM   3207  O   GLU A 413      10.125  11.211   5.246  1.00 51.56           O  
ATOM   3208  CG  GLU A 413       7.453  14.781   6.020  1.00 51.56           C  
ATOM   3209  CD  GLU A 413       8.531  15.641   5.375  1.00 51.56           C  
ATOM   3210  OE1 GLU A 413       8.203  16.719   4.836  1.00 51.56           O  
ATOM   3211  OE2 GLU A 413       9.711  15.227   5.406  1.00 51.56           O  
ATOM   3212  N   PHE A 414       8.328  10.195   5.836  1.00 50.69           N  
ATOM   3213  CA  PHE A 414       8.969   8.969   6.281  1.00 50.69           C  
ATOM   3214  C   PHE A 414       9.289   8.062   5.098  1.00 50.69           C  
ATOM   3215  CB  PHE A 414       8.078   8.227   7.281  1.00 50.69           C  
ATOM   3216  O   PHE A 414      10.273   7.320   5.117  1.00 50.69           O  
ATOM   3217  CG  PHE A 414       8.094   8.820   8.664  1.00 50.69           C  
ATOM   3218  CD1 PHE A 414       9.227   8.727   9.461  1.00 50.69           C  
ATOM   3219  CD2 PHE A 414       6.973   9.469   9.164  1.00 50.69           C  
ATOM   3220  CE1 PHE A 414       9.242   9.273  10.742  1.00 50.69           C  
ATOM   3221  CE2 PHE A 414       6.980  10.023  10.445  1.00 50.69           C  
ATOM   3222  CZ  PHE A 414       8.117   9.922  11.234  1.00 50.69           C  
ATOM   3223  N   SER A 415       8.484   8.062   3.984  1.00 45.00           N  
ATOM   3224  CA  SER A 415       8.711   7.363   2.723  1.00 45.00           C  
ATOM   3225  C   SER A 415       9.945   7.902   2.008  1.00 45.00           C  
ATOM   3226  CB  SER A 415       7.484   7.492   1.812  1.00 45.00           C  
ATOM   3227  O   SER A 415      10.633   7.160   1.304  1.00 45.00           O  
ATOM   3228  OG  SER A 415       7.418   8.781   1.235  1.00 45.00           O  
ATOM   3229  N   GLN A 416      10.438   9.109   2.213  1.00 51.09           N  
ATOM   3230  CA  GLN A 416      11.617   9.766   1.657  1.00 51.09           C  
ATOM   3231  C   GLN A 416      12.883   9.320   2.375  1.00 51.09           C  
ATOM   3232  CB  GLN A 416      11.477  11.289   1.742  1.00 51.09           C  
ATOM   3233  O   GLN A 416      13.953   9.234   1.765  1.00 51.09           O  
ATOM   3234  CG  GLN A 416      10.547  11.883   0.688  1.00 51.09           C  
ATOM   3235  CD  GLN A 416      10.383  13.383   0.827  1.00 51.09           C  
ATOM   3236  NE2 GLN A 416       9.656  13.984  -0.104  1.00 51.09           N  
ATOM   3237  OE1 GLN A 416      10.914  13.992   1.764  1.00 51.09           O  
ATOM   3238  N   LEU A 417      12.852   8.500   3.471  1.00 51.97           N  
ATOM   3239  CA  LEU A 417      14.039   8.086   4.207  1.00 51.97           C  
ATOM   3240  C   LEU A 417      14.180   6.570   4.207  1.00 51.97           C  
ATOM   3241  CB  LEU A 417      13.984   8.609   5.648  1.00 51.97           C  
ATOM   3242  O   LEU A 417      14.375   5.961   5.262  1.00 51.97           O  
ATOM   3243  CG  LEU A 417      14.391  10.070   5.859  1.00 51.97           C  
ATOM   3244  CD1 LEU A 417      13.641  10.664   7.043  1.00 51.97           C  
ATOM   3245  CD2 LEU A 417      15.898  10.172   6.070  1.00 51.97           C  
ATOM   3246  N   GLU A 418      14.305   5.645   3.180  1.00 45.41           N  
ATOM   3247  CA  GLU A 418      14.039   4.297   2.684  1.00 45.41           C  
ATOM   3248  C   GLU A 418      15.203   3.355   2.998  1.00 45.41           C  
ATOM   3249  CB  GLU A 418      13.781   4.320   1.175  1.00 45.41           C  
ATOM   3250  O   GLU A 418      14.992   2.176   3.287  1.00 45.41           O  
ATOM   3251  CG  GLU A 418      12.922   3.162   0.681  1.00 45.41           C  
ATOM   3252  CD  GLU A 418      12.648   3.211  -0.814  1.00 45.41           C  
ATOM   3253  OE1 GLU A 418      11.984   2.293  -1.341  1.00 45.41           O  
ATOM   3254  OE2 GLU A 418      13.109   4.176  -1.465  1.00 45.41           O  
ATOM   3255  N   LYS A 419      15.938   3.303   4.145  1.00 48.06           N  
ATOM   3256  CA  LYS A 419      16.688   2.105   4.508  1.00 48.06           C  
ATOM   3257  C   LYS A 419      16.641   1.861   6.012  1.00 48.06           C  
ATOM   3258  CB  LYS A 419      18.141   2.223   4.043  1.00 48.06           C  
ATOM   3259  O   LYS A 419      16.562   0.716   6.461  1.00 48.06           O  
ATOM   3260  CG  LYS A 419      18.375   1.730   2.621  1.00 48.06           C  
ATOM   3261  CD  LYS A 419      19.859   1.682   2.285  1.00 48.06           C  
ATOM   3262  CE  LYS A 419      20.094   1.261   0.840  1.00 48.06           C  
ATOM   3263  NZ  LYS A 419      21.547   1.237   0.499  1.00 48.06           N  
ATOM   3264  N   ARG A 420      16.109   2.652   6.844  1.00 46.56           N  
ATOM   3265  CA  ARG A 420      15.805   2.617   8.273  1.00 46.56           C  
ATOM   3266  C   ARG A 420      14.297   2.680   8.508  1.00 46.56           C  
ATOM   3267  CB  ARG A 420      16.500   3.770   9.000  1.00 46.56           C  
ATOM   3268  O   ARG A 420      13.820   2.320   9.578  1.00 46.56           O  
ATOM   3269  CG  ARG A 420      17.875   3.424   9.523  1.00 46.56           C  
ATOM   3270  CD  ARG A 420      18.578   4.637  10.133  1.00 46.56           C  
ATOM   3271  NE  ARG A 420      19.203   4.309  11.406  1.00 46.56           N  
ATOM   3272  NH1 ARG A 420      19.688   6.496  11.969  1.00 46.56           N  
ATOM   3273  NH2 ARG A 420      20.281   4.793  13.375  1.00 46.56           N  
ATOM   3274  CZ  ARG A 420      19.719   5.199  12.250  1.00 46.56           C  
ATOM   3275  N   ILE A 421      13.344   2.520   7.516  1.00 49.94           N  
ATOM   3276  CA  ILE A 421      11.984   3.033   7.516  1.00 49.94           C  
ATOM   3277  C   ILE A 421      11.008   1.909   7.164  1.00 49.94           C  
ATOM   3278  CB  ILE A 421      11.820   4.207   6.527  1.00 49.94           C  
ATOM   3279  O   ILE A 421       9.812   1.998   7.465  1.00 49.94           O  
ATOM   3280  CG1 ILE A 421      12.555   5.449   7.047  1.00 49.94           C  
ATOM   3281  CG2 ILE A 421      10.336   4.516   6.285  1.00 49.94           C  
ATOM   3282  CD1 ILE A 421      12.578   6.613   6.066  1.00 49.94           C  
ATOM   3283  N   GLU A 422      11.477   0.736   6.594  1.00 48.12           N  
ATOM   3284  CA  GLU A 422      10.438  -0.254   6.328  1.00 48.12           C  
ATOM   3285  C   GLU A 422       9.844  -0.798   7.625  1.00 48.12           C  
ATOM   3286  CB  GLU A 422      10.992  -1.402   5.480  1.00 48.12           C  
ATOM   3287  O   GLU A 422       8.625  -0.944   7.742  1.00 48.12           O  
ATOM   3288  CG  GLU A 422       9.922  -2.230   4.785  1.00 48.12           C  
ATOM   3289  CD  GLU A 422      10.492  -3.326   3.900  1.00 48.12           C  
ATOM   3290  OE1 GLU A 422       9.703  -4.102   3.311  1.00 48.12           O  
ATOM   3291  OE2 GLU A 422      11.734  -3.410   3.795  1.00 48.12           O  
ATOM   3292  N   SER A 423      10.711  -0.950   8.719  1.00 48.31           N  
ATOM   3293  CA  SER A 423      10.266  -1.369  10.039  1.00 48.31           C  
ATOM   3294  C   SER A 423       9.586  -0.225  10.789  1.00 48.31           C  
ATOM   3295  CB  SER A 423      11.445  -1.893  10.859  1.00 48.31           C  
ATOM   3296  O   SER A 423       8.602  -0.436  11.492  1.00 48.31           O  
ATOM   3297  OG  SER A 423      11.047  -2.188  12.188  1.00 48.31           O  
ATOM   3298  N   LEU A 424      10.031   0.959  10.547  1.00 46.06           N  
ATOM   3299  CA  LEU A 424       9.508   2.174  11.164  1.00 46.06           C  
ATOM   3300  C   LEU A 424       8.180   2.576  10.531  1.00 46.06           C  
ATOM   3301  CB  LEU A 424      10.516   3.318  11.031  1.00 46.06           C  
ATOM   3302  O   LEU A 424       7.266   3.018  11.234  1.00 46.06           O  
ATOM   3303  CG  LEU A 424      10.227   4.578  11.844  1.00 46.06           C  
ATOM   3304  CD1 LEU A 424      10.141   4.242  13.328  1.00 46.06           C  
ATOM   3305  CD2 LEU A 424      11.289   5.641  11.594  1.00 46.06           C  
ATOM   3306  N   ASN A 425       8.039   2.447   9.266  1.00 51.06           N  
ATOM   3307  CA  ASN A 425       6.789   2.670   8.547  1.00 51.06           C  
ATOM   3308  C   ASN A 425       5.684   1.740   9.039  1.00 51.06           C  
ATOM   3309  CB  ASN A 425       6.996   2.490   7.043  1.00 51.06           C  
ATOM   3310  O   ASN A 425       4.539   2.168   9.219  1.00 51.06           O  
ATOM   3311  CG  ASN A 425       5.820   2.990   6.227  1.00 51.06           C  
ATOM   3312  ND2 ASN A 425       5.777   2.607   4.957  1.00 51.06           N  
ATOM   3313  OD1 ASN A 425       4.961   3.713   6.730  1.00 51.06           O  
ATOM   3314  N   ASN A 426       6.016   0.457   9.250  1.00 56.53           N  
ATOM   3315  CA  ASN A 426       5.062  -0.509   9.789  1.00 56.53           C  
ATOM   3316  C   ASN A 426       4.676  -0.173  11.227  1.00 56.53           C  
ATOM   3317  CB  ASN A 426       5.633  -1.927   9.711  1.00 56.53           C  
ATOM   3318  O   ASN A 426       3.510  -0.312  11.602  1.00 56.53           O  
ATOM   3319  CG  ASN A 426       5.676  -2.461   8.289  1.00 56.53           C  
ATOM   3320  ND2 ASN A 426       6.527  -3.453   8.055  1.00 56.53           N  
ATOM   3321  OD1 ASN A 426       4.953  -1.985   7.410  1.00 56.53           O  
ATOM   3322  N   LYS A 427       5.625   0.252  12.016  1.00 54.81           N  
ATOM   3323  CA  LYS A 427       5.418   0.639  13.406  1.00 54.81           C  
ATOM   3324  C   LYS A 427       4.594   1.921  13.508  1.00 54.81           C  
ATOM   3325  CB  LYS A 427       6.758   0.821  14.125  1.00 54.81           C  
ATOM   3326  O   LYS A 427       3.729   2.045  14.375  1.00 54.81           O  
ATOM   3327  CG  LYS A 427       7.410  -0.484  14.555  1.00 54.81           C  
ATOM   3328  CD  LYS A 427       8.703  -0.235  15.320  1.00 54.81           C  
ATOM   3329  CE  LYS A 427       9.430  -1.537  15.633  1.00 54.81           C  
ATOM   3330  NZ  LYS A 427      10.766  -1.292  16.266  1.00 54.81           N  
ATOM   3331  N   VAL A 428       4.852   2.873  12.695  1.00 63.16           N  
ATOM   3332  CA  VAL A 428       4.109   4.129  12.625  1.00 63.16           C  
ATOM   3333  C   VAL A 428       2.680   3.859  12.172  1.00 63.16           C  
ATOM   3334  CB  VAL A 428       4.793   5.137  11.680  1.00 63.16           C  
ATOM   3335  O   VAL A 428       1.727   4.395  12.742  1.00 63.16           O  
ATOM   3336  CG1 VAL A 428       3.900   6.355  11.453  1.00 63.16           C  
ATOM   3337  CG2 VAL A 428       6.148   5.562  12.242  1.00 63.16           C  
ATOM   3338  N   ASP A 429       2.518   3.006  11.141  1.00 64.44           N  
ATOM   3339  CA  ASP A 429       1.197   2.600  10.664  1.00 64.44           C  
ATOM   3340  C   ASP A 429       0.418   1.874  11.758  1.00 64.44           C  
ATOM   3341  CB  ASP A 429       1.323   1.707   9.430  1.00 64.44           C  
ATOM   3342  O   ASP A 429      -0.776   2.119  11.945  1.00 64.44           O  
ATOM   3343  CG  ASP A 429       1.664   2.482   8.164  1.00 64.44           C  
ATOM   3344  OD1 ASP A 429       1.536   3.727   8.164  1.00 64.44           O  
ATOM   3345  OD2 ASP A 429       2.061   1.846   7.168  1.00 64.44           O  
ATOM   3346  N   ASP A 430       1.122   1.065  12.469  1.00 68.50           N  
ATOM   3347  CA  ASP A 430       0.535   0.324  13.578  1.00 68.50           C  
ATOM   3348  C   ASP A 430       0.154   1.261  14.727  1.00 68.50           C  
ATOM   3349  CB  ASP A 430       1.504  -0.750  14.078  1.00 68.50           C  
ATOM   3350  O   ASP A 430      -0.910   1.109  15.328  1.00 68.50           O  
ATOM   3351  CG  ASP A 430       0.842  -1.768  14.992  1.00 68.50           C  
ATOM   3352  OD1 ASP A 430      -0.315  -2.160  14.727  1.00 68.50           O  
ATOM   3353  OD2 ASP A 430       1.481  -2.178  15.984  1.00 68.50           O  
ATOM   3354  N   GLY A 431       1.021   2.184  15.094  1.00 68.88           N  
ATOM   3355  CA  GLY A 431       0.737   3.189  16.109  1.00 68.88           C  
ATOM   3356  C   GLY A 431      -0.472   4.043  15.773  1.00 68.88           C  
ATOM   3357  O   GLY A 431      -1.309   4.309  16.641  1.00 68.88           O  
ATOM   3358  N   PHE A 432      -0.550   4.441  14.594  1.00 72.38           N  
ATOM   3359  CA  PHE A 432      -1.681   5.230  14.117  1.00 72.38           C  
ATOM   3360  C   PHE A 432      -2.979   4.438  14.234  1.00 72.38           C  
ATOM   3361  CB  PHE A 432      -1.458   5.668  12.664  1.00 72.38           C  
ATOM   3362  O   PHE A 432      -4.008   4.980  14.641  1.00 72.38           O  
ATOM   3363  CG  PHE A 432      -0.444   6.770  12.516  1.00 72.38           C  
ATOM   3364  CD1 PHE A 432      -0.613   7.984  13.164  1.00 72.38           C  
ATOM   3365  CD2 PHE A 432       0.679   6.586  11.719  1.00 72.38           C  
ATOM   3366  CE1 PHE A 432       0.324   9.008  13.023  1.00 72.38           C  
ATOM   3367  CE2 PHE A 432       1.619   7.602  11.570  1.00 72.38           C  
ATOM   3368  CZ  PHE A 432       1.439   8.812  12.227  1.00 72.38           C  
ATOM   3369  N   LEU A 433      -2.939   3.285  13.828  1.00 78.44           N  
ATOM   3370  CA  LEU A 433      -4.098   2.400  13.883  1.00 78.44           C  
ATOM   3371  C   LEU A 433      -4.539   2.178  15.328  1.00 78.44           C  
ATOM   3372  CB  LEU A 433      -3.779   1.057  13.219  1.00 78.44           C  
ATOM   3373  O   LEU A 433      -5.738   2.152  15.617  1.00 78.44           O  
ATOM   3374  CG  LEU A 433      -4.945   0.077  13.078  1.00 78.44           C  
ATOM   3375  CD1 LEU A 433      -6.000   0.638  12.133  1.00 78.44           C  
ATOM   3376  CD2 LEU A 433      -4.449  -1.280  12.594  1.00 78.44           C  
ATOM   3377  N   ASP A 434      -3.639   2.039  16.188  1.00 76.12           N  
ATOM   3378  CA  ASP A 434      -3.928   1.861  17.609  1.00 76.12           C  
ATOM   3379  C   ASP A 434      -4.609   3.098  18.188  1.00 76.12           C  
ATOM   3380  CB  ASP A 434      -2.645   1.556  18.391  1.00 76.12           C  
ATOM   3381  O   ASP A 434      -5.570   2.982  18.953  1.00 76.12           O  
ATOM   3382  CG  ASP A 434      -2.148   0.136  18.172  1.00 76.12           C  
ATOM   3383  OD1 ASP A 434      -2.926  -0.716  17.688  1.00 76.12           O  
ATOM   3384  OD2 ASP A 434      -0.970  -0.133  18.500  1.00 76.12           O  
ATOM   3385  N   ILE A 435      -4.102   4.184  17.891  1.00 70.44           N  
ATOM   3386  CA  ILE A 435      -4.668   5.438  18.375  1.00 70.44           C  
ATOM   3387  C   ILE A 435      -6.094   5.598  17.859  1.00 70.44           C  
ATOM   3388  CB  ILE A 435      -3.803   6.645  17.969  1.00 70.44           C  
ATOM   3389  O   ILE A 435      -7.000   5.973  18.609  1.00 70.44           O  
ATOM   3390  CG1 ILE A 435      -2.465   6.629  18.703  1.00 70.44           C  
ATOM   3391  CG2 ILE A 435      -4.555   7.957  18.203  1.00 70.44           C  
ATOM   3392  CD1 ILE A 435      -1.472   7.676  18.219  1.00 70.44           C  
ATOM   3393  N   TRP A 436      -6.180   5.371  16.594  1.00 78.25           N  
ATOM   3394  CA  TRP A 436      -7.508   5.445  15.984  1.00 78.25           C  
ATOM   3395  C   TRP A 436      -8.469   4.461  16.656  1.00 78.25           C  
ATOM   3396  CB  TRP A 436      -7.430   5.160  14.484  1.00 78.25           C  
ATOM   3397  O   TRP A 436      -9.609   4.805  16.938  1.00 78.25           O  
ATOM   3398  CG  TRP A 436      -8.766   4.992  13.820  1.00 78.25           C  
ATOM   3399  CD1 TRP A 436      -9.312   3.834  13.344  1.00 78.25           C  
ATOM   3400  CD2 TRP A 436      -9.727   6.023  13.570  1.00 78.25           C  
ATOM   3401  CE2 TRP A 436     -10.836   5.414  12.930  1.00 78.25           C  
ATOM   3402  CE3 TRP A 436      -9.766   7.402  13.820  1.00 78.25           C  
ATOM   3403  NE1 TRP A 436     -10.555   4.082  12.805  1.00 78.25           N  
ATOM   3404  CH2 TRP A 436     -11.969   7.488  12.797  1.00 78.25           C  
ATOM   3405  CZ2 TRP A 436     -11.961   6.141  12.547  1.00 78.25           C  
ATOM   3406  CZ3 TRP A 436     -10.891   8.117  13.430  1.00 78.25           C  
ATOM   3407  N   THR A 437      -8.023   3.297  16.766  1.00 81.06           N  
ATOM   3408  CA  THR A 437      -8.820   2.258  17.406  1.00 81.06           C  
ATOM   3409  C   THR A 437      -9.258   2.691  18.797  1.00 81.06           C  
ATOM   3410  CB  THR A 437      -8.047   0.930  17.484  1.00 81.06           C  
ATOM   3411  O   THR A 437     -10.414   2.516  19.172  1.00 81.06           O  
ATOM   3412  CG2 THR A 437      -8.891  -0.157  18.141  1.00 81.06           C  
ATOM   3413  OG1 THR A 437      -7.688   0.505  16.172  1.00 81.06           O  
ATOM   3414  N   TYR A 438      -8.445   3.256  19.547  1.00 76.38           N  
ATOM   3415  CA  TYR A 438      -8.750   3.758  20.891  1.00 76.38           C  
ATOM   3416  C   TYR A 438      -9.797   4.863  20.828  1.00 76.38           C  
ATOM   3417  CB  TYR A 438      -7.477   4.277  21.562  1.00 76.38           C  
ATOM   3418  O   TYR A 438     -10.727   4.887  21.625  1.00 76.38           O  
ATOM   3419  CG  TYR A 438      -6.621   3.186  22.172  1.00 76.38           C  
ATOM   3420  CD1 TYR A 438      -7.098   2.387  23.203  1.00 76.38           C  
ATOM   3421  CD2 TYR A 438      -5.332   2.953  21.688  1.00 76.38           C  
ATOM   3422  CE1 TYR A 438      -6.312   1.382  23.750  1.00 76.38           C  
ATOM   3423  CE2 TYR A 438      -4.539   1.951  22.234  1.00 76.38           C  
ATOM   3424  OH  TYR A 438      -4.254   0.179  23.812  1.00 76.38           O  
ATOM   3425  CZ  TYR A 438      -5.035   1.172  23.266  1.00 76.38           C  
ATOM   3426  N   ASN A 439      -9.617   5.793  20.000  1.00 74.12           N  
ATOM   3427  CA  ASN A 439     -10.555   6.898  19.844  1.00 74.12           C  
ATOM   3428  C   ASN A 439     -11.945   6.402  19.453  1.00 74.12           C  
ATOM   3429  CB  ASN A 439     -10.039   7.902  18.812  1.00 74.12           C  
ATOM   3430  O   ASN A 439     -12.953   6.910  19.953  1.00 74.12           O  
ATOM   3431  CG  ASN A 439      -8.898   8.742  19.328  1.00 74.12           C  
ATOM   3432  ND2 ASN A 439      -8.133   9.336  18.422  1.00 74.12           N  
ATOM   3433  OD1 ASN A 439      -8.695   8.859  20.547  1.00 74.12           O  
ATOM   3434  N   ALA A 440     -11.914   5.531  18.547  1.00 76.94           N  
ATOM   3435  CA  ALA A 440     -13.188   4.941  18.125  1.00 76.94           C  
ATOM   3436  C   ALA A 440     -13.875   4.230  19.281  1.00 76.94           C  
ATOM   3437  CB  ALA A 440     -12.953   3.973  16.969  1.00 76.94           C  
ATOM   3438  O   ALA A 440     -15.086   4.395  19.484  1.00 76.94           O  
ATOM   3439  N   GLU A 441     -13.133   3.439  20.031  1.00 81.38           N  
ATOM   3440  CA  GLU A 441     -13.672   2.746  21.188  1.00 81.38           C  
ATOM   3441  C   GLU A 441     -14.188   3.734  22.234  1.00 81.38           C  
ATOM   3442  CB  GLU A 441     -12.609   1.831  21.812  1.00 81.38           C  
ATOM   3443  O   GLU A 441     -15.242   3.523  22.844  1.00 81.38           O  
ATOM   3444  CG  GLU A 441     -12.328   0.579  21.000  1.00 81.38           C  
ATOM   3445  CD  GLU A 441     -11.281  -0.326  21.625  1.00 81.38           C  
ATOM   3446  OE1 GLU A 441     -11.000  -1.409  21.062  1.00 81.38           O  
ATOM   3447  OE2 GLU A 441     -10.742   0.052  22.688  1.00 81.38           O  
ATOM   3448  N   MET A 442     -13.453   4.727  22.453  1.00 75.25           N  
ATOM   3449  CA  MET A 442     -13.836   5.762  23.422  1.00 75.25           C  
ATOM   3450  C   MET A 442     -15.148   6.426  23.000  1.00 75.25           C  
ATOM   3451  CB  MET A 442     -12.734   6.812  23.547  1.00 75.25           C  
ATOM   3452  O   MET A 442     -16.016   6.676  23.844  1.00 75.25           O  
ATOM   3453  CG  MET A 442     -13.023   7.887  24.578  1.00 75.25           C  
ATOM   3454  SD  MET A 442     -13.188   7.207  26.281  1.00 75.25           S  
ATOM   3455  CE  MET A 442     -11.438   7.059  26.734  1.00 75.25           C  
ATOM   3456  N   LEU A 443     -15.242   6.836  21.859  1.00 72.69           N  
ATOM   3457  CA  LEU A 443     -16.453   7.449  21.328  1.00 72.69           C  
ATOM   3458  C   LEU A 443     -17.672   6.570  21.594  1.00 72.69           C  
ATOM   3459  CB  LEU A 443     -16.312   7.703  19.828  1.00 72.69           C  
ATOM   3460  O   LEU A 443     -18.703   7.059  22.047  1.00 72.69           O  
ATOM   3461  CG  LEU A 443     -15.484   8.914  19.422  1.00 72.69           C  
ATOM   3462  CD1 LEU A 443     -15.203   8.883  17.922  1.00 72.69           C  
ATOM   3463  CD2 LEU A 443     -16.188  10.211  19.812  1.00 72.69           C  
ATOM   3464  N   VAL A 444     -17.516   5.324  21.281  1.00 76.75           N  
ATOM   3465  CA  VAL A 444     -18.594   4.371  21.484  1.00 76.75           C  
ATOM   3466  C   VAL A 444     -18.906   4.258  22.984  1.00 76.75           C  
ATOM   3467  CB  VAL A 444     -18.250   2.982  20.906  1.00 76.75           C  
ATOM   3468  O   VAL A 444     -20.078   4.227  23.375  1.00 76.75           O  
ATOM   3469  CG1 VAL A 444     -19.312   1.955  21.297  1.00 76.75           C  
ATOM   3470  CG2 VAL A 444     -18.109   3.059  19.391  1.00 76.75           C  
ATOM   3471  N   LEU A 445     -17.906   4.211  23.828  1.00 77.38           N  
ATOM   3472  CA  LEU A 445     -18.078   4.156  25.281  1.00 77.38           C  
ATOM   3473  C   LEU A 445     -18.859   5.363  25.781  1.00 77.38           C  
ATOM   3474  CB  LEU A 445     -16.719   4.094  25.984  1.00 77.38           C  
ATOM   3475  O   LEU A 445     -19.766   5.219  26.609  1.00 77.38           O  
ATOM   3476  CG  LEU A 445     -15.922   2.801  25.797  1.00 77.38           C  
ATOM   3477  CD1 LEU A 445     -14.531   2.947  26.406  1.00 77.38           C  
ATOM   3478  CD2 LEU A 445     -16.656   1.627  26.438  1.00 77.38           C  
ATOM   3479  N   LEU A 446     -18.531   6.504  25.359  1.00 69.88           N  
ATOM   3480  CA  LEU A 446     -19.188   7.742  25.766  1.00 69.88           C  
ATOM   3481  C   LEU A 446     -20.656   7.738  25.328  1.00 69.88           C  
ATOM   3482  CB  LEU A 446     -18.469   8.953  25.156  1.00 69.88           C  
ATOM   3483  O   LEU A 446     -21.516   8.164  26.094  1.00 69.88           O  
ATOM   3484  CG  LEU A 446     -17.125   9.328  25.781  1.00 69.88           C  
ATOM   3485  CD1 LEU A 446     -16.422  10.375  24.938  1.00 69.88           C  
ATOM   3486  CD2 LEU A 446     -17.328   9.836  27.203  1.00 69.88           C  
ATOM   3487  N   GLU A 447     -20.875   7.273  24.109  1.00 72.56           N  
ATOM   3488  CA  GLU A 447     -22.250   7.203  23.594  1.00 72.56           C  
ATOM   3489  C   GLU A 447     -23.078   6.211  24.391  1.00 72.56           C  
ATOM   3490  CB  GLU A 447     -22.250   6.816  22.109  1.00 72.56           C  
ATOM   3491  O   GLU A 447     -24.266   6.457  24.672  1.00 72.56           O  
ATOM   3492  CG  GLU A 447     -23.609   6.961  21.438  1.00 72.56           C  
ATOM   3493  CD  GLU A 447     -24.141   8.383  21.469  1.00 72.56           C  
ATOM   3494  OE1 GLU A 447     -25.375   8.570  21.422  1.00 72.56           O  
ATOM   3495  OE2 GLU A 447     -23.328   9.320  21.562  1.00 72.56           O  
ATOM   3496  N   ASN A 448     -22.531   5.082  24.688  1.00 76.69           N  
ATOM   3497  CA  ASN A 448     -23.219   4.090  25.516  1.00 76.69           C  
ATOM   3498  C   ASN A 448     -23.578   4.656  26.891  1.00 76.69           C  
ATOM   3499  CB  ASN A 448     -22.344   2.840  25.672  1.00 76.69           C  
ATOM   3500  O   ASN A 448     -24.672   4.418  27.391  1.00 76.69           O  
ATOM   3501  CG  ASN A 448     -22.406   1.931  24.453  1.00 76.69           C  
ATOM   3502  ND2 ASN A 448     -21.406   1.077  24.297  1.00 76.69           N  
ATOM   3503  OD1 ASN A 448     -23.359   1.995  23.672  1.00 76.69           O  
ATOM   3504  N   GLU A 449     -22.562   5.395  27.469  1.00 70.19           N  
ATOM   3505  CA  GLU A 449     -22.812   6.023  28.766  1.00 70.19           C  
ATOM   3506  C   GLU A 449     -23.969   7.020  28.672  1.00 70.19           C  
ATOM   3507  CB  GLU A 449     -21.562   6.723  29.281  1.00 70.19           C  
ATOM   3508  O   GLU A 449     -24.859   7.035  29.531  1.00 70.19           O  
ATOM   3509  CG  GLU A 449     -21.703   7.277  30.688  1.00 70.19           C  
ATOM   3510  CD  GLU A 449     -21.641   6.207  31.766  1.00 70.19           C  
ATOM   3511  OE1 GLU A 449     -22.047   6.480  32.906  1.00 70.19           O  
ATOM   3512  OE2 GLU A 449     -21.188   5.078  31.453  1.00 70.19           O  
ATOM   3513  N   ARG A 450     -23.859   7.824  27.734  1.00 65.12           N  
ATOM   3514  CA  ARG A 450     -24.875   8.836  27.516  1.00 65.12           C  
ATOM   3515  C   ARG A 450     -26.250   8.203  27.312  1.00 65.12           C  
ATOM   3516  CB  ARG A 450     -24.531   9.703  26.297  1.00 65.12           C  
ATOM   3517  O   ARG A 450     -27.234   8.656  27.891  1.00 65.12           O  
ATOM   3518  CG  ARG A 450     -25.516  10.828  26.031  1.00 65.12           C  
ATOM   3519  CD  ARG A 450     -25.141  11.617  24.781  1.00 65.12           C  
ATOM   3520  NE  ARG A 450     -26.172  12.602  24.453  1.00 65.12           N  
ATOM   3521  NH1 ARG A 450     -24.953  13.602  22.766  1.00 65.12           N  
ATOM   3522  NH2 ARG A 450     -27.047  14.367  23.266  1.00 65.12           N  
ATOM   3523  CZ  ARG A 450     -26.062  13.523  23.500  1.00 65.12           C  
ATOM   3524  N   THR A 451     -26.375   7.227  26.406  1.00 65.75           N  
ATOM   3525  CA  THR A 451     -27.609   6.531  26.094  1.00 65.75           C  
ATOM   3526  C   THR A 451     -28.203   5.883  27.344  1.00 65.75           C  
ATOM   3527  CB  THR A 451     -27.391   5.453  25.016  1.00 65.75           C  
ATOM   3528  O   THR A 451     -29.406   6.012  27.609  1.00 65.75           O  
ATOM   3529  CG2 THR A 451     -28.703   4.738  24.672  1.00 65.75           C  
ATOM   3530  OG1 THR A 451     -26.875   6.074  23.828  1.00 65.75           O  
ATOM   3531  N   LEU A 452     -27.422   5.258  28.078  1.00 68.69           N  
ATOM   3532  CA  LEU A 452     -27.875   4.547  29.266  1.00 68.69           C  
ATOM   3533  C   LEU A 452     -28.266   5.523  30.359  1.00 68.69           C  
ATOM   3534  CB  LEU A 452     -26.797   3.590  29.766  1.00 68.69           C  
ATOM   3535  O   LEU A 452     -29.281   5.328  31.047  1.00 68.69           O  
ATOM   3536  CG  LEU A 452     -26.500   2.381  28.875  1.00 68.69           C  
ATOM   3537  CD1 LEU A 452     -25.328   1.586  29.453  1.00 68.69           C  
ATOM   3538  CD2 LEU A 452     -27.734   1.497  28.734  1.00 68.69           C  
ATOM   3539  N   ASP A 453     -27.438   6.543  30.609  1.00 65.50           N  
ATOM   3540  CA  ASP A 453     -27.703   7.559  31.625  1.00 65.50           C  
ATOM   3541  C   ASP A 453     -28.969   8.352  31.297  1.00 65.50           C  
ATOM   3542  CB  ASP A 453     -26.516   8.508  31.766  1.00 65.50           C  
ATOM   3543  O   ASP A 453     -29.750   8.688  32.188  1.00 65.50           O  
ATOM   3544  CG  ASP A 453     -25.328   7.883  32.469  1.00 65.50           C  
ATOM   3545  OD1 ASP A 453     -25.500   6.809  33.094  1.00 65.50           O  
ATOM   3546  OD2 ASP A 453     -24.234   8.469  32.438  1.00 65.50           O  
ATOM   3547  N   TYR A 454     -29.125   8.672  30.125  1.00 63.28           N  
ATOM   3548  CA  TYR A 454     -30.312   9.406  29.672  1.00 63.28           C  
ATOM   3549  C   TYR A 454     -31.578   8.602  29.922  1.00 63.28           C  
ATOM   3550  CB  TYR A 454     -30.188   9.734  28.172  1.00 63.28           C  
ATOM   3551  O   TYR A 454     -32.562   9.141  30.406  1.00 63.28           O  
ATOM   3552  CG  TYR A 454     -31.328  10.547  27.641  1.00 63.28           C  
ATOM   3553  CD1 TYR A 454     -32.375   9.945  26.938  1.00 63.28           C  
ATOM   3554  CD2 TYR A 454     -31.391  11.930  27.844  1.00 63.28           C  
ATOM   3555  CE1 TYR A 454     -33.438  10.695  26.438  1.00 63.28           C  
ATOM   3556  CE2 TYR A 454     -32.438  12.688  27.344  1.00 63.28           C  
ATOM   3557  OH  TYR A 454     -34.500  12.805  26.156  1.00 63.28           O  
ATOM   3558  CZ  TYR A 454     -33.469  12.062  26.656  1.00 63.28           C  
ATOM   3559  N   HIS A 455     -31.562   7.426  29.562  1.00 63.06           N  
ATOM   3560  CA  HIS A 455     -32.688   6.531  29.750  1.00 63.06           C  
ATOM   3561  C   HIS A 455     -33.000   6.344  31.234  1.00 63.06           C  
ATOM   3562  CB  HIS A 455     -32.438   5.176  29.094  1.00 63.06           C  
ATOM   3563  O   HIS A 455     -34.188   6.355  31.625  1.00 63.06           O  
ATOM   3564  CG  HIS A 455     -32.562   5.184  27.609  1.00 63.06           C  
ATOM   3565  CD2 HIS A 455     -31.641   5.098  26.625  1.00 63.06           C  
ATOM   3566  ND1 HIS A 455     -33.781   5.301  26.984  1.00 63.06           N  
ATOM   3567  CE1 HIS A 455     -33.625   5.281  25.672  1.00 63.06           C  
ATOM   3568  NE2 HIS A 455     -32.312   5.160  25.422  1.00 63.06           N  
ATOM   3569  N   ASP A 456     -32.000   6.102  31.953  1.00 64.12           N  
ATOM   3570  CA  ASP A 456     -32.156   5.969  33.406  1.00 64.12           C  
ATOM   3571  C   ASP A 456     -32.781   7.227  34.000  1.00 64.12           C  
ATOM   3572  CB  ASP A 456     -30.797   5.688  34.062  1.00 64.12           C  
ATOM   3573  O   ASP A 456     -33.625   7.137  34.906  1.00 64.12           O  
ATOM   3574  CG  ASP A 456     -30.359   4.238  33.906  1.00 64.12           C  
ATOM   3575  OD1 ASP A 456     -31.172   3.398  33.469  1.00 64.12           O  
ATOM   3576  OD2 ASP A 456     -29.203   3.932  34.250  1.00 64.12           O  
ATOM   3577  N   SER A 457     -32.375   8.383  33.562  1.00 63.34           N  
ATOM   3578  CA  SER A 457     -32.906   9.656  34.031  1.00 63.34           C  
ATOM   3579  C   SER A 457     -34.406   9.805  33.656  1.00 63.34           C  
ATOM   3580  CB  SER A 457     -32.125  10.820  33.406  1.00 63.34           C  
ATOM   3581  O   SER A 457     -35.188  10.312  34.438  1.00 63.34           O  
ATOM   3582  OG  SER A 457     -32.312  10.891  32.031  1.00 63.34           O  
ATOM   3583  N   ASN A 458     -34.844   9.445  32.500  1.00 63.44           N  
ATOM   3584  CA  ASN A 458     -36.219   9.492  32.031  1.00 63.44           C  
ATOM   3585  C   ASN A 458     -37.094   8.562  32.844  1.00 63.44           C  
ATOM   3586  CB  ASN A 458     -36.281   9.133  30.562  1.00 63.44           C  
ATOM   3587  O   ASN A 458     -38.250   8.922  33.188  1.00 63.44           O  
ATOM   3588  CG  ASN A 458     -35.812  10.258  29.656  1.00 63.44           C  
ATOM   3589  ND2 ASN A 458     -35.438   9.922  28.422  1.00 63.44           N  
ATOM   3590  OD1 ASN A 458     -35.781  11.422  30.062  1.00 63.44           O  
ATOM   3591  N   VAL A 459     -36.594   7.387  33.000  1.00 65.00           N  
ATOM   3592  CA  VAL A 459     -37.344   6.426  33.812  1.00 65.00           C  
ATOM   3593  C   VAL A 459     -37.531   6.965  35.219  1.00 65.00           C  
ATOM   3594  CB  VAL A 459     -36.625   5.051  33.844  1.00 65.00           C  
ATOM   3595  O   VAL A 459     -38.594   6.844  35.812  1.00 65.00           O  
ATOM   3596  CG1 VAL A 459     -37.312   4.121  34.844  1.00 65.00           C  
ATOM   3597  CG2 VAL A 459     -36.625   4.422  32.469  1.00 65.00           C  
ATOM   3598  N   LYS A 460     -36.500   7.598  35.750  1.00 65.94           N  
ATOM   3599  CA  LYS A 460     -36.562   8.211  37.094  1.00 65.94           C  
ATOM   3600  C   LYS A 460     -37.594   9.336  37.125  1.00 65.94           C  
ATOM   3601  CB  LYS A 460     -35.188   8.742  37.500  1.00 65.94           C  
ATOM   3602  O   LYS A 460     -38.375   9.438  38.094  1.00 65.94           O  
ATOM   3603  CG  LYS A 460     -35.125   9.305  38.906  1.00 65.94           C  
ATOM   3604  CD  LYS A 460     -33.750   9.781  39.281  1.00 65.94           C  
ATOM   3605  CE  LYS A 460     -33.688  10.375  40.656  1.00 65.94           C  
ATOM   3606  NZ  LYS A 460     -32.312  10.883  41.000  1.00 65.94           N  
ATOM   3607  N   ASN A 461     -37.562  10.188  36.188  1.00 69.62           N  
ATOM   3608  CA  ASN A 461     -38.500  11.289  36.094  1.00 69.62           C  
ATOM   3609  C   ASN A 461     -39.938  10.781  36.031  1.00 69.62           C  
ATOM   3610  CB  ASN A 461     -38.188  12.148  34.875  1.00 69.62           C  
ATOM   3611  O   ASN A 461     -40.844  11.336  36.656  1.00 69.62           O  
ATOM   3612  CG  ASN A 461     -38.844  13.523  34.938  1.00 69.62           C  
ATOM   3613  ND2 ASN A 461     -38.531  14.375  33.969  1.00 69.62           N  
ATOM   3614  OD1 ASN A 461     -39.594  13.812  35.875  1.00 69.62           O  
ATOM   3615  N   LEU A 462     -40.125   9.766  35.188  1.00 72.69           N  
ATOM   3616  CA  LEU A 462     -41.438   9.133  35.062  1.00 72.69           C  
ATOM   3617  C   LEU A 462     -41.875   8.523  36.406  1.00 72.69           C  
ATOM   3618  CB  LEU A 462     -41.406   8.055  34.000  1.00 72.69           C  
ATOM   3619  O   LEU A 462     -43.031   8.633  36.781  1.00 72.69           O  
ATOM   3620  CG  LEU A 462     -42.719   7.406  33.625  1.00 72.69           C  
ATOM   3621  CD1 LEU A 462     -43.719   8.461  33.156  1.00 72.69           C  
ATOM   3622  CD2 LEU A 462     -42.531   6.328  32.562  1.00 72.69           C  
ATOM   3623  N   TYR A 463     -40.938   7.828  36.969  1.00 72.94           N  
ATOM   3624  CA  TYR A 463     -41.219   7.242  38.281  1.00 72.94           C  
ATOM   3625  C   TYR A 463     -41.656   8.305  39.250  1.00 72.94           C  
ATOM   3626  CB  TYR A 463     -39.969   6.527  38.781  1.00 72.94           C  
ATOM   3627  O   TYR A 463     -42.625   8.117  39.969  1.00 72.94           O  
ATOM   3628  CG  TYR A 463     -40.094   6.004  40.188  1.00 72.94           C  
ATOM   3629  CD1 TYR A 463     -39.656   6.746  41.281  1.00 72.94           C  
ATOM   3630  CD2 TYR A 463     -40.688   4.762  40.438  1.00 72.94           C  
ATOM   3631  CE1 TYR A 463     -39.781   6.266  42.594  1.00 72.94           C  
ATOM   3632  CE2 TYR A 463     -40.812   4.273  41.750  1.00 72.94           C  
ATOM   3633  OH  TYR A 463     -40.500   4.551  44.094  1.00 72.94           O  
ATOM   3634  CZ  TYR A 463     -40.375   5.031  42.812  1.00 72.94           C  
ATOM   3635  N   GLU A 464     -40.938   9.422  39.344  1.00 78.62           N  
ATOM   3636  CA  GLU A 464     -41.250  10.516  40.281  1.00 78.62           C  
ATOM   3637  C   GLU A 464     -42.594  11.148  39.938  1.00 78.62           C  
ATOM   3638  CB  GLU A 464     -40.125  11.578  40.219  1.00 78.62           C  
ATOM   3639  O   GLU A 464     -43.344  11.531  40.844  1.00 78.62           O  
ATOM   3640  CG  GLU A 464     -38.844  11.133  40.875  1.00 78.62           C  
ATOM   3641  CD  GLU A 464     -38.938  10.883  42.344  1.00 78.62           C  
ATOM   3642  OE1 GLU A 464     -38.062  10.242  42.938  1.00 78.62           O  
ATOM   3643  OE2 GLU A 464     -39.969  11.336  42.938  1.00 78.62           O  
ATOM   3644  N   LYS A 465     -42.906  11.328  38.688  1.00 81.69           N  
ATOM   3645  CA  LYS A 465     -44.188  11.867  38.219  1.00 81.69           C  
ATOM   3646  C   LYS A 465     -45.344  10.969  38.656  1.00 81.69           C  
ATOM   3647  CB  LYS A 465     -44.156  12.023  36.719  1.00 81.69           C  
ATOM   3648  O   LYS A 465     -46.344  11.461  39.156  1.00 81.69           O  
ATOM   3649  CG  LYS A 465     -45.375  12.758  36.156  1.00 81.69           C  
ATOM   3650  CD  LYS A 465     -45.250  12.977  34.656  1.00 81.69           C  
ATOM   3651  CE  LYS A 465     -46.500  13.688  34.094  1.00 81.69           C  
ATOM   3652  NZ  LYS A 465     -46.344  13.961  32.625  1.00 81.69           N  
ATOM   3653  N   VAL A 466     -45.156   9.641  38.375  1.00 81.19           N  
ATOM   3654  CA  VAL A 466     -46.188   8.656  38.719  1.00 81.19           C  
ATOM   3655  C   VAL A 466     -46.344   8.602  40.250  1.00 81.19           C  
ATOM   3656  CB  VAL A 466     -45.844   7.262  38.156  1.00 81.19           C  
ATOM   3657  O   VAL A 466     -47.469   8.523  40.750  1.00 81.19           O  
ATOM   3658  CG1 VAL A 466     -46.781   6.203  38.719  1.00 81.19           C  
ATOM   3659  CG2 VAL A 466     -45.875   7.266  36.625  1.00 81.19           C  
ATOM   3660  N   ARG A 467     -45.219   8.617  40.906  1.00 82.25           N  
ATOM   3661  CA  ARG A 467     -45.219   8.641  42.375  1.00 82.25           C  
ATOM   3662  C   ARG A 467     -45.969   9.852  42.906  1.00 82.25           C  
ATOM   3663  CB  ARG A 467     -43.781   8.641  42.906  1.00 82.25           C  
ATOM   3664  O   ARG A 467     -46.781   9.734  43.844  1.00 82.25           O  
ATOM   3665  CG  ARG A 467     -43.719   8.602  44.438  1.00 82.25           C  
ATOM   3666  CD  ARG A 467     -42.250   8.633  44.906  1.00 82.25           C  
ATOM   3667  NE  ARG A 467     -42.188   8.648  46.375  1.00 82.25           N  
ATOM   3668  NH1 ARG A 467     -39.875   8.734  46.469  1.00 82.25           N  
ATOM   3669  NH2 ARG A 467     -41.094   8.703  48.406  1.00 82.25           N  
ATOM   3670  CZ  ARG A 467     -41.062   8.695  47.062  1.00 82.25           C  
ATOM   3671  N   SER A 468     -45.781  10.977  42.312  1.00 85.56           N  
ATOM   3672  CA  SER A 468     -46.406  12.227  42.719  1.00 85.56           C  
ATOM   3673  C   SER A 468     -47.906  12.195  42.406  1.00 85.56           C  
ATOM   3674  CB  SER A 468     -45.781  13.414  41.969  1.00 85.56           C  
ATOM   3675  O   SER A 468     -48.719  12.719  43.188  1.00 85.56           O  
ATOM   3676  OG  SER A 468     -46.438  14.617  42.281  1.00 85.56           O  
ATOM   3677  N   GLN A 469     -48.344  11.578  41.312  1.00 85.56           N  
ATOM   3678  CA  GLN A 469     -49.750  11.461  40.906  1.00 85.56           C  
ATOM   3679  C   GLN A 469     -50.531  10.508  41.812  1.00 85.56           C  
ATOM   3680  CB  GLN A 469     -49.844  10.977  39.438  1.00 85.56           C  
ATOM   3681  O   GLN A 469     -51.656  10.797  42.188  1.00 85.56           O  
ATOM   3682  CG  GLN A 469     -49.438  12.039  38.438  1.00 85.56           C  
ATOM   3683  CD  GLN A 469     -49.656  11.570  37.000  1.00 85.56           C  
ATOM   3684  NE2 GLN A 469     -49.438  12.477  36.031  1.00 85.56           N  
ATOM   3685  OE1 GLN A 469     -49.969  10.406  36.750  1.00 85.56           O  
ATOM   3686  N   LEU A 470     -49.875   9.328  42.125  1.00 85.19           N  
ATOM   3687  CA  LEU A 470     -50.500   8.227  42.844  1.00 85.19           C  
ATOM   3688  C   LEU A 470     -50.500   8.477  44.344  1.00 85.19           C  
ATOM   3689  CB  LEU A 470     -49.812   6.902  42.531  1.00 85.19           C  
ATOM   3690  O   LEU A 470     -51.406   8.031  45.062  1.00 85.19           O  
ATOM   3691  CG  LEU A 470     -49.938   6.402  41.094  1.00 85.19           C  
ATOM   3692  CD1 LEU A 470     -49.125   5.137  40.906  1.00 85.19           C  
ATOM   3693  CD2 LEU A 470     -51.406   6.152  40.750  1.00 85.19           C  
ATOM   3694  N   LYS A 471     -49.625   9.227  44.875  1.00 86.94           N  
ATOM   3695  CA  LYS A 471     -49.500   9.570  46.281  1.00 86.94           C  
ATOM   3696  C   LYS A 471     -49.906   8.391  47.188  1.00 86.94           C  
ATOM   3697  CB  LYS A 471     -50.375  10.789  46.625  1.00 86.94           C  
ATOM   3698  O   LYS A 471     -49.312   7.312  47.094  1.00 86.94           O  
ATOM   3699  CG  LYS A 471     -49.938  12.070  45.938  1.00 86.94           C  
ATOM   3700  CD  LYS A 471     -50.812  13.250  46.312  1.00 86.94           C  
ATOM   3701  CE  LYS A 471     -50.375  14.523  45.594  1.00 86.94           C  
ATOM   3702  NZ  LYS A 471     -51.250  15.680  45.969  1.00 86.94           N  
ATOM   3703  N   ASN A 472     -50.812   8.539  48.062  1.00 85.69           N  
ATOM   3704  CA  ASN A 472     -51.188   7.500  49.000  1.00 85.69           C  
ATOM   3705  C   ASN A 472     -52.250   6.555  48.438  1.00 85.69           C  
ATOM   3706  CB  ASN A 472     -51.688   8.133  50.312  1.00 85.69           C  
ATOM   3707  O   ASN A 472     -52.812   5.738  49.188  1.00 85.69           O  
ATOM   3708  CG  ASN A 472     -52.688   9.250  50.062  1.00 85.69           C  
ATOM   3709  ND2 ASN A 472     -53.344   9.703  51.156  1.00 85.69           N  
ATOM   3710  OD1 ASN A 472     -52.875   9.695  48.938  1.00 85.69           O  
ATOM   3711  N   ASN A 473     -52.594   6.699  47.156  1.00 85.19           N  
ATOM   3712  CA  ASN A 473     -53.531   5.824  46.469  1.00 85.19           C  
ATOM   3713  C   ASN A 473     -52.844   4.547  45.969  1.00 85.19           C  
ATOM   3714  CB  ASN A 473     -54.156   6.559  45.281  1.00 85.19           C  
ATOM   3715  O   ASN A 473     -53.500   3.611  45.531  1.00 85.19           O  
ATOM   3716  CG  ASN A 473     -55.219   7.539  45.719  1.00 85.19           C  
ATOM   3717  ND2 ASN A 473     -55.625   8.430  44.812  1.00 85.19           N  
ATOM   3718  OD1 ASN A 473     -55.719   7.492  46.844  1.00 85.19           O  
ATOM   3719  N   ALA A 474     -51.469   4.434  46.125  1.00 85.31           N  
ATOM   3720  CA  ALA A 474     -50.688   3.268  45.719  1.00 85.31           C  
ATOM   3721  C   ALA A 474     -49.500   3.062  46.656  1.00 85.31           C  
ATOM   3722  CB  ALA A 474     -50.219   3.414  44.281  1.00 85.31           C  
ATOM   3723  O   ALA A 474     -49.031   4.012  47.281  1.00 85.31           O  
ATOM   3724  N   LYS A 475     -49.125   1.831  46.906  1.00 81.69           N  
ATOM   3725  CA  LYS A 475     -47.938   1.462  47.719  1.00 81.69           C  
ATOM   3726  C   LYS A 475     -46.781   1.069  46.812  1.00 81.69           C  
ATOM   3727  CB  LYS A 475     -48.281   0.315  48.656  1.00 81.69           C  
ATOM   3728  O   LYS A 475     -46.969   0.365  45.812  1.00 81.69           O  
ATOM   3729  CG  LYS A 475     -47.094  -0.189  49.469  1.00 81.69           C  
ATOM   3730  CD  LYS A 475     -47.438  -1.415  50.281  1.00 81.69           C  
ATOM   3731  CE  LYS A 475     -46.250  -1.909  51.125  1.00 81.69           C  
ATOM   3732  NZ  LYS A 475     -46.594  -3.141  51.875  1.00 81.69           N  
ATOM   3733  N   GLU A 476     -45.656   1.548  47.219  1.00 79.44           N  
ATOM   3734  CA  GLU A 476     -44.438   1.201  46.469  1.00 79.44           C  
ATOM   3735  C   GLU A 476     -43.938  -0.189  46.844  1.00 79.44           C  
ATOM   3736  CB  GLU A 476     -43.344   2.240  46.719  1.00 79.44           C  
ATOM   3737  O   GLU A 476     -43.719  -0.471  48.031  1.00 79.44           O  
ATOM   3738  CG  GLU A 476     -43.688   3.617  46.156  1.00 79.44           C  
ATOM   3739  CD  GLU A 476     -42.562   4.633  46.375  1.00 79.44           C  
ATOM   3740  OE1 GLU A 476     -42.812   5.852  46.281  1.00 79.44           O  
ATOM   3741  OE2 GLU A 476     -41.438   4.203  46.656  1.00 79.44           O  
ATOM   3742  N   ILE A 477     -43.906  -1.089  45.875  1.00 72.19           N  
ATOM   3743  CA  ILE A 477     -43.594  -2.494  46.125  1.00 72.19           C  
ATOM   3744  C   ILE A 477     -42.156  -2.791  45.750  1.00 72.19           C  
ATOM   3745  CB  ILE A 477     -44.562  -3.426  45.344  1.00 72.19           C  
ATOM   3746  O   ILE A 477     -41.625  -3.855  46.062  1.00 72.19           O  
ATOM   3747  CG1 ILE A 477     -44.594  -3.051  43.875  1.00 72.19           C  
ATOM   3748  CG2 ILE A 477     -45.969  -3.375  45.969  1.00 72.19           C  
ATOM   3749  CD1 ILE A 477     -45.375  -4.035  43.000  1.00 72.19           C  
ATOM   3750  N   GLY A 478     -41.438  -1.628  45.250  1.00 61.25           N  
ATOM   3751  CA  GLY A 478     -40.031  -1.838  44.906  1.00 61.25           C  
ATOM   3752  C   GLY A 478     -39.844  -2.234  43.438  1.00 61.25           C  
ATOM   3753  O   GLY A 478     -40.812  -2.559  42.750  1.00 61.25           O  
ATOM   3754  N   ASN A 479     -38.594  -1.886  42.844  1.00 54.66           N  
ATOM   3755  CA  ASN A 479     -38.250  -2.186  41.469  1.00 54.66           C  
ATOM   3756  C   ASN A 479     -39.031  -1.308  40.500  1.00 54.66           C  
ATOM   3757  CB  ASN A 479     -38.500  -3.664  41.156  1.00 54.66           C  
ATOM   3758  O   ASN A 479     -39.375  -1.754  39.406  1.00 54.66           O  
ATOM   3759  CG  ASN A 479     -37.562  -4.582  41.938  1.00 54.66           C  
ATOM   3760  ND2 ASN A 479     -37.969  -5.832  42.094  1.00 54.66           N  
ATOM   3761  OD1 ASN A 479     -36.500  -4.168  42.375  1.00 54.66           O  
ATOM   3762  N   GLY A 480     -39.500  -0.073  41.031  1.00 63.25           N  
ATOM   3763  CA  GLY A 480     -40.156   0.844  40.125  1.00 63.25           C  
ATOM   3764  C   GLY A 480     -41.625   0.496  39.875  1.00 63.25           C  
ATOM   3765  O   GLY A 480     -42.219   0.949  38.906  1.00 63.25           O  
ATOM   3766  N   CYS A 481     -42.219  -0.354  40.812  1.00 70.69           N  
ATOM   3767  CA  CYS A 481     -43.625  -0.815  40.688  1.00 70.69           C  
ATOM   3768  C   CYS A 481     -44.469  -0.226  41.781  1.00 70.69           C  
ATOM   3769  CB  CYS A 481     -43.688  -2.342  40.750  1.00 70.69           C  
ATOM   3770  O   CYS A 481     -44.000   0.035  42.906  1.00 70.69           O  
ATOM   3771  SG  CYS A 481     -42.781  -3.148  39.375  1.00 70.69           S  
ATOM   3772  N   PHE A 482     -45.781   0.003  41.406  1.00 77.31           N  
ATOM   3773  CA  PHE A 482     -46.812   0.516  42.312  1.00 77.31           C  
ATOM   3774  C   PHE A 482     -48.000  -0.443  42.438  1.00 77.31           C  
ATOM   3775  CB  PHE A 482     -47.281   1.898  41.875  1.00 77.31           C  
ATOM   3776  O   PHE A 482     -48.406  -1.016  41.406  1.00 77.31           O  
ATOM   3777  CG  PHE A 482     -46.188   2.932  41.812  1.00 77.31           C  
ATOM   3778  CD1 PHE A 482     -45.875   3.701  42.938  1.00 77.31           C  
ATOM   3779  CD2 PHE A 482     -45.469   3.137  40.656  1.00 77.31           C  
ATOM   3780  CE1 PHE A 482     -44.875   4.660  42.875  1.00 77.31           C  
ATOM   3781  CE2 PHE A 482     -44.469   4.090  40.594  1.00 77.31           C  
ATOM   3782  CZ  PHE A 482     -44.156   4.852  41.688  1.00 77.31           C  
ATOM   3783  N   GLU A 483     -48.281  -0.711  43.688  1.00 81.44           N  
ATOM   3784  CA  GLU A 483     -49.500  -1.463  43.906  1.00 81.44           C  
ATOM   3785  C   GLU A 483     -50.625  -0.542  44.312  1.00 81.44           C  
ATOM   3786  CB  GLU A 483     -49.281  -2.549  44.969  1.00 81.44           C  
ATOM   3787  O   GLU A 483     -50.531   0.163  45.344  1.00 81.44           O  
ATOM   3788  CG  GLU A 483     -50.469  -3.498  45.125  1.00 81.44           C  
ATOM   3789  CD  GLU A 483     -50.219  -4.590  46.156  1.00 81.44           C  
ATOM   3790  OE1 GLU A 483     -50.938  -5.609  46.125  1.00 81.44           O  
ATOM   3791  OE2 GLU A 483     -49.281  -4.426  46.969  1.00 81.44           O  
ATOM   3792  N   PHE A 484     -51.781  -0.543  43.406  1.00 82.94           N  
ATOM   3793  CA  PHE A 484     -52.875   0.361  43.656  1.00 82.94           C  
ATOM   3794  C   PHE A 484     -53.719  -0.119  44.844  1.00 82.94           C  
ATOM   3795  CB  PHE A 484     -53.750   0.486  42.406  1.00 82.94           C  
ATOM   3796  O   PHE A 484     -53.969  -1.318  45.000  1.00 82.94           O  
ATOM   3797  CG  PHE A 484     -53.094   1.229  41.281  1.00 82.94           C  
ATOM   3798  CD1 PHE A 484     -53.250   2.607  41.156  1.00 82.94           C  
ATOM   3799  CD2 PHE A 484     -52.344   0.550  40.344  1.00 82.94           C  
ATOM   3800  CE1 PHE A 484     -52.625   3.299  40.125  1.00 82.94           C  
ATOM   3801  CE2 PHE A 484     -51.750   1.233  39.281  1.00 82.94           C  
ATOM   3802  CZ  PHE A 484     -51.875   2.607  39.188  1.00 82.94           C  
ATOM   3803  N   TYR A 485     -54.156   0.749  45.750  1.00 81.88           N  
ATOM   3804  CA  TYR A 485     -55.031   0.455  46.875  1.00 81.88           C  
ATOM   3805  C   TYR A 485     -56.500   0.531  46.438  1.00 81.88           C  
ATOM   3806  CB  TYR A 485     -54.781   1.424  48.031  1.00 81.88           C  
ATOM   3807  O   TYR A 485     -57.406   0.227  47.219  1.00 81.88           O  
ATOM   3808  CG  TYR A 485     -53.469   1.174  48.750  1.00 81.88           C  
ATOM   3809  CD1 TYR A 485     -53.281  -0.010  49.438  1.00 81.88           C  
ATOM   3810  CD2 TYR A 485     -52.469   2.121  48.719  1.00 81.88           C  
ATOM   3811  CE1 TYR A 485     -52.094  -0.243  50.125  1.00 81.88           C  
ATOM   3812  CE2 TYR A 485     -51.281   1.898  49.406  1.00 81.88           C  
ATOM   3813  OH  TYR A 485     -49.906   0.490  50.750  1.00 81.88           O  
ATOM   3814  CZ  TYR A 485     -51.094   0.715  50.094  1.00 81.88           C  
ATOM   3815  N   HIS A 486     -56.750   0.966  45.156  1.00 82.12           N  
ATOM   3816  CA  HIS A 486     -58.062   1.034  44.531  1.00 82.12           C  
ATOM   3817  C   HIS A 486     -58.094   0.273  43.219  1.00 82.12           C  
ATOM   3818  CB  HIS A 486     -58.469   2.490  44.312  1.00 82.12           C  
ATOM   3819  O   HIS A 486     -57.031  -0.042  42.656  1.00 82.12           O  
ATOM   3820  CG  HIS A 486     -57.594   3.221  43.344  1.00 82.12           C  
ATOM   3821  CD2 HIS A 486     -56.531   4.043  43.562  1.00 82.12           C  
ATOM   3822  ND1 HIS A 486     -57.781   3.146  42.000  1.00 82.12           N  
ATOM   3823  CE1 HIS A 486     -56.875   3.893  41.375  1.00 82.12           C  
ATOM   3824  NE2 HIS A 486     -56.094   4.449  42.312  1.00 82.12           N  
ATOM   3825  N   LYS A 487     -59.281  -0.161  42.812  1.00 81.62           N  
ATOM   3826  CA  LYS A 487     -59.406  -0.771  41.469  1.00 81.62           C  
ATOM   3827  C   LYS A 487     -59.156   0.245  40.375  1.00 81.62           C  
ATOM   3828  CB  LYS A 487     -60.812  -1.370  41.312  1.00 81.62           C  
ATOM   3829  O   LYS A 487     -59.656   1.363  40.406  1.00 81.62           O  
ATOM   3830  CG  LYS A 487     -61.062  -2.598  42.188  1.00 81.62           C  
ATOM   3831  CD  LYS A 487     -62.438  -3.205  41.906  1.00 81.62           C  
ATOM   3832  CE  LYS A 487     -62.719  -4.387  42.812  1.00 81.62           C  
ATOM   3833  NZ  LYS A 487     -64.062  -4.969  42.562  1.00 81.62           N  
ATOM   3834  N   CYS A 488     -58.156  -0.094  39.594  1.00 79.81           N  
ATOM   3835  CA  CYS A 488     -57.812   0.790  38.500  1.00 79.81           C  
ATOM   3836  C   CYS A 488     -58.125   0.149  37.156  1.00 79.81           C  
ATOM   3837  CB  CYS A 488     -56.312   1.143  38.562  1.00 79.81           C  
ATOM   3838  O   CYS A 488     -57.438  -0.797  36.750  1.00 79.81           O  
ATOM   3839  SG  CYS A 488     -55.812   2.463  37.438  1.00 79.81           S  
ATOM   3840  N   ASP A 489     -59.156   0.557  36.469  1.00 76.81           N  
ATOM   3841  CA  ASP A 489     -59.594   0.046  35.156  1.00 76.81           C  
ATOM   3842  C   ASP A 489     -58.781   0.695  34.031  1.00 76.81           C  
ATOM   3843  CB  ASP A 489     -61.062   0.281  34.938  1.00 76.81           C  
ATOM   3844  O   ASP A 489     -57.875   1.484  34.281  1.00 76.81           O  
ATOM   3845  CG  ASP A 489     -61.438   1.752  34.938  1.00 76.81           C  
ATOM   3846  OD1 ASP A 489     -60.562   2.613  35.031  1.00 76.81           O  
ATOM   3847  OD2 ASP A 489     -62.656   2.053  34.875  1.00 76.81           O  
ATOM   3848  N   ASN A 490     -58.906   0.335  32.750  1.00 74.75           N  
ATOM   3849  CA  ASN A 490     -58.156   0.814  31.578  1.00 74.75           C  
ATOM   3850  C   ASN A 490     -58.219   2.336  31.484  1.00 74.75           C  
ATOM   3851  CB  ASN A 490     -58.719   0.181  30.312  1.00 74.75           C  
ATOM   3852  O   ASN A 490     -57.219   2.963  31.078  1.00 74.75           O  
ATOM   3853  CG  ASN A 490     -58.312  -1.262  30.141  1.00 74.75           C  
ATOM   3854  ND2 ASN A 490     -58.906  -1.951  29.172  1.00 74.75           N  
ATOM   3855  OD1 ASN A 490     -57.438  -1.754  30.859  1.00 74.75           O  
ATOM   3856  N   THR A 491     -59.281   2.906  31.906  1.00 77.56           N  
ATOM   3857  CA  THR A 491     -59.500   4.352  31.922  1.00 77.56           C  
ATOM   3858  C   THR A 491     -58.625   5.008  32.969  1.00 77.56           C  
ATOM   3859  CB  THR A 491     -60.969   4.715  32.156  1.00 77.56           C  
ATOM   3860  O   THR A 491     -58.000   6.055  32.750  1.00 77.56           O  
ATOM   3861  CG2 THR A 491     -61.188   6.215  32.000  1.00 77.56           C  
ATOM   3862  OG1 THR A 491     -61.781   4.023  31.219  1.00 77.56           O  
ATOM   3863  N   CYS A 492     -58.531   4.453  34.156  1.00 80.00           N  
ATOM   3864  CA  CYS A 492     -57.656   4.871  35.281  1.00 80.00           C  
ATOM   3865  C   CYS A 492     -56.188   4.738  34.875  1.00 80.00           C  
ATOM   3866  CB  CYS A 492     -57.969   4.047  36.531  1.00 80.00           C  
ATOM   3867  O   CYS A 492     -55.406   5.660  35.125  1.00 80.00           O  
ATOM   3868  SG  CYS A 492     -56.812   4.344  37.875  1.00 80.00           S  
ATOM   3869  N   MET A 493     -55.844   3.660  34.281  1.00 75.88           N  
ATOM   3870  CA  MET A 493     -54.469   3.410  33.812  1.00 75.88           C  
ATOM   3871  C   MET A 493     -54.062   4.414  32.750  1.00 75.88           C  
ATOM   3872  CB  MET A 493     -54.344   1.985  33.281  1.00 75.88           C  
ATOM   3873  O   MET A 493     -52.938   4.887  32.719  1.00 75.88           O  
ATOM   3874  CG  MET A 493     -54.406   0.913  34.344  1.00 75.88           C  
ATOM   3875  SD  MET A 493     -53.125   1.107  35.625  1.00 75.88           S  
ATOM   3876  CE  MET A 493     -51.656   0.614  34.688  1.00 75.88           C  
ATOM   3877  N   GLU A 494     -54.969   4.766  31.875  1.00 75.00           N  
ATOM   3878  CA  GLU A 494     -54.781   5.746  30.812  1.00 75.00           C  
ATOM   3879  C   GLU A 494     -54.594   7.152  31.391  1.00 75.00           C  
ATOM   3880  CB  GLU A 494     -55.938   5.719  29.828  1.00 75.00           C  
ATOM   3881  O   GLU A 494     -53.812   7.953  30.875  1.00 75.00           O  
ATOM   3882  CG  GLU A 494     -55.781   4.652  28.750  1.00 75.00           C  
ATOM   3883  CD  GLU A 494     -56.906   4.688  27.719  1.00 75.00           C  
ATOM   3884  OE1 GLU A 494     -56.875   3.879  26.766  1.00 75.00           O  
ATOM   3885  OE2 GLU A 494     -57.812   5.535  27.859  1.00 75.00           O  
ATOM   3886  N   SER A 495     -55.250   7.406  32.469  1.00 81.00           N  
ATOM   3887  CA  SER A 495     -55.156   8.688  33.156  1.00 81.00           C  
ATOM   3888  C   SER A 495     -53.812   8.852  33.844  1.00 81.00           C  
ATOM   3889  CB  SER A 495     -56.281   8.820  34.188  1.00 81.00           C  
ATOM   3890  O   SER A 495     -53.281   9.953  33.938  1.00 81.00           O  
ATOM   3891  OG  SER A 495     -56.094   7.922  35.250  1.00 81.00           O  
ATOM   3892  N   VAL A 496     -53.219   7.797  34.406  1.00 80.00           N  
ATOM   3893  CA  VAL A 496     -51.875   7.762  34.969  1.00 80.00           C  
ATOM   3894  C   VAL A 496     -50.844   7.926  33.875  1.00 80.00           C  
ATOM   3895  CB  VAL A 496     -51.656   6.449  35.750  1.00 80.00           C  
ATOM   3896  O   VAL A 496     -49.875   8.695  34.031  1.00 80.00           O  
ATOM   3897  CG1 VAL A 496     -50.219   6.391  36.281  1.00 80.00           C  
ATOM   3898  CG2 VAL A 496     -52.656   6.320  36.906  1.00 80.00           C  
ATOM   3899  N   LYS A 497     -51.094   7.305  32.719  1.00 74.25           N  
ATOM   3900  CA  LYS A 497     -50.219   7.387  31.547  1.00 74.25           C  
ATOM   3901  C   LYS A 497     -50.188   8.797  30.969  1.00 74.25           C  
ATOM   3902  CB  LYS A 497     -50.656   6.387  30.484  1.00 74.25           C  
ATOM   3903  O   LYS A 497     -49.156   9.297  30.578  1.00 74.25           O  
ATOM   3904  CG  LYS A 497     -49.719   6.320  29.281  1.00 74.25           C  
ATOM   3905  CD  LYS A 497     -50.219   5.320  28.250  1.00 74.25           C  
ATOM   3906  CE  LYS A 497     -49.375   5.355  26.984  1.00 74.25           C  
ATOM   3907  NZ  LYS A 497     -49.844   4.395  25.953  1.00 74.25           N  
ATOM   3908  N   ASN A 498     -51.344   9.547  30.922  1.00 77.12           N  
ATOM   3909  CA  ASN A 498     -51.500  10.852  30.281  1.00 77.12           C  
ATOM   3910  C   ASN A 498     -51.312  11.984  31.281  1.00 77.12           C  
ATOM   3911  CB  ASN A 498     -52.906  10.953  29.641  1.00 77.12           C  
ATOM   3912  O   ASN A 498     -51.438  13.156  30.922  1.00 77.12           O  
ATOM   3913  CG  ASN A 498     -53.031  10.086  28.406  1.00 77.12           C  
ATOM   3914  ND2 ASN A 498     -54.250   9.766  28.031  1.00 77.12           N  
ATOM   3915  OD1 ASN A 498     -52.031   9.695  27.781  1.00 77.12           O  
ATOM   3916  N   GLY A 499     -50.938  11.531  32.562  1.00 82.38           N  
ATOM   3917  CA  GLY A 499     -50.688  12.523  33.594  1.00 82.38           C  
ATOM   3918  C   GLY A 499     -51.938  13.219  34.094  1.00 82.38           C  
ATOM   3919  O   GLY A 499     -51.844  14.336  34.625  1.00 82.38           O  
ATOM   3920  N   THR A 500     -53.156  12.781  33.812  1.00 87.38           N  
ATOM   3921  CA  THR A 500     -54.438  13.359  34.156  1.00 87.38           C  
ATOM   3922  C   THR A 500     -55.094  12.539  35.281  1.00 87.38           C  
ATOM   3923  CB  THR A 500     -55.375  13.445  32.969  1.00 87.38           C  
ATOM   3924  O   THR A 500     -56.312  12.562  35.438  1.00 87.38           O  
ATOM   3925  CG2 THR A 500     -54.812  14.406  31.906  1.00 87.38           C  
ATOM   3926  OG1 THR A 500     -55.531  12.148  32.375  1.00 87.38           O  
ATOM   3927  N   TYR A 501     -54.312  11.820  36.062  1.00 85.06           N  
ATOM   3928  CA  TYR A 501     -54.812  10.984  37.125  1.00 85.06           C  
ATOM   3929  C   TYR A 501     -55.531  11.828  38.188  1.00 85.06           C  
ATOM   3930  CB  TYR A 501     -53.656  10.211  37.781  1.00 85.06           C  
ATOM   3931  O   TYR A 501     -54.969  12.820  38.688  1.00 85.06           O  
ATOM   3932  CG  TYR A 501     -54.094   9.289  38.906  1.00 85.06           C  
ATOM   3933  CD1 TYR A 501     -53.906   9.641  40.250  1.00 85.06           C  
ATOM   3934  CD2 TYR A 501     -54.719   8.070  38.625  1.00 85.06           C  
ATOM   3935  CE1 TYR A 501     -54.312   8.805  41.281  1.00 85.06           C  
ATOM   3936  CE2 TYR A 501     -55.125   7.223  39.656  1.00 85.06           C  
ATOM   3937  OH  TYR A 501     -55.312   6.758  41.969  1.00 85.06           O  
ATOM   3938  CZ  TYR A 501     -54.906   7.594  40.969  1.00 85.06           C  
ATOM   3939  N   ASP A 502     -56.844  11.547  38.406  1.00 87.31           N  
ATOM   3940  CA  ASP A 502     -57.688  12.273  39.375  1.00 87.31           C  
ATOM   3941  C   ASP A 502     -57.562  11.672  40.781  1.00 87.31           C  
ATOM   3942  CB  ASP A 502     -59.156  12.266  38.938  1.00 87.31           C  
ATOM   3943  O   ASP A 502     -58.250  10.703  41.094  1.00 87.31           O  
ATOM   3944  CG  ASP A 502     -60.031  13.148  39.781  1.00 87.31           C  
ATOM   3945  OD1 ASP A 502     -59.531  13.758  40.750  1.00 87.31           O  
ATOM   3946  OD2 ASP A 502     -61.250  13.234  39.469  1.00 87.31           O  
ATOM   3947  N   TYR A 503     -56.625  12.250  41.531  1.00 85.75           N  
ATOM   3948  CA  TYR A 503     -56.250  11.727  42.844  1.00 85.75           C  
ATOM   3949  C   TYR A 503     -57.469  11.656  43.781  1.00 85.75           C  
ATOM   3950  CB  TYR A 503     -55.156  12.602  43.500  1.00 85.75           C  
ATOM   3951  O   TYR A 503     -57.719  10.617  44.406  1.00 85.75           O  
ATOM   3952  CG  TYR A 503     -54.938  12.305  44.969  1.00 85.75           C  
ATOM   3953  CD1 TYR A 503     -55.531  13.070  45.938  1.00 85.75           C  
ATOM   3954  CD2 TYR A 503     -54.094  11.266  45.344  1.00 85.75           C  
ATOM   3955  CE1 TYR A 503     -55.312  12.805  47.312  1.00 85.75           C  
ATOM   3956  CE2 TYR A 503     -53.875  10.984  46.688  1.00 85.75           C  
ATOM   3957  OH  TYR A 503     -54.281  11.492  49.000  1.00 85.75           O  
ATOM   3958  CZ  TYR A 503     -54.500  11.766  47.656  1.00 85.75           C  
ATOM   3959  N   PRO A 504     -58.344  12.711  43.812  1.00 86.44           N  
ATOM   3960  CA  PRO A 504     -59.500  12.734  44.750  1.00 86.44           C  
ATOM   3961  C   PRO A 504     -60.531  11.688  44.406  1.00 86.44           C  
ATOM   3962  CB  PRO A 504     -60.031  14.148  44.562  1.00 86.44           C  
ATOM   3963  O   PRO A 504     -61.250  11.219  45.312  1.00 86.44           O  
ATOM   3964  CG  PRO A 504     -58.906  14.953  44.031  1.00 86.44           C  
ATOM   3965  CD  PRO A 504     -58.031  14.047  43.219  1.00 86.44           C  
ATOM   3966  N   LYS A 505     -60.625  11.320  43.250  1.00 86.94           N  
ATOM   3967  CA  LYS A 505     -61.594  10.352  42.750  1.00 86.94           C  
ATOM   3968  C   LYS A 505     -61.375   8.977  43.375  1.00 86.94           C  
ATOM   3969  CB  LYS A 505     -61.562  10.258  41.250  1.00 86.94           C  
ATOM   3970  O   LYS A 505     -62.312   8.266  43.719  1.00 86.94           O  
ATOM   3971  CG  LYS A 505     -62.625   9.320  40.656  1.00 86.94           C  
ATOM   3972  CD  LYS A 505     -62.531   9.258  39.125  1.00 86.94           C  
ATOM   3973  CE  LYS A 505     -63.531   8.266  38.531  1.00 86.94           C  
ATOM   3974  NZ  LYS A 505     -63.438   8.211  37.062  1.00 86.94           N  
ATOM   3975  N   TYR A 506     -60.094   8.562  43.688  1.00 84.25           N  
ATOM   3976  CA  TYR A 506     -59.719   7.211  44.094  1.00 84.25           C  
ATOM   3977  C   TYR A 506     -59.219   7.188  45.531  1.00 84.25           C  
ATOM   3978  CB  TYR A 506     -58.625   6.645  43.156  1.00 84.25           C  
ATOM   3979  O   TYR A 506     -58.844   6.133  46.031  1.00 84.25           O  
ATOM   3980  CG  TYR A 506     -59.062   6.590  41.719  1.00 84.25           C  
ATOM   3981  CD1 TYR A 506     -59.969   5.637  41.250  1.00 84.25           C  
ATOM   3982  CD2 TYR A 506     -58.531   7.492  40.781  1.00 84.25           C  
ATOM   3983  CE1 TYR A 506     -60.344   5.582  39.906  1.00 84.25           C  
ATOM   3984  CE2 TYR A 506     -58.938   7.449  39.438  1.00 84.25           C  
ATOM   3985  OH  TYR A 506     -60.219   6.441  37.688  1.00 84.25           O  
ATOM   3986  CZ  TYR A 506     -59.844   6.492  39.031  1.00 84.25           C  
ATOM   3987  N   SER A 507     -59.188   8.281  46.188  1.00 82.25           N  
ATOM   3988  CA  SER A 507     -58.625   8.477  47.500  1.00 82.25           C  
ATOM   3989  C   SER A 507     -59.469   7.789  48.594  1.00 82.25           C  
ATOM   3990  CB  SER A 507     -58.531   9.969  47.812  1.00 82.25           C  
ATOM   3991  O   SER A 507     -58.938   7.230  49.531  1.00 82.25           O  
ATOM   3992  OG  SER A 507     -59.812  10.555  47.969  1.00 82.25           O  
ATOM   3993  N   GLU A 508     -60.844   7.785  48.375  1.00 80.62           N  
ATOM   3994  CA  GLU A 508     -61.781   7.215  49.344  1.00 80.62           C  
ATOM   3995  C   GLU A 508     -61.688   5.691  49.344  1.00 80.62           C  
ATOM   3996  CB  GLU A 508     -63.188   7.664  49.031  1.00 80.62           C  
ATOM   3997  O   GLU A 508     -61.656   5.074  50.406  1.00 80.62           O  
ATOM   3998  CG  GLU A 508     -63.500   9.102  49.438  1.00 80.62           C  
ATOM   3999  CD  GLU A 508     -64.188   9.227  50.750  1.00 80.62           C  
ATOM   4000  OE1 GLU A 508     -64.188  10.320  51.375  1.00 80.62           O  
ATOM   4001  OE2 GLU A 508     -64.812   8.211  51.188  1.00 80.62           O  
ATOM   4002  N   GLU A 509     -61.656   5.117  48.125  1.00 80.94           N  
ATOM   4003  CA  GLU A 509     -61.500   3.678  47.938  1.00 80.94           C  
ATOM   4004  C   GLU A 509     -60.125   3.201  48.406  1.00 80.94           C  
ATOM   4005  CB  GLU A 509     -61.688   3.299  46.469  1.00 80.94           C  
ATOM   4006  O   GLU A 509     -60.000   2.125  49.000  1.00 80.94           O  
ATOM   4007  CG  GLU A 509     -61.781   1.799  46.219  1.00 80.94           C  
ATOM   4008  CD  GLU A 509     -61.969   1.438  44.750  1.00 80.94           C  
ATOM   4009  OE1 GLU A 509     -62.031   0.230  44.438  1.00 80.94           O  
ATOM   4010  OE2 GLU A 509     -62.062   2.371  43.938  1.00 80.94           O  
ATOM   4011  N   ALA A 510     -59.062   3.959  48.156  1.00 79.88           N  
ATOM   4012  CA  ALA A 510     -57.688   3.691  48.562  1.00 79.88           C  
ATOM   4013  C   ALA A 510     -57.531   3.773  50.062  1.00 79.88           C  
ATOM   4014  CB  ALA A 510     -56.750   4.668  47.875  1.00 79.88           C  
ATOM   4015  O   ALA A 510     -56.781   2.994  50.656  1.00 79.88           O  
ATOM   4016  N   LYS A 511     -58.188   4.762  50.750  1.00 80.81           N  
ATOM   4017  CA  LYS A 511     -58.156   4.945  52.188  1.00 80.81           C  
ATOM   4018  C   LYS A 511     -58.781   3.740  52.906  1.00 80.81           C  
ATOM   4019  CB  LYS A 511     -58.906   6.219  52.594  1.00 80.81           C  
ATOM   4020  O   LYS A 511     -58.250   3.291  53.938  1.00 80.81           O  
ATOM   4021  CG  LYS A 511     -58.688   6.656  54.031  1.00 80.81           C  
ATOM   4022  CD  LYS A 511     -59.406   7.973  54.312  1.00 80.81           C  
ATOM   4023  CE  LYS A 511     -59.219   8.375  55.781  1.00 80.81           C  
ATOM   4024  NZ  LYS A 511     -59.906   9.672  56.094  1.00 80.81           N  
ATOM   4025  N   LEU A 512     -59.938   3.186  52.406  1.00 76.31           N  
ATOM   4026  CA  LEU A 512     -60.656   2.047  52.938  1.00 76.31           C  
ATOM   4027  C   LEU A 512     -59.844   0.767  52.844  1.00 76.31           C  
ATOM   4028  CB  LEU A 512     -62.000   1.878  52.219  1.00 76.31           C  
ATOM   4029  O   LEU A 512     -59.812  -0.045  53.750  1.00 76.31           O  
ATOM   4030  CG  LEU A 512     -63.156   2.795  52.656  1.00 76.31           C  
ATOM   4031  CD1 LEU A 512     -64.125   3.023  51.531  1.00 76.31           C  
ATOM   4032  CD2 LEU A 512     -63.844   2.209  53.875  1.00 76.31           C  
ATOM   4033  N   ASN A 513     -59.094   0.573  51.812  1.00 73.31           N  
ATOM   4034  CA  ASN A 513     -58.281  -0.592  51.500  1.00 73.31           C  
ATOM   4035  C   ASN A 513     -56.938  -0.519  52.250  1.00 73.31           C  
ATOM   4036  CB  ASN A 513     -58.062  -0.737  50.000  1.00 73.31           C  
ATOM   4037  O   ASN A 513     -56.344  -1.550  52.562  1.00 73.31           O  
ATOM   4038  CG  ASN A 513     -59.281  -1.237  49.281  1.00 73.31           C  
ATOM   4039  ND2 ASN A 513     -59.438  -0.845  48.031  1.00 73.31           N  
ATOM   4040  OD1 ASN A 513     -60.094  -1.971  49.844  1.00 73.31           O  
ATOM   4041  N   ARG A 514     -56.406   0.734  52.500  1.00 69.00           N  
ATOM   4042  CA  ARG A 514     -55.219   0.968  53.312  1.00 69.00           C  
ATOM   4043  C   ARG A 514     -55.469   0.579  54.750  1.00 69.00           C  
ATOM   4044  CB  ARG A 514     -54.812   2.436  53.219  1.00 69.00           C  
ATOM   4045  O   ARG A 514     -54.531   0.122  55.438  1.00 69.00           O  
ATOM   4046  CG  ARG A 514     -54.062   2.783  51.938  1.00 69.00           C  
ATOM   4047  CD  ARG A 514     -53.719   4.266  51.875  1.00 69.00           C  
ATOM   4048  NE  ARG A 514     -52.812   4.660  52.938  1.00 69.00           N  
ATOM   4049  NH1 ARG A 514     -52.625   6.859  52.250  1.00 69.00           N  
ATOM   4050  NH2 ARG A 514     -51.500   6.133  54.125  1.00 69.00           N  
ATOM   4051  CZ  ARG A 514     -52.312   5.883  53.125  1.00 69.00           C  
ATOM   4052  N   GLU A 515     -56.719   0.870  55.188  1.00 63.06           N  
ATOM   4053  CA  GLU A 515     -57.125   0.667  56.594  1.00 63.06           C  
ATOM   4054  C   GLU A 515     -57.625  -0.751  56.812  1.00 63.06           C  
ATOM   4055  CB  GLU A 515     -58.188   1.687  57.000  1.00 63.06           C  
ATOM   4056  O   GLU A 515     -57.938  -1.137  57.938  1.00 63.06           O  
ATOM   4057  CG  GLU A 515     -57.656   3.111  57.125  1.00 63.06           C  
ATOM   4058  CD  GLU A 515     -58.719   4.102  57.562  1.00 63.06           C  
ATOM   4059  OE1 GLU A 515     -58.406   5.289  57.781  1.00 63.06           O  
ATOM   4060  OE2 GLU A 515     -59.906   3.684  57.719  1.00 63.06           O  
ATOM   4061  N   GLU A 516     -57.781  -1.542  55.656  1.00 57.81           N  
ATOM   4062  CA  GLU A 516     -58.156  -2.951  55.719  1.00 57.81           C  
ATOM   4063  C   GLU A 516     -57.000  -3.805  56.250  1.00 57.81           C  
ATOM   4064  CB  GLU A 516     -58.562  -3.457  54.344  1.00 57.81           C  
ATOM   4065  O   GLU A 516     -55.875  -3.705  55.781  1.00 57.81           O  
ATOM   4066  CG  GLU A 516     -59.344  -4.773  54.375  1.00 57.81           C  
ATOM   4067  CD  GLU A 516     -59.844  -5.203  53.000  1.00 57.81           C  
ATOM   4068  OE1 GLU A 516     -60.438  -6.301  52.875  1.00 57.81           O  
ATOM   4069  OE2 GLU A 516     -59.656  -4.434  52.031  1.00 57.81           O  
ATOM   4070  N   ILE A 517     -56.969  -4.117  57.531  1.00 42.50           N  
ATOM   4071  CA  ILE A 517     -56.125  -5.098  58.188  1.00 42.50           C  
ATOM   4072  C   ILE A 517     -56.438  -6.500  57.688  1.00 42.50           C  
ATOM   4073  CB  ILE A 517     -56.250  -5.027  59.750  1.00 42.50           C  
ATOM   4074  O   ILE A 517     -57.594  -6.934  57.781  1.00 42.50           O  
ATOM   4075  CG1 ILE A 517     -55.969  -3.605  60.219  1.00 42.50           C  
ATOM   4076  CG2 ILE A 517     -55.312  -6.039  60.406  1.00 42.50           C  
ATOM   4077  CD1 ILE A 517     -56.188  -3.416  61.719  1.00 42.50           C  
ATOM   4078  N   ASP A 518     -55.750  -7.031  56.656  1.00 42.47           N  
ATOM   4079  CA  ASP A 518     -55.906  -8.445  56.312  1.00 42.47           C  
ATOM   4080  C   ASP A 518     -55.781  -9.336  57.531  1.00 42.47           C  
ATOM   4081  CB  ASP A 518     -54.844  -8.844  55.250  1.00 42.47           C  
ATOM   4082  O   ASP A 518     -54.875  -9.164  58.344  1.00 42.47           O  
ATOM   4083  CG  ASP A 518     -55.344  -8.672  53.844  1.00 42.47           C  
ATOM   4084  OD1 ASP A 518     -56.562  -8.578  53.625  1.00 42.47           O  
ATOM   4085  OD2 ASP A 518     -54.469  -8.641  52.906  1.00 42.47           O  
ATOM   4086  N   GLY A 519     -56.875  -9.719  58.250  1.00 33.16           N  
ATOM   4087  CA  GLY A 519     -56.938 -10.828  59.188  1.00 33.16           C  
ATOM   4088  C   GLY A 519     -55.938 -11.922  58.906  1.00 33.16           C  
ATOM   4089  O   GLY A 519     -55.656 -12.227  57.719  1.00 33.16           O  
ATOM   4090  N   VAL A 520     -54.688 -11.992  59.500  1.00 30.56           N  
ATOM   4091  CA  VAL A 520     -53.750 -13.102  59.469  1.00 30.56           C  
ATOM   4092  C   VAL A 520     -54.500 -14.414  59.281  1.00 30.56           C  
ATOM   4093  CB  VAL A 520     -52.875 -13.164  60.781  1.00 30.56           C  
ATOM   4094  O   VAL A 520     -55.438 -14.711  60.031  1.00 30.56           O  
ATOM   4095  CG1 VAL A 520     -51.844 -14.281  60.688  1.00 30.56           C  
ATOM   4096  CG2 VAL A 520     -52.188 -11.820  61.031  1.00 30.56           C  
ATOM   4097  N   LYS A 521     -54.750 -14.977  58.125  1.00 33.31           N  
ATOM   4098  CA  LYS A 521     -55.062 -16.375  57.812  1.00 33.31           C  
ATOM   4099  C   LYS A 521     -54.125 -17.312  58.531  1.00 33.31           C  
ATOM   4100  CB  LYS A 521     -55.000 -16.625  56.312  1.00 33.31           C  
ATOM   4101  O   LYS A 521     -52.906 -17.219  58.375  1.00 33.31           O  
ATOM   4102  CG  LYS A 521     -56.281 -17.203  55.719  1.00 33.31           C  
ATOM   4103  CD  LYS A 521     -56.156 -17.500  54.250  1.00 33.31           C  
ATOM   4104  CE  LYS A 521     -57.438 -18.062  53.656  1.00 33.31           C  
ATOM   4105  NZ  LYS A 521     -57.312 -18.312  52.188  1.00 33.31           N  
ATOM   4106  N   LEU A 522     -54.375 -17.641  59.844  1.00 30.61           N  
ATOM   4107  CA  LEU A 522     -53.719 -18.656  60.656  1.00 30.61           C  
ATOM   4108  C   LEU A 522     -53.562 -19.953  59.875  1.00 30.61           C  
ATOM   4109  CB  LEU A 522     -54.500 -18.906  61.938  1.00 30.61           C  
ATOM   4110  O   LEU A 522     -54.562 -20.578  59.469  1.00 30.61           O  
ATOM   4111  CG  LEU A 522     -54.031 -18.125  63.188  1.00 30.61           C  
ATOM   4112  CD1 LEU A 522     -55.219 -17.469  63.875  1.00 30.61           C  
ATOM   4113  CD2 LEU A 522     -53.281 -19.047  64.125  1.00 30.61           C  
ATOM   4114  N   GLU A 523     -52.625 -20.062  58.969  1.00 33.06           N  
ATOM   4115  CA  GLU A 523     -52.094 -21.281  58.344  1.00 33.06           C  
ATOM   4116  C   GLU A 523     -51.344 -22.141  59.344  1.00 33.06           C  
ATOM   4117  CB  GLU A 523     -51.219 -20.938  57.125  1.00 33.06           C  
ATOM   4118  O   GLU A 523     -50.594 -21.609  60.188  1.00 33.06           O  
ATOM   4119  CG  GLU A 523     -51.938 -21.094  55.812  1.00 33.06           C  
ATOM   4120  CD  GLU A 523     -51.031 -20.750  54.625  1.00 33.06           C  
ATOM   4121  OE1 GLU A 523     -51.500 -20.844  53.469  1.00 33.06           O  
ATOM   4122  OE2 GLU A 523     -49.844 -20.406  54.844  1.00 33.06           O  
ATOM   4123  N   SER A 524     -52.094 -23.156  60.094  1.00 41.12           N  
ATOM   4124  CA  SER A 524     -51.875 -24.406  60.812  1.00 41.12           C  
ATOM   4125  C   SER A 524     -50.938 -24.219  62.000  1.00 41.12           C  
ATOM   4126  CB  SER A 524     -51.312 -25.484  59.875  1.00 41.12           C  
ATOM   4127  O   SER A 524     -49.906 -23.578  61.875  1.00 41.12           O  
ATOM   4128  OG  SER A 524     -49.906 -25.344  59.719  1.00 41.12           O  
ATOM   4129  N   ALA A 525     -51.375 -23.938  63.188  1.00 43.50           N  
ATOM   4130  CA  ALA A 525     -50.938 -23.938  64.562  1.00 43.50           C  
ATOM   4131  C   ALA A 525     -49.625 -24.703  64.750  1.00 43.50           C  
ATOM   4132  CB  ALA A 525     -52.031 -24.531  65.500  1.00 43.50           C  
ATOM   4133  O   ALA A 525     -48.844 -24.375  65.625  1.00 43.50           O  
ATOM   4134  N   ARG A 526     -48.938 -25.250  63.688  1.00 49.72           N  
ATOM   4135  CA  ARG A 526     -47.719 -26.047  63.844  1.00 49.72           C  
ATOM   4136  C   ARG A 526     -46.500 -25.344  63.219  1.00 49.72           C  
ATOM   4137  CB  ARG A 526     -47.875 -27.422  63.219  1.00 49.72           C  
ATOM   4138  O   ARG A 526     -45.406 -25.422  63.750  1.00 49.72           O  
ATOM   4139  CG  ARG A 526     -47.438 -28.578  64.125  1.00 49.72           C  
ATOM   4140  CD  ARG A 526     -47.562 -29.922  63.438  1.00 49.72           C  
ATOM   4141  NE  ARG A 526     -47.594 -31.016  64.375  1.00 49.72           N  
ATOM   4142  NH1 ARG A 526     -47.250 -32.688  62.812  1.00 49.72           N  
ATOM   4143  NH2 ARG A 526     -47.500 -33.219  65.000  1.00 49.72           N  
ATOM   4144  CZ  ARG A 526     -47.438 -32.312  64.062  1.00 49.72           C  
ATOM   4145  N   ILE A 527     -46.625 -24.359  62.312  1.00 49.12           N  
ATOM   4146  CA  ILE A 527     -45.625 -23.641  61.562  1.00 49.12           C  
ATOM   4147  C   ILE A 527     -45.312 -22.312  62.250  1.00 49.12           C  
ATOM   4148  CB  ILE A 527     -46.031 -23.391  60.094  1.00 49.12           C  
ATOM   4149  O   ILE A 527     -44.156 -21.891  62.344  1.00 49.12           O  
ATOM   4150  CG1 ILE A 527     -46.188 -24.734  59.375  1.00 49.12           C  
ATOM   4151  CG2 ILE A 527     -45.062 -22.469  59.406  1.00 49.12           C  
ATOM   4152  CD1 ILE A 527     -46.844 -24.609  58.000  1.00 49.12           C  
ATOM   4153  N   TYR A 528     -46.250 -21.766  63.031  1.00 50.25           N  
ATOM   4154  CA  TYR A 528     -46.094 -20.562  63.812  1.00 50.25           C  
ATOM   4155  C   TYR A 528     -45.469 -20.875  65.188  1.00 50.25           C  
ATOM   4156  CB  TYR A 528     -47.438 -19.859  64.000  1.00 50.25           C  
ATOM   4157  O   TYR A 528     -44.719 -20.062  65.750  1.00 50.25           O  
ATOM   4158  CG  TYR A 528     -47.938 -19.156  62.750  1.00 50.25           C  
ATOM   4159  CD1 TYR A 528     -47.406 -17.938  62.375  1.00 50.25           C  
ATOM   4160  CD2 TYR A 528     -48.969 -19.719  62.000  1.00 50.25           C  
ATOM   4161  CE1 TYR A 528     -47.875 -17.297  61.219  1.00 50.25           C  
ATOM   4162  CE2 TYR A 528     -49.438 -19.078  60.844  1.00 50.25           C  
ATOM   4163  OH  TYR A 528     -49.344 -17.219  59.344  1.00 50.25           O  
ATOM   4164  CZ  TYR A 528     -48.875 -17.859  60.469  1.00 50.25           C  
ATOM   4165  N   GLN A 529     -45.656 -22.094  65.750  1.00 54.97           N  
ATOM   4166  CA  GLN A 529     -45.000 -22.562  67.000  1.00 54.97           C  
ATOM   4167  C   GLN A 529     -43.531 -22.875  66.750  1.00 54.97           C  
ATOM   4168  CB  GLN A 529     -45.719 -23.781  67.562  1.00 54.97           C  
ATOM   4169  O   GLN A 529     -42.688 -22.609  67.625  1.00 54.97           O  
ATOM   4170  CG  GLN A 529     -46.812 -23.453  68.562  1.00 54.97           C  
ATOM   4171  CD  GLN A 529     -47.562 -24.672  69.062  1.00 54.97           C  
ATOM   4172  NE2 GLN A 529     -48.219 -24.562  70.188  1.00 54.97           N  
ATOM   4173  OE1 GLN A 529     -47.562 -25.703  68.375  1.00 54.97           O  
ATOM   4174  N   ILE A 530     -43.219 -23.281  65.438  1.00 63.12           N  
ATOM   4175  CA  ILE A 530     -41.875 -23.641  65.062  1.00 63.12           C  
ATOM   4176  C   ILE A 530     -41.094 -22.375  64.688  1.00 63.12           C  
ATOM   4177  CB  ILE A 530     -41.875 -24.625  63.875  1.00 63.12           C  
ATOM   4178  O   ILE A 530     -39.938 -22.234  65.000  1.00 63.12           O  
ATOM   4179  CG1 ILE A 530     -42.500 -25.969  64.312  1.00 63.12           C  
ATOM   4180  CG2 ILE A 530     -40.469 -24.812  63.312  1.00 63.12           C  
ATOM   4181  CD1 ILE A 530     -42.781 -26.906  63.125  1.00 63.12           C  
ATOM   4182  N   LEU A 531     -41.688 -21.391  64.125  1.00 56.66           N  
ATOM   4183  CA  LEU A 531     -41.094 -20.125  63.750  1.00 56.66           C  
ATOM   4184  C   LEU A 531     -40.969 -19.203  64.938  1.00 56.66           C  
ATOM   4185  CB  LEU A 531     -41.906 -19.422  62.656  1.00 56.66           C  
ATOM   4186  O   LEU A 531     -39.969 -18.484  65.125  1.00 56.66           O  
ATOM   4187  CG  LEU A 531     -41.469 -19.672  61.219  1.00 56.66           C  
ATOM   4188  CD1 LEU A 531     -42.688 -19.875  60.312  1.00 56.66           C  
ATOM   4189  CD2 LEU A 531     -40.625 -18.500  60.719  1.00 56.66           C  
ATOM   4190  N   ALA A 532     -41.938 -19.266  65.875  1.00 61.06           N  
ATOM   4191  CA  ALA A 532     -41.906 -18.547  67.188  1.00 61.06           C  
ATOM   4192  C   ALA A 532     -40.844 -19.141  68.125  1.00 61.06           C  
ATOM   4193  CB  ALA A 532     -43.281 -18.578  67.875  1.00 61.06           C  
ATOM   4194  O   ALA A 532     -40.156 -18.422  68.812  1.00 61.06           O  
ATOM   4195  N   ILE A 533     -40.594 -20.469  68.062  1.00 69.12           N  
ATOM   4196  CA  ILE A 533     -39.562 -21.172  68.875  1.00 69.12           C  
ATOM   4197  C   ILE A 533     -38.188 -20.906  68.250  1.00 69.12           C  
ATOM   4198  CB  ILE A 533     -39.844 -22.703  68.875  1.00 69.12           C  
ATOM   4199  O   ILE A 533     -37.219 -20.672  68.938  1.00 69.12           O  
ATOM   4200  CG1 ILE A 533     -41.125 -22.984  69.688  1.00 69.12           C  
ATOM   4201  CG2 ILE A 533     -38.656 -23.438  69.500  1.00 69.12           C  
ATOM   4202  CD1 ILE A 533     -41.562 -24.453  69.625  1.00 69.12           C  
ATOM   4203  N   TYR A 534     -38.156 -20.828  66.875  1.00 67.81           N  
ATOM   4204  CA  TYR A 534     -36.906 -20.531  66.125  1.00 67.81           C  
ATOM   4205  C   TYR A 534     -36.531 -19.062  66.250  1.00 67.81           C  
ATOM   4206  CB  TYR A 534     -37.031 -20.906  64.688  1.00 67.81           C  
ATOM   4207  O   TYR A 534     -35.375 -18.719  66.438  1.00 67.81           O  
ATOM   4208  CG  TYR A 534     -36.281 -22.141  64.312  1.00 67.81           C  
ATOM   4209  CD1 TYR A 534     -34.906 -22.078  63.969  1.00 67.81           C  
ATOM   4210  CD2 TYR A 534     -36.906 -23.391  64.250  1.00 67.81           C  
ATOM   4211  CE1 TYR A 534     -34.219 -23.219  63.625  1.00 67.81           C  
ATOM   4212  CE2 TYR A 534     -36.188 -24.531  63.875  1.00 67.81           C  
ATOM   4213  OH  TYR A 534     -34.156 -25.562  63.219  1.00 67.81           O  
ATOM   4214  CZ  TYR A 534     -34.844 -24.438  63.562  1.00 67.81           C  
ATOM   4215  N   SER A 535     -37.469 -18.125  66.250  1.00 61.16           N  
ATOM   4216  CA  SER A 535     -37.250 -16.703  66.438  1.00 61.16           C  
ATOM   4217  C   SER A 535     -36.875 -16.375  67.875  1.00 61.16           C  
ATOM   4218  CB  SER A 535     -38.531 -15.930  66.062  1.00 61.16           C  
ATOM   4219  O   SER A 535     -36.031 -15.531  68.125  1.00 61.16           O  
ATOM   4220  OG  SER A 535     -38.500 -14.625  66.625  1.00 61.16           O  
ATOM   4221  N   THR A 536     -37.531 -17.094  68.875  1.00 71.12           N  
ATOM   4222  CA  THR A 536     -37.188 -16.953  70.250  1.00 71.12           C  
ATOM   4223  C   THR A 536     -35.812 -17.531  70.562  1.00 71.12           C  
ATOM   4224  CB  THR A 536     -38.250 -17.656  71.125  1.00 71.12           C  
ATOM   4225  O   THR A 536     -35.062 -16.938  71.312  1.00 71.12           O  
ATOM   4226  CG2 THR A 536     -39.531 -16.828  71.250  1.00 71.12           C  
ATOM   4227  OG1 THR A 536     -38.594 -18.922  70.562  1.00 71.12           O  
ATOM   4228  N   VAL A 537     -35.406 -18.641  69.938  1.00 73.69           N  
ATOM   4229  CA  VAL A 537     -34.125 -19.266  70.062  1.00 73.69           C  
ATOM   4230  C   VAL A 537     -33.062 -18.406  69.375  1.00 73.69           C  
ATOM   4231  CB  VAL A 537     -34.094 -20.688  69.500  1.00 73.69           C  
ATOM   4232  O   VAL A 537     -31.953 -18.219  69.938  1.00 73.69           O  
ATOM   4233  CG1 VAL A 537     -32.688 -21.281  69.562  1.00 73.69           C  
ATOM   4234  CG2 VAL A 537     -35.062 -21.594  70.250  1.00 73.69           C  
ATOM   4235  N   ALA A 538     -33.375 -17.891  68.250  1.00 68.94           N  
ATOM   4236  CA  ALA A 538     -32.438 -17.047  67.500  1.00 68.94           C  
ATOM   4237  C   ALA A 538     -32.250 -15.688  68.188  1.00 68.94           C  
ATOM   4238  CB  ALA A 538     -32.969 -16.859  66.062  1.00 68.94           C  
ATOM   4239  O   ALA A 538     -31.141 -15.172  68.250  1.00 68.94           O  
ATOM   4240  N   SER A 539     -33.375 -15.102  68.750  1.00 69.75           N  
ATOM   4241  CA  SER A 539     -33.312 -13.844  69.438  1.00 69.75           C  
ATOM   4242  C   SER A 539     -32.594 -14.023  70.812  1.00 69.75           C  
ATOM   4243  CB  SER A 539     -34.719 -13.289  69.688  1.00 69.75           C  
ATOM   4244  O   SER A 539     -31.812 -13.156  71.188  1.00 69.75           O  
ATOM   4245  OG  SER A 539     -34.906 -12.984  71.062  1.00 69.75           O  
ATOM   4246  N   SER A 540     -32.750 -15.195  71.438  1.00 74.31           N  
ATOM   4247  CA  SER A 540     -32.062 -15.516  72.688  1.00 74.31           C  
ATOM   4248  C   SER A 540     -30.594 -15.781  72.438  1.00 74.31           C  
ATOM   4249  CB  SER A 540     -32.719 -16.734  73.375  1.00 74.31           C  
ATOM   4250  O   SER A 540     -29.750 -15.422  73.312  1.00 74.31           O  
ATOM   4251  OG  SER A 540     -32.750 -17.844  72.500  1.00 74.31           O  
ATOM   4252  N   LEU A 541     -30.172 -16.344  71.312  1.00 73.06           N  
ATOM   4253  CA  LEU A 541     -28.797 -16.609  70.938  1.00 73.06           C  
ATOM   4254  C   LEU A 541     -28.062 -15.320  70.562  1.00 73.06           C  
ATOM   4255  CB  LEU A 541     -28.766 -17.578  69.750  1.00 73.06           C  
ATOM   4256  O   LEU A 541     -26.906 -15.148  70.938  1.00 73.06           O  
ATOM   4257  CG  LEU A 541     -27.656 -18.641  69.750  1.00 73.06           C  
ATOM   4258  CD1 LEU A 541     -28.234 -20.000  70.062  1.00 73.06           C  
ATOM   4259  CD2 LEU A 541     -26.922 -18.656  68.438  1.00 73.06           C  
ATOM   4260  N   VAL A 542     -28.781 -14.430  69.875  1.00 73.38           N  
ATOM   4261  CA  VAL A 542     -28.219 -13.125  69.562  1.00 73.38           C  
ATOM   4262  C   VAL A 542     -27.984 -12.297  70.812  1.00 73.38           C  
ATOM   4263  CB  VAL A 542     -29.141 -12.367  68.562  1.00 73.38           C  
ATOM   4264  O   VAL A 542     -26.969 -11.617  70.938  1.00 73.38           O  
ATOM   4265  CG1 VAL A 542     -28.641 -10.938  68.375  1.00 73.38           C  
ATOM   4266  CG2 VAL A 542     -29.234 -13.102  67.250  1.00 73.38           C  
ATOM   4267  N   LEU A 543     -28.922 -12.375  71.688  1.00 75.81           N  
ATOM   4268  CA  LEU A 543     -28.781 -11.680  73.000  1.00 75.81           C  
ATOM   4269  C   LEU A 543     -27.641 -12.266  73.812  1.00 75.81           C  
ATOM   4270  CB  LEU A 543     -30.078 -11.758  73.750  1.00 75.81           C  
ATOM   4271  O   LEU A 543     -26.875 -11.531  74.438  1.00 75.81           O  
ATOM   4272  CG  LEU A 543     -31.109 -10.648  73.500  1.00 75.81           C  
ATOM   4273  CD1 LEU A 543     -32.469 -11.055  74.062  1.00 75.81           C  
ATOM   4274  CD2 LEU A 543     -30.641  -9.336  74.125  1.00 75.81           C  
ATOM   4275  N   LEU A 544     -27.375 -13.586  73.875  1.00 77.19           N  
ATOM   4276  CA  LEU A 544     -26.312 -14.258  74.562  1.00 77.19           C  
ATOM   4277  C   LEU A 544     -24.953 -13.930  73.938  1.00 77.19           C  
ATOM   4278  CB  LEU A 544     -26.531 -15.766  74.562  1.00 77.19           C  
ATOM   4279  O   LEU A 544     -23.969 -13.695  74.688  1.00 77.19           O  
ATOM   4280  CG  LEU A 544     -27.516 -16.297  75.625  1.00 77.19           C  
ATOM   4281  CD1 LEU A 544     -27.797 -17.781  75.375  1.00 77.19           C  
ATOM   4282  CD2 LEU A 544     -26.984 -16.078  77.000  1.00 77.19           C  
ATOM   4283  N   VAL A 545     -24.922 -13.906  72.625  1.00 76.56           N  
ATOM   4284  CA  VAL A 545     -23.688 -13.594  71.938  1.00 76.56           C  
ATOM   4285  C   VAL A 545     -23.328 -12.133  72.125  1.00 76.56           C  
ATOM   4286  CB  VAL A 545     -23.828 -13.891  70.375  1.00 76.56           C  
ATOM   4287  O   VAL A 545     -22.141 -11.805  72.312  1.00 76.56           O  
ATOM   4288  CG1 VAL A 545     -22.609 -13.375  69.625  1.00 76.56           C  
ATOM   4289  CG2 VAL A 545     -24.031 -15.383  70.188  1.00 76.56           C  
ATOM   4290  N   SER A 546     -24.375 -11.289  72.125  1.00 75.25           N  
ATOM   4291  CA  SER A 546     -24.156  -9.867  72.312  1.00 75.25           C  
ATOM   4292  C   SER A 546     -23.719  -9.602  73.750  1.00 75.25           C  
ATOM   4293  CB  SER A 546     -25.422  -9.078  72.000  1.00 75.25           C  
ATOM   4294  O   SER A 546     -22.828  -8.789  74.000  1.00 75.25           O  
ATOM   4295  OG  SER A 546     -26.578  -9.844  72.312  1.00 75.25           O  
ATOM   4296  N   LEU A 547     -24.281 -10.328  74.750  1.00 78.38           N  
ATOM   4297  CA  LEU A 547     -23.891 -10.211  76.125  1.00 78.38           C  
ATOM   4298  C   LEU A 547     -22.500 -10.773  76.375  1.00 78.38           C  
ATOM   4299  CB  LEU A 547     -24.906 -10.930  77.000  1.00 78.38           C  
ATOM   4300  O   LEU A 547     -21.719 -10.219  77.125  1.00 78.38           O  
ATOM   4301  CG  LEU A 547     -26.188 -10.156  77.375  1.00 78.38           C  
ATOM   4302  CD1 LEU A 547     -27.250 -11.109  77.875  1.00 78.38           C  
ATOM   4303  CD2 LEU A 547     -25.906  -9.055  78.375  1.00 78.38           C  
ATOM   4304  N   GLY A 548     -22.141 -11.914  75.688  1.00 79.50           N  
ATOM   4305  CA  GLY A 548     -20.797 -12.461  75.750  1.00 79.50           C  
ATOM   4306  C   GLY A 548     -19.750 -11.531  75.125  1.00 79.50           C  
ATOM   4307  O   GLY A 548     -18.656 -11.391  75.688  1.00 79.50           O  
ATOM   4308  N   ALA A 549     -20.094 -10.906  74.000  1.00 74.38           N  
ATOM   4309  CA  ALA A 549     -19.203  -9.969  73.312  1.00 74.38           C  
ATOM   4310  C   ALA A 549     -18.984  -8.711  74.188  1.00 74.38           C  
ATOM   4311  CB  ALA A 549     -19.766  -9.609  71.938  1.00 74.38           C  
ATOM   4312  O   ALA A 549     -17.875  -8.195  74.250  1.00 74.38           O  
ATOM   4313  N   VAL A 550     -20.031  -8.258  74.812  1.00 76.31           N  
ATOM   4314  CA  VAL A 550     -19.969  -7.082  75.688  1.00 76.31           C  
ATOM   4315  C   VAL A 550     -19.188  -7.410  76.938  1.00 76.31           C  
ATOM   4316  CB  VAL A 550     -21.391  -6.586  76.062  1.00 76.31           C  
ATOM   4317  O   VAL A 550     -18.391  -6.594  77.438  1.00 76.31           O  
ATOM   4318  CG1 VAL A 550     -21.312  -5.500  77.125  1.00 76.31           C  
ATOM   4319  CG2 VAL A 550     -22.125  -6.070  74.812  1.00 76.31           C  
ATOM   4320  N   SER A 551     -19.406  -8.609  77.500  1.00 74.38           N  
ATOM   4321  CA  SER A 551     -18.688  -9.086  78.688  1.00 74.38           C  
ATOM   4322  C   SER A 551     -17.203  -9.281  78.375  1.00 74.38           C  
ATOM   4323  CB  SER A 551     -19.297 -10.391  79.188  1.00 74.38           C  
ATOM   4324  O   SER A 551     -16.344  -8.930  79.188  1.00 74.38           O  
ATOM   4325  OG  SER A 551     -20.672 -10.227  79.500  1.00 74.38           O  
ATOM   4326  N   PHE A 552     -16.828  -9.844  77.188  1.00 74.12           N  
ATOM   4327  CA  PHE A 552     -15.461 -10.016  76.688  1.00 74.12           C  
ATOM   4328  C   PHE A 552     -14.805  -8.664  76.438  1.00 74.12           C  
ATOM   4329  CB  PHE A 552     -15.406 -10.875  75.438  1.00 74.12           C  
ATOM   4330  O   PHE A 552     -13.625  -8.469  76.750  1.00 74.12           O  
ATOM   4331  CG  PHE A 552     -14.156 -11.703  75.312  1.00 74.12           C  
ATOM   4332  CD1 PHE A 552     -13.062 -11.227  74.625  1.00 74.12           C  
ATOM   4333  CD2 PHE A 552     -14.086 -12.953  75.938  1.00 74.12           C  
ATOM   4334  CE1 PHE A 552     -11.906 -11.984  74.500  1.00 74.12           C  
ATOM   4335  CE2 PHE A 552     -12.930 -13.727  75.812  1.00 74.12           C  
ATOM   4336  CZ  PHE A 552     -11.836 -13.242  75.062  1.00 74.12           C  
ATOM   4337  N   TRP A 553     -15.555  -7.738  75.875  1.00 73.88           N  
ATOM   4338  CA  TRP A 553     -15.125  -6.371  75.625  1.00 73.88           C  
ATOM   4339  C   TRP A 553     -14.898  -5.617  76.938  1.00 73.88           C  
ATOM   4340  CB  TRP A 553     -16.141  -5.629  74.750  1.00 73.88           C  
ATOM   4341  O   TRP A 553     -13.906  -4.902  77.062  1.00 73.88           O  
ATOM   4342  CG  TRP A 553     -15.703  -4.270  74.312  1.00 73.88           C  
ATOM   4343  CD1 TRP A 553     -14.812  -3.982  73.312  1.00 73.88           C  
ATOM   4344  CD2 TRP A 553     -16.125  -3.014  74.875  1.00 73.88           C  
ATOM   4345  CE2 TRP A 553     -15.445  -2.004  74.125  1.00 73.88           C  
ATOM   4346  CE3 TRP A 553     -17.000  -2.645  75.875  1.00 73.88           C  
ATOM   4347  NE1 TRP A 553     -14.648  -2.621  73.188  1.00 73.88           N  
ATOM   4348  CH2 TRP A 553     -16.484  -0.311  75.375  1.00 73.88           C  
ATOM   4349  CZ2 TRP A 553     -15.625  -0.646  74.375  1.00 73.88           C  
ATOM   4350  CZ3 TRP A 553     -17.172  -1.291  76.125  1.00 73.88           C  
ATOM   4351  N   MET A 554     -15.750  -5.809  77.875  1.00 74.81           N  
ATOM   4352  CA  MET A 554     -15.664  -5.168  79.188  1.00 74.81           C  
ATOM   4353  C   MET A 554     -14.555  -5.793  80.000  1.00 74.81           C  
ATOM   4354  CB  MET A 554     -17.000  -5.273  79.938  1.00 74.81           C  
ATOM   4355  O   MET A 554     -13.906  -5.102  80.812  1.00 74.81           O  
ATOM   4356  CG  MET A 554     -18.062  -4.324  79.375  1.00 74.81           C  
ATOM   4357  SD  MET A 554     -19.469  -4.129  80.562  1.00 74.81           S  
ATOM   4358  CE  MET A 554     -20.344  -2.746  79.812  1.00 74.81           C  
ATOM   4359  N   CYS A 555     -14.125  -7.168  79.812  1.00 71.56           N  
ATOM   4360  CA  CYS A 555     -13.031  -7.875  80.500  1.00 71.56           C  
ATOM   4361  C   CYS A 555     -11.688  -7.484  79.875  1.00 71.56           C  
ATOM   4362  CB  CYS A 555     -13.227  -9.383  80.375  1.00 71.56           C  
ATOM   4363  O   CYS A 555     -10.680  -7.406  80.562  1.00 71.56           O  
ATOM   4364  SG  CYS A 555     -14.406 -10.055  81.562  1.00 71.56           S  
ATOM   4365  N   SER A 556     -11.609  -7.051  78.500  1.00 67.81           N  
ATOM   4366  CA  SER A 556     -10.414  -6.656  77.812  1.00 67.81           C  
ATOM   4367  C   SER A 556     -10.086  -5.188  78.000  1.00 67.81           C  
ATOM   4368  CB  SER A 556     -10.594  -6.922  76.312  1.00 67.81           C  
ATOM   4369  O   SER A 556      -8.914  -4.793  77.938  1.00 67.81           O  
ATOM   4370  OG  SER A 556     -10.383  -5.738  75.562  1.00 67.81           O  
ATOM   4371  N   ASN A 557     -11.055  -4.344  78.500  1.00 67.31           N  
ATOM   4372  CA  ASN A 557     -10.938  -2.902  78.688  1.00 67.31           C  
ATOM   4373  C   ASN A 557     -10.898  -2.547  80.188  1.00 67.31           C  
ATOM   4374  CB  ASN A 557     -12.078  -2.166  78.000  1.00 67.31           C  
ATOM   4375  O   ASN A 557     -10.797  -1.371  80.500  1.00 67.31           O  
ATOM   4376  CG  ASN A 557     -11.773  -1.847  76.500  1.00 67.31           C  
ATOM   4377  ND2 ASN A 557     -12.789  -1.426  75.812  1.00 67.31           N  
ATOM   4378  OD1 ASN A 557     -10.633  -1.979  76.062  1.00 67.31           O  
ATOM   4379  N   GLY A 558     -10.703  -3.668  81.062  1.00 63.34           N  
ATOM   4380  CA  GLY A 558     -10.383  -3.455  82.438  1.00 63.34           C  
ATOM   4381  C   GLY A 558     -11.547  -2.895  83.250  1.00 63.34           C  
ATOM   4382  O   GLY A 558     -11.367  -2.432  84.375  1.00 63.34           O  
ATOM   4383  N   SER A 559     -12.875  -2.867  82.750  1.00 62.22           N  
ATOM   4384  CA  SER A 559     -14.094  -2.307  83.312  1.00 62.22           C  
ATOM   4385  C   SER A 559     -14.969  -3.395  83.938  1.00 62.22           C  
ATOM   4386  CB  SER A 559     -14.883  -1.544  82.250  1.00 62.22           C  
ATOM   4387  O   SER A 559     -15.875  -3.102  84.750  1.00 62.22           O  
ATOM   4388  OG  SER A 559     -15.578  -2.441  81.438  1.00 62.22           O  
ATOM   4389  N   LEU A 560     -14.578  -4.734  83.875  1.00 58.03           N  
ATOM   4390  CA  LEU A 560     -15.266  -5.875  84.500  1.00 58.03           C  
ATOM   4391  C   LEU A 560     -14.266  -6.867  85.062  1.00 58.03           C  
ATOM   4392  CB  LEU A 560     -16.156  -6.570  83.438  1.00 58.03           C  
ATOM   4393  O   LEU A 560     -13.289  -7.234  84.375  1.00 58.03           O  
ATOM   4394  CG  LEU A 560     -17.641  -6.703  83.812  1.00 58.03           C  
ATOM   4395  CD1 LEU A 560     -18.500  -6.090  82.688  1.00 58.03           C  
ATOM   4396  CD2 LEU A 560     -18.000  -8.164  84.000  1.00 58.03           C  
ATOM   4397  N   GLN A 561     -13.969  -6.926  86.375  1.00 54.94           N  
ATOM   4398  CA  GLN A 561     -13.164  -7.855  87.188  1.00 54.94           C  
ATOM   4399  C   GLN A 561     -13.758  -9.258  87.125  1.00 54.94           C  
ATOM   4400  CB  GLN A 561     -13.055  -7.371  88.625  1.00 54.94           C  
ATOM   4401  O   GLN A 561     -14.914  -9.469  87.500  1.00 54.94           O  
ATOM   4402  CG  GLN A 561     -11.727  -6.711  88.938  1.00 54.94           C  
ATOM   4403  CD  GLN A 561     -11.672  -6.184  90.375  1.00 54.94           C  
ATOM   4404  NE2 GLN A 561     -10.469  -5.844  90.812  1.00 54.94           N  
ATOM   4405  OE1 GLN A 561     -12.695  -6.078  91.062  1.00 54.94           O  
ATOM   4406  N   CYS A 562     -13.469 -10.133  86.062  1.00 56.50           N  
ATOM   4407  CA  CYS A 562     -13.883 -11.523  85.938  1.00 56.50           C  
ATOM   4408  C   CYS A 562     -13.125 -12.375  86.938  1.00 56.50           C  
ATOM   4409  CB  CYS A 562     -13.664 -12.070  84.562  1.00 56.50           C  
ATOM   4410  O   CYS A 562     -11.891 -12.398  87.000  1.00 56.50           O  
ATOM   4411  SG  CYS A 562     -15.125 -11.977  83.500  1.00 56.50           S  
ATOM   4412  N   ARG A 563     -13.586 -12.578  88.188  1.00 53.09           N  
ATOM   4413  CA  ARG A 563     -13.125 -13.531  89.250  1.00 53.09           C  
ATOM   4414  C   ARG A 563     -13.680 -14.930  88.938  1.00 53.09           C  
ATOM   4415  CB  ARG A 563     -13.539 -13.062  90.625  1.00 53.09           C  
ATOM   4416  O   ARG A 563     -14.867 -15.172  89.125  1.00 53.09           O  
ATOM   4417  CG  ARG A 563     -12.469 -12.266  91.375  1.00 53.09           C  
ATOM   4418  CD  ARG A 563     -12.922 -11.852  92.750  1.00 53.09           C  
ATOM   4419  NE  ARG A 563     -11.930 -11.016  93.375  1.00 53.09           N  
ATOM   4420  NH1 ARG A 563     -12.391 -11.789  95.500  1.00 53.09           N  
ATOM   4421  NH2 ARG A 563     -10.773 -10.195  95.188  1.00 53.09           N  
ATOM   4422  CZ  ARG A 563     -11.703 -11.000  94.688  1.00 53.09           C  
ATOM   4423  N   ILE A 564     -13.586 -15.414  87.750  1.00 52.69           N  
ATOM   4424  CA  ILE A 564     -13.906 -16.828  87.562  1.00 52.69           C  
ATOM   4425  C   ILE A 564     -12.633 -17.625  87.312  1.00 52.69           C  
ATOM   4426  CB  ILE A 564     -14.930 -17.062  86.438  1.00 52.69           C  
ATOM   4427  O   ILE A 564     -11.844 -17.281  86.438  1.00 52.69           O  
ATOM   4428  CG1 ILE A 564     -16.234 -16.328  86.750  1.00 52.69           C  
ATOM   4429  CG2 ILE A 564     -15.180 -18.562  86.250  1.00 52.69           C  
ATOM   4430  CD1 ILE A 564     -17.188 -16.266  85.562  1.00 52.69           C  
ATOM   4431  N   CYS A 565     -11.898 -18.188  88.375  1.00 37.69           N  
ATOM   4432  CA  CYS A 565     -10.883 -19.219  88.500  1.00 37.69           C  
ATOM   4433  C   CYS A 565     -11.289 -20.469  87.688  1.00 37.69           C  
ATOM   4434  CB  CYS A 565     -10.641 -19.578  89.938  1.00 37.69           C  
ATOM   4435  O   CYS A 565     -12.383 -21.000  87.938  1.00 37.69           O  
ATOM   4436  SG  CYS A 565      -9.695 -18.344  90.875  1.00 37.69           S  
ATOM   4437  N   ILE A 566     -10.922 -20.766  86.375  1.00 38.34           N  
ATOM   4438  CA  ILE A 566     -10.750 -22.156  86.000  1.00 38.34           C  
ATOM   4439  C   ILE A 566      -9.398 -22.672  86.500  1.00 38.34           C  
ATOM   4440  CB  ILE A 566     -10.844 -22.312  84.438  1.00 38.34           C  
ATOM   4441  O   ILE A 566      -8.391 -21.953  86.438  1.00 38.34           O  
ATOM   4442  CG1 ILE A 566     -12.188 -21.781  83.938  1.00 38.34           C  
ATOM   4443  CG2 ILE A 566     -10.641 -23.781  84.062  1.00 38.34           C  
ATOM   4444  CD1 ILE A 566     -12.305 -21.734  82.438  1.00 38.34           C  
TER    4445      ILE A 566                                                      
ENDMDL                                                                          
END                                                                             
