# Supplementary material for: Future Sequon Finder - A novel approach for predicting future N-linked glycosylation sequon locations on viral surface proteins
Source: PLoS One. 2025 Aug 14;20(8):e0328174. doi: 10.1371/journal.pone.0328174 (PMC12352829; doi:10.1371/journal.pone.0328174)
Supplement: S3 File — (ZIP) [file pone.0328174.s004.zip › S3_File/S3_File/Swine H1N1/AswineMississippiA012025932011_e49a2_unrelaxed_rank_001_alphafold2_ptm_model_1_seed_000.pdb]

MODEL     1                                                                     
ATOM      1  N   MET A   1     -92.125 -15.539  59.031  1.00 34.38           N  
ATOM      2  CA  MET A   1     -91.625 -14.219  59.469  1.00 34.38           C  
ATOM      3  C   MET A   1     -90.188 -14.266  59.906  1.00 34.38           C  
ATOM      4  CB  MET A   1     -92.500 -13.695  60.594  1.00 34.38           C  
ATOM      5  O   MET A   1     -89.812 -15.047  60.781  1.00 34.38           O  
ATOM      6  CG  MET A   1     -93.812 -12.992  60.125  1.00 34.38           C  
ATOM      7  SD  MET A   1     -94.625 -12.062  61.469  1.00 34.38           S  
ATOM      8  CE  MET A   1     -96.062 -13.148  61.781  1.00 34.38           C  
ATOM      9  N   LYS A   2     -89.188 -14.242  58.938  1.00 30.55           N  
ATOM     10  CA  LYS A   2     -88.125 -13.266  58.688  1.00 30.55           C  
ATOM     11  C   LYS A   2     -86.875 -13.531  59.625  1.00 30.55           C  
ATOM     12  CB  LYS A   2     -88.625 -11.844  58.938  1.00 30.55           C  
ATOM     13  O   LYS A   2     -87.000 -13.445  60.844  1.00 30.55           O  
ATOM     14  CG  LYS A   2     -89.188 -11.188  57.656  1.00 30.55           C  
ATOM     15  CD  LYS A   2     -89.625  -9.750  57.938  1.00 30.55           C  
ATOM     16  CE  LYS A   2     -90.188  -9.109  56.688  1.00 30.55           C  
ATOM     17  NZ  LYS A   2     -90.688  -7.727  56.969  1.00 30.55           N  
ATOM     18  N   ALA A   3     -85.875 -14.188  59.094  1.00 32.81           N  
ATOM     19  CA  ALA A   3     -84.625 -13.406  59.156  1.00 32.81           C  
ATOM     20  C   ALA A   3     -83.688 -13.773  58.031  1.00 32.81           C  
ATOM     21  CB  ALA A   3     -83.938 -13.617  60.500  1.00 32.81           C  
ATOM     22  O   ALA A   3     -83.375 -14.953  57.812  1.00 32.81           O  
ATOM     23  N   ILE A   4     -83.938 -13.125  56.781  1.00 32.84           N  
ATOM     24  CA  ILE A   4     -83.062 -12.586  55.719  1.00 32.84           C  
ATOM     25  C   ILE A   4     -81.625 -12.406  56.250  1.00 32.84           C  
ATOM     26  CB  ILE A   4     -83.625 -11.242  55.188  1.00 32.84           C  
ATOM     27  O   ILE A   4     -81.438 -11.656  57.219  1.00 32.84           O  
ATOM     28  CG1 ILE A   4     -85.000 -11.445  54.531  1.00 32.84           C  
ATOM     29  CG2 ILE A   4     -82.625 -10.609  54.219  1.00 32.84           C  
ATOM     30  CD1 ILE A   4     -85.688 -10.156  54.125  1.00 32.84           C  
ATOM     31  N   ILE A   5     -80.812 -13.453  56.188  1.00 37.47           N  
ATOM     32  CA  ILE A   5     -79.375 -13.375  56.281  1.00 37.47           C  
ATOM     33  C   ILE A   5     -78.812 -12.914  54.938  1.00 37.47           C  
ATOM     34  CB  ILE A   5     -78.750 -14.734  56.656  1.00 37.47           C  
ATOM     35  O   ILE A   5     -79.125 -13.500  53.875  1.00 37.47           O  
ATOM     36  CG1 ILE A   5     -79.188 -15.102  58.094  1.00 37.47           C  
ATOM     37  CG2 ILE A   5     -77.250 -14.688  56.531  1.00 37.47           C  
ATOM     38  CD1 ILE A   5     -78.750 -16.516  58.500  1.00 37.47           C  
ATOM     39  N   VAL A   6     -78.750 -11.555  54.688  1.00 31.67           N  
ATOM     40  CA  VAL A   6     -77.938 -10.750  53.781  1.00 31.67           C  
ATOM     41  C   VAL A   6     -76.438 -11.117  53.969  1.00 31.67           C  
ATOM     42  CB  VAL A   6     -78.125  -9.242  54.000  1.00 31.67           C  
ATOM     43  O   VAL A   6     -75.938 -10.977  55.062  1.00 31.67           O  
ATOM     44  CG1 VAL A   6     -77.250  -8.414  53.094  1.00 31.67           C  
ATOM     45  CG2 VAL A   6     -79.625  -8.867  53.781  1.00 31.67           C  
ATOM     46  N   VAL A   7     -75.938 -12.203  53.406  1.00 34.41           N  
ATOM     47  CA  VAL A   7     -74.562 -12.539  53.125  1.00 34.41           C  
ATOM     48  C   VAL A   7     -74.000 -11.656  52.031  1.00 34.41           C  
ATOM     49  CB  VAL A   7     -74.375 -14.031  52.750  1.00 34.41           C  
ATOM     50  O   VAL A   7     -74.562 -11.594  50.938  1.00 34.41           O  
ATOM     51  CG1 VAL A   7     -72.938 -14.344  52.406  1.00 34.41           C  
ATOM     52  CG2 VAL A   7     -74.875 -14.922  53.906  1.00 34.41           C  
ATOM     53  N   LEU A   8     -73.688 -10.359  52.312  1.00 30.39           N  
ATOM     54  CA  LEU A   8     -72.812  -9.438  51.625  1.00 30.39           C  
ATOM     55  C   LEU A   8     -71.562 -10.164  51.125  1.00 30.39           C  
ATOM     56  CB  LEU A   8     -72.375  -8.297  52.562  1.00 30.39           C  
ATOM     57  O   LEU A   8     -70.812 -10.734  51.906  1.00 30.39           O  
ATOM     58  CG  LEU A   8     -72.688  -6.879  52.094  1.00 30.39           C  
ATOM     59  CD1 LEU A   8     -73.500  -6.137  53.125  1.00 30.39           C  
ATOM     60  CD2 LEU A   8     -71.375  -6.121  51.781  1.00 30.39           C  
ATOM     61  N   LEU A   9     -71.625 -11.047  50.094  1.00 28.41           N  
ATOM     62  CA  LEU A   9     -70.625 -11.500  49.188  1.00 28.41           C  
ATOM     63  C   LEU A   9     -69.875 -10.312  48.562  1.00 28.41           C  
ATOM     64  CB  LEU A   9     -71.188 -12.383  48.094  1.00 28.41           C  
ATOM     65  O   LEU A   9     -70.500  -9.531  47.812  1.00 28.41           O  
ATOM     66  CG  LEU A   9     -71.312 -13.883  48.406  1.00 28.41           C  
ATOM     67  CD1 LEU A   9     -72.500 -14.508  47.688  1.00 28.41           C  
ATOM     68  CD2 LEU A   9     -70.000 -14.570  48.000  1.00 28.41           C  
ATOM     69  N   TYR A  10     -69.188  -9.477  49.375  1.00 28.17           N  
ATOM     70  CA  TYR A  10     -68.125  -8.562  48.875  1.00 28.17           C  
ATOM     71  C   TYR A  10     -67.062  -9.320  48.094  1.00 28.17           C  
ATOM     72  CB  TYR A  10     -67.500  -7.789  50.031  1.00 28.17           C  
ATOM     73  O   TYR A  10     -66.500 -10.273  48.594  1.00 28.17           O  
ATOM     74  CG  TYR A  10     -68.000  -6.371  50.156  1.00 28.17           C  
ATOM     75  CD1 TYR A  10     -67.438  -5.336  49.406  1.00 28.17           C  
ATOM     76  CD2 TYR A  10     -69.000  -6.062  51.031  1.00 28.17           C  
ATOM     77  CE1 TYR A  10     -67.875  -4.031  49.531  1.00 28.17           C  
ATOM     78  CE2 TYR A  10     -69.500  -4.762  51.188  1.00 28.17           C  
ATOM     79  OH  TYR A  10     -69.375  -2.459  50.562  1.00 28.17           O  
ATOM     80  CZ  TYR A  10     -68.938  -3.752  50.406  1.00 28.17           C  
ATOM     81  N   THR A  11     -67.375  -9.898  46.875  1.00 27.34           N  
ATOM     82  CA  THR A  11     -66.375 -10.172  45.844  1.00 27.34           C  
ATOM     83  C   THR A  11     -65.188  -9.281  46.000  1.00 27.34           C  
ATOM     84  CB  THR A  11     -67.000  -9.961  44.438  1.00 27.34           C  
ATOM     85  O   THR A  11     -65.312  -8.062  46.156  1.00 27.34           O  
ATOM     86  CG2 THR A  11     -68.062 -11.008  44.125  1.00 27.34           C  
ATOM     87  OG1 THR A  11     -67.562  -8.656  44.375  1.00 27.34           O  
ATOM     88  N   PHE A  12     -64.250  -9.469  47.031  1.00 28.94           N  
ATOM     89  CA  PHE A  12     -62.875  -9.008  47.062  1.00 28.94           C  
ATOM     90  C   PHE A  12     -62.312  -8.891  45.656  1.00 28.94           C  
ATOM     91  CB  PHE A  12     -62.031  -9.969  47.906  1.00 28.94           C  
ATOM     92  O   PHE A  12     -62.250  -9.875  44.938  1.00 28.94           O  
ATOM     93  CG  PHE A  12     -62.312  -9.883  49.406  1.00 28.94           C  
ATOM     94  CD1 PHE A  12     -61.812  -8.828  50.156  1.00 28.94           C  
ATOM     95  CD2 PHE A  12     -63.031 -10.867  50.031  1.00 28.94           C  
ATOM     96  CE1 PHE A  12     -62.031  -8.742  51.500  1.00 28.94           C  
ATOM     97  CE2 PHE A  12     -63.281 -10.789  51.406  1.00 28.94           C  
ATOM     98  CZ  PHE A  12     -62.781  -9.734  52.125  1.00 28.94           C  
ATOM     99  N   ALA A  13     -62.906  -7.996  44.812  1.00 28.95           N  
ATOM    100  CA  ALA A  13     -62.219  -7.516  43.625  1.00 28.95           C  
ATOM    101  C   ALA A  13     -60.719  -7.266  43.906  1.00 28.95           C  
ATOM    102  CB  ALA A  13     -62.875  -6.242  43.094  1.00 28.95           C  
ATOM    103  O   ALA A  13     -60.375  -6.590  44.875  1.00 28.95           O  
ATOM    104  N   THR A  14     -59.875  -8.297  44.188  1.00 32.22           N  
ATOM    105  CA  THR A  14     -58.406  -8.109  44.094  1.00 32.22           C  
ATOM    106  C   THR A  14     -58.094  -6.820  43.344  1.00 32.22           C  
ATOM    107  CB  THR A  14     -57.750  -9.305  43.406  1.00 32.22           C  
ATOM    108  O   THR A  14     -58.656  -6.551  42.281  1.00 32.22           O  
ATOM    109  CG2 THR A  14     -57.969 -10.594  44.188  1.00 32.22           C  
ATOM    110  OG1 THR A  14     -58.312  -9.453  42.094  1.00 32.22           O  
ATOM    111  N   ALA A  15     -58.344  -5.633  43.906  1.00 35.72           N  
ATOM    112  CA  ALA A  15     -57.844  -4.316  43.531  1.00 35.72           C  
ATOM    113  C   ALA A  15     -56.562  -4.445  42.656  1.00 35.72           C  
ATOM    114  CB  ALA A  15     -57.531  -3.484  44.781  1.00 35.72           C  
ATOM    115  O   ALA A  15     -55.594  -5.047  43.094  1.00 35.72           O  
ATOM    116  N   ASP A  16     -56.594  -4.988  41.438  1.00 44.47           N  
ATOM    117  CA  ASP A  16     -55.531  -4.902  40.438  1.00 44.47           C  
ATOM    118  C   ASP A  16     -54.812  -3.568  40.531  1.00 44.47           C  
ATOM    119  CB  ASP A  16     -56.094  -5.086  39.031  1.00 44.47           C  
ATOM    120  O   ASP A  16     -55.375  -2.514  40.250  1.00 44.47           O  
ATOM    121  CG  ASP A  16     -56.312  -6.543  38.656  1.00 44.47           C  
ATOM    122  OD1 ASP A  16     -55.656  -7.426  39.250  1.00 44.47           O  
ATOM    123  OD2 ASP A  16     -57.156  -6.809  37.781  1.00 44.47           O  
ATOM    124  N   ALA A  17     -54.094  -3.262  41.625  1.00 52.94           N  
ATOM    125  CA  ALA A  17     -53.250  -2.080  41.750  1.00 52.94           C  
ATOM    126  C   ALA A  17     -52.406  -1.866  40.500  1.00 52.94           C  
ATOM    127  CB  ALA A  17     -52.344  -2.205  42.969  1.00 52.94           C  
ATOM    128  O   ALA A  17     -51.844  -2.820  39.938  1.00 52.94           O  
ATOM    129  N   ASP A  18     -52.719  -0.781  39.781  1.00 67.69           N  
ATOM    130  CA  ASP A  18     -52.000  -0.341  38.562  1.00 67.69           C  
ATOM    131  C   ASP A  18     -50.562   0.076  38.906  1.00 67.69           C  
ATOM    132  CB  ASP A  18     -52.750   0.817  37.906  1.00 67.69           C  
ATOM    133  O   ASP A  18     -50.312   0.749  39.906  1.00 67.69           O  
ATOM    134  CG  ASP A  18     -54.125   0.415  37.375  1.00 67.69           C  
ATOM    135  OD1 ASP A  18     -54.250  -0.665  36.781  1.00 67.69           O  
ATOM    136  OD2 ASP A  18     -55.094   1.186  37.594  1.00 67.69           O  
ATOM    137  N   THR A  19     -49.500  -0.621  38.344  1.00 69.44           N  
ATOM    138  CA  THR A  19     -48.094  -0.393  38.562  1.00 69.44           C  
ATOM    139  C   THR A  19     -47.500   0.405  37.375  1.00 69.44           C  
ATOM    140  CB  THR A  19     -47.312  -1.723  38.688  1.00 69.44           C  
ATOM    141  O   THR A  19     -47.875   0.209  36.250  1.00 69.44           O  
ATOM    142  CG2 THR A  19     -47.750  -2.457  39.969  1.00 69.44           C  
ATOM    143  OG1 THR A  19     -47.594  -2.555  37.562  1.00 69.44           O  
ATOM    144  N   LEU A  20     -46.812   1.493  37.750  1.00 72.00           N  
ATOM    145  CA  LEU A  20     -46.031   2.293  36.812  1.00 72.00           C  
ATOM    146  C   LEU A  20     -44.531   2.113  37.031  1.00 72.00           C  
ATOM    147  CB  LEU A  20     -46.406   3.773  36.938  1.00 72.00           C  
ATOM    148  O   LEU A  20     -44.031   2.363  38.125  1.00 72.00           O  
ATOM    149  CG  LEU A  20     -45.625   4.746  36.062  1.00 72.00           C  
ATOM    150  CD1 LEU A  20     -46.031   4.574  34.594  1.00 72.00           C  
ATOM    151  CD2 LEU A  20     -45.844   6.184  36.500  1.00 72.00           C  
ATOM    152  N   CYS A  21     -43.875   1.645  36.000  1.00 67.75           N  
ATOM    153  CA  CYS A  21     -42.438   1.436  36.094  1.00 67.75           C  
ATOM    154  C   CYS A  21     -41.688   2.342  35.125  1.00 67.75           C  
ATOM    155  CB  CYS A  21     -42.094  -0.026  35.812  1.00 67.75           C  
ATOM    156  O   CYS A  21     -41.969   2.350  33.938  1.00 67.75           O  
ATOM    157  SG  CYS A  21     -42.875  -1.191  36.969  1.00 67.75           S  
ATOM    158  N   ILE A  22     -40.812   3.086  35.781  1.00 65.56           N  
ATOM    159  CA  ILE A  22     -39.938   3.984  35.031  1.00 65.56           C  
ATOM    160  C   ILE A  22     -38.531   3.400  34.938  1.00 65.56           C  
ATOM    161  CB  ILE A  22     -39.906   5.395  35.656  1.00 65.56           C  
ATOM    162  O   ILE A  22     -37.906   3.129  35.969  1.00 65.56           O  
ATOM    163  CG1 ILE A  22     -41.312   5.969  35.781  1.00 65.56           C  
ATOM    164  CG2 ILE A  22     -39.000   6.324  34.844  1.00 65.56           C  
ATOM    165  CD1 ILE A  22     -41.375   7.285  36.531  1.00 65.56           C  
ATOM    166  N   GLY A  23     -38.281   2.703  33.938  1.00 59.53           N  
ATOM    167  CA  GLY A  23     -37.000   2.025  33.875  1.00 59.53           C  
ATOM    168  C   GLY A  23     -36.719   1.368  32.531  1.00 59.53           C  
ATOM    169  O   GLY A  23     -37.406   1.652  31.547  1.00 59.53           O  
ATOM    170  N   TYR A  24     -35.531   0.702  32.469  1.00 52.81           N  
ATOM    171  CA  TYR A  24     -34.969   0.039  31.281  1.00 52.81           C  
ATOM    172  C   TYR A  24     -35.812  -1.147  30.875  1.00 52.81           C  
ATOM    173  CB  TYR A  24     -33.531  -0.427  31.562  1.00 52.81           C  
ATOM    174  O   TYR A  24     -36.406  -1.827  31.719  1.00 52.81           O  
ATOM    175  CG  TYR A  24     -32.562   0.702  31.844  1.00 52.81           C  
ATOM    176  CD1 TYR A  24     -31.953   1.390  30.797  1.00 52.81           C  
ATOM    177  CD2 TYR A  24     -32.281   1.083  33.156  1.00 52.81           C  
ATOM    178  CE1 TYR A  24     -31.062   2.430  31.047  1.00 52.81           C  
ATOM    179  CE2 TYR A  24     -31.391   2.121  33.406  1.00 52.81           C  
ATOM    180  OH  TYR A  24     -29.906   3.816  32.594  1.00 52.81           O  
ATOM    181  CZ  TYR A  24     -30.781   2.787  32.344  1.00 52.81           C  
ATOM    182  N   HIS A  25     -36.406  -1.238  29.672  1.00 51.72           N  
ATOM    183  CA  HIS A  25     -37.062  -2.391  29.078  1.00 51.72           C  
ATOM    184  C   HIS A  25     -36.156  -3.617  29.078  1.00 51.72           C  
ATOM    185  CB  HIS A  25     -37.500  -2.074  27.641  1.00 51.72           C  
ATOM    186  O   HIS A  25     -34.969  -3.516  28.766  1.00 51.72           O  
ATOM    187  CG  HIS A  25     -38.688  -1.201  27.562  1.00 51.72           C  
ATOM    188  CD2 HIS A  25     -38.812   0.128  27.328  1.00 51.72           C  
ATOM    189  ND1 HIS A  25     -39.969  -1.686  27.734  1.00 51.72           N  
ATOM    190  CE1 HIS A  25     -40.844  -0.689  27.609  1.00 51.72           C  
ATOM    191  NE2 HIS A  25     -40.156   0.422  27.375  1.00 51.72           N  
ATOM    192  N   ALA A  26     -36.438  -4.672  29.891  1.00 53.22           N  
ATOM    193  CA  ALA A  26     -35.781  -5.977  29.797  1.00 53.22           C  
ATOM    194  C   ALA A  26     -36.000  -6.582  28.406  1.00 53.22           C  
ATOM    195  CB  ALA A  26     -36.312  -6.918  30.875  1.00 53.22           C  
ATOM    196  O   ALA A  26     -37.094  -6.555  27.875  1.00 53.22           O  
ATOM    197  N   ASN A  27     -34.969  -6.621  27.688  1.00 57.53           N  
ATOM    198  CA  ASN A  27     -34.906  -7.219  26.359  1.00 57.53           C  
ATOM    199  C   ASN A  27     -34.062  -8.477  26.344  1.00 57.53           C  
ATOM    200  CB  ASN A  27     -34.406  -6.211  25.328  1.00 57.53           C  
ATOM    201  O   ASN A  27     -33.281  -8.719  27.266  1.00 57.53           O  
ATOM    202  CG  ASN A  27     -34.438  -6.742  23.906  1.00 57.53           C  
ATOM    203  ND2 ASN A  27     -34.062  -5.902  22.953  1.00 57.53           N  
ATOM    204  OD1 ASN A  27     -34.812  -7.898  23.672  1.00 57.53           O  
ATOM    205  N   ASN A  28     -34.469  -9.539  25.656  1.00 62.91           N  
ATOM    206  CA  ASN A  28     -33.719 -10.797  25.531  1.00 62.91           C  
ATOM    207  C   ASN A  28     -32.438 -10.609  24.750  1.00 62.91           C  
ATOM    208  CB  ASN A  28     -34.594 -11.867  24.859  1.00 62.91           C  
ATOM    209  O   ASN A  28     -31.844 -11.578  24.266  1.00 62.91           O  
ATOM    210  CG  ASN A  28     -35.625 -12.453  25.812  1.00 62.91           C  
ATOM    211  ND2 ASN A  28     -36.594 -13.164  25.266  1.00 62.91           N  
ATOM    212  OD1 ASN A  28     -35.531 -12.281  27.031  1.00 62.91           O  
ATOM    213  N   SER A  29     -32.031  -9.336  24.609  1.00 67.12           N  
ATOM    214  CA  SER A  29     -30.812  -9.055  23.828  1.00 67.12           C  
ATOM    215  C   SER A  29     -29.562  -9.500  24.562  1.00 67.12           C  
ATOM    216  CB  SER A  29     -30.734  -7.566  23.484  1.00 67.12           C  
ATOM    217  O   SER A  29     -29.469  -9.344  25.781  1.00 67.12           O  
ATOM    218  OG  SER A  29     -29.500  -7.266  22.844  1.00 67.12           O  
ATOM    219  N   THR A  30     -28.656 -10.164  23.922  1.00 78.50           N  
ATOM    220  CA  THR A  30     -27.359 -10.602  24.453  1.00 78.50           C  
ATOM    221  C   THR A  30     -26.250  -9.656  24.000  1.00 78.50           C  
ATOM    222  CB  THR A  30     -27.031 -12.039  24.000  1.00 78.50           C  
ATOM    223  O   THR A  30     -25.062  -9.969  24.156  1.00 78.50           O  
ATOM    224  CG2 THR A  30     -28.062 -13.031  24.547  1.00 78.50           C  
ATOM    225  OG1 THR A  30     -27.031 -12.094  22.578  1.00 78.50           O  
ATOM    226  N   ASP A  31     -26.703  -8.531  23.453  1.00 83.62           N  
ATOM    227  CA  ASP A  31     -25.719  -7.609  22.891  1.00 83.62           C  
ATOM    228  C   ASP A  31     -24.953  -6.887  24.000  1.00 83.62           C  
ATOM    229  CB  ASP A  31     -26.391  -6.594  21.969  1.00 83.62           C  
ATOM    230  O   ASP A  31     -25.547  -6.477  25.000  1.00 83.62           O  
ATOM    231  CG  ASP A  31     -26.750  -7.180  20.609  1.00 83.62           C  
ATOM    232  OD1 ASP A  31     -26.453  -8.359  20.359  1.00 83.62           O  
ATOM    233  OD2 ASP A  31     -27.359  -6.449  19.797  1.00 83.62           O  
ATOM    234  N   THR A  32     -23.641  -6.746  23.844  1.00 87.50           N  
ATOM    235  CA  THR A  32     -22.797  -6.027  24.797  1.00 87.50           C  
ATOM    236  C   THR A  32     -21.922  -5.000  24.094  1.00 87.50           C  
ATOM    237  CB  THR A  32     -21.906  -6.996  25.609  1.00 87.50           C  
ATOM    238  O   THR A  32     -21.547  -5.195  22.938  1.00 87.50           O  
ATOM    239  CG2 THR A  32     -22.750  -8.016  26.359  1.00 87.50           C  
ATOM    240  OG1 THR A  32     -21.031  -7.688  24.703  1.00 87.50           O  
ATOM    241  N   VAL A  33     -21.766  -3.883  24.844  1.00 87.44           N  
ATOM    242  CA  VAL A  33     -20.859  -2.867  24.328  1.00 87.44           C  
ATOM    243  C   VAL A  33     -19.844  -2.480  25.422  1.00 87.44           C  
ATOM    244  CB  VAL A  33     -21.609  -1.615  23.844  1.00 87.44           C  
ATOM    245  O   VAL A  33     -20.109  -2.686  26.609  1.00 87.44           O  
ATOM    246  CG1 VAL A  33     -22.578  -1.978  22.703  1.00 87.44           C  
ATOM    247  CG2 VAL A  33     -22.375  -0.960  25.000  1.00 87.44           C  
ATOM    248  N   ASP A  34     -18.656  -1.903  24.984  1.00 87.00           N  
ATOM    249  CA  ASP A  34     -17.672  -1.380  25.922  1.00 87.00           C  
ATOM    250  C   ASP A  34     -17.797   0.135  26.062  1.00 87.00           C  
ATOM    251  CB  ASP A  34     -16.250  -1.743  25.469  1.00 87.00           C  
ATOM    252  O   ASP A  34     -18.094   0.834  25.094  1.00 87.00           O  
ATOM    253  CG  ASP A  34     -15.977  -3.236  25.516  1.00 87.00           C  
ATOM    254  OD1 ASP A  34     -16.656  -3.955  26.281  1.00 87.00           O  
ATOM    255  OD2 ASP A  34     -15.078  -3.699  24.781  1.00 87.00           O  
ATOM    256  N   THR A  35     -17.688   0.611  27.281  1.00 84.06           N  
ATOM    257  CA  THR A  35     -17.578   2.039  27.562  1.00 84.06           C  
ATOM    258  C   THR A  35     -16.203   2.381  28.109  1.00 84.06           C  
ATOM    259  CB  THR A  35     -18.656   2.494  28.562  1.00 84.06           C  
ATOM    260  O   THR A  35     -15.375   1.490  28.328  1.00 84.06           O  
ATOM    261  CG2 THR A  35     -20.031   1.970  28.156  1.00 84.06           C  
ATOM    262  OG1 THR A  35     -18.344   2.000  29.859  1.00 84.06           O  
ATOM    263  N   VAL A  36     -15.953   3.662  28.328  1.00 79.62           N  
ATOM    264  CA  VAL A  36     -14.672   4.113  28.844  1.00 79.62           C  
ATOM    265  C   VAL A  36     -14.422   3.496  30.219  1.00 79.62           C  
ATOM    266  CB  VAL A  36     -14.602   5.656  28.938  1.00 79.62           C  
ATOM    267  O   VAL A  36     -13.297   3.117  30.547  1.00 79.62           O  
ATOM    268  CG1 VAL A  36     -13.289   6.102  29.578  1.00 79.62           C  
ATOM    269  CG2 VAL A  36     -14.766   6.273  27.547  1.00 79.62           C  
ATOM    270  N   LEU A  37     -15.523   3.264  30.969  1.00 77.06           N  
ATOM    271  CA  LEU A  37     -15.430   2.914  32.375  1.00 77.06           C  
ATOM    272  C   LEU A  37     -15.773   1.444  32.594  1.00 77.06           C  
ATOM    273  CB  LEU A  37     -16.359   3.797  33.219  1.00 77.06           C  
ATOM    274  O   LEU A  37     -15.297   0.829  33.562  1.00 77.06           O  
ATOM    275  CG  LEU A  37     -16.062   5.297  33.219  1.00 77.06           C  
ATOM    276  CD1 LEU A  37     -17.172   6.062  33.938  1.00 77.06           C  
ATOM    277  CD2 LEU A  37     -14.711   5.562  33.875  1.00 77.06           C  
ATOM    278  N   GLU A  38     -16.609   0.861  31.719  1.00 79.31           N  
ATOM    279  CA  GLU A  38     -17.109  -0.493  31.938  1.00 79.31           C  
ATOM    280  C   GLU A  38     -17.000  -1.336  30.672  1.00 79.31           C  
ATOM    281  CB  GLU A  38     -18.562  -0.460  32.406  1.00 79.31           C  
ATOM    282  O   GLU A  38     -17.297  -0.861  29.578  1.00 79.31           O  
ATOM    283  CG  GLU A  38     -18.750   0.219  33.781  1.00 79.31           C  
ATOM    284  CD  GLU A  38     -20.203   0.315  34.188  1.00 79.31           C  
ATOM    285  OE1 GLU A  38     -20.531   1.144  35.094  1.00 79.31           O  
ATOM    286  OE2 GLU A  38     -21.031  -0.444  33.656  1.00 79.31           O  
ATOM    287  N   LYS A  39     -16.531  -2.576  30.844  1.00 85.12           N  
ATOM    288  CA  LYS A  39     -16.484  -3.521  29.734  1.00 85.12           C  
ATOM    289  C   LYS A  39     -17.688  -4.449  29.750  1.00 85.12           C  
ATOM    290  CB  LYS A  39     -15.188  -4.340  29.781  1.00 85.12           C  
ATOM    291  O   LYS A  39     -18.219  -4.758  30.812  1.00 85.12           O  
ATOM    292  CG  LYS A  39     -13.930  -3.541  29.453  1.00 85.12           C  
ATOM    293  CD  LYS A  39     -12.727  -4.445  29.266  1.00 85.12           C  
ATOM    294  CE  LYS A  39     -11.484  -3.652  28.875  1.00 85.12           C  
ATOM    295  NZ  LYS A  39     -10.305  -4.539  28.656  1.00 85.12           N  
ATOM    296  N   ASN A  40     -18.281  -4.848  28.578  1.00 84.94           N  
ATOM    297  CA  ASN A  40     -19.328  -5.836  28.375  1.00 84.94           C  
ATOM    298  C   ASN A  40     -20.641  -5.383  29.016  1.00 84.94           C  
ATOM    299  CB  ASN A  40     -18.906  -7.195  28.953  1.00 84.94           C  
ATOM    300  O   ASN A  40     -21.281  -6.141  29.750  1.00 84.94           O  
ATOM    301  CG  ASN A  40     -17.734  -7.797  28.203  1.00 84.94           C  
ATOM    302  ND2 ASN A  40     -16.859  -8.469  28.938  1.00 84.94           N  
ATOM    303  OD1 ASN A  40     -17.625  -7.660  26.984  1.00 84.94           O  
ATOM    304  N   VAL A  41     -21.000  -4.172  28.781  1.00 82.62           N  
ATOM    305  CA  VAL A  41     -22.266  -3.615  29.234  1.00 82.62           C  
ATOM    306  C   VAL A  41     -23.406  -4.141  28.359  1.00 82.62           C  
ATOM    307  CB  VAL A  41     -22.250  -2.070  29.219  1.00 82.62           C  
ATOM    308  O   VAL A  41     -23.359  -4.023  27.125  1.00 82.62           O  
ATOM    309  CG1 VAL A  41     -23.578  -1.510  29.688  1.00 82.62           C  
ATOM    310  CG2 VAL A  41     -21.094  -1.541  30.078  1.00 82.62           C  
ATOM    311  N   THR A  42     -24.359  -4.820  28.953  1.00 82.38           N  
ATOM    312  CA  THR A  42     -25.500  -5.355  28.219  1.00 82.38           C  
ATOM    313  C   THR A  42     -26.422  -4.234  27.766  1.00 82.38           C  
ATOM    314  CB  THR A  42     -26.297  -6.367  29.078  1.00 82.38           C  
ATOM    315  O   THR A  42     -26.812  -3.387  28.562  1.00 82.38           O  
ATOM    316  CG2 THR A  42     -25.438  -7.590  29.406  1.00 82.38           C  
ATOM    317  OG1 THR A  42     -26.703  -5.734  30.297  1.00 82.38           O  
ATOM    318  N   VAL A  43     -26.766  -4.262  26.469  1.00 77.25           N  
ATOM    319  CA  VAL A  43     -27.609  -3.217  25.906  1.00 77.25           C  
ATOM    320  C   VAL A  43     -28.750  -3.850  25.125  1.00 77.25           C  
ATOM    321  CB  VAL A  43     -26.797  -2.262  25.000  1.00 77.25           C  
ATOM    322  O   VAL A  43     -28.688  -5.020  24.734  1.00 77.25           O  
ATOM    323  CG1 VAL A  43     -25.734  -1.522  25.797  1.00 77.25           C  
ATOM    324  CG2 VAL A  43     -26.156  -3.035  23.844  1.00 77.25           C  
ATOM    325  N   THR A  44     -29.766  -3.150  24.938  1.00 68.75           N  
ATOM    326  CA  THR A  44     -30.969  -3.623  24.266  1.00 68.75           C  
ATOM    327  C   THR A  44     -30.719  -3.762  22.766  1.00 68.75           C  
ATOM    328  CB  THR A  44     -32.156  -2.676  24.516  1.00 68.75           C  
ATOM    329  O   THR A  44     -31.312  -4.629  22.109  1.00 68.75           O  
ATOM    330  CG2 THR A  44     -32.562  -2.680  25.969  1.00 68.75           C  
ATOM    331  OG1 THR A  44     -31.781  -1.344  24.125  1.00 68.75           O  
ATOM    332  N   HIS A  45     -29.844  -2.904  22.219  1.00 72.25           N  
ATOM    333  CA  HIS A  45     -29.469  -2.955  20.812  1.00 72.25           C  
ATOM    334  C   HIS A  45     -28.078  -2.371  20.578  1.00 72.25           C  
ATOM    335  CB  HIS A  45     -30.500  -2.209  19.953  1.00 72.25           C  
ATOM    336  O   HIS A  45     -27.688  -1.411  21.250  1.00 72.25           O  
ATOM    337  CG  HIS A  45     -30.266  -2.330  18.484  1.00 72.25           C  
ATOM    338  CD2 HIS A  45     -29.812  -1.431  17.578  1.00 72.25           C  
ATOM    339  ND1 HIS A  45     -30.500  -3.496  17.781  1.00 72.25           N  
ATOM    340  CE1 HIS A  45     -30.203  -3.307  16.516  1.00 72.25           C  
ATOM    341  NE2 HIS A  45     -29.781  -2.062  16.359  1.00 72.25           N  
ATOM    342  N   SER A  46     -27.344  -2.895  19.688  1.00 84.69           N  
ATOM    343  CA  SER A  46     -26.031  -2.379  19.297  1.00 84.69           C  
ATOM    344  C   SER A  46     -25.766  -2.654  17.828  1.00 84.69           C  
ATOM    345  CB  SER A  46     -24.938  -2.996  20.156  1.00 84.69           C  
ATOM    346  O   SER A  46     -26.359  -3.553  17.234  1.00 84.69           O  
ATOM    347  OG  SER A  46     -24.781  -4.375  19.859  1.00 84.69           O  
ATOM    348  N   VAL A  47     -24.984  -1.802  17.266  1.00 85.06           N  
ATOM    349  CA  VAL A  47     -24.562  -1.989  15.875  1.00 85.06           C  
ATOM    350  C   VAL A  47     -23.047  -2.045  15.789  1.00 85.06           C  
ATOM    351  CB  VAL A  47     -25.109  -0.866  14.961  1.00 85.06           C  
ATOM    352  O   VAL A  47     -22.344  -1.334  16.516  1.00 85.06           O  
ATOM    353  CG1 VAL A  47     -26.641  -0.929  14.875  1.00 85.06           C  
ATOM    354  CG2 VAL A  47     -24.656   0.500  15.477  1.00 85.06           C  
ATOM    355  N   ASN A  48     -22.594  -3.004  14.977  1.00 90.12           N  
ATOM    356  CA  ASN A  48     -21.156  -3.055  14.727  1.00 90.12           C  
ATOM    357  C   ASN A  48     -20.734  -2.045  13.664  1.00 90.12           C  
ATOM    358  CB  ASN A  48     -20.734  -4.465  14.312  1.00 90.12           C  
ATOM    359  O   ASN A  48     -21.328  -1.981  12.586  1.00 90.12           O  
ATOM    360  CG  ASN A  48     -19.234  -4.684  14.422  1.00 90.12           C  
ATOM    361  ND2 ASN A  48     -18.766  -5.848  13.992  1.00 90.12           N  
ATOM    362  OD1 ASN A  48     -18.500  -3.807  14.883  1.00 90.12           O  
ATOM    363  N   LEU A  49     -19.734  -1.247  13.992  1.00 88.31           N  
ATOM    364  CA  LEU A  49     -19.297  -0.177  13.102  1.00 88.31           C  
ATOM    365  C   LEU A  49     -18.172  -0.660  12.172  1.00 88.31           C  
ATOM    366  CB  LEU A  49     -18.812   1.028  13.906  1.00 88.31           C  
ATOM    367  O   LEU A  49     -17.672   0.106  11.344  1.00 88.31           O  
ATOM    368  CG  LEU A  49     -19.844   1.712  14.797  1.00 88.31           C  
ATOM    369  CD1 LEU A  49     -19.219   2.861  15.570  1.00 88.31           C  
ATOM    370  CD2 LEU A  49     -21.016   2.211  13.961  1.00 88.31           C  
ATOM    371  N   LEU A  50     -17.828  -1.959  12.305  1.00 91.44           N  
ATOM    372  CA  LEU A  50     -16.719  -2.506  11.531  1.00 91.44           C  
ATOM    373  C   LEU A  50     -17.219  -3.414  10.422  1.00 91.44           C  
ATOM    374  CB  LEU A  50     -15.758  -3.279  12.445  1.00 91.44           C  
ATOM    375  O   LEU A  50     -18.047  -4.297  10.664  1.00 91.44           O  
ATOM    376  CG  LEU A  50     -14.859  -2.439  13.352  1.00 91.44           C  
ATOM    377  CD1 LEU A  50     -14.133  -3.332  14.352  1.00 91.44           C  
ATOM    378  CD2 LEU A  50     -13.867  -1.632  12.523  1.00 91.44           C  
ATOM    379  N   GLU A  51     -16.781  -3.154   9.188  1.00 92.88           N  
ATOM    380  CA  GLU A  51     -17.031  -4.051   8.055  1.00 92.88           C  
ATOM    381  C   GLU A  51     -15.953  -5.137   7.973  1.00 92.88           C  
ATOM    382  CB  GLU A  51     -17.078  -3.264   6.746  1.00 92.88           C  
ATOM    383  O   GLU A  51     -14.758  -4.836   7.965  1.00 92.88           O  
ATOM    384  CG  GLU A  51     -17.297  -4.133   5.516  1.00 92.88           C  
ATOM    385  CD  GLU A  51     -18.594  -4.910   5.547  1.00 92.88           C  
ATOM    386  OE1 GLU A  51     -18.562  -6.160   5.609  1.00 92.88           O  
ATOM    387  OE2 GLU A  51     -19.672  -4.266   5.504  1.00 92.88           O  
ATOM    388  N   ASN A  52     -16.438  -6.359   7.926  1.00 91.50           N  
ATOM    389  CA  ASN A  52     -15.469  -7.445   7.852  1.00 91.50           C  
ATOM    390  C   ASN A  52     -15.727  -8.352   6.652  1.00 91.50           C  
ATOM    391  CB  ASN A  52     -15.477  -8.266   9.148  1.00 91.50           C  
ATOM    392  O   ASN A  52     -15.055  -9.367   6.480  1.00 91.50           O  
ATOM    393  CG  ASN A  52     -16.828  -8.891   9.430  1.00 91.50           C  
ATOM    394  ND2 ASN A  52     -16.922  -9.602  10.547  1.00 91.50           N  
ATOM    395  OD1 ASN A  52     -17.766  -8.742   8.648  1.00 91.50           O  
ATOM    396  N   LYS A  53     -16.703  -7.918   5.859  1.00 92.50           N  
ATOM    397  CA  LYS A  53     -17.062  -8.695   4.680  1.00 92.50           C  
ATOM    398  C   LYS A  53     -16.453  -8.094   3.416  1.00 92.50           C  
ATOM    399  CB  LYS A  53     -18.578  -8.781   4.543  1.00 92.50           C  
ATOM    400  O   LYS A  53     -16.359  -6.871   3.287  1.00 92.50           O  
ATOM    401  CG  LYS A  53     -19.266  -9.555   5.656  1.00 92.50           C  
ATOM    402  CD  LYS A  53     -20.766  -9.703   5.406  1.00 92.50           C  
ATOM    403  CE  LYS A  53     -21.453 -10.461   6.531  1.00 92.50           C  
ATOM    404  NZ  LYS A  53     -22.922 -10.594   6.301  1.00 92.50           N  
ATOM    405  N   HIS A  54     -16.047  -8.953   2.529  1.00 93.12           N  
ATOM    406  CA  HIS A  54     -15.531  -8.578   1.220  1.00 93.12           C  
ATOM    407  C   HIS A  54     -15.977  -9.562   0.145  1.00 93.12           C  
ATOM    408  CB  HIS A  54     -14.008  -8.492   1.252  1.00 93.12           C  
ATOM    409  O   HIS A  54     -16.375 -10.688   0.455  1.00 93.12           O  
ATOM    410  CG  HIS A  54     -13.336  -9.789   1.578  1.00 93.12           C  
ATOM    411  CD2 HIS A  54     -12.859 -10.273   2.748  1.00 93.12           C  
ATOM    412  ND1 HIS A  54     -13.102 -10.758   0.631  1.00 93.12           N  
ATOM    413  CE1 HIS A  54     -12.500 -11.789   1.207  1.00 93.12           C  
ATOM    414  NE2 HIS A  54     -12.344 -11.516   2.492  1.00 93.12           N  
ATOM    415  N   ASP A  55     -15.867  -9.172  -1.078  1.00 92.00           N  
ATOM    416  CA  ASP A  55     -16.453  -9.977  -2.145  1.00 92.00           C  
ATOM    417  C   ASP A  55     -15.398 -10.828  -2.834  1.00 92.00           C  
ATOM    418  CB  ASP A  55     -17.156  -9.086  -3.166  1.00 92.00           C  
ATOM    419  O   ASP A  55     -15.703 -11.602  -3.746  1.00 92.00           O  
ATOM    420  CG  ASP A  55     -16.219  -8.109  -3.848  1.00 92.00           C  
ATOM    421  OD1 ASP A  55     -15.000  -8.180  -3.619  1.00 92.00           O  
ATOM    422  OD2 ASP A  55     -16.719  -7.254  -4.617  1.00 92.00           O  
ATOM    423  N   GLY A  56     -14.133 -10.656  -2.352  1.00 93.31           N  
ATOM    424  CA  GLY A  56     -13.047 -11.484  -2.846  1.00 93.31           C  
ATOM    425  C   GLY A  56     -12.711 -11.234  -4.305  1.00 93.31           C  
ATOM    426  O   GLY A  56     -12.023 -12.031  -4.938  1.00 93.31           O  
ATOM    427  N   LYS A  57     -13.281 -10.219  -4.879  1.00 94.38           N  
ATOM    428  CA  LYS A  57     -13.102  -9.914  -6.297  1.00 94.38           C  
ATOM    429  C   LYS A  57     -12.367  -8.586  -6.480  1.00 94.38           C  
ATOM    430  CB  LYS A  57     -14.453  -9.867  -7.012  1.00 94.38           C  
ATOM    431  O   LYS A  57     -12.625  -7.621  -5.750  1.00 94.38           O  
ATOM    432  CG  LYS A  57     -15.273 -11.141  -6.863  1.00 94.38           C  
ATOM    433  CD  LYS A  57     -16.688 -10.969  -7.410  1.00 94.38           C  
ATOM    434  CE  LYS A  57     -17.531 -12.203  -7.160  1.00 94.38           C  
ATOM    435  NZ  LYS A  57     -18.938 -12.016  -7.648  1.00 94.38           N  
ATOM    436  N   LEU A  58     -11.453  -8.547  -7.500  1.00 95.06           N  
ATOM    437  CA  LEU A  58     -10.875  -7.277  -7.941  1.00 95.06           C  
ATOM    438  C   LEU A  58     -11.773  -6.602  -8.969  1.00 95.06           C  
ATOM    439  CB  LEU A  58      -9.484  -7.500  -8.531  1.00 95.06           C  
ATOM    440  O   LEU A  58     -12.047  -7.168 -10.031  1.00 95.06           O  
ATOM    441  CG  LEU A  58      -8.438  -8.125  -7.602  1.00 95.06           C  
ATOM    442  CD1 LEU A  58      -7.148  -8.406  -8.359  1.00 95.06           C  
ATOM    443  CD2 LEU A  58      -8.180  -7.215  -6.406  1.00 95.06           C  
ATOM    444  N   CYS A  59     -12.297  -5.410  -8.617  1.00 94.75           N  
ATOM    445  CA  CYS A  59     -13.312  -4.754  -9.422  1.00 94.75           C  
ATOM    446  C   CYS A  59     -12.766  -3.482 -10.062  1.00 94.75           C  
ATOM    447  CB  CYS A  59     -14.547  -4.422  -8.578  1.00 94.75           C  
ATOM    448  O   CYS A  59     -11.711  -2.992  -9.672  1.00 94.75           O  
ATOM    449  SG  CYS A  59     -15.336  -5.871  -7.840  1.00 94.75           S  
ATOM    450  N   ASN A  60     -13.508  -3.008 -11.070  1.00 93.94           N  
ATOM    451  CA  ASN A  60     -13.227  -1.691 -11.633  1.00 93.94           C  
ATOM    452  C   ASN A  60     -13.453  -0.584 -10.609  1.00 93.94           C  
ATOM    453  CB  ASN A  60     -14.094  -1.444 -12.875  1.00 93.94           C  
ATOM    454  O   ASN A  60     -14.383  -0.652  -9.805  1.00 93.94           O  
ATOM    455  CG  ASN A  60     -13.898  -2.508 -13.938  1.00 93.94           C  
ATOM    456  ND2 ASN A  60     -14.867  -2.625 -14.836  1.00 93.94           N  
ATOM    457  OD1 ASN A  60     -12.891  -3.217 -13.953  1.00 93.94           O  
ATOM    458  N   LEU A  61     -12.500   0.331 -10.578  1.00 91.00           N  
ATOM    459  CA  LEU A  61     -12.648   1.499  -9.719  1.00 91.00           C  
ATOM    460  C   LEU A  61     -13.133   2.705 -10.516  1.00 91.00           C  
ATOM    461  CB  LEU A  61     -11.320   1.829  -9.031  1.00 91.00           C  
ATOM    462  O   LEU A  61     -12.469   3.143 -11.453  1.00 91.00           O  
ATOM    463  CG  LEU A  61     -11.406   2.697  -7.773  1.00 91.00           C  
ATOM    464  CD1 LEU A  61     -12.039   1.913  -6.625  1.00 91.00           C  
ATOM    465  CD2 LEU A  61     -10.023   3.211  -7.383  1.00 91.00           C  
ATOM    466  N   LYS A  62     -14.352   3.209 -10.227  1.00 85.94           N  
ATOM    467  CA  LYS A  62     -14.984   4.320 -10.930  1.00 85.94           C  
ATOM    468  C   LYS A  62     -15.109   4.027 -12.422  1.00 85.94           C  
ATOM    469  CB  LYS A  62     -14.195   5.613 -10.711  1.00 85.94           C  
ATOM    470  O   LYS A  62     -14.859   4.902 -13.250  1.00 85.94           O  
ATOM    471  CG  LYS A  62     -14.172   6.090  -9.266  1.00 85.94           C  
ATOM    472  CD  LYS A  62     -13.430   7.410  -9.125  1.00 85.94           C  
ATOM    473  CE  LYS A  62     -13.391   7.879  -7.676  1.00 85.94           C  
ATOM    474  NZ  LYS A  62     -12.641   9.164  -7.527  1.00 85.94           N  
ATOM    475  N   GLY A  63     -15.305   2.791 -12.797  1.00 87.75           N  
ATOM    476  CA  GLY A  63     -15.602   2.424 -14.172  1.00 87.75           C  
ATOM    477  C   GLY A  63     -14.352   2.115 -14.984  1.00 87.75           C  
ATOM    478  O   GLY A  63     -14.445   1.783 -16.172  1.00 87.75           O  
ATOM    479  N   VAL A  64     -13.141   2.223 -14.367  1.00 90.50           N  
ATOM    480  CA  VAL A  64     -11.867   1.943 -15.023  1.00 90.50           C  
ATOM    481  C   VAL A  64     -11.297   0.620 -14.516  1.00 90.50           C  
ATOM    482  CB  VAL A  64     -10.844   3.082 -14.789  1.00 90.50           C  
ATOM    483  O   VAL A  64     -11.219   0.399 -13.305  1.00 90.50           O  
ATOM    484  CG1 VAL A  64      -9.523   2.777 -15.492  1.00 90.50           C  
ATOM    485  CG2 VAL A  64     -11.422   4.414 -15.273  1.00 90.50           C  
ATOM    486  N   ALA A  65     -10.883  -0.273 -15.383  1.00 92.75           N  
ATOM    487  CA  ALA A  65     -10.391  -1.604 -15.047  1.00 92.75           C  
ATOM    488  C   ALA A  65      -8.977  -1.531 -14.469  1.00 92.75           C  
ATOM    489  CB  ALA A  65     -10.406  -2.506 -16.281  1.00 92.75           C  
ATOM    490  O   ALA A  65      -8.180  -0.674 -14.859  1.00 92.75           O  
ATOM    491  N   PRO A  66      -8.680  -2.457 -13.508  1.00 94.12           N  
ATOM    492  CA  PRO A  66      -7.305  -2.525 -13.008  1.00 94.12           C  
ATOM    493  C   PRO A  66      -6.336  -3.129 -14.016  1.00 94.12           C  
ATOM    494  CB  PRO A  66      -7.430  -3.416 -11.766  1.00 94.12           C  
ATOM    495  O   PRO A  66      -6.746  -3.895 -14.891  1.00 94.12           O  
ATOM    496  CG  PRO A  66      -8.594  -4.305 -12.055  1.00 94.12           C  
ATOM    497  CD  PRO A  66      -9.602  -3.531 -12.852  1.00 94.12           C  
ATOM    498  N   LEU A  67      -5.008  -2.752 -13.883  1.00 94.06           N  
ATOM    499  CA  LEU A  67      -3.951  -3.414 -14.641  1.00 94.06           C  
ATOM    500  C   LEU A  67      -3.432  -4.637 -13.891  1.00 94.06           C  
ATOM    501  CB  LEU A  67      -2.801  -2.443 -14.914  1.00 94.06           C  
ATOM    502  O   LEU A  67      -2.713  -4.504 -12.898  1.00 94.06           O  
ATOM    503  CG  LEU A  67      -1.586  -3.020 -15.648  1.00 94.06           C  
ATOM    504  CD1 LEU A  67      -1.983  -3.508 -17.031  1.00 94.06           C  
ATOM    505  CD2 LEU A  67      -0.472  -1.981 -15.734  1.00 94.06           C  
ATOM    506  N   HIS A  68      -3.873  -5.738 -14.320  1.00 93.88           N  
ATOM    507  CA  HIS A  68      -3.443  -7.000 -13.727  1.00 93.88           C  
ATOM    508  C   HIS A  68      -2.195  -7.539 -14.422  1.00 93.88           C  
ATOM    509  CB  HIS A  68      -4.566  -8.031 -13.789  1.00 93.88           C  
ATOM    510  O   HIS A  68      -2.236  -7.879 -15.602  1.00 93.88           O  
ATOM    511  CG  HIS A  68      -4.344  -9.219 -12.906  1.00 93.88           C  
ATOM    512  CD2 HIS A  68      -4.922  -9.578 -11.734  1.00 93.88           C  
ATOM    513  ND1 HIS A  68      -3.422 -10.203 -13.195  1.00 93.88           N  
ATOM    514  CE1 HIS A  68      -3.445 -11.117 -12.242  1.00 93.88           C  
ATOM    515  NE2 HIS A  68      -4.348 -10.758 -11.344  1.00 93.88           N  
ATOM    516  N   LEU A  69      -1.127  -7.699 -13.625  1.00 93.69           N  
ATOM    517  CA  LEU A  69       0.173  -7.996 -14.219  1.00 93.69           C  
ATOM    518  C   LEU A  69       0.346  -9.500 -14.414  1.00 93.69           C  
ATOM    519  CB  LEU A  69       1.301  -7.453 -13.336  1.00 93.69           C  
ATOM    520  O   LEU A  69       1.304  -9.938 -15.055  1.00 93.69           O  
ATOM    521  CG  LEU A  69       1.383  -5.934 -13.195  1.00 93.69           C  
ATOM    522  CD1 LEU A  69       2.545  -5.543 -12.289  1.00 93.69           C  
ATOM    523  CD2 LEU A  69       1.526  -5.281 -14.570  1.00 93.69           C  
ATOM    524  N   GLY A  70      -0.683 -10.320 -13.961  1.00 91.50           N  
ATOM    525  CA  GLY A  70      -0.589 -11.758 -14.117  1.00 91.50           C  
ATOM    526  C   GLY A  70       0.666 -12.352 -13.500  1.00 91.50           C  
ATOM    527  O   GLY A  70       0.956 -12.117 -12.328  1.00 91.50           O  
ATOM    528  N   LYS A  71       1.416 -13.086 -14.352  1.00 91.44           N  
ATOM    529  CA  LYS A  71       2.645 -13.727 -13.891  1.00 91.44           C  
ATOM    530  C   LYS A  71       3.828 -12.766 -13.961  1.00 91.44           C  
ATOM    531  CB  LYS A  71       2.938 -14.984 -14.711  1.00 91.44           C  
ATOM    532  O   LYS A  71       4.965 -13.156 -13.695  1.00 91.44           O  
ATOM    533  CG  LYS A  71       1.934 -16.109 -14.508  1.00 91.44           C  
ATOM    534  CD  LYS A  71       2.379 -17.391 -15.195  1.00 91.44           C  
ATOM    535  CE  LYS A  71       1.387 -18.516 -14.969  1.00 91.44           C  
ATOM    536  NZ  LYS A  71       1.816 -19.781 -15.648  1.00 91.44           N  
ATOM    537  N   CYS A  72       3.568 -11.539 -14.391  1.00 93.25           N  
ATOM    538  CA  CYS A  72       4.609 -10.523 -14.477  1.00 93.25           C  
ATOM    539  C   CYS A  72       4.605  -9.625 -13.242  1.00 93.25           C  
ATOM    540  CB  CYS A  72       4.426  -9.672 -15.734  1.00 93.25           C  
ATOM    541  O   CYS A  72       3.568  -9.461 -12.602  1.00 93.25           O  
ATOM    542  SG  CYS A  72       4.531 -10.609 -17.281  1.00 93.25           S  
ATOM    543  N   ASN A  73       5.785  -9.086 -12.898  1.00 93.06           N  
ATOM    544  CA  ASN A  73       5.855  -8.016 -11.906  1.00 93.06           C  
ATOM    545  C   ASN A  73       6.195  -6.676 -12.555  1.00 93.06           C  
ATOM    546  CB  ASN A  73       6.883  -8.359 -10.828  1.00 93.06           C  
ATOM    547  O   ASN A  73       6.340  -6.590 -13.773  1.00 93.06           O  
ATOM    548  CG  ASN A  73       8.289  -8.477 -11.375  1.00 93.06           C  
ATOM    549  ND2 ASN A  73       9.180  -9.094 -10.602  1.00 93.06           N  
ATOM    550  OD1 ASN A  73       8.578  -8.016 -12.477  1.00 93.06           O  
ATOM    551  N   ILE A  74       6.125  -5.641 -11.789  1.00 93.19           N  
ATOM    552  CA  ILE A  74       6.293  -4.289 -12.312  1.00 93.19           C  
ATOM    553  C   ILE A  74       7.613  -4.188 -13.078  1.00 93.19           C  
ATOM    554  CB  ILE A  74       6.250  -3.236 -11.180  1.00 93.19           C  
ATOM    555  O   ILE A  74       7.672  -3.582 -14.148  1.00 93.19           O  
ATOM    556  CG1 ILE A  74       4.832  -3.123 -10.609  1.00 93.19           C  
ATOM    557  CG2 ILE A  74       6.746  -1.878 -11.688  1.00 93.19           C  
ATOM    558  CD1 ILE A  74       4.723  -2.217  -9.391  1.00 93.19           C  
ATOM    559  N   ALA A  75       8.648  -4.766 -12.555  1.00 93.81           N  
ATOM    560  CA  ALA A  75       9.953  -4.770 -13.219  1.00 93.81           C  
ATOM    561  C   ALA A  75       9.867  -5.449 -14.578  1.00 93.81           C  
ATOM    562  CB  ALA A  75      10.992  -5.461 -12.344  1.00 93.81           C  
ATOM    563  O   ALA A  75      10.391  -4.930 -15.570  1.00 93.81           O  
ATOM    564  N   GLY A  76       9.273  -6.605 -14.625  1.00 93.44           N  
ATOM    565  CA  GLY A  76       9.078  -7.316 -15.875  1.00 93.44           C  
ATOM    566  C   GLY A  76       8.273  -6.531 -16.891  1.00 93.44           C  
ATOM    567  O   GLY A  76       8.586  -6.539 -18.078  1.00 93.44           O  
ATOM    568  N   TRP A  77       7.238  -5.906 -16.422  1.00 93.62           N  
ATOM    569  CA  TRP A  77       6.359  -5.094 -17.266  1.00 93.62           C  
ATOM    570  C   TRP A  77       7.109  -3.896 -17.844  1.00 93.62           C  
ATOM    571  CB  TRP A  77       5.145  -4.617 -16.469  1.00 93.62           C  
ATOM    572  O   TRP A  77       7.090  -3.666 -19.047  1.00 93.62           O  
ATOM    573  CG  TRP A  77       4.277  -3.639 -17.203  1.00 93.62           C  
ATOM    574  CD1 TRP A  77       3.889  -3.703 -18.500  1.00 93.62           C  
ATOM    575  CD2 TRP A  77       3.699  -2.445 -16.656  1.00 93.62           C  
ATOM    576  CE2 TRP A  77       2.969  -1.833 -17.703  1.00 93.62           C  
ATOM    577  CE3 TRP A  77       3.727  -1.832 -15.398  1.00 93.62           C  
ATOM    578  NE1 TRP A  77       3.100  -2.621 -18.812  1.00 93.62           N  
ATOM    579  CH2 TRP A  77       2.312  -0.059 -16.281  1.00 93.62           C  
ATOM    580  CZ2 TRP A  77       2.270  -0.637 -17.531  1.00 93.62           C  
ATOM    581  CZ3 TRP A  77       3.029  -0.642 -15.227  1.00 93.62           C  
ATOM    582  N   ILE A  78       7.855  -3.160 -17.031  1.00 94.12           N  
ATOM    583  CA  ILE A  78       8.484  -1.911 -17.438  1.00 94.12           C  
ATOM    584  C   ILE A  78       9.734  -2.209 -18.266  1.00 94.12           C  
ATOM    585  CB  ILE A  78       8.844  -1.031 -16.219  1.00 94.12           C  
ATOM    586  O   ILE A  78      10.023  -1.509 -19.234  1.00 94.12           O  
ATOM    587  CG1 ILE A  78       7.574  -0.593 -15.484  1.00 94.12           C  
ATOM    588  CG2 ILE A  78       9.672   0.181 -16.656  1.00 94.12           C  
ATOM    589  CD1 ILE A  78       6.684   0.344 -16.297  1.00 94.12           C  
ATOM    590  N   LEU A  79      10.516  -3.211 -17.922  1.00 94.56           N  
ATOM    591  CA  LEU A  79      11.719  -3.578 -18.656  1.00 94.56           C  
ATOM    592  C   LEU A  79      11.359  -4.242 -19.984  1.00 94.56           C  
ATOM    593  CB  LEU A  79      12.594  -4.516 -17.828  1.00 94.56           C  
ATOM    594  O   LEU A  79      12.141  -4.203 -20.938  1.00 94.56           O  
ATOM    595  CG  LEU A  79      13.336  -3.879 -16.641  1.00 94.56           C  
ATOM    596  CD1 LEU A  79      13.977  -4.957 -15.773  1.00 94.56           C  
ATOM    597  CD2 LEU A  79      14.391  -2.898 -17.156  1.00 94.56           C  
ATOM    598  N   GLY A  80      10.094  -4.777 -20.031  1.00 93.44           N  
ATOM    599  CA  GLY A  80       9.602  -5.398 -21.250  1.00 93.44           C  
ATOM    600  C   GLY A  80       9.977  -6.863 -21.375  1.00 93.44           C  
ATOM    601  O   GLY A  80      10.406  -7.320 -22.422  1.00 93.44           O  
ATOM    602  N   ASN A  81       9.828  -7.543 -20.266  1.00 93.31           N  
ATOM    603  CA  ASN A  81       9.984  -8.992 -20.359  1.00 93.31           C  
ATOM    604  C   ASN A  81       9.117  -9.586 -21.453  1.00 93.31           C  
ATOM    605  CB  ASN A  81       9.656  -9.648 -19.016  1.00 93.31           C  
ATOM    606  O   ASN A  81       7.926  -9.273 -21.547  1.00 93.31           O  
ATOM    607  CG  ASN A  81      10.031 -11.117 -18.969  1.00 93.31           C  
ATOM    608  ND2 ASN A  81      10.672 -11.539 -17.891  1.00 93.31           N  
ATOM    609  OD1 ASN A  81       9.742 -11.867 -19.906  1.00 93.31           O  
ATOM    610  N   PRO A  82       9.688 -10.328 -22.297  1.00 91.00           N  
ATOM    611  CA  PRO A  82       8.984 -10.852 -23.469  1.00 91.00           C  
ATOM    612  C   PRO A  82       7.715 -11.617 -23.109  1.00 91.00           C  
ATOM    613  CB  PRO A  82      10.016 -11.781 -24.109  1.00 91.00           C  
ATOM    614  O   PRO A  82       6.758 -11.633 -23.891  1.00 91.00           O  
ATOM    615  CG  PRO A  82      11.344 -11.234 -23.688  1.00 91.00           C  
ATOM    616  CD  PRO A  82      11.195 -10.656 -22.312  1.00 91.00           C  
ATOM    617  N   GLU A  83       7.652 -12.172 -21.938  1.00 90.69           N  
ATOM    618  CA  GLU A  83       6.484 -12.914 -21.469  1.00 90.69           C  
ATOM    619  C   GLU A  83       5.383 -11.969 -21.000  1.00 90.69           C  
ATOM    620  CB  GLU A  83       6.871 -13.883 -20.344  1.00 90.69           C  
ATOM    621  O   GLU A  83       4.242 -12.391 -20.797  1.00 90.69           O  
ATOM    622  CG  GLU A  83       7.746 -15.039 -20.812  1.00 90.69           C  
ATOM    623  CD  GLU A  83       7.039 -15.984 -21.766  1.00 90.69           C  
ATOM    624  OE1 GLU A  83       7.715 -16.594 -22.625  1.00 90.69           O  
ATOM    625  OE2 GLU A  83       5.801 -16.109 -21.656  1.00 90.69           O  
ATOM    626  N   CYS A  84       5.676 -10.688 -20.891  1.00 92.12           N  
ATOM    627  CA  CYS A  84       4.723  -9.695 -20.391  1.00 92.12           C  
ATOM    628  C   CYS A  84       4.234  -8.805 -21.531  1.00 92.12           C  
ATOM    629  CB  CYS A  84       5.355  -8.844 -19.297  1.00 92.12           C  
ATOM    630  O   CYS A  84       3.641  -7.750 -21.281  1.00 92.12           O  
ATOM    631  SG  CYS A  84       5.891  -9.789 -17.859  1.00 92.12           S  
ATOM    632  N   GLU A  85       4.438  -9.172 -22.688  1.00 88.75           N  
ATOM    633  CA  GLU A  85       4.164  -8.359 -23.859  1.00 88.75           C  
ATOM    634  C   GLU A  85       2.682  -8.000 -23.953  1.00 88.75           C  
ATOM    635  CB  GLU A  85       4.609  -9.078 -25.141  1.00 88.75           C  
ATOM    636  O   GLU A  85       2.326  -6.918 -24.438  1.00 88.75           O  
ATOM    637  CG  GLU A  85       4.559  -8.211 -26.391  1.00 88.75           C  
ATOM    638  CD  GLU A  85       5.156  -8.891 -27.609  1.00 88.75           C  
ATOM    639  OE1 GLU A  85       5.234  -8.250 -28.688  1.00 88.75           O  
ATOM    640  OE2 GLU A  85       5.551 -10.070 -27.500  1.00 88.75           O  
ATOM    641  N   SER A  86       1.795  -8.859 -23.562  1.00 89.12           N  
ATOM    642  CA  SER A  86       0.353  -8.648 -23.625  1.00 89.12           C  
ATOM    643  C   SER A  86      -0.055  -7.410 -22.828  1.00 89.12           C  
ATOM    644  CB  SER A  86      -0.395  -9.867 -23.094  1.00 89.12           C  
ATOM    645  O   SER A  86      -1.120  -6.836 -23.062  1.00 89.12           O  
ATOM    646  OG  SER A  86      -0.043 -10.141 -21.750  1.00 89.12           O  
ATOM    647  N   LEU A  87       0.796  -6.945 -21.922  1.00 90.94           N  
ATOM    648  CA  LEU A  87       0.502  -5.840 -21.016  1.00 90.94           C  
ATOM    649  C   LEU A  87       0.854  -4.504 -21.656  1.00 90.94           C  
ATOM    650  CB  LEU A  87       1.270  -6.004 -19.703  1.00 90.94           C  
ATOM    651  O   LEU A  87       0.449  -3.447 -21.172  1.00 90.94           O  
ATOM    652  CG  LEU A  87       0.934  -7.242 -18.859  1.00 90.94           C  
ATOM    653  CD1 LEU A  87       1.903  -7.375 -17.703  1.00 90.94           C  
ATOM    654  CD2 LEU A  87      -0.506  -7.176 -18.375  1.00 90.94           C  
ATOM    655  N   PHE A  88       1.528  -4.488 -22.812  1.00 87.81           N  
ATOM    656  CA  PHE A  88       2.053  -3.281 -23.438  1.00 87.81           C  
ATOM    657  C   PHE A  88       0.941  -2.512 -24.141  1.00 87.81           C  
ATOM    658  CB  PHE A  88       3.158  -3.635 -24.438  1.00 87.81           C  
ATOM    659  O   PHE A  88       1.075  -1.312 -24.391  1.00 87.81           O  
ATOM    660  CG  PHE A  88       4.367  -4.273 -23.812  1.00 87.81           C  
ATOM    661  CD1 PHE A  88       4.562  -4.211 -22.438  1.00 87.81           C  
ATOM    662  CD2 PHE A  88       5.305  -4.934 -24.594  1.00 87.81           C  
ATOM    663  CE1 PHE A  88       5.680  -4.801 -21.844  1.00 87.81           C  
ATOM    664  CE2 PHE A  88       6.426  -5.523 -24.016  1.00 87.81           C  
ATOM    665  CZ  PHE A  88       6.613  -5.453 -22.641  1.00 87.81           C  
ATOM    666  N   THR A  89      -0.239  -3.141 -24.328  1.00 86.00           N  
ATOM    667  CA  THR A  89      -1.335  -2.533 -25.078  1.00 86.00           C  
ATOM    668  C   THR A  89      -2.248  -1.738 -24.156  1.00 86.00           C  
ATOM    669  CB  THR A  89      -2.160  -3.596 -25.828  1.00 86.00           C  
ATOM    670  O   THR A  89      -3.014  -0.885 -24.609  1.00 86.00           O  
ATOM    671  CG2 THR A  89      -1.323  -4.285 -26.906  1.00 86.00           C  
ATOM    672  OG1 THR A  89      -2.623  -4.578 -24.891  1.00 86.00           O  
ATOM    673  N   VAL A  90      -2.016  -1.886 -22.828  1.00 88.06           N  
ATOM    674  CA  VAL A  90      -2.863  -1.218 -21.844  1.00 88.06           C  
ATOM    675  C   VAL A  90      -2.365   0.208 -21.609  1.00 88.06           C  
ATOM    676  CB  VAL A  90      -2.895  -1.989 -20.500  1.00 88.06           C  
ATOM    677  O   VAL A  90      -1.192   0.421 -21.297  1.00 88.06           O  
ATOM    678  CG1 VAL A  90      -3.818  -1.296 -19.500  1.00 88.06           C  
ATOM    679  CG2 VAL A  90      -3.336  -3.434 -20.734  1.00 88.06           C  
ATOM    680  N   SER A  91      -3.160   1.202 -21.766  1.00 87.38           N  
ATOM    681  CA  SER A  91      -2.750   2.602 -21.750  1.00 87.38           C  
ATOM    682  C   SER A  91      -3.299   3.316 -20.516  1.00 87.38           C  
ATOM    683  CB  SER A  91      -3.215   3.320 -23.016  1.00 87.38           C  
ATOM    684  O   SER A  91      -2.766   4.348 -20.109  1.00 87.38           O  
ATOM    685  OG  SER A  91      -4.621   3.225 -23.156  1.00 87.38           O  
ATOM    686  N   SER A  92      -4.309   2.682 -19.875  1.00 91.81           N  
ATOM    687  CA  SER A  92      -4.879   3.291 -18.672  1.00 91.81           C  
ATOM    688  C   SER A  92      -5.418   2.232 -17.719  1.00 91.81           C  
ATOM    689  CB  SER A  92      -5.992   4.270 -19.047  1.00 91.81           C  
ATOM    690  O   SER A  92      -5.863   1.167 -18.156  1.00 91.81           O  
ATOM    691  OG  SER A  92      -7.102   3.584 -19.594  1.00 91.81           O  
ATOM    692  N   TRP A  93      -5.344   2.621 -16.438  1.00 93.38           N  
ATOM    693  CA  TRP A  93      -5.801   1.673 -15.422  1.00 93.38           C  
ATOM    694  C   TRP A  93      -6.258   2.398 -14.164  1.00 93.38           C  
ATOM    695  CB  TRP A  93      -4.691   0.675 -15.078  1.00 93.38           C  
ATOM    696  O   TRP A  93      -5.953   3.580 -13.977  1.00 93.38           O  
ATOM    697  CG  TRP A  93      -3.398   1.317 -14.672  1.00 93.38           C  
ATOM    698  CD1 TRP A  93      -3.045   1.741 -13.422  1.00 93.38           C  
ATOM    699  CD2 TRP A  93      -2.287   1.613 -15.523  1.00 93.38           C  
ATOM    700  CE2 TRP A  93      -1.294   2.217 -14.719  1.00 93.38           C  
ATOM    701  CE3 TRP A  93      -2.035   1.426 -16.891  1.00 93.38           C  
ATOM    702  NE1 TRP A  93      -1.781   2.283 -13.445  1.00 93.38           N  
ATOM    703  CH2 TRP A  93       0.156   2.439 -16.578  1.00 93.38           C  
ATOM    704  CZ2 TRP A  93      -0.066   2.633 -15.242  1.00 93.38           C  
ATOM    705  CZ3 TRP A  93      -0.812   1.842 -17.406  1.00 93.38           C  
ATOM    706  N   SER A  94      -7.113   1.691 -13.352  1.00 92.25           N  
ATOM    707  CA  SER A  94      -7.523   2.229 -12.062  1.00 92.25           C  
ATOM    708  C   SER A  94      -6.469   1.966 -10.992  1.00 92.25           C  
ATOM    709  CB  SER A  94      -8.859   1.624 -11.633  1.00 92.25           C  
ATOM    710  O   SER A  94      -6.172   2.842 -10.180  1.00 92.25           O  
ATOM    711  OG  SER A  94      -8.781   0.209 -11.594  1.00 92.25           O  
ATOM    712  N   TYR A  95      -5.895   0.901 -10.867  1.00 93.25           N  
ATOM    713  CA  TYR A  95      -4.801   0.505  -9.992  1.00 93.25           C  
ATOM    714  C   TYR A  95      -4.051  -0.694 -10.555  1.00 93.25           C  
ATOM    715  CB  TYR A  95      -5.332   0.176  -8.594  1.00 93.25           C  
ATOM    716  O   TYR A  95      -4.547  -1.373 -11.461  1.00 93.25           O  
ATOM    717  CG  TYR A  95      -6.395  -0.894  -8.578  1.00 93.25           C  
ATOM    718  CD1 TYR A  95      -7.738  -0.567  -8.734  1.00 93.25           C  
ATOM    719  CD2 TYR A  95      -6.059  -2.232  -8.414  1.00 93.25           C  
ATOM    720  CE1 TYR A  95      -8.727  -1.549  -8.727  1.00 93.25           C  
ATOM    721  CE2 TYR A  95      -7.035  -3.223  -8.398  1.00 93.25           C  
ATOM    722  OH  TYR A  95      -9.336  -3.848  -8.547  1.00 93.25           O  
ATOM    723  CZ  TYR A  95      -8.367  -2.873  -8.555  1.00 93.25           C  
ATOM    724  N   ILE A  96      -2.816  -0.985 -10.125  1.00 94.19           N  
ATOM    725  CA  ILE A  96      -1.959  -2.059 -10.617  1.00 94.19           C  
ATOM    726  C   ILE A  96      -2.008  -3.240  -9.656  1.00 94.19           C  
ATOM    727  CB  ILE A  96      -0.502  -1.577 -10.805  1.00 94.19           C  
ATOM    728  O   ILE A  96      -1.878  -3.064  -8.438  1.00 94.19           O  
ATOM    729  CG1 ILE A  96      -0.450  -0.405 -11.789  1.00 94.19           C  
ATOM    730  CG2 ILE A  96       0.390  -2.729 -11.273  1.00 94.19           C  
ATOM    731  CD1 ILE A  96       0.888   0.322 -11.820  1.00 94.19           C  
ATOM    732  N   VAL A  97      -2.229  -4.395 -10.219  1.00 94.44           N  
ATOM    733  CA  VAL A  97      -2.291  -5.602  -9.398  1.00 94.44           C  
ATOM    734  C   VAL A  97      -1.084  -6.488  -9.695  1.00 94.44           C  
ATOM    735  CB  VAL A  97      -3.602  -6.383  -9.641  1.00 94.44           C  
ATOM    736  O   VAL A  97      -0.882  -6.914 -10.836  1.00 94.44           O  
ATOM    737  CG1 VAL A  97      -3.664  -7.617  -8.742  1.00 94.44           C  
ATOM    738  CG2 VAL A  97      -4.812  -5.480  -9.398  1.00 94.44           C  
ATOM    739  N   GLU A  98      -0.252  -6.730  -8.641  1.00 93.75           N  
ATOM    740  CA  GLU A  98       0.847  -7.688  -8.711  1.00 93.75           C  
ATOM    741  C   GLU A  98       0.507  -8.977  -7.977  1.00 93.75           C  
ATOM    742  CB  GLU A  98       2.131  -7.078  -8.148  1.00 93.75           C  
ATOM    743  O   GLU A  98      -0.126  -8.945  -6.918  1.00 93.75           O  
ATOM    744  CG  GLU A  98       2.785  -6.055  -9.062  1.00 93.75           C  
ATOM    745  CD  GLU A  98       4.148  -5.594  -8.570  1.00 93.75           C  
ATOM    746  OE1 GLU A  98       5.133  -5.680  -9.344  1.00 93.75           O  
ATOM    747  OE2 GLU A  98       4.230  -5.141  -7.406  1.00 93.75           O  
ATOM    748  N   THR A  99       0.923 -10.031  -8.477  1.00 91.50           N  
ATOM    749  CA  THR A  99       0.744 -11.289  -7.766  1.00 91.50           C  
ATOM    750  C   THR A  99       1.938 -11.578  -6.859  1.00 91.50           C  
ATOM    751  CB  THR A  99       0.548 -12.461  -8.750  1.00 91.50           C  
ATOM    752  O   THR A  99       3.064 -11.180  -7.164  1.00 91.50           O  
ATOM    753  CG2 THR A  99      -0.719 -12.273  -9.578  1.00 91.50           C  
ATOM    754  OG1 THR A  99       1.676 -12.531  -9.625  1.00 91.50           O  
ATOM    755  N   PRO A 100       1.767 -12.078  -5.672  1.00 85.25           N  
ATOM    756  CA  PRO A 100       2.828 -12.344  -4.695  1.00 85.25           C  
ATOM    757  C   PRO A 100       3.902 -13.281  -5.234  1.00 85.25           C  
ATOM    758  CB  PRO A 100       2.078 -12.984  -3.523  1.00 85.25           C  
ATOM    759  O   PRO A 100       5.082 -13.133  -4.902  1.00 85.25           O  
ATOM    760  CG  PRO A 100       0.635 -12.703  -3.795  1.00 85.25           C  
ATOM    761  CD  PRO A 100       0.481 -12.367  -5.250  1.00 85.25           C  
ATOM    762  N   ASN A 101       3.668 -14.109  -6.211  1.00 82.00           N  
ATOM    763  CA  ASN A 101       4.625 -15.055  -6.773  1.00 82.00           C  
ATOM    764  C   ASN A 101       4.785 -14.859  -8.281  1.00 82.00           C  
ATOM    765  CB  ASN A 101       4.207 -16.500  -6.469  1.00 82.00           C  
ATOM    766  O   ASN A 101       4.562 -15.789  -9.055  1.00 82.00           O  
ATOM    767  CG  ASN A 101       4.180 -16.797  -4.980  1.00 82.00           C  
ATOM    768  ND2 ASN A 101       3.166 -17.531  -4.539  1.00 82.00           N  
ATOM    769  OD1 ASN A 101       5.066 -16.359  -4.234  1.00 82.00           O  
ATOM    770  N   SER A 102       5.180 -13.680  -8.648  1.00 85.06           N  
ATOM    771  CA  SER A 102       5.348 -13.422 -10.078  1.00 85.06           C  
ATOM    772  C   SER A 102       6.613 -14.094 -10.609  1.00 85.06           C  
ATOM    773  CB  SER A 102       5.402 -11.922 -10.352  1.00 85.06           C  
ATOM    774  O   SER A 102       7.656 -14.078  -9.953  1.00 85.06           O  
ATOM    775  OG  SER A 102       6.500 -11.328  -9.680  1.00 85.06           O  
ATOM    776  N   ASP A 103       6.539 -14.805 -11.695  1.00 82.50           N  
ATOM    777  CA  ASP A 103       7.598 -15.609 -12.281  1.00 82.50           C  
ATOM    778  C   ASP A 103       8.344 -14.836 -13.367  1.00 82.50           C  
ATOM    779  CB  ASP A 103       7.027 -16.906 -12.867  1.00 82.50           C  
ATOM    780  O   ASP A 103       9.500 -15.141 -13.672  1.00 82.50           O  
ATOM    781  CG  ASP A 103       6.484 -17.844 -11.805  1.00 82.50           C  
ATOM    782  OD1 ASP A 103       6.977 -17.812 -10.656  1.00 82.50           O  
ATOM    783  OD2 ASP A 103       5.562 -18.625 -12.117  1.00 82.50           O  
ATOM    784  N   ASN A 104       7.633 -13.797 -13.805  1.00 86.81           N  
ATOM    785  CA  ASN A 104       8.188 -13.094 -14.961  1.00 86.81           C  
ATOM    786  C   ASN A 104       8.570 -11.664 -14.609  1.00 86.81           C  
ATOM    787  CB  ASN A 104       7.191 -13.109 -16.125  1.00 86.81           C  
ATOM    788  O   ASN A 104       7.832 -10.727 -14.906  1.00 86.81           O  
ATOM    789  CG  ASN A 104       6.871 -14.508 -16.594  1.00 86.81           C  
ATOM    790  ND2 ASN A 104       5.605 -14.750 -16.938  1.00 86.81           N  
ATOM    791  OD1 ASN A 104       7.750 -15.375 -16.672  1.00 86.81           O  
ATOM    792  N   GLY A 105       9.703 -11.430 -14.070  1.00 88.25           N  
ATOM    793  CA  GLY A 105      10.320 -10.156 -13.711  1.00 88.25           C  
ATOM    794  C   GLY A 105      11.594  -9.867 -14.492  1.00 88.25           C  
ATOM    795  O   GLY A 105      11.609  -9.969 -15.727  1.00 88.25           O  
ATOM    796  N   ILE A 106      12.633  -9.578 -13.891  1.00 91.56           N  
ATOM    797  CA  ILE A 106      13.930  -9.320 -14.516  1.00 91.56           C  
ATOM    798  C   ILE A 106      14.500 -10.625 -15.070  1.00 91.56           C  
ATOM    799  CB  ILE A 106      14.914  -8.680 -13.523  1.00 91.56           C  
ATOM    800  O   ILE A 106      14.664 -11.602 -14.328  1.00 91.56           O  
ATOM    801  CG1 ILE A 106      14.367  -7.344 -13.008  1.00 91.56           C  
ATOM    802  CG2 ILE A 106      16.297  -8.492 -14.172  1.00 91.56           C  
ATOM    803  CD1 ILE A 106      15.188  -6.723 -11.891  1.00 91.56           C  
ATOM    804  N   CYS A 107      14.625 -10.711 -16.406  1.00 89.50           N  
ATOM    805  CA  CYS A 107      15.062 -11.930 -17.078  1.00 89.50           C  
ATOM    806  C   CYS A 107      16.578 -12.078 -17.016  1.00 89.50           C  
ATOM    807  CB  CYS A 107      14.602 -11.930 -18.547  1.00 89.50           C  
ATOM    808  O   CYS A 107      17.094 -13.164 -16.766  1.00 89.50           O  
ATOM    809  SG  CYS A 107      15.164 -10.492 -19.484  1.00 89.50           S  
ATOM    810  N   TYR A 108      17.391 -11.023 -17.234  1.00 92.44           N  
ATOM    811  CA  TYR A 108      18.844 -11.039 -17.125  1.00 92.44           C  
ATOM    812  C   TYR A 108      19.297 -10.727 -15.703  1.00 92.44           C  
ATOM    813  CB  TYR A 108      19.469 -10.039 -18.109  1.00 92.44           C  
ATOM    814  O   TYR A 108      18.844  -9.742 -15.109  1.00 92.44           O  
ATOM    815  CG  TYR A 108      20.922 -10.320 -18.422  1.00 92.44           C  
ATOM    816  CD1 TYR A 108      21.922  -9.930 -17.547  1.00 92.44           C  
ATOM    817  CD2 TYR A 108      21.281 -10.977 -19.594  1.00 92.44           C  
ATOM    818  CE1 TYR A 108      23.266 -10.188 -17.844  1.00 92.44           C  
ATOM    819  CE2 TYR A 108      22.609 -11.242 -19.891  1.00 92.44           C  
ATOM    820  OH  TYR A 108      24.922 -11.094 -19.297  1.00 92.44           O  
ATOM    821  CZ  TYR A 108      23.594 -10.836 -19.016  1.00 92.44           C  
ATOM    822  N   PRO A 109      20.125 -11.555 -15.141  1.00 92.19           N  
ATOM    823  CA  PRO A 109      20.531 -11.352 -13.750  1.00 92.19           C  
ATOM    824  C   PRO A 109      21.156  -9.977 -13.508  1.00 92.19           C  
ATOM    825  CB  PRO A 109      21.547 -12.461 -13.500  1.00 92.19           C  
ATOM    826  O   PRO A 109      21.969  -9.523 -14.305  1.00 92.19           O  
ATOM    827  CG  PRO A 109      22.078 -12.805 -14.859  1.00 92.19           C  
ATOM    828  CD  PRO A 109      21.000 -12.531 -15.875  1.00 92.19           C  
ATOM    829  N   GLY A 110      20.672  -9.281 -12.461  1.00 91.69           N  
ATOM    830  CA  GLY A 110      21.156  -7.969 -12.078  1.00 91.69           C  
ATOM    831  C   GLY A 110      20.250  -7.258 -11.094  1.00 91.69           C  
ATOM    832  O   GLY A 110      19.297  -7.844 -10.586  1.00 91.69           O  
ATOM    833  N   ASN A 111      20.719  -6.023 -10.844  1.00 93.19           N  
ATOM    834  CA  ASN A 111      19.984  -5.223  -9.867  1.00 93.19           C  
ATOM    835  C   ASN A 111      19.172  -4.121 -10.555  1.00 93.19           C  
ATOM    836  CB  ASN A 111      20.938  -4.617  -8.836  1.00 93.19           C  
ATOM    837  O   ASN A 111      19.656  -3.490 -11.500  1.00 93.19           O  
ATOM    838  CG  ASN A 111      21.625  -5.672  -7.992  1.00 93.19           C  
ATOM    839  ND2 ASN A 111      22.875  -5.414  -7.629  1.00 93.19           N  
ATOM    840  OD1 ASN A 111      21.047  -6.707  -7.672  1.00 93.19           O  
ATOM    841  N   PHE A 112      17.938  -3.994 -10.133  1.00 94.62           N  
ATOM    842  CA  PHE A 112      17.141  -2.832 -10.500  1.00 94.62           C  
ATOM    843  C   PHE A 112      17.281  -1.729  -9.453  1.00 94.62           C  
ATOM    844  CB  PHE A 112      15.664  -3.219 -10.664  1.00 94.62           C  
ATOM    845  O   PHE A 112      16.688  -1.812  -8.375  1.00 94.62           O  
ATOM    846  CG  PHE A 112      14.883  -2.271 -11.523  1.00 94.62           C  
ATOM    847  CD1 PHE A 112      15.211  -0.923 -11.586  1.00 94.62           C  
ATOM    848  CD2 PHE A 112      13.805  -2.727 -12.281  1.00 94.62           C  
ATOM    849  CE1 PHE A 112      14.484  -0.043 -12.383  1.00 94.62           C  
ATOM    850  CE2 PHE A 112      13.078  -1.854 -13.078  1.00 94.62           C  
ATOM    851  CZ  PHE A 112      13.414  -0.512 -13.125  1.00 94.62           C  
ATOM    852  N   ILE A 113      18.016  -0.729  -9.836  1.00 93.62           N  
ATOM    853  CA  ILE A 113      18.438   0.295  -8.891  1.00 93.62           C  
ATOM    854  C   ILE A 113      17.266   1.211  -8.555  1.00 93.62           C  
ATOM    855  CB  ILE A 113      19.625   1.121  -9.453  1.00 93.62           C  
ATOM    856  O   ILE A 113      16.625   1.770  -9.445  1.00 93.62           O  
ATOM    857  CG1 ILE A 113      20.766   0.195  -9.875  1.00 93.62           C  
ATOM    858  CG2 ILE A 113      20.094   2.146  -8.414  1.00 93.62           C  
ATOM    859  CD1 ILE A 113      21.297  -0.688  -8.758  1.00 93.62           C  
ATOM    860  N   ASN A 114      16.984   1.357  -7.168  1.00 90.75           N  
ATOM    861  CA  ASN A 114      15.930   2.215  -6.641  1.00 90.75           C  
ATOM    862  C   ASN A 114      14.547   1.766  -7.113  1.00 90.75           C  
ATOM    863  CB  ASN A 114      16.172   3.674  -7.031  1.00 90.75           C  
ATOM    864  O   ASN A 114      13.727   2.590  -7.512  1.00 90.75           O  
ATOM    865  CG  ASN A 114      17.438   4.242  -6.414  1.00 90.75           C  
ATOM    866  ND2 ASN A 114      18.141   5.082  -7.160  1.00 90.75           N  
ATOM    867  OD1 ASN A 114      17.781   3.924  -5.270  1.00 90.75           O  
ATOM    868  N   TYR A 115      14.266   0.464  -7.219  1.00 90.69           N  
ATOM    869  CA  TYR A 115      13.047  -0.180  -7.699  1.00 90.69           C  
ATOM    870  C   TYR A 115      11.844   0.203  -6.840  1.00 90.69           C  
ATOM    871  CB  TYR A 115      13.211  -1.703  -7.711  1.00 90.69           C  
ATOM    872  O   TYR A 115      10.766   0.497  -7.359  1.00 90.69           O  
ATOM    873  CG  TYR A 115      11.969  -2.447  -8.125  1.00 90.69           C  
ATOM    874  CD1 TYR A 115      11.312  -3.303  -7.242  1.00 90.69           C  
ATOM    875  CD2 TYR A 115      11.438  -2.297  -9.406  1.00 90.69           C  
ATOM    876  CE1 TYR A 115      10.164  -3.992  -7.621  1.00 90.69           C  
ATOM    877  CE2 TYR A 115      10.289  -2.980  -9.797  1.00 90.69           C  
ATOM    878  OH  TYR A 115       8.531  -4.504  -9.273  1.00 90.69           O  
ATOM    879  CZ  TYR A 115       9.664  -3.824  -8.898  1.00 90.69           C  
ATOM    880  N   GLU A 116      11.977   0.220  -5.531  1.00 87.50           N  
ATOM    881  CA  GLU A 116      10.883   0.552  -4.625  1.00 87.50           C  
ATOM    882  C   GLU A 116      10.422   1.994  -4.816  1.00 87.50           C  
ATOM    883  CB  GLU A 116      11.297   0.325  -3.168  1.00 87.50           C  
ATOM    884  O   GLU A 116       9.227   2.285  -4.742  1.00 87.50           O  
ATOM    885  CG  GLU A 116      11.539  -1.137  -2.818  1.00 87.50           C  
ATOM    886  CD  GLU A 116      10.312  -2.012  -3.033  1.00 87.50           C  
ATOM    887  OE1 GLU A 116      10.477  -3.227  -3.293  1.00 87.50           O  
ATOM    888  OE2 GLU A 116       9.188  -1.479  -2.941  1.00 87.50           O  
ATOM    889  N   GLU A 117      11.414   2.857  -5.066  1.00 88.38           N  
ATOM    890  CA  GLU A 117      11.094   4.250  -5.367  1.00 88.38           C  
ATOM    891  C   GLU A 117      10.281   4.359  -6.660  1.00 88.38           C  
ATOM    892  CB  GLU A 117      12.367   5.090  -5.473  1.00 88.38           C  
ATOM    893  O   GLU A 117       9.344   5.148  -6.746  1.00 88.38           O  
ATOM    894  CG  GLU A 117      12.109   6.586  -5.586  1.00 88.38           C  
ATOM    895  CD  GLU A 117      13.383   7.414  -5.617  1.00 88.38           C  
ATOM    896  OE1 GLU A 117      13.297   8.656  -5.766  1.00 88.38           O  
ATOM    897  OE2 GLU A 117      14.477   6.816  -5.492  1.00 88.38           O  
ATOM    898  N   LEU A 118      10.688   3.654  -7.605  1.00 91.19           N  
ATOM    899  CA  LEU A 118       9.938   3.623  -8.859  1.00 91.19           C  
ATOM    900  C   LEU A 118       8.516   3.133  -8.633  1.00 91.19           C  
ATOM    901  CB  LEU A 118      10.641   2.727  -9.883  1.00 91.19           C  
ATOM    902  O   LEU A 118       7.559   3.709  -9.156  1.00 91.19           O  
ATOM    903  CG  LEU A 118       9.906   2.504 -11.203  1.00 91.19           C  
ATOM    904  CD1 LEU A 118       9.758   3.824 -11.953  1.00 91.19           C  
ATOM    905  CD2 LEU A 118      10.648   1.480 -12.062  1.00 91.19           C  
ATOM    906  N   ARG A 119       8.406   2.051  -7.902  1.00 91.12           N  
ATOM    907  CA  ARG A 119       7.098   1.489  -7.574  1.00 91.12           C  
ATOM    908  C   ARG A 119       6.195   2.539  -6.934  1.00 91.12           C  
ATOM    909  CB  ARG A 119       7.246   0.287  -6.641  1.00 91.12           C  
ATOM    910  O   ARG A 119       5.008   2.625  -7.258  1.00 91.12           O  
ATOM    911  CG  ARG A 119       7.707  -0.983  -7.340  1.00 91.12           C  
ATOM    912  CD  ARG A 119       7.777  -2.160  -6.375  1.00 91.12           C  
ATOM    913  NE  ARG A 119       6.449  -2.641  -6.012  1.00 91.12           N  
ATOM    914  NH1 ARG A 119       7.164  -3.846  -4.172  1.00 91.12           N  
ATOM    915  NH2 ARG A 119       4.941  -3.809  -4.730  1.00 91.12           N  
ATOM    916  CZ  ARG A 119       6.188  -3.430  -4.973  1.00 91.12           C  
ATOM    917  N   GLU A 120       6.734   3.262  -6.109  1.00 86.88           N  
ATOM    918  CA  GLU A 120       6.000   4.340  -5.453  1.00 86.88           C  
ATOM    919  C   GLU A 120       5.520   5.375  -6.469  1.00 86.88           C  
ATOM    920  CB  GLU A 120       6.871   5.012  -4.391  1.00 86.88           C  
ATOM    921  O   GLU A 120       4.383   5.848  -6.387  1.00 86.88           O  
ATOM    922  CG  GLU A 120       6.137   6.059  -3.566  1.00 86.88           C  
ATOM    923  CD  GLU A 120       7.008   6.707  -2.504  1.00 86.88           C  
ATOM    924  OE1 GLU A 120       6.531   7.633  -1.806  1.00 86.88           O  
ATOM    925  OE2 GLU A 120       8.180   6.289  -2.367  1.00 86.88           O  
ATOM    926  N   HIS A 121       6.430   5.766  -7.328  1.00 88.44           N  
ATOM    927  CA  HIS A 121       6.039   6.711  -8.367  1.00 88.44           C  
ATOM    928  C   HIS A 121       4.902   6.160  -9.219  1.00 88.44           C  
ATOM    929  CB  HIS A 121       7.238   7.059  -9.250  1.00 88.44           C  
ATOM    930  O   HIS A 121       3.945   6.875  -9.523  1.00 88.44           O  
ATOM    931  CG  HIS A 121       8.148   8.078  -8.656  1.00 88.44           C  
ATOM    932  CD2 HIS A 121       9.406   7.969  -8.164  1.00 88.44           C  
ATOM    933  ND1 HIS A 121       7.797   9.398  -8.508  1.00 88.44           N  
ATOM    934  CE1 HIS A 121       8.797  10.062  -7.949  1.00 88.44           C  
ATOM    935  NE2 HIS A 121       9.789   9.211  -7.730  1.00 88.44           N  
ATOM    936  N   LEU A 122       5.008   4.938  -9.516  1.00 91.06           N  
ATOM    937  CA  LEU A 122       4.035   4.301 -10.398  1.00 91.06           C  
ATOM    938  C   LEU A 122       2.684   4.156  -9.703  1.00 91.06           C  
ATOM    939  CB  LEU A 122       4.535   2.928 -10.852  1.00 91.06           C  
ATOM    940  O   LEU A 122       1.648   4.059 -10.367  1.00 91.06           O  
ATOM    941  CG  LEU A 122       5.672   2.928 -11.883  1.00 91.06           C  
ATOM    942  CD1 LEU A 122       6.125   1.500 -12.164  1.00 91.06           C  
ATOM    943  CD2 LEU A 122       5.230   3.623 -13.164  1.00 91.06           C  
ATOM    944  N   SER A 123       2.742   4.094  -8.398  1.00 88.38           N  
ATOM    945  CA  SER A 123       1.510   3.953  -7.625  1.00 88.38           C  
ATOM    946  C   SER A 123       0.602   5.164  -7.809  1.00 88.38           C  
ATOM    947  CB  SER A 123       1.825   3.762  -6.141  1.00 88.38           C  
ATOM    948  O   SER A 123      -0.605   5.082  -7.570  1.00 88.38           O  
ATOM    949  OG  SER A 123       2.352   4.953  -5.578  1.00 88.38           O  
ATOM    950  N   SER A 124       1.122   6.207  -8.242  1.00 87.12           N  
ATOM    951  CA  SER A 124       0.351   7.434  -8.422  1.00 87.12           C  
ATOM    952  C   SER A 124       0.031   7.672  -9.898  1.00 87.12           C  
ATOM    953  CB  SER A 124       1.108   8.633  -7.855  1.00 87.12           C  
ATOM    954  O   SER A 124      -0.583   8.680 -10.242  1.00 87.12           O  
ATOM    955  OG  SER A 124       2.307   8.859  -8.578  1.00 87.12           O  
ATOM    956  N   VAL A 125       0.339   6.738 -10.758  1.00 90.50           N  
ATOM    957  CA  VAL A 125       0.170   6.871 -12.203  1.00 90.50           C  
ATOM    958  C   VAL A 125      -1.082   6.117 -12.648  1.00 90.50           C  
ATOM    959  CB  VAL A 125       1.406   6.348 -12.969  1.00 90.50           C  
ATOM    960  O   VAL A 125      -1.303   4.973 -12.242  1.00 90.50           O  
ATOM    961  CG1 VAL A 125       1.169   6.398 -14.477  1.00 90.50           C  
ATOM    962  CG2 VAL A 125       2.646   7.156 -12.594  1.00 90.50           C  
ATOM    963  N   SER A 126      -1.881   6.730 -13.469  1.00 89.88           N  
ATOM    964  CA  SER A 126      -3.150   6.137 -13.875  1.00 89.88           C  
ATOM    965  C   SER A 126      -3.166   5.824 -15.367  1.00 89.88           C  
ATOM    966  CB  SER A 126      -4.312   7.070 -13.531  1.00 89.88           C  
ATOM    967  O   SER A 126      -4.004   5.055 -15.836  1.00 89.88           O  
ATOM    968  OG  SER A 126      -4.129   8.344 -14.125  1.00 89.88           O  
ATOM    969  N   SER A 127      -2.172   6.285 -16.047  1.00 91.31           N  
ATOM    970  CA  SER A 127      -2.070   5.980 -17.469  1.00 91.31           C  
ATOM    971  C   SER A 127      -0.649   6.191 -17.984  1.00 91.31           C  
ATOM    972  CB  SER A 127      -3.043   6.844 -18.281  1.00 91.31           C  
ATOM    973  O   SER A 127       0.079   7.043 -17.469  1.00 91.31           O  
ATOM    974  OG  SER A 127      -2.582   8.180 -18.359  1.00 91.31           O  
ATOM    975  N   PHE A 128      -0.339   5.262 -19.094  1.00 90.00           N  
ATOM    976  CA  PHE A 128       0.936   5.391 -19.781  1.00 90.00           C  
ATOM    977  C   PHE A 128       0.721   5.508 -21.297  1.00 90.00           C  
ATOM    978  CB  PHE A 128       1.843   4.199 -19.484  1.00 90.00           C  
ATOM    979  O   PHE A 128      -0.208   4.910 -21.844  1.00 90.00           O  
ATOM    980  CG  PHE A 128       2.527   4.289 -18.141  1.00 90.00           C  
ATOM    981  CD1 PHE A 128       2.645   5.508 -17.484  1.00 90.00           C  
ATOM    982  CD2 PHE A 128       3.053   3.154 -17.531  1.00 90.00           C  
ATOM    983  CE1 PHE A 128       3.275   5.594 -16.250  1.00 90.00           C  
ATOM    984  CE2 PHE A 128       3.686   3.232 -16.297  1.00 90.00           C  
ATOM    985  CZ  PHE A 128       3.797   4.453 -15.656  1.00 90.00           C  
ATOM    986  N   GLU A 129       1.501   6.371 -21.844  1.00 92.38           N  
ATOM    987  CA  GLU A 129       1.657   6.289 -23.297  1.00 92.38           C  
ATOM    988  C   GLU A 129       3.049   5.793 -23.672  1.00 92.38           C  
ATOM    989  CB  GLU A 129       1.393   7.652 -23.938  1.00 92.38           C  
ATOM    990  O   GLU A 129       4.051   6.445 -23.375  1.00 92.38           O  
ATOM    991  CG  GLU A 129       1.396   7.625 -25.469  1.00 92.38           C  
ATOM    992  CD  GLU A 129       1.255   9.000 -26.094  1.00 92.38           C  
ATOM    993  OE1 GLU A 129       1.369   9.117 -27.328  1.00 92.38           O  
ATOM    994  OE2 GLU A 129       1.028   9.977 -25.328  1.00 92.38           O  
ATOM    995  N   ARG A 130       3.033   4.648 -24.234  1.00 93.31           N  
ATOM    996  CA  ARG A 130       4.281   4.008 -24.625  1.00 93.31           C  
ATOM    997  C   ARG A 130       4.703   4.457 -26.031  1.00 93.31           C  
ATOM    998  CB  ARG A 130       4.145   2.484 -24.594  1.00 93.31           C  
ATOM    999  O   ARG A 130       3.916   4.387 -26.969  1.00 93.31           O  
ATOM   1000  CG  ARG A 130       5.430   1.739 -24.906  1.00 93.31           C  
ATOM   1001  CD  ARG A 130       5.242   0.230 -24.844  1.00 93.31           C  
ATOM   1002  NE  ARG A 130       6.422  -0.483 -25.328  1.00 93.31           N  
ATOM   1003  NH1 ARG A 130       5.656  -0.721 -27.484  1.00 93.31           N  
ATOM   1004  NH2 ARG A 130       7.703  -1.558 -26.891  1.00 93.31           N  
ATOM   1005  CZ  ARG A 130       6.590  -0.919 -26.562  1.00 93.31           C  
ATOM   1006  N   PHE A 131       5.945   4.969 -26.234  1.00 92.81           N  
ATOM   1007  CA  PHE A 131       6.398   5.438 -27.547  1.00 92.81           C  
ATOM   1008  C   PHE A 131       7.895   5.191 -27.719  1.00 92.81           C  
ATOM   1009  CB  PHE A 131       6.086   6.926 -27.719  1.00 92.81           C  
ATOM   1010  O   PHE A 131       8.633   5.102 -26.734  1.00 92.81           O  
ATOM   1011  CG  PHE A 131       6.793   7.816 -26.734  1.00 92.81           C  
ATOM   1012  CD1 PHE A 131       6.234   8.070 -25.484  1.00 92.81           C  
ATOM   1013  CD2 PHE A 131       8.016   8.398 -27.047  1.00 92.81           C  
ATOM   1014  CE1 PHE A 131       6.887   8.891 -24.562  1.00 92.81           C  
ATOM   1015  CE2 PHE A 131       8.664   9.219 -26.141  1.00 92.81           C  
ATOM   1016  CZ  PHE A 131       8.102   9.469 -24.891  1.00 92.81           C  
ATOM   1017  N   GLU A 132       8.250   5.082 -28.875  1.00 92.19           N  
ATOM   1018  CA  GLU A 132       9.656   4.852 -29.172  1.00 92.19           C  
ATOM   1019  C   GLU A 132      10.469   6.133 -29.016  1.00 92.19           C  
ATOM   1020  CB  GLU A 132       9.812   4.305 -30.594  1.00 92.19           C  
ATOM   1021  O   GLU A 132      10.148   7.160 -29.609  1.00 92.19           O  
ATOM   1022  CG  GLU A 132      11.180   3.693 -30.859  1.00 92.19           C  
ATOM   1023  CD  GLU A 132      11.281   3.021 -32.219  1.00 92.19           C  
ATOM   1024  OE1 GLU A 132      12.344   2.438 -32.531  1.00 92.19           O  
ATOM   1025  OE2 GLU A 132      10.289   3.082 -33.000  1.00 92.19           O  
ATOM   1026  N   ILE A 133      11.555   6.109 -28.203  1.00 91.50           N  
ATOM   1027  CA  ILE A 133      12.320   7.293 -27.844  1.00 91.50           C  
ATOM   1028  C   ILE A 133      13.500   7.453 -28.797  1.00 91.50           C  
ATOM   1029  CB  ILE A 133      12.820   7.227 -26.391  1.00 91.50           C  
ATOM   1030  O   ILE A 133      13.812   8.562 -29.234  1.00 91.50           O  
ATOM   1031  CG1 ILE A 133      13.398   8.578 -25.953  1.00 91.50           C  
ATOM   1032  CG2 ILE A 133      13.867   6.113 -26.219  1.00 91.50           C  
ATOM   1033  CD1 ILE A 133      13.703   8.680 -24.469  1.00 91.50           C  
ATOM   1034  N   PHE A 134      14.133   6.344 -29.250  1.00 88.69           N  
ATOM   1035  CA  PHE A 134      15.211   6.305 -30.219  1.00 88.69           C  
ATOM   1036  C   PHE A 134      14.945   5.246 -31.281  1.00 88.69           C  
ATOM   1037  CB  PHE A 134      16.547   6.035 -29.531  1.00 88.69           C  
ATOM   1038  O   PHE A 134      15.180   4.055 -31.047  1.00 88.69           O  
ATOM   1039  CG  PHE A 134      16.906   7.051 -28.484  1.00 88.69           C  
ATOM   1040  CD1 PHE A 134      17.141   8.375 -28.828  1.00 88.69           C  
ATOM   1041  CD2 PHE A 134      17.016   6.676 -27.141  1.00 88.69           C  
ATOM   1042  CE1 PHE A 134      17.469   9.320 -27.844  1.00 88.69           C  
ATOM   1043  CE2 PHE A 134      17.344   7.609 -26.172  1.00 88.69           C  
ATOM   1044  CZ  PHE A 134      17.578   8.930 -26.516  1.00 88.69           C  
ATOM   1045  N   PRO A 135      14.414   5.605 -32.469  1.00 84.62           N  
ATOM   1046  CA  PRO A 135      14.102   4.617 -33.500  1.00 84.62           C  
ATOM   1047  C   PRO A 135      15.336   3.855 -33.969  1.00 84.62           C  
ATOM   1048  CB  PRO A 135      13.508   5.461 -34.625  1.00 84.62           C  
ATOM   1049  O   PRO A 135      16.406   4.445 -34.125  1.00 84.62           O  
ATOM   1050  CG  PRO A 135      13.070   6.730 -33.969  1.00 84.62           C  
ATOM   1051  CD  PRO A 135      13.969   6.984 -32.781  1.00 84.62           C  
ATOM   1052  N   LYS A 136      15.195   2.549 -34.188  1.00 77.50           N  
ATOM   1053  CA  LYS A 136      16.219   1.564 -34.500  1.00 77.50           C  
ATOM   1054  C   LYS A 136      16.922   1.914 -35.812  1.00 77.50           C  
ATOM   1055  CB  LYS A 136      15.617   0.163 -34.594  1.00 77.50           C  
ATOM   1056  O   LYS A 136      18.156   1.842 -35.906  1.00 77.50           O  
ATOM   1057  CG  LYS A 136      16.641  -0.947 -34.750  1.00 77.50           C  
ATOM   1058  CD  LYS A 136      15.984  -2.320 -34.750  1.00 77.50           C  
ATOM   1059  CE  LYS A 136      17.000  -3.428 -35.000  1.00 77.50           C  
ATOM   1060  NZ  LYS A 136      16.359  -4.777 -35.000  1.00 77.50           N  
ATOM   1061  N   VAL A 137      16.375   2.400 -36.875  1.00 71.50           N  
ATOM   1062  CA  VAL A 137      16.812   2.562 -38.250  1.00 71.50           C  
ATOM   1063  C   VAL A 137      17.781   3.738 -38.344  1.00 71.50           C  
ATOM   1064  CB  VAL A 137      15.617   2.773 -39.188  1.00 71.50           C  
ATOM   1065  O   VAL A 137      18.797   3.660 -39.031  1.00 71.50           O  
ATOM   1066  CG1 VAL A 137      16.109   2.986 -40.625  1.00 71.50           C  
ATOM   1067  CG2 VAL A 137      14.664   1.584 -39.125  1.00 71.50           C  
ATOM   1068  N   ASN A 138      17.766   4.598 -37.344  1.00 75.81           N  
ATOM   1069  CA  ASN A 138      18.562   5.801 -37.531  1.00 75.81           C  
ATOM   1070  C   ASN A 138      19.375   6.148 -36.281  1.00 75.81           C  
ATOM   1071  CB  ASN A 138      17.672   6.980 -37.938  1.00 75.81           C  
ATOM   1072  O   ASN A 138      20.328   6.914 -36.375  1.00 75.81           O  
ATOM   1073  CG  ASN A 138      16.969   6.762 -39.281  1.00 75.81           C  
ATOM   1074  ND2 ASN A 138      15.828   7.410 -39.469  1.00 75.81           N  
ATOM   1075  OD1 ASN A 138      17.469   6.020 -40.125  1.00 75.81           O  
ATOM   1076  N   SER A 139      19.109   5.543 -35.219  1.00 79.69           N  
ATOM   1077  CA  SER A 139      19.625   6.020 -33.938  1.00 79.69           C  
ATOM   1078  C   SER A 139      20.922   5.316 -33.562  1.00 79.69           C  
ATOM   1079  CB  SER A 139      18.578   5.809 -32.844  1.00 79.69           C  
ATOM   1080  O   SER A 139      21.719   5.852 -32.812  1.00 79.69           O  
ATOM   1081  OG  SER A 139      17.422   6.594 -33.094  1.00 79.69           O  
ATOM   1082  N   TRP A 140      21.188   4.145 -34.312  1.00 81.69           N  
ATOM   1083  CA  TRP A 140      22.391   3.426 -33.938  1.00 81.69           C  
ATOM   1084  C   TRP A 140      23.109   2.861 -35.156  1.00 81.69           C  
ATOM   1085  CB  TRP A 140      22.062   2.295 -32.969  1.00 81.69           C  
ATOM   1086  O   TRP A 140      23.188   1.644 -35.344  1.00 81.69           O  
ATOM   1087  CG  TRP A 140      21.125   2.699 -31.859  1.00 81.69           C  
ATOM   1088  CD1 TRP A 140      19.812   2.359 -31.719  1.00 81.69           C  
ATOM   1089  CD2 TRP A 140      21.438   3.525 -30.734  1.00 81.69           C  
ATOM   1090  CE2 TRP A 140      20.266   3.645 -29.953  1.00 81.69           C  
ATOM   1091  CE3 TRP A 140      22.609   4.176 -30.297  1.00 81.69           C  
ATOM   1092  NE1 TRP A 140      19.281   2.926 -30.578  1.00 81.69           N  
ATOM   1093  CH2 TRP A 140      21.375   5.016 -28.375  1.00 81.69           C  
ATOM   1094  CZ2 TRP A 140      20.219   4.391 -28.766  1.00 81.69           C  
ATOM   1095  CZ3 TRP A 140      22.562   4.918 -29.125  1.00 81.69           C  
ATOM   1096  N   PRO A 141      23.641   3.574 -36.031  1.00 77.44           N  
ATOM   1097  CA  PRO A 141      24.234   3.170 -37.312  1.00 77.44           C  
ATOM   1098  C   PRO A 141      25.531   2.385 -37.156  1.00 77.44           C  
ATOM   1099  CB  PRO A 141      24.484   4.504 -38.031  1.00 77.44           C  
ATOM   1100  O   PRO A 141      25.859   1.544 -38.000  1.00 77.44           O  
ATOM   1101  CG  PRO A 141      24.547   5.512 -36.938  1.00 77.44           C  
ATOM   1102  CD  PRO A 141      23.656   5.051 -35.812  1.00 77.44           C  
ATOM   1103  N   ASN A 142      26.156   2.525 -35.969  1.00 79.31           N  
ATOM   1104  CA  ASN A 142      27.453   1.883 -35.719  1.00 79.31           C  
ATOM   1105  C   ASN A 142      27.344   0.778 -34.688  1.00 79.31           C  
ATOM   1106  CB  ASN A 142      28.500   2.914 -35.312  1.00 79.31           C  
ATOM   1107  O   ASN A 142      28.344   0.284 -34.188  1.00 79.31           O  
ATOM   1108  CG  ASN A 142      28.781   3.939 -36.375  1.00 79.31           C  
ATOM   1109  ND2 ASN A 142      29.016   5.180 -35.969  1.00 79.31           N  
ATOM   1110  OD1 ASN A 142      28.797   3.617 -37.562  1.00 79.31           O  
ATOM   1111  N   HIS A 143      26.141   0.454 -34.312  1.00 82.44           N  
ATOM   1112  CA  HIS A 143      25.859  -0.574 -33.312  1.00 82.44           C  
ATOM   1113  C   HIS A 143      24.812  -1.565 -33.812  1.00 82.44           C  
ATOM   1114  CB  HIS A 143      25.375   0.062 -32.000  1.00 82.44           C  
ATOM   1115  O   HIS A 143      23.984  -1.218 -34.656  1.00 82.44           O  
ATOM   1116  CG  HIS A 143      26.391   0.956 -31.375  1.00 82.44           C  
ATOM   1117  CD2 HIS A 143      27.219   0.752 -30.312  1.00 82.44           C  
ATOM   1118  ND1 HIS A 143      26.641   2.238 -31.812  1.00 82.44           N  
ATOM   1119  CE1 HIS A 143      27.578   2.785 -31.062  1.00 82.44           C  
ATOM   1120  NE2 HIS A 143      27.953   1.904 -30.141  1.00 82.44           N  
ATOM   1121  N   ASP A 144      24.984  -2.881 -33.406  1.00 81.00           N  
ATOM   1122  CA  ASP A 144      24.016  -3.938 -33.719  1.00 81.00           C  
ATOM   1123  C   ASP A 144      22.969  -4.070 -32.625  1.00 81.00           C  
ATOM   1124  CB  ASP A 144      24.734  -5.270 -33.938  1.00 81.00           C  
ATOM   1125  O   ASP A 144      23.312  -4.402 -31.484  1.00 81.00           O  
ATOM   1126  CG  ASP A 144      23.844  -6.344 -34.531  1.00 81.00           C  
ATOM   1127  OD1 ASP A 144      22.609  -6.270 -34.344  1.00 81.00           O  
ATOM   1128  OD2 ASP A 144      24.375  -7.277 -35.156  1.00 81.00           O  
ATOM   1129  N   THR A 145      21.734  -3.887 -32.938  1.00 79.44           N  
ATOM   1130  CA  THR A 145      20.641  -3.936 -31.969  1.00 79.44           C  
ATOM   1131  C   THR A 145      19.969  -5.305 -31.984  1.00 79.44           C  
ATOM   1132  CB  THR A 145      19.594  -2.842 -32.250  1.00 79.44           C  
ATOM   1133  O   THR A 145      19.172  -5.613 -31.094  1.00 79.44           O  
ATOM   1134  CG2 THR A 145      20.203  -1.450 -32.125  1.00 79.44           C  
ATOM   1135  OG1 THR A 145      19.078  -3.012 -33.562  1.00 79.44           O  
ATOM   1136  N   ASN A 146      20.391  -6.242 -32.875  1.00 78.06           N  
ATOM   1137  CA  ASN A 146      19.781  -7.562 -33.031  1.00 78.06           C  
ATOM   1138  C   ASN A 146      20.656  -8.648 -32.406  1.00 78.06           C  
ATOM   1139  CB  ASN A 146      19.547  -7.871 -34.531  1.00 78.06           C  
ATOM   1140  O   ASN A 146      20.172  -9.750 -32.125  1.00 78.06           O  
ATOM   1141  CG  ASN A 146      18.469  -7.000 -35.125  1.00 78.06           C  
ATOM   1142  ND2 ASN A 146      18.656  -6.605 -36.375  1.00 78.06           N  
ATOM   1143  OD1 ASN A 146      17.469  -6.688 -34.469  1.00 78.06           O  
ATOM   1144  N   ARG A 147      21.859  -8.398 -32.094  1.00 79.56           N  
ATOM   1145  CA  ARG A 147      22.828  -9.352 -31.562  1.00 79.56           C  
ATOM   1146  C   ARG A 147      22.734  -9.430 -30.047  1.00 79.56           C  
ATOM   1147  CB  ARG A 147      24.250  -8.984 -31.984  1.00 79.56           C  
ATOM   1148  O   ARG A 147      23.125 -10.430 -29.438  1.00 79.56           O  
ATOM   1149  CG  ARG A 147      24.578  -9.328 -33.438  1.00 79.56           C  
ATOM   1150  CD  ARG A 147      26.047  -9.086 -33.750  1.00 79.56           C  
ATOM   1151  NE  ARG A 147      26.906 -10.055 -33.062  1.00 79.56           N  
ATOM   1152  NH1 ARG A 147      28.875  -9.156 -33.875  1.00 79.56           N  
ATOM   1153  NH2 ARG A 147      28.922 -10.992 -32.500  1.00 79.56           N  
ATOM   1154  CZ  ARG A 147      28.234 -10.062 -33.156  1.00 79.56           C  
ATOM   1155  N   GLY A 148      22.109  -8.523 -29.453  1.00 77.12           N  
ATOM   1156  CA  GLY A 148      21.969  -8.477 -28.000  1.00 77.12           C  
ATOM   1157  C   GLY A 148      20.797  -9.305 -27.500  1.00 77.12           C  
ATOM   1158  O   GLY A 148      19.797  -8.758 -27.047  1.00 77.12           O  
ATOM   1159  N   VAL A 149      20.781 -10.617 -27.750  1.00 83.31           N  
ATOM   1160  CA  VAL A 149      19.734 -11.523 -27.281  1.00 83.31           C  
ATOM   1161  C   VAL A 149      20.328 -12.500 -26.250  1.00 83.31           C  
ATOM   1162  CB  VAL A 149      19.094 -12.305 -28.438  1.00 83.31           C  
ATOM   1163  O   VAL A 149      21.531 -12.758 -26.266  1.00 83.31           O  
ATOM   1164  CG1 VAL A 149      18.344 -11.352 -29.375  1.00 83.31           C  
ATOM   1165  CG2 VAL A 149      20.141 -13.094 -29.203  1.00 83.31           C  
ATOM   1166  N   THR A 150      19.500 -12.922 -25.297  1.00 83.50           N  
ATOM   1167  CA  THR A 150      19.984 -13.781 -24.219  1.00 83.50           C  
ATOM   1168  C   THR A 150      19.031 -14.953 -24.000  1.00 83.50           C  
ATOM   1169  CB  THR A 150      20.141 -12.992 -22.906  1.00 83.50           C  
ATOM   1170  O   THR A 150      17.828 -14.852 -24.266  1.00 83.50           O  
ATOM   1171  CG2 THR A 150      18.859 -12.242 -22.547  1.00 83.50           C  
ATOM   1172  OG1 THR A 150      20.469 -13.898 -21.844  1.00 83.50           O  
ATOM   1173  N   ALA A 151      19.609 -16.062 -23.484  1.00 84.56           N  
ATOM   1174  CA  ALA A 151      18.828 -17.250 -23.125  1.00 84.56           C  
ATOM   1175  C   ALA A 151      18.047 -17.016 -21.844  1.00 84.56           C  
ATOM   1176  CB  ALA A 151      19.734 -18.453 -22.984  1.00 84.56           C  
ATOM   1177  O   ALA A 151      17.094 -17.750 -21.547  1.00 84.56           O  
ATOM   1178  N   SER A 152      18.406 -15.969 -21.062  1.00 82.69           N  
ATOM   1179  CA  SER A 152      17.859 -15.648 -19.750  1.00 82.69           C  
ATOM   1180  C   SER A 152      16.516 -14.945 -19.859  1.00 82.69           C  
ATOM   1181  CB  SER A 152      18.844 -14.773 -18.953  1.00 82.69           C  
ATOM   1182  O   SER A 152      15.766 -14.859 -18.891  1.00 82.69           O  
ATOM   1183  OG  SER A 152      19.000 -13.508 -19.594  1.00 82.69           O  
ATOM   1184  N   GLY A 153      16.062 -14.688 -21.031  1.00 83.31           N  
ATOM   1185  CA  GLY A 153      14.766 -14.109 -21.344  1.00 83.31           C  
ATOM   1186  C   GLY A 153      14.156 -14.672 -22.625  1.00 83.31           C  
ATOM   1187  O   GLY A 153      13.930 -13.945 -23.578  1.00 83.31           O  
ATOM   1188  N   PRO A 154      14.031 -16.000 -22.594  1.00 82.94           N  
ATOM   1189  CA  PRO A 154      13.531 -16.641 -23.812  1.00 82.94           C  
ATOM   1190  C   PRO A 154      12.070 -16.297 -24.109  1.00 82.94           C  
ATOM   1191  CB  PRO A 154      13.695 -18.125 -23.531  1.00 82.94           C  
ATOM   1192  O   PRO A 154      11.305 -16.000 -23.188  1.00 82.94           O  
ATOM   1193  CG  PRO A 154      13.562 -18.266 -22.047  1.00 82.94           C  
ATOM   1194  CD  PRO A 154      14.109 -17.016 -21.422  1.00 82.94           C  
ATOM   1195  N   HIS A 155      11.750 -16.203 -25.281  1.00 85.38           N  
ATOM   1196  CA  HIS A 155      10.367 -16.062 -25.734  1.00 85.38           C  
ATOM   1197  C   HIS A 155      10.016 -17.156 -26.750  1.00 85.38           C  
ATOM   1198  CB  HIS A 155      10.133 -14.688 -26.344  1.00 85.38           C  
ATOM   1199  O   HIS A 155      10.680 -17.281 -27.781  1.00 85.38           O  
ATOM   1200  CG  HIS A 155       8.703 -14.422 -26.703  1.00 85.38           C  
ATOM   1201  CD2 HIS A 155       8.117 -14.227 -27.906  1.00 85.38           C  
ATOM   1202  ND1 HIS A 155       7.703 -14.336 -25.766  1.00 85.38           N  
ATOM   1203  CE1 HIS A 155       6.555 -14.102 -26.375  1.00 85.38           C  
ATOM   1204  NE2 HIS A 155       6.777 -14.023 -27.672  1.00 85.38           N  
ATOM   1205  N   ALA A 156       9.141 -18.016 -26.375  1.00 83.94           N  
ATOM   1206  CA  ALA A 156       8.703 -19.125 -27.203  1.00 83.94           C  
ATOM   1207  C   ALA A 156       9.875 -20.031 -27.562  1.00 83.94           C  
ATOM   1208  CB  ALA A 156       8.039 -18.594 -28.484  1.00 83.94           C  
ATOM   1209  O   ALA A 156       9.992 -20.500 -28.703  1.00 83.94           O  
ATOM   1210  N   GLY A 157      10.797 -20.219 -26.641  1.00 80.19           N  
ATOM   1211  CA  GLY A 157      11.828 -21.219 -26.812  1.00 80.19           C  
ATOM   1212  C   GLY A 157      13.047 -20.703 -27.562  1.00 80.19           C  
ATOM   1213  O   GLY A 157      14.016 -21.438 -27.766  1.00 80.19           O  
ATOM   1214  N   ALA A 158      13.055 -19.359 -27.922  1.00 87.19           N  
ATOM   1215  CA  ALA A 158      14.172 -18.703 -28.578  1.00 87.19           C  
ATOM   1216  C   ALA A 158      14.773 -17.609 -27.703  1.00 87.19           C  
ATOM   1217  CB  ALA A 158      13.727 -18.125 -29.922  1.00 87.19           C  
ATOM   1218  O   ALA A 158      14.078 -17.031 -26.859  1.00 87.19           O  
ATOM   1219  N   ASN A 159      16.109 -17.469 -27.875  1.00 88.56           N  
ATOM   1220  CA  ASN A 159      16.781 -16.375 -27.156  1.00 88.56           C  
ATOM   1221  C   ASN A 159      16.141 -15.031 -27.484  1.00 88.56           C  
ATOM   1222  CB  ASN A 159      18.266 -16.344 -27.500  1.00 88.56           C  
ATOM   1223  O   ASN A 159      15.867 -14.719 -28.641  1.00 88.56           O  
ATOM   1224  CG  ASN A 159      19.000 -17.594 -27.031  1.00 88.56           C  
ATOM   1225  ND2 ASN A 159      20.250 -17.734 -27.469  1.00 88.56           N  
ATOM   1226  OD1 ASN A 159      18.438 -18.406 -26.297  1.00 88.56           O  
ATOM   1227  N   SER A 160      15.852 -14.312 -26.516  1.00 89.75           N  
ATOM   1228  CA  SER A 160      15.234 -12.992 -26.641  1.00 89.75           C  
ATOM   1229  C   SER A 160      15.828 -12.008 -25.625  1.00 89.75           C  
ATOM   1230  CB  SER A 160      13.719 -13.086 -26.438  1.00 89.75           C  
ATOM   1231  O   SER A 160      16.719 -12.359 -24.859  1.00 89.75           O  
ATOM   1232  OG  SER A 160      13.094 -11.852 -26.750  1.00 89.75           O  
ATOM   1233  N   PHE A 161      15.258 -10.711 -25.797  1.00 90.81           N  
ATOM   1234  CA  PHE A 161      15.680  -9.641 -24.906  1.00 90.81           C  
ATOM   1235  C   PHE A 161      14.500  -8.750 -24.531  1.00 90.81           C  
ATOM   1236  CB  PHE A 161      16.781  -8.805 -25.547  1.00 90.81           C  
ATOM   1237  O   PHE A 161      13.406  -8.906 -25.078  1.00 90.81           O  
ATOM   1238  CG  PHE A 161      17.516  -7.906 -24.578  1.00 90.81           C  
ATOM   1239  CD1 PHE A 161      17.469  -6.527 -24.734  1.00 90.81           C  
ATOM   1240  CD2 PHE A 161      18.219  -8.445 -23.516  1.00 90.81           C  
ATOM   1241  CE1 PHE A 161      18.141  -5.695 -23.828  1.00 90.81           C  
ATOM   1242  CE2 PHE A 161      18.891  -7.621 -22.625  1.00 90.81           C  
ATOM   1243  CZ  PHE A 161      18.859  -6.246 -22.781  1.00 90.81           C  
ATOM   1244  N   TYR A 162      14.734  -7.934 -23.594  1.00 92.94           N  
ATOM   1245  CA  TYR A 162      13.688  -7.016 -23.156  1.00 92.94           C  
ATOM   1246  C   TYR A 162      13.102  -6.258 -24.344  1.00 92.94           C  
ATOM   1247  CB  TYR A 162      14.234  -6.023 -22.125  1.00 92.94           C  
ATOM   1248  O   TYR A 162      13.828  -5.871 -25.266  1.00 92.94           O  
ATOM   1249  CG  TYR A 162      14.672  -6.668 -20.828  1.00 92.94           C  
ATOM   1250  CD1 TYR A 162      13.750  -7.305 -20.000  1.00 92.94           C  
ATOM   1251  CD2 TYR A 162      16.000  -6.648 -20.438  1.00 92.94           C  
ATOM   1252  CE1 TYR A 162      14.141  -7.898 -18.812  1.00 92.94           C  
ATOM   1253  CE2 TYR A 162      16.406  -7.242 -19.250  1.00 92.94           C  
ATOM   1254  OH  TYR A 162      15.867  -8.453 -17.266  1.00 92.94           O  
ATOM   1255  CZ  TYR A 162      15.477  -7.863 -18.438  1.00 92.94           C  
ATOM   1256  N   ARG A 163      11.742  -5.938 -24.375  1.00 91.88           N  
ATOM   1257  CA  ARG A 163      11.055  -5.293 -25.484  1.00 91.88           C  
ATOM   1258  C   ARG A 163      11.188  -3.775 -25.406  1.00 91.88           C  
ATOM   1259  CB  ARG A 163       9.578  -5.691 -25.500  1.00 91.88           C  
ATOM   1260  O   ARG A 163      11.039  -3.080 -26.406  1.00 91.88           O  
ATOM   1261  CG  ARG A 163       9.344  -7.176 -25.719  1.00 91.88           C  
ATOM   1262  CD  ARG A 163       9.844  -7.637 -27.078  1.00 91.88           C  
ATOM   1263  NE  ARG A 163       9.570  -9.055 -27.297  1.00 91.88           N  
ATOM   1264  NH1 ARG A 163      11.750  -9.609 -27.812  1.00 91.88           N  
ATOM   1265  NH2 ARG A 163      10.117 -11.219 -27.812  1.00 91.88           N  
ATOM   1266  CZ  ARG A 163      10.477  -9.961 -27.641  1.00 91.88           C  
ATOM   1267  N   ASN A 164      11.539  -3.273 -24.109  1.00 93.44           N  
ATOM   1268  CA  ASN A 164      11.617  -1.826 -23.938  1.00 93.44           C  
ATOM   1269  C   ASN A 164      13.062  -1.338 -23.938  1.00 93.44           C  
ATOM   1270  CB  ASN A 164      10.906  -1.396 -22.656  1.00 93.44           C  
ATOM   1271  O   ASN A 164      13.312  -0.142 -23.797  1.00 93.44           O  
ATOM   1272  CG  ASN A 164       9.398  -1.567 -22.734  1.00 93.44           C  
ATOM   1273  ND2 ASN A 164       8.781  -1.875 -21.594  1.00 93.44           N  
ATOM   1274  OD1 ASN A 164       8.805  -1.427 -23.797  1.00 93.44           O  
ATOM   1275  N   LEU A 165      14.055  -2.248 -24.141  1.00 93.75           N  
ATOM   1276  CA  LEU A 165      15.469  -1.883 -24.109  1.00 93.75           C  
ATOM   1277  C   LEU A 165      16.203  -2.475 -25.312  1.00 93.75           C  
ATOM   1278  CB  LEU A 165      16.125  -2.359 -22.812  1.00 93.75           C  
ATOM   1279  O   LEU A 165      15.828  -3.543 -25.812  1.00 93.75           O  
ATOM   1280  CG  LEU A 165      15.602  -1.730 -21.516  1.00 93.75           C  
ATOM   1281  CD1 LEU A 165      16.125  -2.504 -20.312  1.00 93.75           C  
ATOM   1282  CD2 LEU A 165      16.016  -0.263 -21.438  1.00 93.75           C  
ATOM   1283  N   PHE A 166      17.172  -1.793 -25.719  1.00 91.44           N  
ATOM   1284  CA  PHE A 166      18.125  -2.352 -26.656  1.00 91.44           C  
ATOM   1285  C   PHE A 166      19.453  -2.676 -25.969  1.00 91.44           C  
ATOM   1286  CB  PHE A 166      18.359  -1.382 -27.828  1.00 91.44           C  
ATOM   1287  O   PHE A 166      19.938  -1.896 -25.156  1.00 91.44           O  
ATOM   1288  CG  PHE A 166      17.219  -1.323 -28.812  1.00 91.44           C  
ATOM   1289  CD1 PHE A 166      16.703  -2.488 -29.359  1.00 91.44           C  
ATOM   1290  CD2 PHE A 166      16.672  -0.103 -29.188  1.00 91.44           C  
ATOM   1291  CE1 PHE A 166      15.648  -2.438 -30.266  1.00 91.44           C  
ATOM   1292  CE2 PHE A 166      15.625  -0.045 -30.094  1.00 91.44           C  
ATOM   1293  CZ  PHE A 166      15.109  -1.212 -30.625  1.00 91.44           C  
ATOM   1294  N   TRP A 167      19.938  -3.826 -26.375  1.00 90.25           N  
ATOM   1295  CA  TRP A 167      21.297  -4.160 -26.000  1.00 90.25           C  
ATOM   1296  C   TRP A 167      22.281  -3.838 -27.125  1.00 90.25           C  
ATOM   1297  CB  TRP A 167      21.406  -5.641 -25.625  1.00 90.25           C  
ATOM   1298  O   TRP A 167      22.375  -4.582 -28.094  1.00 90.25           O  
ATOM   1299  CG  TRP A 167      22.719  -6.023 -25.016  1.00 90.25           C  
ATOM   1300  CD1 TRP A 167      23.797  -5.211 -24.812  1.00 90.25           C  
ATOM   1301  CD2 TRP A 167      23.094  -7.320 -24.547  1.00 90.25           C  
ATOM   1302  CE2 TRP A 167      24.422  -7.219 -24.062  1.00 90.25           C  
ATOM   1303  CE3 TRP A 167      22.453  -8.555 -24.469  1.00 90.25           C  
ATOM   1304  NE1 TRP A 167      24.828  -5.922 -24.234  1.00 90.25           N  
ATOM   1305  CH2 TRP A 167      24.438  -9.508 -23.469  1.00 90.25           C  
ATOM   1306  CZ2 TRP A 167      25.109  -8.312 -23.516  1.00 90.25           C  
ATOM   1307  CZ3 TRP A 167      23.125  -9.641 -23.938  1.00 90.25           C  
ATOM   1308  N   LEU A 168      22.984  -2.699 -26.938  1.00 87.12           N  
ATOM   1309  CA  LEU A 168      23.844  -2.225 -28.016  1.00 87.12           C  
ATOM   1310  C   LEU A 168      25.172  -2.973 -28.031  1.00 87.12           C  
ATOM   1311  CB  LEU A 168      24.094  -0.720 -27.891  1.00 87.12           C  
ATOM   1312  O   LEU A 168      25.891  -2.975 -27.031  1.00 87.12           O  
ATOM   1313  CG  LEU A 168      22.859   0.180 -27.969  1.00 87.12           C  
ATOM   1314  CD1 LEU A 168      23.250   1.643 -27.812  1.00 87.12           C  
ATOM   1315  CD2 LEU A 168      22.125  -0.039 -29.297  1.00 87.12           C  
ATOM   1316  N   VAL A 169      25.375  -3.695 -29.109  1.00 85.25           N  
ATOM   1317  CA  VAL A 169      26.656  -4.363 -29.328  1.00 85.25           C  
ATOM   1318  C   VAL A 169      27.328  -3.783 -30.562  1.00 85.25           C  
ATOM   1319  CB  VAL A 169      26.469  -5.891 -29.484  1.00 85.25           C  
ATOM   1320  O   VAL A 169      26.672  -3.367 -31.516  1.00 85.25           O  
ATOM   1321  CG1 VAL A 169      27.828  -6.574 -29.656  1.00 85.25           C  
ATOM   1322  CG2 VAL A 169      25.734  -6.465 -28.281  1.00 85.25           C  
ATOM   1323  N   LYS A 170      28.500  -3.619 -30.469  1.00 79.69           N  
ATOM   1324  CA  LYS A 170      29.234  -2.967 -31.562  1.00 79.69           C  
ATOM   1325  C   LYS A 170      29.094  -3.758 -32.875  1.00 79.69           C  
ATOM   1326  CB  LYS A 170      30.703  -2.801 -31.188  1.00 79.69           C  
ATOM   1327  O   LYS A 170      29.141  -4.988 -32.844  1.00 79.69           O  
ATOM   1328  CG  LYS A 170      31.453  -1.828 -32.094  1.00 79.69           C  
ATOM   1329  CD  LYS A 170      32.844  -1.504 -31.531  1.00 79.69           C  
ATOM   1330  CE  LYS A 170      33.594  -0.527 -32.406  1.00 79.69           C  
ATOM   1331  NZ  LYS A 170      34.906  -0.163 -31.844  1.00 79.69           N  
ATOM   1332  N   LYS A 171      28.906  -3.012 -33.938  1.00 80.00           N  
ATOM   1333  CA  LYS A 171      28.844  -3.512 -35.312  1.00 80.00           C  
ATOM   1334  C   LYS A 171      30.141  -3.258 -36.062  1.00 80.00           C  
ATOM   1335  CB  LYS A 171      27.672  -2.865 -36.062  1.00 80.00           C  
ATOM   1336  O   LYS A 171      30.562  -2.109 -36.219  1.00 80.00           O  
ATOM   1337  CG  LYS A 171      27.391  -3.479 -37.438  1.00 80.00           C  
ATOM   1338  CD  LYS A 171      26.188  -2.822 -38.094  1.00 80.00           C  
ATOM   1339  CE  LYS A 171      25.922  -3.416 -39.469  1.00 80.00           C  
ATOM   1340  NZ  LYS A 171      24.719  -2.797 -40.125  1.00 80.00           N  
ATOM   1341  N   GLY A 172      30.984  -4.211 -36.344  1.00 76.38           N  
ATOM   1342  CA  GLY A 172      32.250  -4.090 -37.062  1.00 76.38           C  
ATOM   1343  C   GLY A 172      33.312  -3.402 -36.250  1.00 76.38           C  
ATOM   1344  O   GLY A 172      33.438  -3.607 -35.062  1.00 76.38           O  
ATOM   1345  N   ASN A 173      34.219  -2.568 -36.812  1.00 69.12           N  
ATOM   1346  CA  ASN A 173      35.375  -1.909 -36.188  1.00 69.12           C  
ATOM   1347  C   ASN A 173      35.125  -0.420 -35.969  1.00 69.12           C  
ATOM   1348  CB  ASN A 173      36.625  -2.119 -37.031  1.00 69.12           C  
ATOM   1349  O   ASN A 173      36.062   0.366 -35.875  1.00 69.12           O  
ATOM   1350  CG  ASN A 173      37.156  -3.533 -36.938  1.00 69.12           C  
ATOM   1351  ND2 ASN A 173      38.000  -3.922 -37.906  1.00 69.12           N  
ATOM   1352  OD1 ASN A 173      36.844  -4.273 -36.000  1.00 69.12           O  
ATOM   1353  N   SER A 174      33.875   0.105 -35.875  1.00 66.88           N  
ATOM   1354  CA  SER A 174      33.500   1.500 -35.688  1.00 66.88           C  
ATOM   1355  C   SER A 174      33.750   1.966 -34.250  1.00 66.88           C  
ATOM   1356  CB  SER A 174      32.000   1.696 -36.031  1.00 66.88           C  
ATOM   1357  O   SER A 174      33.969   1.149 -33.375  1.00 66.88           O  
ATOM   1358  OG  SER A 174      31.188   0.868 -35.219  1.00 66.88           O  
ATOM   1359  N   SER A 175      34.000   3.469 -34.125  1.00 66.88           N  
ATOM   1360  CA  SER A 175      34.219   4.133 -32.844  1.00 66.88           C  
ATOM   1361  C   SER A 175      33.094   3.789 -31.844  1.00 66.88           C  
ATOM   1362  CB  SER A 175      34.281   5.648 -33.031  1.00 66.88           C  
ATOM   1363  O   SER A 175      31.922   3.863 -32.188  1.00 66.88           O  
ATOM   1364  OG  SER A 175      34.531   6.301 -31.797  1.00 66.88           O  
ATOM   1365  N   PRO A 176      33.562   3.299 -30.625  1.00 71.12           N  
ATOM   1366  CA  PRO A 176      32.656   2.781 -29.594  1.00 71.12           C  
ATOM   1367  C   PRO A 176      31.859   3.885 -28.906  1.00 71.12           C  
ATOM   1368  CB  PRO A 176      33.594   2.078 -28.609  1.00 71.12           C  
ATOM   1369  O   PRO A 176      30.844   3.607 -28.250  1.00 71.12           O  
ATOM   1370  CG  PRO A 176      34.906   2.732 -28.812  1.00 71.12           C  
ATOM   1371  CD  PRO A 176      34.969   3.293 -30.219  1.00 71.12           C  
ATOM   1372  N   LYS A 177      32.250   5.211 -29.375  1.00 84.62           N  
ATOM   1373  CA  LYS A 177      31.625   6.281 -28.594  1.00 84.62           C  
ATOM   1374  C   LYS A 177      30.391   6.828 -29.281  1.00 84.62           C  
ATOM   1375  CB  LYS A 177      32.625   7.406 -28.344  1.00 84.62           C  
ATOM   1376  O   LYS A 177      30.391   7.039 -30.500  1.00 84.62           O  
ATOM   1377  CG  LYS A 177      32.125   8.516 -27.438  1.00 84.62           C  
ATOM   1378  CD  LYS A 177      33.156   9.602 -27.234  1.00 84.62           C  
ATOM   1379  CE  LYS A 177      32.625  10.742 -26.391  1.00 84.62           C  
ATOM   1380  NZ  LYS A 177      33.656  11.805 -26.172  1.00 84.62           N  
ATOM   1381  N   PHE A 178      29.312   6.977 -28.547  1.00 87.94           N  
ATOM   1382  CA  PHE A 178      28.094   7.590 -29.062  1.00 87.94           C  
ATOM   1383  C   PHE A 178      27.469   8.492 -28.016  1.00 87.94           C  
ATOM   1384  CB  PHE A 178      27.094   6.516 -29.500  1.00 87.94           C  
ATOM   1385  O   PHE A 178      27.734   8.359 -26.812  1.00 87.94           O  
ATOM   1386  CG  PHE A 178      26.578   5.676 -28.375  1.00 87.94           C  
ATOM   1387  CD1 PHE A 178      27.203   4.484 -28.016  1.00 87.94           C  
ATOM   1388  CD2 PHE A 178      25.453   6.070 -27.656  1.00 87.94           C  
ATOM   1389  CE1 PHE A 178      26.719   3.705 -26.969  1.00 87.94           C  
ATOM   1390  CE2 PHE A 178      24.969   5.297 -26.609  1.00 87.94           C  
ATOM   1391  CZ  PHE A 178      25.594   4.113 -26.266  1.00 87.94           C  
ATOM   1392  N   SER A 179      26.781   9.453 -28.547  1.00 91.56           N  
ATOM   1393  CA  SER A 179      26.031  10.391 -27.719  1.00 91.56           C  
ATOM   1394  C   SER A 179      24.656  10.672 -28.312  1.00 91.56           C  
ATOM   1395  CB  SER A 179      26.797  11.695 -27.547  1.00 91.56           C  
ATOM   1396  O   SER A 179      24.547  11.109 -29.453  1.00 91.56           O  
ATOM   1397  OG  SER A 179      26.078  12.609 -26.734  1.00 91.56           O  
ATOM   1398  N   LYS A 180      23.625  10.430 -27.438  1.00 92.38           N  
ATOM   1399  CA  LYS A 180      22.234  10.648 -27.859  1.00 92.38           C  
ATOM   1400  C   LYS A 180      21.438  11.367 -26.766  1.00 92.38           C  
ATOM   1401  CB  LYS A 180      21.562   9.328 -28.219  1.00 92.38           C  
ATOM   1402  O   LYS A 180      21.625  11.086 -25.578  1.00 92.38           O  
ATOM   1403  CG  LYS A 180      22.047   8.727 -29.531  1.00 92.38           C  
ATOM   1404  CD  LYS A 180      21.594   9.547 -30.734  1.00 92.38           C  
ATOM   1405  CE  LYS A 180      21.984   8.898 -32.031  1.00 92.38           C  
ATOM   1406  NZ  LYS A 180      21.516   9.688 -33.219  1.00 92.38           N  
ATOM   1407  N   SER A 181      20.547  12.250 -27.297  1.00 93.81           N  
ATOM   1408  CA  SER A 181      19.734  12.984 -26.328  1.00 93.81           C  
ATOM   1409  C   SER A 181      18.266  12.992 -26.734  1.00 93.81           C  
ATOM   1410  CB  SER A 181      20.250  14.414 -26.172  1.00 93.81           C  
ATOM   1411  O   SER A 181      17.953  12.922 -27.922  1.00 93.81           O  
ATOM   1412  OG  SER A 181      21.594  14.430 -25.750  1.00 93.81           O  
ATOM   1413  N   TYR A 182      17.469  13.078 -25.750  1.00 94.31           N  
ATOM   1414  CA  TYR A 182      16.031  13.180 -25.953  1.00 94.31           C  
ATOM   1415  C   TYR A 182      15.461  14.367 -25.188  1.00 94.31           C  
ATOM   1416  CB  TYR A 182      15.336  11.891 -25.500  1.00 94.31           C  
ATOM   1417  O   TYR A 182      15.680  14.500 -23.969  1.00 94.31           O  
ATOM   1418  CG  TYR A 182      13.828  11.977 -25.531  1.00 94.31           C  
ATOM   1419  CD1 TYR A 182      13.102  12.203 -24.375  1.00 94.31           C  
ATOM   1420  CD2 TYR A 182      13.133  11.836 -26.734  1.00 94.31           C  
ATOM   1421  CE1 TYR A 182      11.711  12.281 -24.391  1.00 94.31           C  
ATOM   1422  CE2 TYR A 182      11.742  11.914 -26.766  1.00 94.31           C  
ATOM   1423  OH  TYR A 182       9.664  12.211 -25.625  1.00 94.31           O  
ATOM   1424  CZ  TYR A 182      11.039  12.133 -25.594  1.00 94.31           C  
ATOM   1425  N   LEU A 183      14.766  15.250 -25.969  1.00 95.06           N  
ATOM   1426  CA  LEU A 183      14.047  16.375 -25.375  1.00 95.06           C  
ATOM   1427  C   LEU A 183      12.578  16.016 -25.156  1.00 95.06           C  
ATOM   1428  CB  LEU A 183      14.164  17.609 -26.250  1.00 95.06           C  
ATOM   1429  O   LEU A 183      11.875  15.664 -26.109  1.00 95.06           O  
ATOM   1430  CG  LEU A 183      13.375  18.844 -25.812  1.00 95.06           C  
ATOM   1431  CD1 LEU A 183      13.945  19.391 -24.500  1.00 95.06           C  
ATOM   1432  CD2 LEU A 183      13.383  19.906 -26.891  1.00 95.06           C  
ATOM   1433  N   ASN A 184      12.148  16.031 -23.828  1.00 95.19           N  
ATOM   1434  CA  ASN A 184      10.758  15.734 -23.516  1.00 95.19           C  
ATOM   1435  C   ASN A 184       9.828  16.859 -23.953  1.00 95.19           C  
ATOM   1436  CB  ASN A 184      10.602  15.469 -22.016  1.00 95.19           C  
ATOM   1437  O   ASN A 184       9.703  17.875 -23.266  1.00 95.19           O  
ATOM   1438  CG  ASN A 184       9.172  15.117 -21.625  1.00 95.19           C  
ATOM   1439  ND2 ASN A 184       8.922  15.000 -20.328  1.00 95.19           N  
ATOM   1440  OD1 ASN A 184       8.305  14.961 -22.500  1.00 95.19           O  
ATOM   1441  N   ASN A 185       9.234  16.656 -25.094  1.00 92.56           N  
ATOM   1442  CA  ASN A 185       8.312  17.641 -25.625  1.00 92.56           C  
ATOM   1443  C   ASN A 185       6.863  17.312 -25.281  1.00 92.56           C  
ATOM   1444  CB  ASN A 185       8.469  17.781 -27.141  1.00 92.56           C  
ATOM   1445  O   ASN A 185       5.938  17.969 -25.750  1.00 92.56           O  
ATOM   1446  CG  ASN A 185       9.820  18.344 -27.547  1.00 92.56           C  
ATOM   1447  ND2 ASN A 185      10.133  18.297 -28.828  1.00 92.56           N  
ATOM   1448  OD1 ASN A 185      10.578  18.828 -26.703  1.00 92.56           O  
ATOM   1449  N   GLN A 186       6.840  16.266 -24.469  1.00 89.50           N  
ATOM   1450  CA  GLN A 186       5.508  15.867 -24.016  1.00 89.50           C  
ATOM   1451  C   GLN A 186       5.035  16.766 -22.875  1.00 89.50           C  
ATOM   1452  CB  GLN A 186       5.504  14.406 -23.578  1.00 89.50           C  
ATOM   1453  O   GLN A 186       5.848  17.359 -22.172  1.00 89.50           O  
ATOM   1454  CG  GLN A 186       5.949  13.430 -24.656  1.00 89.50           C  
ATOM   1455  CD  GLN A 186       4.867  13.156 -25.672  1.00 89.50           C  
ATOM   1456  NE2 GLN A 186       5.199  12.359 -26.688  1.00 89.50           N  
ATOM   1457  OE1 GLN A 186       3.738  13.641 -25.547  1.00 89.50           O  
ATOM   1458  N   LYS A 187       3.904  17.312 -22.766  1.00 90.38           N  
ATOM   1459  CA  LYS A 187       3.365  18.125 -21.688  1.00 90.38           C  
ATOM   1460  C   LYS A 187       3.201  17.297 -20.406  1.00 90.38           C  
ATOM   1461  CB  LYS A 187       2.025  18.734 -22.094  1.00 90.38           C  
ATOM   1462  O   LYS A 187       2.492  17.703 -19.484  1.00 90.38           O  
ATOM   1463  CG  LYS A 187       2.123  19.734 -23.234  1.00 90.38           C  
ATOM   1464  CD  LYS A 187       0.777  20.391 -23.516  1.00 90.38           C  
ATOM   1465  CE  LYS A 187       0.859  21.344 -24.703  1.00 90.38           C  
ATOM   1466  NZ  LYS A 187      -0.454  22.000 -24.984  1.00 90.38           N  
ATOM   1467  N   LYS A 188       3.799  16.125 -20.422  1.00 93.19           N  
ATOM   1468  CA  LYS A 188       3.760  15.219 -19.266  1.00 93.19           C  
ATOM   1469  C   LYS A 188       5.152  14.688 -18.953  1.00 93.19           C  
ATOM   1470  CB  LYS A 188       2.801  14.055 -19.531  1.00 93.19           C  
ATOM   1471  O   LYS A 188       6.062  14.773 -19.766  1.00 93.19           O  
ATOM   1472  CG  LYS A 188       1.396  14.492 -19.922  1.00 93.19           C  
ATOM   1473  CD  LYS A 188       0.532  13.297 -20.312  1.00 93.19           C  
ATOM   1474  CE  LYS A 188      -0.857  13.734 -20.766  1.00 93.19           C  
ATOM   1475  NZ  LYS A 188      -1.683  12.578 -21.219  1.00 93.19           N  
ATOM   1476  N   GLU A 189       5.312  14.125 -17.641  1.00 94.31           N  
ATOM   1477  CA  GLU A 189       6.566  13.484 -17.250  1.00 94.31           C  
ATOM   1478  C   GLU A 189       6.797  12.195 -18.016  1.00 94.31           C  
ATOM   1479  CB  GLU A 189       6.570  13.203 -15.742  1.00 94.31           C  
ATOM   1480  O   GLU A 189       5.855  11.438 -18.281  1.00 94.31           O  
ATOM   1481  CG  GLU A 189       6.602  14.461 -14.883  1.00 94.31           C  
ATOM   1482  CD  GLU A 189       6.523  14.164 -13.391  1.00 94.31           C  
ATOM   1483  OE1 GLU A 189       7.449  14.555 -12.641  1.00 94.31           O  
ATOM   1484  OE2 GLU A 189       5.527  13.539 -12.961  1.00 94.31           O  
ATOM   1485  N   VAL A 190       7.988  11.984 -18.438  1.00 95.75           N  
ATOM   1486  CA  VAL A 190       8.328  10.805 -19.234  1.00 95.75           C  
ATOM   1487  C   VAL A 190       9.281   9.914 -18.438  1.00 95.75           C  
ATOM   1488  CB  VAL A 190       8.953  11.188 -20.594  1.00 95.75           C  
ATOM   1489  O   VAL A 190      10.297  10.391 -17.922  1.00 95.75           O  
ATOM   1490  CG1 VAL A 190       9.500   9.945 -21.297  1.00 95.75           C  
ATOM   1491  CG2 VAL A 190       7.934  11.906 -21.469  1.00 95.75           C  
ATOM   1492  N   LEU A 191       8.859   8.633 -18.281  1.00 95.88           N  
ATOM   1493  CA  LEU A 191       9.703   7.641 -17.625  1.00 95.88           C  
ATOM   1494  C   LEU A 191      10.625   6.965 -18.641  1.00 95.88           C  
ATOM   1495  CB  LEU A 191       8.852   6.590 -16.906  1.00 95.88           C  
ATOM   1496  O   LEU A 191      10.148   6.387 -19.625  1.00 95.88           O  
ATOM   1497  CG  LEU A 191       9.609   5.410 -16.297  1.00 95.88           C  
ATOM   1498  CD1 LEU A 191      10.484   5.887 -15.148  1.00 95.88           C  
ATOM   1499  CD2 LEU A 191       8.625   4.340 -15.820  1.00 95.88           C  
ATOM   1500  N   VAL A 192      11.945   7.020 -18.422  1.00 95.69           N  
ATOM   1501  CA  VAL A 192      12.938   6.414 -19.312  1.00 95.69           C  
ATOM   1502  C   VAL A 192      13.734   5.359 -18.547  1.00 95.69           C  
ATOM   1503  CB  VAL A 192      13.891   7.477 -19.891  1.00 95.69           C  
ATOM   1504  O   VAL A 192      14.320   5.648 -17.500  1.00 95.69           O  
ATOM   1505  CG1 VAL A 192      14.922   6.824 -20.812  1.00 95.69           C  
ATOM   1506  CG2 VAL A 192      13.094   8.547 -20.656  1.00 95.69           C  
ATOM   1507  N   ILE A 193      13.688   4.160 -19.094  1.00 95.94           N  
ATOM   1508  CA  ILE A 193      14.398   3.049 -18.469  1.00 95.94           C  
ATOM   1509  C   ILE A 193      15.680   2.756 -19.250  1.00 95.94           C  
ATOM   1510  CB  ILE A 193      13.516   1.784 -18.391  1.00 95.94           C  
ATOM   1511  O   ILE A 193      15.672   2.742 -20.484  1.00 95.94           O  
ATOM   1512  CG1 ILE A 193      12.188   2.104 -17.703  1.00 95.94           C  
ATOM   1513  CG2 ILE A 193      14.258   0.658 -17.656  1.00 95.94           C  
ATOM   1514  CD1 ILE A 193      12.328   2.494 -16.234  1.00 95.94           C  
ATOM   1515  N   TRP A 194      16.766   2.455 -18.547  1.00 95.69           N  
ATOM   1516  CA  TRP A 194      18.047   2.127 -19.172  1.00 95.69           C  
ATOM   1517  C   TRP A 194      18.859   1.211 -18.281  1.00 95.69           C  
ATOM   1518  CB  TRP A 194      18.828   3.400 -19.500  1.00 95.69           C  
ATOM   1519  O   TRP A 194      18.469   0.917 -17.156  1.00 95.69           O  
ATOM   1520  CG  TRP A 194      19.062   4.281 -18.297  1.00 95.69           C  
ATOM   1521  CD1 TRP A 194      18.203   5.195 -17.766  1.00 95.69           C  
ATOM   1522  CD2 TRP A 194      20.250   4.336 -17.500  1.00 95.69           C  
ATOM   1523  CE2 TRP A 194      20.031   5.305 -16.500  1.00 95.69           C  
ATOM   1524  CE3 TRP A 194      21.469   3.654 -17.531  1.00 95.69           C  
ATOM   1525  NE1 TRP A 194      18.766   5.816 -16.688  1.00 95.69           N  
ATOM   1526  CH2 TRP A 194      22.172   4.930 -15.586  1.00 95.69           C  
ATOM   1527  CZ2 TRP A 194      20.984   5.609 -15.531  1.00 95.69           C  
ATOM   1528  CZ3 TRP A 194      22.422   3.961 -16.562  1.00 95.69           C  
ATOM   1529  N   GLY A 195      20.000   0.769 -18.797  1.00 95.75           N  
ATOM   1530  CA  GLY A 195      20.766  -0.167 -18.000  1.00 95.75           C  
ATOM   1531  C   GLY A 195      22.234  -0.219 -18.375  1.00 95.75           C  
ATOM   1532  O   GLY A 195      22.625   0.364 -19.391  1.00 95.75           O  
ATOM   1533  N   ILE A 196      23.000  -0.978 -17.594  1.00 95.62           N  
ATOM   1534  CA  ILE A 196      24.422  -1.147 -17.812  1.00 95.62           C  
ATOM   1535  C   ILE A 196      24.797  -2.627 -17.734  1.00 95.62           C  
ATOM   1536  CB  ILE A 196      25.266  -0.329 -16.812  1.00 95.62           C  
ATOM   1537  O   ILE A 196      24.453  -3.303 -16.766  1.00 95.62           O  
ATOM   1538  CG1 ILE A 196      24.906   1.157 -16.891  1.00 95.62           C  
ATOM   1539  CG2 ILE A 196      26.766  -0.540 -17.047  1.00 95.62           C  
ATOM   1540  CD1 ILE A 196      25.562   2.020 -15.828  1.00 95.62           C  
ATOM   1541  N   HIS A 197      25.422  -3.053 -18.750  1.00 95.06           N  
ATOM   1542  CA  HIS A 197      25.891  -4.438 -18.766  1.00 95.06           C  
ATOM   1543  C   HIS A 197      27.266  -4.566 -18.094  1.00 95.06           C  
ATOM   1544  CB  HIS A 197      25.938  -4.969 -20.188  1.00 95.06           C  
ATOM   1545  O   HIS A 197      28.188  -3.816 -18.422  1.00 95.06           O  
ATOM   1546  CG  HIS A 197      26.375  -6.398 -20.281  1.00 95.06           C  
ATOM   1547  CD2 HIS A 197      25.906  -7.508 -19.656  1.00 95.06           C  
ATOM   1548  ND1 HIS A 197      27.391  -6.816 -21.109  1.00 95.06           N  
ATOM   1549  CE1 HIS A 197      27.547  -8.125 -20.984  1.00 95.06           C  
ATOM   1550  NE2 HIS A 197      26.656  -8.570 -20.109  1.00 95.06           N  
ATOM   1551  N   HIS A 198      27.344  -5.539 -17.172  1.00 94.88           N  
ATOM   1552  CA  HIS A 198      28.594  -5.855 -16.484  1.00 94.88           C  
ATOM   1553  C   HIS A 198      29.109  -7.227 -16.891  1.00 94.88           C  
ATOM   1554  CB  HIS A 198      28.375  -5.809 -14.961  1.00 94.88           C  
ATOM   1555  O   HIS A 198      28.656  -8.250 -16.391  1.00 94.88           O  
ATOM   1556  CG  HIS A 198      27.828  -4.512 -14.477  1.00 94.88           C  
ATOM   1557  CD2 HIS A 198      26.547  -4.133 -14.203  1.00 94.88           C  
ATOM   1558  ND1 HIS A 198      28.625  -3.416 -14.211  1.00 94.88           N  
ATOM   1559  CE1 HIS A 198      27.859  -2.416 -13.797  1.00 94.88           C  
ATOM   1560  NE2 HIS A 198      26.594  -2.824 -13.781  1.00 94.88           N  
ATOM   1561  N   PRO A 199      30.078  -7.219 -17.812  1.00 93.62           N  
ATOM   1562  CA  PRO A 199      30.594  -8.492 -18.328  1.00 93.62           C  
ATOM   1563  C   PRO A 199      31.359  -9.281 -17.281  1.00 93.62           C  
ATOM   1564  CB  PRO A 199      31.500  -8.062 -19.469  1.00 93.62           C  
ATOM   1565  O   PRO A 199      31.922  -8.703 -16.344  1.00 93.62           O  
ATOM   1566  CG  PRO A 199      31.031  -6.695 -19.844  1.00 93.62           C  
ATOM   1567  CD  PRO A 199      30.500  -6.023 -18.609  1.00 93.62           C  
ATOM   1568  N   SER A 200      31.516 -10.578 -17.500  1.00 93.88           N  
ATOM   1569  CA  SER A 200      32.125 -11.492 -16.547  1.00 93.88           C  
ATOM   1570  C   SER A 200      33.625 -11.570 -16.734  1.00 93.88           C  
ATOM   1571  CB  SER A 200      31.516 -12.891 -16.672  1.00 93.88           C  
ATOM   1572  O   SER A 200      34.375 -11.938 -15.820  1.00 93.88           O  
ATOM   1573  OG  SER A 200      31.703 -13.398 -17.984  1.00 93.88           O  
ATOM   1574  N   THR A 201      34.156 -11.219 -18.016  1.00 93.38           N  
ATOM   1575  CA  THR A 201      35.562 -11.258 -18.328  1.00 93.38           C  
ATOM   1576  C   THR A 201      35.969 -10.086 -19.219  1.00 93.38           C  
ATOM   1577  CB  THR A 201      35.969 -12.586 -19.000  1.00 93.38           C  
ATOM   1578  O   THR A 201      35.125  -9.508 -19.891  1.00 93.38           O  
ATOM   1579  CG2 THR A 201      35.500 -13.781 -18.188  1.00 93.38           C  
ATOM   1580  OG1 THR A 201      35.344 -12.641 -20.297  1.00 93.38           O  
ATOM   1581  N   SER A 202      37.219  -9.812 -19.203  1.00 91.62           N  
ATOM   1582  CA  SER A 202      37.750  -8.766 -20.062  1.00 91.62           C  
ATOM   1583  C   SER A 202      37.625  -9.141 -21.531  1.00 91.62           C  
ATOM   1584  CB  SER A 202      39.219  -8.516 -19.719  1.00 91.62           C  
ATOM   1585  O   SER A 202      37.469  -8.266 -22.391  1.00 91.62           O  
ATOM   1586  OG  SER A 202      40.000  -9.664 -19.984  1.00 91.62           O  
ATOM   1587  N   ILE A 203      37.625 -10.461 -21.828  1.00 91.25           N  
ATOM   1588  CA  ILE A 203      37.406 -10.961 -23.188  1.00 91.25           C  
ATOM   1589  C   ILE A 203      36.000 -10.625 -23.656  1.00 91.25           C  
ATOM   1590  CB  ILE A 203      37.656 -12.484 -23.266  1.00 91.25           C  
ATOM   1591  O   ILE A 203      35.812 -10.156 -24.781  1.00 91.25           O  
ATOM   1592  CG1 ILE A 203      39.156 -12.805 -23.016  1.00 91.25           C  
ATOM   1593  CG2 ILE A 203      37.219 -13.039 -24.625  1.00 91.25           C  
ATOM   1594  CD1 ILE A 203      39.438 -14.289 -22.844  1.00 91.25           C  
ATOM   1595  N   ASP A 204      35.031 -10.898 -22.859  1.00 90.06           N  
ATOM   1596  CA  ASP A 204      33.625 -10.602 -23.156  1.00 90.06           C  
ATOM   1597  C   ASP A 204      33.406  -9.102 -23.359  1.00 90.06           C  
ATOM   1598  CB  ASP A 204      32.719 -11.109 -22.047  1.00 90.06           C  
ATOM   1599  O   ASP A 204      32.688  -8.688 -24.266  1.00 90.06           O  
ATOM   1600  CG  ASP A 204      32.531 -12.617 -22.078  1.00 90.06           C  
ATOM   1601  OD1 ASP A 204      32.906 -13.258 -23.078  1.00 90.06           O  
ATOM   1602  OD2 ASP A 204      31.984 -13.164 -21.094  1.00 90.06           O  
ATOM   1603  N   GLN A 205      34.094  -8.273 -22.594  1.00 91.25           N  
ATOM   1604  CA  GLN A 205      34.031  -6.824 -22.719  1.00 91.25           C  
ATOM   1605  C   GLN A 205      34.594  -6.371 -24.062  1.00 91.25           C  
ATOM   1606  CB  GLN A 205      34.844  -6.168 -21.578  1.00 91.25           C  
ATOM   1607  O   GLN A 205      33.969  -5.543 -24.750  1.00 91.25           O  
ATOM   1608  CG  GLN A 205      34.938  -4.652 -21.688  1.00 91.25           C  
ATOM   1609  CD  GLN A 205      33.625  -3.959 -21.359  1.00 91.25           C  
ATOM   1610  NE2 GLN A 205      33.469  -2.725 -21.812  1.00 91.25           N  
ATOM   1611  OE1 GLN A 205      32.750  -4.527 -20.688  1.00 91.25           O  
ATOM   1612  N   GLN A 206      35.750  -6.930 -24.422  1.00 89.50           N  
ATOM   1613  CA  GLN A 206      36.406  -6.574 -25.672  1.00 89.50           C  
ATOM   1614  C   GLN A 206      35.625  -7.086 -26.875  1.00 89.50           C  
ATOM   1615  CB  GLN A 206      37.844  -7.121 -25.688  1.00 89.50           C  
ATOM   1616  O   GLN A 206      35.531  -6.402 -27.891  1.00 89.50           O  
ATOM   1617  CG  GLN A 206      38.812  -6.352 -24.797  1.00 89.50           C  
ATOM   1618  CD  GLN A 206      40.250  -6.621 -25.141  1.00 89.50           C  
ATOM   1619  NE2 GLN A 206      41.062  -6.902 -24.125  1.00 89.50           N  
ATOM   1620  OE1 GLN A 206      40.656  -6.582 -26.312  1.00 89.50           O  
ATOM   1621  N   THR A 207      35.062  -8.219 -26.766  1.00 88.50           N  
ATOM   1622  CA  THR A 207      34.312  -8.844 -27.859  1.00 88.50           C  
ATOM   1623  C   THR A 207      33.000  -8.094 -28.125  1.00 88.50           C  
ATOM   1624  CB  THR A 207      34.000 -10.320 -27.547  1.00 88.50           C  
ATOM   1625  O   THR A 207      32.656  -7.859 -29.281  1.00 88.50           O  
ATOM   1626  CG2 THR A 207      33.250 -10.977 -28.703  1.00 88.50           C  
ATOM   1627  OG1 THR A 207      35.250 -11.023 -27.344  1.00 88.50           O  
ATOM   1628  N   LEU A 208      32.344  -7.719 -27.078  1.00 88.62           N  
ATOM   1629  CA  LEU A 208      31.031  -7.109 -27.188  1.00 88.62           C  
ATOM   1630  C   LEU A 208      31.156  -5.613 -27.469  1.00 88.62           C  
ATOM   1631  CB  LEU A 208      30.219  -7.348 -25.922  1.00 88.62           C  
ATOM   1632  O   LEU A 208      30.391  -5.062 -28.266  1.00 88.62           O  
ATOM   1633  CG  LEU A 208      29.734  -8.781 -25.688  1.00 88.62           C  
ATOM   1634  CD1 LEU A 208      29.188  -8.930 -24.266  1.00 88.62           C  
ATOM   1635  CD2 LEU A 208      28.688  -9.172 -26.719  1.00 88.62           C  
ATOM   1636  N   TYR A 209      32.156  -4.938 -26.906  1.00 88.19           N  
ATOM   1637  CA  TYR A 209      32.156  -3.480 -26.938  1.00 88.19           C  
ATOM   1638  C   TYR A 209      33.469  -2.949 -27.516  1.00 88.19           C  
ATOM   1639  CB  TYR A 209      31.938  -2.902 -25.547  1.00 88.19           C  
ATOM   1640  O   TYR A 209      33.594  -1.750 -27.781  1.00 88.19           O  
ATOM   1641  CG  TYR A 209      30.688  -3.418 -24.859  1.00 88.19           C  
ATOM   1642  CD1 TYR A 209      29.422  -3.121 -25.375  1.00 88.19           C  
ATOM   1643  CD2 TYR A 209      30.766  -4.199 -23.719  1.00 88.19           C  
ATOM   1644  CE1 TYR A 209      28.281  -3.592 -24.750  1.00 88.19           C  
ATOM   1645  CE2 TYR A 209      29.625  -4.672 -23.094  1.00 88.19           C  
ATOM   1646  OH  TYR A 209      27.250  -4.832 -23.000  1.00 88.19           O  
ATOM   1647  CZ  TYR A 209      28.391  -4.367 -23.609  1.00 88.19           C  
ATOM   1648  N   GLN A 210      34.562  -3.836 -27.750  1.00 84.12           N  
ATOM   1649  CA  GLN A 210      35.844  -3.533 -28.344  1.00 84.12           C  
ATOM   1650  C   GLN A 210      36.562  -2.408 -27.578  1.00 84.12           C  
ATOM   1651  CB  GLN A 210      35.719  -3.160 -29.812  1.00 84.12           C  
ATOM   1652  O   GLN A 210      37.250  -1.584 -28.188  1.00 84.12           O  
ATOM   1653  CG  GLN A 210      35.219  -4.309 -30.688  1.00 84.12           C  
ATOM   1654  CD  GLN A 210      35.062  -3.898 -32.156  1.00 84.12           C  
ATOM   1655  NE2 GLN A 210      34.344  -4.719 -32.906  1.00 84.12           N  
ATOM   1656  OE1 GLN A 210      35.562  -2.855 -32.562  1.00 84.12           O  
ATOM   1657  N   ASN A 211      36.094  -2.158 -26.328  1.00 82.31           N  
ATOM   1658  CA  ASN A 211      36.656  -1.175 -25.422  1.00 82.31           C  
ATOM   1659  C   ASN A 211      36.906  -1.771 -24.047  1.00 82.31           C  
ATOM   1660  CB  ASN A 211      35.750   0.051 -25.297  1.00 82.31           C  
ATOM   1661  O   ASN A 211      36.000  -2.162 -23.344  1.00 82.31           O  
ATOM   1662  CG  ASN A 211      36.438   1.244 -24.688  1.00 82.31           C  
ATOM   1663  ND2 ASN A 211      35.938   2.438 -24.938  1.00 82.31           N  
ATOM   1664  OD1 ASN A 211      37.469   1.095 -24.000  1.00 82.31           O  
ATOM   1665  N   ALA A 212      38.250  -1.771 -23.688  1.00 80.69           N  
ATOM   1666  CA  ALA A 212      38.688  -2.383 -22.422  1.00 80.69           C  
ATOM   1667  C   ALA A 212      38.312  -1.500 -21.234  1.00 80.69           C  
ATOM   1668  CB  ALA A 212      40.188  -2.646 -22.438  1.00 80.69           C  
ATOM   1669  O   ALA A 212      37.969  -2.004 -20.156  1.00 80.69           O  
ATOM   1670  N   ASP A 213      38.250  -0.104 -21.500  1.00 84.38           N  
ATOM   1671  CA  ASP A 213      37.906   0.874 -20.484  1.00 84.38           C  
ATOM   1672  C   ASP A 213      36.688   1.685 -20.891  1.00 84.38           C  
ATOM   1673  CB  ASP A 213      39.094   1.810 -20.203  1.00 84.38           C  
ATOM   1674  O   ASP A 213      36.812   2.826 -21.328  1.00 84.38           O  
ATOM   1675  CG  ASP A 213      40.312   1.083 -19.672  1.00 84.38           C  
ATOM   1676  OD1 ASP A 213      40.156   0.126 -18.875  1.00 84.38           O  
ATOM   1677  OD2 ASP A 213      41.438   1.473 -20.031  1.00 84.38           O  
ATOM   1678  N   ALA A 214      35.469   1.075 -20.703  1.00 90.12           N  
ATOM   1679  CA  ALA A 214      34.250   1.698 -21.156  1.00 90.12           C  
ATOM   1680  C   ALA A 214      33.594   2.508 -20.047  1.00 90.12           C  
ATOM   1681  CB  ALA A 214      33.281   0.639 -21.688  1.00 90.12           C  
ATOM   1682  O   ALA A 214      33.781   2.234 -18.859  1.00 90.12           O  
ATOM   1683  N   TYR A 215      32.906   3.520 -20.484  1.00 93.19           N  
ATOM   1684  CA  TYR A 215      32.125   4.293 -19.531  1.00 93.19           C  
ATOM   1685  C   TYR A 215      30.750   4.621 -20.094  1.00 93.19           C  
ATOM   1686  CB  TYR A 215      32.844   5.586 -19.156  1.00 93.19           C  
ATOM   1687  O   TYR A 215      30.562   4.613 -21.312  1.00 93.19           O  
ATOM   1688  CG  TYR A 215      32.812   6.637 -20.234  1.00 93.19           C  
ATOM   1689  CD1 TYR A 215      33.844   6.719 -21.172  1.00 93.19           C  
ATOM   1690  CD2 TYR A 215      31.781   7.547 -20.328  1.00 93.19           C  
ATOM   1691  CE1 TYR A 215      33.844   7.684 -22.172  1.00 93.19           C  
ATOM   1692  CE2 TYR A 215      31.750   8.516 -21.312  1.00 93.19           C  
ATOM   1693  OH  TYR A 215      32.750   9.539 -23.219  1.00 93.19           O  
ATOM   1694  CZ  TYR A 215      32.781   8.578 -22.234  1.00 93.19           C  
ATOM   1695  N   VAL A 216      29.859   4.891 -19.109  1.00 94.38           N  
ATOM   1696  CA  VAL A 216      28.516   5.336 -19.453  1.00 94.38           C  
ATOM   1697  C   VAL A 216      28.172   6.605 -18.688  1.00 94.38           C  
ATOM   1698  CB  VAL A 216      27.453   4.238 -19.172  1.00 94.38           C  
ATOM   1699  O   VAL A 216      28.328   6.656 -17.469  1.00 94.38           O  
ATOM   1700  CG1 VAL A 216      26.047   4.754 -19.469  1.00 94.38           C  
ATOM   1701  CG2 VAL A 216      27.750   2.992 -20.016  1.00 94.38           C  
ATOM   1702  N   PHE A 217      27.781   7.570 -19.516  1.00 95.25           N  
ATOM   1703  CA  PHE A 217      27.344   8.812 -18.906  1.00 95.25           C  
ATOM   1704  C   PHE A 217      25.859   9.070 -19.203  1.00 95.25           C  
ATOM   1705  CB  PHE A 217      28.188   9.992 -19.391  1.00 95.25           C  
ATOM   1706  O   PHE A 217      25.438   8.969 -20.344  1.00 95.25           O  
ATOM   1707  CG  PHE A 217      27.688  11.336 -18.938  1.00 95.25           C  
ATOM   1708  CD1 PHE A 217      26.859  12.094 -19.750  1.00 95.25           C  
ATOM   1709  CD2 PHE A 217      28.047  11.836 -17.688  1.00 95.25           C  
ATOM   1710  CE1 PHE A 217      26.391  13.344 -19.312  1.00 95.25           C  
ATOM   1711  CE2 PHE A 217      27.594  13.078 -17.266  1.00 95.25           C  
ATOM   1712  CZ  PHE A 217      26.766  13.828 -18.078  1.00 95.25           C  
ATOM   1713  N   VAL A 218      25.109   9.367 -18.125  1.00 94.62           N  
ATOM   1714  CA  VAL A 218      23.719   9.758 -18.266  1.00 94.62           C  
ATOM   1715  C   VAL A 218      23.484  11.086 -17.547  1.00 94.62           C  
ATOM   1716  CB  VAL A 218      22.766   8.672 -17.688  1.00 94.62           C  
ATOM   1717  O   VAL A 218      23.875  11.258 -16.391  1.00 94.62           O  
ATOM   1718  CG1 VAL A 218      21.312   9.055 -17.922  1.00 94.62           C  
ATOM   1719  CG2 VAL A 218      23.078   7.316 -18.312  1.00 94.62           C  
ATOM   1720  N   GLY A 219      22.891  11.992 -18.297  1.00 92.88           N  
ATOM   1721  CA  GLY A 219      22.703  13.297 -17.688  1.00 92.88           C  
ATOM   1722  C   GLY A 219      21.391  13.945 -18.062  1.00 92.88           C  
ATOM   1723  O   GLY A 219      20.922  13.820 -19.203  1.00 92.88           O  
ATOM   1724  N   SER A 220      20.750  14.555 -17.000  1.00 92.19           N  
ATOM   1725  CA  SER A 220      19.609  15.445 -17.141  1.00 92.19           C  
ATOM   1726  C   SER A 220      19.766  16.703 -16.281  1.00 92.19           C  
ATOM   1727  CB  SER A 220      18.312  14.719 -16.766  1.00 92.19           C  
ATOM   1728  O   SER A 220      20.828  16.906 -15.664  1.00 92.19           O  
ATOM   1729  OG  SER A 220      18.219  14.555 -15.352  1.00 92.19           O  
ATOM   1730  N   SER A 221      18.828  17.547 -16.312  1.00 88.00           N  
ATOM   1731  CA  SER A 221      18.906  18.766 -15.508  1.00 88.00           C  
ATOM   1732  C   SER A 221      19.047  18.422 -14.023  1.00 88.00           C  
ATOM   1733  CB  SER A 221      17.656  19.625 -15.727  1.00 88.00           C  
ATOM   1734  O   SER A 221      19.703  19.156 -13.281  1.00 88.00           O  
ATOM   1735  OG  SER A 221      16.484  18.906 -15.375  1.00 88.00           O  
ATOM   1736  N   LYS A 222      18.578  17.297 -13.586  1.00 83.69           N  
ATOM   1737  CA  LYS A 222      18.516  16.953 -12.164  1.00 83.69           C  
ATOM   1738  C   LYS A 222      19.422  15.773 -11.852  1.00 83.69           C  
ATOM   1739  CB  LYS A 222      17.078  16.625 -11.758  1.00 83.69           C  
ATOM   1740  O   LYS A 222      19.672  15.461 -10.688  1.00 83.69           O  
ATOM   1741  CG  LYS A 222      16.125  17.812 -11.820  1.00 83.69           C  
ATOM   1742  CD  LYS A 222      14.727  17.438 -11.367  1.00 83.69           C  
ATOM   1743  CE  LYS A 222      13.766  18.609 -11.461  1.00 83.69           C  
ATOM   1744  NZ  LYS A 222      12.383  18.234 -11.039  1.00 83.69           N  
ATOM   1745  N   TYR A 223      19.969  15.180 -12.859  1.00 85.62           N  
ATOM   1746  CA  TYR A 223      20.734  13.961 -12.664  1.00 85.62           C  
ATOM   1747  C   TYR A 223      21.922  13.906 -13.609  1.00 85.62           C  
ATOM   1748  CB  TYR A 223      19.844  12.727 -12.867  1.00 85.62           C  
ATOM   1749  O   TYR A 223      21.781  14.164 -14.812  1.00 85.62           O  
ATOM   1750  CG  TYR A 223      20.562  11.414 -12.656  1.00 85.62           C  
ATOM   1751  CD1 TYR A 223      21.109  10.719 -13.727  1.00 85.62           C  
ATOM   1752  CD2 TYR A 223      20.688  10.875 -11.383  1.00 85.62           C  
ATOM   1753  CE1 TYR A 223      21.766   9.508 -13.539  1.00 85.62           C  
ATOM   1754  CE2 TYR A 223      21.344   9.664 -11.180  1.00 85.62           C  
ATOM   1755  OH  TYR A 223      22.547   7.797 -12.070  1.00 85.62           O  
ATOM   1756  CZ  TYR A 223      21.891   8.992 -12.266  1.00 85.62           C  
ATOM   1757  N   SER A 224      23.109  13.758 -13.078  1.00 91.88           N  
ATOM   1758  CA  SER A 224      24.312  13.586 -13.867  1.00 91.88           C  
ATOM   1759  C   SER A 224      25.266  12.586 -13.219  1.00 91.88           C  
ATOM   1760  CB  SER A 224      25.031  14.930 -14.055  1.00 91.88           C  
ATOM   1761  O   SER A 224      25.766  12.820 -12.125  1.00 91.88           O  
ATOM   1762  OG  SER A 224      26.156  14.789 -14.891  1.00 91.88           O  
ATOM   1763  N   GLN A 225      25.453  11.492 -13.906  1.00 93.69           N  
ATOM   1764  CA  GLN A 225      26.297  10.461 -13.312  1.00 93.69           C  
ATOM   1765  C   GLN A 225      27.109   9.727 -14.391  1.00 93.69           C  
ATOM   1766  CB  GLN A 225      25.453   9.461 -12.523  1.00 93.69           C  
ATOM   1767  O   GLN A 225      26.609   9.516 -15.500  1.00 93.69           O  
ATOM   1768  CG  GLN A 225      26.266   8.547 -11.617  1.00 93.69           C  
ATOM   1769  CD  GLN A 225      25.406   7.793 -10.617  1.00 93.69           C  
ATOM   1770  NE2 GLN A 225      26.016   6.867  -9.891  1.00 93.69           N  
ATOM   1771  OE1 GLN A 225      24.203   8.047 -10.500  1.00 93.69           O  
ATOM   1772  N   ARG A 226      28.281   9.438 -14.055  1.00 94.69           N  
ATOM   1773  CA  ARG A 226      29.156   8.602 -14.875  1.00 94.69           C  
ATOM   1774  C   ARG A 226      29.344   7.223 -14.250  1.00 94.69           C  
ATOM   1775  CB  ARG A 226      30.516   9.273 -15.070  1.00 94.69           C  
ATOM   1776  O   ARG A 226      29.594   7.109 -13.055  1.00 94.69           O  
ATOM   1777  CG  ARG A 226      31.422   8.562 -16.062  1.00 94.69           C  
ATOM   1778  CD  ARG A 226      32.719   9.312 -16.281  1.00 94.69           C  
ATOM   1779  NE  ARG A 226      33.594   8.609 -17.203  1.00 94.69           N  
ATOM   1780  NH1 ARG A 226      34.219  10.492 -18.406  1.00 94.69           N  
ATOM   1781  NH2 ARG A 226      35.062   8.445 -18.969  1.00 94.69           N  
ATOM   1782  CZ  ARG A 226      34.281   9.180 -18.188  1.00 94.69           C  
ATOM   1783  N   PHE A 227      29.250   6.168 -15.078  1.00 94.44           N  
ATOM   1784  CA  PHE A 227      29.328   4.793 -14.602  1.00 94.44           C  
ATOM   1785  C   PHE A 227      30.469   4.047 -15.281  1.00 94.44           C  
ATOM   1786  CB  PHE A 227      28.000   4.062 -14.836  1.00 94.44           C  
ATOM   1787  O   PHE A 227      30.688   4.203 -16.484  1.00 94.44           O  
ATOM   1788  CG  PHE A 227      26.828   4.703 -14.148  1.00 94.44           C  
ATOM   1789  CD1 PHE A 227      26.438   4.309 -12.875  1.00 94.44           C  
ATOM   1790  CD2 PHE A 227      26.094   5.703 -14.789  1.00 94.44           C  
ATOM   1791  CE1 PHE A 227      25.359   4.898 -12.234  1.00 94.44           C  
ATOM   1792  CE2 PHE A 227      25.000   6.297 -14.156  1.00 94.44           C  
ATOM   1793  CZ  PHE A 227      24.641   5.895 -12.883  1.00 94.44           C  
ATOM   1794  N   GLU A 228      31.094   3.238 -14.461  1.00 94.00           N  
ATOM   1795  CA  GLU A 228      32.094   2.309 -14.992  1.00 94.00           C  
ATOM   1796  C   GLU A 228      31.656   0.861 -14.789  1.00 94.00           C  
ATOM   1797  CB  GLU A 228      33.438   2.549 -14.336  1.00 94.00           C  
ATOM   1798  O   GLU A 228      31.297   0.464 -13.672  1.00 94.00           O  
ATOM   1799  CG  GLU A 228      34.094   3.881 -14.703  1.00 94.00           C  
ATOM   1800  CD  GLU A 228      35.438   4.109 -14.031  1.00 94.00           C  
ATOM   1801  OE1 GLU A 228      36.031   5.180 -14.250  1.00 94.00           O  
ATOM   1802  OE2 GLU A 228      35.875   3.207 -13.289  1.00 94.00           O  
ATOM   1803  N   PRO A 229      31.641   0.090 -15.914  1.00 93.31           N  
ATOM   1804  CA  PRO A 229      31.219  -1.301 -15.758  1.00 93.31           C  
ATOM   1805  C   PRO A 229      32.156  -2.117 -14.875  1.00 93.31           C  
ATOM   1806  CB  PRO A 229      31.219  -1.832 -17.188  1.00 93.31           C  
ATOM   1807  O   PRO A 229      33.344  -1.854 -14.836  1.00 93.31           O  
ATOM   1808  CG  PRO A 229      32.188  -0.958 -17.922  1.00 93.31           C  
ATOM   1809  CD  PRO A 229      32.188   0.397 -17.266  1.00 93.31           C  
ATOM   1810  N   GLU A 230      31.578  -3.025 -14.125  1.00 93.25           N  
ATOM   1811  CA  GLU A 230      32.344  -3.941 -13.273  1.00 93.25           C  
ATOM   1812  C   GLU A 230      32.594  -5.270 -13.984  1.00 93.25           C  
ATOM   1813  CB  GLU A 230      31.609  -4.180 -11.953  1.00 93.25           C  
ATOM   1814  O   GLU A 230      31.656  -6.055 -14.180  1.00 93.25           O  
ATOM   1815  CG  GLU A 230      32.406  -4.969 -10.938  1.00 93.25           C  
ATOM   1816  CD  GLU A 230      31.656  -5.238  -9.641  1.00 93.25           C  
ATOM   1817  OE1 GLU A 230      32.156  -6.016  -8.797  1.00 93.25           O  
ATOM   1818  OE2 GLU A 230      30.562  -4.668  -9.477  1.00 93.25           O  
ATOM   1819  N   ILE A 231      33.875  -5.461 -14.297  1.00 93.00           N  
ATOM   1820  CA  ILE A 231      34.250  -6.715 -14.938  1.00 93.00           C  
ATOM   1821  C   ILE A 231      34.750  -7.703 -13.883  1.00 93.00           C  
ATOM   1822  CB  ILE A 231      35.344  -6.484 -16.016  1.00 93.00           C  
ATOM   1823  O   ILE A 231      35.812  -7.531 -13.320  1.00 93.00           O  
ATOM   1824  CG1 ILE A 231      34.875  -5.406 -17.000  1.00 93.00           C  
ATOM   1825  CG2 ILE A 231      35.656  -7.793 -16.734  1.00 93.00           C  
ATOM   1826  CD1 ILE A 231      36.000  -4.930 -17.938  1.00 93.00           C  
ATOM   1827  N   ALA A 232      33.875  -8.656 -13.688  1.00 92.62           N  
ATOM   1828  CA  ALA A 232      34.219  -9.602 -12.633  1.00 92.62           C  
ATOM   1829  C   ALA A 232      33.562 -10.961 -12.875  1.00 92.62           C  
ATOM   1830  CB  ALA A 232      33.812  -9.055 -11.266  1.00 92.62           C  
ATOM   1831  O   ALA A 232      32.438 -11.023 -13.375  1.00 92.62           O  
ATOM   1832  N   ALA A 233      34.344 -12.008 -12.531  1.00 91.69           N  
ATOM   1833  CA  ALA A 233      33.781 -13.359 -12.609  1.00 91.69           C  
ATOM   1834  C   ALA A 233      32.719 -13.570 -11.547  1.00 91.69           C  
ATOM   1835  CB  ALA A 233      34.906 -14.398 -12.461  1.00 91.69           C  
ATOM   1836  O   ALA A 233      32.906 -13.219 -10.383  1.00 91.69           O  
ATOM   1837  N   ARG A 234      31.594 -14.148 -12.016  1.00 90.75           N  
ATOM   1838  CA  ARG A 234      30.453 -14.414 -11.141  1.00 90.75           C  
ATOM   1839  C   ARG A 234      29.859 -15.789 -11.430  1.00 90.75           C  
ATOM   1840  CB  ARG A 234      29.391 -13.328 -11.305  1.00 90.75           C  
ATOM   1841  O   ARG A 234      29.984 -16.312 -12.539  1.00 90.75           O  
ATOM   1842  CG  ARG A 234      29.891 -11.922 -11.016  1.00 90.75           C  
ATOM   1843  CD  ARG A 234      28.859 -10.867 -11.383  1.00 90.75           C  
ATOM   1844  NE  ARG A 234      29.375  -9.516 -11.172  1.00 90.75           N  
ATOM   1845  NH1 ARG A 234      30.312  -9.320 -13.273  1.00 90.75           N  
ATOM   1846  NH2 ARG A 234      30.469  -7.594 -11.781  1.00 90.75           N  
ATOM   1847  CZ  ARG A 234      30.047  -8.812 -12.078  1.00 90.75           C  
ATOM   1848  N   PRO A 235      29.125 -16.312 -10.430  1.00 90.44           N  
ATOM   1849  CA  PRO A 235      28.406 -17.547 -10.711  1.00 90.44           C  
ATOM   1850  C   PRO A 235      27.312 -17.359 -11.773  1.00 90.44           C  
ATOM   1851  CB  PRO A 235      27.781 -17.906  -9.359  1.00 90.44           C  
ATOM   1852  O   PRO A 235      26.703 -16.297 -11.859  1.00 90.44           O  
ATOM   1853  CG  PRO A 235      28.594 -17.156  -8.359  1.00 90.44           C  
ATOM   1854  CD  PRO A 235      29.109 -15.898  -9.008  1.00 90.44           C  
ATOM   1855  N   LYS A 236      27.109 -18.344 -12.516  1.00 90.12           N  
ATOM   1856  CA  LYS A 236      26.094 -18.281 -13.555  1.00 90.12           C  
ATOM   1857  C   LYS A 236      24.688 -18.344 -12.953  1.00 90.12           C  
ATOM   1858  CB  LYS A 236      26.281 -19.422 -14.555  1.00 90.12           C  
ATOM   1859  O   LYS A 236      24.406 -19.188 -12.094  1.00 90.12           O  
ATOM   1860  CG  LYS A 236      27.500 -19.281 -15.445  1.00 90.12           C  
ATOM   1861  CD  LYS A 236      27.562 -20.375 -16.500  1.00 90.12           C  
ATOM   1862  CE  LYS A 236      28.797 -20.219 -17.391  1.00 90.12           C  
ATOM   1863  NZ  LYS A 236      28.859 -21.281 -18.438  1.00 90.12           N  
ATOM   1864  N   VAL A 237      23.969 -17.422 -13.312  1.00 87.44           N  
ATOM   1865  CA  VAL A 237      22.547 -17.375 -12.992  1.00 87.44           C  
ATOM   1866  C   VAL A 237      21.719 -17.375 -14.281  1.00 87.44           C  
ATOM   1867  CB  VAL A 237      22.188 -16.141 -12.141  1.00 87.44           C  
ATOM   1868  O   VAL A 237      21.922 -16.516 -15.148  1.00 87.44           O  
ATOM   1869  CG1 VAL A 237      20.703 -16.109 -11.797  1.00 87.44           C  
ATOM   1870  CG2 VAL A 237      23.031 -16.109 -10.867  1.00 87.44           C  
ATOM   1871  N   ARG A 238      20.938 -18.453 -14.445  1.00 85.31           N  
ATOM   1872  CA  ARG A 238      20.156 -18.625 -15.664  1.00 85.31           C  
ATOM   1873  C   ARG A 238      21.047 -18.641 -16.891  1.00 85.31           C  
ATOM   1874  CB  ARG A 238      19.109 -17.500 -15.797  1.00 85.31           C  
ATOM   1875  O   ARG A 238      20.734 -18.016 -17.906  1.00 85.31           O  
ATOM   1876  CG  ARG A 238      18.016 -17.547 -14.734  1.00 85.31           C  
ATOM   1877  CD  ARG A 238      16.984 -16.453 -14.938  1.00 85.31           C  
ATOM   1878  NE  ARG A 238      16.062 -16.359 -13.805  1.00 85.31           N  
ATOM   1879  NH1 ARG A 238      14.602 -14.906 -14.844  1.00 85.31           N  
ATOM   1880  NH2 ARG A 238      14.188 -15.625 -12.703  1.00 85.31           N  
ATOM   1881  CZ  ARG A 238      14.953 -15.633 -13.789  1.00 85.31           C  
ATOM   1882  N   ASN A 239      22.234 -19.219 -16.750  1.00 86.50           N  
ATOM   1883  CA  ASN A 239      23.250 -19.500 -17.781  1.00 86.50           C  
ATOM   1884  C   ASN A 239      23.953 -18.234 -18.219  1.00 86.50           C  
ATOM   1885  CB  ASN A 239      22.609 -20.203 -18.984  1.00 86.50           C  
ATOM   1886  O   ASN A 239      24.438 -18.141 -19.344  1.00 86.50           O  
ATOM   1887  CG  ASN A 239      22.156 -21.609 -18.656  1.00 86.50           C  
ATOM   1888  ND2 ASN A 239      21.109 -22.062 -19.328  1.00 86.50           N  
ATOM   1889  OD1 ASN A 239      22.750 -22.297 -17.812  1.00 86.50           O  
ATOM   1890  N   GLN A 240      23.812 -17.188 -17.359  1.00 89.81           N  
ATOM   1891  CA  GLN A 240      24.500 -15.922 -17.656  1.00 89.81           C  
ATOM   1892  C   GLN A 240      25.594 -15.648 -16.625  1.00 89.81           C  
ATOM   1893  CB  GLN A 240      23.500 -14.766 -17.688  1.00 89.81           C  
ATOM   1894  O   GLN A 240      25.328 -15.656 -15.414  1.00 89.81           O  
ATOM   1895  CG  GLN A 240      22.438 -14.898 -18.781  1.00 89.81           C  
ATOM   1896  CD  GLN A 240      23.031 -14.844 -20.172  1.00 89.81           C  
ATOM   1897  NE2 GLN A 240      22.422 -15.578 -21.094  1.00 89.81           N  
ATOM   1898  OE1 GLN A 240      24.016 -14.141 -20.422  1.00 89.81           O  
ATOM   1899  N   ALA A 241      26.750 -15.375 -17.109  1.00 91.38           N  
ATOM   1900  CA  ALA A 241      27.875 -15.078 -16.234  1.00 91.38           C  
ATOM   1901  C   ALA A 241      28.031 -13.578 -16.016  1.00 91.38           C  
ATOM   1902  CB  ALA A 241      29.172 -15.664 -16.812  1.00 91.38           C  
ATOM   1903  O   ALA A 241      28.641 -13.148 -15.039  1.00 91.38           O  
ATOM   1904  N   GLY A 242      27.438 -12.773 -16.875  1.00 92.56           N  
ATOM   1905  CA  GLY A 242      27.406 -11.328 -16.734  1.00 92.56           C  
ATOM   1906  C   GLY A 242      26.234 -10.844 -15.891  1.00 92.56           C  
ATOM   1907  O   GLY A 242      25.344 -11.625 -15.570  1.00 92.56           O  
ATOM   1908  N   ARG A 243      26.344  -9.508 -15.461  1.00 94.62           N  
ATOM   1909  CA  ARG A 243      25.234  -8.859 -14.750  1.00 94.62           C  
ATOM   1910  C   ARG A 243      24.797  -7.590 -15.477  1.00 94.62           C  
ATOM   1911  CB  ARG A 243      25.641  -8.539 -13.312  1.00 94.62           C  
ATOM   1912  O   ARG A 243      25.609  -6.930 -16.125  1.00 94.62           O  
ATOM   1913  CG  ARG A 243      26.000  -9.758 -12.484  1.00 94.62           C  
ATOM   1914  CD  ARG A 243      24.781 -10.633 -12.203  1.00 94.62           C  
ATOM   1915  NE  ARG A 243      25.109 -11.758 -11.336  1.00 94.62           N  
ATOM   1916  NH1 ARG A 243      25.844 -13.133 -13.047  1.00 94.62           N  
ATOM   1917  NH2 ARG A 243      25.875 -13.875 -10.883  1.00 94.62           N  
ATOM   1918  CZ  ARG A 243      25.609 -12.922 -11.758  1.00 94.62           C  
ATOM   1919  N   MET A 244      23.406  -7.324 -15.312  1.00 95.25           N  
ATOM   1920  CA  MET A 244      22.906  -6.047 -15.797  1.00 95.25           C  
ATOM   1921  C   MET A 244      22.203  -5.273 -14.680  1.00 95.25           C  
ATOM   1922  CB  MET A 244      21.922  -6.266 -16.953  1.00 95.25           C  
ATOM   1923  O   MET A 244      21.391  -5.824 -13.953  1.00 95.25           O  
ATOM   1924  CG  MET A 244      22.578  -6.824 -18.219  1.00 95.25           C  
ATOM   1925  SD  MET A 244      21.406  -6.988 -19.609  1.00 95.25           S  
ATOM   1926  CE  MET A 244      22.547  -7.473 -20.938  1.00 95.25           C  
ATOM   1927  N   ASN A 245      22.672  -4.070 -14.586  1.00 96.12           N  
ATOM   1928  CA  ASN A 245      21.953  -3.170 -13.688  1.00 96.12           C  
ATOM   1929  C   ASN A 245      20.984  -2.270 -14.453  1.00 96.12           C  
ATOM   1930  CB  ASN A 245      22.938  -2.322 -12.875  1.00 96.12           C  
ATOM   1931  O   ASN A 245      21.328  -1.741 -15.516  1.00 96.12           O  
ATOM   1932  CG  ASN A 245      23.719  -3.145 -11.875  1.00 96.12           C  
ATOM   1933  ND2 ASN A 245      24.859  -2.611 -11.438  1.00 96.12           N  
ATOM   1934  OD1 ASN A 245      23.312  -4.246 -11.500  1.00 96.12           O  
ATOM   1935  N   TYR A 246      19.828  -2.080 -13.898  1.00 96.75           N  
ATOM   1936  CA  TYR A 246      18.781  -1.300 -14.547  1.00 96.75           C  
ATOM   1937  C   TYR A 246      18.484  -0.029 -13.758  1.00 96.75           C  
ATOM   1938  CB  TYR A 246      17.500  -2.133 -14.695  1.00 96.75           C  
ATOM   1939  O   TYR A 246      18.406  -0.057 -12.531  1.00 96.75           O  
ATOM   1940  CG  TYR A 246      17.734  -3.484 -15.328  1.00 96.75           C  
ATOM   1941  CD1 TYR A 246      17.766  -3.631 -16.719  1.00 96.75           C  
ATOM   1942  CD2 TYR A 246      17.906  -4.617 -14.539  1.00 96.75           C  
ATOM   1943  CE1 TYR A 246      17.984  -4.875 -17.297  1.00 96.75           C  
ATOM   1944  CE2 TYR A 246      18.109  -5.867 -15.117  1.00 96.75           C  
ATOM   1945  OH  TYR A 246      18.359  -7.219 -17.062  1.00 96.75           O  
ATOM   1946  CZ  TYR A 246      18.141  -5.984 -16.500  1.00 96.75           C  
ATOM   1947  N   TYR A 247      18.297   0.993 -14.570  1.00 96.06           N  
ATOM   1948  CA  TYR A 247      18.047   2.307 -13.984  1.00 96.06           C  
ATOM   1949  C   TYR A 247      16.812   2.961 -14.602  1.00 96.06           C  
ATOM   1950  CB  TYR A 247      19.266   3.213 -14.180  1.00 96.06           C  
ATOM   1951  O   TYR A 247      16.359   2.545 -15.664  1.00 96.06           O  
ATOM   1952  CG  TYR A 247      20.531   2.664 -13.562  1.00 96.06           C  
ATOM   1953  CD1 TYR A 247      20.953   3.066 -12.289  1.00 96.06           C  
ATOM   1954  CD2 TYR A 247      21.328   1.744 -14.242  1.00 96.06           C  
ATOM   1955  CE1 TYR A 247      22.109   2.564 -11.719  1.00 96.06           C  
ATOM   1956  CE2 TYR A 247      22.484   1.236 -13.688  1.00 96.06           C  
ATOM   1957  OH  TYR A 247      24.031   1.152 -11.859  1.00 96.06           O  
ATOM   1958  CZ  TYR A 247      22.875   1.652 -12.422  1.00 96.06           C  
ATOM   1959  N   TRP A 248      16.312   3.992 -13.953  1.00 95.06           N  
ATOM   1960  CA  TRP A 248      15.203   4.770 -14.484  1.00 95.06           C  
ATOM   1961  C   TRP A 248      15.391   6.258 -14.211  1.00 95.06           C  
ATOM   1962  CB  TRP A 248      13.883   4.293 -13.883  1.00 95.06           C  
ATOM   1963  O   TRP A 248      16.078   6.633 -13.258  1.00 95.06           O  
ATOM   1964  CG  TRP A 248      13.805   4.430 -12.391  1.00 95.06           C  
ATOM   1965  CD1 TRP A 248      14.195   3.514 -11.461  1.00 95.06           C  
ATOM   1966  CD2 TRP A 248      13.305   5.555 -11.664  1.00 95.06           C  
ATOM   1967  CE2 TRP A 248      13.422   5.250 -10.289  1.00 95.06           C  
ATOM   1968  CE3 TRP A 248      12.766   6.793 -12.039  1.00 95.06           C  
ATOM   1969  NE1 TRP A 248      13.969   4.000 -10.195  1.00 95.06           N  
ATOM   1970  CH2 TRP A 248      12.492   7.344  -9.688  1.00 95.06           C  
ATOM   1971  CZ2 TRP A 248      13.016   6.141  -9.289  1.00 95.06           C  
ATOM   1972  CZ3 TRP A 248      12.367   7.680 -11.047  1.00 95.06           C  
ATOM   1973  N   THR A 249      14.906   7.023 -15.125  1.00 94.56           N  
ATOM   1974  CA  THR A 249      14.961   8.469 -14.953  1.00 94.56           C  
ATOM   1975  C   THR A 249      13.641   9.117 -15.367  1.00 94.56           C  
ATOM   1976  CB  THR A 249      16.109   9.086 -15.773  1.00 94.56           C  
ATOM   1977  O   THR A 249      13.086   8.781 -16.406  1.00 94.56           O  
ATOM   1978  CG2 THR A 249      16.281  10.570 -15.461  1.00 94.56           C  
ATOM   1979  OG1 THR A 249      17.344   8.406 -15.445  1.00 94.56           O  
ATOM   1980  N   LEU A 250      13.109  10.016 -14.477  1.00 94.19           N  
ATOM   1981  CA  LEU A 250      11.922  10.789 -14.820  1.00 94.19           C  
ATOM   1982  C   LEU A 250      12.305  12.117 -15.461  1.00 94.19           C  
ATOM   1983  CB  LEU A 250      11.062  11.039 -13.578  1.00 94.19           C  
ATOM   1984  O   LEU A 250      13.078  12.891 -14.891  1.00 94.19           O  
ATOM   1985  CG  LEU A 250      10.391   9.812 -12.961  1.00 94.19           C  
ATOM   1986  CD1 LEU A 250       9.727  10.180 -11.641  1.00 94.19           C  
ATOM   1987  CD2 LEU A 250       9.375   9.211 -13.930  1.00 94.19           C  
ATOM   1988  N   ILE A 251      11.805  12.398 -16.656  1.00 95.12           N  
ATOM   1989  CA  ILE A 251      12.141  13.609 -17.406  1.00 95.12           C  
ATOM   1990  C   ILE A 251      10.938  14.555 -17.422  1.00 95.12           C  
ATOM   1991  CB  ILE A 251      12.586  13.281 -18.844  1.00 95.12           C  
ATOM   1992  O   ILE A 251       9.883  14.211 -17.953  1.00 95.12           O  
ATOM   1993  CG1 ILE A 251      13.695  12.227 -18.828  1.00 95.12           C  
ATOM   1994  CG2 ILE A 251      13.055  14.555 -19.562  1.00 95.12           C  
ATOM   1995  CD1 ILE A 251      14.953  12.648 -18.078  1.00 95.12           C  
ATOM   1996  N   GLU A 252      11.102  15.727 -16.828  1.00 94.50           N  
ATOM   1997  CA  GLU A 252      10.039  16.719 -16.797  1.00 94.50           C  
ATOM   1998  C   GLU A 252       9.836  17.344 -18.172  1.00 94.50           C  
ATOM   1999  CB  GLU A 252      10.352  17.812 -15.766  1.00 94.50           C  
ATOM   2000  O   GLU A 252      10.750  17.359 -19.000  1.00 94.50           O  
ATOM   2001  CG  GLU A 252      10.375  17.312 -14.336  1.00 94.50           C  
ATOM   2002  CD  GLU A 252      10.688  18.406 -13.320  1.00 94.50           C  
ATOM   2003  OE1 GLU A 252      10.508  18.172 -12.102  1.00 94.50           O  
ATOM   2004  OE2 GLU A 252      11.117  19.500 -13.750  1.00 94.50           O  
ATOM   2005  N   PRO A 253       8.586  17.906 -18.297  1.00 94.44           N  
ATOM   2006  CA  PRO A 253       8.336  18.578 -19.562  1.00 94.44           C  
ATOM   2007  C   PRO A 253       9.328  19.703 -19.844  1.00 94.44           C  
ATOM   2008  CB  PRO A 253       6.918  19.125 -19.391  1.00 94.44           C  
ATOM   2009  O   PRO A 253       9.586  20.531 -18.969  1.00 94.44           O  
ATOM   2010  CG  PRO A 253       6.285  18.250 -18.375  1.00 94.44           C  
ATOM   2011  CD  PRO A 253       7.336  17.828 -17.391  1.00 94.44           C  
ATOM   2012  N   GLY A 254      10.031  19.688 -21.047  1.00 94.19           N  
ATOM   2013  CA  GLY A 254      10.984  20.719 -21.422  1.00 94.19           C  
ATOM   2014  C   GLY A 254      12.414  20.375 -21.047  1.00 94.19           C  
ATOM   2015  O   GLY A 254      13.344  21.109 -21.406  1.00 94.19           O  
ATOM   2016  N   ASP A 255      12.609  19.266 -20.312  1.00 95.31           N  
ATOM   2017  CA  ASP A 255      13.938  18.812 -19.906  1.00 95.31           C  
ATOM   2018  C   ASP A 255      14.492  17.797 -20.891  1.00 95.31           C  
ATOM   2019  CB  ASP A 255      13.891  18.219 -18.500  1.00 95.31           C  
ATOM   2020  O   ASP A 255      13.734  17.156 -21.641  1.00 95.31           O  
ATOM   2021  CG  ASP A 255      15.250  18.188 -17.828  1.00 95.31           C  
ATOM   2022  OD1 ASP A 255      16.219  18.750 -18.375  1.00 95.31           O  
ATOM   2023  OD2 ASP A 255      15.359  17.578 -16.734  1.00 95.31           O  
ATOM   2024  N   THR A 256      15.836  17.562 -20.875  1.00 95.31           N  
ATOM   2025  CA  THR A 256      16.516  16.672 -21.812  1.00 95.31           C  
ATOM   2026  C   THR A 256      17.312  15.609 -21.078  1.00 95.31           C  
ATOM   2027  CB  THR A 256      17.438  17.453 -22.766  1.00 95.31           C  
ATOM   2028  O   THR A 256      17.906  15.891 -20.031  1.00 95.31           O  
ATOM   2029  CG2 THR A 256      18.094  16.531 -23.781  1.00 95.31           C  
ATOM   2030  OG1 THR A 256      16.672  18.438 -23.453  1.00 95.31           O  
ATOM   2031  N   ILE A 257      17.281  14.422 -21.531  1.00 95.50           N  
ATOM   2032  CA  ILE A 257      18.156  13.375 -21.031  1.00 95.50           C  
ATOM   2033  C   ILE A 257      19.188  13.000 -22.094  1.00 95.50           C  
ATOM   2034  CB  ILE A 257      17.375  12.125 -20.594  1.00 95.50           C  
ATOM   2035  O   ILE A 257      18.844  12.867 -23.281  1.00 95.50           O  
ATOM   2036  CG1 ILE A 257      18.312  11.086 -19.969  1.00 95.50           C  
ATOM   2037  CG2 ILE A 257      16.609  11.523 -21.781  1.00 95.50           C  
ATOM   2038  CD1 ILE A 257      17.594   9.938 -19.266  1.00 95.50           C  
ATOM   2039  N   THR A 258      20.422  12.938 -21.609  1.00 95.88           N  
ATOM   2040  CA  THR A 258      21.516  12.664 -22.531  1.00 95.88           C  
ATOM   2041  C   THR A 258      22.250  11.383 -22.141  1.00 95.88           C  
ATOM   2042  CB  THR A 258      22.516  13.836 -22.578  1.00 95.88           C  
ATOM   2043  O   THR A 258      22.547  11.156 -20.969  1.00 95.88           O  
ATOM   2044  CG2 THR A 258      23.609  13.586 -23.609  1.00 95.88           C  
ATOM   2045  OG1 THR A 258      21.828  15.039 -22.922  1.00 95.88           O  
ATOM   2046  N   PHE A 259      22.516  10.531 -23.141  1.00 94.75           N  
ATOM   2047  CA  PHE A 259      23.297   9.312 -22.953  1.00 94.75           C  
ATOM   2048  C   PHE A 259      24.625   9.391 -23.719  1.00 94.75           C  
ATOM   2049  CB  PHE A 259      22.500   8.086 -23.406  1.00 94.75           C  
ATOM   2050  O   PHE A 259      24.625   9.680 -24.922  1.00 94.75           O  
ATOM   2051  CG  PHE A 259      21.219   7.883 -22.656  1.00 94.75           C  
ATOM   2052  CD1 PHE A 259      21.203   7.164 -21.469  1.00 94.75           C  
ATOM   2053  CD2 PHE A 259      20.031   8.414 -23.125  1.00 94.75           C  
ATOM   2054  CE1 PHE A 259      20.016   6.973 -20.766  1.00 94.75           C  
ATOM   2055  CE2 PHE A 259      18.844   8.227 -22.438  1.00 94.75           C  
ATOM   2056  CZ  PHE A 259      18.828   7.508 -21.250  1.00 94.75           C  
ATOM   2057  N   GLU A 260      25.641   9.195 -23.031  1.00 93.69           N  
ATOM   2058  CA  GLU A 260      26.969   9.102 -23.609  1.00 93.69           C  
ATOM   2059  C   GLU A 260      27.688   7.836 -23.156  1.00 93.69           C  
ATOM   2060  CB  GLU A 260      27.812  10.336 -23.250  1.00 93.69           C  
ATOM   2061  O   GLU A 260      27.766   7.566 -21.953  1.00 93.69           O  
ATOM   2062  CG  GLU A 260      29.188  10.352 -23.891  1.00 93.69           C  
ATOM   2063  CD  GLU A 260      30.031  11.539 -23.453  1.00 93.69           C  
ATOM   2064  OE1 GLU A 260      31.281  11.461 -23.547  1.00 93.69           O  
ATOM   2065  OE2 GLU A 260      29.453  12.547 -23.000  1.00 93.69           O  
ATOM   2066  N   ALA A 261      28.172   7.043 -24.172  1.00 93.19           N  
ATOM   2067  CA  ALA A 261      28.781   5.781 -23.734  1.00 93.19           C  
ATOM   2068  C   ALA A 261      29.812   5.297 -24.750  1.00 93.19           C  
ATOM   2069  CB  ALA A 261      27.703   4.723 -23.531  1.00 93.19           C  
ATOM   2070  O   ALA A 261      29.672   5.527 -25.953  1.00 93.19           O  
ATOM   2071  N   THR A 262      30.812   4.656 -24.266  1.00 90.31           N  
ATOM   2072  CA  THR A 262      31.844   4.031 -25.094  1.00 90.31           C  
ATOM   2073  C   THR A 262      31.672   2.514 -25.094  1.00 90.31           C  
ATOM   2074  CB  THR A 262      33.250   4.398 -24.609  1.00 90.31           C  
ATOM   2075  O   THR A 262      32.469   1.803 -25.734  1.00 90.31           O  
ATOM   2076  CG2 THR A 262      33.500   5.898 -24.719  1.00 90.31           C  
ATOM   2077  OG1 THR A 262      33.406   3.998 -23.250  1.00 90.31           O  
ATOM   2078  N   GLY A 263      30.531   2.027 -24.422  1.00 90.19           N  
ATOM   2079  CA  GLY A 263      30.141   0.626 -24.391  1.00 90.19           C  
ATOM   2080  C   GLY A 263      29.312   0.272 -23.156  1.00 90.19           C  
ATOM   2081  O   GLY A 263      29.094   1.116 -22.297  1.00 90.19           O  
ATOM   2082  N   ASN A 264      28.625  -0.862 -23.062  1.00 92.81           N  
ATOM   2083  CA  ASN A 264      27.984  -1.505 -21.906  1.00 92.81           C  
ATOM   2084  C   ASN A 264      26.641  -0.854 -21.578  1.00 92.81           C  
ATOM   2085  CB  ASN A 264      28.906  -1.474 -20.688  1.00 92.81           C  
ATOM   2086  O   ASN A 264      26.000  -1.221 -20.594  1.00 92.81           O  
ATOM   2087  CG  ASN A 264      30.172  -2.287 -20.906  1.00 92.81           C  
ATOM   2088  ND2 ASN A 264      30.203  -3.484 -20.328  1.00 92.81           N  
ATOM   2089  OD1 ASN A 264      31.109  -1.844 -21.562  1.00 92.81           O  
ATOM   2090  N   LEU A 265      26.203   0.188 -22.391  1.00 93.38           N  
ATOM   2091  CA  LEU A 265      24.922   0.857 -22.125  1.00 93.38           C  
ATOM   2092  C   LEU A 265      23.766   0.085 -22.750  1.00 93.38           C  
ATOM   2093  CB  LEU A 265      24.953   2.287 -22.672  1.00 93.38           C  
ATOM   2094  O   LEU A 265      23.844  -0.323 -23.906  1.00 93.38           O  
ATOM   2095  CG  LEU A 265      23.656   3.094 -22.531  1.00 93.38           C  
ATOM   2096  CD1 LEU A 265      23.359   3.336 -21.047  1.00 93.38           C  
ATOM   2097  CD2 LEU A 265      23.766   4.414 -23.281  1.00 93.38           C  
ATOM   2098  N   LEU A 266      22.766  -0.288 -21.953  1.00 93.94           N  
ATOM   2099  CA  LEU A 266      21.453  -0.681 -22.453  1.00 93.94           C  
ATOM   2100  C   LEU A 266      20.578   0.543 -22.703  1.00 93.94           C  
ATOM   2101  CB  LEU A 266      20.766  -1.627 -21.469  1.00 93.94           C  
ATOM   2102  O   LEU A 266      20.250   1.271 -21.766  1.00 93.94           O  
ATOM   2103  CG  LEU A 266      21.578  -2.828 -21.000  1.00 93.94           C  
ATOM   2104  CD1 LEU A 266      20.797  -3.641 -19.969  1.00 93.94           C  
ATOM   2105  CD2 LEU A 266      22.000  -3.697 -22.172  1.00 93.94           C  
ATOM   2106  N   VAL A 267      20.281   0.805 -23.969  1.00 92.75           N  
ATOM   2107  CA  VAL A 267      19.594   2.047 -24.312  1.00 92.75           C  
ATOM   2108  C   VAL A 267      18.078   1.806 -24.344  1.00 92.75           C  
ATOM   2109  CB  VAL A 267      20.078   2.619 -25.656  1.00 92.75           C  
ATOM   2110  O   VAL A 267      17.641   0.699 -24.656  1.00 92.75           O  
ATOM   2111  CG1 VAL A 267      21.531   3.064 -25.562  1.00 92.75           C  
ATOM   2112  CG2 VAL A 267      19.891   1.584 -26.766  1.00 92.75           C  
ATOM   2113  N   PRO A 268      17.391   2.902 -24.016  1.00 94.19           N  
ATOM   2114  CA  PRO A 268      15.938   2.775 -24.062  1.00 94.19           C  
ATOM   2115  C   PRO A 268      15.398   2.658 -25.484  1.00 94.19           C  
ATOM   2116  CB  PRO A 268      15.453   4.066 -23.391  1.00 94.19           C  
ATOM   2117  O   PRO A 268      15.789   3.428 -26.359  1.00 94.19           O  
ATOM   2118  CG  PRO A 268      16.672   4.648 -22.750  1.00 94.19           C  
ATOM   2119  CD  PRO A 268      17.875   4.117 -23.469  1.00 94.19           C  
ATOM   2120  N   ARG A 269      14.578   1.674 -25.688  1.00 92.44           N  
ATOM   2121  CA  ARG A 269      13.836   1.588 -26.953  1.00 92.44           C  
ATOM   2122  C   ARG A 269      12.531   2.369 -26.859  1.00 92.44           C  
ATOM   2123  CB  ARG A 269      13.555   0.127 -27.297  1.00 92.44           C  
ATOM   2124  O   ARG A 269      12.195   3.125 -27.781  1.00 92.44           O  
ATOM   2125  CG  ARG A 269      12.781  -0.051 -28.594  1.00 92.44           C  
ATOM   2126  CD  ARG A 269      12.594  -1.521 -28.953  1.00 92.44           C  
ATOM   2127  NE  ARG A 269      11.836  -1.690 -30.188  1.00 92.44           N  
ATOM   2128  NH1 ARG A 269      12.242  -3.957 -30.375  1.00 92.44           N  
ATOM   2129  NH2 ARG A 269      10.977  -2.885 -31.953  1.00 92.44           N  
ATOM   2130  CZ  ARG A 269      11.688  -2.844 -30.828  1.00 92.44           C  
ATOM   2131  N   TYR A 270      11.820   2.133 -25.812  1.00 93.69           N  
ATOM   2132  CA  TYR A 270      10.562   2.816 -25.547  1.00 93.69           C  
ATOM   2133  C   TYR A 270      10.648   3.643 -24.266  1.00 93.69           C  
ATOM   2134  CB  TYR A 270       9.414   1.807 -25.438  1.00 93.69           C  
ATOM   2135  O   TYR A 270      11.422   3.318 -23.359  1.00 93.69           O  
ATOM   2136  CG  TYR A 270       9.031   1.175 -26.750  1.00 93.69           C  
ATOM   2137  CD1 TYR A 270       8.086   1.768 -27.578  1.00 93.69           C  
ATOM   2138  CD2 TYR A 270       9.617  -0.016 -27.156  1.00 93.69           C  
ATOM   2139  CE1 TYR A 270       7.730   1.188 -28.797  1.00 93.69           C  
ATOM   2140  CE2 TYR A 270       9.273  -0.605 -28.375  1.00 93.69           C  
ATOM   2141  OH  TYR A 270       7.980  -0.575 -30.375  1.00 93.69           O  
ATOM   2142  CZ  TYR A 270       8.328   0.004 -29.188  1.00 93.69           C  
ATOM   2143  N   ALA A 271       9.852   4.691 -24.266  1.00 94.69           N  
ATOM   2144  CA  ALA A 271       9.648   5.520 -23.078  1.00 94.69           C  
ATOM   2145  C   ALA A 271       8.164   5.680 -22.766  1.00 94.69           C  
ATOM   2146  CB  ALA A 271      10.297   6.891 -23.266  1.00 94.69           C  
ATOM   2147  O   ALA A 271       7.309   5.371 -23.594  1.00 94.69           O  
ATOM   2148  N   PHE A 272       7.891   6.172 -21.453  1.00 95.19           N  
ATOM   2149  CA  PHE A 272       6.496   6.172 -21.031  1.00 95.19           C  
ATOM   2150  C   PHE A 272       6.074   7.559 -20.562  1.00 95.19           C  
ATOM   2151  CB  PHE A 272       6.273   5.148 -19.906  1.00 95.19           C  
ATOM   2152  O   PHE A 272       6.605   8.078 -19.578  1.00 95.19           O  
ATOM   2153  CG  PHE A 272       6.773   3.770 -20.234  1.00 95.19           C  
ATOM   2154  CD1 PHE A 272       5.949   2.854 -20.875  1.00 95.19           C  
ATOM   2155  CD2 PHE A 272       8.062   3.387 -19.906  1.00 95.19           C  
ATOM   2156  CE1 PHE A 272       6.406   1.574 -21.188  1.00 95.19           C  
ATOM   2157  CE2 PHE A 272       8.531   2.109 -20.219  1.00 95.19           C  
ATOM   2158  CZ  PHE A 272       7.699   1.205 -20.859  1.00 95.19           C  
ATOM   2159  N   ALA A 273       5.207   8.148 -21.375  1.00 94.94           N  
ATOM   2160  CA  ALA A 273       4.602   9.398 -20.922  1.00 94.94           C  
ATOM   2161  C   ALA A 273       3.502   9.141 -19.891  1.00 94.94           C  
ATOM   2162  CB  ALA A 273       4.043  10.180 -22.109  1.00 94.94           C  
ATOM   2163  O   ALA A 273       2.529   8.438 -20.188  1.00 94.94           O  
ATOM   2164  N   MET A 274       3.643   9.750 -18.688  1.00 93.69           N  
ATOM   2165  CA  MET A 274       2.801   9.336 -17.562  1.00 93.69           C  
ATOM   2166  C   MET A 274       1.830  10.445 -17.172  1.00 93.69           C  
ATOM   2167  CB  MET A 274       3.662   8.945 -16.359  1.00 93.69           C  
ATOM   2168  O   MET A 274       2.199  11.617 -17.156  1.00 93.69           O  
ATOM   2169  CG  MET A 274       4.664   7.844 -16.656  1.00 93.69           C  
ATOM   2170  SD  MET A 274       5.715   7.441 -15.203  1.00 93.69           S  
ATOM   2171  CE  MET A 274       6.633   9.000 -15.039  1.00 93.69           C  
ATOM   2172  N   ARG A 275       0.658  10.023 -16.906  1.00 91.38           N  
ATOM   2173  CA  ARG A 275      -0.340  10.883 -16.281  1.00 91.38           C  
ATOM   2174  C   ARG A 275      -0.655  10.430 -14.867  1.00 91.38           C  
ATOM   2175  CB  ARG A 275      -1.620  10.914 -17.125  1.00 91.38           C  
ATOM   2176  O   ARG A 275      -0.975   9.266 -14.641  1.00 91.38           O  
ATOM   2177  CG  ARG A 275      -2.598  12.008 -16.719  1.00 91.38           C  
ATOM   2178  CD  ARG A 275      -3.824  12.031 -17.625  1.00 91.38           C  
ATOM   2179  NE  ARG A 275      -4.801  13.023 -17.172  1.00 91.38           N  
ATOM   2180  NH1 ARG A 275      -6.312  12.594 -18.859  1.00 91.38           N  
ATOM   2181  NH2 ARG A 275      -6.777  14.188 -17.281  1.00 91.38           N  
ATOM   2182  CZ  ARG A 275      -5.961  13.266 -17.781  1.00 91.38           C  
ATOM   2183  N   ARG A 276      -0.474  11.391 -13.984  1.00 87.00           N  
ATOM   2184  CA  ARG A 276      -0.729  11.047 -12.594  1.00 87.00           C  
ATOM   2185  C   ARG A 276      -2.209  11.180 -12.258  1.00 87.00           C  
ATOM   2186  CB  ARG A 276       0.104  11.930 -11.664  1.00 87.00           C  
ATOM   2187  O   ARG A 276      -2.881  12.094 -12.742  1.00 87.00           O  
ATOM   2188  CG  ARG A 276       1.604  11.742 -11.812  1.00 87.00           C  
ATOM   2189  CD  ARG A 276       2.375  12.430 -10.695  1.00 87.00           C  
ATOM   2190  NE  ARG A 276       3.816  12.250 -10.844  1.00 87.00           N  
ATOM   2191  NH1 ARG A 276       4.172  11.617  -8.648  1.00 87.00           N  
ATOM   2192  NH2 ARG A 276       5.934  11.734 -10.109  1.00 87.00           N  
ATOM   2193  CZ  ARG A 276       4.637  11.867  -9.867  1.00 87.00           C  
ATOM   2194  N   GLY A 277      -2.773  10.211 -11.578  1.00 73.75           N  
ATOM   2195  CA  GLY A 277      -4.164  10.250 -11.148  1.00 73.75           C  
ATOM   2196  C   GLY A 277      -4.332  10.055  -9.656  1.00 73.75           C  
ATOM   2197  O   GLY A 277      -3.486   9.438  -9.008  1.00 73.75           O  
ATOM   2198  N   SER A 278      -5.297  10.875  -9.078  1.00 67.31           N  
ATOM   2199  CA  SER A 278      -5.625  10.812  -7.656  1.00 67.31           C  
ATOM   2200  C   SER A 278      -6.387   9.539  -7.320  1.00 67.31           C  
ATOM   2201  CB  SER A 278      -6.453  12.039  -7.246  1.00 67.31           C  
ATOM   2202  O   SER A 278      -7.262   9.109  -8.078  1.00 67.31           O  
ATOM   2203  OG  SER A 278      -7.660  12.094  -7.988  1.00 67.31           O  
ATOM   2204  N   GLY A 279      -5.617   8.484  -6.883  1.00 67.88           N  
ATOM   2205  CA  GLY A 279      -6.387   7.355  -6.383  1.00 67.88           C  
ATOM   2206  C   GLY A 279      -5.957   6.027  -6.977  1.00 67.88           C  
ATOM   2207  O   GLY A 279      -6.688   5.039  -6.895  1.00 67.88           O  
ATOM   2208  N   SER A 280      -4.773   6.039  -7.816  1.00 79.81           N  
ATOM   2209  CA  SER A 280      -4.172   4.801  -8.297  1.00 79.81           C  
ATOM   2210  C   SER A 280      -3.197   4.227  -7.281  1.00 79.81           C  
ATOM   2211  CB  SER A 280      -3.455   5.035  -9.633  1.00 79.81           C  
ATOM   2212  O   SER A 280      -2.732   4.938  -6.387  1.00 79.81           O  
ATOM   2213  OG  SER A 280      -2.977   3.812 -10.164  1.00 79.81           O  
ATOM   2214  N   GLY A 281      -3.006   3.020  -7.180  1.00 88.44           N  
ATOM   2215  CA  GLY A 281      -2.115   2.344  -6.250  1.00 88.44           C  
ATOM   2216  C   GLY A 281      -1.731   0.946  -6.699  1.00 88.44           C  
ATOM   2217  O   GLY A 281      -2.172   0.486  -7.754  1.00 88.44           O  
ATOM   2218  N   ILE A 282      -0.807   0.387  -6.023  1.00 90.81           N  
ATOM   2219  CA  ILE A 282      -0.367  -0.973  -6.312  1.00 90.81           C  
ATOM   2220  C   ILE A 282      -0.842  -1.915  -5.207  1.00 90.81           C  
ATOM   2221  CB  ILE A 282       1.169  -1.052  -6.461  1.00 90.81           C  
ATOM   2222  O   ILE A 282      -0.636  -1.646  -4.023  1.00 90.81           O  
ATOM   2223  CG1 ILE A 282       1.646  -0.125  -7.586  1.00 90.81           C  
ATOM   2224  CG2 ILE A 282       1.613  -2.494  -6.715  1.00 90.81           C  
ATOM   2225  CD1 ILE A 282       3.158   0.033  -7.656  1.00 90.81           C  
ATOM   2226  N   ILE A 283      -1.571  -3.000  -5.582  1.00 92.12           N  
ATOM   2227  CA  ILE A 283      -1.984  -3.998  -4.602  1.00 92.12           C  
ATOM   2228  C   ILE A 283      -1.382  -5.355  -4.965  1.00 92.12           C  
ATOM   2229  CB  ILE A 283      -3.523  -4.102  -4.516  1.00 92.12           C  
ATOM   2230  O   ILE A 283      -1.283  -5.703  -6.141  1.00 92.12           O  
ATOM   2231  CG1 ILE A 283      -4.117  -2.791  -3.990  1.00 92.12           C  
ATOM   2232  CG2 ILE A 283      -3.938  -5.285  -3.635  1.00 92.12           C  
ATOM   2233  CD1 ILE A 283      -5.637  -2.727  -4.066  1.00 92.12           C  
ATOM   2234  N   VAL A 284      -0.976  -6.000  -3.998  1.00 92.19           N  
ATOM   2235  CA  VAL A 284      -0.516  -7.375  -4.160  1.00 92.19           C  
ATOM   2236  C   VAL A 284      -1.636  -8.344  -3.785  1.00 92.19           C  
ATOM   2237  CB  VAL A 284       0.742  -7.660  -3.309  1.00 92.19           C  
ATOM   2238  O   VAL A 284      -2.053  -8.398  -2.627  1.00 92.19           O  
ATOM   2239  CG1 VAL A 284       1.221  -9.094  -3.514  1.00 92.19           C  
ATOM   2240  CG2 VAL A 284       1.853  -6.668  -3.652  1.00 92.19           C  
ATOM   2241  N   SER A 285      -2.148  -9.047  -4.824  1.00 92.69           N  
ATOM   2242  CA  SER A 285      -3.311  -9.891  -4.582  1.00 92.69           C  
ATOM   2243  C   SER A 285      -3.365 -11.055  -5.566  1.00 92.69           C  
ATOM   2244  CB  SER A 285      -4.602  -9.070  -4.676  1.00 92.69           C  
ATOM   2245  O   SER A 285      -2.949 -10.914  -6.719  1.00 92.69           O  
ATOM   2246  OG  SER A 285      -5.734  -9.898  -4.453  1.00 92.69           O  
ATOM   2247  N   ASP A 286      -3.891 -12.188  -5.070  1.00 91.38           N  
ATOM   2248  CA  ASP A 286      -4.125 -13.344  -5.930  1.00 91.38           C  
ATOM   2249  C   ASP A 286      -5.602 -13.453  -6.301  1.00 91.38           C  
ATOM   2250  CB  ASP A 286      -3.656 -14.625  -5.242  1.00 91.38           C  
ATOM   2251  O   ASP A 286      -6.016 -14.438  -6.926  1.00 91.38           O  
ATOM   2252  CG  ASP A 286      -2.145 -14.734  -5.160  1.00 91.38           C  
ATOM   2253  OD1 ASP A 286      -1.445 -14.203  -6.051  1.00 91.38           O  
ATOM   2254  OD2 ASP A 286      -1.646 -15.359  -4.203  1.00 91.38           O  
ATOM   2255  N   ALA A 287      -6.336 -12.500  -5.918  1.00 91.75           N  
ATOM   2256  CA  ALA A 287      -7.773 -12.508  -6.176  1.00 91.75           C  
ATOM   2257  C   ALA A 287      -8.070 -12.328  -7.660  1.00 91.75           C  
ATOM   2258  CB  ALA A 287      -8.461 -11.406  -5.367  1.00 91.75           C  
ATOM   2259  O   ALA A 287      -7.316 -11.656  -8.375  1.00 91.75           O  
ATOM   2260  N   PRO A 288      -9.125 -12.945  -8.164  1.00 91.62           N  
ATOM   2261  CA  PRO A 288      -9.461 -12.828  -9.586  1.00 91.62           C  
ATOM   2262  C   PRO A 288     -10.109 -11.484  -9.922  1.00 91.62           C  
ATOM   2263  CB  PRO A 288     -10.438 -13.984  -9.812  1.00 91.62           C  
ATOM   2264  O   PRO A 288     -10.789 -10.898  -9.086  1.00 91.62           O  
ATOM   2265  CG  PRO A 288     -11.102 -14.188  -8.484  1.00 91.62           C  
ATOM   2266  CD  PRO A 288     -10.109 -13.867  -7.406  1.00 91.62           C  
ATOM   2267  N   VAL A 289      -9.812 -11.023 -11.203  1.00 92.88           N  
ATOM   2268  CA  VAL A 289     -10.398  -9.781 -11.703  1.00 92.88           C  
ATOM   2269  C   VAL A 289     -11.789 -10.055 -12.258  1.00 92.88           C  
ATOM   2270  CB  VAL A 289      -9.508  -9.133 -12.789  1.00 92.88           C  
ATOM   2271  O   VAL A 289     -11.984 -10.961 -13.062  1.00 92.88           O  
ATOM   2272  CG1 VAL A 289     -10.141  -7.848 -13.305  1.00 92.88           C  
ATOM   2273  CG2 VAL A 289      -8.109  -8.867 -12.242  1.00 92.88           C  
ATOM   2274  N   HIS A 290     -12.828  -9.359 -11.812  1.00 93.00           N  
ATOM   2275  CA  HIS A 290     -14.211  -9.500 -12.266  1.00 93.00           C  
ATOM   2276  C   HIS A 290     -14.742  -8.180 -12.812  1.00 93.00           C  
ATOM   2277  CB  HIS A 290     -15.102  -9.992 -11.125  1.00 93.00           C  
ATOM   2278  O   HIS A 290     -14.203  -7.113 -12.516  1.00 93.00           O  
ATOM   2279  CG  HIS A 290     -14.852 -11.414 -10.742  1.00 93.00           C  
ATOM   2280  CD2 HIS A 290     -13.953 -11.953  -9.883  1.00 93.00           C  
ATOM   2281  ND1 HIS A 290     -15.570 -12.469 -11.258  1.00 93.00           N  
ATOM   2282  CE1 HIS A 290     -15.125 -13.602 -10.734  1.00 93.00           C  
ATOM   2283  NE2 HIS A 290     -14.141 -13.312  -9.898  1.00 93.00           N  
ATOM   2284  N   ASP A 291     -15.703  -8.289 -13.773  1.00 90.94           N  
ATOM   2285  CA  ASP A 291     -16.359  -7.121 -14.344  1.00 90.94           C  
ATOM   2286  C   ASP A 291     -17.359  -6.523 -13.367  1.00 90.94           C  
ATOM   2287  CB  ASP A 291     -17.047  -7.480 -15.664  1.00 90.94           C  
ATOM   2288  O   ASP A 291     -18.547  -6.871 -13.398  1.00 90.94           O  
ATOM   2289  CG  ASP A 291     -17.562  -6.266 -16.406  1.00 90.94           C  
ATOM   2290  OD1 ASP A 291     -17.188  -5.125 -16.062  1.00 90.94           O  
ATOM   2291  OD2 ASP A 291     -18.375  -6.449 -17.344  1.00 90.94           O  
ATOM   2292  N   CYS A 292     -16.922  -5.949 -12.297  1.00 93.31           N  
ATOM   2293  CA  CYS A 292     -17.719  -5.277 -11.273  1.00 93.31           C  
ATOM   2294  C   CYS A 292     -17.141  -3.906 -10.945  1.00 93.31           C  
ATOM   2295  CB  CYS A 292     -17.781  -6.129 -10.008  1.00 93.31           C  
ATOM   2296  O   CYS A 292     -15.969  -3.643 -11.219  1.00 93.31           O  
ATOM   2297  SG  CYS A 292     -16.172  -6.457  -9.266  1.00 93.31           S  
ATOM   2298  N   ASN A 293     -17.969  -3.018 -10.516  1.00 93.19           N  
ATOM   2299  CA  ASN A 293     -17.562  -1.657 -10.172  1.00 93.19           C  
ATOM   2300  C   ASN A 293     -17.641  -1.420  -8.664  1.00 93.19           C  
ATOM   2301  CB  ASN A 293     -18.438  -0.638 -10.906  1.00 93.19           C  
ATOM   2302  O   ASN A 293     -18.609  -1.818  -8.016  1.00 93.19           O  
ATOM   2303  CG  ASN A 293     -17.797   0.737 -10.969  1.00 93.19           C  
ATOM   2304  ND2 ASN A 293     -18.578   1.729 -11.391  1.00 93.19           N  
ATOM   2305  OD1 ASN A 293     -16.625   0.906 -10.633  1.00 93.19           O  
ATOM   2306  N   THR A 294     -16.562  -0.729  -8.156  1.00 92.44           N  
ATOM   2307  CA  THR A 294     -16.531  -0.447  -6.727  1.00 92.44           C  
ATOM   2308  C   THR A 294     -15.852   0.894  -6.457  1.00 92.44           C  
ATOM   2309  CB  THR A 294     -15.797  -1.560  -5.953  1.00 92.44           C  
ATOM   2310  O   THR A 294     -15.117   1.406  -7.301  1.00 92.44           O  
ATOM   2311  CG2 THR A 294     -14.312  -1.598  -6.312  1.00 92.44           C  
ATOM   2312  OG1 THR A 294     -15.930  -1.321  -4.547  1.00 92.44           O  
ATOM   2313  N   THR A 295     -16.141   1.441  -5.301  1.00 91.44           N  
ATOM   2314  CA  THR A 295     -15.516   2.691  -4.887  1.00 91.44           C  
ATOM   2315  C   THR A 295     -14.375   2.426  -3.910  1.00 91.44           C  
ATOM   2316  CB  THR A 295     -16.531   3.645  -4.242  1.00 91.44           C  
ATOM   2317  O   THR A 295     -13.562   3.311  -3.643  1.00 91.44           O  
ATOM   2318  CG2 THR A 295     -17.625   4.051  -5.238  1.00 91.44           C  
ATOM   2319  OG1 THR A 295     -17.156   2.988  -3.125  1.00 91.44           O  
ATOM   2320  N   CYS A 296     -14.344   1.209  -3.400  1.00 92.38           N  
ATOM   2321  CA  CYS A 296     -13.328   0.806  -2.434  1.00 92.38           C  
ATOM   2322  C   CYS A 296     -12.781  -0.579  -2.762  1.00 92.38           C  
ATOM   2323  CB  CYS A 296     -13.906   0.816  -1.018  1.00 92.38           C  
ATOM   2324  O   CYS A 296     -13.531  -1.559  -2.773  1.00 92.38           O  
ATOM   2325  SG  CYS A 296     -12.727   0.296   0.249  1.00 92.38           S  
ATOM   2326  N   GLN A 297     -11.430  -0.593  -2.891  1.00 94.06           N  
ATOM   2327  CA  GLN A 297     -10.773  -1.842  -3.258  1.00 94.06           C  
ATOM   2328  C   GLN A 297      -9.648  -2.178  -2.281  1.00 94.06           C  
ATOM   2329  CB  GLN A 297     -10.227  -1.763  -4.684  1.00 94.06           C  
ATOM   2330  O   GLN A 297      -8.836  -1.313  -1.940  1.00 94.06           O  
ATOM   2331  CG  GLN A 297      -9.617  -3.066  -5.180  1.00 94.06           C  
ATOM   2332  CD  GLN A 297     -10.648  -4.160  -5.371  1.00 94.06           C  
ATOM   2333  NE2 GLN A 297     -10.359  -5.344  -4.840  1.00 94.06           N  
ATOM   2334  OE1 GLN A 297     -11.695  -3.945  -5.996  1.00 94.06           O  
ATOM   2335  N   THR A 298      -9.633  -3.510  -1.861  1.00 94.19           N  
ATOM   2336  CA  THR A 298      -8.547  -4.039  -1.044  1.00 94.19           C  
ATOM   2337  C   THR A 298      -7.914  -5.258  -1.707  1.00 94.19           C  
ATOM   2338  CB  THR A 298      -9.039  -4.418   0.365  1.00 94.19           C  
ATOM   2339  O   THR A 298      -8.461  -5.805  -2.666  1.00 94.19           O  
ATOM   2340  CG2 THR A 298      -9.898  -3.307   0.960  1.00 94.19           C  
ATOM   2341  OG1 THR A 298      -9.812  -5.617   0.287  1.00 94.19           O  
ATOM   2342  N   PRO A 299      -6.691  -5.605  -1.195  1.00 93.06           N  
ATOM   2343  CA  PRO A 299      -6.070  -6.809  -1.757  1.00 93.06           C  
ATOM   2344  C   PRO A 299      -6.941  -8.055  -1.589  1.00 93.06           C  
ATOM   2345  CB  PRO A 299      -4.770  -6.941  -0.960  1.00 93.06           C  
ATOM   2346  O   PRO A 299      -6.809  -9.016  -2.354  1.00 93.06           O  
ATOM   2347  CG  PRO A 299      -4.426  -5.543  -0.559  1.00 93.06           C  
ATOM   2348  CD  PRO A 299      -5.695  -4.812  -0.242  1.00 93.06           C  
ATOM   2349  N   LYS A 300      -7.805  -8.039  -0.610  1.00 93.69           N  
ATOM   2350  CA  LYS A 300      -8.656  -9.188  -0.313  1.00 93.69           C  
ATOM   2351  C   LYS A 300      -9.961  -9.117  -1.101  1.00 93.69           C  
ATOM   2352  CB  LYS A 300      -8.953  -9.266   1.186  1.00 93.69           C  
ATOM   2353  O   LYS A 300     -10.641 -10.133  -1.276  1.00 93.69           O  
ATOM   2354  CG  LYS A 300      -7.723  -9.516   2.047  1.00 93.69           C  
ATOM   2355  CD  LYS A 300      -7.238 -10.953   1.922  1.00 93.69           C  
ATOM   2356  CE  LYS A 300      -6.113 -11.258   2.902  1.00 93.69           C  
ATOM   2357  NZ  LYS A 300      -5.566 -12.633   2.715  1.00 93.69           N  
ATOM   2358  N   GLY A 301     -10.328  -7.980  -1.646  1.00 93.50           N  
ATOM   2359  CA  GLY A 301     -11.547  -7.809  -2.418  1.00 93.50           C  
ATOM   2360  C   GLY A 301     -12.227  -6.477  -2.170  1.00 93.50           C  
ATOM   2361  O   GLY A 301     -11.828  -5.723  -1.281  1.00 93.50           O  
ATOM   2362  N   ALA A 302     -13.281  -6.203  -3.014  1.00 93.44           N  
ATOM   2363  CA  ALA A 302     -13.984  -4.930  -2.924  1.00 93.44           C  
ATOM   2364  C   ALA A 302     -14.891  -4.891  -1.695  1.00 93.44           C  
ATOM   2365  CB  ALA A 302     -14.805  -4.684  -4.191  1.00 93.44           C  
ATOM   2366  O   ALA A 302     -15.445  -5.914  -1.293  1.00 93.44           O  
ATOM   2367  N   ILE A 303     -14.938  -3.719  -1.063  1.00 93.38           N  
ATOM   2368  CA  ILE A 303     -15.781  -3.486   0.103  1.00 93.38           C  
ATOM   2369  C   ILE A 303     -16.953  -2.584  -0.279  1.00 93.38           C  
ATOM   2370  CB  ILE A 303     -14.984  -2.857   1.265  1.00 93.38           C  
ATOM   2371  O   ILE A 303     -16.750  -1.493  -0.818  1.00 93.38           O  
ATOM   2372  CG1 ILE A 303     -13.812  -3.766   1.656  1.00 93.38           C  
ATOM   2373  CG2 ILE A 303     -15.891  -2.590   2.467  1.00 93.38           C  
ATOM   2374  CD1 ILE A 303     -12.844  -3.137   2.652  1.00 93.38           C  
ATOM   2375  N   ASN A 304     -18.125  -3.076  -0.117  1.00 90.31           N  
ATOM   2376  CA  ASN A 304     -19.328  -2.289  -0.294  1.00 90.31           C  
ATOM   2377  C   ASN A 304     -20.078  -2.102   1.024  1.00 90.31           C  
ATOM   2378  CB  ASN A 304     -20.250  -2.939  -1.333  1.00 90.31           C  
ATOM   2379  O   ASN A 304     -20.812  -2.992   1.461  1.00 90.31           O  
ATOM   2380  CG  ASN A 304     -21.359  -2.014  -1.799  1.00 90.31           C  
ATOM   2381  ND2 ASN A 304     -22.203  -2.506  -2.693  1.00 90.31           N  
ATOM   2382  OD1 ASN A 304     -21.453  -0.864  -1.358  1.00 90.31           O  
ATOM   2383  N   THR A 305     -19.734  -0.942   1.664  1.00 88.62           N  
ATOM   2384  CA  THR A 305     -20.328  -0.758   2.979  1.00 88.62           C  
ATOM   2385  C   THR A 305     -20.562   0.724   3.270  1.00 88.62           C  
ATOM   2386  CB  THR A 305     -19.453  -1.374   4.086  1.00 88.62           C  
ATOM   2387  O   THR A 305     -19.875   1.582   2.695  1.00 88.62           O  
ATOM   2388  CG2 THR A 305     -18.078  -0.720   4.125  1.00 88.62           C  
ATOM   2389  OG1 THR A 305     -20.094  -1.188   5.355  1.00 88.62           O  
ATOM   2390  N   SER A 306     -21.562   0.986   4.062  1.00 86.56           N  
ATOM   2391  CA  SER A 306     -21.812   2.350   4.520  1.00 86.56           C  
ATOM   2392  C   SER A 306     -21.188   2.592   5.891  1.00 86.56           C  
ATOM   2393  CB  SER A 306     -23.312   2.639   4.566  1.00 86.56           C  
ATOM   2394  O   SER A 306     -21.344   3.672   6.465  1.00 86.56           O  
ATOM   2395  OG  SER A 306     -23.953   1.760   5.469  1.00 86.56           O  
ATOM   2396  N   LEU A 307     -20.531   1.552   6.398  1.00 89.88           N  
ATOM   2397  CA  LEU A 307     -19.906   1.650   7.715  1.00 89.88           C  
ATOM   2398  C   LEU A 307     -18.625   2.479   7.652  1.00 89.88           C  
ATOM   2399  CB  LEU A 307     -19.594   0.257   8.266  1.00 89.88           C  
ATOM   2400  O   LEU A 307     -17.953   2.498   6.625  1.00 89.88           O  
ATOM   2401  CG  LEU A 307     -20.797  -0.647   8.539  1.00 89.88           C  
ATOM   2402  CD1 LEU A 307     -20.344  -2.051   8.914  1.00 89.88           C  
ATOM   2403  CD2 LEU A 307     -21.688  -0.057   9.633  1.00 89.88           C  
ATOM   2404  N   PRO A 308     -18.312   3.070   8.703  1.00 85.25           N  
ATOM   2405  CA  PRO A 308     -17.203   4.039   8.742  1.00 85.25           C  
ATOM   2406  C   PRO A 308     -15.844   3.375   8.891  1.00 85.25           C  
ATOM   2407  CB  PRO A 308     -17.531   4.902   9.961  1.00 85.25           C  
ATOM   2408  O   PRO A 308     -14.820   3.963   8.523  1.00 85.25           O  
ATOM   2409  CG  PRO A 308     -18.359   4.020  10.836  1.00 85.25           C  
ATOM   2410  CD  PRO A 308     -19.188   3.111   9.969  1.00 85.25           C  
ATOM   2411  N   PHE A 309     -15.867   2.062   9.414  1.00 91.69           N  
ATOM   2412  CA  PHE A 309     -14.594   1.386   9.633  1.00 91.69           C  
ATOM   2413  C   PHE A 309     -14.594   0.005   8.992  1.00 91.69           C  
ATOM   2414  CB  PHE A 309     -14.305   1.262  11.133  1.00 91.69           C  
ATOM   2415  O   PHE A 309     -15.656  -0.580   8.766  1.00 91.69           O  
ATOM   2416  CG  PHE A 309     -14.312   2.578  11.867  1.00 91.69           C  
ATOM   2417  CD1 PHE A 309     -13.281   3.494  11.688  1.00 91.69           C  
ATOM   2418  CD2 PHE A 309     -15.352   2.900  12.734  1.00 91.69           C  
ATOM   2419  CE1 PHE A 309     -13.289   4.711  12.359  1.00 91.69           C  
ATOM   2420  CE2 PHE A 309     -15.359   4.117  13.406  1.00 91.69           C  
ATOM   2421  CZ  PHE A 309     -14.328   5.020  13.219  1.00 91.69           C  
ATOM   2422  N   GLN A 310     -13.359  -0.472   8.656  1.00 93.44           N  
ATOM   2423  CA  GLN A 310     -13.172  -1.824   8.141  1.00 93.44           C  
ATOM   2424  C   GLN A 310     -11.961  -2.490   8.789  1.00 93.44           C  
ATOM   2425  CB  GLN A 310     -13.008  -1.802   6.621  1.00 93.44           C  
ATOM   2426  O   GLN A 310     -11.055  -1.808   9.281  1.00 93.44           O  
ATOM   2427  CG  GLN A 310     -11.750  -1.097   6.148  1.00 93.44           C  
ATOM   2428  CD  GLN A 310     -10.555  -2.029   6.051  1.00 93.44           C  
ATOM   2429  NE2 GLN A 310      -9.352  -1.462   6.074  1.00 93.44           N  
ATOM   2430  OE1 GLN A 310     -10.711  -3.252   5.957  1.00 93.44           O  
ATOM   2431  N   ASN A 311     -12.062  -3.855   8.914  1.00 93.00           N  
ATOM   2432  CA  ASN A 311     -10.953  -4.641   9.453  1.00 93.00           C  
ATOM   2433  C   ASN A 311     -10.469  -5.684   8.453  1.00 93.00           C  
ATOM   2434  CB  ASN A 311     -11.352  -5.309  10.766  1.00 93.00           C  
ATOM   2435  O   ASN A 311     -10.008  -6.758   8.844  1.00 93.00           O  
ATOM   2436  CG  ASN A 311     -12.344  -6.438  10.570  1.00 93.00           C  
ATOM   2437  ND2 ASN A 311     -12.438  -7.324  11.555  1.00 93.00           N  
ATOM   2438  OD1 ASN A 311     -13.016  -6.516   9.539  1.00 93.00           O  
ATOM   2439  N   ILE A 312     -10.578  -5.438   7.211  1.00 92.00           N  
ATOM   2440  CA  ILE A 312     -10.258  -6.352   6.121  1.00 92.00           C  
ATOM   2441  C   ILE A 312      -8.789  -6.215   5.746  1.00 92.00           C  
ATOM   2442  CB  ILE A 312     -11.148  -6.094   4.887  1.00 92.00           C  
ATOM   2443  O   ILE A 312      -8.047  -7.203   5.734  1.00 92.00           O  
ATOM   2444  CG1 ILE A 312     -12.625  -6.324   5.234  1.00 92.00           C  
ATOM   2445  CG2 ILE A 312     -10.719  -6.977   3.713  1.00 92.00           C  
ATOM   2446  CD1 ILE A 312     -13.602  -5.836   4.172  1.00 92.00           C  
ATOM   2447  N   HIS A 313      -8.320  -5.020   5.336  1.00 90.94           N  
ATOM   2448  CA  HIS A 313      -6.914  -4.816   5.000  1.00 90.94           C  
ATOM   2449  C   HIS A 313      -6.508  -3.357   5.191  1.00 90.94           C  
ATOM   2450  CB  HIS A 313      -6.641  -5.250   3.559  1.00 90.94           C  
ATOM   2451  O   HIS A 313      -7.273  -2.447   4.863  1.00 90.94           O  
ATOM   2452  CG  HIS A 313      -5.191  -5.465   3.262  1.00 90.94           C  
ATOM   2453  CD2 HIS A 313      -4.465  -6.602   3.152  1.00 90.94           C  
ATOM   2454  ND1 HIS A 313      -4.312  -4.422   3.043  1.00 90.94           N  
ATOM   2455  CE1 HIS A 313      -3.107  -4.910   2.811  1.00 90.94           C  
ATOM   2456  NE2 HIS A 313      -3.172  -6.230   2.871  1.00 90.94           N  
ATOM   2457  N   PRO A 314      -5.312  -3.105   5.699  1.00 87.50           N  
ATOM   2458  CA  PRO A 314      -4.848  -1.736   5.934  1.00 87.50           C  
ATOM   2459  C   PRO A 314      -4.566  -0.979   4.637  1.00 87.50           C  
ATOM   2460  CB  PRO A 314      -3.562  -1.936   6.738  1.00 87.50           C  
ATOM   2461  O   PRO A 314      -4.598   0.254   4.617  1.00 87.50           O  
ATOM   2462  CG  PRO A 314      -3.160  -3.350   6.477  1.00 87.50           C  
ATOM   2463  CD  PRO A 314      -4.398  -4.152   6.188  1.00 87.50           C  
ATOM   2464  N   ILE A 315      -4.203  -1.726   3.580  1.00 87.00           N  
ATOM   2465  CA  ILE A 315      -3.955  -1.101   2.285  1.00 87.00           C  
ATOM   2466  C   ILE A 315      -5.246  -1.069   1.471  1.00 87.00           C  
ATOM   2467  CB  ILE A 315      -2.846  -1.840   1.505  1.00 87.00           C  
ATOM   2468  O   ILE A 315      -5.812  -2.117   1.155  1.00 87.00           O  
ATOM   2469  CG1 ILE A 315      -1.540  -1.845   2.309  1.00 87.00           C  
ATOM   2470  CG2 ILE A 315      -2.641  -1.205   0.127  1.00 87.00           C  
ATOM   2471  CD1 ILE A 315      -0.430  -2.674   1.679  1.00 87.00           C  
ATOM   2472  N   THR A 316      -5.723   0.186   1.172  1.00 89.50           N  
ATOM   2473  CA  THR A 316      -6.973   0.343   0.437  1.00 89.50           C  
ATOM   2474  C   THR A 316      -6.809   1.347  -0.701  1.00 89.50           C  
ATOM   2475  CB  THR A 316      -8.117   0.798   1.365  1.00 89.50           C  
ATOM   2476  O   THR A 316      -5.977   2.252  -0.622  1.00 89.50           O  
ATOM   2477  CG2 THR A 316      -8.328  -0.198   2.500  1.00 89.50           C  
ATOM   2478  OG1 THR A 316      -7.789   2.076   1.923  1.00 89.50           O  
ATOM   2479  N   ILE A 317      -7.508   1.181  -1.808  1.00 88.50           N  
ATOM   2480  CA  ILE A 317      -7.500   2.102  -2.939  1.00 88.50           C  
ATOM   2481  C   ILE A 317      -8.922   2.588  -3.217  1.00 88.50           C  
ATOM   2482  CB  ILE A 317      -6.906   1.439  -4.203  1.00 88.50           C  
ATOM   2483  O   ILE A 317      -9.852   1.785  -3.322  1.00 88.50           O  
ATOM   2484  CG1 ILE A 317      -5.480   0.943  -3.924  1.00 88.50           C  
ATOM   2485  CG2 ILE A 317      -6.926   2.414  -5.383  1.00 88.50           C  
ATOM   2486  CD1 ILE A 317      -4.879   0.121  -5.055  1.00 88.50           C  
ATOM   2487  N   GLY A 318      -9.125   3.902  -3.312  1.00 87.31           N  
ATOM   2488  CA  GLY A 318     -10.445   4.480  -3.525  1.00 87.31           C  
ATOM   2489  C   GLY A 318     -11.070   5.020  -2.254  1.00 87.31           C  
ATOM   2490  O   GLY A 318     -10.367   5.340  -1.294  1.00 87.31           O  
ATOM   2491  N   LYS A 319     -12.359   5.160  -2.236  1.00 88.62           N  
ATOM   2492  CA  LYS A 319     -13.102   5.637  -1.076  1.00 88.62           C  
ATOM   2493  C   LYS A 319     -13.469   4.484  -0.145  1.00 88.62           C  
ATOM   2494  CB  LYS A 319     -14.367   6.375  -1.518  1.00 88.62           C  
ATOM   2495  O   LYS A 319     -14.523   3.863  -0.303  1.00 88.62           O  
ATOM   2496  CG  LYS A 319     -14.102   7.668  -2.275  1.00 88.62           C  
ATOM   2497  CD  LYS A 319     -15.391   8.398  -2.615  1.00 88.62           C  
ATOM   2498  CE  LYS A 319     -15.125   9.680  -3.398  1.00 88.62           C  
ATOM   2499  NZ  LYS A 319     -16.391  10.359  -3.793  1.00 88.62           N  
ATOM   2500  N   CYS A 320     -12.508   4.145   0.766  1.00 90.19           N  
ATOM   2501  CA  CYS A 320     -12.688   2.992   1.645  1.00 90.19           C  
ATOM   2502  C   CYS A 320     -12.836   3.434   3.096  1.00 90.19           C  
ATOM   2503  CB  CYS A 320     -11.516   2.025   1.511  1.00 90.19           C  
ATOM   2504  O   CYS A 320     -12.250   4.438   3.506  1.00 90.19           O  
ATOM   2505  SG  CYS A 320     -11.258   1.418  -0.172  1.00 90.19           S  
ATOM   2506  N   PRO A 321     -13.758   2.656   3.859  1.00 89.75           N  
ATOM   2507  CA  PRO A 321     -13.766   2.887   5.305  1.00 89.75           C  
ATOM   2508  C   PRO A 321     -12.391   2.707   5.941  1.00 89.75           C  
ATOM   2509  CB  PRO A 321     -14.750   1.833   5.820  1.00 89.75           C  
ATOM   2510  O   PRO A 321     -11.562   1.951   5.430  1.00 89.75           O  
ATOM   2511  CG  PRO A 321     -15.547   1.433   4.621  1.00 89.75           C  
ATOM   2512  CD  PRO A 321     -14.695   1.617   3.400  1.00 89.75           C  
ATOM   2513  N   LYS A 322     -12.117   3.391   7.004  1.00 86.88           N  
ATOM   2514  CA  LYS A 322     -10.797   3.377   7.625  1.00 86.88           C  
ATOM   2515  C   LYS A 322     -10.531   2.045   8.320  1.00 86.88           C  
ATOM   2516  CB  LYS A 322     -10.656   4.527   8.625  1.00 86.88           C  
ATOM   2517  O   LYS A 322     -11.414   1.489   8.969  1.00 86.88           O  
ATOM   2518  CG  LYS A 322     -10.508   5.895   7.973  1.00 86.88           C  
ATOM   2519  CD  LYS A 322      -9.203   6.008   7.199  1.00 86.88           C  
ATOM   2520  CE  LYS A 322      -9.047   7.379   6.559  1.00 86.88           C  
ATOM   2521  NZ  LYS A 322      -7.773   7.488   5.789  1.00 86.88           N  
ATOM   2522  N   TYR A 323      -9.320   1.657   8.148  1.00 89.31           N  
ATOM   2523  CA  TYR A 323      -8.914   0.383   8.734  1.00 89.31           C  
ATOM   2524  C   TYR A 323      -8.695   0.515  10.234  1.00 89.31           C  
ATOM   2525  CB  TYR A 323      -7.637  -0.132   8.062  1.00 89.31           C  
ATOM   2526  O   TYR A 323      -8.055   1.460  10.695  1.00 89.31           O  
ATOM   2527  CG  TYR A 323      -7.109  -1.411   8.664  1.00 89.31           C  
ATOM   2528  CD1 TYR A 323      -6.094  -1.388   9.617  1.00 89.31           C  
ATOM   2529  CD2 TYR A 323      -7.621  -2.645   8.281  1.00 89.31           C  
ATOM   2530  CE1 TYR A 323      -5.605  -2.564  10.180  1.00 89.31           C  
ATOM   2531  CE2 TYR A 323      -7.141  -3.828   8.836  1.00 89.31           C  
ATOM   2532  OH  TYR A 323      -5.652  -4.945  10.328  1.00 89.31           O  
ATOM   2533  CZ  TYR A 323      -6.133  -3.777   9.781  1.00 89.31           C  
ATOM   2534  N   VAL A 324      -9.234  -0.371  11.016  1.00 89.69           N  
ATOM   2535  CA  VAL A 324      -9.055  -0.475  12.453  1.00 89.69           C  
ATOM   2536  C   VAL A 324      -8.672  -1.906  12.828  1.00 89.69           C  
ATOM   2537  CB  VAL A 324     -10.328  -0.046  13.219  1.00 89.69           C  
ATOM   2538  O   VAL A 324      -9.344  -2.859  12.422  1.00 89.69           O  
ATOM   2539  CG1 VAL A 324     -10.125  -0.198  14.727  1.00 89.69           C  
ATOM   2540  CG2 VAL A 324     -10.695   1.394  12.875  1.00 89.69           C  
ATOM   2541  N   LYS A 325      -7.562  -1.991  13.469  1.00 88.06           N  
ATOM   2542  CA  LYS A 325      -7.062  -3.303  13.867  1.00 88.06           C  
ATOM   2543  C   LYS A 325      -7.824  -3.838  15.078  1.00 88.06           C  
ATOM   2544  CB  LYS A 325      -5.566  -3.236  14.172  1.00 88.06           C  
ATOM   2545  O   LYS A 325      -7.277  -3.902  16.172  1.00 88.06           O  
ATOM   2546  CG  LYS A 325      -4.895  -4.598  14.289  1.00 88.06           C  
ATOM   2547  CD  LYS A 325      -3.391  -4.465  14.492  1.00 88.06           C  
ATOM   2548  CE  LYS A 325      -2.709  -5.824  14.531  1.00 88.06           C  
ATOM   2549  NZ  LYS A 325      -1.235  -5.699  14.742  1.00 88.06           N  
ATOM   2550  N   SER A 326      -9.133  -3.967  14.992  1.00 86.94           N  
ATOM   2551  CA  SER A 326     -10.047  -4.477  16.000  1.00 86.94           C  
ATOM   2552  C   SER A 326     -11.008  -5.500  15.414  1.00 86.94           C  
ATOM   2553  CB  SER A 326     -10.828  -3.332  16.641  1.00 86.94           C  
ATOM   2554  O   SER A 326     -11.289  -5.477  14.219  1.00 86.94           O  
ATOM   2555  OG  SER A 326     -11.578  -3.795  17.750  1.00 86.94           O  
ATOM   2556  N   THR A 327     -11.352  -6.438  16.281  1.00 84.25           N  
ATOM   2557  CA  THR A 327     -12.242  -7.504  15.828  1.00 84.25           C  
ATOM   2558  C   THR A 327     -13.703  -7.082  15.945  1.00 84.25           C  
ATOM   2559  CB  THR A 327     -12.008  -8.797  16.625  1.00 84.25           C  
ATOM   2560  O   THR A 327     -14.555  -7.559  15.195  1.00 84.25           O  
ATOM   2561  CG2 THR A 327     -10.617  -9.367  16.375  1.00 84.25           C  
ATOM   2562  OG1 THR A 327     -12.141  -8.516  18.031  1.00 84.25           O  
ATOM   2563  N   LYS A 328     -13.898  -6.125  16.828  1.00 84.50           N  
ATOM   2564  CA  LYS A 328     -15.258  -5.625  17.031  1.00 84.50           C  
ATOM   2565  C   LYS A 328     -15.242  -4.176  17.516  1.00 84.50           C  
ATOM   2566  CB  LYS A 328     -16.016  -6.504  18.031  1.00 84.50           C  
ATOM   2567  O   LYS A 328     -14.406  -3.801  18.328  1.00 84.50           O  
ATOM   2568  CG  LYS A 328     -16.234  -7.934  17.547  1.00 84.50           C  
ATOM   2569  CD  LYS A 328     -17.000  -8.750  18.578  1.00 84.50           C  
ATOM   2570  CE  LYS A 328     -17.188 -10.195  18.109  1.00 84.50           C  
ATOM   2571  NZ  LYS A 328     -17.953 -11.000  19.109  1.00 84.50           N  
ATOM   2572  N   LEU A 329     -16.062  -3.398  16.906  1.00 87.88           N  
ATOM   2573  CA  LEU A 329     -16.312  -2.023  17.328  1.00 87.88           C  
ATOM   2574  C   LEU A 329     -17.812  -1.747  17.391  1.00 87.88           C  
ATOM   2575  CB  LEU A 329     -15.648  -1.039  16.359  1.00 87.88           C  
ATOM   2576  O   LEU A 329     -18.422  -1.320  16.406  1.00 87.88           O  
ATOM   2577  CG  LEU A 329     -15.383   0.364  16.906  1.00 87.88           C  
ATOM   2578  CD1 LEU A 329     -14.312   0.314  18.000  1.00 87.88           C  
ATOM   2579  CD2 LEU A 329     -14.961   1.305  15.789  1.00 87.88           C  
ATOM   2580  N   ARG A 330     -18.391  -2.018  18.609  1.00 89.06           N  
ATOM   2581  CA  ARG A 330     -19.844  -1.965  18.750  1.00 89.06           C  
ATOM   2582  C   ARG A 330     -20.281  -0.634  19.359  1.00 89.06           C  
ATOM   2583  CB  ARG A 330     -20.328  -3.123  19.625  1.00 89.06           C  
ATOM   2584  O   ARG A 330     -19.703  -0.179  20.359  1.00 89.06           O  
ATOM   2585  CG  ARG A 330     -20.266  -4.480  18.953  1.00 89.06           C  
ATOM   2586  CD  ARG A 330     -21.109  -5.516  19.672  1.00 89.06           C  
ATOM   2587  NE  ARG A 330     -21.219  -6.754  18.906  1.00 89.06           N  
ATOM   2588  NH1 ARG A 330     -22.938  -7.637  20.156  1.00 89.06           N  
ATOM   2589  NH2 ARG A 330     -22.078  -8.820  18.391  1.00 89.06           N  
ATOM   2590  CZ  ARG A 330     -22.078  -7.734  19.156  1.00 89.06           C  
ATOM   2591  N   MET A 331     -21.250  -0.142  18.750  1.00 85.00           N  
ATOM   2592  CA  MET A 331     -21.844   1.098  19.250  1.00 85.00           C  
ATOM   2593  C   MET A 331     -23.250   0.856  19.766  1.00 85.00           C  
ATOM   2594  CB  MET A 331     -21.859   2.162  18.141  1.00 85.00           C  
ATOM   2595  O   MET A 331     -24.062   0.197  19.109  1.00 85.00           O  
ATOM   2596  CG  MET A 331     -22.375   3.516  18.609  1.00 85.00           C  
ATOM   2597  SD  MET A 331     -22.438   4.750  17.266  1.00 85.00           S  
ATOM   2598  CE  MET A 331     -20.672   5.172  17.125  1.00 85.00           C  
ATOM   2599  N   ALA A 332     -23.422   1.344  20.953  1.00 79.56           N  
ATOM   2600  CA  ALA A 332     -24.734   1.178  21.578  1.00 79.56           C  
ATOM   2601  C   ALA A 332     -25.766   2.062  20.906  1.00 79.56           C  
ATOM   2602  CB  ALA A 332     -24.656   1.494  23.078  1.00 79.56           C  
ATOM   2603  O   ALA A 332     -25.562   3.266  20.734  1.00 79.56           O  
ATOM   2604  N   THR A 333     -26.828   1.442  20.328  1.00 69.94           N  
ATOM   2605  CA  THR A 333     -27.938   2.182  19.734  1.00 69.94           C  
ATOM   2606  C   THR A 333     -29.172   2.072  20.594  1.00 69.94           C  
ATOM   2607  CB  THR A 333     -28.250   1.672  18.312  1.00 69.94           C  
ATOM   2608  O   THR A 333     -30.172   2.752  20.359  1.00 69.94           O  
ATOM   2609  CG2 THR A 333     -27.062   1.901  17.375  1.00 69.94           C  
ATOM   2610  OG1 THR A 333     -28.531   0.269  18.359  1.00 69.94           O  
ATOM   2611  N   GLY A 334     -28.984   1.294  21.609  1.00 64.62           N  
ATOM   2612  CA  GLY A 334     -30.047   1.052  22.562  1.00 64.62           C  
ATOM   2613  C   GLY A 334     -29.641   1.342  24.000  1.00 64.62           C  
ATOM   2614  O   GLY A 334     -28.578   1.916  24.234  1.00 64.62           O  
ATOM   2615  N   LEU A 335     -30.484   1.067  25.000  1.00 66.50           N  
ATOM   2616  CA  LEU A 335     -30.250   1.376  26.406  1.00 66.50           C  
ATOM   2617  C   LEU A 335     -29.547   0.219  27.109  1.00 66.50           C  
ATOM   2618  CB  LEU A 335     -31.578   1.686  27.109  1.00 66.50           C  
ATOM   2619  O   LEU A 335     -29.422  -0.868  26.547  1.00 66.50           O  
ATOM   2620  CG  LEU A 335     -32.438   2.799  26.500  1.00 66.50           C  
ATOM   2621  CD1 LEU A 335     -33.812   2.801  27.109  1.00 66.50           C  
ATOM   2622  CD2 LEU A 335     -31.750   4.152  26.688  1.00 66.50           C  
ATOM   2623  N   ARG A 336     -29.125   0.517  28.219  1.00 68.56           N  
ATOM   2624  CA  ARG A 336     -28.562  -0.544  29.062  1.00 68.56           C  
ATOM   2625  C   ARG A 336     -29.609  -1.619  29.328  1.00 68.56           C  
ATOM   2626  CB  ARG A 336     -28.047   0.029  30.375  1.00 68.56           C  
ATOM   2627  O   ARG A 336     -30.766  -1.308  29.625  1.00 68.56           O  
ATOM   2628  CG  ARG A 336     -26.734   0.799  30.234  1.00 68.56           C  
ATOM   2629  CD  ARG A 336     -26.188   1.238  31.578  1.00 68.56           C  
ATOM   2630  NE  ARG A 336     -24.891   1.882  31.453  1.00 68.56           N  
ATOM   2631  NH1 ARG A 336     -24.656   2.332  33.719  1.00 68.56           N  
ATOM   2632  NH2 ARG A 336     -23.016   2.949  32.250  1.00 68.56           N  
ATOM   2633  CZ  ARG A 336     -24.188   2.387  32.469  1.00 68.56           C  
ATOM   2634  N   ASN A 337     -29.250  -2.910  29.031  1.00 66.62           N  
ATOM   2635  CA  ASN A 337     -30.156  -4.039  29.172  1.00 66.62           C  
ATOM   2636  C   ASN A 337     -30.031  -4.691  30.547  1.00 66.62           C  
ATOM   2637  CB  ASN A 337     -29.906  -5.074  28.078  1.00 66.62           C  
ATOM   2638  O   ASN A 337     -28.906  -4.898  31.047  1.00 66.62           O  
ATOM   2639  CG  ASN A 337     -30.984  -6.152  28.047  1.00 66.62           C  
ATOM   2640  ND2 ASN A 337     -30.656  -7.289  27.438  1.00 66.62           N  
ATOM   2641  OD1 ASN A 337     -32.094  -5.965  28.547  1.00 66.62           O  
ATOM   2642  N   ILE A 338     -31.000  -4.848  31.188  1.00 58.00           N  
ATOM   2643  CA  ILE A 338     -31.062  -5.676  32.406  1.00 58.00           C  
ATOM   2644  C   ILE A 338     -31.672  -7.027  32.062  1.00 58.00           C  
ATOM   2645  CB  ILE A 338     -31.859  -4.984  33.500  1.00 58.00           C  
ATOM   2646  O   ILE A 338     -32.812  -7.098  31.547  1.00 58.00           O  
ATOM   2647  CG1 ILE A 338     -31.266  -3.604  33.812  1.00 58.00           C  
ATOM   2648  CG2 ILE A 338     -31.906  -5.859  34.781  1.00 58.00           C  
ATOM   2649  CD1 ILE A 338     -32.156  -2.734  34.719  1.00 58.00           C  
ATOM   2650  N   PRO A 339     -30.828  -8.125  31.938  1.00 49.22           N  
ATOM   2651  CA  PRO A 339     -31.344  -9.430  31.516  1.00 49.22           C  
ATOM   2652  C   PRO A 339     -32.688  -9.789  32.156  1.00 49.22           C  
ATOM   2653  CB  PRO A 339     -30.234 -10.398  31.953  1.00 49.22           C  
ATOM   2654  O   PRO A 339     -32.875  -9.484  33.344  1.00 49.22           O  
ATOM   2655  CG  PRO A 339     -29.203  -9.523  32.625  1.00 49.22           C  
ATOM   2656  CD  PRO A 339     -29.734  -8.117  32.656  1.00 49.22           C  
ATOM   2657  N   SER A 340     -33.844  -9.969  31.391  1.00 42.12           N  
ATOM   2658  CA  SER A 340     -35.125 -10.570  31.812  1.00 42.12           C  
ATOM   2659  C   SER A 340     -34.875 -11.930  32.469  1.00 42.12           C  
ATOM   2660  CB  SER A 340     -36.062 -10.719  30.625  1.00 42.12           C  
ATOM   2661  O   SER A 340     -34.156 -12.766  31.938  1.00 42.12           O  
ATOM   2662  OG  SER A 340     -35.656 -11.797  29.797  1.00 42.12           O  
ATOM   2663  N   ILE A 341     -34.156 -12.109  33.562  1.00 37.19           N  
ATOM   2664  CA  ILE A 341     -34.000 -13.430  34.156  1.00 37.19           C  
ATOM   2665  C   ILE A 341     -35.250 -14.258  33.938  1.00 37.19           C  
ATOM   2666  CB  ILE A 341     -33.656 -13.336  35.656  1.00 37.19           C  
ATOM   2667  O   ILE A 341     -36.375 -13.805  34.250  1.00 37.19           O  
ATOM   2668  CG1 ILE A 341     -32.438 -12.445  35.875  1.00 37.19           C  
ATOM   2669  CG2 ILE A 341     -33.438 -14.727  36.250  1.00 37.19           C  
ATOM   2670  CD1 ILE A 341     -32.156 -12.086  37.344  1.00 37.19           C  
ATOM   2671  N   GLN A 342     -35.375 -15.164  32.875  1.00 32.38           N  
ATOM   2672  CA  GLN A 342     -36.000 -16.469  32.719  1.00 32.38           C  
ATOM   2673  C   GLN A 342     -36.125 -17.203  34.062  1.00 32.38           C  
ATOM   2674  CB  GLN A 342     -35.219 -17.328  31.734  1.00 32.38           C  
ATOM   2675  O   GLN A 342     -35.250 -17.125  34.906  1.00 32.38           O  
ATOM   2676  CG  GLN A 342     -35.719 -17.250  30.297  1.00 32.38           C  
ATOM   2677  CD  GLN A 342     -34.969 -18.172  29.359  1.00 32.38           C  
ATOM   2678  NE2 GLN A 342     -35.188 -17.984  28.062  1.00 32.38           N  
ATOM   2679  OE1 GLN A 342     -34.188 -19.016  29.797  1.00 32.38           O  
ATOM   2680  N   SER A 343     -37.344 -17.125  34.781  1.00 29.31           N  
ATOM   2681  CA  SER A 343     -37.938 -17.938  35.844  1.00 29.31           C  
ATOM   2682  C   SER A 343     -36.906 -18.859  36.469  1.00 29.31           C  
ATOM   2683  CB  SER A 343     -39.094 -18.766  35.281  1.00 29.31           C  
ATOM   2684  O   SER A 343     -36.344 -19.734  35.812  1.00 29.31           O  
ATOM   2685  OG  SER A 343     -38.656 -19.672  34.281  1.00 29.31           O  
ATOM   2686  N   ARG A 344     -35.844 -18.312  37.188  1.00 31.02           N  
ATOM   2687  CA  ARG A 344     -35.062 -19.203  38.031  1.00 31.02           C  
ATOM   2688  C   ARG A 344     -35.938 -19.891  39.062  1.00 31.02           C  
ATOM   2689  CB  ARG A 344     -33.938 -18.438  38.750  1.00 31.02           C  
ATOM   2690  O   ARG A 344     -36.688 -19.234  39.781  1.00 31.02           O  
ATOM   2691  CG  ARG A 344     -32.844 -17.969  37.812  1.00 31.02           C  
ATOM   2692  CD  ARG A 344     -31.562 -17.656  38.562  1.00 31.02           C  
ATOM   2693  NE  ARG A 344     -30.406 -17.578  37.688  1.00 31.02           N  
ATOM   2694  NH1 ARG A 344     -28.953 -16.734  39.250  1.00 31.02           N  
ATOM   2695  NH2 ARG A 344     -28.219 -17.141  37.125  1.00 31.02           N  
ATOM   2696  CZ  ARG A 344     -29.203 -17.156  38.031  1.00 31.02           C  
ATOM   2697  N   GLY A 345     -36.688 -20.906  38.625  1.00 35.00           N  
ATOM   2698  CA  GLY A 345     -37.188 -22.156  39.188  1.00 35.00           C  
ATOM   2699  C   GLY A 345     -36.562 -22.516  40.531  1.00 35.00           C  
ATOM   2700  O   GLY A 345     -35.594 -21.875  40.938  1.00 35.00           O  
ATOM   2701  N   LEU A 346     -37.281 -22.766  41.562  1.00 36.91           N  
ATOM   2702  CA  LEU A 346     -37.344 -23.422  42.875  1.00 36.91           C  
ATOM   2703  C   LEU A 346     -35.969 -23.578  43.469  1.00 36.91           C  
ATOM   2704  CB  LEU A 346     -38.031 -24.797  42.750  1.00 36.91           C  
ATOM   2705  O   LEU A 346     -35.781 -23.422  44.688  1.00 36.91           O  
ATOM   2706  CG  LEU A 346     -38.312 -25.516  44.062  1.00 36.91           C  
ATOM   2707  CD1 LEU A 346     -39.438 -24.844  44.812  1.00 36.91           C  
ATOM   2708  CD2 LEU A 346     -38.625 -26.984  43.812  1.00 36.91           C  
ATOM   2709  N   PHE A 347     -34.812 -23.250  42.688  1.00 29.81           N  
ATOM   2710  CA  PHE A 347     -33.469 -23.453  43.219  1.00 29.81           C  
ATOM   2711  C   PHE A 347     -32.781 -22.125  43.438  1.00 29.81           C  
ATOM   2712  CB  PHE A 347     -32.625 -24.344  42.312  1.00 29.81           C  
ATOM   2713  O   PHE A 347     -31.969 -21.969  44.375  1.00 29.81           O  
ATOM   2714  CG  PHE A 347     -32.938 -25.812  42.438  1.00 29.81           C  
ATOM   2715  CD1 PHE A 347     -32.438 -26.547  43.500  1.00 29.81           C  
ATOM   2716  CD2 PHE A 347     -33.750 -26.453  41.531  1.00 29.81           C  
ATOM   2717  CE1 PHE A 347     -32.719 -27.906  43.625  1.00 29.81           C  
ATOM   2718  CE2 PHE A 347     -34.031 -27.812  41.656  1.00 29.81           C  
ATOM   2719  CZ  PHE A 347     -33.531 -28.531  42.688  1.00 29.81           C  
ATOM   2720  N   GLY A 348     -33.344 -20.938  42.969  1.00 33.53           N  
ATOM   2721  CA  GLY A 348     -33.031 -19.547  43.219  1.00 33.53           C  
ATOM   2722  C   GLY A 348     -33.719 -18.984  44.438  1.00 33.53           C  
ATOM   2723  O   GLY A 348     -33.188 -18.156  45.156  1.00 33.53           O  
ATOM   2724  N   ALA A 349     -34.812 -19.578  44.906  1.00 31.33           N  
ATOM   2725  CA  ALA A 349     -35.562 -19.312  46.125  1.00 31.33           C  
ATOM   2726  C   ALA A 349     -34.938 -20.000  47.344  1.00 31.33           C  
ATOM   2727  CB  ALA A 349     -37.000 -19.781  45.969  1.00 31.33           C  
ATOM   2728  O   ALA A 349     -34.906 -19.438  48.438  1.00 31.33           O  
ATOM   2729  N   ILE A 350     -34.125 -20.969  46.969  1.00 33.03           N  
ATOM   2730  CA  ILE A 350     -33.469 -21.719  48.062  1.00 33.03           C  
ATOM   2731  C   ILE A 350     -32.094 -21.125  48.344  1.00 33.03           C  
ATOM   2732  CB  ILE A 350     -33.344 -23.219  47.719  1.00 33.03           C  
ATOM   2733  O   ILE A 350     -31.719 -20.984  49.531  1.00 33.03           O  
ATOM   2734  CG1 ILE A 350     -34.750 -23.859  47.562  1.00 33.03           C  
ATOM   2735  CG2 ILE A 350     -32.500 -23.953  48.750  1.00 33.03           C  
ATOM   2736  CD1 ILE A 350     -34.719 -25.297  47.094  1.00 33.03           C  
ATOM   2737  N   ALA A 351     -31.453 -20.484  47.406  1.00 30.53           N  
ATOM   2738  CA  ALA A 351     -30.172 -19.828  47.562  1.00 30.53           C  
ATOM   2739  C   ALA A 351     -30.344 -18.391  48.031  1.00 30.53           C  
ATOM   2740  CB  ALA A 351     -29.391 -19.875  46.250  1.00 30.53           C  
ATOM   2741  O   ALA A 351     -29.547 -17.875  48.812  1.00 30.53           O  
ATOM   2742  N   GLY A 352     -31.375 -17.750  47.875  1.00 35.16           N  
ATOM   2743  CA  GLY A 352     -31.828 -16.453  48.312  1.00 35.16           C  
ATOM   2744  C   GLY A 352     -32.438 -16.453  49.688  1.00 35.16           C  
ATOM   2745  O   GLY A 352     -32.281 -15.492  50.469  1.00 35.16           O  
ATOM   2746  N   PHE A 353     -32.875 -17.547  50.156  1.00 31.27           N  
ATOM   2747  CA  PHE A 353     -33.344 -17.781  51.500  1.00 31.27           C  
ATOM   2748  C   PHE A 353     -32.188 -18.078  52.438  1.00 31.27           C  
ATOM   2749  CB  PHE A 353     -34.344 -18.953  51.531  1.00 31.27           C  
ATOM   2750  O   PHE A 353     -32.188 -17.609  53.594  1.00 31.27           O  
ATOM   2751  CG  PHE A 353     -35.031 -19.125  52.875  1.00 31.27           C  
ATOM   2752  CD1 PHE A 353     -34.625 -20.125  53.750  1.00 31.27           C  
ATOM   2753  CD2 PHE A 353     -36.094 -18.297  53.250  1.00 31.27           C  
ATOM   2754  CE1 PHE A 353     -35.250 -20.297  54.969  1.00 31.27           C  
ATOM   2755  CE2 PHE A 353     -36.719 -18.469  54.469  1.00 31.27           C  
ATOM   2756  CZ  PHE A 353     -36.312 -19.469  55.344  1.00 31.27           C  
ATOM   2757  N   LEU A 354     -31.094 -18.500  51.938  1.00 31.78           N  
ATOM   2758  CA  LEU A 354     -29.922 -18.844  52.719  1.00 31.78           C  
ATOM   2759  C   LEU A 354     -28.984 -17.656  52.875  1.00 31.78           C  
ATOM   2760  CB  LEU A 354     -29.172 -20.031  52.094  1.00 31.78           C  
ATOM   2761  O   LEU A 354     -28.375 -17.453  53.938  1.00 31.78           O  
ATOM   2762  CG  LEU A 354     -29.672 -21.422  52.469  1.00 31.78           C  
ATOM   2763  CD1 LEU A 354     -29.250 -22.438  51.406  1.00 31.78           C  
ATOM   2764  CD2 LEU A 354     -29.141 -21.844  53.844  1.00 31.78           C  
ATOM   2765  N   GLU A 355     -29.109 -16.625  52.000  1.00 35.09           N  
ATOM   2766  CA  GLU A 355     -28.203 -15.484  51.969  1.00 35.09           C  
ATOM   2767  C   GLU A 355     -28.906 -14.195  52.344  1.00 35.09           C  
ATOM   2768  CB  GLU A 355     -27.594 -15.344  50.562  1.00 35.09           C  
ATOM   2769  O   GLU A 355     -28.297 -13.297  52.938  1.00 35.09           O  
ATOM   2770  CG  GLU A 355     -26.375 -16.234  50.312  1.00 35.09           C  
ATOM   2771  CD  GLU A 355     -25.859 -16.172  48.906  1.00 35.09           C  
ATOM   2772  OE1 GLU A 355     -24.922 -16.922  48.562  1.00 35.09           O  
ATOM   2773  OE2 GLU A 355     -26.391 -15.352  48.094  1.00 35.09           O  
ATOM   2774  N   GLY A 356     -30.266 -14.250  52.688  1.00 33.69           N  
ATOM   2775  CA  GLY A 356     -30.844 -12.953  52.969  1.00 33.69           C  
ATOM   2776  C   GLY A 356     -32.281 -13.055  53.469  1.00 33.69           C  
ATOM   2777  O   GLY A 356     -32.969 -12.039  53.594  1.00 33.69           O  
ATOM   2778  N   GLY A 357     -32.656 -14.344  54.062  1.00 31.73           N  
ATOM   2779  CA  GLY A 357     -33.969 -14.594  54.625  1.00 31.73           C  
ATOM   2780  C   GLY A 357     -35.094 -14.266  53.688  1.00 31.73           C  
ATOM   2781  O   GLY A 357     -34.906 -14.227  52.469  1.00 31.73           O  
ATOM   2782  N   TRP A 358     -36.469 -13.898  53.969  1.00 34.44           N  
ATOM   2783  CA  TRP A 358     -37.750 -13.727  53.281  1.00 34.44           C  
ATOM   2784  C   TRP A 358     -37.594 -12.711  52.156  1.00 34.44           C  
ATOM   2785  CB  TRP A 358     -38.844 -13.281  54.250  1.00 34.44           C  
ATOM   2786  O   TRP A 358     -38.188 -12.891  51.094  1.00 34.44           O  
ATOM   2787  CG  TRP A 358     -39.844 -14.344  54.562  1.00 34.44           C  
ATOM   2788  CD1 TRP A 358     -39.938 -15.078  55.719  1.00 34.44           C  
ATOM   2789  CD2 TRP A 358     -40.906 -14.797  53.719  1.00 34.44           C  
ATOM   2790  CE2 TRP A 358     -41.594 -15.805  54.406  1.00 34.44           C  
ATOM   2791  CE3 TRP A 358     -41.312 -14.445  52.406  1.00 34.44           C  
ATOM   2792  NE1 TRP A 358     -41.000 -15.961  55.625  1.00 34.44           N  
ATOM   2793  CH2 TRP A 358     -43.094 -16.109  52.594  1.00 34.44           C  
ATOM   2794  CZ2 TRP A 358     -42.688 -16.469  53.844  1.00 34.44           C  
ATOM   2795  CZ3 TRP A 358     -42.406 -15.102  51.875  1.00 34.44           C  
ATOM   2796  N   THR A 359     -36.656 -11.844  52.188  1.00 32.38           N  
ATOM   2797  CA  THR A 359     -36.250 -10.844  51.219  1.00 32.38           C  
ATOM   2798  C   THR A 359     -35.312 -11.453  50.156  1.00 32.38           C  
ATOM   2799  CB  THR A 359     -35.562  -9.641  51.875  1.00 32.38           C  
ATOM   2800  O   THR A 359     -35.406 -11.102  49.000  1.00 32.38           O  
ATOM   2801  CG2 THR A 359     -36.562  -8.766  52.625  1.00 32.38           C  
ATOM   2802  OG1 THR A 359     -34.594 -10.117  52.812  1.00 32.38           O  
ATOM   2803  N   GLY A 360     -34.594 -12.508  50.594  1.00 37.47           N  
ATOM   2804  CA  GLY A 360     -33.719 -13.305  49.719  1.00 37.47           C  
ATOM   2805  C   GLY A 360     -34.469 -14.375  48.969  1.00 37.47           C  
ATOM   2806  O   GLY A 360     -34.094 -14.688  47.812  1.00 37.47           O  
ATOM   2807  N   MET A 361     -35.719 -14.734  49.469  1.00 37.78           N  
ATOM   2808  CA  MET A 361     -36.656 -15.695  48.906  1.00 37.78           C  
ATOM   2809  C   MET A 361     -37.562 -15.008  47.875  1.00 37.78           C  
ATOM   2810  CB  MET A 361     -37.469 -16.375  49.969  1.00 37.78           C  
ATOM   2811  O   MET A 361     -37.844 -15.555  46.812  1.00 37.78           O  
ATOM   2812  CG  MET A 361     -38.406 -17.469  49.469  1.00 37.78           C  
ATOM   2813  SD  MET A 361     -39.500 -18.156  50.750  1.00 37.78           S  
ATOM   2814  CE  MET A 361     -40.719 -16.828  50.844  1.00 37.78           C  
ATOM   2815  N   ILE A 362     -37.844 -13.773  48.000  1.00 34.28           N  
ATOM   2816  CA  ILE A 362     -38.688 -12.914  47.188  1.00 34.28           C  
ATOM   2817  C   ILE A 362     -37.875 -12.305  46.062  1.00 34.28           C  
ATOM   2818  CB  ILE A 362     -39.344 -11.805  48.062  1.00 34.28           C  
ATOM   2819  O   ILE A 362     -38.375 -12.219  44.906  1.00 34.28           O  
ATOM   2820  CG1 ILE A 362     -40.344 -12.406  49.031  1.00 34.28           C  
ATOM   2821  CG2 ILE A 362     -40.000 -10.758  47.156  1.00 34.28           C  
ATOM   2822  CD1 ILE A 362     -41.781 -11.977  48.781  1.00 34.28           C  
ATOM   2823  N   ASP A 363     -36.656 -12.125  46.281  1.00 33.69           N  
ATOM   2824  CA  ASP A 363     -35.656 -11.672  45.312  1.00 33.69           C  
ATOM   2825  C   ASP A 363     -35.250 -12.797  44.375  1.00 33.69           C  
ATOM   2826  CB  ASP A 363     -34.406 -11.148  46.031  1.00 33.69           C  
ATOM   2827  O   ASP A 363     -34.969 -12.555  43.188  1.00 33.69           O  
ATOM   2828  CG  ASP A 363     -34.625  -9.781  46.688  1.00 33.69           C  
ATOM   2829  OD1 ASP A 363     -35.594  -9.086  46.312  1.00 33.69           O  
ATOM   2830  OD2 ASP A 363     -33.812  -9.398  47.531  1.00 33.69           O  
ATOM   2831  N   GLY A 364     -35.531 -13.945  44.781  1.00 30.11           N  
ATOM   2832  CA  GLY A 364     -35.312 -15.180  44.062  1.00 30.11           C  
ATOM   2833  C   GLY A 364     -36.562 -15.719  43.375  1.00 30.11           C  
ATOM   2834  O   GLY A 364     -36.469 -16.328  42.312  1.00 30.11           O  
ATOM   2835  N   TRP A 365     -37.812 -15.188  43.656  1.00 29.39           N  
ATOM   2836  CA  TRP A 365     -39.125 -15.656  43.250  1.00 29.39           C  
ATOM   2837  C   TRP A 365     -39.812 -14.641  42.344  1.00 29.39           C  
ATOM   2838  CB  TRP A 365     -40.000 -15.938  44.469  1.00 29.39           C  
ATOM   2839  O   TRP A 365     -40.500 -15.016  41.375  1.00 29.39           O  
ATOM   2840  CG  TRP A 365     -41.125 -16.906  44.219  1.00 29.39           C  
ATOM   2841  CD1 TRP A 365     -42.281 -16.656  43.531  1.00 29.39           C  
ATOM   2842  CD2 TRP A 365     -41.188 -18.266  44.625  1.00 29.39           C  
ATOM   2843  CE2 TRP A 365     -42.438 -18.797  44.188  1.00 29.39           C  
ATOM   2844  CE3 TRP A 365     -40.312 -19.109  45.344  1.00 29.39           C  
ATOM   2845  NE1 TRP A 365     -43.094 -17.781  43.531  1.00 29.39           N  
ATOM   2846  CH2 TRP A 365     -41.938 -20.922  45.094  1.00 29.39           C  
ATOM   2847  CZ2 TRP A 365     -42.812 -20.109  44.406  1.00 29.39           C  
ATOM   2848  CZ3 TRP A 365     -40.719 -20.422  45.562  1.00 29.39           C  
ATOM   2849  N   TYR A 366     -39.469 -13.336  42.094  1.00 30.06           N  
ATOM   2850  CA  TYR A 366     -40.312 -12.445  41.281  1.00 30.06           C  
ATOM   2851  C   TYR A 366     -39.469 -11.602  40.344  1.00 30.06           C  
ATOM   2852  CB  TYR A 366     -41.156 -11.531  42.188  1.00 30.06           C  
ATOM   2853  O   TYR A 366     -38.844 -10.617  40.750  1.00 30.06           O  
ATOM   2854  CG  TYR A 366     -42.281 -12.250  42.906  1.00 30.06           C  
ATOM   2855  CD1 TYR A 366     -43.438 -12.609  42.219  1.00 30.06           C  
ATOM   2856  CD2 TYR A 366     -42.188 -12.562  44.250  1.00 30.06           C  
ATOM   2857  CE1 TYR A 366     -44.469 -13.266  42.875  1.00 30.06           C  
ATOM   2858  CE2 TYR A 366     -43.219 -13.219  44.906  1.00 30.06           C  
ATOM   2859  OH  TYR A 366     -45.375 -14.219  44.844  1.00 30.06           O  
ATOM   2860  CZ  TYR A 366     -44.344 -13.562  44.219  1.00 30.06           C  
ATOM   2861  N   GLY A 367     -38.688 -12.133  39.531  1.00 29.67           N  
ATOM   2862  CA  GLY A 367     -38.156 -11.625  38.281  1.00 29.67           C  
ATOM   2863  C   GLY A 367     -39.250 -11.375  37.250  1.00 29.67           C  
ATOM   2864  O   GLY A 367     -40.094 -12.234  37.000  1.00 29.67           O  
ATOM   2865  N   TYR A 368     -40.031 -10.180  37.281  1.00 28.30           N  
ATOM   2866  CA  TYR A 368     -40.906 -10.188  36.125  1.00 28.30           C  
ATOM   2867  C   TYR A 368     -41.156  -8.773  35.594  1.00 28.30           C  
ATOM   2868  CB  TYR A 368     -42.250 -10.852  36.469  1.00 28.30           C  
ATOM   2869  O   TYR A 368     -41.219  -7.824  36.375  1.00 28.30           O  
ATOM   2870  CG  TYR A 368     -42.156 -12.359  36.562  1.00 28.30           C  
ATOM   2871  CD1 TYR A 368     -42.250 -13.141  35.406  1.00 28.30           C  
ATOM   2872  CD2 TYR A 368     -42.031 -13.008  37.781  1.00 28.30           C  
ATOM   2873  CE1 TYR A 368     -42.156 -14.531  35.469  1.00 28.30           C  
ATOM   2874  CE2 TYR A 368     -41.969 -14.391  37.844  1.00 28.30           C  
ATOM   2875  OH  TYR A 368     -41.969 -16.516  36.781  1.00 28.30           O  
ATOM   2876  CZ  TYR A 368     -42.031 -15.141  36.688  1.00 28.30           C  
ATOM   2877  N   HIS A 369     -41.312  -8.578  34.125  1.00 28.92           N  
ATOM   2878  CA  HIS A 369     -42.031  -8.125  32.906  1.00 28.92           C  
ATOM   2879  C   HIS A 369     -43.531  -8.039  33.156  1.00 28.92           C  
ATOM   2880  CB  HIS A 369     -41.719  -9.055  31.734  1.00 28.92           C  
ATOM   2881  O   HIS A 369     -44.094  -8.906  33.812  1.00 28.92           O  
ATOM   2882  CG  HIS A 369     -41.781  -8.375  30.406  1.00 28.92           C  
ATOM   2883  CD2 HIS A 369     -42.312  -8.766  29.234  1.00 28.92           C  
ATOM   2884  ND1 HIS A 369     -41.219  -7.137  30.172  1.00 28.92           N  
ATOM   2885  CE1 HIS A 369     -41.438  -6.793  28.922  1.00 28.92           C  
ATOM   2886  NE2 HIS A 369     -42.094  -7.766  28.328  1.00 28.92           N  
ATOM   2887  N   HIS A 370     -44.250  -6.770  32.750  1.00 31.84           N  
ATOM   2888  CA  HIS A 370     -45.688  -6.840  32.562  1.00 31.84           C  
ATOM   2889  C   HIS A 370     -46.062  -6.539  31.094  1.00 31.84           C  
ATOM   2890  CB  HIS A 370     -46.406  -5.863  33.500  1.00 31.84           C  
ATOM   2891  O   HIS A 370     -45.375  -5.750  30.438  1.00 31.84           O  
ATOM   2892  CG  HIS A 370     -46.250  -4.430  33.094  1.00 31.84           C  
ATOM   2893  CD2 HIS A 370     -47.156  -3.449  32.938  1.00 31.84           C  
ATOM   2894  ND1 HIS A 370     -45.031  -3.863  32.812  1.00 31.84           N  
ATOM   2895  CE1 HIS A 370     -45.188  -2.592  32.469  1.00 31.84           C  
ATOM   2896  NE2 HIS A 370     -46.500  -2.314  32.562  1.00 31.84           N  
ATOM   2897  N   GLN A 371     -47.031  -7.465  30.406  1.00 27.94           N  
ATOM   2898  CA  GLN A 371     -47.812  -7.422  29.172  1.00 27.94           C  
ATOM   2899  C   GLN A 371     -49.281  -7.191  29.453  1.00 27.94           C  
ATOM   2900  CB  GLN A 371     -47.625  -8.719  28.375  1.00 27.94           C  
ATOM   2901  O   GLN A 371     -49.844  -7.836  30.344  1.00 27.94           O  
ATOM   2902  CG  GLN A 371     -46.875  -8.531  27.062  1.00 27.94           C  
ATOM   2903  CD  GLN A 371     -46.594  -9.852  26.359  1.00 27.94           C  
ATOM   2904  NE2 GLN A 371     -45.969  -9.773  25.188  1.00 27.94           N  
ATOM   2905  OE1 GLN A 371     -46.906 -10.922  26.875  1.00 27.94           O  
ATOM   2906  N   ASN A 372     -49.969  -5.895  28.766  1.00 35.22           N  
ATOM   2907  CA  ASN A 372     -51.406  -5.957  28.547  1.00 35.22           C  
ATOM   2908  C   ASN A 372     -51.750  -5.969  27.047  1.00 35.22           C  
ATOM   2909  CB  ASN A 372     -52.125  -4.789  29.234  1.00 35.22           C  
ATOM   2910  O   ASN A 372     -50.844  -5.961  26.219  1.00 35.22           O  
ATOM   2911  CG  ASN A 372     -51.469  -3.457  28.953  1.00 35.22           C  
ATOM   2912  ND2 ASN A 372     -51.969  -2.398  29.562  1.00 35.22           N  
ATOM   2913  OD1 ASN A 372     -50.500  -3.379  28.188  1.00 35.22           O  
ATOM   2914  N   GLU A 373     -52.938  -6.363  26.625  1.00 29.02           N  
ATOM   2915  CA  GLU A 373     -53.625  -6.582  25.359  1.00 29.02           C  
ATOM   2916  C   GLU A 373     -53.594  -5.324  24.500  1.00 29.02           C  
ATOM   2917  CB  GLU A 373     -55.062  -7.035  25.594  1.00 29.02           C  
ATOM   2918  O   GLU A 373     -53.781  -5.398  23.281  1.00 29.02           O  
ATOM   2919  CG  GLU A 373     -55.219  -8.508  25.938  1.00 29.02           C  
ATOM   2920  CD  GLU A 373     -56.656  -8.984  26.000  1.00 29.02           C  
ATOM   2921  OE1 GLU A 373     -56.875 -10.195  26.188  1.00 29.02           O  
ATOM   2922  OE2 GLU A 373     -57.562  -8.133  25.859  1.00 29.02           O  
ATOM   2923  N   GLN A 374     -52.719  -4.379  24.609  1.00 25.52           N  
ATOM   2924  CA  GLN A 374     -52.594  -3.256  23.688  1.00 25.52           C  
ATOM   2925  C   GLN A 374     -51.156  -2.764  23.594  1.00 25.52           C  
ATOM   2926  CB  GLN A 374     -53.531  -2.109  24.094  1.00 25.52           C  
ATOM   2927  O   GLN A 374     -50.844  -1.812  22.875  1.00 25.52           O  
ATOM   2928  CG  GLN A 374     -55.000  -2.400  23.891  1.00 25.52           C  
ATOM   2929  CD  GLN A 374     -55.906  -1.275  24.375  1.00 25.52           C  
ATOM   2930  NE2 GLN A 374     -57.156  -1.297  23.953  1.00 25.52           N  
ATOM   2931  OE1 GLN A 374     -55.469  -0.394  25.109  1.00 25.52           O  
ATOM   2932  N   GLY A 375     -49.969  -3.555  23.875  1.00 31.19           N  
ATOM   2933  CA  GLY A 375     -48.562  -3.314  23.547  1.00 31.19           C  
ATOM   2934  C   GLY A 375     -47.844  -2.426  24.547  1.00 31.19           C  
ATOM   2935  O   GLY A 375     -48.500  -1.704  25.312  1.00 31.19           O  
ATOM   2936  N   SER A 376     -46.312  -2.600  24.797  1.00 32.81           N  
ATOM   2937  CA  SER A 376     -45.375  -1.897  25.688  1.00 32.81           C  
ATOM   2938  C   SER A 376     -44.531  -0.911  24.922  1.00 32.81           C  
ATOM   2939  CB  SER A 376     -44.500  -2.893  26.438  1.00 32.81           C  
ATOM   2940  O   SER A 376     -44.094  -1.191  23.797  1.00 32.81           O  
ATOM   2941  OG  SER A 376     -43.594  -3.510  25.562  1.00 32.81           O  
ATOM   2942  N   GLY A 377     -44.406   0.483  25.125  1.00 29.16           N  
ATOM   2943  CA  GLY A 377     -43.875   1.779  24.734  1.00 29.16           C  
ATOM   2944  C   GLY A 377     -42.406   1.975  25.156  1.00 29.16           C  
ATOM   2945  O   GLY A 377     -42.000   1.458  26.188  1.00 29.16           O  
ATOM   2946  N   TYR A 378     -41.344   2.828  24.359  1.00 31.55           N  
ATOM   2947  CA  TYR A 378     -40.688   3.477  23.234  1.00 31.55           C  
ATOM   2948  C   TYR A 378     -39.188   3.518  23.438  1.00 31.55           C  
ATOM   2949  CB  TYR A 378     -41.219   4.898  23.047  1.00 31.55           C  
ATOM   2950  O   TYR A 378     -38.688   3.846  24.531  1.00 31.55           O  
ATOM   2951  CG  TYR A 378     -42.562   4.949  22.359  1.00 31.55           C  
ATOM   2952  CD1 TYR A 378     -42.656   4.977  20.969  1.00 31.55           C  
ATOM   2953  CD2 TYR A 378     -43.750   4.969  23.094  1.00 31.55           C  
ATOM   2954  CE1 TYR A 378     -43.906   5.023  20.328  1.00 31.55           C  
ATOM   2955  CE2 TYR A 378     -45.000   5.020  22.469  1.00 31.55           C  
ATOM   2956  OH  TYR A 378     -46.281   5.094  20.469  1.00 31.55           O  
ATOM   2957  CZ  TYR A 378     -45.062   5.047  21.094  1.00 31.55           C  
ATOM   2958  N   ALA A 379     -38.312   2.990  22.484  1.00 32.62           N  
ATOM   2959  CA  ALA A 379     -37.000   3.068  21.875  1.00 32.62           C  
ATOM   2960  C   ALA A 379     -36.562   4.520  21.672  1.00 32.62           C  
ATOM   2961  CB  ALA A 379     -36.969   2.316  20.547  1.00 32.62           C  
ATOM   2962  O   ALA A 379     -37.406   5.410  21.562  1.00 32.62           O  
ATOM   2963  N   ALA A 380     -35.438   5.012  22.078  1.00 32.28           N  
ATOM   2964  CA  ALA A 380     -34.750   6.172  21.500  1.00 32.28           C  
ATOM   2965  C   ALA A 380     -35.156   6.352  20.031  1.00 32.28           C  
ATOM   2966  CB  ALA A 380     -33.250   6.027  21.625  1.00 32.28           C  
ATOM   2967  O   ALA A 380     -35.344   5.375  19.312  1.00 32.28           O  
ATOM   2968  N   ASP A 381     -35.844   7.387  19.625  1.00 33.50           N  
ATOM   2969  CA  ASP A 381     -36.312   7.809  18.312  1.00 33.50           C  
ATOM   2970  C   ASP A 381     -35.281   7.508  17.234  1.00 33.50           C  
ATOM   2971  CB  ASP A 381     -36.656   9.297  18.312  1.00 33.50           C  
ATOM   2972  O   ASP A 381     -34.094   7.660  17.453  1.00 33.50           O  
ATOM   2973  CG  ASP A 381     -35.750  10.117  17.406  1.00 33.50           C  
ATOM   2974  OD1 ASP A 381     -35.375   9.609  16.328  1.00 33.50           O  
ATOM   2975  OD2 ASP A 381     -35.438  11.266  17.766  1.00 33.50           O  
ATOM   2976  N   GLN A 382     -35.344   6.422  16.281  1.00 36.72           N  
ATOM   2977  CA  GLN A 382     -34.656   6.055  15.070  1.00 36.72           C  
ATOM   2978  C   GLN A 382     -33.906   7.254  14.492  1.00 36.72           C  
ATOM   2979  CB  GLN A 382     -35.625   5.492  14.031  1.00 36.72           C  
ATOM   2980  O   GLN A 382     -32.750   7.113  14.023  1.00 36.72           O  
ATOM   2981  CG  GLN A 382     -34.938   4.836  12.836  1.00 36.72           C  
ATOM   2982  CD  GLN A 382     -35.906   4.242  11.852  1.00 36.72           C  
ATOM   2983  NE2 GLN A 382     -35.406   3.504  10.875  1.00 36.72           N  
ATOM   2984  OE1 GLN A 382     -37.125   4.445  11.961  1.00 36.72           O  
ATOM   2985  N   LYS A 383     -34.375   8.492  14.719  1.00 40.66           N  
ATOM   2986  CA  LYS A 383     -33.812   9.719  14.156  1.00 40.66           C  
ATOM   2987  C   LYS A 383     -32.625  10.219  14.984  1.00 40.66           C  
ATOM   2988  CB  LYS A 383     -34.906  10.805  14.086  1.00 40.66           C  
ATOM   2989  O   LYS A 383     -31.609  10.633  14.430  1.00 40.66           O  
ATOM   2990  CG  LYS A 383     -34.500  12.016  13.258  1.00 40.66           C  
ATOM   2991  CD  LYS A 383     -35.656  13.000  13.102  1.00 40.66           C  
ATOM   2992  CE  LYS A 383     -35.250  14.227  12.297  1.00 40.66           C  
ATOM   2993  NZ  LYS A 383     -36.375  15.188  12.141  1.00 40.66           N  
ATOM   2994  N   SER A 384     -32.656  10.102  16.297  1.00 37.59           N  
ATOM   2995  CA  SER A 384     -31.578  10.508  17.203  1.00 37.59           C  
ATOM   2996  C   SER A 384     -30.422   9.523  17.172  1.00 37.59           C  
ATOM   2997  CB  SER A 384     -32.125  10.633  18.625  1.00 37.59           C  
ATOM   2998  O   SER A 384     -29.250   9.930  17.203  1.00 37.59           O  
ATOM   2999  OG  SER A 384     -31.094  11.062  19.516  1.00 37.59           O  
ATOM   3000  N   THR A 385     -30.688   8.336  16.891  1.00 39.31           N  
ATOM   3001  CA  THR A 385     -29.734   7.238  16.703  1.00 39.31           C  
ATOM   3002  C   THR A 385     -29.047   7.336  15.344  1.00 39.31           C  
ATOM   3003  CB  THR A 385     -30.453   5.875  16.828  1.00 39.31           C  
ATOM   3004  O   THR A 385     -27.844   7.148  15.242  1.00 39.31           O  
ATOM   3005  CG2 THR A 385     -29.438   4.730  16.781  1.00 39.31           C  
ATOM   3006  OG1 THR A 385     -31.156   5.820  18.078  1.00 39.31           O  
ATOM   3007  N   GLN A 386     -29.656   7.688  14.344  1.00 42.19           N  
ATOM   3008  CA  GLN A 386     -29.094   7.926  13.016  1.00 42.19           C  
ATOM   3009  C   GLN A 386     -28.281   9.211  12.992  1.00 42.19           C  
ATOM   3010  CB  GLN A 386     -30.203   7.988  11.969  1.00 42.19           C  
ATOM   3011  O   GLN A 386     -27.250   9.289  12.312  1.00 42.19           O  
ATOM   3012  CG  GLN A 386     -29.703   7.902  10.539  1.00 42.19           C  
ATOM   3013  CD  GLN A 386     -28.938   6.625  10.258  1.00 42.19           C  
ATOM   3014  NE2 GLN A 386     -27.750   6.758   9.703  1.00 42.19           N  
ATOM   3015  OE1 GLN A 386     -29.422   5.523  10.539  1.00 42.19           O  
ATOM   3016  N   ASN A 387     -28.641  10.219  13.805  1.00 52.59           N  
ATOM   3017  CA  ASN A 387     -27.906  11.469  13.938  1.00 52.59           C  
ATOM   3018  C   ASN A 387     -26.578  11.258  14.656  1.00 52.59           C  
ATOM   3019  CB  ASN A 387     -28.750  12.516  14.672  1.00 52.59           C  
ATOM   3020  O   ASN A 387     -25.562  11.875  14.305  1.00 52.59           O  
ATOM   3021  CG  ASN A 387     -29.844  13.102  13.797  1.00 52.59           C  
ATOM   3022  ND2 ASN A 387     -30.797  13.773  14.422  1.00 52.59           N  
ATOM   3023  OD1 ASN A 387     -29.828  12.945  12.578  1.00 52.59           O  
ATOM   3024  N   ALA A 388     -26.609  10.359  15.664  1.00 45.38           N  
ATOM   3025  CA  ALA A 388     -25.391   9.984  16.375  1.00 45.38           C  
ATOM   3026  C   ALA A 388     -24.453   9.180  15.492  1.00 45.38           C  
ATOM   3027  CB  ALA A 388     -25.734   9.195  17.641  1.00 45.38           C  
ATOM   3028  O   ALA A 388     -23.234   9.398  15.492  1.00 45.38           O  
ATOM   3029  N   ILE A 389     -24.969   8.258  14.664  1.00 51.25           N  
ATOM   3030  CA  ILE A 389     -24.203   7.461  13.703  1.00 51.25           C  
ATOM   3031  C   ILE A 389     -23.641   8.367  12.617  1.00 51.25           C  
ATOM   3032  CB  ILE A 389     -25.094   6.355  13.078  1.00 51.25           C  
ATOM   3033  O   ILE A 389     -22.469   8.258  12.258  1.00 51.25           O  
ATOM   3034  CG1 ILE A 389     -25.484   5.320  14.133  1.00 51.25           C  
ATOM   3035  CG2 ILE A 389     -24.359   5.691  11.906  1.00 51.25           C  
ATOM   3036  CD1 ILE A 389     -26.453   4.262  13.633  1.00 51.25           C  
ATOM   3037  N   ASP A 390     -24.438   9.273  12.141  1.00 53.88           N  
ATOM   3038  CA  ASP A 390     -24.031  10.227  11.117  1.00 53.88           C  
ATOM   3039  C   ASP A 390     -22.984  11.203  11.656  1.00 53.88           C  
ATOM   3040  CB  ASP A 390     -25.250  11.000  10.586  1.00 53.88           C  
ATOM   3041  O   ASP A 390     -22.062  11.594  10.938  1.00 53.88           O  
ATOM   3042  CG  ASP A 390     -26.156  10.156   9.711  1.00 53.88           C  
ATOM   3043  OD1 ASP A 390     -25.719   9.078   9.258  1.00 53.88           O  
ATOM   3044  OD2 ASP A 390     -27.297  10.578   9.469  1.00 53.88           O  
ATOM   3045  N   GLY A 391     -23.172  11.695  12.984  1.00 54.81           N  
ATOM   3046  CA  GLY A 391     -22.203  12.555  13.641  1.00 54.81           C  
ATOM   3047  C   GLY A 391     -20.828  11.914  13.758  1.00 54.81           C  
ATOM   3048  O   GLY A 391     -19.812  12.578  13.523  1.00 54.81           O  
ATOM   3049  N   ILE A 392     -20.734  10.633  14.031  1.00 50.00           N  
ATOM   3050  CA  ILE A 392     -19.531   9.828  14.125  1.00 50.00           C  
ATOM   3051  C   ILE A 392     -18.922   9.648  12.734  1.00 50.00           C  
ATOM   3052  CB  ILE A 392     -19.812   8.461  14.781  1.00 50.00           C  
ATOM   3053  O   ILE A 392     -17.719   9.805  12.555  1.00 50.00           O  
ATOM   3054  CG1 ILE A 392     -20.203   8.641  16.250  1.00 50.00           C  
ATOM   3055  CG2 ILE A 392     -18.594   7.543  14.648  1.00 50.00           C  
ATOM   3056  CD1 ILE A 392     -20.672   7.355  16.922  1.00 50.00           C  
ATOM   3057  N   THR A 393     -19.859   9.328  11.828  1.00 50.34           N  
ATOM   3058  CA  THR A 393     -19.422   9.125  10.445  1.00 50.34           C  
ATOM   3059  C   THR A 393     -18.844  10.414   9.867  1.00 50.34           C  
ATOM   3060  CB  THR A 393     -20.594   8.648   9.562  1.00 50.34           C  
ATOM   3061  O   THR A 393     -17.781  10.398   9.242  1.00 50.34           O  
ATOM   3062  CG2 THR A 393     -20.156   8.453   8.117  1.00 50.34           C  
ATOM   3063  OG1 THR A 393     -21.094   7.406  10.070  1.00 50.34           O  
ATOM   3064  N   ASN A 394     -19.469  11.547  10.109  1.00 55.66           N  
ATOM   3065  CA  ASN A 394     -19.047  12.852   9.617  1.00 55.66           C  
ATOM   3066  C   ASN A 394     -17.766  13.328  10.312  1.00 55.66           C  
ATOM   3067  CB  ASN A 394     -20.156  13.883   9.797  1.00 55.66           C  
ATOM   3068  O   ASN A 394     -16.875  13.875   9.672  1.00 55.66           O  
ATOM   3069  CG  ASN A 394     -21.297  13.680   8.820  1.00 55.66           C  
ATOM   3070  ND2 ASN A 394     -22.469  14.203   9.156  1.00 55.66           N  
ATOM   3071  OD1 ASN A 394     -21.125  13.062   7.766  1.00 55.66           O  
ATOM   3072  N   LYS A 395     -17.688  13.164  11.625  1.00 55.06           N  
ATOM   3073  CA  LYS A 395     -16.500  13.516  12.398  1.00 55.06           C  
ATOM   3074  C   LYS A 395     -15.312  12.633  12.023  1.00 55.06           C  
ATOM   3075  CB  LYS A 395     -16.781  13.398  13.898  1.00 55.06           C  
ATOM   3076  O   LYS A 395     -14.188  13.109  11.906  1.00 55.06           O  
ATOM   3077  CG  LYS A 395     -15.820  14.180  14.773  1.00 55.06           C  
ATOM   3078  CD  LYS A 395     -16.438  14.531  16.125  1.00 55.06           C  
ATOM   3079  CE  LYS A 395     -15.523  15.414  16.953  1.00 55.06           C  
ATOM   3080  NZ  LYS A 395     -15.977  15.508  18.375  1.00 55.06           N  
ATOM   3081  N   VAL A 396     -15.602  11.445  11.766  1.00 51.72           N  
ATOM   3082  CA  VAL A 396     -14.602  10.461  11.352  1.00 51.72           C  
ATOM   3083  C   VAL A 396     -14.109  10.781   9.945  1.00 51.72           C  
ATOM   3084  CB  VAL A 396     -15.172   9.023  11.406  1.00 51.72           C  
ATOM   3085  O   VAL A 396     -12.906  10.734   9.672  1.00 51.72           O  
ATOM   3086  CG1 VAL A 396     -14.211   8.039  10.734  1.00 51.72           C  
ATOM   3087  CG2 VAL A 396     -15.445   8.609  12.844  1.00 51.72           C  
ATOM   3088  N   ASN A 397     -15.133  11.086   9.070  1.00 53.62           N  
ATOM   3089  CA  ASN A 397     -14.789  11.453   7.699  1.00 53.62           C  
ATOM   3090  C   ASN A 397     -13.922  12.711   7.652  1.00 53.62           C  
ATOM   3091  CB  ASN A 397     -16.047  11.648   6.863  1.00 53.62           C  
ATOM   3092  O   ASN A 397     -12.992  12.797   6.848  1.00 53.62           O  
ATOM   3093  CG  ASN A 397     -16.703  10.336   6.469  1.00 53.62           C  
ATOM   3094  ND2 ASN A 397     -17.984  10.383   6.137  1.00 53.62           N  
ATOM   3095  OD1 ASN A 397     -16.047   9.281   6.465  1.00 53.62           O  
ATOM   3096  N   SER A 398     -14.172  13.695   8.547  1.00 56.97           N  
ATOM   3097  CA  SER A 398     -13.406  14.938   8.625  1.00 56.97           C  
ATOM   3098  C   SER A 398     -12.008  14.688   9.188  1.00 56.97           C  
ATOM   3099  CB  SER A 398     -14.133  15.961   9.492  1.00 56.97           C  
ATOM   3100  O   SER A 398     -11.031  15.273   8.711  1.00 56.97           O  
ATOM   3101  OG  SER A 398     -14.141  15.562  10.852  1.00 56.97           O  
ATOM   3102  N   ILE A 399     -11.875  13.898  10.141  1.00 49.84           N  
ATOM   3103  CA  ILE A 399     -10.602  13.531  10.766  1.00 49.84           C  
ATOM   3104  C   ILE A 399      -9.789  12.664   9.805  1.00 49.84           C  
ATOM   3105  CB  ILE A 399     -10.820  12.789  12.102  1.00 49.84           C  
ATOM   3106  O   ILE A 399      -8.570  12.820   9.695  1.00 49.84           O  
ATOM   3107  CG1 ILE A 399     -11.453  13.727  13.133  1.00 49.84           C  
ATOM   3108  CG2 ILE A 399      -9.500  12.219  12.617  1.00 49.84           C  
ATOM   3109  CD1 ILE A 399     -11.867  13.039  14.430  1.00 49.84           C  
ATOM   3110  N   ILE A 400     -10.484  11.828   9.078  1.00 54.31           N  
ATOM   3111  CA  ILE A 400      -9.875  10.930   8.102  1.00 54.31           C  
ATOM   3112  C   ILE A 400      -9.250  11.742   6.969  1.00 54.31           C  
ATOM   3113  CB  ILE A 400     -10.906   9.922   7.539  1.00 54.31           C  
ATOM   3114  O   ILE A 400      -8.133  11.461   6.535  1.00 54.31           O  
ATOM   3115  CG1 ILE A 400     -11.297   8.898   8.609  1.00 54.31           C  
ATOM   3116  CG2 ILE A 400     -10.352   9.227   6.293  1.00 54.31           C  
ATOM   3117  CD1 ILE A 400     -12.430   7.977   8.203  1.00 54.31           C  
ATOM   3118  N   GLU A 401      -9.984  12.641   6.441  1.00 53.66           N  
ATOM   3119  CA  GLU A 401      -9.508  13.500   5.359  1.00 53.66           C  
ATOM   3120  C   GLU A 401      -8.266  14.281   5.777  1.00 53.66           C  
ATOM   3121  CB  GLU A 401     -10.617  14.461   4.918  1.00 53.66           C  
ATOM   3122  O   GLU A 401      -7.320  14.414   5.000  1.00 53.66           O  
ATOM   3123  CG  GLU A 401     -11.562  13.875   3.879  1.00 53.66           C  
ATOM   3124  CD  GLU A 401     -12.570  14.891   3.350  1.00 53.66           C  
ATOM   3125  OE1 GLU A 401     -13.391  14.523   2.479  1.00 53.66           O  
ATOM   3126  OE2 GLU A 401     -12.531  16.047   3.807  1.00 53.66           O  
ATOM   3127  N   ARG A 402      -8.219  14.766   6.973  1.00 53.38           N  
ATOM   3128  CA  ARG A 402      -7.109  15.555   7.504  1.00 53.38           C  
ATOM   3129  C   ARG A 402      -5.906  14.672   7.816  1.00 53.38           C  
ATOM   3130  CB  ARG A 402      -7.547  16.312   8.758  1.00 53.38           C  
ATOM   3131  O   ARG A 402      -4.762  15.062   7.582  1.00 53.38           O  
ATOM   3132  CG  ARG A 402      -8.281  17.609   8.469  1.00 53.38           C  
ATOM   3133  CD  ARG A 402      -8.672  18.344   9.750  1.00 53.38           C  
ATOM   3134  NE  ARG A 402      -9.500  19.516   9.477  1.00 53.38           N  
ATOM   3135  NH1 ARG A 402      -9.188  20.469  11.555  1.00 53.38           N  
ATOM   3136  NH2 ARG A 402     -10.492  21.516   9.984  1.00 53.38           N  
ATOM   3137  CZ  ARG A 402      -9.727  20.500  10.344  1.00 53.38           C  
ATOM   3138  N   MET A 403      -6.141  13.531   8.156  1.00 51.00           N  
ATOM   3139  CA  MET A 403      -5.102  12.578   8.531  1.00 51.00           C  
ATOM   3140  C   MET A 403      -4.523  11.891   7.305  1.00 51.00           C  
ATOM   3141  CB  MET A 403      -5.660  11.539   9.508  1.00 51.00           C  
ATOM   3142  O   MET A 403      -3.324  11.609   7.250  1.00 51.00           O  
ATOM   3143  CG  MET A 403      -5.730  12.016  10.945  1.00 51.00           C  
ATOM   3144  SD  MET A 403      -6.113  10.664  12.125  1.00 51.00           S  
ATOM   3145  CE  MET A 403      -6.266   9.273  10.969  1.00 51.00           C  
ATOM   3146  N   ASN A 404      -5.352  11.484   6.289  1.00 49.94           N  
ATOM   3147  CA  ASN A 404      -4.934  10.906   5.020  1.00 49.94           C  
ATOM   3148  C   ASN A 404      -3.955  11.812   4.285  1.00 49.94           C  
ATOM   3149  CB  ASN A 404      -6.148  10.609   4.137  1.00 49.94           C  
ATOM   3150  O   ASN A 404      -2.979  11.344   3.701  1.00 49.94           O  
ATOM   3151  CG  ASN A 404      -6.812   9.289   4.480  1.00 49.94           C  
ATOM   3152  ND2 ASN A 404      -8.047   9.109   4.020  1.00 49.94           N  
ATOM   3153  OD1 ASN A 404      -6.223   8.438   5.156  1.00 49.94           O  
ATOM   3154  N   THR A 405      -4.172  13.062   4.332  1.00 57.03           N  
ATOM   3155  CA  THR A 405      -3.279  14.023   3.695  1.00 57.03           C  
ATOM   3156  C   THR A 405      -1.933  14.070   4.410  1.00 57.03           C  
ATOM   3157  CB  THR A 405      -3.900  15.438   3.678  1.00 57.03           C  
ATOM   3158  O   THR A 405      -0.882  14.094   3.764  1.00 57.03           O  
ATOM   3159  CG2 THR A 405      -3.084  16.391   2.811  1.00 57.03           C  
ATOM   3160  OG1 THR A 405      -5.234  15.359   3.156  1.00 57.03           O  
ATOM   3161  N   GLN A 406      -1.985  13.992   5.719  1.00 49.66           N  
ATOM   3162  CA  GLN A 406      -0.783  14.094   6.539  1.00 49.66           C  
ATOM   3163  C   GLN A 406      -0.012  12.773   6.555  1.00 49.66           C  
ATOM   3164  CB  GLN A 406      -1.140  14.508   7.969  1.00 49.66           C  
ATOM   3165  O   GLN A 406       1.220  12.773   6.504  1.00 49.66           O  
ATOM   3166  CG  GLN A 406      -1.728  15.914   8.070  1.00 49.66           C  
ATOM   3167  CD  GLN A 406      -0.697  17.000   7.836  1.00 49.66           C  
ATOM   3168  NE2 GLN A 406      -1.162  18.188   7.445  1.00 49.66           N  
ATOM   3169  OE1 GLN A 406       0.507  16.781   8.000  1.00 49.66           O  
ATOM   3170  N   PHE A 407      -0.752  11.586   6.559  1.00 50.47           N  
ATOM   3171  CA  PHE A 407      -0.158  10.258   6.609  1.00 50.47           C  
ATOM   3172  C   PHE A 407       0.424   9.875   5.254  1.00 50.47           C  
ATOM   3173  CB  PHE A 407      -1.196   9.219   7.047  1.00 50.47           C  
ATOM   3174  O   PHE A 407       1.494   9.266   5.180  1.00 50.47           O  
ATOM   3175  CG  PHE A 407      -1.398   9.148   8.531  1.00 50.47           C  
ATOM   3176  CD1 PHE A 407      -0.399   8.664   9.367  1.00 50.47           C  
ATOM   3177  CD2 PHE A 407      -2.590   9.578   9.102  1.00 50.47           C  
ATOM   3178  CE1 PHE A 407      -0.583   8.602  10.742  1.00 50.47           C  
ATOM   3179  CE2 PHE A 407      -2.783   9.523  10.484  1.00 50.47           C  
ATOM   3180  CZ  PHE A 407      -1.778   9.031  11.297  1.00 50.47           C  
ATOM   3181  N   THR A 408      -0.385  10.234   4.176  1.00 50.66           N  
ATOM   3182  CA  THR A 408       0.094  10.047   2.811  1.00 50.66           C  
ATOM   3183  C   THR A 408       1.346  10.883   2.559  1.00 50.66           C  
ATOM   3184  CB  THR A 408      -0.990  10.414   1.782  1.00 50.66           C  
ATOM   3185  O   THR A 408       2.287  10.422   1.911  1.00 50.66           O  
ATOM   3186  CG2 THR A 408      -0.529  10.109   0.362  1.00 50.66           C  
ATOM   3187  OG1 THR A 408      -2.180   9.672   2.061  1.00 50.66           O  
ATOM   3188  N   ALA A 409       1.471  12.055   3.080  1.00 50.69           N  
ATOM   3189  CA  ALA A 409       2.619  12.953   2.984  1.00 50.69           C  
ATOM   3190  C   ALA A 409       3.803  12.414   3.783  1.00 50.69           C  
ATOM   3191  CB  ALA A 409       2.244  14.352   3.471  1.00 50.69           C  
ATOM   3192  O   ALA A 409       4.941  12.445   3.312  1.00 50.69           O  
ATOM   3193  N   VAL A 410       3.527  11.883   4.973  1.00 49.16           N  
ATOM   3194  CA  VAL A 410       4.535  11.312   5.859  1.00 49.16           C  
ATOM   3195  C   VAL A 410       4.992   9.953   5.320  1.00 49.16           C  
ATOM   3196  CB  VAL A 410       3.996  11.156   7.301  1.00 49.16           C  
ATOM   3197  O   VAL A 410       6.184   9.641   5.344  1.00 49.16           O  
ATOM   3198  CG1 VAL A 410       4.996  10.398   8.172  1.00 49.16           C  
ATOM   3199  CG2 VAL A 410       3.688  12.523   7.906  1.00 49.16           C  
ATOM   3200  N   GLY A 411       4.000   9.078   4.910  1.00 48.09           N  
ATOM   3201  CA  GLY A 411       4.309   7.824   4.242  1.00 48.09           C  
ATOM   3202  C   GLY A 411       5.176   8.000   3.010  1.00 48.09           C  
ATOM   3203  O   GLY A 411       6.102   7.219   2.777  1.00 48.09           O  
ATOM   3204  N   LYS A 412       4.953   9.062   2.164  1.00 51.78           N  
ATOM   3205  CA  LYS A 412       5.695   9.414   0.957  1.00 51.78           C  
ATOM   3206  C   LYS A 412       7.094   9.930   1.297  1.00 51.78           C  
ATOM   3207  CB  LYS A 412       4.938  10.469   0.148  1.00 51.78           C  
ATOM   3208  O   LYS A 412       8.062   9.609   0.605  1.00 51.78           O  
ATOM   3209  CG  LYS A 412       3.750   9.914  -0.628  1.00 51.78           C  
ATOM   3210  CD  LYS A 412       3.080  10.992  -1.470  1.00 51.78           C  
ATOM   3211  CE  LYS A 412       1.841  10.461  -2.178  1.00 51.78           C  
ATOM   3212  NZ  LYS A 412       1.187  11.516  -3.012  1.00 51.78           N  
ATOM   3213  N   GLU A 413       7.352  10.586   2.395  1.00 51.34           N  
ATOM   3214  CA  GLU A 413       8.617  11.133   2.871  1.00 51.34           C  
ATOM   3215  C   GLU A 413       9.500  10.031   3.453  1.00 51.34           C  
ATOM   3216  CB  GLU A 413       8.375  12.219   3.916  1.00 51.34           C  
ATOM   3217  O   GLU A 413      10.719  10.039   3.262  1.00 51.34           O  
ATOM   3218  CG  GLU A 413       7.844  13.523   3.334  1.00 51.34           C  
ATOM   3219  CD  GLU A 413       8.883  14.289   2.527  1.00 51.34           C  
ATOM   3220  OE1 GLU A 413       8.500  15.211   1.775  1.00 51.34           O  
ATOM   3221  OE2 GLU A 413      10.086  13.953   2.645  1.00 51.34           O  
ATOM   3222  N   PHE A 414       8.953   9.039   4.027  1.00 50.88           N  
ATOM   3223  CA  PHE A 414       9.648   7.922   4.656  1.00 50.88           C  
ATOM   3224  C   PHE A 414      10.055   6.887   3.615  1.00 50.88           C  
ATOM   3225  CB  PHE A 414       8.766   7.270   5.727  1.00 50.88           C  
ATOM   3226  O   PHE A 414      11.094   6.234   3.756  1.00 50.88           O  
ATOM   3227  CG  PHE A 414       8.742   8.023   7.027  1.00 50.88           C  
ATOM   3228  CD1 PHE A 414       9.852   8.031   7.867  1.00 50.88           C  
ATOM   3229  CD2 PHE A 414       7.602   8.719   7.418  1.00 50.88           C  
ATOM   3230  CE1 PHE A 414       9.828   8.727   9.070  1.00 50.88           C  
ATOM   3231  CE2 PHE A 414       7.570   9.414   8.625  1.00 50.88           C  
ATOM   3232  CZ  PHE A 414       8.680   9.422   9.445  1.00 50.88           C  
ATOM   3233  N   SER A 415       9.289   6.762   2.523  1.00 46.41           N  
ATOM   3234  CA  SER A 415       9.594   5.906   1.382  1.00 46.41           C  
ATOM   3235  C   SER A 415      10.781   6.445   0.591  1.00 46.41           C  
ATOM   3236  CB  SER A 415       8.375   5.781   0.465  1.00 46.41           C  
ATOM   3237  O   SER A 415      11.547   5.672   0.012  1.00 46.41           O  
ATOM   3238  OG  SER A 415       8.109   7.008  -0.193  1.00 46.41           O  
ATOM   3239  N   GLN A 416      11.141   7.727   0.537  1.00 50.81           N  
ATOM   3240  CA  GLN A 416      12.266   8.422  -0.083  1.00 50.81           C  
ATOM   3241  C   GLN A 416      13.555   8.188   0.704  1.00 50.81           C  
ATOM   3242  CB  GLN A 416      11.984   9.914  -0.196  1.00 50.81           C  
ATOM   3243  O   GLN A 416      14.641   8.109   0.122  1.00 50.81           O  
ATOM   3244  CG  GLN A 416      11.086  10.289  -1.371  1.00 50.81           C  
ATOM   3245  CD  GLN A 416      10.781  11.773  -1.433  1.00 50.81           C  
ATOM   3246  NE2 GLN A 416      10.102  12.188  -2.492  1.00 50.81           N  
ATOM   3247  OE1 GLN A 416      11.156  12.531  -0.536  1.00 50.81           O  
ATOM   3248  N   LEU A 417      13.570   7.566   1.932  1.00 53.19           N  
ATOM   3249  CA  LEU A 417      14.727   7.352   2.791  1.00 53.19           C  
ATOM   3250  C   LEU A 417      15.031   5.863   2.928  1.00 53.19           C  
ATOM   3251  CB  LEU A 417      14.492   7.965   4.176  1.00 53.19           C  
ATOM   3252  O   LEU A 417      15.875   5.469   3.740  1.00 53.19           O  
ATOM   3253  CG  LEU A 417      14.797   9.453   4.316  1.00 53.19           C  
ATOM   3254  CD1 LEU A 417      13.797  10.117   5.262  1.00 53.19           C  
ATOM   3255  CD2 LEU A 417      16.219   9.664   4.816  1.00 53.19           C  
ATOM   3256  N   GLU A 418      14.844   4.855   1.983  1.00 44.19           N  
ATOM   3257  CA  GLU A 418      14.609   3.422   1.831  1.00 44.19           C  
ATOM   3258  C   GLU A 418      15.922   2.648   1.794  1.00 44.19           C  
ATOM   3259  CB  GLU A 418      13.797   3.143   0.564  1.00 44.19           C  
ATOM   3260  O   GLU A 418      15.984   1.494   2.225  1.00 44.19           O  
ATOM   3261  CG  GLU A 418      12.914   1.903   0.658  1.00 44.19           C  
ATOM   3262  CD  GLU A 418      12.055   1.685  -0.576  1.00 44.19           C  
ATOM   3263  OE1 GLU A 418      11.305   0.685  -0.621  1.00 44.19           O  
ATOM   3264  OE2 GLU A 418      12.133   2.520  -1.504  1.00 44.19           O  
ATOM   3265  N   LYS A 419      17.234   3.107   2.217  1.00 49.00           N  
ATOM   3266  CA  LYS A 419      18.344   2.164   2.332  1.00 49.00           C  
ATOM   3267  C   LYS A 419      18.750   1.965   3.791  1.00 49.00           C  
ATOM   3268  CB  LYS A 419      19.547   2.645   1.519  1.00 49.00           C  
ATOM   3269  O   LYS A 419      19.109   0.856   4.195  1.00 49.00           O  
ATOM   3270  CG  LYS A 419      19.578   2.125   0.089  1.00 49.00           C  
ATOM   3271  CD  LYS A 419      20.891   2.457  -0.601  1.00 49.00           C  
ATOM   3272  CE  LYS A 419      20.906   1.995  -2.051  1.00 49.00           C  
ATOM   3273  NZ  LYS A 419      22.188   2.334  -2.738  1.00 49.00           N  
ATOM   3274  N   ARG A 420      18.031   2.459   4.773  1.00 45.22           N  
ATOM   3275  CA  ARG A 420      18.172   2.324   6.219  1.00 45.22           C  
ATOM   3276  C   ARG A 420      16.812   2.125   6.891  1.00 45.22           C  
ATOM   3277  CB  ARG A 420      18.859   3.553   6.809  1.00 45.22           C  
ATOM   3278  O   ARG A 420      16.734   1.639   8.023  1.00 45.22           O  
ATOM   3279  CG  ARG A 420      20.375   3.402   6.938  1.00 45.22           C  
ATOM   3280  CD  ARG A 420      21.031   4.695   7.395  1.00 45.22           C  
ATOM   3281  NE  ARG A 420      22.266   4.441   8.125  1.00 45.22           N  
ATOM   3282  NH1 ARG A 420      22.562   6.625   8.812  1.00 45.22           N  
ATOM   3283  NH2 ARG A 420      24.078   5.023   9.414  1.00 45.22           N  
ATOM   3284  CZ  ARG A 420      22.969   5.363   8.781  1.00 45.22           C  
ATOM   3285  N   ILE A 421      15.609   1.674   6.223  1.00 49.03           N  
ATOM   3286  CA  ILE A 421      14.328   1.959   6.871  1.00 49.03           C  
ATOM   3287  C   ILE A 421      13.320   0.871   6.520  1.00 49.03           C  
ATOM   3288  CB  ILE A 421      13.789   3.348   6.465  1.00 49.03           C  
ATOM   3289  O   ILE A 421      12.109   1.120   6.500  1.00 49.03           O  
ATOM   3290  CG1 ILE A 421      14.680   4.457   7.035  1.00 49.03           C  
ATOM   3291  CG2 ILE A 421      12.336   3.516   6.922  1.00 49.03           C  
ATOM   3292  CD1 ILE A 421      14.312   5.852   6.547  1.00 49.03           C  
ATOM   3293  N   GLU A 422      13.695  -0.245   5.805  1.00 45.25           N  
ATOM   3294  CA  GLU A 422      12.656  -1.219   5.500  1.00 45.25           C  
ATOM   3295  C   GLU A 422      12.008  -1.754   6.777  1.00 45.25           C  
ATOM   3296  CB  GLU A 422      13.219  -2.375   4.672  1.00 45.25           C  
ATOM   3297  O   GLU A 422      10.789  -1.888   6.852  1.00 45.25           O  
ATOM   3298  CG  GLU A 422      12.172  -3.109   3.846  1.00 45.25           C  
ATOM   3299  CD  GLU A 422      12.766  -4.188   2.949  1.00 45.25           C  
ATOM   3300  OE1 GLU A 422      12.000  -4.871   2.238  1.00 45.25           O  
ATOM   3301  OE2 GLU A 422      14.008  -4.344   2.961  1.00 45.25           O  
ATOM   3302  N   SER A 423      12.773  -1.880   7.926  1.00 47.00           N  
ATOM   3303  CA  SER A 423      12.266  -2.273   9.234  1.00 47.00           C  
ATOM   3304  C   SER A 423      11.586  -1.101   9.938  1.00 47.00           C  
ATOM   3305  CB  SER A 423      13.391  -2.824  10.109  1.00 47.00           C  
ATOM   3306  O   SER A 423      10.578  -1.277  10.617  1.00 47.00           O  
ATOM   3307  OG  SER A 423      12.930  -3.068  11.430  1.00 47.00           O  
ATOM   3308  N   LEU A 424      12.023   0.049   9.688  1.00 45.56           N  
ATOM   3309  CA  LEU A 424      11.508   1.290  10.250  1.00 45.56           C  
ATOM   3310  C   LEU A 424      10.203   1.699   9.570  1.00 45.56           C  
ATOM   3311  CB  LEU A 424      12.539   2.412  10.117  1.00 45.56           C  
ATOM   3312  O   LEU A 424       9.281   2.180  10.227  1.00 45.56           O  
ATOM   3313  CG  LEU A 424      12.258   3.691  10.906  1.00 45.56           C  
ATOM   3314  CD1 LEU A 424      12.156   3.385  12.398  1.00 45.56           C  
ATOM   3315  CD2 LEU A 424      13.344   4.730  10.648  1.00 45.56           C  
ATOM   3316  N   ASN A 425      10.062   1.518   8.297  1.00 44.53           N  
ATOM   3317  CA  ASN A 425       8.852   1.743   7.520  1.00 44.53           C  
ATOM   3318  C   ASN A 425       7.707   0.852   7.992  1.00 44.53           C  
ATOM   3319  CB  ASN A 425       9.125   1.515   6.031  1.00 44.53           C  
ATOM   3320  O   ASN A 425       6.570   1.310   8.117  1.00 44.53           O  
ATOM   3321  CG  ASN A 425       7.980   1.985   5.152  1.00 44.53           C  
ATOM   3322  ND2 ASN A 425       7.941   1.498   3.916  1.00 44.53           N  
ATOM   3323  OD1 ASN A 425       7.141   2.781   5.578  1.00 44.53           O  
ATOM   3324  N   ASN A 426       7.969  -0.438   8.242  1.00 53.56           N  
ATOM   3325  CA  ASN A 426       6.969  -1.364   8.766  1.00 53.56           C  
ATOM   3326  C   ASN A 426       6.562  -1.005  10.195  1.00 53.56           C  
ATOM   3327  CB  ASN A 426       7.488  -2.803   8.711  1.00 53.56           C  
ATOM   3328  O   ASN A 426       5.387  -1.092  10.547  1.00 53.56           O  
ATOM   3329  CG  ASN A 426       7.527  -3.354   7.297  1.00 53.56           C  
ATOM   3330  ND2 ASN A 426       8.328  -4.391   7.090  1.00 53.56           N  
ATOM   3331  OD1 ASN A 426       6.844  -2.852   6.402  1.00 53.56           O  
ATOM   3332  N   LYS A 427       7.520  -0.584  11.023  1.00 54.69           N  
ATOM   3333  CA  LYS A 427       7.297  -0.190  12.414  1.00 54.69           C  
ATOM   3334  C   LYS A 427       6.543   1.135  12.492  1.00 54.69           C  
ATOM   3335  CB  LYS A 427       8.625  -0.083  13.164  1.00 54.69           C  
ATOM   3336  O   LYS A 427       5.664   1.304  13.344  1.00 54.69           O  
ATOM   3337  CG  LYS A 427       9.195  -1.422  13.602  1.00 54.69           C  
ATOM   3338  CD  LYS A 427      10.484  -1.245  14.406  1.00 54.69           C  
ATOM   3339  CE  LYS A 427      11.125  -2.586  14.734  1.00 54.69           C  
ATOM   3340  NZ  LYS A 427      12.453  -2.414  15.398  1.00 54.69           N  
ATOM   3341  N   VAL A 428       6.855   2.066  11.688  1.00 60.75           N  
ATOM   3342  CA  VAL A 428       6.199   3.365  11.617  1.00 60.75           C  
ATOM   3343  C   VAL A 428       4.770   3.193  11.109  1.00 60.75           C  
ATOM   3344  CB  VAL A 428       6.973   4.344  10.703  1.00 60.75           C  
ATOM   3345  O   VAL A 428       3.832   3.766  11.664  1.00 60.75           O  
ATOM   3346  CG1 VAL A 428       6.160   5.613  10.461  1.00 60.75           C  
ATOM   3347  CG2 VAL A 428       8.328   4.684  11.312  1.00 60.75           C  
ATOM   3348  N   ASP A 429       4.582   2.389  10.000  1.00 62.84           N  
ATOM   3349  CA  ASP A 429       3.250   2.082   9.492  1.00 62.84           C  
ATOM   3350  C   ASP A 429       2.406   1.371  10.547  1.00 62.84           C  
ATOM   3351  CB  ASP A 429       3.346   1.225   8.227  1.00 62.84           C  
ATOM   3352  O   ASP A 429       1.229   1.689  10.727  1.00 62.84           O  
ATOM   3353  CG  ASP A 429       3.766   2.018   7.000  1.00 62.84           C  
ATOM   3354  OD1 ASP A 429       3.721   3.266   7.039  1.00 62.84           O  
ATOM   3355  OD2 ASP A 429       4.145   1.388   5.988  1.00 62.84           O  
ATOM   3356  N   ASP A 430       3.033   0.495  11.242  1.00 67.38           N  
ATOM   3357  CA  ASP A 430       2.379  -0.250  12.320  1.00 67.38           C  
ATOM   3358  C   ASP A 430       2.045   0.662  13.492  1.00 67.38           C  
ATOM   3359  CB  ASP A 430       3.266  -1.408  12.781  1.00 67.38           C  
ATOM   3360  O   ASP A 430       0.969   0.553  14.086  1.00 67.38           O  
ATOM   3361  CG  ASP A 430       3.195  -2.613  11.867  1.00 67.38           C  
ATOM   3362  OD1 ASP A 430       2.387  -2.609  10.914  1.00 67.38           O  
ATOM   3363  OD2 ASP A 430       3.957  -3.580  12.094  1.00 67.38           O  
ATOM   3364  N   GLY A 431       2.939   1.538  13.883  1.00 69.81           N  
ATOM   3365  CA  GLY A 431       2.703   2.514  14.938  1.00 69.81           C  
ATOM   3366  C   GLY A 431       1.559   3.461  14.625  1.00 69.81           C  
ATOM   3367  O   GLY A 431       0.726   3.740  15.492  1.00 69.81           O  
ATOM   3368  N   PHE A 432       1.525   3.949  13.438  1.00 73.81           N  
ATOM   3369  CA  PHE A 432       0.456   4.836  12.992  1.00 73.81           C  
ATOM   3370  C   PHE A 432      -0.890   4.121  13.031  1.00 73.81           C  
ATOM   3371  CB  PHE A 432       0.738   5.344  11.570  1.00 73.81           C  
ATOM   3372  O   PHE A 432      -1.894   4.699  13.445  1.00 73.81           O  
ATOM   3373  CG  PHE A 432       1.775   6.434  11.516  1.00 73.81           C  
ATOM   3374  CD1 PHE A 432       1.560   7.652  12.148  1.00 73.81           C  
ATOM   3375  CD2 PHE A 432       2.969   6.238  10.828  1.00 73.81           C  
ATOM   3376  CE1 PHE A 432       2.518   8.664  12.094  1.00 73.81           C  
ATOM   3377  CE2 PHE A 432       3.930   7.242  10.773  1.00 73.81           C  
ATOM   3378  CZ  PHE A 432       3.703   8.453  11.406  1.00 73.81           C  
ATOM   3379  N   LEU A 433      -0.922   2.955  12.539  1.00 79.38           N  
ATOM   3380  CA  LEU A 433      -2.135   2.145  12.516  1.00 79.38           C  
ATOM   3381  C   LEU A 433      -2.619   1.856  13.938  1.00 79.38           C  
ATOM   3382  CB  LEU A 433      -1.889   0.828  11.773  1.00 79.38           C  
ATOM   3383  O   LEU A 433      -3.822   1.896  14.203  1.00 79.38           O  
ATOM   3384  CG  LEU A 433      -3.117  -0.046  11.516  1.00 79.38           C  
ATOM   3385  CD1 LEU A 433      -4.070   0.649  10.547  1.00 79.38           C  
ATOM   3386  CD2 LEU A 433      -2.701  -1.410  10.977  1.00 79.38           C  
ATOM   3387  N   ASP A 434      -1.746   1.597  14.812  1.00 78.19           N  
ATOM   3388  CA  ASP A 434      -2.074   1.343  16.219  1.00 78.19           C  
ATOM   3389  C   ASP A 434      -2.668   2.584  16.875  1.00 78.19           C  
ATOM   3390  CB  ASP A 434      -0.832   0.884  16.984  1.00 78.19           C  
ATOM   3391  O   ASP A 434      -3.643   2.488  17.625  1.00 78.19           O  
ATOM   3392  CG  ASP A 434      -0.438  -0.550  16.672  1.00 78.19           C  
ATOM   3393  OD1 ASP A 434      -1.271  -1.306  16.125  1.00 78.19           O  
ATOM   3394  OD2 ASP A 434       0.713  -0.927  16.969  1.00 78.19           O  
ATOM   3395  N   ILE A 435      -2.094   3.621  16.641  1.00 73.44           N  
ATOM   3396  CA  ILE A 435      -2.570   4.879  17.203  1.00 73.44           C  
ATOM   3397  C   ILE A 435      -3.971   5.184  16.688  1.00 73.44           C  
ATOM   3398  CB  ILE A 435      -1.609   6.047  16.875  1.00 73.44           C  
ATOM   3399  O   ILE A 435      -4.855   5.570  17.453  1.00 73.44           O  
ATOM   3400  CG1 ILE A 435      -0.288   5.879  17.641  1.00 73.44           C  
ATOM   3401  CG2 ILE A 435      -2.264   7.391  17.203  1.00 73.44           C  
ATOM   3402  CD1 ILE A 435       0.790   6.875  17.219  1.00 73.44           C  
ATOM   3403  N   TRP A 436      -4.055   5.027  15.383  1.00 79.56           N  
ATOM   3404  CA  TRP A 436      -5.363   5.246  14.773  1.00 79.56           C  
ATOM   3405  C   TRP A 436      -6.402   4.297  15.359  1.00 79.56           C  
ATOM   3406  CB  TRP A 436      -5.289   5.070  13.258  1.00 79.56           C  
ATOM   3407  O   TRP A 436      -7.523   4.707  15.664  1.00 79.56           O  
ATOM   3408  CG  TRP A 436      -6.625   5.020  12.578  1.00 79.56           C  
ATOM   3409  CD1 TRP A 436      -7.219   3.928  12.008  1.00 79.56           C  
ATOM   3410  CD2 TRP A 436      -7.535   6.109  12.406  1.00 79.56           C  
ATOM   3411  CE2 TRP A 436      -8.664   5.605  11.719  1.00 79.56           C  
ATOM   3412  CE3 TRP A 436      -7.508   7.465  12.766  1.00 79.56           C  
ATOM   3413  NE1 TRP A 436      -8.445   4.273  11.484  1.00 79.56           N  
ATOM   3414  CH2 TRP A 436      -9.703   7.734  11.742  1.00 79.56           C  
ATOM   3415  CZ2 TRP A 436      -9.750   6.414  11.383  1.00 79.56           C  
ATOM   3416  CZ3 TRP A 436      -8.594   8.266  12.430  1.00 79.56           C  
ATOM   3417  N   THR A 437      -6.039   3.119  15.375  1.00 83.44           N  
ATOM   3418  CA  THR A 437      -6.926   2.100  15.930  1.00 83.44           C  
ATOM   3419  C   THR A 437      -7.340   2.459  17.344  1.00 83.44           C  
ATOM   3420  CB  THR A 437      -6.258   0.713  15.914  1.00 83.44           C  
ATOM   3421  O   THR A 437      -8.516   2.354  17.703  1.00 83.44           O  
ATOM   3422  CG2 THR A 437      -7.191  -0.351  16.484  1.00 83.44           C  
ATOM   3423  OG1 THR A 437      -5.914   0.363  14.570  1.00 83.44           O  
ATOM   3424  N   TYR A 438      -6.492   2.875  18.141  1.00 81.06           N  
ATOM   3425  CA  TYR A 438      -6.770   3.293  19.516  1.00 81.06           C  
ATOM   3426  C   TYR A 438      -7.719   4.488  19.531  1.00 81.06           C  
ATOM   3427  CB  TYR A 438      -5.469   3.645  20.234  1.00 81.06           C  
ATOM   3428  O   TYR A 438      -8.664   4.520  20.328  1.00 81.06           O  
ATOM   3429  CG  TYR A 438      -5.676   4.098  21.672  1.00 81.06           C  
ATOM   3430  CD1 TYR A 438      -5.715   5.453  21.984  1.00 81.06           C  
ATOM   3431  CD2 TYR A 438      -5.832   3.176  22.688  1.00 81.06           C  
ATOM   3432  CE1 TYR A 438      -5.906   5.879  23.297  1.00 81.06           C  
ATOM   3433  CE2 TYR A 438      -6.023   3.588  24.000  1.00 81.06           C  
ATOM   3434  OH  TYR A 438      -6.246   5.355  25.594  1.00 81.06           O  
ATOM   3435  CZ  TYR A 438      -6.059   4.941  24.297  1.00 81.06           C  
ATOM   3436  N   ASN A 439      -7.465   5.477  18.766  1.00 78.19           N  
ATOM   3437  CA  ASN A 439      -8.305   6.664  18.703  1.00 78.19           C  
ATOM   3438  C   ASN A 439      -9.727   6.320  18.266  1.00 78.19           C  
ATOM   3439  CB  ASN A 439      -7.699   7.699  17.750  1.00 78.19           C  
ATOM   3440  O   ASN A 439     -10.695   6.871  18.812  1.00 78.19           O  
ATOM   3441  CG  ASN A 439      -6.488   8.391  18.328  1.00 78.19           C  
ATOM   3442  ND2 ASN A 439      -5.660   8.977  17.469  1.00 78.19           N  
ATOM   3443  OD1 ASN A 439      -6.293   8.406  19.547  1.00 78.19           O  
ATOM   3444  N   ALA A 440      -9.766   5.523  17.281  1.00 80.06           N  
ATOM   3445  CA  ALA A 440     -11.078   5.086  16.812  1.00 80.06           C  
ATOM   3446  C   ALA A 440     -11.844   4.348  17.906  1.00 80.06           C  
ATOM   3447  CB  ALA A 440     -10.930   4.191  15.578  1.00 80.06           C  
ATOM   3448  O   ALA A 440     -13.031   4.598  18.109  1.00 80.06           O  
ATOM   3449  N   GLU A 441     -11.156   3.443  18.594  1.00 84.31           N  
ATOM   3450  CA  GLU A 441     -11.766   2.705  19.703  1.00 84.31           C  
ATOM   3451  C   GLU A 441     -12.203   3.646  20.812  1.00 84.31           C  
ATOM   3452  CB  GLU A 441     -10.797   1.652  20.234  1.00 84.31           C  
ATOM   3453  O   GLU A 441     -13.281   3.484  21.391  1.00 84.31           O  
ATOM   3454  CG  GLU A 441     -10.617   0.452  19.328  1.00 84.31           C  
ATOM   3455  CD  GLU A 441      -9.664  -0.591  19.875  1.00 84.31           C  
ATOM   3456  OE1 GLU A 441      -9.453  -1.635  19.219  1.00 84.31           O  
ATOM   3457  OE2 GLU A 441      -9.117  -0.363  20.984  1.00 84.31           O  
ATOM   3458  N   MET A 442     -11.398   4.535  21.141  1.00 81.19           N  
ATOM   3459  CA  MET A 442     -11.688   5.520  22.172  1.00 81.19           C  
ATOM   3460  C   MET A 442     -12.930   6.328  21.828  1.00 81.19           C  
ATOM   3461  CB  MET A 442     -10.500   6.453  22.391  1.00 81.19           C  
ATOM   3462  O   MET A 442     -13.766   6.598  22.688  1.00 81.19           O  
ATOM   3463  CG  MET A 442     -10.703   7.469  23.500  1.00 81.19           C  
ATOM   3464  SD  MET A 442     -10.938   6.676  25.141  1.00 81.19           S  
ATOM   3465  CE  MET A 442      -9.234   6.172  25.500  1.00 81.19           C  
ATOM   3466  N   LEU A 443     -12.977   6.840  20.688  1.00 76.81           N  
ATOM   3467  CA  LEU A 443     -14.133   7.598  20.219  1.00 76.81           C  
ATOM   3468  C   LEU A 443     -15.422   6.809  20.422  1.00 76.81           C  
ATOM   3469  CB  LEU A 443     -13.969   7.961  18.734  1.00 76.81           C  
ATOM   3470  O   LEU A 443     -16.406   7.352  20.906  1.00 76.81           O  
ATOM   3471  CG  LEU A 443     -15.047   8.859  18.141  1.00 76.81           C  
ATOM   3472  CD1 LEU A 443     -14.430  10.141  17.578  1.00 76.81           C  
ATOM   3473  CD2 LEU A 443     -15.812   8.117  17.047  1.00 76.81           C  
ATOM   3474  N   VAL A 444     -15.398   5.582  19.984  1.00 80.56           N  
ATOM   3475  CA  VAL A 444     -16.562   4.719  20.125  1.00 80.56           C  
ATOM   3476  C   VAL A 444     -16.891   4.520  21.609  1.00 80.56           C  
ATOM   3477  CB  VAL A 444     -16.344   3.354  19.438  1.00 80.56           C  
ATOM   3478  O   VAL A 444     -18.062   4.582  22.000  1.00 80.56           O  
ATOM   3479  CG1 VAL A 444     -17.500   2.402  19.750  1.00 80.56           C  
ATOM   3480  CG2 VAL A 444     -16.188   3.533  17.938  1.00 80.56           C  
ATOM   3481  N   LEU A 445     -15.906   4.289  22.453  1.00 82.44           N  
ATOM   3482  CA  LEU A 445     -16.094   4.121  23.891  1.00 82.44           C  
ATOM   3483  C   LEU A 445     -16.766   5.348  24.500  1.00 82.44           C  
ATOM   3484  CB  LEU A 445     -14.758   3.854  24.578  1.00 82.44           C  
ATOM   3485  O   LEU A 445     -17.688   5.223  25.312  1.00 82.44           O  
ATOM   3486  CG  LEU A 445     -14.086   2.516  24.266  1.00 82.44           C  
ATOM   3487  CD1 LEU A 445     -12.703   2.457  24.891  1.00 82.44           C  
ATOM   3488  CD2 LEU A 445     -14.953   1.357  24.734  1.00 82.44           C  
ATOM   3489  N   LEU A 446     -16.312   6.500  24.172  1.00 75.31           N  
ATOM   3490  CA  LEU A 446     -16.859   7.750  24.688  1.00 75.31           C  
ATOM   3491  C   LEU A 446     -18.312   7.938  24.266  1.00 75.31           C  
ATOM   3492  CB  LEU A 446     -16.016   8.938  24.203  1.00 75.31           C  
ATOM   3493  O   LEU A 446     -19.141   8.383  25.047  1.00 75.31           O  
ATOM   3494  CG  LEU A 446     -14.656   9.125  24.891  1.00 75.31           C  
ATOM   3495  CD1 LEU A 446     -13.828  10.164  24.141  1.00 75.31           C  
ATOM   3496  CD2 LEU A 446     -14.836   9.523  26.344  1.00 75.31           C  
ATOM   3497  N   GLU A 447     -18.562   7.637  23.000  1.00 75.06           N  
ATOM   3498  CA  GLU A 447     -19.938   7.746  22.484  1.00 75.06           C  
ATOM   3499  C   GLU A 447     -20.875   6.781  23.219  1.00 75.06           C  
ATOM   3500  CB  GLU A 447     -19.953   7.480  20.984  1.00 75.06           C  
ATOM   3501  O   GLU A 447     -22.016   7.121  23.500  1.00 75.06           O  
ATOM   3502  CG  GLU A 447     -21.297   7.805  20.328  1.00 75.06           C  
ATOM   3503  CD  GLU A 447     -21.703   9.266  20.484  1.00 75.06           C  
ATOM   3504  OE1 GLU A 447     -22.906   9.570  20.406  1.00 75.06           O  
ATOM   3505  OE2 GLU A 447     -20.797  10.109  20.672  1.00 75.06           O  
ATOM   3506  N   ASN A 448     -20.438   5.586  23.406  1.00 78.88           N  
ATOM   3507  CA  ASN A 448     -21.219   4.609  24.156  1.00 78.88           C  
ATOM   3508  C   ASN A 448     -21.531   5.098  25.562  1.00 78.88           C  
ATOM   3509  CB  ASN A 448     -20.500   3.264  24.203  1.00 78.88           C  
ATOM   3510  O   ASN A 448     -22.656   4.945  26.047  1.00 78.88           O  
ATOM   3511  CG  ASN A 448     -20.625   2.486  22.906  1.00 78.88           C  
ATOM   3512  ND2 ASN A 448     -19.734   1.520  22.703  1.00 78.88           N  
ATOM   3513  OD1 ASN A 448     -21.500   2.752  22.094  1.00 78.88           O  
ATOM   3514  N   GLU A 449     -20.453   5.680  26.203  1.00 74.12           N  
ATOM   3515  CA  GLU A 449     -20.656   6.219  27.547  1.00 74.12           C  
ATOM   3516  C   GLU A 449     -21.688   7.332  27.547  1.00 74.12           C  
ATOM   3517  CB  GLU A 449     -19.328   6.738  28.125  1.00 74.12           C  
ATOM   3518  O   GLU A 449     -22.578   7.371  28.406  1.00 74.12           O  
ATOM   3519  CG  GLU A 449     -19.406   7.164  29.578  1.00 74.12           C  
ATOM   3520  CD  GLU A 449     -19.312   5.996  30.547  1.00 74.12           C  
ATOM   3521  OE1 GLU A 449     -19.625   6.180  31.750  1.00 74.12           O  
ATOM   3522  OE2 GLU A 449     -18.922   4.895  30.109  1.00 74.12           O  
ATOM   3523  N   ARG A 450     -21.484   8.188  26.672  1.00 70.00           N  
ATOM   3524  CA  ARG A 450     -22.406   9.320  26.547  1.00 70.00           C  
ATOM   3525  C   ARG A 450     -23.828   8.844  26.312  1.00 70.00           C  
ATOM   3526  CB  ARG A 450     -21.953  10.242  25.406  1.00 70.00           C  
ATOM   3527  O   ARG A 450     -24.766   9.352  26.938  1.00 70.00           O  
ATOM   3528  CG  ARG A 450     -22.844  11.469  25.234  1.00 70.00           C  
ATOM   3529  CD  ARG A 450     -22.391  12.320  24.047  1.00 70.00           C  
ATOM   3530  NE  ARG A 450     -23.312  13.438  23.812  1.00 70.00           N  
ATOM   3531  NH1 ARG A 450     -21.969  14.469  22.234  1.00 70.00           N  
ATOM   3532  NH2 ARG A 450     -23.984  15.391  22.828  1.00 70.00           N  
ATOM   3533  CZ  ARG A 450     -23.094  14.430  22.953  1.00 70.00           C  
ATOM   3534  N   THR A 451     -24.062   8.000  25.344  1.00 65.62           N  
ATOM   3535  CA  THR A 451     -25.375   7.461  24.984  1.00 65.62           C  
ATOM   3536  C   THR A 451     -26.031   6.773  26.172  1.00 65.62           C  
ATOM   3537  CB  THR A 451     -25.266   6.469  23.812  1.00 65.62           C  
ATOM   3538  O   THR A 451     -27.203   6.992  26.453  1.00 65.62           O  
ATOM   3539  CG2 THR A 451     -26.641   5.930  23.406  1.00 65.62           C  
ATOM   3540  OG1 THR A 451     -24.688   7.133  22.688  1.00 65.62           O  
ATOM   3541  N   LEU A 452     -25.281   6.016  26.844  1.00 68.69           N  
ATOM   3542  CA  LEU A 452     -25.812   5.258  27.969  1.00 68.69           C  
ATOM   3543  C   LEU A 452     -26.062   6.172  29.172  1.00 68.69           C  
ATOM   3544  CB  LEU A 452     -24.859   4.129  28.359  1.00 68.69           C  
ATOM   3545  O   LEU A 452     -27.078   6.051  29.859  1.00 68.69           O  
ATOM   3546  CG  LEU A 452     -24.703   2.996  27.344  1.00 68.69           C  
ATOM   3547  CD1 LEU A 452     -23.656   1.993  27.828  1.00 68.69           C  
ATOM   3548  CD2 LEU A 452     -26.047   2.305  27.109  1.00 68.69           C  
ATOM   3549  N   ASP A 453     -25.156   7.098  29.516  1.00 69.88           N  
ATOM   3550  CA  ASP A 453     -25.250   8.008  30.656  1.00 69.88           C  
ATOM   3551  C   ASP A 453     -26.359   9.023  30.453  1.00 69.88           C  
ATOM   3552  CB  ASP A 453     -23.922   8.727  30.875  1.00 69.88           C  
ATOM   3553  O   ASP A 453     -27.062   9.383  31.406  1.00 69.88           O  
ATOM   3554  CG  ASP A 453     -22.859   7.844  31.516  1.00 69.88           C  
ATOM   3555  OD1 ASP A 453     -23.203   6.742  32.000  1.00 69.88           O  
ATOM   3556  OD2 ASP A 453     -21.672   8.258  31.531  1.00 69.88           O  
ATOM   3557  N   TYR A 454     -26.453   9.602  29.312  1.00 64.50           N  
ATOM   3558  CA  TYR A 454     -27.516  10.555  29.000  1.00 64.50           C  
ATOM   3559  C   TYR A 454     -28.891   9.922  29.188  1.00 64.50           C  
ATOM   3560  CB  TYR A 454     -27.359  11.055  27.562  1.00 64.50           C  
ATOM   3561  O   TYR A 454     -29.781  10.555  29.750  1.00 64.50           O  
ATOM   3562  CG  TYR A 454     -28.328  12.164  27.203  1.00 64.50           C  
ATOM   3563  CD1 TYR A 454     -29.469  11.906  26.438  1.00 64.50           C  
ATOM   3564  CD2 TYR A 454     -28.094  13.469  27.625  1.00 64.50           C  
ATOM   3565  CE1 TYR A 454     -30.359  12.922  26.109  1.00 64.50           C  
ATOM   3566  CE2 TYR A 454     -28.984  14.492  27.297  1.00 64.50           C  
ATOM   3567  OH  TYR A 454     -30.984  15.227  26.219  1.00 64.50           O  
ATOM   3568  CZ  TYR A 454     -30.094  14.211  26.547  1.00 64.50           C  
ATOM   3569  N   HIS A 455     -29.000   8.781  28.703  1.00 63.62           N  
ATOM   3570  CA  HIS A 455     -30.266   8.070  28.859  1.00 63.62           C  
ATOM   3571  C   HIS A 455     -30.562   7.809  30.328  1.00 63.62           C  
ATOM   3572  CB  HIS A 455     -30.234   6.746  28.094  1.00 63.62           C  
ATOM   3573  O   HIS A 455     -31.703   7.965  30.781  1.00 63.62           O  
ATOM   3574  CG  HIS A 455     -30.406   6.910  26.609  1.00 63.62           C  
ATOM   3575  CD2 HIS A 455     -29.531   6.742  25.594  1.00 63.62           C  
ATOM   3576  ND1 HIS A 455     -31.609   7.293  26.047  1.00 63.62           N  
ATOM   3577  CE1 HIS A 455     -31.453   7.355  24.734  1.00 63.62           C  
ATOM   3578  NE2 HIS A 455     -30.219   7.023  24.438  1.00 63.62           N  
ATOM   3579  N   ASP A 456     -29.625   7.328  31.031  1.00 64.12           N  
ATOM   3580  CA  ASP A 456     -29.766   7.070  32.469  1.00 64.12           C  
ATOM   3581  C   ASP A 456     -30.172   8.336  33.219  1.00 64.12           C  
ATOM   3582  CB  ASP A 456     -28.453   6.523  33.031  1.00 64.12           C  
ATOM   3583  O   ASP A 456     -31.016   8.289  34.125  1.00 64.12           O  
ATOM   3584  CG  ASP A 456     -28.266   5.043  32.750  1.00 64.12           C  
ATOM   3585  OD1 ASP A 456     -29.203   4.387  32.250  1.00 64.12           O  
ATOM   3586  OD2 ASP A 456     -27.156   4.527  33.062  1.00 64.12           O  
ATOM   3587  N   SER A 457     -29.594   9.453  32.844  1.00 63.56           N  
ATOM   3588  CA  SER A 457     -29.922  10.734  33.469  1.00 63.56           C  
ATOM   3589  C   SER A 457     -31.359  11.141  33.156  1.00 63.56           C  
ATOM   3590  CB  SER A 457     -28.969  11.820  32.969  1.00 63.56           C  
ATOM   3591  O   SER A 457     -32.062  11.664  34.031  1.00 63.56           O  
ATOM   3592  OG  SER A 457     -29.125  12.039  31.578  1.00 63.56           O  
ATOM   3593  N   ASN A 458     -31.797  10.961  31.938  1.00 64.50           N  
ATOM   3594  CA  ASN A 458     -33.156  11.266  31.531  1.00 64.50           C  
ATOM   3595  C   ASN A 458     -34.156  10.398  32.281  1.00 64.50           C  
ATOM   3596  CB  ASN A 458     -33.312  11.086  30.016  1.00 64.50           C  
ATOM   3597  O   ASN A 458     -35.219  10.875  32.688  1.00 64.50           O  
ATOM   3598  CG  ASN A 458     -32.688  12.203  29.234  1.00 64.50           C  
ATOM   3599  ND2 ASN A 458     -32.406  11.953  27.953  1.00 64.50           N  
ATOM   3600  OD1 ASN A 458     -32.406  13.289  29.766  1.00 64.50           O  
ATOM   3601  N   VAL A 459     -33.844   9.125  32.312  1.00 63.69           N  
ATOM   3602  CA  VAL A 459     -34.719   8.188  33.031  1.00 63.69           C  
ATOM   3603  C   VAL A 459     -34.812   8.586  34.531  1.00 63.69           C  
ATOM   3604  CB  VAL A 459     -34.188   6.734  32.906  1.00 63.69           C  
ATOM   3605  O   VAL A 459     -35.875   8.570  35.125  1.00 63.69           O  
ATOM   3606  CG1 VAL A 459     -35.000   5.801  33.844  1.00 63.69           C  
ATOM   3607  CG2 VAL A 459     -34.281   6.262  31.469  1.00 63.69           C  
ATOM   3608  N   LYS A 460     -33.688   8.922  35.094  1.00 65.19           N  
ATOM   3609  CA  LYS A 460     -33.625   9.383  36.500  1.00 65.19           C  
ATOM   3610  C   LYS A 460     -34.469  10.656  36.688  1.00 65.19           C  
ATOM   3611  CB  LYS A 460     -32.188   9.641  36.906  1.00 65.19           C  
ATOM   3612  O   LYS A 460     -35.188  10.781  37.656  1.00 65.19           O  
ATOM   3613  CG  LYS A 460     -32.031  10.008  38.375  1.00 65.19           C  
ATOM   3614  CD  LYS A 460     -30.562  10.188  38.781  1.00 65.19           C  
ATOM   3615  CE  LYS A 460     -30.406  10.578  40.219  1.00 65.19           C  
ATOM   3616  NZ  LYS A 460     -28.984  10.773  40.594  1.00 65.19           N  
ATOM   3617  N   ASN A 461     -34.281  11.609  35.781  1.00 69.25           N  
ATOM   3618  CA  ASN A 461     -35.062  12.836  35.812  1.00 69.25           C  
ATOM   3619  C   ASN A 461     -36.562  12.555  35.750  1.00 69.25           C  
ATOM   3620  CB  ASN A 461     -34.656  13.773  34.688  1.00 69.25           C  
ATOM   3621  O   ASN A 461     -37.344  13.172  36.469  1.00 69.25           O  
ATOM   3622  CG  ASN A 461     -35.219  15.172  34.844  1.00 69.25           C  
ATOM   3623  ND2 ASN A 461     -34.844  16.062  33.938  1.00 69.25           N  
ATOM   3624  OD1 ASN A 461     -36.000  15.445  35.750  1.00 69.25           O  
ATOM   3625  N   LEU A 462     -36.906  11.688  34.844  1.00 71.44           N  
ATOM   3626  CA  LEU A 462     -38.312  11.273  34.688  1.00 71.44           C  
ATOM   3627  C   LEU A 462     -38.812  10.602  35.969  1.00 71.44           C  
ATOM   3628  CB  LEU A 462     -38.438  10.320  33.500  1.00 71.44           C  
ATOM   3629  O   LEU A 462     -39.938  10.844  36.375  1.00 71.44           O  
ATOM   3630  CG  LEU A 462     -39.875   9.898  33.125  1.00 71.44           C  
ATOM   3631  CD1 LEU A 462     -40.719  11.125  32.812  1.00 71.44           C  
ATOM   3632  CD2 LEU A 462     -39.875   8.930  31.953  1.00 71.44           C  
ATOM   3633  N   TYR A 463     -38.031   9.703  36.438  1.00 70.75           N  
ATOM   3634  CA  TYR A 463     -38.344   9.031  37.688  1.00 70.75           C  
ATOM   3635  C   TYR A 463     -38.625  10.047  38.781  1.00 70.75           C  
ATOM   3636  CB  TYR A 463     -37.219   8.102  38.125  1.00 70.75           C  
ATOM   3637  O   TYR A 463     -39.625   9.930  39.531  1.00 70.75           O  
ATOM   3638  CG  TYR A 463     -37.375   7.508  39.500  1.00 70.75           C  
ATOM   3639  CD1 TYR A 463     -36.781   8.086  40.594  1.00 70.75           C  
ATOM   3640  CD2 TYR A 463     -38.156   6.367  39.688  1.00 70.75           C  
ATOM   3641  CE1 TYR A 463     -36.938   7.539  41.875  1.00 70.75           C  
ATOM   3642  CE2 TYR A 463     -38.344   5.812  40.938  1.00 70.75           C  
ATOM   3643  OH  TYR A 463     -37.875   5.863  43.281  1.00 70.75           O  
ATOM   3644  CZ  TYR A 463     -37.719   6.406  42.031  1.00 70.75           C  
ATOM   3645  N   GLU A 464     -37.750  11.016  38.969  1.00 77.06           N  
ATOM   3646  CA  GLU A 464     -37.875  12.055  40.000  1.00 77.06           C  
ATOM   3647  C   GLU A 464     -39.125  12.898  39.781  1.00 77.06           C  
ATOM   3648  CB  GLU A 464     -36.625  12.945  40.031  1.00 77.06           C  
ATOM   3649  O   GLU A 464     -39.812  13.281  40.719  1.00 77.06           O  
ATOM   3650  CG  GLU A 464     -35.375  12.250  40.562  1.00 77.06           C  
ATOM   3651  CD  GLU A 464     -35.531  11.789  42.000  1.00 77.06           C  
ATOM   3652  OE1 GLU A 464     -34.781  10.875  42.438  1.00 77.06           O  
ATOM   3653  OE2 GLU A 464     -36.406  12.336  42.719  1.00 77.06           O  
ATOM   3654  N   LYS A 465     -39.406  13.250  38.531  1.00 79.75           N  
ATOM   3655  CA  LYS A 465     -40.594  14.008  38.156  1.00 79.75           C  
ATOM   3656  C   LYS A 465     -41.875  13.250  38.531  1.00 79.75           C  
ATOM   3657  CB  LYS A 465     -40.594  14.312  36.656  1.00 79.75           C  
ATOM   3658  O   LYS A 465     -42.812  13.820  39.094  1.00 79.75           O  
ATOM   3659  CG  LYS A 465     -41.688  15.258  36.219  1.00 79.75           C  
ATOM   3660  CD  LYS A 465     -41.562  15.602  34.750  1.00 79.75           C  
ATOM   3661  CE  LYS A 465     -42.688  16.531  34.281  1.00 79.75           C  
ATOM   3662  NZ  LYS A 465     -42.531  16.922  32.844  1.00 79.75           N  
ATOM   3663  N   VAL A 466     -41.906  11.953  38.125  1.00 79.25           N  
ATOM   3664  CA  VAL A 466     -43.062  11.094  38.406  1.00 79.25           C  
ATOM   3665  C   VAL A 466     -43.219  10.906  39.906  1.00 79.25           C  
ATOM   3666  CB  VAL A 466     -42.906   9.719  37.688  1.00 79.25           C  
ATOM   3667  O   VAL A 466     -44.344  10.938  40.406  1.00 79.25           O  
ATOM   3668  CG1 VAL A 466     -44.000   8.758  38.188  1.00 79.25           C  
ATOM   3669  CG2 VAL A 466     -42.969   9.883  36.188  1.00 79.25           C  
ATOM   3670  N   ARG A 467     -42.094  10.688  40.562  1.00 81.25           N  
ATOM   3671  CA  ARG A 467     -42.094  10.570  42.031  1.00 81.25           C  
ATOM   3672  C   ARG A 467     -42.688  11.812  42.688  1.00 81.25           C  
ATOM   3673  CB  ARG A 467     -40.688  10.328  42.531  1.00 81.25           C  
ATOM   3674  O   ARG A 467     -43.469  11.711  43.625  1.00 81.25           O  
ATOM   3675  CG  ARG A 467     -40.594  10.133  44.031  1.00 81.25           C  
ATOM   3676  CD  ARG A 467     -39.156   9.922  44.500  1.00 81.25           C  
ATOM   3677  NE  ARG A 467     -39.062   9.773  45.938  1.00 81.25           N  
ATOM   3678  NH1 ARG A 467     -36.750   9.516  45.969  1.00 81.25           N  
ATOM   3679  NH2 ARG A 467     -37.969   9.469  47.938  1.00 81.25           N  
ATOM   3680  CZ  ARG A 467     -37.938   9.586  46.625  1.00 81.25           C  
ATOM   3681  N   SER A 468     -42.312  12.953  42.188  1.00 86.00           N  
ATOM   3682  CA  SER A 468     -42.781  14.242  42.719  1.00 86.00           C  
ATOM   3683  C   SER A 468     -44.281  14.430  42.469  1.00 86.00           C  
ATOM   3684  CB  SER A 468     -42.000  15.391  42.094  1.00 86.00           C  
ATOM   3685  O   SER A 468     -45.000  14.977  43.312  1.00 86.00           O  
ATOM   3686  OG  SER A 468     -42.500  16.641  42.531  1.00 86.00           O  
ATOM   3687  N   GLN A 469     -44.781  13.977  41.312  1.00 85.94           N  
ATOM   3688  CA  GLN A 469     -46.188  14.094  40.906  1.00 85.94           C  
ATOM   3689  C   GLN A 469     -47.062  13.180  41.750  1.00 85.94           C  
ATOM   3690  CB  GLN A 469     -46.344  13.766  39.438  1.00 85.94           C  
ATOM   3691  O   GLN A 469     -48.156  13.586  42.188  1.00 85.94           O  
ATOM   3692  CG  GLN A 469     -45.812  14.844  38.500  1.00 85.94           C  
ATOM   3693  CD  GLN A 469     -46.094  14.547  37.031  1.00 85.94           C  
ATOM   3694  NE2 GLN A 469     -45.875  15.531  36.188  1.00 85.94           N  
ATOM   3695  OE1 GLN A 469     -46.500  13.430  36.688  1.00 85.94           O  
ATOM   3696  N   LEU A 470     -46.594  11.891  41.969  1.00 84.75           N  
ATOM   3697  CA  LEU A 470     -47.406  10.828  42.594  1.00 84.75           C  
ATOM   3698  C   LEU A 470     -47.344  10.930  44.094  1.00 84.75           C  
ATOM   3699  CB  LEU A 470     -46.875   9.453  42.125  1.00 84.75           C  
ATOM   3700  O   LEU A 470     -48.281  10.539  44.781  1.00 84.75           O  
ATOM   3701  CG  LEU A 470     -47.094   9.109  40.656  1.00 84.75           C  
ATOM   3702  CD1 LEU A 470     -46.438   7.766  40.344  1.00 84.75           C  
ATOM   3703  CD2 LEU A 470     -48.562   9.102  40.312  1.00 84.75           C  
ATOM   3704  N   LYS A 471     -46.375  11.500  44.688  1.00 87.56           N  
ATOM   3705  CA  LYS A 471     -46.219  11.695  46.125  1.00 87.56           C  
ATOM   3706  C   LYS A 471     -46.750  10.500  46.906  1.00 87.56           C  
ATOM   3707  CB  LYS A 471     -46.906  12.977  46.562  1.00 87.56           C  
ATOM   3708  O   LYS A 471     -46.281   9.367  46.688  1.00 87.56           O  
ATOM   3709  CG  LYS A 471     -46.344  14.250  45.969  1.00 87.56           C  
ATOM   3710  CD  LYS A 471     -47.062  15.484  46.500  1.00 87.56           C  
ATOM   3711  CE  LYS A 471     -46.500  16.766  45.875  1.00 87.56           C  
ATOM   3712  NZ  LYS A 471     -47.219  17.969  46.375  1.00 87.56           N  
ATOM   3713  N   ASN A 472     -47.656  10.680  47.812  1.00 86.88           N  
ATOM   3714  CA  ASN A 472     -48.125   9.602  48.656  1.00 86.88           C  
ATOM   3715  C   ASN A 472     -49.281   8.852  48.031  1.00 86.88           C  
ATOM   3716  CB  ASN A 472     -48.531  10.156  50.031  1.00 86.88           C  
ATOM   3717  O   ASN A 472     -49.938   8.047  48.688  1.00 86.88           O  
ATOM   3718  CG  ASN A 472     -49.469  11.336  49.938  1.00 86.88           C  
ATOM   3719  ND2 ASN A 472     -50.031  11.758  51.062  1.00 86.88           N  
ATOM   3720  OD1 ASN A 472     -49.719  11.859  48.844  1.00 86.88           O  
ATOM   3721  N   ASN A 473     -49.625   9.148  46.781  1.00 85.88           N  
ATOM   3722  CA  ASN A 473     -50.656   8.461  46.031  1.00 85.88           C  
ATOM   3723  C   ASN A 473     -50.156   7.148  45.438  1.00 85.88           C  
ATOM   3724  CB  ASN A 473     -51.219   9.367  44.938  1.00 85.88           C  
ATOM   3725  O   ASN A 473     -50.938   6.352  44.906  1.00 85.88           O  
ATOM   3726  CG  ASN A 473     -52.156  10.430  45.469  1.00 85.88           C  
ATOM   3727  ND2 ASN A 473     -52.438  11.445  44.656  1.00 85.88           N  
ATOM   3728  OD1 ASN A 473     -52.625  10.352  46.594  1.00 85.88           O  
ATOM   3729  N   ALA A 474     -48.812   6.863  45.562  1.00 85.31           N  
ATOM   3730  CA  ALA A 474     -48.188   5.645  45.062  1.00 85.31           C  
ATOM   3731  C   ALA A 474     -47.031   5.199  45.938  1.00 85.31           C  
ATOM   3732  CB  ALA A 474     -47.688   5.863  43.625  1.00 85.31           C  
ATOM   3733  O   ALA A 474     -46.438   6.020  46.656  1.00 85.31           O  
ATOM   3734  N   LYS A 475     -46.781   3.932  46.094  1.00 81.81           N  
ATOM   3735  CA  LYS A 475     -45.656   3.348  46.812  1.00 81.81           C  
ATOM   3736  C   LYS A 475     -44.562   2.895  45.875  1.00 81.81           C  
ATOM   3737  CB  LYS A 475     -46.156   2.168  47.688  1.00 81.81           C  
ATOM   3738  O   LYS A 475     -44.812   2.301  44.844  1.00 81.81           O  
ATOM   3739  CG  LYS A 475     -45.031   1.457  48.438  1.00 81.81           C  
ATOM   3740  CD  LYS A 475     -45.562   0.214  49.156  1.00 81.81           C  
ATOM   3741  CE  LYS A 475     -44.438  -0.484  49.938  1.00 81.81           C  
ATOM   3742  NZ  LYS A 475     -44.938  -1.726  50.594  1.00 81.81           N  
ATOM   3743  N   GLU A 476     -43.375   3.178  46.375  1.00 79.00           N  
ATOM   3744  CA  GLU A 476     -42.219   2.750  45.594  1.00 79.00           C  
ATOM   3745  C   GLU A 476     -41.875   1.283  45.844  1.00 79.00           C  
ATOM   3746  CB  GLU A 476     -41.000   3.627  45.906  1.00 79.00           C  
ATOM   3747  O   GLU A 476     -41.688   0.880  47.000  1.00 79.00           O  
ATOM   3748  CG  GLU A 476     -41.156   5.070  45.438  1.00 79.00           C  
ATOM   3749  CD  GLU A 476     -39.938   5.918  45.719  1.00 79.00           C  
ATOM   3750  OE1 GLU A 476     -40.000   7.164  45.656  1.00 79.00           O  
ATOM   3751  OE2 GLU A 476     -38.875   5.332  46.031  1.00 79.00           O  
ATOM   3752  N   ILE A 477     -41.938   0.486  44.812  1.00 73.38           N  
ATOM   3753  CA  ILE A 477     -41.812  -0.960  44.938  1.00 73.38           C  
ATOM   3754  C   ILE A 477     -40.406  -1.391  44.531  1.00 73.38           C  
ATOM   3755  CB  ILE A 477     -42.875  -1.710  44.094  1.00 73.38           C  
ATOM   3756  O   ILE A 477     -40.000  -2.541  44.719  1.00 73.38           O  
ATOM   3757  CG1 ILE A 477     -42.844  -1.214  42.656  1.00 73.38           C  
ATOM   3758  CG2 ILE A 477     -44.250  -1.546  44.719  1.00 73.38           C  
ATOM   3759  CD1 ILE A 477     -43.719  -2.033  41.719  1.00 73.38           C  
ATOM   3760  N   GLY A 478     -39.500  -0.246  44.219  1.00 62.84           N  
ATOM   3761  CA  GLY A 478     -38.125  -0.560  43.844  1.00 62.84           C  
ATOM   3762  C   GLY A 478     -37.969  -0.798  42.344  1.00 62.84           C  
ATOM   3763  O   GLY A 478     -38.938  -0.997  41.625  1.00 62.84           O  
ATOM   3764  N   ASN A 479     -36.625  -0.467  41.781  1.00 56.41           N  
ATOM   3765  CA  ASN A 479     -36.219  -0.674  40.375  1.00 56.41           C  
ATOM   3766  C   ASN A 479     -36.969   0.281  39.438  1.00 56.41           C  
ATOM   3767  CB  ASN A 479     -36.469  -2.125  39.969  1.00 56.41           C  
ATOM   3768  O   ASN A 479     -37.281  -0.088  38.312  1.00 56.41           O  
ATOM   3769  CG  ASN A 479     -35.594  -3.105  40.688  1.00 56.41           C  
ATOM   3770  ND2 ASN A 479     -36.031  -4.355  40.781  1.00 56.41           N  
ATOM   3771  OD1 ASN A 479     -34.500  -2.744  41.188  1.00 56.41           O  
ATOM   3772  N   GLY A 480     -37.375   1.479  40.031  1.00 63.44           N  
ATOM   3773  CA  GLY A 480     -37.938   2.516  39.188  1.00 63.44           C  
ATOM   3774  C   GLY A 480     -39.438   2.342  38.938  1.00 63.44           C  
ATOM   3775  O   GLY A 480     -40.000   2.916  38.000  1.00 63.44           O  
ATOM   3776  N   CYS A 481     -40.156   1.504  39.812  1.00 71.38           N  
ATOM   3777  CA  CYS A 481     -41.562   1.225  39.656  1.00 71.38           C  
ATOM   3778  C   CYS A 481     -42.375   1.828  40.812  1.00 71.38           C  
ATOM   3779  CB  CYS A 481     -41.812  -0.282  39.594  1.00 71.38           C  
ATOM   3780  O   CYS A 481     -41.875   1.944  41.938  1.00 71.38           O  
ATOM   3781  SG  CYS A 481     -41.031  -1.083  38.188  1.00 71.38           S  
ATOM   3782  N   PHE A 482     -43.719   2.240  40.438  1.00 76.25           N  
ATOM   3783  CA  PHE A 482     -44.656   2.797  41.406  1.00 76.25           C  
ATOM   3784  C   PHE A 482     -45.938   1.987  41.406  1.00 76.25           C  
ATOM   3785  CB  PHE A 482     -44.969   4.262  41.062  1.00 76.25           C  
ATOM   3786  O   PHE A 482     -46.438   1.574  40.375  1.00 76.25           O  
ATOM   3787  CG  PHE A 482     -43.750   5.148  41.094  1.00 76.25           C  
ATOM   3788  CD1 PHE A 482     -43.344   5.777  42.250  1.00 76.25           C  
ATOM   3789  CD2 PHE A 482     -43.000   5.359  39.938  1.00 76.25           C  
ATOM   3790  CE1 PHE A 482     -42.219   6.598  42.281  1.00 76.25           C  
ATOM   3791  CE2 PHE A 482     -41.875   6.184  39.938  1.00 76.25           C  
ATOM   3792  CZ  PHE A 482     -41.500   6.801  41.094  1.00 76.25           C  
ATOM   3793  N   GLU A 483     -46.281   1.637  42.656  1.00 81.12           N  
ATOM   3794  CA  GLU A 483     -47.594   1.026  42.812  1.00 81.12           C  
ATOM   3795  C   GLU A 483     -48.625   2.043  43.312  1.00 81.12           C  
ATOM   3796  CB  GLU A 483     -47.531  -0.161  43.781  1.00 81.12           C  
ATOM   3797  O   GLU A 483     -48.438   2.639  44.375  1.00 81.12           O  
ATOM   3798  CG  GLU A 483     -48.812  -0.964  43.875  1.00 81.12           C  
ATOM   3799  CD  GLU A 483     -48.719  -2.156  44.812  1.00 81.12           C  
ATOM   3800  OE1 GLU A 483     -49.562  -3.062  44.750  1.00 81.12           O  
ATOM   3801  OE2 GLU A 483     -47.781  -2.182  45.625  1.00 81.12           O  
ATOM   3802  N   PHE A 484     -49.750   2.256  42.375  1.00 82.44           N  
ATOM   3803  CA  PHE A 484     -50.750   3.256  42.719  1.00 82.44           C  
ATOM   3804  C   PHE A 484     -51.656   2.762  43.875  1.00 82.44           C  
ATOM   3805  CB  PHE A 484     -51.625   3.605  41.500  1.00 82.44           C  
ATOM   3806  O   PHE A 484     -52.031   1.593  43.906  1.00 82.44           O  
ATOM   3807  CG  PHE A 484     -50.875   4.352  40.438  1.00 82.44           C  
ATOM   3808  CD1 PHE A 484     -50.812   5.742  40.438  1.00 82.44           C  
ATOM   3809  CD2 PHE A 484     -50.219   3.666  39.438  1.00 82.44           C  
ATOM   3810  CE1 PHE A 484     -50.125   6.438  39.438  1.00 82.44           C  
ATOM   3811  CE2 PHE A 484     -49.500   4.352  38.438  1.00 82.44           C  
ATOM   3812  CZ  PHE A 484     -49.469   5.738  38.438  1.00 82.44           C  
ATOM   3813  N   TYR A 485     -52.000   3.598  44.844  1.00 81.31           N  
ATOM   3814  CA  TYR A 485     -52.906   3.295  45.938  1.00 81.31           C  
ATOM   3815  C   TYR A 485     -54.344   3.582  45.500  1.00 81.31           C  
ATOM   3816  CB  TYR A 485     -52.562   4.102  47.188  1.00 81.31           C  
ATOM   3817  O   TYR A 485     -55.281   3.281  46.250  1.00 81.31           O  
ATOM   3818  CG  TYR A 485     -51.312   3.637  47.875  1.00 81.31           C  
ATOM   3819  CD1 TYR A 485     -51.250   2.373  48.438  1.00 81.31           C  
ATOM   3820  CD2 TYR A 485     -50.188   4.457  47.938  1.00 81.31           C  
ATOM   3821  CE1 TYR A 485     -50.094   1.939  49.094  1.00 81.31           C  
ATOM   3822  CE2 TYR A 485     -49.031   4.035  48.562  1.00 81.31           C  
ATOM   3823  OH  TYR A 485     -47.844   2.352  49.781  1.00 81.31           O  
ATOM   3824  CZ  TYR A 485     -48.969   2.775  49.156  1.00 81.31           C  
ATOM   3825  N   HIS A 486     -54.562   4.195  44.281  1.00 81.81           N  
ATOM   3826  CA  HIS A 486     -55.875   4.484  43.688  1.00 81.81           C  
ATOM   3827  C   HIS A 486     -56.000   3.854  42.312  1.00 81.81           C  
ATOM   3828  CB  HIS A 486     -56.094   5.992  43.594  1.00 81.81           C  
ATOM   3829  O   HIS A 486     -55.000   3.477  41.688  1.00 81.81           O  
ATOM   3830  CG  HIS A 486     -55.125   6.695  42.719  1.00 81.81           C  
ATOM   3831  CD2 HIS A 486     -53.969   7.367  42.969  1.00 81.81           C  
ATOM   3832  ND1 HIS A 486     -55.281   6.754  41.344  1.00 81.81           N  
ATOM   3833  CE1 HIS A 486     -54.281   7.438  40.812  1.00 81.81           C  
ATOM   3834  NE2 HIS A 486     -53.469   7.820  41.781  1.00 81.81           N  
ATOM   3835  N   LYS A 487     -57.219   3.613  41.875  1.00 80.75           N  
ATOM   3836  CA  LYS A 487     -57.438   3.164  40.500  1.00 80.75           C  
ATOM   3837  C   LYS A 487     -57.062   4.246  39.500  1.00 80.75           C  
ATOM   3838  CB  LYS A 487     -58.906   2.762  40.281  1.00 80.75           C  
ATOM   3839  O   LYS A 487     -57.406   5.410  39.656  1.00 80.75           O  
ATOM   3840  CG  LYS A 487     -59.312   1.491  41.031  1.00 80.75           C  
ATOM   3841  CD  LYS A 487     -60.750   1.102  40.719  1.00 80.75           C  
ATOM   3842  CE  LYS A 487     -61.156  -0.120  41.531  1.00 80.75           C  
ATOM   3843  NZ  LYS A 487     -62.594  -0.492  41.250  1.00 80.75           N  
ATOM   3844  N   CYS A 488     -56.156   3.846  38.625  1.00 78.69           N  
ATOM   3845  CA  CYS A 488     -55.688   4.797  37.625  1.00 78.69           C  
ATOM   3846  C   CYS A 488     -56.094   4.371  36.219  1.00 78.69           C  
ATOM   3847  CB  CYS A 488     -54.156   4.934  37.688  1.00 78.69           C  
ATOM   3848  O   CYS A 488     -55.562   3.404  35.688  1.00 78.69           O  
ATOM   3849  SG  CYS A 488     -53.500   6.305  36.719  1.00 78.69           S  
ATOM   3850  N   ASP A 489     -57.094   5.016  35.625  1.00 75.81           N  
ATOM   3851  CA  ASP A 489     -57.562   4.727  34.281  1.00 75.81           C  
ATOM   3852  C   ASP A 489     -56.719   5.398  33.219  1.00 75.81           C  
ATOM   3853  CB  ASP A 489     -59.031   5.184  34.125  1.00 75.81           C  
ATOM   3854  O   ASP A 489     -55.688   6.027  33.531  1.00 75.81           O  
ATOM   3855  CG  ASP A 489     -59.188   6.680  34.344  1.00 75.81           C  
ATOM   3856  OD1 ASP A 489     -58.188   7.398  34.469  1.00 75.81           O  
ATOM   3857  OD2 ASP A 489     -60.375   7.145  34.344  1.00 75.81           O  
ATOM   3858  N   ASN A 490     -56.906   5.250  31.922  1.00 72.38           N  
ATOM   3859  CA  ASN A 490     -56.125   5.766  30.781  1.00 72.38           C  
ATOM   3860  C   ASN A 490     -55.969   7.277  30.875  1.00 72.38           C  
ATOM   3861  CB  ASN A 490     -56.812   5.379  29.469  1.00 72.38           C  
ATOM   3862  O   ASN A 490     -54.906   7.809  30.531  1.00 72.38           O  
ATOM   3863  CG  ASN A 490     -56.594   3.922  29.109  1.00 72.38           C  
ATOM   3864  ND2 ASN A 490     -57.281   3.455  28.078  1.00 72.38           N  
ATOM   3865  OD1 ASN A 490     -55.812   3.223  29.750  1.00 72.38           O  
ATOM   3866  N   THR A 491     -56.969   7.918  31.359  1.00 73.69           N  
ATOM   3867  CA  THR A 491     -56.969   9.367  31.547  1.00 73.69           C  
ATOM   3868  C   THR A 491     -55.969   9.766  32.656  1.00 73.69           C  
ATOM   3869  CB  THR A 491     -58.375   9.891  31.875  1.00 73.69           C  
ATOM   3870  O   THR A 491     -55.250  10.750  32.500  1.00 73.69           O  
ATOM   3871  CG2 THR A 491     -58.375  11.422  31.891  1.00 73.69           C  
ATOM   3872  OG1 THR A 491     -59.281   9.422  30.891  1.00 73.69           O  
ATOM   3873  N   CYS A 492     -55.969   9.055  33.750  1.00 77.75           N  
ATOM   3874  CA  CYS A 492     -55.031   9.234  34.875  1.00 77.75           C  
ATOM   3875  C   CYS A 492     -53.594   8.945  34.438  1.00 77.75           C  
ATOM   3876  CB  CYS A 492     -55.406   8.320  36.031  1.00 77.75           C  
ATOM   3877  O   CYS A 492     -52.688   9.727  34.719  1.00 77.75           O  
ATOM   3878  SG  CYS A 492     -54.188   8.305  37.375  1.00 77.75           S  
ATOM   3879  N   MET A 493     -53.375   7.918  33.719  1.00 75.44           N  
ATOM   3880  CA  MET A 493     -52.062   7.547  33.188  1.00 75.44           C  
ATOM   3881  C   MET A 493     -51.531   8.602  32.219  1.00 75.44           C  
ATOM   3882  CB  MET A 493     -52.125   6.184  32.500  1.00 75.44           C  
ATOM   3883  O   MET A 493     -50.344   8.922  32.219  1.00 75.44           O  
ATOM   3884  CG  MET A 493     -52.312   5.020  33.469  1.00 75.44           C  
ATOM   3885  SD  MET A 493     -51.000   4.934  34.750  1.00 75.44           S  
ATOM   3886  CE  MET A 493     -49.594   4.418  33.719  1.00 75.44           C  
ATOM   3887  N   GLU A 494     -52.406   9.164  31.406  1.00 74.06           N  
ATOM   3888  CA  GLU A 494     -52.094  10.227  30.453  1.00 74.06           C  
ATOM   3889  C   GLU A 494     -51.719  11.516  31.172  1.00 74.06           C  
ATOM   3890  CB  GLU A 494     -53.250  10.477  29.500  1.00 74.06           C  
ATOM   3891  O   GLU A 494     -50.844  12.258  30.734  1.00 74.06           O  
ATOM   3892  CG  GLU A 494     -53.281   9.531  28.312  1.00 74.06           C  
ATOM   3893  CD  GLU A 494     -54.438   9.836  27.344  1.00 74.06           C  
ATOM   3894  OE1 GLU A 494     -54.531   9.141  26.312  1.00 74.06           O  
ATOM   3895  OE2 GLU A 494     -55.188  10.781  27.625  1.00 74.06           O  
ATOM   3896  N   SER A 495     -52.281  11.734  32.281  1.00 78.88           N  
ATOM   3897  CA  SER A 495     -52.000  12.906  33.094  1.00 78.88           C  
ATOM   3898  C   SER A 495     -50.625  12.797  33.750  1.00 78.88           C  
ATOM   3899  CB  SER A 495     -53.094  13.086  34.156  1.00 78.88           C  
ATOM   3900  O   SER A 495     -49.938  13.797  33.938  1.00 78.88           O  
ATOM   3901  OG  SER A 495     -53.000  12.062  35.125  1.00 78.88           O  
ATOM   3902  N   VAL A 496     -50.188  11.609  34.156  1.00 78.19           N  
ATOM   3903  CA  VAL A 496     -48.875  11.328  34.688  1.00 78.19           C  
ATOM   3904  C   VAL A 496     -47.812  11.469  33.594  1.00 78.19           C  
ATOM   3905  CB  VAL A 496     -48.781   9.914  35.312  1.00 78.19           C  
ATOM   3906  O   VAL A 496     -46.781  12.078  33.812  1.00 78.19           O  
ATOM   3907  CG1 VAL A 496     -47.375   9.602  35.781  1.00 78.19           C  
ATOM   3908  CG2 VAL A 496     -49.781   9.797  36.500  1.00 78.19           C  
ATOM   3909  N   LYS A 497     -48.188  11.000  32.375  1.00 72.62           N  
ATOM   3910  CA  LYS A 497     -47.312  11.094  31.203  1.00 72.62           C  
ATOM   3911  C   LYS A 497     -47.125  12.555  30.797  1.00 72.62           C  
ATOM   3912  CB  LYS A 497     -47.906  10.305  30.047  1.00 72.62           C  
ATOM   3913  O   LYS A 497     -46.000  12.945  30.422  1.00 72.62           O  
ATOM   3914  CG  LYS A 497     -47.031  10.281  28.797  1.00 72.62           C  
ATOM   3915  CD  LYS A 497     -47.688   9.500  27.656  1.00 72.62           C  
ATOM   3916  CE  LYS A 497     -46.906   9.609  26.375  1.00 72.62           C  
ATOM   3917  NZ  LYS A 497     -47.562   8.883  25.250  1.00 72.62           N  
ATOM   3918  N   ASN A 498     -48.125  13.453  30.844  1.00 75.75           N  
ATOM   3919  CA  ASN A 498     -48.125  14.836  30.359  1.00 75.75           C  
ATOM   3920  C   ASN A 498     -47.750  15.805  31.469  1.00 75.75           C  
ATOM   3921  CB  ASN A 498     -49.500  15.211  29.781  1.00 75.75           C  
ATOM   3922  O   ASN A 498     -47.688  17.016  31.250  1.00 75.75           O  
ATOM   3923  CG  ASN A 498     -49.781  14.516  28.469  1.00 75.75           C  
ATOM   3924  ND2 ASN A 498     -51.062  14.414  28.109  1.00 75.75           N  
ATOM   3925  OD1 ASN A 498     -48.844  14.070  27.766  1.00 75.75           O  
ATOM   3926  N   GLY A 499     -47.438  15.180  32.688  1.00 82.38           N  
ATOM   3927  CA  GLY A 499     -47.000  16.000  33.812  1.00 82.38           C  
ATOM   3928  C   GLY A 499     -48.156  16.812  34.406  1.00 82.38           C  
ATOM   3929  O   GLY A 499     -47.906  17.844  35.031  1.00 82.38           O  
ATOM   3930  N   THR A 500     -49.406  16.594  34.094  1.00 87.44           N  
ATOM   3931  CA  THR A 500     -50.594  17.297  34.562  1.00 87.44           C  
ATOM   3932  C   THR A 500     -51.375  16.469  35.594  1.00 87.44           C  
ATOM   3933  CB  THR A 500     -51.531  17.672  33.375  1.00 87.44           C  
ATOM   3934  O   THR A 500     -52.594  16.641  35.750  1.00 87.44           O  
ATOM   3935  CG2 THR A 500     -50.844  18.656  32.438  1.00 87.44           C  
ATOM   3936  OG1 THR A 500     -51.875  16.484  32.656  1.00 87.44           O  
ATOM   3937  N   TYR A 501     -50.719  15.562  36.281  1.00 84.44           N  
ATOM   3938  CA  TYR A 501     -51.344  14.688  37.281  1.00 84.44           C  
ATOM   3939  C   TYR A 501     -51.938  15.500  38.406  1.00 84.44           C  
ATOM   3940  CB  TYR A 501     -50.281  13.711  37.844  1.00 84.44           C  
ATOM   3941  O   TYR A 501     -51.281  16.359  39.000  1.00 84.44           O  
ATOM   3942  CG  TYR A 501     -50.844  12.758  38.875  1.00 84.44           C  
ATOM   3943  CD1 TYR A 501     -50.625  12.945  40.219  1.00 84.44           C  
ATOM   3944  CD2 TYR A 501     -51.625  11.656  38.469  1.00 84.44           C  
ATOM   3945  CE1 TYR A 501     -51.125  12.070  41.156  1.00 84.44           C  
ATOM   3946  CE2 TYR A 501     -52.125  10.773  39.406  1.00 84.44           C  
ATOM   3947  OH  TYR A 501     -52.406  10.117  41.688  1.00 84.44           O  
ATOM   3948  CZ  TYR A 501     -51.875  10.984  40.750  1.00 84.44           C  
ATOM   3949  N   ASP A 502     -53.312  15.367  38.625  1.00 88.12           N  
ATOM   3950  CA  ASP A 502     -54.031  16.078  39.656  1.00 88.12           C  
ATOM   3951  C   ASP A 502     -54.000  15.336  41.000  1.00 88.12           C  
ATOM   3952  CB  ASP A 502     -55.500  16.297  39.219  1.00 88.12           C  
ATOM   3953  O   ASP A 502     -54.812  14.430  41.219  1.00 88.12           O  
ATOM   3954  CG  ASP A 502     -56.281  17.203  40.156  1.00 88.12           C  
ATOM   3955  OD1 ASP A 502     -55.719  17.609  41.219  1.00 88.12           O  
ATOM   3956  OD2 ASP A 502     -57.438  17.500  39.875  1.00 88.12           O  
ATOM   3957  N   TYR A 503     -53.031  15.703  41.812  1.00 87.06           N  
ATOM   3958  CA  TYR A 503     -52.719  15.008  43.062  1.00 87.06           C  
ATOM   3959  C   TYR A 503     -53.938  14.992  44.000  1.00 87.06           C  
ATOM   3960  CB  TYR A 503     -51.531  15.672  43.781  1.00 87.06           C  
ATOM   3961  O   TYR A 503     -54.312  13.930  44.500  1.00 87.06           O  
ATOM   3962  CG  TYR A 503     -51.344  15.219  45.188  1.00 87.06           C  
ATOM   3963  CD1 TYR A 503     -51.844  15.969  46.250  1.00 87.06           C  
ATOM   3964  CD2 TYR A 503     -50.656  14.039  45.469  1.00 87.06           C  
ATOM   3965  CE1 TYR A 503     -51.688  15.555  47.562  1.00 87.06           C  
ATOM   3966  CE2 TYR A 503     -50.500  13.617  46.781  1.00 87.06           C  
ATOM   3967  OH  TYR A 503     -50.812  13.961  49.125  1.00 87.06           O  
ATOM   3968  CZ  TYR A 503     -51.000  14.375  47.844  1.00 87.06           C  
ATOM   3969  N   PRO A 504     -54.688  16.141  44.125  1.00 87.56           N  
ATOM   3970  CA  PRO A 504     -55.812  16.188  45.094  1.00 87.56           C  
ATOM   3971  C   PRO A 504     -56.969  15.312  44.656  1.00 87.56           C  
ATOM   3972  CB  PRO A 504     -56.188  17.672  45.062  1.00 87.56           C  
ATOM   3973  O   PRO A 504     -57.719  14.820  45.500  1.00 87.56           O  
ATOM   3974  CG  PRO A 504     -54.969  18.391  44.625  1.00 87.56           C  
ATOM   3975  CD  PRO A 504     -54.219  17.484  43.688  1.00 87.56           C  
ATOM   3976  N   LYS A 505     -57.094  15.117  43.469  1.00 87.81           N  
ATOM   3977  CA  LYS A 505     -58.188  14.328  42.906  1.00 87.81           C  
ATOM   3978  C   LYS A 505     -58.125  12.875  43.375  1.00 87.81           C  
ATOM   3979  CB  LYS A 505     -58.188  14.383  41.375  1.00 87.81           C  
ATOM   3980  O   LYS A 505     -59.156  12.258  43.656  1.00 87.81           O  
ATOM   3981  CG  LYS A 505     -59.344  13.641  40.719  1.00 87.81           C  
ATOM   3982  CD  LYS A 505     -59.250  13.727  39.188  1.00 87.81           C  
ATOM   3983  CE  LYS A 505     -60.375  12.922  38.531  1.00 87.81           C  
ATOM   3984  NZ  LYS A 505     -60.281  13.008  37.031  1.00 87.81           N  
ATOM   3985  N   TYR A 506     -56.906  12.266  43.594  1.00 85.38           N  
ATOM   3986  CA  TYR A 506     -56.719  10.836  43.844  1.00 85.38           C  
ATOM   3987  C   TYR A 506     -56.219  10.602  45.281  1.00 85.38           C  
ATOM   3988  CB  TYR A 506     -55.719  10.242  42.844  1.00 85.38           C  
ATOM   3989  O   TYR A 506     -55.969   9.461  45.656  1.00 85.38           O  
ATOM   3990  CG  TYR A 506     -56.125  10.391  41.406  1.00 85.38           C  
ATOM   3991  CD1 TYR A 506     -57.156   9.617  40.875  1.00 85.38           C  
ATOM   3992  CD2 TYR A 506     -55.500  11.305  40.562  1.00 85.38           C  
ATOM   3993  CE1 TYR A 506     -57.562   9.750  39.562  1.00 85.38           C  
ATOM   3994  CE2 TYR A 506     -55.875  11.445  39.250  1.00 85.38           C  
ATOM   3995  OH  TYR A 506     -57.281  10.797  37.438  1.00 85.38           O  
ATOM   3996  CZ  TYR A 506     -56.906  10.664  38.750  1.00 85.38           C  
ATOM   3997  N   SER A 507     -56.094  11.625  46.062  1.00 83.94           N  
ATOM   3998  CA  SER A 507     -55.500  11.602  47.406  1.00 83.94           C  
ATOM   3999  C   SER A 507     -56.406  10.914  48.406  1.00 83.94           C  
ATOM   4000  CB  SER A 507     -55.188  13.023  47.875  1.00 83.94           C  
ATOM   4001  O   SER A 507     -55.969  10.188  49.281  1.00 83.94           O  
ATOM   4002  OG  SER A 507     -56.375  13.742  48.125  1.00 83.94           O  
ATOM   4003  N   GLU A 508     -57.750  11.117  48.219  1.00 81.88           N  
ATOM   4004  CA  GLU A 508     -58.750  10.578  49.156  1.00 81.88           C  
ATOM   4005  C   GLU A 508     -58.844   9.055  49.031  1.00 81.88           C  
ATOM   4006  CB  GLU A 508     -60.125  11.219  48.906  1.00 81.88           C  
ATOM   4007  O   GLU A 508     -58.875   8.344  50.031  1.00 81.88           O  
ATOM   4008  CG  GLU A 508     -60.250  12.633  49.469  1.00 81.88           C  
ATOM   4009  CD  GLU A 508     -61.656  13.156  49.469  1.00 81.88           C  
ATOM   4010  OE1 GLU A 508     -61.906  14.258  50.031  1.00 81.88           O  
ATOM   4011  OE2 GLU A 508     -62.562  12.469  48.906  1.00 81.88           O  
ATOM   4012  N   GLU A 509     -58.906   8.594  47.719  1.00 82.38           N  
ATOM   4013  CA  GLU A 509     -58.938   7.168  47.406  1.00 82.38           C  
ATOM   4014  C   GLU A 509     -57.625   6.488  47.812  1.00 82.38           C  
ATOM   4015  CB  GLU A 509     -59.188   6.941  45.938  1.00 82.38           C  
ATOM   4016  O   GLU A 509     -57.625   5.363  48.344  1.00 82.38           O  
ATOM   4017  CG  GLU A 509     -59.438   5.488  45.562  1.00 82.38           C  
ATOM   4018  CD  GLU A 509     -59.688   5.281  44.062  1.00 82.38           C  
ATOM   4019  OE1 GLU A 509     -59.906   4.117  43.656  1.00 82.38           O  
ATOM   4020  OE2 GLU A 509     -59.719   6.289  43.344  1.00 82.38           O  
ATOM   4021  N   ALA A 510     -56.500   7.113  47.594  1.00 81.75           N  
ATOM   4022  CA  ALA A 510     -55.156   6.637  47.938  1.00 81.75           C  
ATOM   4023  C   ALA A 510     -54.969   6.543  49.469  1.00 81.75           C  
ATOM   4024  CB  ALA A 510     -54.094   7.551  47.344  1.00 81.75           C  
ATOM   4025  O   ALA A 510     -54.312   5.613  49.969  1.00 81.75           O  
ATOM   4026  N   LYS A 511     -55.469   7.547  50.219  1.00 82.56           N  
ATOM   4027  CA  LYS A 511     -55.438   7.578  51.688  1.00 82.56           C  
ATOM   4028  C   LYS A 511     -56.156   6.387  52.281  1.00 82.56           C  
ATOM   4029  CB  LYS A 511     -56.000   8.883  52.219  1.00 82.56           C  
ATOM   4030  O   LYS A 511     -55.688   5.770  53.250  1.00 82.56           O  
ATOM   4031  CG  LYS A 511     -55.750   9.117  53.719  1.00 82.56           C  
ATOM   4032  CD  LYS A 511     -56.312  10.461  54.156  1.00 82.56           C  
ATOM   4033  CE  LYS A 511     -56.125  10.664  55.656  1.00 82.56           C  
ATOM   4034  NZ  LYS A 511     -56.656  11.984  56.125  1.00 82.56           N  
ATOM   4035  N   LEU A 512     -57.375   6.035  51.812  1.00 78.75           N  
ATOM   4036  CA  LEU A 512     -58.250   4.945  52.250  1.00 78.75           C  
ATOM   4037  C   LEU A 512     -57.562   3.594  52.000  1.00 78.75           C  
ATOM   4038  CB  LEU A 512     -59.594   5.000  51.562  1.00 78.75           C  
ATOM   4039  O   LEU A 512     -57.625   2.697  52.844  1.00 78.75           O  
ATOM   4040  CG  LEU A 512     -60.562   6.070  52.062  1.00 78.75           C  
ATOM   4041  CD1 LEU A 512     -61.656   6.316  51.031  1.00 78.75           C  
ATOM   4042  CD2 LEU A 512     -61.156   5.664  53.406  1.00 78.75           C  
ATOM   4043  N   ASN A 513     -56.875   3.391  50.906  1.00 76.38           N  
ATOM   4044  CA  ASN A 513     -56.219   2.162  50.500  1.00 76.38           C  
ATOM   4045  C   ASN A 513     -54.875   1.981  51.219  1.00 76.38           C  
ATOM   4046  CB  ASN A 513     -56.000   2.148  48.969  1.00 76.38           C  
ATOM   4047  O   ASN A 513     -54.438   0.854  51.406  1.00 76.38           O  
ATOM   4048  CG  ASN A 513     -57.312   1.899  48.219  1.00 76.38           C  
ATOM   4049  ND2 ASN A 513     -57.406   2.453  47.031  1.00 76.38           N  
ATOM   4050  OD1 ASN A 513     -58.219   1.216  48.719  1.00 76.38           O  
ATOM   4051  N   ARG A 514     -54.219   3.107  51.594  1.00 73.62           N  
ATOM   4052  CA  ARG A 514     -53.000   3.080  52.375  1.00 73.62           C  
ATOM   4053  C   ARG A 514     -53.250   2.555  53.781  1.00 73.62           C  
ATOM   4054  CB  ARG A 514     -52.375   4.477  52.438  1.00 73.62           C  
ATOM   4055  O   ARG A 514     -52.406   1.896  54.375  1.00 73.62           O  
ATOM   4056  CG  ARG A 514     -51.625   4.883  51.188  1.00 73.62           C  
ATOM   4057  CD  ARG A 514     -51.062   6.305  51.281  1.00 73.62           C  
ATOM   4058  NE  ARG A 514     -50.188   6.469  52.438  1.00 73.62           N  
ATOM   4059  NH1 ARG A 514     -49.812   8.719  52.094  1.00 73.62           N  
ATOM   4060  NH2 ARG A 514     -48.844   7.648  53.875  1.00 73.62           N  
ATOM   4061  CZ  ARG A 514     -49.625   7.613  52.781  1.00 73.62           C  
ATOM   4062  N   GLU A 515     -54.438   2.959  54.250  1.00 68.12           N  
ATOM   4063  CA  GLU A 515     -54.844   2.648  55.625  1.00 68.12           C  
ATOM   4064  C   GLU A 515     -55.500   1.280  55.719  1.00 68.12           C  
ATOM   4065  CB  GLU A 515     -55.750   3.729  56.188  1.00 68.12           C  
ATOM   4066  O   GLU A 515     -55.812   0.800  56.812  1.00 68.12           O  
ATOM   4067  CG  GLU A 515     -55.062   5.066  56.438  1.00 68.12           C  
ATOM   4068  CD  GLU A 515     -56.000   6.117  57.000  1.00 68.12           C  
ATOM   4069  OE1 GLU A 515     -55.531   7.234  57.312  1.00 68.12           O  
ATOM   4070  OE2 GLU A 515     -57.219   5.824  57.156  1.00 68.12           O  
ATOM   4071  N   GLU A 516     -55.750   0.633  54.469  1.00 61.44           N  
ATOM   4072  CA  GLU A 516     -56.312  -0.704  54.375  1.00 61.44           C  
ATOM   4073  C   GLU A 516     -55.312  -1.773  54.781  1.00 61.44           C  
ATOM   4074  CB  GLU A 516     -56.844  -0.965  52.969  1.00 61.44           C  
ATOM   4075  O   GLU A 516     -54.156  -1.761  54.312  1.00 61.44           O  
ATOM   4076  CG  GLU A 516     -57.750  -2.189  52.875  1.00 61.44           C  
ATOM   4077  CD  GLU A 516     -58.344  -2.373  51.469  1.00 61.44           C  
ATOM   4078  OE1 GLU A 516     -59.062  -3.365  51.250  1.00 61.44           O  
ATOM   4079  OE2 GLU A 516     -58.062  -1.516  50.594  1.00 61.44           O  
ATOM   4080  N   ILE A 517     -55.375  -2.404  55.938  1.00 46.25           N  
ATOM   4081  CA  ILE A 517     -54.625  -3.557  56.438  1.00 46.25           C  
ATOM   4082  C   ILE A 517     -55.094  -4.816  55.719  1.00 46.25           C  
ATOM   4083  CB  ILE A 517     -54.781  -3.729  57.969  1.00 46.25           C  
ATOM   4084  O   ILE A 517     -56.281  -5.160  55.750  1.00 46.25           O  
ATOM   4085  CG1 ILE A 517     -54.344  -2.445  58.688  1.00 46.25           C  
ATOM   4086  CG2 ILE A 517     -53.969  -4.930  58.469  1.00 46.25           C  
ATOM   4087  CD1 ILE A 517     -54.562  -2.486  60.188  1.00 46.25           C  
ATOM   4088  N   ASP A 518     -54.344  -5.262  54.625  1.00 47.16           N  
ATOM   4089  CA  ASP A 518     -54.656  -6.520  53.938  1.00 47.16           C  
ATOM   4090  C   ASP A 518     -54.562  -7.699  54.906  1.00 47.16           C  
ATOM   4091  CB  ASP A 518     -53.688  -6.742  52.750  1.00 47.16           C  
ATOM   4092  O   ASP A 518     -53.625  -7.805  55.688  1.00 47.16           O  
ATOM   4093  CG  ASP A 518     -54.156  -6.051  51.500  1.00 47.16           C  
ATOM   4094  OD1 ASP A 518     -55.375  -5.730  51.375  1.00 47.16           O  
ATOM   4095  OD2 ASP A 518     -53.312  -5.824  50.594  1.00 47.16           O  
ATOM   4096  N   GLY A 519     -55.625  -8.242  55.344  1.00 35.22           N  
ATOM   4097  CA  GLY A 519     -55.750  -9.523  56.031  1.00 35.22           C  
ATOM   4098  C   GLY A 519     -54.969 -10.633  55.375  1.00 35.22           C  
ATOM   4099  O   GLY A 519     -54.688 -10.586  54.188  1.00 35.22           O  
ATOM   4100  N   VAL A 520     -53.781 -11.234  55.812  1.00 36.88           N  
ATOM   4101  CA  VAL A 520     -53.031 -12.383  55.344  1.00 36.88           C  
ATOM   4102  C   VAL A 520     -53.938 -13.398  54.688  1.00 36.88           C  
ATOM   4103  CB  VAL A 520     -52.250 -13.047  56.531  1.00 36.88           C  
ATOM   4104  O   VAL A 520     -54.938 -13.805  55.281  1.00 36.88           O  
ATOM   4105  CG1 VAL A 520     -51.438 -14.234  56.031  1.00 36.88           C  
ATOM   4106  CG2 VAL A 520     -51.344 -12.023  57.219  1.00 36.88           C  
ATOM   4107  N   LYS A 521     -54.062 -13.492  53.312  1.00 37.78           N  
ATOM   4108  CA  LYS A 521     -54.656 -14.508  52.469  1.00 37.78           C  
ATOM   4109  C   LYS A 521     -53.938 -15.844  52.625  1.00 37.78           C  
ATOM   4110  CB  LYS A 521     -54.656 -14.070  51.000  1.00 37.78           C  
ATOM   4111  O   LYS A 521     -52.719 -15.930  52.438  1.00 37.78           O  
ATOM   4112  CG  LYS A 521     -55.969 -14.227  50.281  1.00 37.78           C  
ATOM   4113  CD  LYS A 521     -55.875 -13.812  48.812  1.00 37.78           C  
ATOM   4114  CE  LYS A 521     -57.219 -13.953  48.094  1.00 37.78           C  
ATOM   4115  NZ  LYS A 521     -57.125 -13.531  46.688  1.00 37.78           N  
ATOM   4116  N   LEU A 522     -54.344 -16.750  53.406  1.00 36.03           N  
ATOM   4117  CA  LEU A 522     -53.906 -18.078  53.750  1.00 36.03           C  
ATOM   4118  C   LEU A 522     -54.188 -19.062  52.594  1.00 36.03           C  
ATOM   4119  CB  LEU A 522     -54.562 -18.562  55.031  1.00 36.03           C  
ATOM   4120  O   LEU A 522     -55.375 -19.281  52.250  1.00 36.03           O  
ATOM   4121  CG  LEU A 522     -53.938 -18.078  56.344  1.00 36.03           C  
ATOM   4122  CD1 LEU A 522     -55.031 -17.688  57.344  1.00 36.03           C  
ATOM   4123  CD2 LEU A 522     -53.000 -19.141  56.906  1.00 36.03           C  
ATOM   4124  N   GLU A 523     -53.406 -19.156  51.562  1.00 38.16           N  
ATOM   4125  CA  GLU A 523     -53.438 -19.969  50.344  1.00 38.16           C  
ATOM   4126  C   GLU A 523     -52.969 -21.391  50.625  1.00 38.16           C  
ATOM   4127  CB  GLU A 523     -52.625 -19.328  49.250  1.00 38.16           C  
ATOM   4128  O   GLU A 523     -53.062 -22.266  49.750  1.00 38.16           O  
ATOM   4129  CG  GLU A 523     -53.438 -18.469  48.281  1.00 38.16           C  
ATOM   4130  CD  GLU A 523     -52.625 -17.875  47.156  1.00 38.16           C  
ATOM   4131  OE1 GLU A 523     -53.188 -17.172  46.281  1.00 38.16           O  
ATOM   4132  OE2 GLU A 523     -51.375 -18.094  47.156  1.00 38.16           O  
ATOM   4133  N   SER A 524     -53.438 -22.188  51.594  1.00 44.97           N  
ATOM   4134  CA  SER A 524     -53.375 -23.641  51.562  1.00 44.97           C  
ATOM   4135  C   SER A 524     -54.312 -24.234  52.656  1.00 44.97           C  
ATOM   4136  CB  SER A 524     -51.938 -24.109  51.812  1.00 44.97           C  
ATOM   4137  O   SER A 524     -54.281 -23.812  53.812  1.00 44.97           O  
ATOM   4138  OG  SER A 524     -51.625 -24.141  53.188  1.00 44.97           O  
ATOM   4139  N   ALA A 525     -55.562 -24.562  52.312  1.00 51.34           N  
ATOM   4140  CA  ALA A 525     -56.562 -25.234  53.125  1.00 51.34           C  
ATOM   4141  C   ALA A 525     -55.875 -26.188  54.125  1.00 51.34           C  
ATOM   4142  CB  ALA A 525     -57.531 -26.000  52.250  1.00 51.34           C  
ATOM   4143  O   ALA A 525     -56.375 -26.344  55.250  1.00 51.34           O  
ATOM   4144  N   ARG A 526     -54.531 -26.531  54.000  1.00 52.81           N  
ATOM   4145  CA  ARG A 526     -53.812 -27.453  54.875  1.00 52.81           C  
ATOM   4146  C   ARG A 526     -52.906 -26.688  55.844  1.00 52.81           C  
ATOM   4147  CB  ARG A 526     -53.000 -28.453  54.062  1.00 52.81           C  
ATOM   4148  O   ARG A 526     -52.719 -27.094  57.000  1.00 52.81           O  
ATOM   4149  CG  ARG A 526     -53.219 -29.906  54.500  1.00 52.81           C  
ATOM   4150  CD  ARG A 526     -52.344 -30.859  53.688  1.00 52.81           C  
ATOM   4151  NE  ARG A 526     -52.781 -32.219  53.781  1.00 52.81           N  
ATOM   4152  NH1 ARG A 526     -50.906 -33.156  52.812  1.00 52.81           N  
ATOM   4153  NH2 ARG A 526     -52.625 -34.500  53.500  1.00 52.81           N  
ATOM   4154  CZ  ARG A 526     -52.125 -33.281  53.375  1.00 52.81           C  
ATOM   4155  N   ILE A 527     -52.469 -25.531  55.562  1.00 53.22           N  
ATOM   4156  CA  ILE A 527     -51.562 -24.641  56.281  1.00 53.22           C  
ATOM   4157  C   ILE A 527     -52.406 -23.688  57.156  1.00 53.22           C  
ATOM   4158  CB  ILE A 527     -50.656 -23.828  55.344  1.00 53.22           C  
ATOM   4159  O   ILE A 527     -52.000 -23.391  58.312  1.00 53.22           O  
ATOM   4160  CG1 ILE A 527     -49.719 -24.766  54.562  1.00 53.22           C  
ATOM   4161  CG2 ILE A 527     -49.844 -22.781  56.125  1.00 53.22           C  
ATOM   4162  CD1 ILE A 527     -48.969 -24.094  53.438  1.00 53.22           C  
ATOM   4163  N   TYR A 528     -53.656 -23.406  56.844  1.00 52.75           N  
ATOM   4164  CA  TYR A 528     -54.625 -22.641  57.594  1.00 52.75           C  
ATOM   4165  C   TYR A 528     -55.250 -23.469  58.719  1.00 52.75           C  
ATOM   4166  CB  TYR A 528     -55.719 -22.125  56.656  1.00 52.75           C  
ATOM   4167  O   TYR A 528     -55.469 -22.969  59.812  1.00 52.75           O  
ATOM   4168  CG  TYR A 528     -56.906 -21.516  57.375  1.00 52.75           C  
ATOM   4169  CD1 TYR A 528     -58.031 -22.266  57.656  1.00 52.75           C  
ATOM   4170  CD2 TYR A 528     -56.875 -20.188  57.812  1.00 52.75           C  
ATOM   4171  CE1 TYR A 528     -59.125 -21.703  58.312  1.00 52.75           C  
ATOM   4172  CE2 TYR A 528     -57.969 -19.609  58.469  1.00 52.75           C  
ATOM   4173  OH  TYR A 528     -60.156 -19.828  59.375  1.00 52.75           O  
ATOM   4174  CZ  TYR A 528     -59.094 -20.375  58.719  1.00 52.75           C  
ATOM   4175  N   GLN A 529     -55.469 -24.672  58.500  1.00 59.81           N  
ATOM   4176  CA  GLN A 529     -55.938 -25.594  59.500  1.00 59.81           C  
ATOM   4177  C   GLN A 529     -54.875 -25.906  60.531  1.00 59.81           C  
ATOM   4178  CB  GLN A 529     -56.438 -26.891  58.875  1.00 59.81           C  
ATOM   4179  O   GLN A 529     -55.156 -26.016  61.750  1.00 59.81           O  
ATOM   4180  CG  GLN A 529     -57.938 -26.906  58.562  1.00 59.81           C  
ATOM   4181  CD  GLN A 529     -58.375 -28.156  57.844  1.00 59.81           C  
ATOM   4182  NE2 GLN A 529     -59.688 -28.344  57.719  1.00 59.81           N  
ATOM   4183  OE1 GLN A 529     -57.531 -28.969  57.406  1.00 59.81           O  
ATOM   4184  N   THR A 530     -53.594 -25.859  60.031  1.00 65.06           N  
ATOM   4185  CA  THR A 530     -52.438 -26.078  60.875  1.00 65.06           C  
ATOM   4186  C   THR A 530     -52.062 -24.812  61.625  1.00 65.06           C  
ATOM   4187  CB  THR A 530     -51.219 -26.547  60.031  1.00 65.06           C  
ATOM   4188  O   THR A 530     -51.719 -24.891  62.812  1.00 65.06           O  
ATOM   4189  CG2 THR A 530     -50.188 -27.219  60.906  1.00 65.06           C  
ATOM   4190  OG1 THR A 530     -51.656 -27.469  59.031  1.00 65.06           O  
ATOM   4191  N   LEU A 531     -52.156 -23.641  61.062  1.00 63.72           N  
ATOM   4192  CA  LEU A 531     -51.875 -22.359  61.719  1.00 63.72           C  
ATOM   4193  C   LEU A 531     -53.031 -21.938  62.625  1.00 63.72           C  
ATOM   4194  CB  LEU A 531     -51.625 -21.266  60.656  1.00 63.72           C  
ATOM   4195  O   LEU A 531     -52.781 -21.375  63.719  1.00 63.72           O  
ATOM   4196  CG  LEU A 531     -50.188 -21.094  60.188  1.00 63.72           C  
ATOM   4197  CD1 LEU A 531     -50.188 -20.656  58.719  1.00 63.72           C  
ATOM   4198  CD2 LEU A 531     -49.469 -20.078  61.062  1.00 63.72           C  
ATOM   4199  N   ALA A 532     -54.312 -22.219  62.281  1.00 64.44           N  
ATOM   4200  CA  ALA A 532     -55.500 -22.000  63.094  1.00 64.44           C  
ATOM   4201  C   ALA A 532     -55.531 -22.938  64.312  1.00 64.44           C  
ATOM   4202  CB  ALA A 532     -56.781 -22.188  62.281  1.00 64.44           C  
ATOM   4203  O   ALA A 532     -55.906 -22.531  65.438  1.00 64.44           O  
ATOM   4204  N   ILE A 533     -55.031 -24.219  64.250  1.00 71.62           N  
ATOM   4205  CA  ILE A 533     -54.906 -25.188  65.312  1.00 71.62           C  
ATOM   4206  C   ILE A 533     -53.719 -24.781  66.188  1.00 71.62           C  
ATOM   4207  CB  ILE A 533     -54.688 -26.609  64.750  1.00 71.62           C  
ATOM   4208  O   ILE A 533     -53.844 -24.859  67.438  1.00 71.62           O  
ATOM   4209  CG1 ILE A 533     -55.938 -27.094  64.000  1.00 71.62           C  
ATOM   4210  CG2 ILE A 533     -54.312 -27.578  65.875  1.00 71.62           C  
ATOM   4211  CD1 ILE A 533     -55.750 -28.406  63.250  1.00 71.62           C  
ATOM   4212  N   TYR A 534     -52.594 -24.266  65.625  1.00 70.50           N  
ATOM   4213  CA  TYR A 534     -51.438 -23.797  66.312  1.00 70.50           C  
ATOM   4214  C   TYR A 534     -51.719 -22.500  67.062  1.00 70.50           C  
ATOM   4215  CB  TYR A 534     -50.250 -23.625  65.375  1.00 70.50           C  
ATOM   4216  O   TYR A 534     -51.312 -22.297  68.188  1.00 70.50           O  
ATOM   4217  CG  TYR A 534     -49.250 -24.766  65.438  1.00 70.50           C  
ATOM   4218  CD1 TYR A 534     -48.281 -24.828  66.438  1.00 70.50           C  
ATOM   4219  CD2 TYR A 534     -49.281 -25.781  64.500  1.00 70.50           C  
ATOM   4220  CE1 TYR A 534     -47.375 -25.875  66.500  1.00 70.50           C  
ATOM   4221  CE2 TYR A 534     -48.375 -26.828  64.562  1.00 70.50           C  
ATOM   4222  OH  TYR A 534     -46.531 -27.906  65.625  1.00 70.50           O  
ATOM   4223  CZ  TYR A 534     -47.406 -26.875  65.562  1.00 70.50           C  
ATOM   4224  N   SER A 535     -52.438 -21.531  66.500  1.00 68.38           N  
ATOM   4225  CA  SER A 535     -52.844 -20.266  67.062  1.00 68.38           C  
ATOM   4226  C   SER A 535     -53.875 -20.484  68.188  1.00 68.38           C  
ATOM   4227  CB  SER A 535     -53.438 -19.344  66.000  1.00 68.38           C  
ATOM   4228  O   SER A 535     -53.844 -19.812  69.188  1.00 68.38           O  
ATOM   4229  OG  SER A 535     -54.219 -18.312  66.562  1.00 68.38           O  
ATOM   4230  N   THR A 536     -54.875 -21.422  68.000  1.00 74.75           N  
ATOM   4231  CA  THR A 536     -55.844 -21.797  69.000  1.00 74.75           C  
ATOM   4232  C   THR A 536     -55.188 -22.516  70.125  1.00 74.75           C  
ATOM   4233  CB  THR A 536     -56.938 -22.688  68.375  1.00 74.75           C  
ATOM   4234  O   THR A 536     -55.562 -22.281  71.312  1.00 74.75           O  
ATOM   4235  CG2 THR A 536     -57.969 -21.875  67.562  1.00 74.75           C  
ATOM   4236  OG1 THR A 536     -56.344 -23.672  67.500  1.00 74.75           O  
ATOM   4237  N   VAL A 537     -54.188 -23.375  69.875  1.00 74.88           N  
ATOM   4238  CA  VAL A 537     -53.438 -24.094  70.875  1.00 74.88           C  
ATOM   4239  C   VAL A 537     -52.531 -23.109  71.625  1.00 74.88           C  
ATOM   4240  CB  VAL A 537     -52.594 -25.234  70.312  1.00 74.88           C  
ATOM   4241  O   VAL A 537     -52.438 -23.188  72.875  1.00 74.88           O  
ATOM   4242  CG1 VAL A 537     -51.688 -25.875  71.375  1.00 74.88           C  
ATOM   4243  CG2 VAL A 537     -53.500 -26.281  69.625  1.00 74.88           C  
ATOM   4244  N   ALA A 538     -51.906 -22.203  70.938  1.00 72.06           N  
ATOM   4245  CA  ALA A 538     -51.031 -21.203  71.562  1.00 72.06           C  
ATOM   4246  C   ALA A 538     -51.812 -20.203  72.375  1.00 72.06           C  
ATOM   4247  CB  ALA A 538     -50.219 -20.500  70.500  1.00 72.06           C  
ATOM   4248  O   ALA A 538     -51.406 -19.797  73.500  1.00 72.06           O  
ATOM   4249  N   SER A 539     -53.000 -19.719  71.875  1.00 73.00           N  
ATOM   4250  CA  SER A 539     -53.875 -18.797  72.562  1.00 73.00           C  
ATOM   4251  C   SER A 539     -54.500 -19.469  73.812  1.00 73.00           C  
ATOM   4252  CB  SER A 539     -54.969 -18.266  71.688  1.00 73.00           C  
ATOM   4253  O   SER A 539     -54.656 -18.844  74.875  1.00 73.00           O  
ATOM   4254  OG  SER A 539     -56.250 -18.531  72.188  1.00 73.00           O  
ATOM   4255  N   SER A 540     -54.906 -20.750  73.688  1.00 75.56           N  
ATOM   4256  CA  SER A 540     -55.438 -21.531  74.750  1.00 75.56           C  
ATOM   4257  C   SER A 540     -54.375 -21.797  75.812  1.00 75.56           C  
ATOM   4258  CB  SER A 540     -56.000 -22.859  74.250  1.00 75.56           C  
ATOM   4259  O   SER A 540     -54.656 -21.797  77.000  1.00 75.56           O  
ATOM   4260  OG  SER A 540     -55.031 -23.609  73.625  1.00 75.56           O  
ATOM   4261  N   LEU A 541     -53.094 -22.000  75.500  1.00 74.44           N  
ATOM   4262  CA  LEU A 541     -51.938 -22.219  76.375  1.00 74.44           C  
ATOM   4263  C   LEU A 541     -51.594 -20.922  77.125  1.00 74.44           C  
ATOM   4264  CB  LEU A 541     -50.719 -22.703  75.562  1.00 74.44           C  
ATOM   4265  O   LEU A 541     -51.281 -20.969  78.312  1.00 74.44           O  
ATOM   4266  CG  LEU A 541     -49.969 -23.891  76.188  1.00 74.44           C  
ATOM   4267  CD1 LEU A 541     -50.125 -25.109  75.312  1.00 74.44           C  
ATOM   4268  CD2 LEU A 541     -48.500 -23.547  76.375  1.00 74.44           C  
ATOM   4269  N   VAL A 542     -51.625 -19.797  76.375  1.00 77.19           N  
ATOM   4270  CA  VAL A 542     -51.375 -18.500  77.000  1.00 77.19           C  
ATOM   4271  C   VAL A 542     -52.469 -18.188  78.000  1.00 77.19           C  
ATOM   4272  CB  VAL A 542     -51.281 -17.375  75.938  1.00 77.19           C  
ATOM   4273  O   VAL A 542     -52.188 -17.672  79.125  1.00 77.19           O  
ATOM   4274  CG1 VAL A 542     -51.219 -16.000  76.625  1.00 77.19           C  
ATOM   4275  CG2 VAL A 542     -50.094 -17.594  75.062  1.00 77.19           C  
ATOM   4276  N   LEU A 543     -53.719 -18.453  77.688  1.00 76.50           N  
ATOM   4277  CA  LEU A 543     -54.844 -18.266  78.562  1.00 76.50           C  
ATOM   4278  C   LEU A 543     -54.719 -19.188  79.812  1.00 76.50           C  
ATOM   4279  CB  LEU A 543     -56.156 -18.516  77.875  1.00 76.50           C  
ATOM   4280  O   LEU A 543     -54.969 -18.766  80.938  1.00 76.50           O  
ATOM   4281  CG  LEU A 543     -56.719 -17.359  77.062  1.00 76.50           C  
ATOM   4282  CD1 LEU A 543     -57.906 -17.812  76.188  1.00 76.50           C  
ATOM   4283  CD2 LEU A 543     -57.094 -16.188  77.938  1.00 76.50           C  
ATOM   4284  N   LEU A 544     -54.312 -20.453  79.688  1.00 78.44           N  
ATOM   4285  CA  LEU A 544     -54.125 -21.406  80.750  1.00 78.44           C  
ATOM   4286  C   LEU A 544     -52.969 -20.984  81.625  1.00 78.44           C  
ATOM   4287  CB  LEU A 544     -53.875 -22.797  80.188  1.00 78.44           C  
ATOM   4288  O   LEU A 544     -53.062 -21.078  82.875  1.00 78.44           O  
ATOM   4289  CG  LEU A 544     -55.125 -23.609  79.812  1.00 78.44           C  
ATOM   4290  CD1 LEU A 544     -54.688 -24.875  79.062  1.00 78.44           C  
ATOM   4291  CD2 LEU A 544     -55.969 -23.938  81.000  1.00 78.44           C  
ATOM   4292  N   VAL A 545     -51.875 -20.547  81.000  1.00 78.25           N  
ATOM   4293  CA  VAL A 545     -50.719 -20.078  81.750  1.00 78.25           C  
ATOM   4294  C   VAL A 545     -51.062 -18.812  82.500  1.00 78.25           C  
ATOM   4295  CB  VAL A 545     -49.531 -19.797  80.812  1.00 78.25           C  
ATOM   4296  O   VAL A 545     -50.656 -18.656  83.688  1.00 78.25           O  
ATOM   4297  CG1 VAL A 545     -48.375 -19.109  81.562  1.00 78.25           C  
ATOM   4298  CG2 VAL A 545     -49.031 -21.094  80.125  1.00 78.25           C  
ATOM   4299  N   SER A 546     -51.781 -17.938  81.875  1.00 77.56           N  
ATOM   4300  CA  SER A 546     -52.219 -16.703  82.500  1.00 77.56           C  
ATOM   4301  C   SER A 546     -53.219 -17.000  83.625  1.00 77.56           C  
ATOM   4302  CB  SER A 546     -52.875 -15.766  81.500  1.00 77.56           C  
ATOM   4303  O   SER A 546     -53.125 -16.391  84.688  1.00 77.56           O  
ATOM   4304  OG  SER A 546     -53.594 -16.500  80.500  1.00 77.56           O  
ATOM   4305  N   LEU A 547     -54.125 -17.906  83.375  1.00 81.31           N  
ATOM   4306  CA  LEU A 547     -55.062 -18.312  84.438  1.00 81.31           C  
ATOM   4307  C   LEU A 547     -54.344 -19.031  85.562  1.00 81.31           C  
ATOM   4308  CB  LEU A 547     -56.156 -19.219  83.875  1.00 81.31           C  
ATOM   4309  O   LEU A 547     -54.656 -18.844  86.750  1.00 81.31           O  
ATOM   4310  CG  LEU A 547     -57.312 -18.516  83.188  1.00 81.31           C  
ATOM   4311  CD1 LEU A 547     -58.125 -19.516  82.312  1.00 81.31           C  
ATOM   4312  CD2 LEU A 547     -58.219 -17.828  84.188  1.00 81.31           C  
ATOM   4313  N   GLY A 548     -53.375 -19.922  85.250  1.00 80.94           N  
ATOM   4314  CA  GLY A 548     -52.531 -20.547  86.250  1.00 80.94           C  
ATOM   4315  C   GLY A 548     -51.719 -19.547  87.062  1.00 80.94           C  
ATOM   4316  O   GLY A 548     -51.562 -19.688  88.250  1.00 80.94           O  
ATOM   4317  N   ALA A 549     -51.125 -18.562  86.312  1.00 77.69           N  
ATOM   4318  CA  ALA A 549     -50.344 -17.500  87.000  1.00 77.69           C  
ATOM   4319  C   ALA A 549     -51.219 -16.656  87.938  1.00 77.69           C  
ATOM   4320  CB  ALA A 549     -49.688 -16.625  85.938  1.00 77.69           C  
ATOM   4321  O   ALA A 549     -50.812 -16.297  89.000  1.00 77.69           O  
ATOM   4322  N   VAL A 550     -52.406 -16.375  87.438  1.00 79.25           N  
ATOM   4323  CA  VAL A 550     -53.375 -15.602  88.250  1.00 79.25           C  
ATOM   4324  C   VAL A 550     -53.844 -16.422  89.438  1.00 79.25           C  
ATOM   4325  CB  VAL A 550     -54.562 -15.156  87.375  1.00 79.25           C  
ATOM   4326  O   VAL A 550     -54.000 -15.898  90.562  1.00 79.25           O  
ATOM   4327  CG1 VAL A 550     -55.656 -14.539  88.250  1.00 79.25           C  
ATOM   4328  CG2 VAL A 550     -54.125 -14.164  86.312  1.00 79.25           C  
ATOM   4329  N   SER A 551     -54.156 -17.688  89.188  1.00 75.31           N  
ATOM   4330  CA  SER A 551     -54.594 -18.594  90.250  1.00 75.31           C  
ATOM   4331  C   SER A 551     -53.469 -18.797  91.250  1.00 75.31           C  
ATOM   4332  CB  SER A 551     -55.000 -19.953  89.625  1.00 75.31           C  
ATOM   4333  O   SER A 551     -53.719 -18.828  92.438  1.00 75.31           O  
ATOM   4334  OG  SER A 551     -56.031 -19.797  88.688  1.00 75.31           O  
ATOM   4335  N   PHE A 552     -52.156 -18.938  90.812  1.00 74.38           N  
ATOM   4336  CA  PHE A 552     -51.000 -19.031  91.688  1.00 74.38           C  
ATOM   4337  C   PHE A 552     -50.781 -17.734  92.438  1.00 74.38           C  
ATOM   4338  CB  PHE A 552     -49.750 -19.391  90.875  1.00 74.38           C  
ATOM   4339  O   PHE A 552     -50.406 -17.734  93.625  1.00 74.38           O  
ATOM   4340  CG  PHE A 552     -49.125 -20.719  91.250  1.00 74.38           C  
ATOM   4341  CD1 PHE A 552     -48.250 -20.812  92.375  1.00 74.38           C  
ATOM   4342  CD2 PHE A 552     -49.438 -21.859  90.562  1.00 74.38           C  
ATOM   4343  CE1 PHE A 552     -47.688 -22.031  92.688  1.00 74.38           C  
ATOM   4344  CE2 PHE A 552     -48.875 -23.094  90.875  1.00 74.38           C  
ATOM   4345  CZ  PHE A 552     -48.000 -23.172  92.000  1.00 74.38           C  
ATOM   4346  N   TRP A 553     -50.906 -16.625  91.750  1.00 76.31           N  
ATOM   4347  CA  TRP A 553     -50.844 -15.297  92.375  1.00 76.31           C  
ATOM   4348  C   TRP A 553     -51.938 -15.086  93.375  1.00 76.31           C  
ATOM   4349  CB  TRP A 553     -50.906 -14.219  91.250  1.00 76.31           C  
ATOM   4350  O   TRP A 553     -51.719 -14.547  94.438  1.00 76.31           O  
ATOM   4351  CG  TRP A 553     -50.656 -12.828  91.750  1.00 76.31           C  
ATOM   4352  CD1 TRP A 553     -49.469 -12.266  92.062  1.00 76.31           C  
ATOM   4353  CD2 TRP A 553     -51.656 -11.820  92.000  1.00 76.31           C  
ATOM   4354  CE2 TRP A 553     -50.969 -10.672  92.500  1.00 76.31           C  
ATOM   4355  CE3 TRP A 553     -53.062 -11.773  91.875  1.00 76.31           C  
ATOM   4356  NE1 TRP A 553     -49.656 -10.969  92.500  1.00 76.31           N  
ATOM   4357  CH2 TRP A 553     -53.000  -9.477  92.688  1.00 76.31           C  
ATOM   4358  CZ2 TRP A 553     -51.656  -9.492  92.812  1.00 76.31           C  
ATOM   4359  CZ3 TRP A 553     -53.719 -10.602  92.188  1.00 76.31           C  
ATOM   4360  N   MET A 554     -53.125 -15.531  93.125  1.00 76.00           N  
ATOM   4361  CA  MET A 554     -54.281 -15.414  94.000  1.00 76.00           C  
ATOM   4362  C   MET A 554     -54.188 -16.391  95.125  1.00 76.00           C  
ATOM   4363  CB  MET A 554     -55.594 -15.664  93.188  1.00 76.00           C  
ATOM   4364  O   MET A 554     -54.625 -16.094  96.250  1.00 76.00           O  
ATOM   4365  CG  MET A 554     -56.000 -14.508  92.312  1.00 76.00           C  
ATOM   4366  SD  MET A 554     -57.750 -14.609  91.812  1.00 76.00           S  
ATOM   4367  CE  MET A 554     -58.000 -12.930  91.125  1.00 76.00           C  
ATOM   4368  N   CYS A 555     -53.500 -17.641  95.062  1.00 71.81           N  
ATOM   4369  CA  CYS A 555     -53.219 -18.609  96.062  1.00 71.81           C  
ATOM   4370  C   CYS A 555     -52.094 -18.141  97.000  1.00 71.81           C  
ATOM   4371  CB  CYS A 555     -52.875 -19.969  95.500  1.00 71.81           C  
ATOM   4372  O   CYS A 555     -52.094 -18.406  98.188  1.00 71.81           O  
ATOM   4373  SG  CYS A 555     -54.312 -20.922  94.938  1.00 71.81           S  
ATOM   4374  N   SER A 556     -51.062 -17.297  96.500  1.00 68.62           N  
ATOM   4375  CA  SER A 556     -49.906 -16.750  97.250  1.00 68.62           C  
ATOM   4376  C   SER A 556     -50.312 -15.484  98.000  1.00 68.62           C  
ATOM   4377  CB  SER A 556     -48.781 -16.438  96.250  1.00 68.62           C  
ATOM   4378  O   SER A 556     -49.719 -15.188  99.062  1.00 68.62           O  
ATOM   4379  OG  SER A 556     -48.562 -15.039  96.188  1.00 68.62           O  
ATOM   4380  N   ASN A 557     -51.406 -14.758  97.562  1.00 69.81           N  
ATOM   4381  CA  ASN A 557     -51.906 -13.516  98.188  1.00 69.81           C  
ATOM   4382  C   ASN A 557     -53.156 -13.742  99.000  1.00 69.81           C  
ATOM   4383  CB  ASN A 557     -52.219 -12.492  97.062  1.00 69.81           C  
ATOM   4384  O   ASN A 557     -53.688 -12.805  99.625  1.00 69.81           O  
ATOM   4385  CG  ASN A 557     -51.000 -11.680  96.688  1.00 69.81           C  
ATOM   4386  ND2 ASN A 557     -51.094 -10.945  95.562  1.00 69.81           N  
ATOM   4387  OD1 ASN A 557     -49.969 -11.711  97.375  1.00 69.81           O  
ATOM   4388  N   GLY A 558     -53.500 -15.156  99.312  1.00 65.12           N  
ATOM   4389  CA  GLY A 558     -54.500 -15.500 100.312  1.00 65.12           C  
ATOM   4390  C   GLY A 558     -55.906 -15.242  99.875  1.00 65.12           C  
ATOM   4391  O   GLY A 558     -56.844 -15.266 100.688  1.00 65.12           O  
ATOM   4392  N   SER A 559     -56.281 -14.977  98.562  1.00 61.81           N  
ATOM   4393  CA  SER A 559     -57.562 -14.609  98.000  1.00 61.81           C  
ATOM   4394  C   SER A 559     -58.250 -15.797  97.312  1.00 61.81           C  
ATOM   4395  CB  SER A 559     -57.406 -13.461  97.000  1.00 61.81           C  
ATOM   4396  O   SER A 559     -59.438 -15.781  97.062  1.00 61.81           O  
ATOM   4397  OG  SER A 559     -56.906 -13.938  95.750  1.00 61.81           O  
ATOM   4398  N   LEU A 560     -57.594 -17.000  97.188  1.00 58.84           N  
ATOM   4399  CA  LEU A 560     -58.156 -18.234  96.625  1.00 58.84           C  
ATOM   4400  C   LEU A 560     -57.781 -19.438  97.500  1.00 58.84           C  
ATOM   4401  CB  LEU A 560     -57.688 -18.422  95.188  1.00 58.84           C  
ATOM   4402  O   LEU A 560     -56.594 -19.594  97.875  1.00 58.84           O  
ATOM   4403  CG  LEU A 560     -58.750 -18.594  94.125  1.00 58.84           C  
ATOM   4404  CD1 LEU A 560     -58.594 -17.578  93.000  1.00 58.84           C  
ATOM   4405  CD2 LEU A 560     -58.750 -20.016  93.562  1.00 58.84           C  
ATOM   4406  N   GLN A 561     -58.594 -20.109  98.312  1.00 55.25           N  
ATOM   4407  CA  GLN A 561     -58.500 -21.312  99.125  1.00 55.25           C  
ATOM   4408  C   GLN A 561     -58.375 -22.562  98.250  1.00 55.25           C  
ATOM   4409  CB  GLN A 561     -59.688 -21.438 100.062  1.00 55.25           C  
ATOM   4410  O   GLN A 561     -59.250 -22.812  97.438  1.00 55.25           O  
ATOM   4411  CG  GLN A 561     -59.375 -21.078 101.500  1.00 55.25           C  
ATOM   4412  CD  GLN A 561     -60.594 -21.141 102.438  1.00 55.25           C  
ATOM   4413  NE2 GLN A 561     -60.375 -21.141 103.750  1.00 55.25           N  
ATOM   4414  OE1 GLN A 561     -61.750 -21.203 101.938  1.00 55.25           O  
ATOM   4415  N   CYS A 562     -57.125 -22.984  97.750  1.00 55.31           N  
ATOM   4416  CA  CYS A 562     -56.844 -24.203  97.000  1.00 55.31           C  
ATOM   4417  C   CYS A 562     -57.094 -25.453  97.875  1.00 55.31           C  
ATOM   4418  CB  CYS A 562     -55.406 -24.219  96.500  1.00 55.31           C  
ATOM   4419  O   CYS A 562     -56.531 -25.594  98.938  1.00 55.31           O  
ATOM   4420  SG  CYS A 562     -55.250 -23.844  94.750  1.00 55.31           S  
ATOM   4421  N   ARG A 563     -58.250 -26.094  97.875  1.00 57.69           N  
ATOM   4422  CA  ARG A 563     -58.625 -27.344  98.500  1.00 57.69           C  
ATOM   4423  C   ARG A 563     -58.250 -28.531  97.625  1.00 57.69           C  
ATOM   4424  CB  ARG A 563     -60.125 -27.375  98.812  1.00 57.69           C  
ATOM   4425  O   ARG A 563     -58.719 -29.656  97.875  1.00 57.69           O  
ATOM   4426  CG  ARG A 563     -60.469 -26.938 100.250  1.00 57.69           C  
ATOM   4427  CD  ARG A 563     -61.938 -27.031 100.500  1.00 57.69           C  
ATOM   4428  NE  ARG A 563     -62.281 -26.516 101.875  1.00 57.69           N  
ATOM   4429  NH1 ARG A 563     -63.969 -28.031 102.250  1.00 57.69           N  
ATOM   4430  NH2 ARG A 563     -63.469 -26.453 103.812  1.00 57.69           N  
ATOM   4431  CZ  ARG A 563     -63.250 -27.000 102.625  1.00 57.69           C  
ATOM   4432  N   ILE A 564     -57.094 -28.516  96.875  1.00 53.00           N  
ATOM   4433  CA  ILE A 564     -56.750 -29.766  96.250  1.00 53.00           C  
ATOM   4434  C   ILE A 564     -55.438 -30.312  96.812  1.00 53.00           C  
ATOM   4435  CB  ILE A 564     -56.594 -29.594  94.688  1.00 53.00           C  
ATOM   4436  O   ILE A 564     -54.469 -29.594  96.938  1.00 53.00           O  
ATOM   4437  CG1 ILE A 564     -57.906 -29.109  94.062  1.00 53.00           C  
ATOM   4438  CG2 ILE A 564     -56.125 -30.891  94.062  1.00 53.00           C  
ATOM   4439  CD1 ILE A 564     -57.781 -28.609  92.688  1.00 53.00           C  
ATOM   4440  N   CYS A 565     -55.406 -31.250  97.875  1.00 44.34           N  
ATOM   4441  CA  CYS A 565     -54.406 -32.156  98.375  1.00 44.34           C  
ATOM   4442  C   CYS A 565     -53.938 -33.094  97.312  1.00 44.34           C  
ATOM   4443  CB  CYS A 565     -54.969 -32.969  99.562  1.00 44.34           C  
ATOM   4444  O   CYS A 565     -54.719 -33.656  96.562  1.00 44.34           O  
ATOM   4445  SG  CYS A 565     -55.062 -32.062 101.125  1.00 44.34           S  
ATOM   4446  N   ILE A 566     -52.719 -32.844  96.562  1.00 42.59           N  
ATOM   4447  CA  ILE A 566     -52.062 -33.750  95.625  1.00 42.59           C  
ATOM   4448  C   ILE A 566     -52.531 -35.188  95.938  1.00 42.59           C  
ATOM   4449  CB  ILE A 566     -50.531 -33.656  95.750  1.00 42.59           C  
ATOM   4450  O   ILE A 566     -52.656 -35.594  97.062  1.00 42.59           O  
ATOM   4451  CG1 ILE A 566     -50.062 -32.219  95.500  1.00 42.59           C  
ATOM   4452  CG2 ILE A 566     -49.875 -34.625  94.750  1.00 42.59           C  
ATOM   4453  CD1 ILE A 566     -48.562 -32.000  95.812  1.00 42.59           C  
TER    4454      ILE A 566                                                      
ENDMDL                                                                          
END                                                                             
