# Supplementary material for: Future Sequon Finder - A novel approach for predicting future N-linked glycosylation sequon locations on viral surface proteins
Source: PLoS One. 2025 Aug 14;20(8):e0328174. doi: 10.1371/journal.pone.0328174 (PMC12352829; doi:10.1371/journal.pone.0328174)
Supplement: S3 File — (ZIP) [file pone.0328174.s004.zip › S3_File/S3_File/Swine H1N1/AswineMolbergen121272010_cb405_unrelaxed_rank_001_alphafold2_ptm_model_1_seed_000.pdb]

MODEL     1                                                                     
ATOM      1  N   MET A   1     -75.750 -35.969  65.500  1.00 35.19           N  
ATOM      2  CA  MET A   1     -76.438 -34.719  65.375  1.00 35.19           C  
ATOM      3  C   MET A   1     -75.438 -33.562  65.062  1.00 35.19           C  
ATOM      4  CB  MET A   1     -77.188 -34.375  66.625  1.00 35.19           C  
ATOM      5  O   MET A   1     -74.625 -33.219  65.875  1.00 35.19           O  
ATOM      6  CG  MET A   1     -78.688 -34.781  66.562  1.00 35.19           C  
ATOM      7  SD  MET A   1     -79.625 -34.062  67.938  1.00 35.19           S  
ATOM      8  CE  MET A   1     -79.438 -35.344  69.250  1.00 35.19           C  
ATOM      9  N   GLU A   2     -74.812 -33.562  63.875  1.00 33.66           N  
ATOM     10  CA  GLU A   2     -74.250 -32.844  62.719  1.00 33.66           C  
ATOM     11  C   GLU A   2     -75.062 -31.578  62.406  1.00 33.66           C  
ATOM     12  CB  GLU A   2     -74.188 -33.750  61.500  1.00 33.66           C  
ATOM     13  O   GLU A   2     -76.250 -31.641  62.156  1.00 33.66           O  
ATOM     14  CG  GLU A   2     -73.062 -34.750  61.531  1.00 33.66           C  
ATOM     15  CD  GLU A   2     -72.688 -35.250  60.125  1.00 33.66           C  
ATOM     16  OE1 GLU A   2     -71.625 -35.906  60.000  1.00 33.66           O  
ATOM     17  OE2 GLU A   2     -73.438 -35.000  59.188  1.00 33.66           O  
ATOM     18  N   ALA A   3     -74.625 -30.359  63.094  1.00 35.59           N  
ATOM     19  CA  ALA A   3     -75.125 -29.078  62.656  1.00 35.59           C  
ATOM     20  C   ALA A   3     -74.188 -27.922  63.000  1.00 35.59           C  
ATOM     21  CB  ALA A   3     -76.500 -28.844  63.281  1.00 35.59           C  
ATOM     22  O   ALA A   3     -73.812 -27.781  64.188  1.00 35.59           O  
ATOM     23  N   LYS A   4     -73.312 -27.391  62.000  1.00 31.19           N  
ATOM     24  CA  LYS A   4     -73.062 -26.188  61.188  1.00 31.19           C  
ATOM     25  C   LYS A   4     -72.375 -25.109  62.000  1.00 31.19           C  
ATOM     26  CB  LYS A   4     -74.375 -25.656  60.625  1.00 31.19           C  
ATOM     27  O   LYS A   4     -73.000 -24.516  62.906  1.00 31.19           O  
ATOM     28  CG  LYS A   4     -74.812 -26.328  59.344  1.00 31.19           C  
ATOM     29  CD  LYS A   4     -76.062 -25.625  58.719  1.00 31.19           C  
ATOM     30  CE  LYS A   4     -76.500 -26.328  57.438  1.00 31.19           C  
ATOM     31  NZ  LYS A   4     -77.750 -25.719  56.906  1.00 31.19           N  
ATOM     32  N   LEU A   5     -71.062 -25.141  62.125  1.00 34.03           N  
ATOM     33  CA  LEU A   5     -70.188 -24.016  62.500  1.00 34.03           C  
ATOM     34  C   LEU A   5     -69.625 -23.312  61.281  1.00 34.03           C  
ATOM     35  CB  LEU A   5     -69.062 -24.484  63.375  1.00 34.03           C  
ATOM     36  O   LEU A   5     -69.000 -23.938  60.406  1.00 34.03           O  
ATOM     37  CG  LEU A   5     -68.500 -23.469  64.375  1.00 34.03           C  
ATOM     38  CD1 LEU A   5     -69.250 -23.531  65.688  1.00 34.03           C  
ATOM     39  CD2 LEU A   5     -67.000 -23.719  64.625  1.00 34.03           C  
ATOM     40  N   PHE A   6     -70.438 -22.391  60.625  1.00 30.52           N  
ATOM     41  CA  PHE A   6     -70.188 -21.125  59.969  1.00 30.52           C  
ATOM     42  C   PHE A   6     -68.875 -20.516  60.438  1.00 30.52           C  
ATOM     43  CB  PHE A   6     -71.312 -20.141  60.188  1.00 30.52           C  
ATOM     44  O   PHE A   6     -68.750 -20.109  61.594  1.00 30.52           O  
ATOM     45  CG  PHE A   6     -72.188 -19.891  58.969  1.00 30.52           C  
ATOM     46  CD1 PHE A   6     -71.812 -18.938  58.031  1.00 30.52           C  
ATOM     47  CD2 PHE A   6     -73.375 -20.625  58.781  1.00 30.52           C  
ATOM     48  CE1 PHE A   6     -72.625 -18.703  56.906  1.00 30.52           C  
ATOM     49  CE2 PHE A   6     -74.125 -20.391  57.656  1.00 30.52           C  
ATOM     50  CZ  PHE A   6     -73.750 -19.438  56.719  1.00 30.52           C  
ATOM     51  N   VAL A   7     -67.688 -21.062  60.094  1.00 34.03           N  
ATOM     52  CA  VAL A   7     -66.375 -20.453  60.188  1.00 34.03           C  
ATOM     53  C   VAL A   7     -66.062 -19.641  58.938  1.00 34.03           C  
ATOM     54  CB  VAL A   7     -65.250 -21.516  60.406  1.00 34.03           C  
ATOM     55  O   VAL A   7     -66.188 -20.172  57.812  1.00 34.03           O  
ATOM     56  CG1 VAL A   7     -63.875 -20.859  60.438  1.00 34.03           C  
ATOM     57  CG2 VAL A   7     -65.500 -22.281  61.719  1.00 34.03           C  
ATOM     58  N   LEU A   8     -66.688 -18.406  58.750  1.00 30.55           N  
ATOM     59  CA  LEU A   8     -66.250 -17.188  58.094  1.00 30.55           C  
ATOM     60  C   LEU A   8     -64.750 -17.297  57.719  1.00 30.55           C  
ATOM     61  CB  LEU A   8     -66.500 -15.969  58.969  1.00 30.55           C  
ATOM     62  O   LEU A   8     -63.906 -17.422  58.594  1.00 30.55           O  
ATOM     63  CG  LEU A   8     -67.188 -14.789  58.312  1.00 30.55           C  
ATOM     64  CD1 LEU A   8     -68.562 -14.578  58.969  1.00 30.55           C  
ATOM     65  CD2 LEU A   8     -66.375 -13.523  58.438  1.00 30.55           C  
ATOM     66  N   PHE A   9     -64.312 -18.156  56.781  1.00 26.45           N  
ATOM     67  CA  PHE A   9     -63.188 -18.109  55.875  1.00 26.45           C  
ATOM     68  C   PHE A   9     -63.031 -16.719  55.281  1.00 26.45           C  
ATOM     69  CB  PHE A   9     -63.344 -19.156  54.781  1.00 26.45           C  
ATOM     70  O   PHE A   9     -63.875 -16.266  54.531  1.00 26.45           O  
ATOM     71  CG  PHE A   9     -62.250 -20.188  54.750  1.00 26.45           C  
ATOM     72  CD1 PHE A   9     -61.062 -19.969  54.031  1.00 26.45           C  
ATOM     73  CD2 PHE A   9     -62.375 -21.375  55.469  1.00 26.45           C  
ATOM     74  CE1 PHE A   9     -60.062 -20.922  54.031  1.00 26.45           C  
ATOM     75  CE2 PHE A   9     -61.375 -22.328  55.469  1.00 26.45           C  
ATOM     76  CZ  PHE A   9     -60.219 -22.109  54.750  1.00 26.45           C  
ATOM     77  N   CYS A  10     -62.844 -15.617  56.125  1.00 29.28           N  
ATOM     78  CA  CYS A  10     -62.250 -14.406  55.562  1.00 29.28           C  
ATOM     79  C   CYS A  10     -60.812 -14.633  55.188  1.00 29.28           C  
ATOM     80  CB  CYS A  10     -62.375 -13.250  56.531  1.00 29.28           C  
ATOM     81  O   CYS A  10     -59.969 -14.914  56.062  1.00 29.28           O  
ATOM     82  SG  CYS A  10     -64.000 -12.477  56.594  1.00 29.28           S  
ATOM     83  N   ALA A  11     -60.438 -15.648  54.312  1.00 25.89           N  
ATOM     84  CA  ALA A  11     -59.250 -15.648  53.500  1.00 25.89           C  
ATOM     85  C   ALA A  11     -58.750 -14.227  53.219  1.00 25.89           C  
ATOM     86  CB  ALA A  11     -59.500 -16.375  52.188  1.00 25.89           C  
ATOM     87  O   ALA A  11     -59.531 -13.391  52.750  1.00 25.89           O  
ATOM     88  N   PHE A  12     -58.344 -13.406  54.250  1.00 28.92           N  
ATOM     89  CA  PHE A  12     -57.469 -12.242  54.094  1.00 28.92           C  
ATOM     90  C   PHE A  12     -56.625 -12.383  52.844  1.00 28.92           C  
ATOM     91  CB  PHE A  12     -56.594 -12.047  55.312  1.00 28.92           C  
ATOM     92  O   PHE A  12     -55.781 -13.273  52.750  1.00 28.92           O  
ATOM     93  CG  PHE A  12     -57.281 -11.367  56.469  1.00 28.92           C  
ATOM     94  CD1 PHE A  12     -57.406  -9.984  56.500  1.00 28.92           C  
ATOM     95  CD2 PHE A  12     -57.781 -12.109  57.531  1.00 28.92           C  
ATOM     96  CE1 PHE A  12     -58.062  -9.352  57.562  1.00 28.92           C  
ATOM     97  CE2 PHE A  12     -58.406 -11.484  58.594  1.00 28.92           C  
ATOM     98  CZ  PHE A  12     -58.562 -10.109  58.594  1.00 28.92           C  
ATOM     99  N   THR A  13     -57.250 -12.547  51.625  1.00 27.67           N  
ATOM    100  CA  THR A  13     -56.562 -12.336  50.375  1.00 27.67           C  
ATOM    101  C   THR A  13     -55.688 -11.086  50.438  1.00 27.67           C  
ATOM    102  CB  THR A  13     -57.531 -12.203  49.188  1.00 27.67           C  
ATOM    103  O   THR A  13     -56.125 -10.039  50.906  1.00 27.67           O  
ATOM    104  CG2 THR A  13     -58.281 -13.516  48.938  1.00 27.67           C  
ATOM    105  OG1 THR A  13     -58.500 -11.180  49.500  1.00 27.67           O  
ATOM    106  N   ALA A  14     -54.594 -11.000  51.312  1.00 32.56           N  
ATOM    107  CA  ALA A  14     -53.594  -9.953  51.094  1.00 32.56           C  
ATOM    108  C   ALA A  14     -53.875  -9.219  49.781  1.00 32.56           C  
ATOM    109  CB  ALA A  14     -52.188 -10.539  51.094  1.00 32.56           C  
ATOM    110  O   ALA A  14     -53.938  -9.844  48.719  1.00 32.56           O  
ATOM    111  N   LEU A  15     -54.969  -8.492  49.594  1.00 37.88           N  
ATOM    112  CA  LEU A  15     -55.250  -7.590  48.469  1.00 37.88           C  
ATOM    113  C   LEU A  15     -53.938  -7.070  47.844  1.00 37.88           C  
ATOM    114  CB  LEU A  15     -56.094  -6.414  48.938  1.00 37.88           C  
ATOM    115  O   LEU A  15     -53.125  -6.492  48.562  1.00 37.88           O  
ATOM    116  CG  LEU A  15     -57.594  -6.488  48.594  1.00 37.88           C  
ATOM    117  CD1 LEU A  15     -58.438  -6.402  49.875  1.00 37.88           C  
ATOM    118  CD2 LEU A  15     -58.000  -5.383  47.625  1.00 37.88           C  
ATOM    119  N   LYS A  16     -53.125  -7.816  47.062  1.00 52.28           N  
ATOM    120  CA  LYS A  16     -52.062  -7.379  46.188  1.00 52.28           C  
ATOM    121  C   LYS A  16     -52.250  -5.922  45.750  1.00 52.28           C  
ATOM    122  CB  LYS A  16     -52.000  -8.266  44.938  1.00 52.28           C  
ATOM    123  O   LYS A  16     -53.281  -5.551  45.219  1.00 52.28           O  
ATOM    124  CG  LYS A  16     -51.188  -9.539  45.125  1.00 52.28           C  
ATOM    125  CD  LYS A  16     -51.031 -10.320  43.812  1.00 52.28           C  
ATOM    126  CE  LYS A  16     -50.281 -11.617  44.031  1.00 52.28           C  
ATOM    127  NZ  LYS A  16     -50.250 -12.445  42.781  1.00 52.28           N  
ATOM    128  N   ALA A  17     -51.781  -4.941  46.594  1.00 62.50           N  
ATOM    129  CA  ALA A  17     -51.812  -3.512  46.281  1.00 62.50           C  
ATOM    130  C   ALA A  17     -51.344  -3.242  44.844  1.00 62.50           C  
ATOM    131  CB  ALA A  17     -50.906  -2.756  47.281  1.00 62.50           C  
ATOM    132  O   ALA A  17     -50.500  -3.951  44.312  1.00 62.50           O  
ATOM    133  N   ASP A  18     -52.188  -2.498  44.062  1.00 79.38           N  
ATOM    134  CA  ASP A  18     -51.906  -2.078  42.688  1.00 79.38           C  
ATOM    135  C   ASP A  18     -50.625  -1.218  42.656  1.00 79.38           C  
ATOM    136  CB  ASP A  18     -53.094  -1.312  42.125  1.00 79.38           C  
ATOM    137  O   ASP A  18     -50.469  -0.302  43.438  1.00 79.38           O  
ATOM    138  CG  ASP A  18     -54.344  -2.154  42.031  1.00 79.38           C  
ATOM    139  OD1 ASP A  18     -54.250  -3.389  41.844  1.00 79.38           O  
ATOM    140  OD2 ASP A  18     -55.438  -1.579  42.125  1.00 79.38           O  
ATOM    141  N   THR A  19     -49.625  -1.603  41.781  1.00 77.88           N  
ATOM    142  CA  THR A  19     -48.344  -0.928  41.688  1.00 77.88           C  
ATOM    143  C   THR A  19     -48.062  -0.454  40.250  1.00 77.88           C  
ATOM    144  CB  THR A  19     -47.188  -1.849  42.156  1.00 77.88           C  
ATOM    145  O   THR A  19     -48.531  -1.089  39.312  1.00 77.88           O  
ATOM    146  CG2 THR A  19     -47.344  -2.264  43.594  1.00 77.88           C  
ATOM    147  OG1 THR A  19     -47.156  -3.023  41.312  1.00 77.88           O  
ATOM    148  N   ILE A  20     -47.531   0.754  40.219  1.00 74.25           N  
ATOM    149  CA  ILE A  20     -47.062   1.268  38.938  1.00 74.25           C  
ATOM    150  C   ILE A  20     -45.562   1.650  39.062  1.00 74.25           C  
ATOM    151  CB  ILE A  20     -47.875   2.480  38.469  1.00 74.25           C  
ATOM    152  O   ILE A  20     -45.156   2.295  40.000  1.00 74.25           O  
ATOM    153  CG1 ILE A  20     -47.500   2.895  37.062  1.00 74.25           C  
ATOM    154  CG2 ILE A  20     -47.719   3.650  39.469  1.00 74.25           C  
ATOM    155  CD1 ILE A  20     -48.469   3.838  36.375  1.00 74.25           C  
ATOM    156  N   CYS A  21     -44.750   1.143  38.188  1.00 68.75           N  
ATOM    157  CA  CYS A  21     -43.312   1.407  38.188  1.00 68.75           C  
ATOM    158  C   CYS A  21     -42.906   2.121  36.906  1.00 68.75           C  
ATOM    159  CB  CYS A  21     -42.531   0.105  38.344  1.00 68.75           C  
ATOM    160  O   CYS A  21     -43.375   1.771  35.812  1.00 68.75           O  
ATOM    161  SG  CYS A  21     -42.906  -0.814  39.844  1.00 68.75           S  
ATOM    162  N   VAL A  22     -42.062   3.189  37.188  1.00 67.25           N  
ATOM    163  CA  VAL A  22     -41.469   3.979  36.094  1.00 67.25           C  
ATOM    164  C   VAL A  22     -39.969   3.768  36.062  1.00 67.25           C  
ATOM    165  CB  VAL A  22     -41.812   5.480  36.250  1.00 67.25           C  
ATOM    166  O   VAL A  22     -39.281   3.912  37.094  1.00 67.25           O  
ATOM    167  CG1 VAL A  22     -41.219   6.285  35.094  1.00 67.25           C  
ATOM    168  CG2 VAL A  22     -43.312   5.695  36.344  1.00 67.25           C  
ATOM    169  N   GLY A  23     -39.500   3.117  35.250  1.00 59.25           N  
ATOM    170  CA  GLY A  23     -38.062   2.893  35.281  1.00 59.25           C  
ATOM    171  C   GLY A  23     -37.562   2.100  34.094  1.00 59.25           C  
ATOM    172  O   GLY A  23     -38.312   1.883  33.125  1.00 59.25           O  
ATOM    173  N   TYR A  24     -36.094   1.990  34.031  1.00 53.00           N  
ATOM    174  CA  TYR A  24     -35.344   1.247  33.000  1.00 53.00           C  
ATOM    175  C   TYR A  24     -35.844  -0.198  32.938  1.00 53.00           C  
ATOM    176  CB  TYR A  24     -33.844   1.286  33.281  1.00 53.00           C  
ATOM    177  O   TYR A  24     -36.156  -0.804  33.969  1.00 53.00           O  
ATOM    178  CG  TYR A  24     -33.250   2.666  33.188  1.00 53.00           C  
ATOM    179  CD1 TYR A  24     -32.875   3.195  31.953  1.00 53.00           C  
ATOM    180  CD2 TYR A  24     -33.031   3.443  34.312  1.00 53.00           C  
ATOM    181  CE1 TYR A  24     -32.344   4.465  31.844  1.00 53.00           C  
ATOM    182  CE2 TYR A  24     -32.500   4.715  34.219  1.00 53.00           C  
ATOM    183  OH  TYR A  24     -31.578   6.473  32.875  1.00 53.00           O  
ATOM    184  CZ  TYR A  24     -32.125   5.215  33.000  1.00 53.00           C  
ATOM    185  N   HIS A  25     -36.375  -0.707  31.875  1.00 50.47           N  
ATOM    186  CA  HIS A  25     -36.656  -2.129  31.703  1.00 50.47           C  
ATOM    187  C   HIS A  25     -35.406  -2.967  31.953  1.00 50.47           C  
ATOM    188  CB  HIS A  25     -37.219  -2.396  30.297  1.00 50.47           C  
ATOM    189  O   HIS A  25     -34.312  -2.609  31.500  1.00 50.47           O  
ATOM    190  CG  HIS A  25     -38.594  -1.891  30.094  1.00 50.47           C  
ATOM    191  CD2 HIS A  25     -39.062  -0.808  29.422  1.00 50.47           C  
ATOM    192  ND1 HIS A  25     -39.719  -2.523  30.625  1.00 50.47           N  
ATOM    193  CE1 HIS A  25     -40.781  -1.851  30.281  1.00 50.47           C  
ATOM    194  NE2 HIS A  25     -40.438  -0.805  29.547  1.00 50.47           N  
ATOM    195  N   ALA A  26     -35.281  -3.744  33.125  1.00 50.66           N  
ATOM    196  CA  ALA A  26     -34.281  -4.730  33.500  1.00 50.66           C  
ATOM    197  C   ALA A  26     -34.219  -5.879  32.469  1.00 50.66           C  
ATOM    198  CB  ALA A  26     -34.531  -5.270  34.906  1.00 50.66           C  
ATOM    199  O   ALA A  26     -35.281  -6.387  32.062  1.00 50.66           O  
ATOM    200  N   ASN A  27     -33.219  -5.828  31.609  1.00 53.12           N  
ATOM    201  CA  ASN A  27     -32.906  -6.941  30.719  1.00 53.12           C  
ATOM    202  C   ASN A  27     -31.688  -7.723  31.188  1.00 53.12           C  
ATOM    203  CB  ASN A  27     -32.719  -6.438  29.281  1.00 53.12           C  
ATOM    204  O   ASN A  27     -30.984  -7.293  32.094  1.00 53.12           O  
ATOM    205  CG  ASN A  27     -31.438  -5.629  29.125  1.00 53.12           C  
ATOM    206  ND2 ASN A  27     -31.281  -4.988  27.969  1.00 53.12           N  
ATOM    207  OD1 ASN A  27     -30.594  -5.578  30.031  1.00 53.12           O  
ATOM    208  N   ASN A  28     -31.625  -9.047  31.016  1.00 57.84           N  
ATOM    209  CA  ASN A  28     -30.484  -9.898  31.344  1.00 57.84           C  
ATOM    210  C   ASN A  28     -29.281  -9.594  30.453  1.00 57.84           C  
ATOM    211  CB  ASN A  28     -30.859 -11.375  31.234  1.00 57.84           C  
ATOM    212  O   ASN A  28     -28.391 -10.430  30.281  1.00 57.84           O  
ATOM    213  CG  ASN A  28     -31.438 -11.930  32.531  1.00 57.84           C  
ATOM    214  ND2 ASN A  28     -31.922 -13.164  32.469  1.00 57.84           N  
ATOM    215  OD1 ASN A  28     -31.422 -11.266  33.562  1.00 57.84           O  
ATOM    216  N   SER A  29     -29.297  -8.359  29.859  1.00 63.69           N  
ATOM    217  CA  SER A  29     -28.219  -8.023  28.938  1.00 63.69           C  
ATOM    218  C   SER A  29     -26.906  -7.820  29.688  1.00 63.69           C  
ATOM    219  CB  SER A  29     -28.562  -6.766  28.141  1.00 63.69           C  
ATOM    220  O   SER A  29     -26.891  -7.254  30.781  1.00 63.69           O  
ATOM    221  OG  SER A  29     -27.453  -6.367  27.344  1.00 63.69           O  
ATOM    222  N   THR A  30     -25.844  -8.414  29.203  1.00 76.38           N  
ATOM    223  CA  THR A  30     -24.500  -8.273  29.734  1.00 76.38           C  
ATOM    224  C   THR A  30     -23.703  -7.258  28.938  1.00 76.38           C  
ATOM    225  CB  THR A  30     -23.750  -9.625  29.750  1.00 76.38           C  
ATOM    226  O   THR A  30     -22.484  -7.141  29.094  1.00 76.38           O  
ATOM    227  CG2 THR A  30     -24.453 -10.633  30.656  1.00 76.38           C  
ATOM    228  OG1 THR A  30     -23.703 -10.148  28.422  1.00 76.38           O  
ATOM    229  N   ASP A  31     -24.453  -6.539  28.062  1.00 80.56           N  
ATOM    230  CA  ASP A  31     -23.750  -5.621  27.172  1.00 80.56           C  
ATOM    231  C   ASP A  31     -23.266  -4.383  27.922  1.00 80.56           C  
ATOM    232  CB  ASP A  31     -24.656  -5.211  26.016  1.00 80.56           C  
ATOM    233  O   ASP A  31     -23.984  -3.844  28.766  1.00 80.56           O  
ATOM    234  CG  ASP A  31     -24.797  -6.297  24.953  1.00 80.56           C  
ATOM    235  OD1 ASP A  31     -24.156  -7.363  25.094  1.00 80.56           O  
ATOM    236  OD2 ASP A  31     -25.531  -6.078  23.984  1.00 80.56           O  
ATOM    237  N   THR A  32     -22.062  -3.941  27.625  1.00 86.50           N  
ATOM    238  CA  THR A  32     -21.500  -2.750  28.250  1.00 86.50           C  
ATOM    239  C   THR A  32     -20.938  -1.802  27.203  1.00 86.50           C  
ATOM    240  CB  THR A  32     -20.406  -3.115  29.266  1.00 86.50           C  
ATOM    241  O   THR A  32     -20.469  -2.242  26.156  1.00 86.50           O  
ATOM    242  CG2 THR A  32     -20.938  -4.023  30.359  1.00 86.50           C  
ATOM    243  OG1 THR A  32     -19.344  -3.791  28.578  1.00 86.50           O  
ATOM    244  N   VAL A  33     -21.125  -0.508  27.547  1.00 85.94           N  
ATOM    245  CA  VAL A  33     -20.516   0.504  26.688  1.00 85.94           C  
ATOM    246  C   VAL A  33     -19.719   1.487  27.531  1.00 85.94           C  
ATOM    247  CB  VAL A  33     -21.594   1.259  25.859  1.00 85.94           C  
ATOM    248  O   VAL A  33     -19.953   1.619  28.734  1.00 85.94           O  
ATOM    249  CG1 VAL A  33     -22.359   0.295  24.953  1.00 85.94           C  
ATOM    250  CG2 VAL A  33     -22.547   2.006  26.781  1.00 85.94           C  
ATOM    251  N   ASP A  34     -18.734   2.213  26.859  1.00 86.50           N  
ATOM    252  CA  ASP A  34     -17.969   3.270  27.516  1.00 86.50           C  
ATOM    253  C   ASP A  34     -18.547   4.648  27.188  1.00 86.50           C  
ATOM    254  CB  ASP A  34     -16.500   3.203  27.109  1.00 86.50           C  
ATOM    255  O   ASP A  34     -18.984   4.883  26.062  1.00 86.50           O  
ATOM    256  CG  ASP A  34     -15.805   1.947  27.609  1.00 86.50           C  
ATOM    257  OD1 ASP A  34     -16.281   1.336  28.594  1.00 86.50           O  
ATOM    258  OD2 ASP A  34     -14.766   1.566  27.016  1.00 86.50           O  
ATOM    259  N   THR A  35     -18.609   5.473  28.188  1.00 83.62           N  
ATOM    260  CA  THR A  35     -18.938   6.879  28.000  1.00 83.62           C  
ATOM    261  C   THR A  35     -17.734   7.762  28.328  1.00 83.62           C  
ATOM    262  CB  THR A  35     -20.141   7.301  28.859  1.00 83.62           C  
ATOM    263  O   THR A  35     -16.703   7.262  28.781  1.00 83.62           O  
ATOM    264  CG2 THR A  35     -21.281   6.301  28.734  1.00 83.62           C  
ATOM    265  OG1 THR A  35     -19.734   7.371  30.234  1.00 83.62           O  
ATOM    266  N   ILE A  36     -17.875   9.078  28.109  1.00 75.38           N  
ATOM    267  CA  ILE A  36     -16.797  10.016  28.406  1.00 75.38           C  
ATOM    268  C   ILE A  36     -16.484   9.992  29.906  1.00 75.38           C  
ATOM    269  CB  ILE A  36     -17.156  11.453  27.953  1.00 75.38           C  
ATOM    270  O   ILE A  36     -15.320  10.141  30.297  1.00 75.38           O  
ATOM    271  CG1 ILE A  36     -17.219  11.531  26.422  1.00 75.38           C  
ATOM    272  CG2 ILE A  36     -16.156  12.461  28.531  1.00 75.38           C  
ATOM    273  CD1 ILE A  36     -17.781  12.844  25.906  1.00 75.38           C  
ATOM    274  N   LEU A  37     -17.500   9.703  30.734  1.00 78.44           N  
ATOM    275  CA  LEU A  37     -17.406   9.867  32.188  1.00 78.44           C  
ATOM    276  C   LEU A  37     -17.297   8.516  32.875  1.00 78.44           C  
ATOM    277  CB  LEU A  37     -18.641  10.625  32.719  1.00 78.44           C  
ATOM    278  O   LEU A  37     -16.688   8.414  33.938  1.00 78.44           O  
ATOM    279  CG  LEU A  37     -18.812  12.062  32.219  1.00 78.44           C  
ATOM    280  CD1 LEU A  37     -20.156  12.609  32.656  1.00 78.44           C  
ATOM    281  CD2 LEU A  37     -17.672  12.938  32.719  1.00 78.44           C  
ATOM    282  N   GLU A  38     -17.875   7.453  32.281  1.00 82.88           N  
ATOM    283  CA  GLU A  38     -17.938   6.156  32.938  1.00 82.88           C  
ATOM    284  C   GLU A  38     -17.547   5.027  31.984  1.00 82.88           C  
ATOM    285  CB  GLU A  38     -19.344   5.906  33.500  1.00 82.88           C  
ATOM    286  O   GLU A  38     -17.969   5.012  30.828  1.00 82.88           O  
ATOM    287  CG  GLU A  38     -19.750   6.883  34.594  1.00 82.88           C  
ATOM    288  CD  GLU A  38     -21.172   6.672  35.094  1.00 82.88           C  
ATOM    289  OE1 GLU A  38     -21.734   7.594  35.719  1.00 82.88           O  
ATOM    290  OE2 GLU A  38     -21.719   5.578  34.844  1.00 82.88           O  
ATOM    291  N   LYS A  39     -16.703   4.098  32.500  1.00 86.19           N  
ATOM    292  CA  LYS A  39     -16.359   2.904  31.734  1.00 86.19           C  
ATOM    293  C   LYS A  39     -17.250   1.726  32.125  1.00 86.19           C  
ATOM    294  CB  LYS A  39     -14.891   2.543  31.953  1.00 86.19           C  
ATOM    295  O   LYS A  39     -17.719   1.638  33.250  1.00 86.19           O  
ATOM    296  CG  LYS A  39     -13.914   3.525  31.312  1.00 86.19           C  
ATOM    297  CD  LYS A  39     -12.484   2.990  31.344  1.00 86.19           C  
ATOM    298  CE  LYS A  39     -11.523   3.934  30.625  1.00 86.19           C  
ATOM    299  NZ  LYS A  39     -10.133   3.396  30.625  1.00 86.19           N  
ATOM    300  N   ASN A  40     -17.703   0.833  31.172  1.00 86.19           N  
ATOM    301  CA  ASN A  40     -18.422  -0.422  31.359  1.00 86.19           C  
ATOM    302  C   ASN A  40     -19.828  -0.182  31.891  1.00 86.19           C  
ATOM    303  CB  ASN A  40     -17.656  -1.346  32.312  1.00 86.19           C  
ATOM    304  O   ASN A  40     -20.250  -0.806  32.875  1.00 86.19           O  
ATOM    305  CG  ASN A  40     -16.344  -1.822  31.703  1.00 86.19           C  
ATOM    306  ND2 ASN A  40     -15.320  -1.964  32.531  1.00 86.19           N  
ATOM    307  OD1 ASN A  40     -16.250  -2.061  30.500  1.00 86.19           O  
ATOM    308  N   VAL A  41     -20.484   0.752  31.297  1.00 83.81           N  
ATOM    309  CA  VAL A  41     -21.875   1.037  31.625  1.00 83.81           C  
ATOM    310  C   VAL A  41     -22.781  -0.047  31.031  1.00 83.81           C  
ATOM    311  CB  VAL A  41     -22.312   2.428  31.109  1.00 83.81           C  
ATOM    312  O   VAL A  41     -22.719  -0.328  29.844  1.00 83.81           O  
ATOM    313  CG1 VAL A  41     -23.766   2.707  31.469  1.00 83.81           C  
ATOM    314  CG2 VAL A  41     -21.406   3.514  31.688  1.00 83.81           C  
ATOM    315  N   THR A  42     -23.516  -0.731  31.875  1.00 82.38           N  
ATOM    316  CA  THR A  42     -24.422  -1.780  31.422  1.00 82.38           C  
ATOM    317  C   THR A  42     -25.625  -1.181  30.688  1.00 82.38           C  
ATOM    318  CB  THR A  42     -24.922  -2.639  32.594  1.00 82.38           C  
ATOM    319  O   THR A  42     -26.281  -0.282  31.203  1.00 82.38           O  
ATOM    320  CG2 THR A  42     -23.766  -3.412  33.219  1.00 82.38           C  
ATOM    321  OG1 THR A  42     -25.516  -1.786  33.594  1.00 82.38           O  
ATOM    322  N   VAL A  43     -25.828  -1.686  29.484  1.00 73.81           N  
ATOM    323  CA  VAL A  43     -26.922  -1.163  28.672  1.00 73.81           C  
ATOM    324  C   VAL A  43     -27.812  -2.311  28.188  1.00 73.81           C  
ATOM    325  CB  VAL A  43     -26.375  -0.370  27.453  1.00 73.81           C  
ATOM    326  O   VAL A  43     -27.391  -3.475  28.234  1.00 73.81           O  
ATOM    327  CG1 VAL A  43     -25.594   0.857  27.922  1.00 73.81           C  
ATOM    328  CG2 VAL A  43     -25.516  -1.265  26.578  1.00 73.81           C  
ATOM    329  N   THR A  44     -28.969  -2.029  27.828  1.00 66.50           N  
ATOM    330  CA  THR A  44     -29.969  -3.006  27.406  1.00 66.50           C  
ATOM    331  C   THR A  44     -29.625  -3.568  26.031  1.00 66.50           C  
ATOM    332  CB  THR A  44     -31.375  -2.385  27.375  1.00 66.50           C  
ATOM    333  O   THR A  44     -29.922  -4.730  25.734  1.00 66.50           O  
ATOM    334  CG2 THR A  44     -31.844  -2.018  28.781  1.00 66.50           C  
ATOM    335  OG1 THR A  44     -31.359  -1.202  26.562  1.00 66.50           O  
ATOM    336  N   HIS A  45     -28.953  -2.738  25.203  1.00 68.81           N  
ATOM    337  CA  HIS A  45     -28.516  -3.166  23.891  1.00 68.81           C  
ATOM    338  C   HIS A  45     -27.359  -2.316  23.391  1.00 68.81           C  
ATOM    339  CB  HIS A  45     -29.688  -3.102  22.891  1.00 68.81           C  
ATOM    340  O   HIS A  45     -27.312  -1.111  23.641  1.00 68.81           O  
ATOM    341  CG  HIS A  45     -29.344  -3.650  21.547  1.00 68.81           C  
ATOM    342  CD2 HIS A  45     -29.125  -3.029  20.359  1.00 68.81           C  
ATOM    343  ND1 HIS A  45     -29.219  -5.000  21.297  1.00 68.81           N  
ATOM    344  CE1 HIS A  45     -28.922  -5.188  20.031  1.00 68.81           C  
ATOM    345  NE2 HIS A  45     -28.859  -4.008  19.438  1.00 68.81           N  
ATOM    346  N   SER A  46     -26.438  -2.906  22.672  1.00 78.50           N  
ATOM    347  CA  SER A  46     -25.328  -2.195  22.031  1.00 78.50           C  
ATOM    348  C   SER A  46     -24.938  -2.838  20.703  1.00 78.50           C  
ATOM    349  CB  SER A  46     -24.109  -2.162  22.969  1.00 78.50           C  
ATOM    350  O   SER A  46     -25.234  -4.012  20.469  1.00 78.50           O  
ATOM    351  OG  SER A  46     -23.547  -3.455  23.109  1.00 78.50           O  
ATOM    352  N   VAL A  47     -24.453  -2.049  19.844  1.00 79.94           N  
ATOM    353  CA  VAL A  47     -23.969  -2.551  18.562  1.00 79.94           C  
ATOM    354  C   VAL A  47     -22.484  -2.186  18.391  1.00 79.94           C  
ATOM    355  CB  VAL A  47     -24.781  -1.995  17.375  1.00 79.94           C  
ATOM    356  O   VAL A  47     -22.062  -1.097  18.781  1.00 79.94           O  
ATOM    357  CG1 VAL A  47     -26.219  -2.535  17.422  1.00 79.94           C  
ATOM    358  CG2 VAL A  47     -24.797  -0.467  17.406  1.00 79.94           C  
ATOM    359  N   ASN A  48     -21.750  -3.189  17.906  1.00 86.94           N  
ATOM    360  CA  ASN A  48     -20.359  -2.898  17.594  1.00 86.94           C  
ATOM    361  C   ASN A  48     -20.203  -2.283  16.203  1.00 86.94           C  
ATOM    362  CB  ASN A  48     -19.500  -4.168  17.703  1.00 86.94           C  
ATOM    363  O   ASN A  48     -20.703  -2.824  15.227  1.00 86.94           O  
ATOM    364  CG  ASN A  48     -18.016  -3.873  17.750  1.00 86.94           C  
ATOM    365  ND2 ASN A  48     -17.203  -4.926  17.750  1.00 86.94           N  
ATOM    366  OD1 ASN A  48     -17.609  -2.713  17.766  1.00 86.94           O  
ATOM    367  N   LEU A  49     -19.547  -1.146  16.125  1.00 84.38           N  
ATOM    368  CA  LEU A  49     -19.422  -0.402  14.875  1.00 84.38           C  
ATOM    369  C   LEU A  49     -18.156  -0.801  14.133  1.00 84.38           C  
ATOM    370  CB  LEU A  49     -19.422   1.104  15.148  1.00 84.38           C  
ATOM    371  O   LEU A  49     -17.812  -0.186  13.117  1.00 84.38           O  
ATOM    372  CG  LEU A  49     -20.672   1.681  15.812  1.00 84.38           C  
ATOM    373  CD1 LEU A  49     -20.500   3.172  16.078  1.00 84.38           C  
ATOM    374  CD2 LEU A  49     -21.891   1.429  14.938  1.00 84.38           C  
ATOM    375  N   LEU A  50     -17.484  -1.821  14.656  1.00 88.75           N  
ATOM    376  CA  LEU A  50     -16.219  -2.252  14.070  1.00 88.75           C  
ATOM    377  C   LEU A  50     -16.375  -3.602  13.375  1.00 88.75           C  
ATOM    378  CB  LEU A  50     -15.133  -2.338  15.141  1.00 88.75           C  
ATOM    379  O   LEU A  50     -16.922  -4.543  13.953  1.00 88.75           O  
ATOM    380  CG  LEU A  50     -14.539  -1.011  15.609  1.00 88.75           C  
ATOM    381  CD1 LEU A  50     -13.695  -1.224  16.859  1.00 88.75           C  
ATOM    382  CD2 LEU A  50     -13.719  -0.367  14.500  1.00 88.75           C  
ATOM    383  N   GLU A  51     -15.953  -3.682  12.062  1.00 89.38           N  
ATOM    384  CA  GLU A  51     -15.852  -4.945  11.336  1.00 89.38           C  
ATOM    385  C   GLU A  51     -14.500  -5.605  11.555  1.00 89.38           C  
ATOM    386  CB  GLU A  51     -16.094  -4.723   9.844  1.00 89.38           C  
ATOM    387  O   GLU A  51     -13.453  -4.988  11.320  1.00 89.38           O  
ATOM    388  CG  GLU A  51     -15.945  -5.980   9.000  1.00 89.38           C  
ATOM    389  CD  GLU A  51     -16.906  -7.090   9.398  1.00 89.38           C  
ATOM    390  OE1 GLU A  51     -16.438  -8.188   9.797  1.00 89.38           O  
ATOM    391  OE2 GLU A  51     -18.141  -6.863   9.320  1.00 89.38           O  
ATOM    392  N   ASN A  52     -14.555  -6.828  12.031  1.00 89.12           N  
ATOM    393  CA  ASN A  52     -13.289  -7.512  12.258  1.00 89.12           C  
ATOM    394  C   ASN A  52     -13.219  -8.828  11.484  1.00 89.12           C  
ATOM    395  CB  ASN A  52     -13.062  -7.758  13.750  1.00 89.12           C  
ATOM    396  O   ASN A  52     -12.219  -9.539  11.547  1.00 89.12           O  
ATOM    397  CG  ASN A  52     -14.148  -8.617  14.367  1.00 89.12           C  
ATOM    398  ND2 ASN A  52     -14.086  -8.789  15.688  1.00 89.12           N  
ATOM    399  OD1 ASN A  52     -15.023  -9.133  13.672  1.00 89.12           O  
ATOM    400  N   SER A  53     -14.297  -9.102  10.742  1.00 89.31           N  
ATOM    401  CA  SER A  53     -14.383 -10.352   9.992  1.00 89.31           C  
ATOM    402  C   SER A  53     -13.891 -10.172   8.562  1.00 89.31           C  
ATOM    403  CB  SER A  53     -15.812 -10.883   9.984  1.00 89.31           C  
ATOM    404  O   SER A  53     -14.070  -9.109   7.965  1.00 89.31           O  
ATOM    405  OG  SER A  53     -16.672 -10.008   9.266  1.00 89.31           O  
ATOM    406  N   HIS A  54     -13.234 -11.195   8.055  1.00 90.88           N  
ATOM    407  CA  HIS A  54     -12.742 -11.242   6.684  1.00 90.88           C  
ATOM    408  C   HIS A  54     -12.789 -12.664   6.133  1.00 90.88           C  
ATOM    409  CB  HIS A  54     -11.320 -10.688   6.605  1.00 90.88           C  
ATOM    410  O   HIS A  54     -12.820 -13.625   6.895  1.00 90.88           O  
ATOM    411  CG  HIS A  54     -10.328 -11.461   7.426  1.00 90.88           C  
ATOM    412  CD2 HIS A  54      -9.852 -11.242   8.672  1.00 90.88           C  
ATOM    413  ND1 HIS A  54      -9.711 -12.602   6.965  1.00 90.88           N  
ATOM    414  CE1 HIS A  54      -8.898 -13.055   7.902  1.00 90.88           C  
ATOM    415  NE2 HIS A  54      -8.961 -12.250   8.945  1.00 90.88           N  
ATOM    416  N   ASN A  55     -12.734 -12.805   4.836  1.00 89.06           N  
ATOM    417  CA  ASN A  55     -12.945 -14.109   4.219  1.00 89.06           C  
ATOM    418  C   ASN A  55     -11.617 -14.773   3.852  1.00 89.06           C  
ATOM    419  CB  ASN A  55     -13.836 -13.984   2.980  1.00 89.06           C  
ATOM    420  O   ASN A  55     -11.602 -15.891   3.332  1.00 89.06           O  
ATOM    421  CG  ASN A  55     -13.188 -13.180   1.874  1.00 89.06           C  
ATOM    422  ND2 ASN A  55     -13.945 -12.906   0.818  1.00 89.06           N  
ATOM    423  OD1 ASN A  55     -12.016 -12.805   1.967  1.00 89.06           O  
ATOM    424  N   GLY A  56     -10.508 -14.047   4.156  1.00 89.56           N  
ATOM    425  CA  GLY A  56      -9.172 -14.602   3.965  1.00 89.56           C  
ATOM    426  C   GLY A  56      -8.828 -14.828   2.506  1.00 89.56           C  
ATOM    427  O   GLY A  56      -7.805 -15.438   2.191  1.00 89.56           O  
ATOM    428  N   LYS A  57      -9.695 -14.430   1.610  1.00 91.44           N  
ATOM    429  CA  LYS A  57      -9.508 -14.633   0.176  1.00 91.44           C  
ATOM    430  C   LYS A  57      -9.234 -13.312  -0.533  1.00 91.44           C  
ATOM    431  CB  LYS A  57     -10.742 -15.305  -0.435  1.00 91.44           C  
ATOM    432  O   LYS A  57      -9.875 -12.297  -0.238  1.00 91.44           O  
ATOM    433  CG  LYS A  57     -11.078 -16.656   0.189  1.00 91.44           C  
ATOM    434  CD  LYS A  57     -12.375 -17.219  -0.378  1.00 91.44           C  
ATOM    435  CE  LYS A  57     -12.742 -18.547   0.280  1.00 91.44           C  
ATOM    436  NZ  LYS A  57     -14.039 -19.078  -0.240  1.00 91.44           N  
ATOM    437  N   LEU A  58      -8.297 -13.336  -1.495  1.00 92.75           N  
ATOM    438  CA  LEU A  58      -8.117 -12.211  -2.400  1.00 92.75           C  
ATOM    439  C   LEU A  58      -9.109 -12.273  -3.555  1.00 92.75           C  
ATOM    440  CB  LEU A  58      -6.684 -12.180  -2.941  1.00 92.75           C  
ATOM    441  O   LEU A  58      -9.188 -13.289  -4.254  1.00 92.75           O  
ATOM    442  CG  LEU A  58      -5.566 -12.023  -1.906  1.00 92.75           C  
ATOM    443  CD1 LEU A  58      -4.203 -12.055  -2.586  1.00 92.75           C  
ATOM    444  CD2 LEU A  58      -5.746 -10.734  -1.118  1.00 92.75           C  
ATOM    445  N   CYS A  59      -9.867 -11.211  -3.703  1.00 92.69           N  
ATOM    446  CA  CYS A  59     -10.969 -11.219  -4.656  1.00 92.69           C  
ATOM    447  C   CYS A  59     -10.805 -10.125  -5.703  1.00 92.69           C  
ATOM    448  CB  CYS A  59     -12.305 -11.055  -3.936  1.00 92.69           C  
ATOM    449  O   CYS A  59     -10.023  -9.188  -5.504  1.00 92.69           O  
ATOM    450  SG  CYS A  59     -12.617 -12.305  -2.670  1.00 92.69           S  
ATOM    451  N   SER A  60     -11.500 -10.289  -6.777  1.00 92.12           N  
ATOM    452  CA  SER A  60     -11.609  -9.219  -7.770  1.00 92.12           C  
ATOM    453  C   SER A  60     -12.359  -8.023  -7.207  1.00 92.12           C  
ATOM    454  CB  SER A  60     -12.305  -9.727  -9.031  1.00 92.12           C  
ATOM    455  O   SER A  60     -13.320  -8.180  -6.453  1.00 92.12           O  
ATOM    456  OG  SER A  60     -11.586 -10.797  -9.609  1.00 92.12           O  
ATOM    457  N   LEU A  61     -11.797  -6.836  -7.492  1.00 90.00           N  
ATOM    458  CA  LEU A  61     -12.445  -5.605  -7.047  1.00 90.00           C  
ATOM    459  C   LEU A  61     -13.406  -5.078  -8.109  1.00 90.00           C  
ATOM    460  CB  LEU A  61     -11.391  -4.539  -6.723  1.00 90.00           C  
ATOM    461  O   LEU A  61     -12.992  -4.766  -9.227  1.00 90.00           O  
ATOM    462  CG  LEU A  61     -11.867  -3.346  -5.895  1.00 90.00           C  
ATOM    463  CD1 LEU A  61     -12.211  -3.787  -4.477  1.00 90.00           C  
ATOM    464  CD2 LEU A  61     -10.812  -2.248  -5.879  1.00 90.00           C  
ATOM    465  N   ASN A  62     -14.672  -5.047  -7.836  1.00 85.25           N  
ATOM    466  CA  ASN A  62     -15.727  -4.594  -8.742  1.00 85.25           C  
ATOM    467  C   ASN A  62     -15.680  -5.348 -10.070  1.00 85.25           C  
ATOM    468  CB  ASN A  62     -15.617  -3.088  -8.984  1.00 85.25           C  
ATOM    469  O   ASN A  62     -15.805  -4.742 -11.133  1.00 85.25           O  
ATOM    470  CG  ASN A  62     -15.828  -2.277  -7.719  1.00 85.25           C  
ATOM    471  ND2 ASN A  62     -15.117  -1.164  -7.598  1.00 85.25           N  
ATOM    472  OD1 ASN A  62     -16.625  -2.650  -6.855  1.00 85.25           O  
ATOM    473  N   GLY A  63     -15.328  -6.633 -10.070  1.00 84.94           N  
ATOM    474  CA  GLY A  63     -15.406  -7.477 -11.258  1.00 84.94           C  
ATOM    475  C   GLY A  63     -14.125  -7.461 -12.078  1.00 84.94           C  
ATOM    476  O   GLY A  63     -14.047  -8.125 -13.109  1.00 84.94           O  
ATOM    477  N   LYS A  64     -13.117  -6.684 -11.695  1.00 88.50           N  
ATOM    478  CA  LYS A  64     -11.797  -6.625 -12.320  1.00 88.50           C  
ATOM    479  C   LYS A  64     -10.766  -7.406 -11.508  1.00 88.50           C  
ATOM    480  CB  LYS A  64     -11.344  -5.172 -12.484  1.00 88.50           C  
ATOM    481  O   LYS A  64     -10.625  -7.191 -10.305  1.00 88.50           O  
ATOM    482  CG  LYS A  64     -12.141  -4.391 -13.523  1.00 88.50           C  
ATOM    483  CD  LYS A  64     -11.547  -3.002 -13.742  1.00 88.50           C  
ATOM    484  CE  LYS A  64     -12.375  -2.199 -14.742  1.00 88.50           C  
ATOM    485  NZ  LYS A  64     -11.805  -0.836 -14.961  1.00 88.50           N  
ATOM    486  N   ALA A  65     -10.047  -8.312 -12.117  1.00 90.81           N  
ATOM    487  CA  ALA A  65      -9.117  -9.227 -11.453  1.00 90.81           C  
ATOM    488  C   ALA A  65      -7.832  -8.500 -11.055  1.00 90.81           C  
ATOM    489  CB  ALA A  65      -8.797 -10.414 -12.359  1.00 90.81           C  
ATOM    490  O   ALA A  65      -7.371  -7.605 -11.766  1.00 90.81           O  
ATOM    491  N   PRO A  66      -7.309  -8.898  -9.914  1.00 92.44           N  
ATOM    492  CA  PRO A  66      -6.016  -8.336  -9.523  1.00 92.44           C  
ATOM    493  C   PRO A  66      -4.855  -8.898 -10.344  1.00 92.44           C  
ATOM    494  CB  PRO A  66      -5.887  -8.742  -8.047  1.00 92.44           C  
ATOM    495  O   PRO A  66      -4.973  -9.984 -10.922  1.00 92.44           O  
ATOM    496  CG  PRO A  66      -6.676 -10.008  -7.930  1.00 92.44           C  
ATOM    497  CD  PRO A  66      -7.852  -9.922  -8.859  1.00 92.44           C  
ATOM    498  N   LEU A  67      -3.723  -8.125 -10.375  1.00 92.06           N  
ATOM    499  CA  LEU A  67      -2.484  -8.602 -10.984  1.00 92.06           C  
ATOM    500  C   LEU A  67      -1.584  -9.258  -9.938  1.00 92.06           C  
ATOM    501  CB  LEU A  67      -1.742  -7.449 -11.664  1.00 92.06           C  
ATOM    502  O   LEU A  67      -1.072  -8.578  -9.047  1.00 92.06           O  
ATOM    503  CG  LEU A  67      -0.409  -7.797 -12.328  1.00 92.06           C  
ATOM    504  CD1 LEU A  67      -0.633  -8.750 -13.492  1.00 92.06           C  
ATOM    505  CD2 LEU A  67       0.304  -6.531 -12.789  1.00 92.06           C  
ATOM    506  N   GLN A  68      -1.471 -10.570 -10.102  1.00 91.56           N  
ATOM    507  CA  GLN A  68      -0.622 -11.320  -9.180  1.00 91.56           C  
ATOM    508  C   GLN A  68       0.791 -11.477  -9.742  1.00 91.56           C  
ATOM    509  CB  GLN A  68      -1.225 -12.695  -8.898  1.00 91.56           C  
ATOM    510  O   GLN A  68       0.992 -12.117 -10.773  1.00 91.56           O  
ATOM    511  CG  GLN A  68      -0.551 -13.438  -7.746  1.00 91.56           C  
ATOM    512  CD  GLN A  68      -1.279 -14.711  -7.359  1.00 91.56           C  
ATOM    513  NE2 GLN A  68      -0.907 -15.281  -6.223  1.00 91.56           N  
ATOM    514  OE1 GLN A  68      -2.170 -15.172  -8.078  1.00 91.56           O  
ATOM    515  N   LEU A  69       1.762 -10.883  -8.930  1.00 92.12           N  
ATOM    516  CA  LEU A  69       3.131 -10.867  -9.430  1.00 92.12           C  
ATOM    517  C   LEU A  69       3.848 -12.172  -9.094  1.00 92.12           C  
ATOM    518  CB  LEU A  69       3.904  -9.680  -8.852  1.00 92.12           C  
ATOM    519  O   LEU A  69       4.891 -12.477  -9.680  1.00 92.12           O  
ATOM    520  CG  LEU A  69       3.428  -8.289  -9.273  1.00 92.12           C  
ATOM    521  CD1 LEU A  69       4.332  -7.215  -8.680  1.00 92.12           C  
ATOM    522  CD2 LEU A  69       3.383  -8.172 -10.789  1.00 92.12           C  
ATOM    523  N   GLY A  70       3.217 -13.031  -8.250  1.00 89.56           N  
ATOM    524  CA  GLY A  70       3.809 -14.312  -7.883  1.00 89.56           C  
ATOM    525  C   GLY A  70       5.191 -14.180  -7.273  1.00 89.56           C  
ATOM    526  O   GLY A  70       5.375 -13.453  -6.293  1.00 89.56           O  
ATOM    527  N   ASN A  71       6.168 -14.867  -7.898  1.00 91.56           N  
ATOM    528  CA  ASN A  71       7.539 -14.859  -7.410  1.00 91.56           C  
ATOM    529  C   ASN A  71       8.297 -13.617  -7.887  1.00 91.56           C  
ATOM    530  CB  ASN A  71       8.281 -16.125  -7.840  1.00 91.56           C  
ATOM    531  O   ASN A  71       9.500 -13.500  -7.684  1.00 91.56           O  
ATOM    532  CG  ASN A  71       7.852 -17.344  -7.051  1.00 91.56           C  
ATOM    533  ND2 ASN A  71       8.203 -18.531  -7.547  1.00 91.56           N  
ATOM    534  OD1 ASN A  71       7.207 -17.234  -6.004  1.00 91.56           O  
ATOM    535  N   CYS A  72       7.629 -12.727  -8.570  1.00 93.38           N  
ATOM    536  CA  CYS A  72       8.227 -11.492  -9.078  1.00 93.38           C  
ATOM    537  C   CYS A  72       7.809 -10.297  -8.227  1.00 93.38           C  
ATOM    538  CB  CYS A  72       7.828 -11.258 -10.531  1.00 93.38           C  
ATOM    539  O   CYS A  72       6.727 -10.297  -7.637  1.00 93.38           O  
ATOM    540  SG  CYS A  72       8.391 -12.555 -11.656  1.00 93.38           S  
ATOM    541  N   ASN A  73       8.703  -9.297  -8.172  1.00 92.94           N  
ATOM    542  CA  ASN A  73       8.328  -8.008  -7.586  1.00 92.94           C  
ATOM    543  C   ASN A  73       8.156  -6.938  -8.656  1.00 92.94           C  
ATOM    544  CB  ASN A  73       9.367  -7.566  -6.551  1.00 92.94           C  
ATOM    545  O   ASN A  73       8.297  -7.211  -9.844  1.00 92.94           O  
ATOM    546  CG  ASN A  73      10.734  -7.336  -7.160  1.00 92.94           C  
ATOM    547  ND2 ASN A  73      11.766  -7.340  -6.320  1.00 92.94           N  
ATOM    548  OD1 ASN A  73      10.867  -7.160  -8.375  1.00 92.94           O  
ATOM    549  N   VAL A  74       7.688  -5.812  -8.242  1.00 92.62           N  
ATOM    550  CA  VAL A  74       7.359  -4.734  -9.172  1.00 92.62           C  
ATOM    551  C   VAL A  74       8.562  -4.434 -10.062  1.00 92.62           C  
ATOM    552  CB  VAL A  74       6.914  -3.457  -8.430  1.00 92.62           C  
ATOM    553  O   VAL A  74       8.414  -4.234 -11.273  1.00 92.62           O  
ATOM    554  CG1 VAL A  74       6.781  -2.285  -9.398  1.00 92.62           C  
ATOM    555  CG2 VAL A  74       5.594  -3.699  -7.699  1.00 92.62           C  
ATOM    556  N   ALA A  75       9.727  -4.414  -9.531  1.00 93.81           N  
ATOM    557  CA  ALA A  75      10.953  -4.172 -10.281  1.00 93.81           C  
ATOM    558  C   ALA A  75      11.156  -5.238 -11.359  1.00 93.81           C  
ATOM    559  CB  ALA A  75      12.156  -4.129  -9.344  1.00 93.81           C  
ATOM    560  O   ALA A  75      11.461  -4.918 -12.508  1.00 93.81           O  
ATOM    561  N   GLY A  76      11.047  -6.492 -10.969  1.00 94.12           N  
ATOM    562  CA  GLY A  76      11.156  -7.590 -11.922  1.00 94.12           C  
ATOM    563  C   GLY A  76      10.156  -7.500 -13.055  1.00 94.12           C  
ATOM    564  O   GLY A  76      10.484  -7.773 -14.203  1.00 94.12           O  
ATOM    565  N   TRP A  77       8.961  -7.148 -12.688  1.00 93.75           N  
ATOM    566  CA  TRP A  77       7.867  -7.016 -13.648  1.00 93.75           C  
ATOM    567  C   TRP A  77       8.141  -5.883 -14.633  1.00 93.75           C  
ATOM    568  CB  TRP A  77       6.543  -6.766 -12.922  1.00 93.75           C  
ATOM    569  O   TRP A  77       8.078  -6.082 -15.844  1.00 93.75           O  
ATOM    570  CG  TRP A  77       5.398  -6.445 -13.836  1.00 93.75           C  
ATOM    571  CD1 TRP A  77       5.105  -7.047 -15.031  1.00 93.75           C  
ATOM    572  CD2 TRP A  77       4.398  -5.441 -13.633  1.00 93.75           C  
ATOM    573  CE2 TRP A  77       3.527  -5.492 -14.742  1.00 93.75           C  
ATOM    574  CE3 TRP A  77       4.152  -4.508 -12.617  1.00 93.75           C  
ATOM    575  NE1 TRP A  77       3.980  -6.477 -15.578  1.00 93.75           N  
ATOM    576  CH2 TRP A  77       2.211  -3.732 -13.867  1.00 93.75           C  
ATOM    577  CZ2 TRP A  77       2.428  -4.641 -14.867  1.00 93.75           C  
ATOM    578  CZ3 TRP A  77       3.059  -3.660 -12.750  1.00 93.75           C  
ATOM    579  N   ILE A  78       8.523  -4.703 -14.172  1.00 94.00           N  
ATOM    580  CA  ILE A  78       8.648  -3.521 -15.016  1.00 94.00           C  
ATOM    581  C   ILE A  78       9.945  -3.609 -15.828  1.00 94.00           C  
ATOM    582  CB  ILE A  78       8.633  -2.223 -14.180  1.00 94.00           C  
ATOM    583  O   ILE A  78       9.992  -3.166 -16.984  1.00 94.00           O  
ATOM    584  CG1 ILE A  78       7.336  -2.129 -13.367  1.00 94.00           C  
ATOM    585  CG2 ILE A  78       8.805  -0.996 -15.078  1.00 94.00           C  
ATOM    586  CD1 ILE A  78       6.121  -1.722 -14.188  1.00 94.00           C  
ATOM    587  N   LEU A  79      11.000  -4.156 -15.281  1.00 95.38           N  
ATOM    588  CA  LEU A  79      12.266  -4.301 -15.992  1.00 95.38           C  
ATOM    589  C   LEU A  79      12.188  -5.426 -17.016  1.00 95.38           C  
ATOM    590  CB  LEU A  79      13.406  -4.574 -15.008  1.00 95.38           C  
ATOM    591  O   LEU A  79      12.914  -5.414 -18.016  1.00 95.38           O  
ATOM    592  CG  LEU A  79      13.836  -3.398 -14.125  1.00 95.38           C  
ATOM    593  CD1 LEU A  79      14.781  -3.877 -13.031  1.00 95.38           C  
ATOM    594  CD2 LEU A  79      14.500  -2.312 -14.969  1.00 95.38           C  
ATOM    595  N   GLY A  80      11.219  -6.316 -16.750  1.00 94.56           N  
ATOM    596  CA  GLY A  80      11.031  -7.441 -17.656  1.00 94.56           C  
ATOM    597  C   GLY A  80      11.977  -8.594 -17.359  1.00 94.56           C  
ATOM    598  O   GLY A  80      12.570  -9.164 -18.281  1.00 94.56           O  
ATOM    599  N   ASN A  81      12.125  -8.906 -16.109  1.00 94.94           N  
ATOM    600  CA  ASN A  81      12.867 -10.109 -15.750  1.00 94.94           C  
ATOM    601  C   ASN A  81      12.352 -11.336 -16.500  1.00 94.94           C  
ATOM    602  CB  ASN A  81      12.820 -10.352 -14.242  1.00 94.94           C  
ATOM    603  O   ASN A  81      11.141 -11.570 -16.562  1.00 94.94           O  
ATOM    604  CG  ASN A  81      13.758 -11.461 -13.797  1.00 94.94           C  
ATOM    605  ND2 ASN A  81      14.477 -11.219 -12.703  1.00 94.94           N  
ATOM    606  OD1 ASN A  81      13.836 -12.516 -14.430  1.00 94.94           O  
ATOM    607  N   PRO A  82      13.180 -12.031 -17.125  1.00 92.88           N  
ATOM    608  CA  PRO A  82      12.773 -13.164 -17.969  1.00 92.88           C  
ATOM    609  C   PRO A  82      11.922 -14.180 -17.219  1.00 92.88           C  
ATOM    610  CB  PRO A  82      14.109 -13.773 -18.391  1.00 92.88           C  
ATOM    611  O   PRO A  82      11.086 -14.852 -17.828  1.00 92.88           O  
ATOM    612  CG  PRO A  82      15.094 -12.648 -18.328  1.00 92.88           C  
ATOM    613  CD  PRO A  82      14.688 -11.727 -17.219  1.00 92.88           C  
ATOM    614  N   GLU A  83      12.078 -14.266 -15.914  1.00 91.81           N  
ATOM    615  CA  GLU A  83      11.281 -15.172 -15.094  1.00 91.81           C  
ATOM    616  C   GLU A  83       9.891 -14.602 -14.836  1.00 91.81           C  
ATOM    617  CB  GLU A  83      11.984 -15.461 -13.766  1.00 91.81           C  
ATOM    618  O   GLU A  83       8.992 -15.320 -14.391  1.00 91.81           O  
ATOM    619  CG  GLU A  83      13.266 -16.281 -13.914  1.00 91.81           C  
ATOM    620  CD  GLU A  83      13.023 -17.688 -14.438  1.00 91.81           C  
ATOM    621  OE1 GLU A  83      13.938 -18.266 -15.070  1.00 91.81           O  
ATOM    622  OE2 GLU A  83      11.914 -18.219 -14.203  1.00 91.81           O  
ATOM    623  N   CYS A  84       9.633 -13.328 -15.219  1.00 92.31           N  
ATOM    624  CA  CYS A  84       8.359 -12.648 -15.000  1.00 92.31           C  
ATOM    625  C   CYS A  84       7.672 -12.344 -16.328  1.00 92.31           C  
ATOM    626  CB  CYS A  84       8.562 -11.359 -14.211  1.00 92.31           C  
ATOM    627  O   CYS A  84       6.785 -11.484 -16.391  1.00 92.31           O  
ATOM    628  SG  CYS A  84       9.320 -11.617 -12.586  1.00 92.31           S  
ATOM    629  N   ASP A  85       7.984 -12.945 -17.359  1.00 84.75           N  
ATOM    630  CA  ASP A  85       7.586 -12.648 -18.719  1.00 84.75           C  
ATOM    631  C   ASP A  85       6.070 -12.750 -18.891  1.00 84.75           C  
ATOM    632  CB  ASP A  85       8.289 -13.594 -19.703  1.00 84.75           C  
ATOM    633  O   ASP A  85       5.469 -11.969 -19.625  1.00 84.75           O  
ATOM    634  CG  ASP A  85       9.695 -13.148 -20.047  1.00 84.75           C  
ATOM    635  OD1 ASP A  85      10.148 -12.102 -19.547  1.00 84.75           O  
ATOM    636  OD2 ASP A  85      10.367 -13.852 -20.844  1.00 84.75           O  
ATOM    637  N   LEU A  86       5.445 -13.664 -18.219  1.00 84.00           N  
ATOM    638  CA  LEU A  86       4.012 -13.914 -18.328  1.00 84.00           C  
ATOM    639  C   LEU A  86       3.211 -12.695 -17.891  1.00 84.00           C  
ATOM    640  CB  LEU A  86       3.617 -15.133 -17.484  1.00 84.00           C  
ATOM    641  O   LEU A  86       2.072 -12.500 -18.328  1.00 84.00           O  
ATOM    642  CG  LEU A  86       4.133 -16.484 -17.969  1.00 84.00           C  
ATOM    643  CD1 LEU A  86       3.943 -17.547 -16.891  1.00 84.00           C  
ATOM    644  CD2 LEU A  86       3.430 -16.891 -19.266  1.00 84.00           C  
ATOM    645  N   LEU A  87       3.828 -11.836 -17.125  1.00 84.44           N  
ATOM    646  CA  LEU A  87       3.166 -10.680 -16.531  1.00 84.44           C  
ATOM    647  C   LEU A  87       3.180  -9.500 -17.500  1.00 84.44           C  
ATOM    648  CB  LEU A  87       3.842 -10.289 -15.219  1.00 84.44           C  
ATOM    649  O   LEU A  87       2.439  -8.531 -17.312  1.00 84.44           O  
ATOM    650  CG  LEU A  87       3.777 -11.320 -14.086  1.00 84.44           C  
ATOM    651  CD1 LEU A  87       4.633 -10.875 -12.906  1.00 84.44           C  
ATOM    652  CD2 LEU A  87       2.334 -11.547 -13.656  1.00 84.44           C  
ATOM    653  N   LEU A  88       3.896  -9.656 -18.562  1.00 82.19           N  
ATOM    654  CA  LEU A  88       4.086  -8.586 -19.547  1.00 82.19           C  
ATOM    655  C   LEU A  88       2.883  -8.477 -20.469  1.00 82.19           C  
ATOM    656  CB  LEU A  88       5.359  -8.828 -20.359  1.00 82.19           C  
ATOM    657  O   LEU A  88       2.691  -7.457 -21.141  1.00 82.19           O  
ATOM    658  CG  LEU A  88       6.680  -8.766 -19.594  1.00 82.19           C  
ATOM    659  CD1 LEU A  88       7.840  -9.148 -20.516  1.00 82.19           C  
ATOM    660  CD2 LEU A  88       6.895  -7.367 -19.016  1.00 82.19           C  
ATOM    661  N   THR A  89       1.931  -9.492 -20.406  1.00 83.31           N  
ATOM    662  CA  THR A  89       0.747  -9.516 -21.266  1.00 83.31           C  
ATOM    663  C   THR A  89      -0.458  -8.930 -20.531  1.00 83.31           C  
ATOM    664  CB  THR A  89       0.423 -10.945 -21.719  1.00 83.31           C  
ATOM    665  O   THR A  89      -1.485  -8.641 -21.141  1.00 83.31           O  
ATOM    666  CG2 THR A  89       1.541 -11.508 -22.594  1.00 83.31           C  
ATOM    667  OG1 THR A  89       0.256 -11.789 -20.578  1.00 83.31           O  
ATOM    668  N   ALA A  90      -0.276  -8.633 -19.250  1.00 84.00           N  
ATOM    669  CA  ALA A  90      -1.365  -8.070 -18.453  1.00 84.00           C  
ATOM    670  C   ALA A  90      -1.600  -6.605 -18.797  1.00 84.00           C  
ATOM    671  CB  ALA A  90      -1.067  -8.219 -16.969  1.00 84.00           C  
ATOM    672  O   ALA A  90      -0.671  -5.793 -18.750  1.00 84.00           O  
ATOM    673  N   ASN A  91      -2.787  -6.250 -19.156  1.00 82.62           N  
ATOM    674  CA  ASN A  91      -3.055  -4.906 -19.656  1.00 82.62           C  
ATOM    675  C   ASN A  91      -3.932  -4.109 -18.703  1.00 82.62           C  
ATOM    676  CB  ASN A  91      -3.711  -4.977 -21.047  1.00 82.62           C  
ATOM    677  O   ASN A  91      -3.928  -2.879 -18.719  1.00 82.62           O  
ATOM    678  CG  ASN A  91      -4.949  -5.852 -21.062  1.00 82.62           C  
ATOM    679  ND2 ASN A  91      -5.547  -6.008 -22.234  1.00 82.62           N  
ATOM    680  OD1 ASN A  91      -5.363  -6.379 -20.031  1.00 82.62           O  
ATOM    681  N   SER A  92      -4.598  -4.828 -17.781  1.00 89.75           N  
ATOM    682  CA  SER A  92      -5.445  -4.137 -16.812  1.00 89.75           C  
ATOM    683  C   SER A  92      -5.605  -4.957 -15.539  1.00 89.75           C  
ATOM    684  CB  SER A  92      -6.820  -3.844 -17.422  1.00 89.75           C  
ATOM    685  O   SER A  92      -5.605  -6.188 -15.578  1.00 89.75           O  
ATOM    686  OG  SER A  92      -7.555  -5.043 -17.594  1.00 89.75           O  
ATOM    687  N   TRP A  93      -5.758  -4.176 -14.453  1.00 91.88           N  
ATOM    688  CA  TRP A  93      -5.883  -4.855 -13.164  1.00 91.88           C  
ATOM    689  C   TRP A  93      -6.621  -3.984 -12.156  1.00 91.88           C  
ATOM    690  CB  TRP A  93      -4.504  -5.234 -12.617  1.00 91.88           C  
ATOM    691  O   TRP A  93      -6.754  -2.773 -12.352  1.00 91.88           O  
ATOM    692  CG  TRP A  93      -3.539  -4.086 -12.555  1.00 91.88           C  
ATOM    693  CD1 TRP A  93      -3.398  -3.184 -11.539  1.00 91.88           C  
ATOM    694  CD2 TRP A  93      -2.584  -3.719 -13.555  1.00 91.88           C  
ATOM    695  CE2 TRP A  93      -1.896  -2.580 -13.078  1.00 91.88           C  
ATOM    696  CE3 TRP A  93      -2.242  -4.238 -14.812  1.00 91.88           C  
ATOM    697  NE1 TRP A  93      -2.412  -2.275 -11.852  1.00 91.88           N  
ATOM    698  CH2 TRP A  93      -0.571  -2.486 -15.039  1.00 91.88           C  
ATOM    699  CZ2 TRP A  93      -0.886  -1.955 -13.812  1.00 91.88           C  
ATOM    700  CZ3 TRP A  93      -1.235  -3.617 -15.539  1.00 91.88           C  
ATOM    701  N   SER A  94      -7.250  -4.684 -11.148  1.00 90.19           N  
ATOM    702  CA  SER A  94      -7.883  -3.945 -10.055  1.00 90.19           C  
ATOM    703  C   SER A  94      -6.852  -3.479  -9.039  1.00 90.19           C  
ATOM    704  CB  SER A  94      -8.938  -4.809  -9.367  1.00 90.19           C  
ATOM    705  O   SER A  94      -6.902  -2.336  -8.578  1.00 90.19           O  
ATOM    706  OG  SER A  94      -8.375  -6.016  -8.891  1.00 90.19           O  
ATOM    707  N   TYR A  95      -5.938  -4.199  -8.625  1.00 90.81           N  
ATOM    708  CA  TYR A  95      -4.801  -3.898  -7.758  1.00 90.81           C  
ATOM    709  C   TYR A  95      -3.668  -4.891  -7.980  1.00 90.81           C  
ATOM    710  CB  TYR A  95      -5.227  -3.912  -6.285  1.00 90.81           C  
ATOM    711  O   TYR A  95      -3.863  -5.941  -8.594  1.00 90.81           O  
ATOM    712  CG  TYR A  95      -5.844  -5.219  -5.844  1.00 90.81           C  
ATOM    713  CD1 TYR A  95      -7.207  -5.457  -6.004  1.00 90.81           C  
ATOM    714  CD2 TYR A  95      -5.062  -6.215  -5.270  1.00 90.81           C  
ATOM    715  CE1 TYR A  95      -7.777  -6.660  -5.598  1.00 90.81           C  
ATOM    716  CE2 TYR A  95      -5.625  -7.422  -4.859  1.00 90.81           C  
ATOM    717  OH  TYR A  95      -7.543  -8.820  -4.621  1.00 90.81           O  
ATOM    718  CZ  TYR A  95      -6.980  -7.633  -5.027  1.00 90.81           C  
ATOM    719  N   ILE A  96      -2.434  -4.598  -7.555  1.00 91.69           N  
ATOM    720  CA  ILE A  96      -1.233  -5.402  -7.754  1.00 91.69           C  
ATOM    721  C   ILE A  96      -0.876  -6.125  -6.453  1.00 91.69           C  
ATOM    722  CB  ILE A  96      -0.044  -4.539  -8.227  1.00 91.69           C  
ATOM    723  O   ILE A  96      -0.844  -5.512  -5.387  1.00 91.69           O  
ATOM    724  CG1 ILE A  96      -0.393  -3.830  -9.547  1.00 91.69           C  
ATOM    725  CG2 ILE A  96       1.217  -5.395  -8.383  1.00 91.69           C  
ATOM    726  CD1 ILE A  96       0.566  -2.709  -9.914  1.00 91.69           C  
ATOM    727  N   ILE A  97      -0.634  -7.398  -6.594  1.00 91.94           N  
ATOM    728  CA  ILE A  97      -0.286  -8.203  -5.426  1.00 91.94           C  
ATOM    729  C   ILE A  97       1.182  -8.617  -5.504  1.00 91.94           C  
ATOM    730  CB  ILE A  97      -1.189  -9.445  -5.305  1.00 91.94           C  
ATOM    731  O   ILE A  97       1.612  -9.219  -6.488  1.00 91.94           O  
ATOM    732  CG1 ILE A  97      -2.664  -9.031  -5.227  1.00 91.94           C  
ATOM    733  CG2 ILE A  97      -0.791 -10.289  -4.090  1.00 91.94           C  
ATOM    734  CD1 ILE A  97      -3.641 -10.188  -5.418  1.00 91.94           C  
ATOM    735  N   GLU A  98       1.894  -8.242  -4.445  1.00 92.00           N  
ATOM    736  CA  GLU A  98       3.270  -8.695  -4.277  1.00 92.00           C  
ATOM    737  C   GLU A  98       3.396  -9.648  -3.088  1.00 92.00           C  
ATOM    738  CB  GLU A  98       4.211  -7.504  -4.098  1.00 92.00           C  
ATOM    739  O   GLU A  98       2.781  -9.422  -2.043  1.00 92.00           O  
ATOM    740  CG  GLU A  98       5.688  -7.863  -4.195  1.00 92.00           C  
ATOM    741  CD  GLU A  98       6.609  -6.656  -4.113  1.00 92.00           C  
ATOM    742  OE1 GLU A  98       7.762  -6.805  -3.650  1.00 92.00           O  
ATOM    743  OE2 GLU A  98       6.172  -5.555  -4.512  1.00 92.00           O  
ATOM    744  N   THR A  99       4.207 -10.617  -3.236  1.00 90.00           N  
ATOM    745  CA  THR A  99       4.414 -11.539  -2.121  1.00 90.00           C  
ATOM    746  C   THR A  99       5.590 -11.086  -1.258  1.00 90.00           C  
ATOM    747  CB  THR A  99       4.664 -12.969  -2.617  1.00 90.00           C  
ATOM    748  O   THR A  99       6.461 -10.344  -1.725  1.00 90.00           O  
ATOM    749  CG2 THR A  99       3.492 -13.477  -3.455  1.00 90.00           C  
ATOM    750  OG1 THR A  99       5.852 -12.992  -3.418  1.00 90.00           O  
ATOM    751  N   SER A 100       5.609 -11.359  -0.012  1.00 84.12           N  
ATOM    752  CA  SER A 100       6.637 -10.984   0.951  1.00 84.12           C  
ATOM    753  C   SER A 100       7.977 -11.633   0.618  1.00 84.12           C  
ATOM    754  CB  SER A 100       6.211 -11.367   2.369  1.00 84.12           C  
ATOM    755  O   SER A 100       9.031 -11.086   0.926  1.00 84.12           O  
ATOM    756  OG  SER A 100       5.914 -12.750   2.447  1.00 84.12           O  
ATOM    757  N   ASN A 101       7.977 -12.719  -0.207  1.00 83.25           N  
ATOM    758  CA  ASN A 101       9.195 -13.461  -0.516  1.00 83.25           C  
ATOM    759  C   ASN A 101       9.438 -13.539  -2.021  1.00 83.25           C  
ATOM    760  CB  ASN A 101       9.141 -14.867   0.086  1.00 83.25           C  
ATOM    761  O   ASN A 101       9.727 -14.609  -2.553  1.00 83.25           O  
ATOM    762  CG  ASN A 101       9.305 -14.859   1.593  1.00 83.25           C  
ATOM    763  ND2 ASN A 101       8.789 -15.898   2.246  1.00 83.25           N  
ATOM    764  OD1 ASN A 101       9.883 -13.938   2.166  1.00 83.25           O  
ATOM    765  N   SER A 102       9.219 -12.438  -2.648  1.00 87.44           N  
ATOM    766  CA  SER A 102       9.453 -12.469  -4.090  1.00 87.44           C  
ATOM    767  C   SER A 102      10.922 -12.734  -4.402  1.00 87.44           C  
ATOM    768  CB  SER A 102       9.016 -11.156  -4.730  1.00 87.44           C  
ATOM    769  O   SER A 102      11.812 -12.148  -3.777  1.00 87.44           O  
ATOM    770  OG  SER A 102       9.758 -10.062  -4.207  1.00 87.44           O  
ATOM    771  N   LYS A 103      11.227 -13.648  -5.293  1.00 86.88           N  
ATOM    772  CA  LYS A 103      12.578 -14.125  -5.605  1.00 86.88           C  
ATOM    773  C   LYS A 103      13.125 -13.438  -6.852  1.00 86.88           C  
ATOM    774  CB  LYS A 103      12.578 -15.641  -5.797  1.00 86.88           C  
ATOM    775  O   LYS A 103      14.336 -13.250  -6.980  1.00 86.88           O  
ATOM    776  CG  LYS A 103      12.289 -16.422  -4.527  1.00 86.88           C  
ATOM    777  CD  LYS A 103      12.398 -17.938  -4.762  1.00 86.88           C  
ATOM    778  CE  LYS A 103      12.070 -18.719  -3.500  1.00 86.88           C  
ATOM    779  NZ  LYS A 103      12.172 -20.188  -3.727  1.00 86.88           N  
ATOM    780  N   ASN A 104      12.164 -13.000  -7.648  1.00 90.19           N  
ATOM    781  CA  ASN A 104      12.578 -12.516  -8.961  1.00 90.19           C  
ATOM    782  C   ASN A 104      12.305 -11.016  -9.117  1.00 90.19           C  
ATOM    783  CB  ASN A 104      11.867 -13.297 -10.070  1.00 90.19           C  
ATOM    784  O   ASN A 104      11.172 -10.609  -9.359  1.00 90.19           O  
ATOM    785  CG  ASN A 104      12.180 -14.781 -10.023  1.00 90.19           C  
ATOM    786  ND2 ASN A 104      11.141 -15.602 -10.070  1.00 90.19           N  
ATOM    787  OD1 ASN A 104      13.344 -15.180  -9.961  1.00 90.19           O  
ATOM    788  N   GLY A 105      13.266 -10.172  -8.922  1.00 91.44           N  
ATOM    789  CA  GLY A 105      13.336  -8.734  -9.117  1.00 91.44           C  
ATOM    790  C   GLY A 105      14.328  -8.320 -10.188  1.00 91.44           C  
ATOM    791  O   GLY A 105      14.312  -8.867 -11.297  1.00 91.44           O  
ATOM    792  N   ALA A 106      15.125  -7.402  -9.914  1.00 93.88           N  
ATOM    793  CA  ALA A 106      16.219  -7.074 -10.836  1.00 93.88           C  
ATOM    794  C   ALA A 106      17.250  -8.188 -10.883  1.00 93.88           C  
ATOM    795  CB  ALA A 106      16.875  -5.754 -10.438  1.00 93.88           C  
ATOM    796  O   ALA A 106      17.859  -8.531  -9.859  1.00 93.88           O  
ATOM    797  N   CYS A 107      17.359  -8.883 -12.055  1.00 93.81           N  
ATOM    798  CA  CYS A 107      18.203 -10.062 -12.148  1.00 93.81           C  
ATOM    799  C   CYS A 107      19.672  -9.664 -12.219  1.00 93.81           C  
ATOM    800  CB  CYS A 107      17.828 -10.898 -13.367  1.00 93.81           C  
ATOM    801  O   CYS A 107      20.547 -10.391 -11.734  1.00 93.81           O  
ATOM    802  SG  CYS A 107      18.000 -10.016 -14.938  1.00 93.81           S  
ATOM    803  N   TYR A 108      20.078  -8.523 -12.789  1.00 95.25           N  
ATOM    804  CA  TYR A 108      21.438  -8.000 -12.773  1.00 95.25           C  
ATOM    805  C   TYR A 108      21.672  -7.129 -11.547  1.00 95.25           C  
ATOM    806  CB  TYR A 108      21.719  -7.195 -14.047  1.00 95.25           C  
ATOM    807  O   TYR A 108      20.875  -6.238 -11.250  1.00 95.25           O  
ATOM    808  CG  TYR A 108      23.188  -7.051 -14.359  1.00 95.25           C  
ATOM    809  CD1 TYR A 108      23.969  -6.105 -13.703  1.00 95.25           C  
ATOM    810  CD2 TYR A 108      23.797  -7.867 -15.312  1.00 95.25           C  
ATOM    811  CE1 TYR A 108      25.328  -5.969 -13.992  1.00 95.25           C  
ATOM    812  CE2 TYR A 108      25.156  -7.738 -15.609  1.00 95.25           C  
ATOM    813  OH  TYR A 108      27.250  -6.660 -15.234  1.00 95.25           O  
ATOM    814  CZ  TYR A 108      25.906  -6.789 -14.945  1.00 95.25           C  
ATOM    815  N   PRO A 109      22.734  -7.344 -10.812  1.00 94.50           N  
ATOM    816  CA  PRO A 109      22.953  -6.594  -9.578  1.00 94.50           C  
ATOM    817  C   PRO A 109      23.125  -5.094  -9.820  1.00 94.50           C  
ATOM    818  CB  PRO A 109      24.234  -7.211  -9.016  1.00 94.50           C  
ATOM    819  O   PRO A 109      23.781  -4.695 -10.781  1.00 94.50           O  
ATOM    820  CG  PRO A 109      24.953  -7.762 -10.203  1.00 94.50           C  
ATOM    821  CD  PRO A 109      23.922  -8.203 -11.211  1.00 94.50           C  
ATOM    822  N   GLY A 110      22.469  -4.258  -9.008  1.00 93.31           N  
ATOM    823  CA  GLY A 110      22.547  -2.809  -9.086  1.00 93.31           C  
ATOM    824  C   GLY A 110      21.453  -2.109  -8.289  1.00 93.31           C  
ATOM    825  O   GLY A 110      20.625  -2.762  -7.664  1.00 93.31           O  
ATOM    826  N   GLU A 111      21.578  -0.803  -8.383  1.00 94.25           N  
ATOM    827  CA  GLU A 111      20.625   0.017  -7.641  1.00 94.25           C  
ATOM    828  C   GLU A 111      19.469   0.474  -8.539  1.00 94.25           C  
ATOM    829  CB  GLU A 111      21.328   1.229  -7.020  1.00 94.25           C  
ATOM    830  O   GLU A 111      19.688   0.820  -9.703  1.00 94.25           O  
ATOM    831  CG  GLU A 111      22.312   0.874  -5.918  1.00 94.25           C  
ATOM    832  CD  GLU A 111      22.938   2.092  -5.254  1.00 94.25           C  
ATOM    833  OE1 GLU A 111      23.719   1.923  -4.297  1.00 94.25           O  
ATOM    834  OE2 GLU A 111      22.625   3.223  -5.691  1.00 94.25           O  
ATOM    835  N   PHE A 112      18.281   0.433  -8.008  1.00 95.44           N  
ATOM    836  CA  PHE A 112      17.109   1.010  -8.656  1.00 95.44           C  
ATOM    837  C   PHE A 112      16.734   2.336  -8.016  1.00 95.44           C  
ATOM    838  CB  PHE A 112      15.930   0.038  -8.602  1.00 95.44           C  
ATOM    839  O   PHE A 112      16.188   2.361  -6.914  1.00 95.44           O  
ATOM    840  CG  PHE A 112      14.891   0.283  -9.656  1.00 95.44           C  
ATOM    841  CD1 PHE A 112      14.586   1.575 -10.062  1.00 95.44           C  
ATOM    842  CD2 PHE A 112      14.219  -0.780 -10.250  1.00 95.44           C  
ATOM    843  CE1 PHE A 112      13.617   1.805 -11.047  1.00 95.44           C  
ATOM    844  CE2 PHE A 112      13.250  -0.559 -11.227  1.00 95.44           C  
ATOM    845  CZ  PHE A 112      12.953   0.735 -11.625  1.00 95.44           C  
ATOM    846  N   ALA A 113      17.016   3.361  -8.719  1.00 93.62           N  
ATOM    847  CA  ALA A 113      16.875   4.711  -8.172  1.00 93.62           C  
ATOM    848  C   ALA A 113      15.406   5.078  -7.996  1.00 93.62           C  
ATOM    849  CB  ALA A 113      17.578   5.727  -9.078  1.00 93.62           C  
ATOM    850  O   ALA A 113      14.609   4.930  -8.922  1.00 93.62           O  
ATOM    851  N   ASP A 114      15.078   5.562  -6.695  1.00 91.06           N  
ATOM    852  CA  ASP A 114      13.758   6.082  -6.352  1.00 91.06           C  
ATOM    853  C   ASP A 114      12.680   5.031  -6.590  1.00 91.06           C  
ATOM    854  CB  ASP A 114      13.453   7.344  -7.156  1.00 91.06           C  
ATOM    855  O   ASP A 114      11.625   5.332  -7.156  1.00 91.06           O  
ATOM    856  CG  ASP A 114      14.422   8.477  -6.875  1.00 91.06           C  
ATOM    857  OD1 ASP A 114      14.766   8.711  -5.699  1.00 91.06           O  
ATOM    858  OD2 ASP A 114      14.844   9.148  -7.844  1.00 91.06           O  
ATOM    859  N   TYR A 115      12.930   3.754  -6.277  1.00 90.06           N  
ATOM    860  CA  TYR A 115      12.062   2.598  -6.488  1.00 90.06           C  
ATOM    861  C   TYR A 115      10.750   2.752  -5.723  1.00 90.06           C  
ATOM    862  CB  TYR A 115      12.773   1.311  -6.055  1.00 90.06           C  
ATOM    863  O   TYR A 115       9.680   2.457  -6.254  1.00 90.06           O  
ATOM    864  CG  TYR A 115      11.914   0.075  -6.180  1.00 90.06           C  
ATOM    865  CD1 TYR A 115      11.594  -0.691  -5.059  1.00 90.06           C  
ATOM    866  CD2 TYR A 115      11.422  -0.330  -7.414  1.00 90.06           C  
ATOM    867  CE1 TYR A 115      10.805  -1.832  -5.172  1.00 90.06           C  
ATOM    868  CE2 TYR A 115      10.633  -1.469  -7.535  1.00 90.06           C  
ATOM    869  OH  TYR A 115       9.547  -3.340  -6.523  1.00 90.06           O  
ATOM    870  CZ  TYR A 115      10.328  -2.213  -6.410  1.00 90.06           C  
ATOM    871  N   GLU A 116      10.773   3.205  -4.496  1.00 87.38           N  
ATOM    872  CA  GLU A 116       9.570   3.367  -3.684  1.00 87.38           C  
ATOM    873  C   GLU A 116       8.625   4.402  -4.289  1.00 87.38           C  
ATOM    874  CB  GLU A 116       9.945   3.768  -2.252  1.00 87.38           C  
ATOM    875  O   GLU A 116       7.406   4.234  -4.254  1.00 87.38           O  
ATOM    876  CG  GLU A 116      10.648   2.670  -1.472  1.00 87.38           C  
ATOM    877  CD  GLU A 116       9.844   1.383  -1.380  1.00 87.38           C  
ATOM    878  OE1 GLU A 116      10.453   0.289  -1.331  1.00 87.38           O  
ATOM    879  OE2 GLU A 116       8.602   1.469  -1.356  1.00 87.38           O  
ATOM    880  N   GLU A 117       9.250   5.453  -4.832  1.00 88.00           N  
ATOM    881  CA  GLU A 117       8.461   6.469  -5.527  1.00 88.00           C  
ATOM    882  C   GLU A 117       7.770   5.883  -6.754  1.00 88.00           C  
ATOM    883  CB  GLU A 117       9.352   7.648  -5.938  1.00 88.00           C  
ATOM    884  O   GLU A 117       6.613   6.207  -7.035  1.00 88.00           O  
ATOM    885  CG  GLU A 117       8.578   8.836  -6.500  1.00 88.00           C  
ATOM    886  CD  GLU A 117       9.453  10.039  -6.801  1.00 88.00           C  
ATOM    887  OE1 GLU A 117       8.938  11.047  -7.340  1.00 88.00           O  
ATOM    888  OE2 GLU A 117      10.664   9.969  -6.496  1.00 88.00           O  
ATOM    889  N   LEU A 118       8.461   5.137  -7.492  1.00 89.81           N  
ATOM    890  CA  LEU A 118       7.879   4.465  -8.648  1.00 89.81           C  
ATOM    891  C   LEU A 118       6.719   3.572  -8.227  1.00 89.81           C  
ATOM    892  CB  LEU A 118       8.938   3.637  -9.383  1.00 89.81           C  
ATOM    893  O   LEU A 118       5.660   3.576  -8.859  1.00 89.81           O  
ATOM    894  CG  LEU A 118       8.438   2.791 -10.555  1.00 89.81           C  
ATOM    895  CD1 LEU A 118       7.914   3.689 -11.672  1.00 89.81           C  
ATOM    896  CD2 LEU A 118       9.555   1.887 -11.070  1.00 89.81           C  
ATOM    897  N   ARG A 119       6.953   2.807  -7.180  1.00 89.38           N  
ATOM    898  CA  ARG A 119       5.922   1.920  -6.648  1.00 89.38           C  
ATOM    899  C   ARG A 119       4.652   2.693  -6.312  1.00 89.38           C  
ATOM    900  CB  ARG A 119       6.434   1.190  -5.402  1.00 89.38           C  
ATOM    901  O   ARG A 119       3.545   2.232  -6.602  1.00 89.38           O  
ATOM    902  CG  ARG A 119       7.371   0.034  -5.707  1.00 89.38           C  
ATOM    903  CD  ARG A 119       7.781  -0.711  -4.445  1.00 89.38           C  
ATOM    904  NE  ARG A 119       6.676  -1.497  -3.902  1.00 89.38           N  
ATOM    905  NH1 ARG A 119       7.867  -2.307  -2.096  1.00 89.38           N  
ATOM    906  NH2 ARG A 119       5.676  -2.914  -2.395  1.00 89.38           N  
ATOM    907  CZ  ARG A 119       6.742  -2.238  -2.799  1.00 89.38           C  
ATOM    908  N   GLU A 120       4.828   3.748  -5.754  1.00 86.00           N  
ATOM    909  CA  GLU A 120       3.703   4.617  -5.414  1.00 86.00           C  
ATOM    910  C   GLU A 120       2.975   5.086  -6.668  1.00 86.00           C  
ATOM    911  CB  GLU A 120       4.180   5.820  -4.602  1.00 86.00           C  
ATOM    912  O   GLU A 120       1.742   5.129  -6.699  1.00 86.00           O  
ATOM    913  CG  GLU A 120       3.051   6.695  -4.074  1.00 86.00           C  
ATOM    914  CD  GLU A 120       3.537   7.859  -3.225  1.00 86.00           C  
ATOM    915  OE1 GLU A 120       2.701   8.680  -2.787  1.00 86.00           O  
ATOM    916  OE2 GLU A 120       4.766   7.949  -2.998  1.00 86.00           O  
ATOM    917  N   GLN A 121       3.762   5.516  -7.641  1.00 86.81           N  
ATOM    918  CA  GLN A 121       3.156   5.945  -8.898  1.00 86.81           C  
ATOM    919  C   GLN A 121       2.340   4.820  -9.523  1.00 86.81           C  
ATOM    920  CB  GLN A 121       4.230   6.422  -9.875  1.00 86.81           C  
ATOM    921  O   GLN A 121       1.229   5.047 -10.008  1.00 86.81           O  
ATOM    922  CG  GLN A 121       4.910   7.719  -9.453  1.00 86.81           C  
ATOM    923  CD  GLN A 121       3.955   8.898  -9.406  1.00 86.81           C  
ATOM    924  NE2 GLN A 121       4.098   9.734  -8.383  1.00 86.81           N  
ATOM    925  OE1 GLN A 121       3.096   9.055 -10.273  1.00 86.81           O  
ATOM    926  N   LEU A 122       2.842   3.686  -9.461  1.00 89.12           N  
ATOM    927  CA  LEU A 122       2.209   2.531 -10.086  1.00 89.12           C  
ATOM    928  C   LEU A 122       0.977   2.092  -9.305  1.00 89.12           C  
ATOM    929  CB  LEU A 122       3.199   1.369 -10.195  1.00 89.12           C  
ATOM    930  O   LEU A 122       0.078   1.453  -9.852  1.00 89.12           O  
ATOM    931  CG  LEU A 122       4.266   1.489 -11.281  1.00 89.12           C  
ATOM    932  CD1 LEU A 122       5.258   0.334 -11.188  1.00 89.12           C  
ATOM    933  CD2 LEU A 122       3.621   1.528 -12.664  1.00 89.12           C  
ATOM    934  N   SER A 123       1.011   2.406  -8.008  1.00 86.31           N  
ATOM    935  CA  SER A 123      -0.129   2.049  -7.168  1.00 86.31           C  
ATOM    936  C   SER A 123      -1.398   2.758  -7.629  1.00 86.31           C  
ATOM    937  CB  SER A 123       0.154   2.395  -5.703  1.00 86.31           C  
ATOM    938  O   SER A 123      -2.508   2.307  -7.336  1.00 86.31           O  
ATOM    939  OG  SER A 123       0.179   3.799  -5.516  1.00 86.31           O  
ATOM    940  N   ALA A 124      -1.239   3.746  -8.367  1.00 86.25           N  
ATOM    941  CA  ALA A 124      -2.379   4.527  -8.836  1.00 86.25           C  
ATOM    942  C   ALA A 124      -2.746   4.148 -10.273  1.00 86.25           C  
ATOM    943  CB  ALA A 124      -2.072   6.020  -8.750  1.00 86.25           C  
ATOM    944  O   ALA A 124      -3.697   4.691 -10.836  1.00 86.25           O  
ATOM    945  N   VAL A 125      -2.076   3.188 -10.859  1.00 88.56           N  
ATOM    946  CA  VAL A 125      -2.252   2.787 -12.258  1.00 88.56           C  
ATOM    947  C   VAL A 125      -3.127   1.538 -12.328  1.00 88.56           C  
ATOM    948  CB  VAL A 125      -0.894   2.527 -12.945  1.00 88.56           C  
ATOM    949  O   VAL A 125      -2.895   0.567 -11.602  1.00 88.56           O  
ATOM    950  CG1 VAL A 125      -1.103   2.035 -14.375  1.00 88.56           C  
ATOM    951  CG2 VAL A 125      -0.037   3.791 -12.930  1.00 88.56           C  
ATOM    952  N   SER A 126      -4.117   1.544 -13.164  1.00 87.81           N  
ATOM    953  CA  SER A 126      -5.059   0.432 -13.273  1.00 87.81           C  
ATOM    954  C   SER A 126      -4.883  -0.314 -14.594  1.00 87.81           C  
ATOM    955  CB  SER A 126      -6.496   0.932 -13.148  1.00 87.81           C  
ATOM    956  O   SER A 126      -5.340  -1.450 -14.734  1.00 87.81           O  
ATOM    957  OG  SER A 126      -6.773   1.921 -14.125  1.00 87.81           O  
ATOM    958  N   SER A 127      -4.168   0.259 -15.469  1.00 90.62           N  
ATOM    959  CA  SER A 127      -3.814  -0.366 -16.734  1.00 90.62           C  
ATOM    960  C   SER A 127      -2.705   0.406 -17.453  1.00 90.62           C  
ATOM    961  CB  SER A 127      -5.039  -0.461 -17.656  1.00 90.62           C  
ATOM    962  O   SER A 127      -2.527   1.604 -17.219  1.00 90.62           O  
ATOM    963  OG  SER A 127      -5.402   0.819 -18.141  1.00 90.62           O  
ATOM    964  N   PHE A 128      -1.932  -0.390 -18.188  1.00 91.81           N  
ATOM    965  CA  PHE A 128      -0.983   0.311 -19.047  1.00 91.81           C  
ATOM    966  C   PHE A 128      -0.835  -0.402 -20.391  1.00 91.81           C  
ATOM    967  CB  PHE A 128       0.381   0.427 -18.359  1.00 91.81           C  
ATOM    968  O   PHE A 128      -1.165  -1.583 -20.500  1.00 91.81           O  
ATOM    969  CG  PHE A 128       1.038  -0.899 -18.094  1.00 91.81           C  
ATOM    970  CD1 PHE A 128       1.280  -1.317 -16.781  1.00 91.81           C  
ATOM    971  CD2 PHE A 128       1.415  -1.729 -19.141  1.00 91.81           C  
ATOM    972  CE1 PHE A 128       1.889  -2.545 -16.531  1.00 91.81           C  
ATOM    973  CE2 PHE A 128       2.023  -2.955 -18.891  1.00 91.81           C  
ATOM    974  CZ  PHE A 128       2.260  -3.361 -17.594  1.00 91.81           C  
ATOM    975  N   GLU A 129      -0.498   0.399 -21.391  1.00 92.75           N  
ATOM    976  CA  GLU A 129      -0.170  -0.093 -22.734  1.00 92.75           C  
ATOM    977  C   GLU A 129       1.340  -0.206 -22.922  1.00 92.75           C  
ATOM    978  CB  GLU A 129      -0.768   0.821 -23.797  1.00 92.75           C  
ATOM    979  O   GLU A 129       2.064   0.783 -22.781  1.00 92.75           O  
ATOM    980  CG  GLU A 129      -0.501   0.355 -25.234  1.00 92.75           C  
ATOM    981  CD  GLU A 129      -0.934   1.362 -26.281  1.00 92.75           C  
ATOM    982  OE1 GLU A 129      -0.636   1.155 -27.484  1.00 92.75           O  
ATOM    983  OE2 GLU A 129      -1.575   2.369 -25.906  1.00 92.75           O  
ATOM    984  N   ARG A 130       1.751  -1.413 -23.156  1.00 94.25           N  
ATOM    985  CA  ARG A 130       3.162  -1.680 -23.422  1.00 94.25           C  
ATOM    986  C   ARG A 130       3.482  -1.525 -24.906  1.00 94.25           C  
ATOM    987  CB  ARG A 130       3.541  -3.084 -22.938  1.00 94.25           C  
ATOM    988  O   ARG A 130       2.826  -2.133 -25.750  1.00 94.25           O  
ATOM    989  CG  ARG A 130       5.012  -3.422 -23.141  1.00 94.25           C  
ATOM    990  CD  ARG A 130       5.336  -4.824 -22.641  1.00 94.25           C  
ATOM    991  NE  ARG A 130       6.730  -5.180 -22.906  1.00 94.25           N  
ATOM    992  NH1 ARG A 130       6.316  -6.113 -24.969  1.00 94.25           N  
ATOM    993  NH2 ARG A 130       8.453  -6.059 -24.141  1.00 94.25           N  
ATOM    994  CZ  ARG A 130       7.164  -5.781 -24.000  1.00 94.25           C  
ATOM    995  N   PHE A 131       4.512  -0.738 -25.312  1.00 94.31           N  
ATOM    996  CA  PHE A 131       4.840  -0.518 -26.719  1.00 94.31           C  
ATOM    997  C   PHE A 131       6.340  -0.312 -26.891  1.00 94.31           C  
ATOM    998  CB  PHE A 131       4.074   0.690 -27.266  1.00 94.31           C  
ATOM    999  O   PHE A 131       7.043   0.033 -25.938  1.00 94.31           O  
ATOM   1000  CG  PHE A 131       4.469   1.998 -26.641  1.00 94.31           C  
ATOM   1001  CD1 PHE A 131       3.889   2.414 -25.438  1.00 94.31           C  
ATOM   1002  CD2 PHE A 131       5.426   2.811 -27.234  1.00 94.31           C  
ATOM   1003  CE1 PHE A 131       4.250   3.623 -24.859  1.00 94.31           C  
ATOM   1004  CE2 PHE A 131       5.793   4.020 -26.656  1.00 94.31           C  
ATOM   1005  CZ  PHE A 131       5.207   4.426 -25.469  1.00 94.31           C  
ATOM   1006  N   GLU A 132       6.789  -0.539 -28.094  1.00 95.19           N  
ATOM   1007  CA  GLU A 132       8.211  -0.352 -28.375  1.00 95.19           C  
ATOM   1008  C   GLU A 132       8.547   1.126 -28.531  1.00 95.19           C  
ATOM   1009  CB  GLU A 132       8.609  -1.129 -29.625  1.00 95.19           C  
ATOM   1010  O   GLU A 132       8.055   1.784 -29.453  1.00 95.19           O  
ATOM   1011  CG  GLU A 132       8.570  -2.641 -29.453  1.00 95.19           C  
ATOM   1012  CD  GLU A 132       9.117  -3.395 -30.656  1.00 95.19           C  
ATOM   1013  OE1 GLU A 132       9.219  -4.641 -30.594  1.00 95.19           O  
ATOM   1014  OE2 GLU A 132       9.453  -2.734 -31.672  1.00 95.19           O  
ATOM   1015  N   ILE A 133       9.328   1.623 -27.625  1.00 95.25           N  
ATOM   1016  CA  ILE A 133       9.727   3.025 -27.688  1.00 95.25           C  
ATOM   1017  C   ILE A 133      10.883   3.188 -28.672  1.00 95.25           C  
ATOM   1018  CB  ILE A 133      10.133   3.561 -26.297  1.00 95.25           C  
ATOM   1019  O   ILE A 133      10.883   4.117 -29.484  1.00 95.25           O  
ATOM   1020  CG1 ILE A 133      10.430   5.062 -26.375  1.00 95.25           C  
ATOM   1021  CG2 ILE A 133      11.336   2.791 -25.750  1.00 95.25           C  
ATOM   1022  CD1 ILE A 133      10.633   5.719 -25.016  1.00 95.25           C  
ATOM   1023  N   PHE A 134      11.867   2.328 -28.594  1.00 94.69           N  
ATOM   1024  CA  PHE A 134      12.992   2.250 -29.516  1.00 94.69           C  
ATOM   1025  C   PHE A 134      13.133   0.841 -30.078  1.00 94.69           C  
ATOM   1026  CB  PHE A 134      14.289   2.670 -28.812  1.00 94.69           C  
ATOM   1027  O   PHE A 134      13.742  -0.026 -29.453  1.00 94.69           O  
ATOM   1028  CG  PHE A 134      14.273   4.078 -28.297  1.00 94.69           C  
ATOM   1029  CD1 PHE A 134      13.992   5.148 -29.141  1.00 94.69           C  
ATOM   1030  CD2 PHE A 134      14.539   4.340 -26.953  1.00 94.69           C  
ATOM   1031  CE1 PHE A 134      13.969   6.453 -28.656  1.00 94.69           C  
ATOM   1032  CE2 PHE A 134      14.516   5.641 -26.469  1.00 94.69           C  
ATOM   1033  CZ  PHE A 134      14.234   6.699 -27.312  1.00 94.69           C  
ATOM   1034  N   PRO A 135      12.609   0.575 -31.297  1.00 92.44           N  
ATOM   1035  CA  PRO A 135      12.703  -0.760 -31.891  1.00 92.44           C  
ATOM   1036  C   PRO A 135      14.141  -1.183 -32.188  1.00 92.44           C  
ATOM   1037  CB  PRO A 135      11.906  -0.623 -33.188  1.00 92.44           C  
ATOM   1038  O   PRO A 135      14.945  -0.374 -32.656  1.00 92.44           O  
ATOM   1039  CG  PRO A 135      10.984   0.534 -32.969  1.00 92.44           C  
ATOM   1040  CD  PRO A 135      11.688   1.526 -32.094  1.00 92.44           C  
ATOM   1041  N   LYS A 136      14.477  -2.445 -31.891  1.00 88.12           N  
ATOM   1042  CA  LYS A 136      15.820  -3.004 -31.969  1.00 88.12           C  
ATOM   1043  C   LYS A 136      16.375  -2.893 -33.375  1.00 88.12           C  
ATOM   1044  CB  LYS A 136      15.828  -4.465 -31.516  1.00 88.12           C  
ATOM   1045  O   LYS A 136      17.531  -2.496 -33.562  1.00 88.12           O  
ATOM   1046  CG  LYS A 136      17.219  -5.090 -31.453  1.00 88.12           C  
ATOM   1047  CD  LYS A 136      17.156  -6.535 -30.984  1.00 88.12           C  
ATOM   1048  CE  LYS A 136      18.531  -7.188 -31.000  1.00 88.12           C  
ATOM   1049  NZ  LYS A 136      18.484  -8.594 -30.500  1.00 88.12           N  
ATOM   1050  N   ALA A 137      15.617  -3.102 -34.406  1.00 84.31           N  
ATOM   1051  CA  ALA A 137      16.031  -3.229 -35.781  1.00 84.31           C  
ATOM   1052  C   ALA A 137      16.344  -1.863 -36.406  1.00 84.31           C  
ATOM   1053  CB  ALA A 137      14.953  -3.936 -36.625  1.00 84.31           C  
ATOM   1054  O   ALA A 137      17.219  -1.742 -37.250  1.00 84.31           O  
ATOM   1055  N   THR A 138      15.758  -0.850 -35.812  1.00 89.69           N  
ATOM   1056  CA  THR A 138      15.836   0.421 -36.531  1.00 89.69           C  
ATOM   1057  C   THR A 138      16.547   1.475 -35.688  1.00 89.69           C  
ATOM   1058  CB  THR A 138      14.430   0.928 -36.938  1.00 89.69           C  
ATOM   1059  O   THR A 138      17.109   2.430 -36.219  1.00 89.69           O  
ATOM   1060  CG2 THR A 138      13.766  -0.008 -37.938  1.00 89.69           C  
ATOM   1061  OG1 THR A 138      13.617   1.006 -35.750  1.00 89.69           O  
ATOM   1062  N   SER A 139      16.562   1.334 -34.438  1.00 91.62           N  
ATOM   1063  CA  SER A 139      16.938   2.416 -33.531  1.00 91.62           C  
ATOM   1064  C   SER A 139      18.438   2.428 -33.281  1.00 91.62           C  
ATOM   1065  CB  SER A 139      16.188   2.287 -32.219  1.00 91.62           C  
ATOM   1066  O   SER A 139      19.016   3.475 -33.000  1.00 91.62           O  
ATOM   1067  OG  SER A 139      14.797   2.455 -32.406  1.00 91.62           O  
ATOM   1068  N   TRP A 140      19.094   1.282 -33.531  1.00 91.44           N  
ATOM   1069  CA  TRP A 140      20.516   1.203 -33.219  1.00 91.44           C  
ATOM   1070  C   TRP A 140      21.250   0.439 -34.312  1.00 91.44           C  
ATOM   1071  CB  TRP A 140      20.750   0.531 -31.875  1.00 91.44           C  
ATOM   1072  O   TRP A 140      21.844  -0.617 -34.062  1.00 91.44           O  
ATOM   1073  CG  TRP A 140      19.812   0.985 -30.797  1.00 91.44           C  
ATOM   1074  CD1 TRP A 140      18.750   0.293 -30.281  1.00 91.44           C  
ATOM   1075  CD2 TRP A 140      19.844   2.236 -30.109  1.00 91.44           C  
ATOM   1076  CE2 TRP A 140      18.766   2.234 -29.188  1.00 91.44           C  
ATOM   1077  CE3 TRP A 140      20.672   3.359 -30.172  1.00 91.44           C  
ATOM   1078  NE1 TRP A 140      18.125   1.039 -29.312  1.00 91.44           N  
ATOM   1079  CH2 TRP A 140      19.344   4.402 -28.422  1.00 91.44           C  
ATOM   1080  CZ2 TRP A 140      18.516   3.314 -28.344  1.00 91.44           C  
ATOM   1081  CZ3 TRP A 140      20.422   4.434 -29.328  1.00 91.44           C  
ATOM   1082  N   PRO A 141      21.375   0.828 -35.562  1.00 89.81           N  
ATOM   1083  CA  PRO A 141      21.938   0.099 -36.688  1.00 89.81           C  
ATOM   1084  C   PRO A 141      23.453  -0.056 -36.594  1.00 89.81           C  
ATOM   1085  CB  PRO A 141      21.547   0.966 -37.906  1.00 89.81           C  
ATOM   1086  O   PRO A 141      24.016  -1.004 -37.156  1.00 89.81           O  
ATOM   1087  CG  PRO A 141      21.312   2.326 -37.312  1.00 89.81           C  
ATOM   1088  CD  PRO A 141      20.781   2.172 -35.938  1.00 89.81           C  
ATOM   1089  N   ASN A 142      24.109   0.825 -35.812  1.00 92.50           N  
ATOM   1090  CA  ASN A 142      25.562   0.791 -35.688  1.00 92.50           C  
ATOM   1091  C   ASN A 142      26.016   0.194 -34.375  1.00 92.50           C  
ATOM   1092  CB  ASN A 142      26.141   2.193 -35.875  1.00 92.50           C  
ATOM   1093  O   ASN A 142      27.156   0.367 -33.969  1.00 92.50           O  
ATOM   1094  CG  ASN A 142      25.859   2.777 -37.250  1.00 92.50           C  
ATOM   1095  ND2 ASN A 142      25.500   4.055 -37.281  1.00 92.50           N  
ATOM   1096  OD1 ASN A 142      25.953   2.082 -38.250  1.00 92.50           O  
ATOM   1097  N   HIS A 143      25.062  -0.358 -33.688  1.00 93.81           N  
ATOM   1098  CA  HIS A 143      25.344  -0.968 -32.406  1.00 93.81           C  
ATOM   1099  C   HIS A 143      24.766  -2.379 -32.312  1.00 93.81           C  
ATOM   1100  CB  HIS A 143      24.766  -0.107 -31.266  1.00 93.81           C  
ATOM   1101  O   HIS A 143      23.828  -2.713 -33.031  1.00 93.81           O  
ATOM   1102  CG  HIS A 143      25.328   1.280 -31.219  1.00 93.81           C  
ATOM   1103  CD2 HIS A 143      26.266   1.839 -30.422  1.00 93.81           C  
ATOM   1104  ND1 HIS A 143      24.906   2.273 -32.094  1.00 93.81           N  
ATOM   1105  CE1 HIS A 143      25.578   3.385 -31.812  1.00 93.81           C  
ATOM   1106  NE2 HIS A 143      26.406   3.148 -30.812  1.00 93.81           N  
ATOM   1107  N   GLU A 144      25.391  -3.250 -31.469  1.00 93.38           N  
ATOM   1108  CA  GLU A 144      24.906  -4.598 -31.188  1.00 93.38           C  
ATOM   1109  C   GLU A 144      23.891  -4.598 -30.062  1.00 93.38           C  
ATOM   1110  CB  GLU A 144      26.062  -5.535 -30.859  1.00 93.38           C  
ATOM   1111  O   GLU A 144      24.188  -4.172 -28.938  1.00 93.38           O  
ATOM   1112  CG  GLU A 144      25.656  -7.000 -30.750  1.00 93.38           C  
ATOM   1113  CD  GLU A 144      25.031  -7.543 -32.031  1.00 93.38           C  
ATOM   1114  OE1 GLU A 144      23.844  -7.953 -31.984  1.00 93.38           O  
ATOM   1115  OE2 GLU A 144      25.719  -7.559 -33.062  1.00 93.38           O  
ATOM   1116  N   THR A 145      22.703  -5.059 -30.297  1.00 89.94           N  
ATOM   1117  CA  THR A 145      21.609  -5.004 -29.312  1.00 89.94           C  
ATOM   1118  C   THR A 145      21.188  -6.410 -28.906  1.00 89.94           C  
ATOM   1119  CB  THR A 145      20.391  -4.242 -29.875  1.00 89.94           C  
ATOM   1120  O   THR A 145      20.438  -6.578 -27.938  1.00 89.94           O  
ATOM   1121  CG2 THR A 145      20.750  -2.793 -30.188  1.00 89.94           C  
ATOM   1122  OG1 THR A 145      19.953  -4.887 -31.078  1.00 89.94           O  
ATOM   1123  N   THR A 146      21.812  -7.492 -29.484  1.00 86.25           N  
ATOM   1124  CA  THR A 146      21.406  -8.867 -29.203  1.00 86.25           C  
ATOM   1125  C   THR A 146      22.484  -9.602 -28.406  1.00 86.25           C  
ATOM   1126  CB  THR A 146      21.125  -9.633 -30.516  1.00 86.25           C  
ATOM   1127  O   THR A 146      22.203 -10.625 -27.781  1.00 86.25           O  
ATOM   1128  CG2 THR A 146      19.953  -9.016 -31.266  1.00 86.25           C  
ATOM   1129  OG1 THR A 146      22.281  -9.594 -31.344  1.00 86.25           O  
ATOM   1130  N   LYS A 147      23.672  -9.086 -28.312  1.00 86.62           N  
ATOM   1131  CA  LYS A 147      24.812  -9.742 -27.672  1.00 86.62           C  
ATOM   1132  C   LYS A 147      24.922  -9.359 -26.203  1.00 86.62           C  
ATOM   1133  CB  LYS A 147      26.109  -9.391 -28.406  1.00 86.62           C  
ATOM   1134  O   LYS A 147      25.656  -9.984 -25.438  1.00 86.62           O  
ATOM   1135  CG  LYS A 147      26.281 -10.086 -29.750  1.00 86.62           C  
ATOM   1136  CD  LYS A 147      27.688  -9.898 -30.297  1.00 86.62           C  
ATOM   1137  CE  LYS A 147      27.859 -10.625 -31.625  1.00 86.62           C  
ATOM   1138  NZ  LYS A 147      29.234 -10.453 -32.188  1.00 86.62           N  
ATOM   1139  N   GLY A 148      24.156  -8.406 -25.781  1.00 84.19           N  
ATOM   1140  CA  GLY A 148      24.141  -7.969 -24.391  1.00 84.19           C  
ATOM   1141  C   GLY A 148      23.312  -8.867 -23.484  1.00 84.19           C  
ATOM   1142  O   GLY A 148      22.188  -8.516 -23.109  1.00 84.19           O  
ATOM   1143  N   THR A 149      23.750 -10.117 -23.281  1.00 90.00           N  
ATOM   1144  CA  THR A 149      23.062 -11.062 -22.422  1.00 90.00           C  
ATOM   1145  C   THR A 149      23.906 -11.398 -21.188  1.00 90.00           C  
ATOM   1146  CB  THR A 149      22.719 -12.359 -23.188  1.00 90.00           C  
ATOM   1147  O   THR A 149      25.109 -11.180 -21.188  1.00 90.00           O  
ATOM   1148  CG2 THR A 149      21.891 -12.070 -24.438  1.00 90.00           C  
ATOM   1149  OG1 THR A 149      23.938 -13.008 -23.578  1.00 90.00           O  
ATOM   1150  N   THR A 150      23.234 -11.844 -20.125  1.00 92.25           N  
ATOM   1151  CA  THR A 150      23.938 -12.109 -18.875  1.00 92.25           C  
ATOM   1152  C   THR A 150      23.438 -13.406 -18.250  1.00 92.25           C  
ATOM   1153  CB  THR A 150      23.750 -10.945 -17.875  1.00 92.25           C  
ATOM   1154  O   THR A 150      22.266 -13.781 -18.422  1.00 92.25           O  
ATOM   1155  CG2 THR A 150      22.266 -10.633 -17.656  1.00 92.25           C  
ATOM   1156  OG1 THR A 150      24.328 -11.305 -16.625  1.00 92.25           O  
ATOM   1157  N   VAL A 151      24.312 -14.055 -17.531  1.00 92.50           N  
ATOM   1158  CA  VAL A 151      23.984 -15.289 -16.812  1.00 92.50           C  
ATOM   1159  C   VAL A 151      23.047 -14.977 -15.648  1.00 92.50           C  
ATOM   1160  CB  VAL A 151      25.266 -15.992 -16.281  1.00 92.50           C  
ATOM   1161  O   VAL A 151      22.266 -15.836 -15.227  1.00 92.50           O  
ATOM   1162  CG1 VAL A 151      25.953 -15.141 -15.219  1.00 92.50           C  
ATOM   1163  CG2 VAL A 151      24.922 -17.375 -15.734  1.00 92.50           C  
ATOM   1164  N   SER A 152      23.109 -13.758 -15.125  1.00 92.44           N  
ATOM   1165  CA  SER A 152      22.312 -13.320 -13.977  1.00 92.44           C  
ATOM   1166  C   SER A 152      20.844 -13.164 -14.344  1.00 92.44           C  
ATOM   1167  CB  SER A 152      22.859 -12.008 -13.422  1.00 92.44           C  
ATOM   1168  O   SER A 152      19.969 -13.211 -13.477  1.00 92.44           O  
ATOM   1169  OG  SER A 152      22.719 -10.969 -14.375  1.00 92.44           O  
ATOM   1170  N   CYS A 153      20.578 -13.023 -15.602  1.00 93.19           N  
ATOM   1171  CA  CYS A 153      19.203 -12.922 -16.094  1.00 93.19           C  
ATOM   1172  C   CYS A 153      18.875 -14.094 -17.016  1.00 93.19           C  
ATOM   1173  CB  CYS A 153      19.000 -11.602 -16.844  1.00 93.19           C  
ATOM   1174  O   CYS A 153      18.297 -13.898 -18.094  1.00 93.19           O  
ATOM   1175  SG  CYS A 153      19.156 -10.148 -15.781  1.00 93.19           S  
ATOM   1176  N   SER A 154      19.219 -15.266 -16.641  1.00 91.88           N  
ATOM   1177  CA  SER A 154      19.047 -16.453 -17.484  1.00 91.88           C  
ATOM   1178  C   SER A 154      17.578 -16.844 -17.594  1.00 91.88           C  
ATOM   1179  CB  SER A 154      19.859 -17.625 -16.922  1.00 91.88           C  
ATOM   1180  O   SER A 154      16.781 -16.547 -16.688  1.00 91.88           O  
ATOM   1181  OG  SER A 154      19.359 -18.016 -15.648  1.00 91.88           O  
ATOM   1182  N   HIS A 155      17.234 -17.344 -18.672  1.00 90.69           N  
ATOM   1183  CA  HIS A 155      15.898 -17.891 -18.906  1.00 90.69           C  
ATOM   1184  C   HIS A 155      15.984 -19.297 -19.484  1.00 90.69           C  
ATOM   1185  CB  HIS A 155      15.117 -16.984 -19.859  1.00 90.69           C  
ATOM   1186  O   HIS A 155      16.609 -19.516 -20.531  1.00 90.69           O  
ATOM   1187  CG  HIS A 155      13.695 -17.406 -20.062  1.00 90.69           C  
ATOM   1188  CD2 HIS A 155      13.055 -17.875 -21.156  1.00 90.69           C  
ATOM   1189  ND1 HIS A 155      12.766 -17.391 -19.047  1.00 90.69           N  
ATOM   1190  CE1 HIS A 155      11.602 -17.828 -19.516  1.00 90.69           C  
ATOM   1191  NE2 HIS A 155      11.750 -18.125 -20.797  1.00 90.69           N  
ATOM   1192  N   SER A 156      15.555 -20.266 -18.734  1.00 88.12           N  
ATOM   1193  CA  SER A 156      15.570 -21.688 -19.109  1.00 88.12           C  
ATOM   1194  C   SER A 156      17.000 -22.172 -19.359  1.00 88.12           C  
ATOM   1195  CB  SER A 156      14.727 -21.922 -20.359  1.00 88.12           C  
ATOM   1196  O   SER A 156      17.250 -22.922 -20.297  1.00 88.12           O  
ATOM   1197  OG  SER A 156      13.367 -21.578 -20.125  1.00 88.12           O  
ATOM   1198  N   GLY A 157      17.938 -21.656 -18.578  1.00 84.44           N  
ATOM   1199  CA  GLY A 157      19.281 -22.203 -18.594  1.00 84.44           C  
ATOM   1200  C   GLY A 157      20.203 -21.547 -19.609  1.00 84.44           C  
ATOM   1201  O   GLY A 157      21.391 -21.844 -19.656  1.00 84.44           O  
ATOM   1202  N   ALA A 158      19.656 -20.531 -20.359  1.00 92.00           N  
ATOM   1203  CA  ALA A 158      20.438 -19.766 -21.328  1.00 92.00           C  
ATOM   1204  C   ALA A 158      20.562 -18.312 -20.875  1.00 92.00           C  
ATOM   1205  CB  ALA A 158      19.781 -19.828 -22.703  1.00 92.00           C  
ATOM   1206  O   ALA A 158      19.672 -17.766 -20.219  1.00 92.00           O  
ATOM   1207  N   ASN A 159      21.766 -17.734 -21.203  1.00 93.00           N  
ATOM   1208  CA  ASN A 159      21.953 -16.312 -20.922  1.00 93.00           C  
ATOM   1209  C   ASN A 159      20.906 -15.453 -21.609  1.00 93.00           C  
ATOM   1210  CB  ASN A 159      23.359 -15.859 -21.328  1.00 93.00           C  
ATOM   1211  O   ASN A 159      20.641 -15.633 -22.812  1.00 93.00           O  
ATOM   1212  CG  ASN A 159      24.453 -16.562 -20.531  1.00 93.00           C  
ATOM   1213  ND2 ASN A 159      25.703 -16.344 -20.922  1.00 93.00           N  
ATOM   1214  OD1 ASN A 159      24.172 -17.297 -19.578  1.00 93.00           O  
ATOM   1215  N   SER A 160      20.297 -14.656 -20.891  1.00 93.81           N  
ATOM   1216  CA  SER A 160      19.281 -13.727 -21.391  1.00 93.81           C  
ATOM   1217  C   SER A 160      19.453 -12.344 -20.781  1.00 93.81           C  
ATOM   1218  CB  SER A 160      17.875 -14.258 -21.109  1.00 93.81           C  
ATOM   1219  O   SER A 160      20.469 -12.062 -20.156  1.00 93.81           O  
ATOM   1220  OG  SER A 160      16.891 -13.461 -21.734  1.00 93.81           O  
ATOM   1221  N   PHE A 161      18.375 -11.523 -21.141  1.00 94.94           N  
ATOM   1222  CA  PHE A 161      18.375 -10.164 -20.609  1.00 94.94           C  
ATOM   1223  C   PHE A 161      16.938  -9.688 -20.359  1.00 94.94           C  
ATOM   1224  CB  PHE A 161      19.078  -9.203 -21.578  1.00 94.94           C  
ATOM   1225  O   PHE A 161      15.984 -10.406 -20.625  1.00 94.94           O  
ATOM   1226  CG  PHE A 161      19.469  -7.898 -20.953  1.00 94.94           C  
ATOM   1227  CD1 PHE A 161      19.000  -6.695 -21.453  1.00 94.94           C  
ATOM   1228  CD2 PHE A 161      20.328  -7.871 -19.859  1.00 94.94           C  
ATOM   1229  CE1 PHE A 161      19.375  -5.480 -20.875  1.00 94.94           C  
ATOM   1230  CE2 PHE A 161      20.703  -6.664 -19.266  1.00 94.94           C  
ATOM   1231  CZ  PHE A 161      20.219  -5.469 -19.781  1.00 94.94           C  
ATOM   1232  N   TYR A 162      16.812  -8.555 -19.781  1.00 95.31           N  
ATOM   1233  CA  TYR A 162      15.508  -7.992 -19.500  1.00 95.31           C  
ATOM   1234  C   TYR A 162      14.664  -7.906 -20.766  1.00 95.31           C  
ATOM   1235  CB  TYR A 162      15.641  -6.605 -18.859  1.00 95.31           C  
ATOM   1236  O   TYR A 162      15.195  -7.676 -21.859  1.00 95.31           O  
ATOM   1237  CG  TYR A 162      16.234  -6.621 -17.484  1.00 95.31           C  
ATOM   1238  CD1 TYR A 162      15.547  -7.176 -16.406  1.00 95.31           C  
ATOM   1239  CD2 TYR A 162      17.500  -6.086 -17.234  1.00 95.31           C  
ATOM   1240  CE1 TYR A 162      16.094  -7.195 -15.125  1.00 95.31           C  
ATOM   1241  CE2 TYR A 162      18.062  -6.098 -15.961  1.00 95.31           C  
ATOM   1242  OH  TYR A 162      17.891  -6.672 -13.656  1.00 95.31           O  
ATOM   1243  CZ  TYR A 162      17.344  -6.656 -14.914  1.00 95.31           C  
ATOM   1244  N   ARG A 163      13.266  -8.031 -20.719  1.00 94.38           N  
ATOM   1245  CA  ARG A 163      12.367  -8.039 -21.859  1.00 94.38           C  
ATOM   1246  C   ARG A 163      11.961  -6.625 -22.250  1.00 94.38           C  
ATOM   1247  CB  ARG A 163      11.117  -8.875 -21.547  1.00 94.38           C  
ATOM   1248  O   ARG A 163      11.484  -6.398 -23.375  1.00 94.38           O  
ATOM   1249  CG  ARG A 163      11.406 -10.336 -21.266  1.00 94.38           C  
ATOM   1250  CD  ARG A 163      12.078 -11.023 -22.453  1.00 94.38           C  
ATOM   1251  NE  ARG A 163      12.336 -12.438 -22.188  1.00 94.38           N  
ATOM   1252  NH1 ARG A 163      14.562 -12.141 -21.656  1.00 94.38           N  
ATOM   1253  NH2 ARG A 163      13.633 -14.234 -21.594  1.00 94.38           N  
ATOM   1254  CZ  ARG A 163      13.508 -12.938 -21.812  1.00 94.38           C  
ATOM   1255  N   ASN A 164      12.273  -5.609 -21.281  1.00 95.25           N  
ATOM   1256  CA  ASN A 164      11.891  -4.234 -21.578  1.00 95.25           C  
ATOM   1257  C   ASN A 164      13.117  -3.355 -21.828  1.00 95.25           C  
ATOM   1258  CB  ASN A 164      11.039  -3.654 -20.453  1.00 95.25           C  
ATOM   1259  O   ASN A 164      12.977  -2.182 -22.172  1.00 95.25           O  
ATOM   1260  CG  ASN A 164       9.680  -4.320 -20.344  1.00 95.25           C  
ATOM   1261  ND2 ASN A 164       9.219  -4.520 -19.109  1.00 95.25           N  
ATOM   1262  OD1 ASN A 164       9.055  -4.652 -21.344  1.00 95.25           O  
ATOM   1263  N   LEU A 165      14.336  -3.916 -21.672  1.00 96.38           N  
ATOM   1264  CA  LEU A 165      15.562  -3.141 -21.812  1.00 96.38           C  
ATOM   1265  C   LEU A 165      16.500  -3.785 -22.812  1.00 96.38           C  
ATOM   1266  CB  LEU A 165      16.266  -3.002 -20.453  1.00 96.38           C  
ATOM   1267  O   LEU A 165      16.438  -4.996 -23.047  1.00 96.38           O  
ATOM   1268  CG  LEU A 165      15.477  -2.297 -19.344  1.00 96.38           C  
ATOM   1269  CD1 LEU A 165      16.203  -2.426 -18.016  1.00 96.38           C  
ATOM   1270  CD2 LEU A 165      15.250  -0.830 -19.703  1.00 96.38           C  
ATOM   1271  N   LEU A 166      17.375  -2.982 -23.328  1.00 95.69           N  
ATOM   1272  CA  LEU A 166      18.406  -3.445 -24.250  1.00 95.69           C  
ATOM   1273  C   LEU A 166      19.797  -3.082 -23.734  1.00 95.69           C  
ATOM   1274  CB  LEU A 166      18.188  -2.844 -25.641  1.00 95.69           C  
ATOM   1275  O   LEU A 166      20.016  -1.951 -23.297  1.00 95.69           O  
ATOM   1276  CG  LEU A 166      16.906  -3.244 -26.359  1.00 95.69           C  
ATOM   1277  CD1 LEU A 166      16.734  -2.434 -27.641  1.00 95.69           C  
ATOM   1278  CD2 LEU A 166      16.891  -4.738 -26.656  1.00 95.69           C  
ATOM   1279  N   TRP A 167      20.562  -4.105 -23.766  1.00 95.38           N  
ATOM   1280  CA  TRP A 167      21.969  -3.857 -23.453  1.00 95.38           C  
ATOM   1281  C   TRP A 167      22.766  -3.549 -24.719  1.00 95.38           C  
ATOM   1282  CB  TRP A 167      22.578  -5.062 -22.734  1.00 95.38           C  
ATOM   1283  O   TRP A 167      23.125  -4.457 -25.484  1.00 95.38           O  
ATOM   1284  CG  TRP A 167      23.906  -4.777 -22.078  1.00 95.38           C  
ATOM   1285  CD1 TRP A 167      24.672  -3.656 -22.234  1.00 95.38           C  
ATOM   1286  CD2 TRP A 167      24.609  -5.637 -21.188  1.00 95.38           C  
ATOM   1287  CE2 TRP A 167      25.797  -4.965 -20.828  1.00 95.38           C  
ATOM   1288  CE3 TRP A 167      24.344  -6.902 -20.641  1.00 95.38           C  
ATOM   1289  NE1 TRP A 167      25.812  -3.764 -21.469  1.00 95.38           N  
ATOM   1290  CH2 TRP A 167      26.453  -6.766 -19.438  1.00 95.38           C  
ATOM   1291  CZ2 TRP A 167      26.734  -5.523 -19.938  1.00 95.38           C  
ATOM   1292  CZ3 TRP A 167      25.281  -7.457 -19.766  1.00 95.38           C  
ATOM   1293  N   ILE A 168      23.125  -2.229 -24.906  1.00 94.12           N  
ATOM   1294  CA  ILE A 168      23.766  -1.781 -26.125  1.00 94.12           C  
ATOM   1295  C   ILE A 168      25.281  -1.889 -25.984  1.00 94.12           C  
ATOM   1296  CB  ILE A 168      23.359  -0.333 -26.484  1.00 94.12           C  
ATOM   1297  O   ILE A 168      25.875  -1.275 -25.094  1.00 94.12           O  
ATOM   1298  CG1 ILE A 168      21.844  -0.223 -26.625  1.00 94.12           C  
ATOM   1299  CG2 ILE A 168      24.078   0.129 -27.750  1.00 94.12           C  
ATOM   1300  CD1 ILE A 168      21.359   1.180 -26.969  1.00 94.12           C  
ATOM   1301  N   VAL A 169      25.922  -2.689 -26.891  1.00 94.31           N  
ATOM   1302  CA  VAL A 169      27.375  -2.850 -26.859  1.00 94.31           C  
ATOM   1303  C   VAL A 169      27.969  -2.543 -28.219  1.00 94.31           C  
ATOM   1304  CB  VAL A 169      27.781  -4.273 -26.406  1.00 94.31           C  
ATOM   1305  O   VAL A 169      27.234  -2.303 -29.188  1.00 94.31           O  
ATOM   1306  CG1 VAL A 169      27.281  -4.555 -24.984  1.00 94.31           C  
ATOM   1307  CG2 VAL A 169      27.234  -5.312 -27.375  1.00 94.31           C  
ATOM   1308  N   LYS A 170      29.219  -2.623 -28.328  1.00 94.12           N  
ATOM   1309  CA  LYS A 170      29.938  -2.275 -29.547  1.00 94.12           C  
ATOM   1310  C   LYS A 170      29.578  -3.217 -30.688  1.00 94.12           C  
ATOM   1311  CB  LYS A 170      31.453  -2.309 -29.312  1.00 94.12           C  
ATOM   1312  O   LYS A 170      29.250  -4.383 -30.469  1.00 94.12           O  
ATOM   1313  CG  LYS A 170      32.000  -3.709 -29.109  1.00 94.12           C  
ATOM   1314  CD  LYS A 170      33.531  -3.686 -28.969  1.00 94.12           C  
ATOM   1315  CE  LYS A 170      34.094  -5.090 -28.812  1.00 94.12           C  
ATOM   1316  NZ  LYS A 170      35.594  -5.070 -28.656  1.00 94.12           N  
ATOM   1317  N   LYS A 171      29.438  -2.789 -31.875  1.00 93.44           N  
ATOM   1318  CA  LYS A 171      29.359  -3.551 -33.125  1.00 93.44           C  
ATOM   1319  C   LYS A 171      30.703  -3.557 -33.844  1.00 93.44           C  
ATOM   1320  CB  LYS A 171      28.266  -2.979 -34.031  1.00 93.44           C  
ATOM   1321  O   LYS A 171      31.203  -2.502 -34.250  1.00 93.44           O  
ATOM   1322  CG  LYS A 171      27.969  -3.840 -35.250  1.00 93.44           C  
ATOM   1323  CD  LYS A 171      26.812  -3.275 -36.062  1.00 93.44           C  
ATOM   1324  CE  LYS A 171      26.469  -4.168 -37.250  1.00 93.44           C  
ATOM   1325  NZ  LYS A 171      25.281  -3.658 -38.000  1.00 93.44           N  
ATOM   1326  N   GLY A 172      31.297  -4.723 -33.969  1.00 91.31           N  
ATOM   1327  CA  GLY A 172      32.656  -4.773 -34.500  1.00 91.31           C  
ATOM   1328  C   GLY A 172      33.656  -4.113 -33.562  1.00 91.31           C  
ATOM   1329  O   GLY A 172      33.719  -4.430 -32.375  1.00 91.31           O  
ATOM   1330  N   ASN A 173      34.375  -3.180 -34.000  1.00 90.94           N  
ATOM   1331  CA  ASN A 173      35.375  -2.498 -33.188  1.00 90.94           C  
ATOM   1332  C   ASN A 173      35.031  -1.028 -32.969  1.00 90.94           C  
ATOM   1333  CB  ASN A 173      36.781  -2.625 -33.812  1.00 90.94           C  
ATOM   1334  O   ASN A 173      35.906  -0.203 -32.719  1.00 90.94           O  
ATOM   1335  CG  ASN A 173      37.312  -4.039 -33.750  1.00 90.94           C  
ATOM   1336  ND2 ASN A 173      38.125  -4.406 -34.750  1.00 90.94           N  
ATOM   1337  OD1 ASN A 173      37.000  -4.789 -32.812  1.00 90.94           O  
ATOM   1338  N   SER A 174      33.750  -0.750 -33.156  1.00 93.06           N  
ATOM   1339  CA  SER A 174      33.344   0.649 -33.062  1.00 93.06           C  
ATOM   1340  C   SER A 174      32.094   0.806 -32.188  1.00 93.06           C  
ATOM   1341  CB  SER A 174      33.062   1.236 -34.438  1.00 93.06           C  
ATOM   1342  O   SER A 174      31.234  -0.072 -32.156  1.00 93.06           O  
ATOM   1343  OG  SER A 174      31.922   0.643 -35.031  1.00 93.06           O  
ATOM   1344  N   TYR A 175      32.031   1.934 -31.438  1.00 93.75           N  
ATOM   1345  CA  TYR A 175      30.891   2.381 -30.656  1.00 93.75           C  
ATOM   1346  C   TYR A 175      30.641   3.871 -30.859  1.00 93.75           C  
ATOM   1347  CB  TYR A 175      31.078   2.078 -29.172  1.00 93.75           C  
ATOM   1348  O   TYR A 175      31.125   4.695 -30.078  1.00 93.75           O  
ATOM   1349  CG  TYR A 175      29.812   2.174 -28.359  1.00 93.75           C  
ATOM   1350  CD1 TYR A 175      29.297   3.412 -27.984  1.00 93.75           C  
ATOM   1351  CD2 TYR A 175      29.125   1.028 -27.969  1.00 93.75           C  
ATOM   1352  CE1 TYR A 175      28.125   3.506 -27.234  1.00 93.75           C  
ATOM   1353  CE2 TYR A 175      27.953   1.110 -27.219  1.00 93.75           C  
ATOM   1354  OH  TYR A 175      26.312   2.438 -26.109  1.00 93.75           O  
ATOM   1355  CZ  TYR A 175      27.469   2.350 -26.859  1.00 93.75           C  
ATOM   1356  N   PRO A 176      30.031   4.191 -31.953  1.00 94.50           N  
ATOM   1357  CA  PRO A 176      29.766   5.617 -32.188  1.00 94.50           C  
ATOM   1358  C   PRO A 176      28.812   6.207 -31.156  1.00 94.50           C  
ATOM   1359  CB  PRO A 176      29.156   5.645 -33.594  1.00 94.50           C  
ATOM   1360  O   PRO A 176      28.016   5.477 -30.547  1.00 94.50           O  
ATOM   1361  CG  PRO A 176      28.547   4.293 -33.750  1.00 94.50           C  
ATOM   1362  CD  PRO A 176      29.359   3.299 -32.969  1.00 94.50           C  
ATOM   1363  N   LYS A 177      29.000   7.492 -30.938  1.00 94.56           N  
ATOM   1364  CA  LYS A 177      28.094   8.203 -30.047  1.00 94.56           C  
ATOM   1365  C   LYS A 177      26.641   7.984 -30.469  1.00 94.56           C  
ATOM   1366  CB  LYS A 177      28.406   9.695 -30.016  1.00 94.56           C  
ATOM   1367  O   LYS A 177      26.312   8.078 -31.656  1.00 94.56           O  
ATOM   1368  CG  LYS A 177      27.531  10.500 -29.078  1.00 94.56           C  
ATOM   1369  CD  LYS A 177      27.859  11.984 -29.125  1.00 94.56           C  
ATOM   1370  CE  LYS A 177      26.906  12.812 -28.281  1.00 94.56           C  
ATOM   1371  NZ  LYS A 177      27.234  14.266 -28.328  1.00 94.56           N  
ATOM   1372  N   LEU A 178      25.797   7.594 -29.469  1.00 93.50           N  
ATOM   1373  CA  LEU A 178      24.391   7.355 -29.750  1.00 93.50           C  
ATOM   1374  C   LEU A 178      23.531   8.523 -29.266  1.00 93.50           C  
ATOM   1375  CB  LEU A 178      23.922   6.059 -29.062  1.00 93.50           C  
ATOM   1376  O   LEU A 178      23.875   9.188 -28.281  1.00 93.50           O  
ATOM   1377  CG  LEU A 178      24.047   6.008 -27.547  1.00 93.50           C  
ATOM   1378  CD1 LEU A 178      22.844   6.684 -26.891  1.00 93.50           C  
ATOM   1379  CD2 LEU A 178      24.172   4.562 -27.078  1.00 93.50           C  
ATOM   1380  N   SER A 179      22.578   8.820 -30.047  1.00 94.81           N  
ATOM   1381  CA  SER A 179      21.594   9.836 -29.688  1.00 94.81           C  
ATOM   1382  C   SER A 179      20.219   9.469 -30.234  1.00 94.81           C  
ATOM   1383  CB  SER A 179      22.016  11.203 -30.219  1.00 94.81           C  
ATOM   1384  O   SER A 179      20.047   9.320 -31.453  1.00 94.81           O  
ATOM   1385  OG  SER A 179      21.078  12.195 -29.859  1.00 94.81           O  
ATOM   1386  N   LYS A 180      19.328   9.336 -29.312  1.00 95.25           N  
ATOM   1387  CA  LYS A 180      17.953   8.984 -29.688  1.00 95.25           C  
ATOM   1388  C   LYS A 180      16.938   9.688 -28.797  1.00 95.25           C  
ATOM   1389  CB  LYS A 180      17.750   7.473 -29.625  1.00 95.25           C  
ATOM   1390  O   LYS A 180      17.156   9.836 -27.594  1.00 95.25           O  
ATOM   1391  CG  LYS A 180      16.578   6.973 -30.453  1.00 95.25           C  
ATOM   1392  CD  LYS A 180      16.906   6.953 -31.938  1.00 95.25           C  
ATOM   1393  CE  LYS A 180      15.773   6.328 -32.750  1.00 95.25           C  
ATOM   1394  NZ  LYS A 180      16.094   6.273 -34.219  1.00 95.25           N  
ATOM   1395  N   SER A 181      15.805  10.078 -29.484  1.00 95.62           N  
ATOM   1396  CA  SER A 181      14.773  10.789 -28.734  1.00 95.62           C  
ATOM   1397  C   SER A 181      13.391  10.203 -29.000  1.00 95.62           C  
ATOM   1398  CB  SER A 181      14.781  12.281 -29.109  1.00 95.62           C  
ATOM   1399  O   SER A 181      13.141   9.625 -30.047  1.00 95.62           O  
ATOM   1400  OG  SER A 181      16.031  12.859 -28.797  1.00 95.62           O  
ATOM   1401  N   TYR A 182      12.594  10.375 -28.047  1.00 96.00           N  
ATOM   1402  CA  TYR A 182      11.195   9.984 -28.156  1.00 96.00           C  
ATOM   1403  C   TYR A 182      10.281  11.086 -27.625  1.00 96.00           C  
ATOM   1404  CB  TYR A 182      10.938   8.680 -27.391  1.00 96.00           C  
ATOM   1405  O   TYR A 182      10.492  11.602 -26.531  1.00 96.00           O  
ATOM   1406  CG  TYR A 182       9.484   8.273 -27.344  1.00 96.00           C  
ATOM   1407  CD1 TYR A 182       8.703   8.570 -26.219  1.00 96.00           C  
ATOM   1408  CD2 TYR A 182       8.898   7.602 -28.406  1.00 96.00           C  
ATOM   1409  CE1 TYR A 182       7.359   8.195 -26.172  1.00 96.00           C  
ATOM   1410  CE2 TYR A 182       7.562   7.223 -28.359  1.00 96.00           C  
ATOM   1411  OH  TYR A 182       5.477   7.152 -27.203  1.00 96.00           O  
ATOM   1412  CZ  TYR A 182       6.801   7.523 -27.250  1.00 96.00           C  
ATOM   1413  N   THR A 183       9.266  11.391 -28.500  1.00 96.19           N  
ATOM   1414  CA  THR A 183       8.242  12.352 -28.078  1.00 96.19           C  
ATOM   1415  C   THR A 183       6.926  11.641 -27.781  1.00 96.19           C  
ATOM   1416  CB  THR A 183       8.016  13.422 -29.156  1.00 96.19           C  
ATOM   1417  O   THR A 183       6.418  10.883 -28.609  1.00 96.19           O  
ATOM   1418  CG2 THR A 183       6.980  14.453 -28.703  1.00 96.19           C  
ATOM   1419  OG1 THR A 183       9.250  14.094 -29.438  1.00 96.19           O  
ATOM   1420  N   ASN A 184       6.422  11.891 -26.484  1.00 95.88           N  
ATOM   1421  CA  ASN A 184       5.195  11.242 -26.031  1.00 95.88           C  
ATOM   1422  C   ASN A 184       3.980  11.750 -26.797  1.00 95.88           C  
ATOM   1423  CB  ASN A 184       4.996  11.445 -24.531  1.00 95.88           C  
ATOM   1424  O   ASN A 184       3.553  12.891 -26.609  1.00 95.88           O  
ATOM   1425  CG  ASN A 184       3.730  10.797 -24.016  1.00 95.88           C  
ATOM   1426  ND2 ASN A 184       3.379  11.078 -22.766  1.00 95.88           N  
ATOM   1427  OD1 ASN A 184       3.070  10.039 -24.734  1.00 95.88           O  
ATOM   1428  N   ASN A 185       3.316  10.836 -27.594  1.00 94.50           N  
ATOM   1429  CA  ASN A 185       2.135  11.172 -28.391  1.00 94.50           C  
ATOM   1430  C   ASN A 185       0.965  10.242 -28.062  1.00 94.50           C  
ATOM   1431  CB  ASN A 185       2.453  11.133 -29.875  1.00 94.50           C  
ATOM   1432  O   ASN A 185       0.054  10.086 -28.875  1.00 94.50           O  
ATOM   1433  CG  ASN A 185       2.943   9.766 -30.328  1.00 94.50           C  
ATOM   1434  ND2 ASN A 185       3.166   9.625 -31.641  1.00 94.50           N  
ATOM   1435  OD1 ASN A 185       3.119   8.859 -29.531  1.00 94.50           O  
ATOM   1436  N   LYS A 186       0.941   9.625 -26.906  1.00 92.69           N  
ATOM   1437  CA  LYS A 186      -0.007   8.578 -26.547  1.00 92.69           C  
ATOM   1438  C   LYS A 186      -1.222   9.172 -25.828  1.00 92.69           C  
ATOM   1439  CB  LYS A 186       0.668   7.535 -25.656  1.00 92.69           C  
ATOM   1440  O   LYS A 186      -2.197   8.461 -25.562  1.00 92.69           O  
ATOM   1441  CG  LYS A 186       1.731   6.711 -26.359  1.00 92.69           C  
ATOM   1442  CD  LYS A 186       1.118   5.797 -27.422  1.00 92.69           C  
ATOM   1443  CE  LYS A 186       2.162   4.879 -28.031  1.00 92.69           C  
ATOM   1444  NZ  LYS A 186       1.571   4.004 -29.094  1.00 92.69           N  
ATOM   1445  N   GLY A 187      -1.256  10.562 -25.625  1.00 90.88           N  
ATOM   1446  CA  GLY A 187      -2.379  11.211 -24.969  1.00 90.88           C  
ATOM   1447  C   GLY A 187      -2.441  10.938 -23.484  1.00 90.88           C  
ATOM   1448  O   GLY A 187      -3.406  11.312 -22.812  1.00 90.88           O  
ATOM   1449  N   LYS A 188      -1.507  10.180 -22.906  1.00 92.81           N  
ATOM   1450  CA  LYS A 188      -1.356   9.852 -21.484  1.00 92.81           C  
ATOM   1451  C   LYS A 188       0.113   9.844 -21.078  1.00 92.81           C  
ATOM   1452  CB  LYS A 188      -1.991   8.492 -21.188  1.00 92.81           C  
ATOM   1453  O   LYS A 188       1.000   9.961 -21.922  1.00 92.81           O  
ATOM   1454  CG  LYS A 188      -1.445   7.348 -22.031  1.00 92.81           C  
ATOM   1455  CD  LYS A 188      -2.262   6.074 -21.844  1.00 92.81           C  
ATOM   1456  CE  LYS A 188      -2.119   5.141 -23.031  1.00 92.81           C  
ATOM   1457  NZ  LYS A 188      -3.021   3.953 -22.922  1.00 92.81           N  
ATOM   1458  N   GLU A 189       0.352   9.781 -19.688  1.00 94.44           N  
ATOM   1459  CA  GLU A 189       1.727   9.742 -19.203  1.00 94.44           C  
ATOM   1460  C   GLU A 189       2.424   8.445 -19.609  1.00 94.44           C  
ATOM   1461  CB  GLU A 189       1.758   9.906 -17.672  1.00 94.44           C  
ATOM   1462  O   GLU A 189       1.807   7.383 -19.609  1.00 94.44           O  
ATOM   1463  CG  GLU A 189       1.357  11.297 -17.203  1.00 94.44           C  
ATOM   1464  CD  GLU A 189       1.331  11.422 -15.680  1.00 94.44           C  
ATOM   1465  OE1 GLU A 189       2.066  12.273 -15.133  1.00 94.44           O  
ATOM   1466  OE2 GLU A 189       0.569  10.664 -15.039  1.00 94.44           O  
ATOM   1467  N   VAL A 190       3.652   8.523 -20.047  1.00 96.00           N  
ATOM   1468  CA  VAL A 190       4.430   7.367 -20.469  1.00 96.00           C  
ATOM   1469  C   VAL A 190       5.598   7.148 -19.516  1.00 96.00           C  
ATOM   1470  CB  VAL A 190       4.945   7.539 -21.922  1.00 96.00           C  
ATOM   1471  O   VAL A 190       6.359   8.078 -19.234  1.00 96.00           O  
ATOM   1472  CG1 VAL A 190       5.945   6.441 -22.266  1.00 96.00           C  
ATOM   1473  CG2 VAL A 190       3.777   7.531 -22.906  1.00 96.00           C  
ATOM   1474  N   LEU A 191       5.625   5.906 -18.969  1.00 96.25           N  
ATOM   1475  CA  LEU A 191       6.730   5.508 -18.109  1.00 96.25           C  
ATOM   1476  C   LEU A 191       7.871   4.906 -18.922  1.00 96.25           C  
ATOM   1477  CB  LEU A 191       6.250   4.500 -17.062  1.00 96.25           C  
ATOM   1478  O   LEU A 191       7.676   3.926 -19.641  1.00 96.25           O  
ATOM   1479  CG  LEU A 191       7.332   3.893 -16.156  1.00 96.25           C  
ATOM   1480  CD1 LEU A 191       7.941   4.969 -15.266  1.00 96.25           C  
ATOM   1481  CD2 LEU A 191       6.750   2.760 -15.320  1.00 96.25           C  
ATOM   1482  N   VAL A 192       9.070   5.480 -18.812  1.00 96.50           N  
ATOM   1483  CA  VAL A 192      10.266   5.012 -19.516  1.00 96.50           C  
ATOM   1484  C   VAL A 192      11.320   4.562 -18.500  1.00 96.50           C  
ATOM   1485  CB  VAL A 192      10.844   6.105 -20.438  1.00 96.50           C  
ATOM   1486  O   VAL A 192      11.711   5.332 -17.625  1.00 96.50           O  
ATOM   1487  CG1 VAL A 192      12.055   5.582 -21.203  1.00 96.50           C  
ATOM   1488  CG2 VAL A 192       9.773   6.602 -21.406  1.00 96.50           C  
ATOM   1489  N   ILE A 193      11.734   3.305 -18.656  1.00 96.81           N  
ATOM   1490  CA  ILE A 193      12.742   2.748 -17.766  1.00 96.81           C  
ATOM   1491  C   ILE A 193      14.062   2.602 -18.531  1.00 96.81           C  
ATOM   1492  CB  ILE A 193      12.305   1.387 -17.188  1.00 96.81           C  
ATOM   1493  O   ILE A 193      14.086   2.152 -19.672  1.00 96.81           O  
ATOM   1494  CG1 ILE A 193      10.945   1.520 -16.484  1.00 96.81           C  
ATOM   1495  CG2 ILE A 193      13.367   0.840 -16.234  1.00 96.81           C  
ATOM   1496  CD1 ILE A 193      10.344   0.191 -16.062  1.00 96.81           C  
ATOM   1497  N   TRP A 194      15.195   2.896 -17.859  1.00 96.94           N  
ATOM   1498  CA  TRP A 194      16.516   2.801 -18.469  1.00 96.94           C  
ATOM   1499  C   TRP A 194      17.594   2.570 -17.422  1.00 96.94           C  
ATOM   1500  CB  TRP A 194      16.828   4.070 -19.266  1.00 96.94           C  
ATOM   1501  O   TRP A 194      17.297   2.574 -16.219  1.00 96.94           O  
ATOM   1502  CG  TRP A 194      16.766   5.332 -18.469  1.00 96.94           C  
ATOM   1503  CD1 TRP A 194      15.641   6.074 -18.203  1.00 96.94           C  
ATOM   1504  CD2 TRP A 194      17.844   5.996 -17.828  1.00 96.94           C  
ATOM   1505  CE2 TRP A 194      17.312   7.141 -17.188  1.00 96.94           C  
ATOM   1506  CE3 TRP A 194      19.219   5.738 -17.719  1.00 96.94           C  
ATOM   1507  NE1 TRP A 194      15.977   7.168 -17.438  1.00 96.94           N  
ATOM   1508  CH2 TRP A 194      19.453   7.750 -16.375  1.00 96.94           C  
ATOM   1509  CZ2 TRP A 194      18.109   8.023 -16.453  1.00 96.94           C  
ATOM   1510  CZ3 TRP A 194      20.016   6.617 -17.000  1.00 96.94           C  
ATOM   1511  N   GLY A 195      18.828   2.396 -17.891  1.00 97.06           N  
ATOM   1512  CA  GLY A 195      19.859   2.111 -16.891  1.00 97.06           C  
ATOM   1513  C   GLY A 195      21.266   2.473 -17.375  1.00 97.06           C  
ATOM   1514  O   GLY A 195      21.453   2.840 -18.531  1.00 97.06           O  
ATOM   1515  N   VAL A 196      22.219   2.328 -16.438  1.00 97.62           N  
ATOM   1516  CA  VAL A 196      23.641   2.582 -16.703  1.00 97.62           C  
ATOM   1517  C   VAL A 196      24.469   1.403 -16.219  1.00 97.62           C  
ATOM   1518  CB  VAL A 196      24.109   3.889 -16.031  1.00 97.62           C  
ATOM   1519  O   VAL A 196      24.375   0.997 -15.062  1.00 97.62           O  
ATOM   1520  CG1 VAL A 196      25.594   4.129 -16.312  1.00 97.62           C  
ATOM   1521  CG2 VAL A 196      23.281   5.074 -16.516  1.00 97.62           C  
ATOM   1522  N   HIS A 197      25.219   0.895 -17.125  1.00 97.12           N  
ATOM   1523  CA  HIS A 197      26.094  -0.231 -16.797  1.00 97.12           C  
ATOM   1524  C   HIS A 197      27.406   0.247 -16.203  1.00 97.12           C  
ATOM   1525  CB  HIS A 197      26.344  -1.094 -18.031  1.00 97.12           C  
ATOM   1526  O   HIS A 197      28.062   1.137 -16.750  1.00 97.12           O  
ATOM   1527  CG  HIS A 197      27.203  -2.289 -17.750  1.00 97.12           C  
ATOM   1528  CD2 HIS A 197      27.109  -3.258 -16.812  1.00 97.12           C  
ATOM   1529  ND1 HIS A 197      28.328  -2.590 -18.500  1.00 97.12           N  
ATOM   1530  CE1 HIS A 197      28.875  -3.695 -18.031  1.00 97.12           C  
ATOM   1531  NE2 HIS A 197      28.156  -4.121 -17.016  1.00 97.12           N  
ATOM   1532  N   HIS A 198      27.797  -0.373 -15.094  1.00 96.75           N  
ATOM   1533  CA  HIS A 198      29.047  -0.090 -14.406  1.00 96.75           C  
ATOM   1534  C   HIS A 198      29.984  -1.292 -14.461  1.00 96.75           C  
ATOM   1535  CB  HIS A 198      28.797   0.314 -12.953  1.00 96.75           C  
ATOM   1536  O   HIS A 198      29.875  -2.207 -13.641  1.00 96.75           O  
ATOM   1537  CG  HIS A 198      27.844   1.461 -12.812  1.00 96.75           C  
ATOM   1538  CD2 HIS A 198      26.500   1.488 -12.680  1.00 96.75           C  
ATOM   1539  ND1 HIS A 198      28.266   2.773 -12.797  1.00 96.75           N  
ATOM   1540  CE1 HIS A 198      27.219   3.562 -12.656  1.00 96.75           C  
ATOM   1541  NE2 HIS A 198      26.125   2.807 -12.586  1.00 96.75           N  
ATOM   1542  N   PRO A 199      30.922  -1.267 -15.406  1.00 95.44           N  
ATOM   1543  CA  PRO A 199      31.828  -2.408 -15.570  1.00 95.44           C  
ATOM   1544  C   PRO A 199      32.812  -2.555 -14.414  1.00 95.44           C  
ATOM   1545  CB  PRO A 199      32.562  -2.090 -16.875  1.00 95.44           C  
ATOM   1546  O   PRO A 199      33.188  -1.562 -13.773  1.00 95.44           O  
ATOM   1547  CG  PRO A 199      31.672  -1.122 -17.594  1.00 95.44           C  
ATOM   1548  CD  PRO A 199      30.938  -0.306 -16.562  1.00 95.44           C  
ATOM   1549  N   PRO A 200      33.344  -3.766 -14.266  1.00 95.00           N  
ATOM   1550  CA  PRO A 200      34.250  -4.043 -13.133  1.00 95.00           C  
ATOM   1551  C   PRO A 200      35.688  -3.602 -13.383  1.00 95.00           C  
ATOM   1552  CB  PRO A 200      34.156  -5.566 -12.984  1.00 95.00           C  
ATOM   1553  O   PRO A 200      36.438  -3.359 -12.438  1.00 95.00           O  
ATOM   1554  CG  PRO A 200      33.781  -6.062 -14.344  1.00 95.00           C  
ATOM   1555  CD  PRO A 200      32.906  -5.051 -15.000  1.00 95.00           C  
ATOM   1556  N   THR A 201      36.094  -3.521 -14.711  1.00 95.31           N  
ATOM   1557  CA  THR A 201      37.469  -3.145 -15.055  1.00 95.31           C  
ATOM   1558  C   THR A 201      37.500  -2.252 -16.297  1.00 95.31           C  
ATOM   1559  CB  THR A 201      38.344  -4.387 -15.297  1.00 95.31           C  
ATOM   1560  O   THR A 201      36.531  -2.248 -17.078  1.00 95.31           O  
ATOM   1561  CG2 THR A 201      38.281  -5.355 -14.125  1.00 95.31           C  
ATOM   1562  OG1 THR A 201      37.906  -5.055 -16.484  1.00 95.31           O  
ATOM   1563  N   ASP A 202      38.562  -1.555 -16.469  1.00 94.62           N  
ATOM   1564  CA  ASP A 202      38.781  -0.727 -17.656  1.00 94.62           C  
ATOM   1565  C   ASP A 202      38.781  -1.579 -18.922  1.00 94.62           C  
ATOM   1566  CB  ASP A 202      40.062   0.078 -17.531  1.00 94.62           C  
ATOM   1567  O   ASP A 202      38.344  -1.143 -19.984  1.00 94.62           O  
ATOM   1568  CG  ASP A 202      39.969   1.203 -16.516  1.00 94.62           C  
ATOM   1569  OD1 ASP A 202      38.938   1.903 -16.484  1.00 94.62           O  
ATOM   1570  OD2 ASP A 202      40.938   1.395 -15.758  1.00 94.62           O  
ATOM   1571  N   SER A 203      39.344  -2.793 -18.797  1.00 94.69           N  
ATOM   1572  CA  SER A 203      39.375  -3.727 -19.922  1.00 94.69           C  
ATOM   1573  C   SER A 203      37.969  -4.094 -20.375  1.00 94.69           C  
ATOM   1574  CB  SER A 203      40.125  -4.996 -19.531  1.00 94.69           C  
ATOM   1575  O   SER A 203      37.688  -4.133 -21.578  1.00 94.69           O  
ATOM   1576  OG  SER A 203      40.125  -5.926 -20.609  1.00 94.69           O  
ATOM   1577  N   ASP A 204      37.094  -4.441 -19.438  1.00 93.62           N  
ATOM   1578  CA  ASP A 204      35.688  -4.754 -19.734  1.00 93.62           C  
ATOM   1579  C   ASP A 204      35.000  -3.568 -20.391  1.00 93.62           C  
ATOM   1580  CB  ASP A 204      34.969  -5.168 -18.453  1.00 93.62           C  
ATOM   1581  O   ASP A 204      34.219  -3.742 -21.328  1.00 93.62           O  
ATOM   1582  CG  ASP A 204      35.375  -6.535 -17.953  1.00 93.62           C  
ATOM   1583  OD1 ASP A 204      35.812  -7.383 -18.750  1.00 93.62           O  
ATOM   1584  OD2 ASP A 204      35.281  -6.762 -16.719  1.00 93.62           O  
ATOM   1585  N   GLN A 205      35.250  -2.369 -19.922  1.00 94.69           N  
ATOM   1586  CA  GLN A 205      34.688  -1.138 -20.484  1.00 94.69           C  
ATOM   1587  C   GLN A 205      35.125  -0.972 -21.938  1.00 94.69           C  
ATOM   1588  CB  GLN A 205      35.156   0.074 -19.672  1.00 94.69           C  
ATOM   1589  O   GLN A 205      34.281  -0.675 -22.797  1.00 94.69           O  
ATOM   1590  CG  GLN A 205      34.719   1.408 -20.250  1.00 94.69           C  
ATOM   1591  CD  GLN A 205      33.281   1.769 -19.859  1.00 94.69           C  
ATOM   1592  NE2 GLN A 205      32.719   2.760 -20.531  1.00 94.69           N  
ATOM   1593  OE1 GLN A 205      32.719   1.162 -18.953  1.00 94.69           O  
ATOM   1594  N   GLN A 206      36.406  -1.154 -22.203  1.00 94.38           N  
ATOM   1595  CA  GLN A 206      36.969  -1.026 -23.547  1.00 94.38           C  
ATOM   1596  C   GLN A 206      36.406  -2.104 -24.469  1.00 94.38           C  
ATOM   1597  CB  GLN A 206      38.500  -1.102 -23.516  1.00 94.38           C  
ATOM   1598  O   GLN A 206      36.125  -1.834 -25.641  1.00 94.38           O  
ATOM   1599  CG  GLN A 206      39.156  -0.823 -24.844  1.00 94.38           C  
ATOM   1600  CD  GLN A 206      39.000   0.620 -25.297  1.00 94.38           C  
ATOM   1601  NE2 GLN A 206      38.906   0.831 -26.594  1.00 94.38           N  
ATOM   1602  OE1 GLN A 206      38.969   1.537 -24.469  1.00 94.38           O  
ATOM   1603  N   THR A 207      36.250  -3.254 -23.984  1.00 93.88           N  
ATOM   1604  CA  THR A 207      35.781  -4.391 -24.766  1.00 93.88           C  
ATOM   1605  C   THR A 207      34.312  -4.211 -25.156  1.00 93.88           C  
ATOM   1606  CB  THR A 207      35.969  -5.711 -24.000  1.00 93.88           C  
ATOM   1607  O   THR A 207      33.938  -4.543 -26.281  1.00 93.88           O  
ATOM   1608  CG2 THR A 207      35.438  -6.895 -24.812  1.00 93.88           C  
ATOM   1609  OG1 THR A 207      37.344  -5.914 -23.703  1.00 93.88           O  
ATOM   1610  N   LEU A 208      33.594  -3.664 -24.250  1.00 94.06           N  
ATOM   1611  CA  LEU A 208      32.156  -3.547 -24.469  1.00 94.06           C  
ATOM   1612  C   LEU A 208      31.812  -2.256 -25.203  1.00 94.06           C  
ATOM   1613  CB  LEU A 208      31.406  -3.594 -23.125  1.00 94.06           C  
ATOM   1614  O   LEU A 208      30.953  -2.244 -26.094  1.00 94.06           O  
ATOM   1615  CG  LEU A 208      31.359  -4.949 -22.422  1.00 94.06           C  
ATOM   1616  CD1 LEU A 208      30.859  -4.785 -21.000  1.00 94.06           C  
ATOM   1617  CD2 LEU A 208      30.484  -5.926 -23.203  1.00 94.06           C  
ATOM   1618  N   TYR A 209      32.594  -1.146 -24.984  1.00 94.75           N  
ATOM   1619  CA  TYR A 209      32.125   0.153 -25.453  1.00 94.75           C  
ATOM   1620  C   TYR A 209      33.250   0.859 -26.250  1.00 94.75           C  
ATOM   1621  CB  TYR A 209      31.688   1.031 -24.297  1.00 94.75           C  
ATOM   1622  O   TYR A 209      33.031   1.938 -26.797  1.00 94.75           O  
ATOM   1623  CG  TYR A 209      30.625   0.385 -23.422  1.00 94.75           C  
ATOM   1624  CD1 TYR A 209      29.391   0.026 -23.938  1.00 94.75           C  
ATOM   1625  CD2 TYR A 209      30.875   0.134 -22.078  1.00 94.75           C  
ATOM   1626  CE1 TYR A 209      28.422  -0.568 -23.141  1.00 94.75           C  
ATOM   1627  CE2 TYR A 209      29.922  -0.460 -21.266  1.00 94.75           C  
ATOM   1628  OH  TYR A 209      27.734  -1.395 -21.000  1.00 94.75           O  
ATOM   1629  CZ  TYR A 209      28.688  -0.807 -21.797  1.00 94.75           C  
ATOM   1630  N   GLN A 210      34.500   0.330 -26.297  1.00 93.44           N  
ATOM   1631  CA  GLN A 210      35.625   0.798 -27.078  1.00 93.44           C  
ATOM   1632  C   GLN A 210      36.125   2.156 -26.594  1.00 93.44           C  
ATOM   1633  CB  GLN A 210      35.281   0.880 -28.562  1.00 93.44           C  
ATOM   1634  O   GLN A 210      36.938   2.807 -27.250  1.00 93.44           O  
ATOM   1635  CG  GLN A 210      34.969  -0.472 -29.203  1.00 93.44           C  
ATOM   1636  CD  GLN A 210      36.188  -1.396 -29.203  1.00 93.44           C  
ATOM   1637  NE2 GLN A 210      35.969  -2.650 -28.812  1.00 93.44           N  
ATOM   1638  OE1 GLN A 210      37.281  -0.988 -29.531  1.00 93.44           O  
ATOM   1639  N   ASN A 211      35.438   2.678 -25.531  1.00 89.00           N  
ATOM   1640  CA  ASN A 211      35.781   3.959 -24.922  1.00 89.00           C  
ATOM   1641  C   ASN A 211      36.062   3.816 -23.438  1.00 89.00           C  
ATOM   1642  CB  ASN A 211      34.656   4.980 -25.156  1.00 89.00           C  
ATOM   1643  O   ASN A 211      35.281   3.234 -22.688  1.00 89.00           O  
ATOM   1644  CG  ASN A 211      35.125   6.410 -24.953  1.00 89.00           C  
ATOM   1645  ND2 ASN A 211      34.469   7.348 -25.609  1.00 89.00           N  
ATOM   1646  OD1 ASN A 211      36.062   6.664 -24.203  1.00 89.00           O  
ATOM   1647  N   ASN A 212      37.281   4.355 -23.000  1.00 85.50           N  
ATOM   1648  CA  ASN A 212      37.688   4.270 -21.594  1.00 85.50           C  
ATOM   1649  C   ASN A 212      36.938   5.273 -20.719  1.00 85.50           C  
ATOM   1650  CB  ASN A 212      39.188   4.480 -21.469  1.00 85.50           C  
ATOM   1651  O   ASN A 212      36.688   5.016 -19.547  1.00 85.50           O  
ATOM   1652  CG  ASN A 212      40.000   3.260 -21.891  1.00 85.50           C  
ATOM   1653  ND2 ASN A 212      41.312   3.434 -22.062  1.00 85.50           N  
ATOM   1654  OD1 ASN A 212      39.438   2.170 -22.047  1.00 85.50           O  
ATOM   1655  N   HIS A 213      36.531   6.371 -21.359  1.00 89.50           N  
ATOM   1656  CA  HIS A 213      35.750   7.402 -20.656  1.00 89.50           C  
ATOM   1657  C   HIS A 213      34.406   7.621 -21.328  1.00 89.50           C  
ATOM   1658  CB  HIS A 213      36.531   8.719 -20.625  1.00 89.50           C  
ATOM   1659  O   HIS A 213      34.312   8.312 -22.344  1.00 89.50           O  
ATOM   1660  CG  HIS A 213      37.844   8.609 -19.922  1.00 89.50           C  
ATOM   1661  CD2 HIS A 213      38.156   8.727 -18.609  1.00 89.50           C  
ATOM   1662  ND1 HIS A 213      39.031   8.367 -20.578  1.00 89.50           N  
ATOM   1663  CE1 HIS A 213      40.031   8.328 -19.688  1.00 89.50           C  
ATOM   1664  NE2 HIS A 213      39.531   8.547 -18.484  1.00 89.50           N  
ATOM   1665  N   THR A 214      33.375   7.031 -20.734  1.00 94.50           N  
ATOM   1666  CA  THR A 214      32.062   7.086 -21.344  1.00 94.50           C  
ATOM   1667  C   THR A 214      31.094   7.863 -20.453  1.00 94.50           C  
ATOM   1668  CB  THR A 214      31.500   5.672 -21.594  1.00 94.50           C  
ATOM   1669  O   THR A 214      31.359   8.070 -19.266  1.00 94.50           O  
ATOM   1670  CG2 THR A 214      32.438   4.871 -22.500  1.00 94.50           C  
ATOM   1671  OG1 THR A 214      31.375   4.984 -20.344  1.00 94.50           O  
ATOM   1672  N   TYR A 215      30.062   8.289 -21.078  1.00 96.19           N  
ATOM   1673  CA  TYR A 215      29.000   8.945 -20.328  1.00 96.19           C  
ATOM   1674  C   TYR A 215      27.625   8.617 -20.906  1.00 96.19           C  
ATOM   1675  CB  TYR A 215      29.203  10.461 -20.312  1.00 96.19           C  
ATOM   1676  O   TYR A 215      27.516   8.234 -22.078  1.00 96.19           O  
ATOM   1677  CG  TYR A 215      28.984  11.117 -21.656  1.00 96.19           C  
ATOM   1678  CD1 TYR A 215      30.047  11.320 -22.531  1.00 96.19           C  
ATOM   1679  CD2 TYR A 215      27.719  11.547 -22.047  1.00 96.19           C  
ATOM   1680  CE1 TYR A 215      29.844  11.922 -23.766  1.00 96.19           C  
ATOM   1681  CE2 TYR A 215      27.516  12.156 -23.266  1.00 96.19           C  
ATOM   1682  OH  TYR A 215      28.375  12.938 -25.359  1.00 96.19           O  
ATOM   1683  CZ  TYR A 215      28.578  12.336 -24.125  1.00 96.19           C  
ATOM   1684  N   VAL A 216      26.625   8.773 -20.031  1.00 97.12           N  
ATOM   1685  CA  VAL A 216      25.234   8.680 -20.422  1.00 97.12           C  
ATOM   1686  C   VAL A 216      24.484   9.945 -20.000  1.00 97.12           C  
ATOM   1687  CB  VAL A 216      24.547   7.434 -19.812  1.00 97.12           C  
ATOM   1688  O   VAL A 216      24.531  10.336 -18.828  1.00 97.12           O  
ATOM   1689  CG1 VAL A 216      23.062   7.383 -20.219  1.00 97.12           C  
ATOM   1690  CG2 VAL A 216      25.266   6.164 -20.250  1.00 97.12           C  
ATOM   1691  N   SER A 217      23.906  10.570 -21.047  1.00 96.31           N  
ATOM   1692  CA  SER A 217      23.125  11.773 -20.750  1.00 96.31           C  
ATOM   1693  C   SER A 217      21.656  11.594 -21.109  1.00 96.31           C  
ATOM   1694  CB  SER A 217      23.703  12.977 -21.484  1.00 96.31           C  
ATOM   1695  O   SER A 217      21.344  11.078 -22.188  1.00 96.31           O  
ATOM   1696  OG  SER A 217      23.531  12.836 -22.891  1.00 96.31           O  
ATOM   1697  N   VAL A 218      20.797  11.961 -20.172  1.00 95.62           N  
ATOM   1698  CA  VAL A 218      19.359  11.898 -20.391  1.00 95.62           C  
ATOM   1699  C   VAL A 218      18.750  13.281 -20.203  1.00 95.62           C  
ATOM   1700  CB  VAL A 218      18.688  10.883 -19.438  1.00 95.62           C  
ATOM   1701  O   VAL A 218      18.984  13.945 -19.203  1.00 95.62           O  
ATOM   1702  CG1 VAL A 218      17.203  10.734 -19.766  1.00 95.62           C  
ATOM   1703  CG2 VAL A 218      19.391   9.531 -19.516  1.00 95.62           C  
ATOM   1704  N   GLU A 219      17.984  13.633 -21.234  1.00 94.25           N  
ATOM   1705  CA  GLU A 219      17.422  14.977 -21.219  1.00 94.25           C  
ATOM   1706  C   GLU A 219      15.922  14.945 -21.500  1.00 94.25           C  
ATOM   1707  CB  GLU A 219      18.125  15.875 -22.234  1.00 94.25           C  
ATOM   1708  O   GLU A 219      15.469  14.258 -22.422  1.00 94.25           O  
ATOM   1709  CG  GLU A 219      17.609  17.312 -22.250  1.00 94.25           C  
ATOM   1710  CD  GLU A 219      18.297  18.172 -23.297  1.00 94.25           C  
ATOM   1711  OE1 GLU A 219      18.016  19.391 -23.344  1.00 94.25           O  
ATOM   1712  OE2 GLU A 219      19.094  17.625 -24.078  1.00 94.25           O  
ATOM   1713  N   SER A 220      15.141  15.602 -20.578  1.00 91.19           N  
ATOM   1714  CA  SER A 220      13.727  15.891 -20.766  1.00 91.19           C  
ATOM   1715  C   SER A 220      13.398  17.328 -20.391  1.00 91.19           C  
ATOM   1716  CB  SER A 220      12.867  14.930 -19.953  1.00 91.19           C  
ATOM   1717  O   SER A 220      14.281  18.094 -20.016  1.00 91.19           O  
ATOM   1718  OG  SER A 220      12.906  15.273 -18.578  1.00 91.19           O  
ATOM   1719  N   SER A 221      12.180  17.719 -20.625  1.00 82.94           N  
ATOM   1720  CA  SER A 221      11.758  19.078 -20.281  1.00 82.94           C  
ATOM   1721  C   SER A 221      11.953  19.359 -18.797  1.00 82.94           C  
ATOM   1722  CB  SER A 221      10.289  19.297 -20.672  1.00 82.94           C  
ATOM   1723  O   SER A 221      12.203  20.500 -18.406  1.00 82.94           O  
ATOM   1724  OG  SER A 221       9.461  18.344 -20.016  1.00 82.94           O  
ATOM   1725  N   LYS A 222      12.047  18.375 -18.016  1.00 79.50           N  
ATOM   1726  CA  LYS A 222      12.047  18.531 -16.562  1.00 79.50           C  
ATOM   1727  C   LYS A 222      13.328  17.969 -15.945  1.00 79.50           C  
ATOM   1728  CB  LYS A 222      10.820  17.844 -15.953  1.00 79.50           C  
ATOM   1729  O   LYS A 222      13.602  18.203 -14.766  1.00 79.50           O  
ATOM   1730  CG  LYS A 222       9.492  18.453 -16.391  1.00 79.50           C  
ATOM   1731  CD  LYS A 222       8.320  17.703 -15.766  1.00 79.50           C  
ATOM   1732  CE  LYS A 222       6.988  18.281 -16.250  1.00 79.50           C  
ATOM   1733  NZ  LYS A 222       5.828  17.516 -15.680  1.00 79.50           N  
ATOM   1734  N   PHE A 223      14.172  17.344 -16.766  1.00 83.62           N  
ATOM   1735  CA  PHE A 223      15.250  16.578 -16.156  1.00 83.62           C  
ATOM   1736  C   PHE A 223      16.453  16.484 -17.078  1.00 83.62           C  
ATOM   1737  CB  PHE A 223      14.773  15.164 -15.789  1.00 83.62           C  
ATOM   1738  O   PHE A 223      16.312  16.266 -18.281  1.00 83.62           O  
ATOM   1739  CG  PHE A 223      15.852  14.281 -15.219  1.00 83.62           C  
ATOM   1740  CD1 PHE A 223      16.500  13.352 -16.016  1.00 83.62           C  
ATOM   1741  CD2 PHE A 223      16.203  14.391 -13.875  1.00 83.62           C  
ATOM   1742  CE1 PHE A 223      17.500  12.539 -15.477  1.00 83.62           C  
ATOM   1743  CE2 PHE A 223      17.203  13.578 -13.336  1.00 83.62           C  
ATOM   1744  CZ  PHE A 223      17.844  12.656 -14.141  1.00 83.62           C  
ATOM   1745  N   TYR A 224      17.578  17.000 -16.641  1.00 91.56           N  
ATOM   1746  CA  TYR A 224      18.844  16.734 -17.312  1.00 91.56           C  
ATOM   1747  C   TYR A 224      19.859  16.141 -16.344  1.00 91.56           C  
ATOM   1748  CB  TYR A 224      19.391  18.031 -17.922  1.00 91.56           C  
ATOM   1749  O   TYR A 224      20.141  16.734 -15.297  1.00 91.56           O  
ATOM   1750  CG  TYR A 224      20.781  17.875 -18.500  1.00 91.56           C  
ATOM   1751  CD1 TYR A 224      21.906  18.203 -17.734  1.00 91.56           C  
ATOM   1752  CD2 TYR A 224      20.984  17.422 -19.797  1.00 91.56           C  
ATOM   1753  CE1 TYR A 224      23.188  18.062 -18.250  1.00 91.56           C  
ATOM   1754  CE2 TYR A 224      22.266  17.297 -20.328  1.00 91.56           C  
ATOM   1755  OH  TYR A 224      24.625  17.484 -20.062  1.00 91.56           O  
ATOM   1756  CZ  TYR A 224      23.359  17.609 -19.547  1.00 91.56           C  
ATOM   1757  N   GLN A 225      20.344  15.039 -16.703  1.00 93.44           N  
ATOM   1758  CA  GLN A 225      21.359  14.414 -15.867  1.00 93.44           C  
ATOM   1759  C   GLN A 225      22.406  13.688 -16.719  1.00 93.44           C  
ATOM   1760  CB  GLN A 225      20.734  13.445 -14.867  1.00 93.44           C  
ATOM   1761  O   GLN A 225      22.047  13.055 -17.719  1.00 93.44           O  
ATOM   1762  CG  GLN A 225      21.672  13.008 -13.750  1.00 93.44           C  
ATOM   1763  CD  GLN A 225      20.938  12.469 -12.539  1.00 93.44           C  
ATOM   1764  NE2 GLN A 225      21.688  12.031 -11.539  1.00 93.44           N  
ATOM   1765  OE1 GLN A 225      19.703  12.453 -12.508  1.00 93.44           O  
ATOM   1766  N   ARG A 226      23.578  13.883 -16.359  1.00 95.12           N  
ATOM   1767  CA  ARG A 226      24.688  13.164 -16.984  1.00 95.12           C  
ATOM   1768  C   ARG A 226      25.297  12.164 -16.016  1.00 95.12           C  
ATOM   1769  CB  ARG A 226      25.750  14.148 -17.484  1.00 95.12           C  
ATOM   1770  O   ARG A 226      25.594  12.500 -14.867  1.00 95.12           O  
ATOM   1771  CG  ARG A 226      26.812  13.508 -18.359  1.00 95.12           C  
ATOM   1772  CD  ARG A 226      27.750  14.547 -18.953  1.00 95.12           C  
ATOM   1773  NE  ARG A 226      28.797  13.930 -19.766  1.00 95.12           N  
ATOM   1774  NH1 ARG A 226      29.562  15.914 -20.656  1.00 95.12           N  
ATOM   1775  NH2 ARG A 226      30.547  13.930 -21.250  1.00 95.12           N  
ATOM   1776  CZ  ARG A 226      29.625  14.594 -20.562  1.00 95.12           C  
ATOM   1777  N   PHE A 227      25.516  10.938 -16.469  1.00 96.12           N  
ATOM   1778  CA  PHE A 227      26.031   9.859 -15.633  1.00 96.12           C  
ATOM   1779  C   PHE A 227      27.391   9.383 -16.141  1.00 96.12           C  
ATOM   1780  CB  PHE A 227      25.047   8.688 -15.602  1.00 96.12           C  
ATOM   1781  O   PHE A 227      27.562   9.156 -17.344  1.00 96.12           O  
ATOM   1782  CG  PHE A 227      23.688   9.047 -15.047  1.00 96.12           C  
ATOM   1783  CD1 PHE A 227      23.422   8.898 -13.695  1.00 96.12           C  
ATOM   1784  CD2 PHE A 227      22.688   9.539 -15.883  1.00 96.12           C  
ATOM   1785  CE1 PHE A 227      22.172   9.234 -13.180  1.00 96.12           C  
ATOM   1786  CE2 PHE A 227      21.438   9.875 -15.375  1.00 96.12           C  
ATOM   1787  CZ  PHE A 227      21.188   9.727 -14.023  1.00 96.12           C  
ATOM   1788  N   THR A 228      28.266   9.297 -15.203  1.00 95.88           N  
ATOM   1789  CA  THR A 228      29.578   8.695 -15.484  1.00 95.88           C  
ATOM   1790  C   THR A 228      29.703   7.336 -14.805  1.00 95.88           C  
ATOM   1791  CB  THR A 228      30.719   9.609 -15.023  1.00 95.88           C  
ATOM   1792  O   THR A 228      29.484   7.215 -13.602  1.00 95.88           O  
ATOM   1793  CG2 THR A 228      32.062   9.047 -15.438  1.00 95.88           C  
ATOM   1794  OG1 THR A 228      30.562  10.906 -15.609  1.00 95.88           O  
ATOM   1795  N   PRO A 229      29.969   6.266 -15.641  1.00 95.00           N  
ATOM   1796  CA  PRO A 229      30.047   4.926 -15.047  1.00 95.00           C  
ATOM   1797  C   PRO A 229      31.172   4.793 -14.023  1.00 95.00           C  
ATOM   1798  CB  PRO A 229      30.297   4.020 -16.250  1.00 95.00           C  
ATOM   1799  O   PRO A 229      32.219   5.430 -14.164  1.00 95.00           O  
ATOM   1800  CG  PRO A 229      30.938   4.910 -17.281  1.00 95.00           C  
ATOM   1801  CD  PRO A 229      30.422   6.305 -17.078  1.00 95.00           C  
ATOM   1802  N   GLU A 230      30.906   4.047 -12.984  1.00 94.69           N  
ATOM   1803  CA  GLU A 230      31.891   3.725 -11.961  1.00 94.69           C  
ATOM   1804  C   GLU A 230      32.594   2.410 -12.273  1.00 94.69           C  
ATOM   1805  CB  GLU A 230      31.234   3.654 -10.578  1.00 94.69           C  
ATOM   1806  O   GLU A 230      32.000   1.340 -12.203  1.00 94.69           O  
ATOM   1807  CG  GLU A 230      30.625   4.973 -10.125  1.00 94.69           C  
ATOM   1808  CD  GLU A 230      29.906   4.867  -8.789  1.00 94.69           C  
ATOM   1809  OE1 GLU A 230      29.297   5.867  -8.352  1.00 94.69           O  
ATOM   1810  OE2 GLU A 230      29.953   3.775  -8.180  1.00 94.69           O  
ATOM   1811  N   ILE A 231      33.844   2.551 -12.625  1.00 94.38           N  
ATOM   1812  CA  ILE A 231      34.656   1.364 -12.945  1.00 94.38           C  
ATOM   1813  C   ILE A 231      35.469   0.946 -11.734  1.00 94.38           C  
ATOM   1814  CB  ILE A 231      35.562   1.612 -14.164  1.00 94.38           C  
ATOM   1815  O   ILE A 231      36.531   1.515 -11.477  1.00 94.38           O  
ATOM   1816  CG1 ILE A 231      34.750   2.137 -15.352  1.00 94.38           C  
ATOM   1817  CG2 ILE A 231      36.312   0.334 -14.539  1.00 94.38           C  
ATOM   1818  CD1 ILE A 231      35.594   2.570 -16.547  1.00 94.38           C  
ATOM   1819  N   VAL A 232      34.906  -0.052 -11.117  1.00 93.94           N  
ATOM   1820  CA  VAL A 232      35.531  -0.497  -9.883  1.00 93.94           C  
ATOM   1821  C   VAL A 232      35.344  -2.002  -9.711  1.00 93.94           C  
ATOM   1822  CB  VAL A 232      35.000   0.252  -8.648  1.00 93.94           C  
ATOM   1823  O   VAL A 232      34.281  -2.537 -10.031  1.00 93.94           O  
ATOM   1824  CG1 VAL A 232      35.594  -0.296  -7.359  1.00 93.94           C  
ATOM   1825  CG2 VAL A 232      35.250   1.752  -8.773  1.00 93.94           C  
ATOM   1826  N   ALA A 233      36.438  -2.627  -9.258  1.00 93.50           N  
ATOM   1827  CA  ALA A 233      36.312  -4.051  -8.953  1.00 93.50           C  
ATOM   1828  C   ALA A 233      35.375  -4.297  -7.777  1.00 93.50           C  
ATOM   1829  CB  ALA A 233      37.719  -4.633  -8.656  1.00 93.50           C  
ATOM   1830  O   ALA A 233      35.500  -3.633  -6.742  1.00 93.50           O  
ATOM   1831  N   ARG A 234      34.469  -5.250  -8.000  1.00 93.06           N  
ATOM   1832  CA  ARG A 234      33.469  -5.582  -6.992  1.00 93.06           C  
ATOM   1833  C   ARG A 234      33.344  -7.094  -6.816  1.00 93.06           C  
ATOM   1834  CB  ARG A 234      32.094  -4.992  -7.371  1.00 93.06           C  
ATOM   1835  O   ARG A 234      33.656  -7.855  -7.734  1.00 93.06           O  
ATOM   1836  CG  ARG A 234      32.094  -3.479  -7.523  1.00 93.06           C  
ATOM   1837  CD  ARG A 234      30.781  -2.961  -8.062  1.00 93.06           C  
ATOM   1838  NE  ARG A 234      30.812  -1.516  -8.266  1.00 93.06           N  
ATOM   1839  NH1 ARG A 234      31.750  -1.622 -10.375  1.00 93.06           N  
ATOM   1840  NH2 ARG A 234      31.250   0.410  -9.438  1.00 93.06           N  
ATOM   1841  CZ  ARG A 234      31.266  -0.913  -9.359  1.00 93.06           C  
ATOM   1842  N   PRO A 235      32.844  -7.508  -5.672  1.00 93.56           N  
ATOM   1843  CA  PRO A 235      32.531  -8.938  -5.523  1.00 93.56           C  
ATOM   1844  C   PRO A 235      31.438  -9.406  -6.473  1.00 93.56           C  
ATOM   1845  CB  PRO A 235      32.094  -9.047  -4.066  1.00 93.56           C  
ATOM   1846  O   PRO A 235      30.531  -8.641  -6.812  1.00 93.56           O  
ATOM   1847  CG  PRO A 235      32.625  -7.816  -3.406  1.00 93.56           C  
ATOM   1848  CD  PRO A 235      32.719  -6.730  -4.438  1.00 93.56           C  
ATOM   1849  N   LYS A 236      31.531 -10.578  -6.840  1.00 93.44           N  
ATOM   1850  CA  LYS A 236      30.531 -11.133  -7.750  1.00 93.44           C  
ATOM   1851  C   LYS A 236      29.219 -11.398  -7.027  1.00 93.44           C  
ATOM   1852  CB  LYS A 236      31.047 -12.430  -8.383  1.00 93.44           C  
ATOM   1853  O   LYS A 236      29.203 -11.969  -5.938  1.00 93.44           O  
ATOM   1854  CG  LYS A 236      32.188 -12.227  -9.383  1.00 93.44           C  
ATOM   1855  CD  LYS A 236      32.562 -13.531 -10.062  1.00 93.44           C  
ATOM   1856  CE  LYS A 236      33.688 -13.328 -11.070  1.00 93.44           C  
ATOM   1857  NZ  LYS A 236      34.094 -14.609 -11.719  1.00 93.44           N  
ATOM   1858  N   VAL A 237      28.234 -10.883  -7.566  1.00 92.00           N  
ATOM   1859  CA  VAL A 237      26.859 -11.148  -7.152  1.00 92.00           C  
ATOM   1860  C   VAL A 237      26.094 -11.781  -8.312  1.00 92.00           C  
ATOM   1861  CB  VAL A 237      26.156  -9.867  -6.676  1.00 92.00           C  
ATOM   1862  O   VAL A 237      26.031 -11.219  -9.406  1.00 92.00           O  
ATOM   1863  CG1 VAL A 237      24.734 -10.164  -6.238  1.00 92.00           C  
ATOM   1864  CG2 VAL A 237      26.938  -9.219  -5.535  1.00 92.00           C  
ATOM   1865  N   ARG A 238      25.625 -12.992  -8.070  1.00 90.81           N  
ATOM   1866  CA  ARG A 238      24.938 -13.742  -9.125  1.00 90.81           C  
ATOM   1867  C   ARG A 238      25.828 -13.891 -10.352  1.00 90.81           C  
ATOM   1868  CB  ARG A 238      23.625 -13.062  -9.508  1.00 90.81           C  
ATOM   1869  O   ARG A 238      25.375 -13.742 -11.484  1.00 90.81           O  
ATOM   1870  CG  ARG A 238      22.594 -13.039  -8.398  1.00 90.81           C  
ATOM   1871  CD  ARG A 238      21.281 -12.422  -8.859  1.00 90.81           C  
ATOM   1872  NE  ARG A 238      20.734 -11.500  -7.863  1.00 90.81           N  
ATOM   1873  NH1 ARG A 238      18.641 -11.398  -8.812  1.00 90.81           N  
ATOM   1874  NH2 ARG A 238      19.109 -10.203  -6.910  1.00 90.81           N  
ATOM   1875  CZ  ARG A 238      19.500 -11.039  -7.863  1.00 90.81           C  
ATOM   1876  N   GLU A 239      27.156 -14.039 -10.133  1.00 92.12           N  
ATOM   1877  CA  GLU A 239      28.203 -14.336 -11.102  1.00 92.12           C  
ATOM   1878  C   GLU A 239      28.531 -13.109 -11.945  1.00 92.12           C  
ATOM   1879  CB  GLU A 239      27.797 -15.508 -12.000  1.00 92.12           C  
ATOM   1880  O   GLU A 239      29.031 -13.242 -13.070  1.00 92.12           O  
ATOM   1881  CG  GLU A 239      27.531 -16.797 -11.250  1.00 92.12           C  
ATOM   1882  CD  GLU A 239      28.750 -17.344 -10.523  1.00 92.12           C  
ATOM   1883  OE1 GLU A 239      28.594 -17.969  -9.453  1.00 92.12           O  
ATOM   1884  OE2 GLU A 239      29.875 -17.125 -11.039  1.00 92.12           O  
ATOM   1885  N   GLN A 240      28.062 -11.961 -11.445  1.00 93.19           N  
ATOM   1886  CA  GLN A 240      28.359 -10.711 -12.148  1.00 93.19           C  
ATOM   1887  C   GLN A 240      29.266  -9.812 -11.312  1.00 93.19           C  
ATOM   1888  CB  GLN A 240      27.062  -9.977 -12.500  1.00 93.19           C  
ATOM   1889  O   GLN A 240      28.953  -9.508 -10.164  1.00 93.19           O  
ATOM   1890  CG  GLN A 240      26.156 -10.750 -13.453  1.00 93.19           C  
ATOM   1891  CD  GLN A 240      26.781 -10.945 -14.820  1.00 93.19           C  
ATOM   1892  NE2 GLN A 240      26.422 -12.031 -15.492  1.00 93.19           N  
ATOM   1893  OE1 GLN A 240      27.594 -10.125 -15.273  1.00 93.19           O  
ATOM   1894  N   ALA A 241      30.328  -9.383 -11.953  1.00 93.88           N  
ATOM   1895  CA  ALA A 241      31.250  -8.484 -11.281  1.00 93.88           C  
ATOM   1896  C   ALA A 241      30.906  -7.023 -11.562  1.00 93.88           C  
ATOM   1897  CB  ALA A 241      32.688  -8.773 -11.719  1.00 93.88           C  
ATOM   1898  O   ALA A 241      31.328  -6.125 -10.828  1.00 93.88           O  
ATOM   1899  N   GLY A 242      30.109  -6.750 -12.578  1.00 94.56           N  
ATOM   1900  CA  GLY A 242      29.609  -5.426 -12.898  1.00 94.56           C  
ATOM   1901  C   GLY A 242      28.312  -5.086 -12.180  1.00 94.56           C  
ATOM   1902  O   GLY A 242      27.703  -5.953 -11.547  1.00 94.56           O  
ATOM   1903  N   ARG A 243      27.953  -3.729 -12.227  1.00 96.31           N  
ATOM   1904  CA  ARG A 243      26.688  -3.262 -11.695  1.00 96.31           C  
ATOM   1905  C   ARG A 243      25.891  -2.521 -12.766  1.00 96.31           C  
ATOM   1906  CB  ARG A 243      26.891  -2.357 -10.484  1.00 96.31           C  
ATOM   1907  O   ARG A 243      26.469  -1.904 -13.664  1.00 96.31           O  
ATOM   1908  CG  ARG A 243      27.625  -3.035  -9.328  1.00 96.31           C  
ATOM   1909  CD  ARG A 243      26.766  -4.117  -8.688  1.00 96.31           C  
ATOM   1910  NE  ARG A 243      27.438  -4.711  -7.527  1.00 96.31           N  
ATOM   1911  NH1 ARG A 243      28.625  -6.273  -8.750  1.00 96.31           N  
ATOM   1912  NH2 ARG A 243      28.844  -6.184  -6.473  1.00 96.31           N  
ATOM   1913  CZ  ARG A 243      28.297  -5.719  -7.586  1.00 96.31           C  
ATOM   1914  N   MET A 244      24.516  -2.689 -12.594  1.00 96.62           N  
ATOM   1915  CA  MET A 244      23.609  -1.885 -13.422  1.00 96.62           C  
ATOM   1916  C   MET A 244      22.641  -1.086 -12.555  1.00 96.62           C  
ATOM   1917  CB  MET A 244      22.828  -2.773 -14.391  1.00 96.62           C  
ATOM   1918  O   MET A 244      21.906  -1.659 -11.750  1.00 96.62           O  
ATOM   1919  CG  MET A 244      23.688  -3.383 -15.492  1.00 96.62           C  
ATOM   1920  SD  MET A 244      22.703  -4.348 -16.703  1.00 96.62           S  
ATOM   1921  CE  MET A 244      23.922  -4.574 -18.016  1.00 96.62           C  
ATOM   1922  N   ASN A 245      22.766   0.188 -12.711  1.00 97.19           N  
ATOM   1923  CA  ASN A 245      21.797   1.037 -12.023  1.00 97.19           C  
ATOM   1924  C   ASN A 245      20.609   1.369 -12.914  1.00 97.19           C  
ATOM   1925  CB  ASN A 245      22.469   2.322 -11.531  1.00 97.19           C  
ATOM   1926  O   ASN A 245      20.781   1.652 -14.102  1.00 97.19           O  
ATOM   1927  CG  ASN A 245      23.500   2.066 -10.438  1.00 97.19           C  
ATOM   1928  ND2 ASN A 245      24.344   3.055 -10.180  1.00 97.19           N  
ATOM   1929  OD1 ASN A 245      23.531   0.988  -9.844  1.00 97.19           O  
ATOM   1930  N   TYR A 246      19.438   1.392 -12.359  1.00 97.62           N  
ATOM   1931  CA  TYR A 246      18.203   1.582 -13.117  1.00 97.62           C  
ATOM   1932  C   TYR A 246      17.516   2.881 -12.711  1.00 97.62           C  
ATOM   1933  CB  TYR A 246      17.266   0.399 -12.906  1.00 97.62           C  
ATOM   1934  O   TYR A 246      17.484   3.230 -11.531  1.00 97.62           O  
ATOM   1935  CG  TYR A 246      17.906  -0.945 -13.141  1.00 97.62           C  
ATOM   1936  CD1 TYR A 246      18.078  -1.438 -14.430  1.00 97.62           C  
ATOM   1937  CD2 TYR A 246      18.344  -1.726 -12.078  1.00 97.62           C  
ATOM   1938  CE1 TYR A 246      18.672  -2.678 -14.656  1.00 97.62           C  
ATOM   1939  CE2 TYR A 246      18.938  -2.967 -12.289  1.00 97.62           C  
ATOM   1940  OH  TYR A 246      19.672  -4.660 -13.789  1.00 97.62           O  
ATOM   1941  CZ  TYR A 246      19.094  -3.432 -13.578  1.00 97.62           C  
ATOM   1942  N   TYR A 247      16.938   3.477 -13.750  1.00 96.69           N  
ATOM   1943  CA  TYR A 247      16.266   4.758 -13.578  1.00 96.69           C  
ATOM   1944  C   TYR A 247      14.930   4.766 -14.305  1.00 96.69           C  
ATOM   1945  CB  TYR A 247      17.141   5.902 -14.086  1.00 96.69           C  
ATOM   1946  O   TYR A 247      14.688   3.938 -15.188  1.00 96.69           O  
ATOM   1947  CG  TYR A 247      18.516   5.949 -13.445  1.00 96.69           C  
ATOM   1948  CD1 TYR A 247      18.734   6.715 -12.305  1.00 96.69           C  
ATOM   1949  CD2 TYR A 247      19.578   5.230 -13.984  1.00 96.69           C  
ATOM   1950  CE1 TYR A 247      20.000   6.762 -11.711  1.00 96.69           C  
ATOM   1951  CE2 TYR A 247      20.828   5.273 -13.398  1.00 96.69           C  
ATOM   1952  OH  TYR A 247      22.281   6.082 -11.688  1.00 96.69           O  
ATOM   1953  CZ  TYR A 247      21.031   6.039 -12.266  1.00 96.69           C  
ATOM   1954  N   TRP A 248      14.062   5.707 -13.984  1.00 95.56           N  
ATOM   1955  CA  TRP A 248      12.781   5.836 -14.664  1.00 95.56           C  
ATOM   1956  C   TRP A 248      12.414   7.305 -14.852  1.00 95.56           C  
ATOM   1957  CB  TRP A 248      11.680   5.125 -13.867  1.00 95.56           C  
ATOM   1958  O   TRP A 248      12.867   8.172 -14.102  1.00 95.56           O  
ATOM   1959  CG  TRP A 248      11.477   5.668 -12.484  1.00 95.56           C  
ATOM   1960  CD1 TRP A 248      12.133   5.301 -11.352  1.00 95.56           C  
ATOM   1961  CD2 TRP A 248      10.539   6.680 -12.102  1.00 95.56           C  
ATOM   1962  CE2 TRP A 248      10.688   6.875 -10.711  1.00 95.56           C  
ATOM   1963  CE3 TRP A 248       9.586   7.438 -12.797  1.00 95.56           C  
ATOM   1964  NE1 TRP A 248      11.664   6.023 -10.273  1.00 95.56           N  
ATOM   1965  CH2 TRP A 248       8.992   8.531 -10.703  1.00 95.56           C  
ATOM   1966  CZ2 TRP A 248       9.922   7.801 -10.000  1.00 95.56           C  
ATOM   1967  CZ3 TRP A 248       8.820   8.359 -12.086  1.00 95.56           C  
ATOM   1968  N   THR A 249      11.688   7.539 -15.922  1.00 94.69           N  
ATOM   1969  CA  THR A 249      11.211   8.883 -16.219  1.00 94.69           C  
ATOM   1970  C   THR A 249       9.750   8.852 -16.656  1.00 94.69           C  
ATOM   1971  CB  THR A 249      12.062   9.555 -17.312  1.00 94.69           C  
ATOM   1972  O   THR A 249       9.359   8.016 -17.469  1.00 94.69           O  
ATOM   1973  CG2 THR A 249      11.617  10.992 -17.547  1.00 94.69           C  
ATOM   1974  OG1 THR A 249      13.438   9.547 -16.906  1.00 94.69           O  
ATOM   1975  N   LEU A 250       8.922   9.727 -16.031  1.00 94.19           N  
ATOM   1976  CA  LEU A 250       7.531   9.883 -16.453  1.00 94.19           C  
ATOM   1977  C   LEU A 250       7.398  11.023 -17.453  1.00 94.19           C  
ATOM   1978  CB  LEU A 250       6.625  10.141 -15.250  1.00 94.19           C  
ATOM   1979  O   LEU A 250       7.742  12.172 -17.156  1.00 94.19           O  
ATOM   1980  CG  LEU A 250       6.297   8.930 -14.383  1.00 94.19           C  
ATOM   1981  CD1 LEU A 250       5.590   9.367 -13.102  1.00 94.19           C  
ATOM   1982  CD2 LEU A 250       5.438   7.934 -15.156  1.00 94.19           C  
ATOM   1983  N   LEU A 251       6.926  10.734 -18.688  1.00 94.81           N  
ATOM   1984  CA  LEU A 251       6.789  11.727 -19.750  1.00 94.81           C  
ATOM   1985  C   LEU A 251       5.340  12.188 -19.875  1.00 94.81           C  
ATOM   1986  CB  LEU A 251       7.281  11.156 -21.078  1.00 94.81           C  
ATOM   1987  O   LEU A 251       4.441  11.359 -20.062  1.00 94.81           O  
ATOM   1988  CG  LEU A 251       8.766  10.805 -21.156  1.00 94.81           C  
ATOM   1989  CD1 LEU A 251       9.094  10.195 -22.516  1.00 94.81           C  
ATOM   1990  CD2 LEU A 251       9.625  12.039 -20.891  1.00 94.81           C  
ATOM   1991  N   ASP A 252       5.141  13.469 -19.703  1.00 94.06           N  
ATOM   1992  CA  ASP A 252       3.816  14.031 -19.969  1.00 94.06           C  
ATOM   1993  C   ASP A 252       3.539  14.125 -21.469  1.00 94.06           C  
ATOM   1994  CB  ASP A 252       3.684  15.406 -19.312  1.00 94.06           C  
ATOM   1995  O   ASP A 252       4.461  14.039 -22.281  1.00 94.06           O  
ATOM   1996  CG  ASP A 252       3.768  15.367 -17.797  1.00 94.06           C  
ATOM   1997  OD1 ASP A 252       3.258  14.398 -17.188  1.00 94.06           O  
ATOM   1998  OD2 ASP A 252       4.348  16.297 -17.219  1.00 94.06           O  
ATOM   1999  N   GLN A 253       2.279  14.352 -21.750  1.00 92.62           N  
ATOM   2000  CA  GLN A 253       1.894  14.484 -23.156  1.00 92.62           C  
ATOM   2001  C   GLN A 253       2.666  15.617 -23.828  1.00 92.62           C  
ATOM   2002  CB  GLN A 253       0.389  14.734 -23.266  1.00 92.62           C  
ATOM   2003  O   GLN A 253       2.701  16.734 -23.328  1.00 92.62           O  
ATOM   2004  CG  GLN A 253      -0.093  14.906 -24.703  1.00 92.62           C  
ATOM   2005  CD  GLN A 253      -0.120  13.602 -25.469  1.00 92.62           C  
ATOM   2006  NE2 GLN A 253       0.054  13.680 -26.781  1.00 92.62           N  
ATOM   2007  OE1 GLN A 253      -0.295  12.523 -24.891  1.00 92.62           O  
ATOM   2008  N   GLY A 254       3.408  15.281 -24.984  1.00 93.12           N  
ATOM   2009  CA  GLY A 254       4.117  16.297 -25.734  1.00 93.12           C  
ATOM   2010  C   GLY A 254       5.551  16.484 -25.281  1.00 93.12           C  
ATOM   2011  O   GLY A 254       6.309  17.234 -25.906  1.00 93.12           O  
ATOM   2012  N   GLU A 255       5.922  15.797 -24.172  1.00 95.12           N  
ATOM   2013  CA  GLU A 255       7.285  15.859 -23.641  1.00 95.12           C  
ATOM   2014  C   GLU A 255       8.211  14.906 -24.391  1.00 95.12           C  
ATOM   2015  CB  GLU A 255       7.301  15.547 -22.141  1.00 95.12           C  
ATOM   2016  O   GLU A 255       7.785  13.828 -24.812  1.00 95.12           O  
ATOM   2017  CG  GLU A 255       8.625  15.859 -21.469  1.00 95.12           C  
ATOM   2018  CD  GLU A 255       8.625  15.547 -19.984  1.00 95.12           C  
ATOM   2019  OE1 GLU A 255       9.633  15.828 -19.297  1.00 95.12           O  
ATOM   2020  OE2 GLU A 255       7.602  15.023 -19.484  1.00 95.12           O  
ATOM   2021  N   THR A 256       9.508  15.305 -24.578  1.00 95.56           N  
ATOM   2022  CA  THR A 256      10.500  14.516 -25.297  1.00 95.56           C  
ATOM   2023  C   THR A 256      11.633  14.078 -24.375  1.00 95.56           C  
ATOM   2024  CB  THR A 256      11.078  15.297 -26.484  1.00 95.56           C  
ATOM   2025  O   THR A 256      12.102  14.867 -23.547  1.00 95.56           O  
ATOM   2026  CG2 THR A 256      12.094  14.461 -27.250  1.00 95.56           C  
ATOM   2027  OG1 THR A 256      10.016  15.664 -27.375  1.00 95.56           O  
ATOM   2028  N   ILE A 257      11.977  12.891 -24.422  1.00 96.19           N  
ATOM   2029  CA  ILE A 257      13.148  12.398 -23.703  1.00 96.19           C  
ATOM   2030  C   ILE A 257      14.250  12.031 -24.703  1.00 96.19           C  
ATOM   2031  CB  ILE A 257      12.797  11.172 -22.828  1.00 96.19           C  
ATOM   2032  O   ILE A 257      13.977  11.414 -25.734  1.00 96.19           O  
ATOM   2033  CG1 ILE A 257      14.000  10.766 -21.984  1.00 96.19           C  
ATOM   2034  CG2 ILE A 257      12.320  10.008 -23.703  1.00 96.19           C  
ATOM   2035  CD1 ILE A 257      13.680   9.750 -20.891  1.00 96.19           C  
ATOM   2036  N   THR A 258      15.438  12.547 -24.406  1.00 97.06           N  
ATOM   2037  CA  THR A 258      16.578  12.336 -25.297  1.00 97.06           C  
ATOM   2038  C   THR A 258      17.703  11.609 -24.562  1.00 97.06           C  
ATOM   2039  CB  THR A 258      17.094  13.664 -25.875  1.00 97.06           C  
ATOM   2040  O   THR A 258      18.094  12.008 -23.469  1.00 97.06           O  
ATOM   2041  CG2 THR A 258      18.219  13.422 -26.875  1.00 97.06           C  
ATOM   2042  OG1 THR A 258      16.016  14.344 -26.531  1.00 97.06           O  
ATOM   2043  N   PHE A 259      18.219  10.539 -25.203  1.00 97.00           N  
ATOM   2044  CA  PHE A 259      19.359   9.797 -24.672  1.00 97.00           C  
ATOM   2045  C   PHE A 259      20.609  10.055 -25.516  1.00 97.00           C  
ATOM   2046  CB  PHE A 259      19.062   8.297 -24.625  1.00 97.00           C  
ATOM   2047  O   PHE A 259      20.547   9.977 -26.750  1.00 97.00           O  
ATOM   2048  CG  PHE A 259      17.938   7.938 -23.688  1.00 97.00           C  
ATOM   2049  CD1 PHE A 259      18.203   7.633 -22.359  1.00 97.00           C  
ATOM   2050  CD2 PHE A 259      16.625   7.902 -24.125  1.00 97.00           C  
ATOM   2051  CE1 PHE A 259      17.172   7.297 -21.484  1.00 97.00           C  
ATOM   2052  CE2 PHE A 259      15.594   7.566 -23.250  1.00 97.00           C  
ATOM   2053  CZ  PHE A 259      15.867   7.262 -21.938  1.00 97.00           C  
ATOM   2054  N   GLU A 260      21.641  10.406 -24.891  1.00 96.56           N  
ATOM   2055  CA  GLU A 260      22.953  10.547 -25.500  1.00 96.56           C  
ATOM   2056  C   GLU A 260      24.000   9.766 -24.719  1.00 96.56           C  
ATOM   2057  CB  GLU A 260      23.344  12.016 -25.594  1.00 96.56           C  
ATOM   2058  O   GLU A 260      24.125   9.922 -23.500  1.00 96.56           O  
ATOM   2059  CG  GLU A 260      24.656  12.258 -26.344  1.00 96.56           C  
ATOM   2060  CD  GLU A 260      25.047  13.727 -26.406  1.00 96.56           C  
ATOM   2061  OE1 GLU A 260      25.953  14.148 -25.656  1.00 96.56           O  
ATOM   2062  OE2 GLU A 260      24.453  14.453 -27.234  1.00 96.56           O  
ATOM   2063  N   ALA A 261      24.750   8.914 -25.484  1.00 96.62           N  
ATOM   2064  CA  ALA A 261      25.703   8.078 -24.750  1.00 96.62           C  
ATOM   2065  C   ALA A 261      26.891   7.711 -25.609  1.00 96.62           C  
ATOM   2066  CB  ALA A 261      25.016   6.816 -24.234  1.00 96.62           C  
ATOM   2067  O   ALA A 261      26.750   7.488 -26.828  1.00 96.62           O  
ATOM   2068  N   THR A 262      28.062   7.711 -25.031  1.00 95.69           N  
ATOM   2069  CA  THR A 262      29.266   7.246 -25.703  1.00 95.69           C  
ATOM   2070  C   THR A 262      29.656   5.852 -25.203  1.00 95.69           C  
ATOM   2071  CB  THR A 262      30.438   8.219 -25.453  1.00 95.69           C  
ATOM   2072  O   THR A 262      30.719   5.328 -25.562  1.00 95.69           O  
ATOM   2073  CG2 THR A 262      30.156   9.594 -26.047  1.00 95.69           C  
ATOM   2074  OG1 THR A 262      30.656   8.359 -24.047  1.00 95.69           O  
ATOM   2075  N   GLY A 263      28.703   5.188 -24.375  1.00 94.88           N  
ATOM   2076  CA  GLY A 263      28.812   3.838 -23.859  1.00 94.88           C  
ATOM   2077  C   GLY A 263      28.016   3.631 -22.578  1.00 94.88           C  
ATOM   2078  O   GLY A 263      27.469   4.582 -22.016  1.00 94.88           O  
ATOM   2079  N   ASN A 264      27.734   2.422 -22.125  1.00 96.25           N  
ATOM   2080  CA  ASN A 264      27.219   1.986 -20.828  1.00 96.25           C  
ATOM   2081  C   ASN A 264      25.734   2.248 -20.688  1.00 96.25           C  
ATOM   2082  CB  ASN A 264      27.984   2.674 -19.688  1.00 96.25           C  
ATOM   2083  O   ASN A 264      25.172   2.170 -19.594  1.00 96.25           O  
ATOM   2084  CG  ASN A 264      29.453   2.289 -19.656  1.00 96.25           C  
ATOM   2085  ND2 ASN A 264      29.781   1.250 -18.891  1.00 96.25           N  
ATOM   2086  OD1 ASN A 264      30.297   2.922 -20.312  1.00 96.25           O  
ATOM   2087  N   LEU A 265      25.016   2.631 -21.781  1.00 96.75           N  
ATOM   2088  CA  LEU A 265      23.578   2.863 -21.734  1.00 96.75           C  
ATOM   2089  C   LEU A 265      22.812   1.547 -21.797  1.00 96.75           C  
ATOM   2090  CB  LEU A 265      23.141   3.764 -22.906  1.00 96.75           C  
ATOM   2091  O   LEU A 265      23.078   0.703 -22.656  1.00 96.75           O  
ATOM   2092  CG  LEU A 265      21.641   3.979 -23.062  1.00 96.75           C  
ATOM   2093  CD1 LEU A 265      21.078   4.758 -21.891  1.00 96.75           C  
ATOM   2094  CD2 LEU A 265      21.344   4.699 -24.375  1.00 96.75           C  
ATOM   2095  N   ILE A 266      22.031   1.294 -20.844  1.00 97.06           N  
ATOM   2096  CA  ILE A 266      20.953   0.313 -20.938  1.00 97.06           C  
ATOM   2097  C   ILE A 266      19.688   0.990 -21.438  1.00 97.06           C  
ATOM   2098  CB  ILE A 266      20.703  -0.374 -19.578  1.00 97.06           C  
ATOM   2099  O   ILE A 266      19.031   1.717 -20.688  1.00 97.06           O  
ATOM   2100  CG1 ILE A 266      22.016  -0.904 -18.984  1.00 97.06           C  
ATOM   2101  CG2 ILE A 266      19.672  -1.500 -19.719  1.00 97.06           C  
ATOM   2102  CD1 ILE A 266      22.750  -1.874 -19.906  1.00 97.06           C  
ATOM   2103  N   ALA A 267      19.422   0.745 -22.734  1.00 96.44           N  
ATOM   2104  CA  ALA A 267      18.422   1.531 -23.453  1.00 96.44           C  
ATOM   2105  C   ALA A 267      17.016   0.945 -23.266  1.00 96.44           C  
ATOM   2106  CB  ALA A 267      18.766   1.608 -24.938  1.00 96.44           C  
ATOM   2107  O   ALA A 267      16.859  -0.272 -23.156  1.00 96.44           O  
ATOM   2108  N   PRO A 268      16.062   1.818 -23.219  1.00 96.69           N  
ATOM   2109  CA  PRO A 268      14.672   1.337 -23.188  1.00 96.69           C  
ATOM   2110  C   PRO A 268      14.242   0.686 -24.500  1.00 96.69           C  
ATOM   2111  CB  PRO A 268      13.867   2.607 -22.906  1.00 96.69           C  
ATOM   2112  O   PRO A 268      14.422   1.271 -25.562  1.00 96.69           O  
ATOM   2113  CG  PRO A 268      14.711   3.721 -23.438  1.00 96.69           C  
ATOM   2114  CD  PRO A 268      16.156   3.305 -23.344  1.00 96.69           C  
ATOM   2115  N   TRP A 269      13.758  -0.538 -24.391  1.00 95.88           N  
ATOM   2116  CA  TRP A 269      13.164  -1.212 -25.547  1.00 95.88           C  
ATOM   2117  C   TRP A 269      11.656  -1.015 -25.578  1.00 95.88           C  
ATOM   2118  CB  TRP A 269      13.500  -2.707 -25.516  1.00 95.88           C  
ATOM   2119  O   TRP A 269      11.094  -0.655 -26.609  1.00 95.88           O  
ATOM   2120  CG  TRP A 269      13.047  -3.449 -26.734  1.00 95.88           C  
ATOM   2121  CD1 TRP A 269      12.766  -2.924 -27.969  1.00 95.88           C  
ATOM   2122  CD2 TRP A 269      12.805  -4.855 -26.844  1.00 95.88           C  
ATOM   2123  CE2 TRP A 269      12.391  -5.113 -28.172  1.00 95.88           C  
ATOM   2124  CE3 TRP A 269      12.906  -5.926 -25.938  1.00 95.88           C  
ATOM   2125  NE1 TRP A 269      12.375  -3.920 -28.828  1.00 95.88           N  
ATOM   2126  CH2 TRP A 269      12.180  -7.426 -27.719  1.00 95.88           C  
ATOM   2127  CZ2 TRP A 269      12.070  -6.398 -28.609  1.00 95.88           C  
ATOM   2128  CZ3 TRP A 269      12.586  -7.203 -26.391  1.00 95.88           C  
ATOM   2129  N   HIS A 270      11.023  -1.156 -24.453  1.00 95.69           N  
ATOM   2130  CA  HIS A 270       9.586  -0.935 -24.297  1.00 95.69           C  
ATOM   2131  C   HIS A 270       9.320   0.166 -23.266  1.00 95.69           C  
ATOM   2132  CB  HIS A 270       8.891  -2.229 -23.859  1.00 95.69           C  
ATOM   2133  O   HIS A 270      10.102   0.364 -22.344  1.00 95.69           O  
ATOM   2134  CG  HIS A 270       8.828  -3.262 -24.938  1.00 95.69           C  
ATOM   2135  CD2 HIS A 270       7.828  -3.604 -25.781  1.00 95.69           C  
ATOM   2136  ND1 HIS A 270       9.891  -4.086 -25.250  1.00 95.69           N  
ATOM   2137  CE1 HIS A 270       9.547  -4.891 -26.234  1.00 95.69           C  
ATOM   2138  NE2 HIS A 270       8.297  -4.621 -26.578  1.00 95.69           N  
ATOM   2139  N   ALA A 271       8.203   0.877 -23.484  1.00 95.94           N  
ATOM   2140  CA  ALA A 271       7.688   1.871 -22.547  1.00 95.94           C  
ATOM   2141  C   ALA A 271       6.215   1.618 -22.234  1.00 95.94           C  
ATOM   2142  CB  ALA A 271       7.871   3.279 -23.109  1.00 95.94           C  
ATOM   2143  O   ALA A 271       5.570   0.785 -22.875  1.00 95.94           O  
ATOM   2144  N   PHE A 272       5.711   2.375 -21.141  1.00 95.50           N  
ATOM   2145  CA  PHE A 272       4.363   2.055 -20.688  1.00 95.50           C  
ATOM   2146  C   PHE A 272       3.492   3.305 -20.641  1.00 95.50           C  
ATOM   2147  CB  PHE A 272       4.410   1.410 -19.297  1.00 95.50           C  
ATOM   2148  O   PHE A 272       3.805   4.270 -19.953  1.00 95.50           O  
ATOM   2149  CG  PHE A 272       5.336   0.227 -19.203  1.00 95.50           C  
ATOM   2150  CD1 PHE A 272       4.898  -1.043 -19.562  1.00 95.50           C  
ATOM   2151  CD2 PHE A 272       6.645   0.387 -18.766  1.00 95.50           C  
ATOM   2152  CE1 PHE A 272       5.754  -2.141 -19.469  1.00 95.50           C  
ATOM   2153  CE2 PHE A 272       7.504  -0.705 -18.672  1.00 95.50           C  
ATOM   2154  CZ  PHE A 272       7.055  -1.967 -19.031  1.00 95.50           C  
ATOM   2155  N   ALA A 273       2.482   3.270 -21.484  1.00 95.06           N  
ATOM   2156  CA  ALA A 273       1.470   4.316 -21.391  1.00 95.06           C  
ATOM   2157  C   ALA A 273       0.476   4.031 -20.281  1.00 95.06           C  
ATOM   2158  CB  ALA A 273       0.737   4.457 -22.734  1.00 95.06           C  
ATOM   2159  O   ALA A 273      -0.250   3.035 -20.312  1.00 95.06           O  
ATOM   2160  N   LEU A 274       0.417   4.957 -19.266  1.00 93.44           N  
ATOM   2161  CA  LEU A 274      -0.251   4.664 -18.000  1.00 93.44           C  
ATOM   2162  C   LEU A 274      -1.670   5.223 -17.984  1.00 93.44           C  
ATOM   2163  CB  LEU A 274       0.544   5.238 -16.828  1.00 93.44           C  
ATOM   2164  O   LEU A 274      -1.896   6.359 -18.406  1.00 93.44           O  
ATOM   2165  CG  LEU A 274       2.029   4.879 -16.766  1.00 93.44           C  
ATOM   2166  CD1 LEU A 274       2.709   5.605 -15.617  1.00 93.44           C  
ATOM   2167  CD2 LEU A 274       2.213   3.371 -16.641  1.00 93.44           C  
ATOM   2168  N   ASN A 275      -2.543   4.426 -17.562  1.00 90.44           N  
ATOM   2169  CA  ASN A 275      -3.896   4.863 -17.234  1.00 90.44           C  
ATOM   2170  C   ASN A 275      -4.145   4.867 -15.727  1.00 90.44           C  
ATOM   2171  CB  ASN A 275      -4.930   3.980 -17.938  1.00 90.44           C  
ATOM   2172  O   ASN A 275      -4.145   3.811 -15.094  1.00 90.44           O  
ATOM   2173  CG  ASN A 275      -4.945   4.188 -19.438  1.00 90.44           C  
ATOM   2174  ND2 ASN A 275      -5.074   3.096 -20.188  1.00 90.44           N  
ATOM   2175  OD1 ASN A 275      -4.840   5.316 -19.922  1.00 90.44           O  
ATOM   2176  N   LYS A 276      -4.258   6.125 -15.227  1.00 82.69           N  
ATOM   2177  CA  LYS A 276      -4.434   6.242 -13.781  1.00 82.69           C  
ATOM   2178  C   LYS A 276      -5.898   6.070 -13.391  1.00 82.69           C  
ATOM   2179  CB  LYS A 276      -3.912   7.590 -13.281  1.00 82.69           C  
ATOM   2180  O   LYS A 276      -6.789   6.602 -14.062  1.00 82.69           O  
ATOM   2181  CG  LYS A 276      -2.410   7.770 -13.445  1.00 82.69           C  
ATOM   2182  CD  LYS A 276      -1.935   9.078 -12.836  1.00 82.69           C  
ATOM   2183  CE  LYS A 276      -0.431   9.258 -12.992  1.00 82.69           C  
ATOM   2184  NZ  LYS A 276       0.040  10.547 -12.391  1.00 82.69           N  
ATOM   2185  N   GLY A 277      -6.199   5.133 -12.586  1.00 69.81           N  
ATOM   2186  CA  GLY A 277      -7.535   4.910 -12.055  1.00 69.81           C  
ATOM   2187  C   GLY A 277      -7.645   5.195 -10.570  1.00 69.81           C  
ATOM   2188  O   GLY A 277      -6.629   5.363  -9.883  1.00 69.81           O  
ATOM   2189  N   SER A 278      -8.883   5.578 -10.023  1.00 64.38           N  
ATOM   2190  CA  SER A 278      -9.266   6.094  -8.711  1.00 64.38           C  
ATOM   2191  C   SER A 278      -9.375   4.973  -7.688  1.00 64.38           C  
ATOM   2192  CB  SER A 278     -10.602   6.844  -8.805  1.00 64.38           C  
ATOM   2193  O   SER A 278      -9.227   5.203  -6.484  1.00 64.38           O  
ATOM   2194  OG  SER A 278     -11.609   6.008  -9.344  1.00 64.38           O  
ATOM   2195  N   SER A 279      -8.648   3.688  -7.961  1.00 64.44           N  
ATOM   2196  CA  SER A 279      -8.906   2.725  -6.895  1.00 64.44           C  
ATOM   2197  C   SER A 279      -7.957   1.532  -6.988  1.00 64.44           C  
ATOM   2198  CB  SER A 279     -10.352   2.240  -6.945  1.00 64.44           C  
ATOM   2199  O   SER A 279      -8.273   0.442  -6.508  1.00 64.44           O  
ATOM   2200  OG  SER A 279     -10.703   1.838  -8.258  1.00 64.44           O  
ATOM   2201  N   SER A 280      -6.699   1.758  -7.688  1.00 78.19           N  
ATOM   2202  CA  SER A 280      -5.750   0.649  -7.711  1.00 78.19           C  
ATOM   2203  C   SER A 280      -4.676   0.816  -6.641  1.00 78.19           C  
ATOM   2204  CB  SER A 280      -5.094   0.534  -9.086  1.00 78.19           C  
ATOM   2205  O   SER A 280      -4.551   1.886  -6.043  1.00 78.19           O  
ATOM   2206  OG  SER A 280      -4.266  -0.613  -9.156  1.00 78.19           O  
ATOM   2207  N   GLY A 281      -4.043  -0.152  -6.164  1.00 86.50           N  
ATOM   2208  CA  GLY A 281      -2.986  -0.133  -5.164  1.00 86.50           C  
ATOM   2209  C   GLY A 281      -2.129  -1.385  -5.180  1.00 86.50           C  
ATOM   2210  O   GLY A 281      -2.418  -2.332  -5.914  1.00 86.50           O  
ATOM   2211  N   ILE A 282      -0.974  -1.287  -4.523  1.00 87.50           N  
ATOM   2212  CA  ILE A 282      -0.095  -2.439  -4.363  1.00 87.50           C  
ATOM   2213  C   ILE A 282      -0.259  -3.025  -2.963  1.00 87.50           C  
ATOM   2214  CB  ILE A 282       1.382  -2.064  -4.617  1.00 87.50           C  
ATOM   2215  O   ILE A 282      -0.200  -2.297  -1.968  1.00 87.50           O  
ATOM   2216  CG1 ILE A 282       1.553  -1.498  -6.031  1.00 87.50           C  
ATOM   2217  CG2 ILE A 282       2.293  -3.277  -4.398  1.00 87.50           C  
ATOM   2218  CD1 ILE A 282       2.941  -0.941  -6.312  1.00 87.50           C  
ATOM   2219  N   MET A 283      -0.511  -4.273  -2.941  1.00 88.12           N  
ATOM   2220  CA  MET A 283      -0.712  -4.953  -1.665  1.00 88.12           C  
ATOM   2221  C   MET A 283       0.257  -6.117  -1.510  1.00 88.12           C  
ATOM   2222  CB  MET A 283      -2.154  -5.449  -1.540  1.00 88.12           C  
ATOM   2223  O   MET A 283       0.461  -6.891  -2.449  1.00 88.12           O  
ATOM   2224  CG  MET A 283      -2.469  -6.086  -0.196  1.00 88.12           C  
ATOM   2225  SD  MET A 283      -4.191  -6.703  -0.098  1.00 88.12           S  
ATOM   2226  CE  MET A 283      -5.102  -5.133  -0.152  1.00 88.12           C  
ATOM   2227  N   MET A 284       0.764  -6.230  -0.304  1.00 89.38           N  
ATOM   2228  CA  MET A 284       1.611  -7.375   0.021  1.00 89.38           C  
ATOM   2229  C   MET A 284       0.796  -8.492   0.667  1.00 89.38           C  
ATOM   2230  CB  MET A 284       2.750  -6.953   0.951  1.00 89.38           C  
ATOM   2231  O   MET A 284       0.197  -8.297   1.727  1.00 89.38           O  
ATOM   2232  CG  MET A 284       3.717  -5.961   0.326  1.00 89.38           C  
ATOM   2233  SD  MET A 284       4.660  -6.680  -1.072  1.00 89.38           S  
ATOM   2234  CE  MET A 284       6.160  -7.215  -0.204  1.00 89.38           C  
ATOM   2235  N   SER A 285       0.730  -9.602   0.003  1.00 89.00           N  
ATOM   2236  CA  SER A 285      -0.050 -10.711   0.528  1.00 89.00           C  
ATOM   2237  C   SER A 285       0.406 -12.039  -0.073  1.00 89.00           C  
ATOM   2238  CB  SER A 285      -1.539 -10.508   0.252  1.00 89.00           C  
ATOM   2239  O   SER A 285       0.682 -12.125  -1.271  1.00 89.00           O  
ATOM   2240  OG  SER A 285      -2.301 -11.594   0.749  1.00 89.00           O  
ATOM   2241  N   ASP A 286       0.427 -13.031   0.771  1.00 86.62           N  
ATOM   2242  CA  ASP A 286       0.785 -14.367   0.310  1.00 86.62           C  
ATOM   2243  C   ASP A 286      -0.461 -15.219   0.063  1.00 86.62           C  
ATOM   2244  CB  ASP A 286       1.698 -15.062   1.325  1.00 86.62           C  
ATOM   2245  O   ASP A 286      -0.358 -16.406  -0.276  1.00 86.62           O  
ATOM   2246  CG  ASP A 286       3.055 -14.391   1.453  1.00 86.62           C  
ATOM   2247  OD1 ASP A 286       3.637 -13.984   0.423  1.00 86.62           O  
ATOM   2248  OD2 ASP A 286       3.551 -14.273   2.596  1.00 86.62           O  
ATOM   2249  N   ALA A 287      -1.535 -14.633   0.196  1.00 86.31           N  
ATOM   2250  CA  ALA A 287      -2.812 -15.320   0.022  1.00 86.31           C  
ATOM   2251  C   ALA A 287      -3.119 -15.539  -1.456  1.00 86.31           C  
ATOM   2252  CB  ALA A 287      -3.938 -14.523   0.682  1.00 86.31           C  
ATOM   2253  O   ALA A 287      -2.635 -14.797  -2.314  1.00 86.31           O  
ATOM   2254  N   HIS A 288      -3.920 -16.578  -1.792  1.00 85.06           N  
ATOM   2255  CA  HIS A 288      -4.277 -16.906  -3.168  1.00 85.06           C  
ATOM   2256  C   HIS A 288      -5.523 -16.141  -3.609  1.00 85.06           C  
ATOM   2257  CB  HIS A 288      -4.496 -18.406  -3.322  1.00 85.06           C  
ATOM   2258  O   HIS A 288      -6.398 -15.844  -2.791  1.00 85.06           O  
ATOM   2259  CG  HIS A 288      -3.275 -19.219  -3.037  1.00 85.06           C  
ATOM   2260  CD2 HIS A 288      -3.123 -20.391  -2.379  1.00 85.06           C  
ATOM   2261  ND1 HIS A 288      -2.014 -18.844  -3.449  1.00 85.06           N  
ATOM   2262  CE1 HIS A 288      -1.139 -19.750  -3.055  1.00 85.06           C  
ATOM   2263  NE2 HIS A 288      -1.785 -20.703  -2.404  1.00 85.06           N  
ATOM   2264  N   VAL A 289      -5.461 -15.852  -4.988  1.00 88.94           N  
ATOM   2265  CA  VAL A 289      -6.609 -15.172  -5.578  1.00 88.94           C  
ATOM   2266  C   VAL A 289      -7.734 -16.172  -5.824  1.00 88.94           C  
ATOM   2267  CB  VAL A 289      -6.230 -14.461  -6.895  1.00 88.94           C  
ATOM   2268  O   VAL A 289      -7.516 -17.234  -6.434  1.00 88.94           O  
ATOM   2269  CG1 VAL A 289      -7.453 -13.789  -7.512  1.00 88.94           C  
ATOM   2270  CG2 VAL A 289      -5.121 -13.445  -6.652  1.00 88.94           C  
ATOM   2271  N   HIS A 290      -8.898 -15.922  -5.316  1.00 90.94           N  
ATOM   2272  CA  HIS A 290     -10.070 -16.781  -5.480  1.00 90.94           C  
ATOM   2273  C   HIS A 290     -11.102 -16.141  -6.402  1.00 90.94           C  
ATOM   2274  CB  HIS A 290     -10.695 -17.094  -4.125  1.00 90.94           C  
ATOM   2275  O   HIS A 290     -11.039 -14.938  -6.676  1.00 90.94           O  
ATOM   2276  CG  HIS A 290      -9.820 -17.906  -3.230  1.00 90.94           C  
ATOM   2277  CD2 HIS A 290      -8.820 -17.547  -2.395  1.00 90.94           C  
ATOM   2278  ND1 HIS A 290      -9.930 -19.281  -3.135  1.00 90.94           N  
ATOM   2279  CE1 HIS A 290      -9.031 -19.734  -2.275  1.00 90.94           C  
ATOM   2280  NE2 HIS A 290      -8.344 -18.703  -1.812  1.00 90.94           N  
ATOM   2281  N   ASN A 291     -11.961 -17.016  -7.004  1.00 89.81           N  
ATOM   2282  CA  ASN A 291     -13.047 -16.547  -7.863  1.00 89.81           C  
ATOM   2283  C   ASN A 291     -14.148 -15.867  -7.055  1.00 89.81           C  
ATOM   2284  CB  ASN A 291     -13.617 -17.688  -8.695  1.00 89.81           C  
ATOM   2285  O   ASN A 291     -15.086 -16.531  -6.605  1.00 89.81           O  
ATOM   2286  CG  ASN A 291     -14.578 -17.219  -9.766  1.00 89.81           C  
ATOM   2287  ND2 ASN A 291     -15.195 -18.156 -10.469  1.00 89.81           N  
ATOM   2288  OD1 ASN A 291     -14.750 -16.016  -9.969  1.00 89.81           O  
ATOM   2289  N   CYS A 292     -13.938 -14.664  -6.570  1.00 91.81           N  
ATOM   2290  CA  CYS A 292     -14.875 -13.859  -5.793  1.00 91.81           C  
ATOM   2291  C   CYS A 292     -14.719 -12.375  -6.113  1.00 91.81           C  
ATOM   2292  CB  CYS A 292     -14.672 -14.094  -4.297  1.00 91.81           C  
ATOM   2293  O   CYS A 292     -13.688 -11.961  -6.652  1.00 91.81           O  
ATOM   2294  SG  CYS A 292     -13.023 -13.625  -3.705  1.00 91.81           S  
ATOM   2295  N   THR A 293     -15.773 -11.641  -5.902  1.00 91.88           N  
ATOM   2296  CA  THR A 293     -15.781 -10.195  -6.141  1.00 91.88           C  
ATOM   2297  C   THR A 293     -16.094  -9.438  -4.855  1.00 91.88           C  
ATOM   2298  CB  THR A 293     -16.797  -9.820  -7.227  1.00 91.88           C  
ATOM   2299  O   THR A 293     -16.953  -9.867  -4.070  1.00 91.88           O  
ATOM   2300  CG2 THR A 293     -16.703  -8.336  -7.586  1.00 91.88           C  
ATOM   2301  OG1 THR A 293     -16.562 -10.602  -8.398  1.00 91.88           O  
ATOM   2302  N   THR A 294     -15.391  -8.289  -4.664  1.00 91.56           N  
ATOM   2303  CA  THR A 294     -15.602  -7.500  -3.457  1.00 91.56           C  
ATOM   2304  C   THR A 294     -15.430  -6.012  -3.748  1.00 91.56           C  
ATOM   2305  CB  THR A 294     -14.641  -7.926  -2.330  1.00 91.56           C  
ATOM   2306  O   THR A 294     -14.812  -5.637  -4.750  1.00 91.56           O  
ATOM   2307  CG2 THR A 294     -13.195  -7.602  -2.689  1.00 91.56           C  
ATOM   2308  OG1 THR A 294     -14.992  -7.230  -1.127  1.00 91.56           O  
ATOM   2309  N   LYS A 295     -15.992  -5.188  -2.830  1.00 90.12           N  
ATOM   2310  CA  LYS A 295     -15.844  -3.740  -2.949  1.00 90.12           C  
ATOM   2311  C   LYS A 295     -14.703  -3.230  -2.072  1.00 90.12           C  
ATOM   2312  CB  LYS A 295     -17.141  -3.035  -2.572  1.00 90.12           C  
ATOM   2313  O   LYS A 295     -14.227  -2.105  -2.252  1.00 90.12           O  
ATOM   2314  CG  LYS A 295     -18.281  -3.287  -3.545  1.00 90.12           C  
ATOM   2315  CD  LYS A 295     -19.531  -2.496  -3.164  1.00 90.12           C  
ATOM   2316  CE  LYS A 295     -20.672  -2.750  -4.137  1.00 90.12           C  
ATOM   2317  NZ  LYS A 295     -21.906  -1.985  -3.760  1.00 90.12           N  
ATOM   2318  N   CYS A 296     -14.297  -4.102  -1.140  1.00 90.62           N  
ATOM   2319  CA  CYS A 296     -13.234  -3.756  -0.200  1.00 90.62           C  
ATOM   2320  C   CYS A 296     -12.281  -4.926  -0.003  1.00 90.62           C  
ATOM   2321  CB  CYS A 296     -13.828  -3.336   1.146  1.00 90.62           C  
ATOM   2322  O   CYS A 296     -12.695  -6.008   0.414  1.00 90.62           O  
ATOM   2323  SG  CYS A 296     -12.586  -2.883   2.377  1.00 90.62           S  
ATOM   2324  N   GLN A 297     -10.977  -4.594  -0.206  1.00 91.75           N  
ATOM   2325  CA  GLN A 297      -9.953  -5.633  -0.118  1.00 91.75           C  
ATOM   2326  C   GLN A 297      -8.836  -5.230   0.834  1.00 91.75           C  
ATOM   2327  CB  GLN A 297      -9.383  -5.945  -1.502  1.00 91.75           C  
ATOM   2328  O   GLN A 297      -8.352  -4.098   0.785  1.00 91.75           O  
ATOM   2329  CG  GLN A 297      -8.391  -7.098  -1.513  1.00 91.75           C  
ATOM   2330  CD  GLN A 297      -9.047  -8.438  -1.234  1.00 91.75           C  
ATOM   2331  NE2 GLN A 297      -8.438  -9.227  -0.354  1.00 91.75           N  
ATOM   2332  OE1 GLN A 297     -10.094  -8.766  -1.806  1.00 91.75           O  
ATOM   2333  N   THR A 298      -8.430  -6.254   1.714  1.00 91.50           N  
ATOM   2334  CA  THR A 298      -7.262  -6.113   2.578  1.00 91.50           C  
ATOM   2335  C   THR A 298      -6.266  -7.242   2.334  1.00 91.50           C  
ATOM   2336  CB  THR A 298      -7.668  -6.090   4.062  1.00 91.50           C  
ATOM   2337  O   THR A 298      -6.594  -8.234   1.674  1.00 91.50           O  
ATOM   2338  CG2 THR A 298      -8.836  -5.141   4.301  1.00 91.50           C  
ATOM   2339  OG1 THR A 298      -8.047  -7.414   4.469  1.00 91.50           O  
ATOM   2340  N   PRO A 299      -5.016  -7.000   2.844  1.00 89.00           N  
ATOM   2341  CA  PRO A 299      -4.039  -8.086   2.684  1.00 89.00           C  
ATOM   2342  C   PRO A 299      -4.488  -9.383   3.340  1.00 89.00           C  
ATOM   2343  CB  PRO A 299      -2.785  -7.531   3.365  1.00 89.00           C  
ATOM   2344  O   PRO A 299      -4.039 -10.469   2.949  1.00 89.00           O  
ATOM   2345  CG  PRO A 299      -2.904  -6.047   3.242  1.00 89.00           C  
ATOM   2346  CD  PRO A 299      -4.355  -5.672   3.369  1.00 89.00           C  
ATOM   2347  N   HIS A 300      -5.348  -9.289   4.312  1.00 89.62           N  
ATOM   2348  CA  HIS A 300      -5.801 -10.453   5.059  1.00 89.62           C  
ATOM   2349  C   HIS A 300      -7.059 -11.047   4.434  1.00 89.62           C  
ATOM   2350  CB  HIS A 300      -6.066 -10.086   6.520  1.00 89.62           C  
ATOM   2351  O   HIS A 300      -7.469 -12.156   4.789  1.00 89.62           O  
ATOM   2352  CG  HIS A 300      -4.828  -9.734   7.285  1.00 89.62           C  
ATOM   2353  CD2 HIS A 300      -4.516  -8.641   8.016  1.00 89.62           C  
ATOM   2354  ND1 HIS A 300      -3.732 -10.570   7.348  1.00 89.62           N  
ATOM   2355  CE1 HIS A 300      -2.797 -10.000   8.086  1.00 89.62           C  
ATOM   2356  NE2 HIS A 300      -3.246  -8.828   8.500  1.00 89.62           N  
ATOM   2357  N   GLY A 301      -7.688 -10.336   3.480  1.00 90.81           N  
ATOM   2358  CA  GLY A 301      -8.875 -10.836   2.811  1.00 90.81           C  
ATOM   2359  C   GLY A 301      -9.938  -9.773   2.602  1.00 90.81           C  
ATOM   2360  O   GLY A 301      -9.812  -8.664   3.113  1.00 90.81           O  
ATOM   2361  N   ALA A 302     -10.992 -10.172   1.818  1.00 91.62           N  
ATOM   2362  CA  ALA A 302     -12.062  -9.234   1.479  1.00 91.62           C  
ATOM   2363  C   ALA A 302     -12.984  -9.000   2.676  1.00 91.62           C  
ATOM   2364  CB  ALA A 302     -12.867  -9.758   0.290  1.00 91.62           C  
ATOM   2365  O   ALA A 302     -13.281  -9.930   3.430  1.00 91.62           O  
ATOM   2366  N   LEU A 303     -13.344  -7.676   2.824  1.00 90.44           N  
ATOM   2367  CA  LEU A 303     -14.258  -7.281   3.891  1.00 90.44           C  
ATOM   2368  C   LEU A 303     -15.672  -7.070   3.346  1.00 90.44           C  
ATOM   2369  CB  LEU A 303     -13.773  -6.004   4.574  1.00 90.44           C  
ATOM   2370  O   LEU A 303     -15.852  -6.414   2.318  1.00 90.44           O  
ATOM   2371  CG  LEU A 303     -12.414  -6.086   5.270  1.00 90.44           C  
ATOM   2372  CD1 LEU A 303     -11.938  -4.695   5.676  1.00 90.44           C  
ATOM   2373  CD2 LEU A 303     -12.492  -7.008   6.484  1.00 90.44           C  
ATOM   2374  N   LYS A 304     -16.625  -7.773   3.928  1.00 85.69           N  
ATOM   2375  CA  LYS A 304     -18.031  -7.531   3.596  1.00 85.69           C  
ATOM   2376  C   LYS A 304     -18.766  -6.883   4.762  1.00 85.69           C  
ATOM   2377  CB  LYS A 304     -18.719  -8.836   3.197  1.00 85.69           C  
ATOM   2378  O   LYS A 304     -19.016  -7.531   5.781  1.00 85.69           O  
ATOM   2379  CG  LYS A 304     -20.109  -8.648   2.596  1.00 85.69           C  
ATOM   2380  CD  LYS A 304     -20.703  -9.969   2.146  1.00 85.69           C  
ATOM   2381  CE  LYS A 304     -22.109  -9.781   1.569  1.00 85.69           C  
ATOM   2382  NZ  LYS A 304     -22.688 -11.078   1.114  1.00 85.69           N  
ATOM   2383  N   SER A 305     -18.750  -5.551   4.762  1.00 80.81           N  
ATOM   2384  CA  SER A 305     -19.422  -4.941   5.902  1.00 80.81           C  
ATOM   2385  C   SER A 305     -20.062  -3.607   5.523  1.00 80.81           C  
ATOM   2386  CB  SER A 305     -18.453  -4.742   7.059  1.00 80.81           C  
ATOM   2387  O   SER A 305     -19.562  -2.910   4.637  1.00 80.81           O  
ATOM   2388  OG  SER A 305     -19.078  -4.086   8.148  1.00 80.81           O  
ATOM   2389  N   ASN A 306     -21.188  -3.314   6.098  1.00 79.81           N  
ATOM   2390  CA  ASN A 306     -21.828  -2.012   5.965  1.00 79.81           C  
ATOM   2391  C   ASN A 306     -21.484  -1.093   7.133  1.00 79.81           C  
ATOM   2392  CB  ASN A 306     -23.344  -2.170   5.848  1.00 79.81           C  
ATOM   2393  O   ASN A 306     -22.109  -0.040   7.305  1.00 79.81           O  
ATOM   2394  CG  ASN A 306     -23.766  -2.857   4.562  1.00 79.81           C  
ATOM   2395  ND2 ASN A 306     -24.891  -3.561   4.605  1.00 79.81           N  
ATOM   2396  OD1 ASN A 306     -23.078  -2.758   3.541  1.00 79.81           O  
ATOM   2397  N   LEU A 307     -20.547  -1.599   7.941  1.00 84.88           N  
ATOM   2398  CA  LEU A 307     -20.141  -0.825   9.109  1.00 84.88           C  
ATOM   2399  C   LEU A 307     -19.172   0.291   8.719  1.00 84.88           C  
ATOM   2400  CB  LEU A 307     -19.484  -1.734  10.156  1.00 84.88           C  
ATOM   2401  O   LEU A 307     -18.500   0.204   7.691  1.00 84.88           O  
ATOM   2402  CG  LEU A 307     -20.375  -2.826  10.758  1.00 84.88           C  
ATOM   2403  CD1 LEU A 307     -19.562  -3.762  11.633  1.00 84.88           C  
ATOM   2404  CD2 LEU A 307     -21.531  -2.209  11.555  1.00 84.88           C  
ATOM   2405  N   PRO A 308     -19.125   1.307   9.547  1.00 78.56           N  
ATOM   2406  CA  PRO A 308     -18.344   2.512   9.227  1.00 78.56           C  
ATOM   2407  C   PRO A 308     -16.859   2.350   9.508  1.00 78.56           C  
ATOM   2408  CB  PRO A 308     -18.969   3.576  10.141  1.00 78.56           C  
ATOM   2409  O   PRO A 308     -16.031   3.049   8.906  1.00 78.56           O  
ATOM   2410  CG  PRO A 308     -19.547   2.809  11.281  1.00 78.56           C  
ATOM   2411  CD  PRO A 308     -19.984   1.466  10.781  1.00 78.56           C  
ATOM   2412  N   PHE A 309     -16.531   1.328  10.453  1.00 87.56           N  
ATOM   2413  CA  PHE A 309     -15.125   1.163  10.812  1.00 87.56           C  
ATOM   2414  C   PHE A 309     -14.703  -0.295  10.688  1.00 87.56           C  
ATOM   2415  CB  PHE A 309     -14.875   1.663  12.234  1.00 87.56           C  
ATOM   2416  O   PHE A 309     -15.539  -1.198  10.758  1.00 87.56           O  
ATOM   2417  CG  PHE A 309     -15.297   3.090  12.469  1.00 87.56           C  
ATOM   2418  CD1 PHE A 309     -14.547   4.141  11.945  1.00 87.56           C  
ATOM   2419  CD2 PHE A 309     -16.438   3.379  13.195  1.00 87.56           C  
ATOM   2420  CE1 PHE A 309     -14.938   5.461  12.156  1.00 87.56           C  
ATOM   2421  CE2 PHE A 309     -16.828   4.695  13.406  1.00 87.56           C  
ATOM   2422  CZ  PHE A 309     -16.078   5.738  12.891  1.00 87.56           C  
ATOM   2423  N   GLN A 310     -13.398  -0.506  10.438  1.00 91.69           N  
ATOM   2424  CA  GLN A 310     -12.797  -1.838  10.438  1.00 91.69           C  
ATOM   2425  C   GLN A 310     -11.461  -1.841  11.180  1.00 91.69           C  
ATOM   2426  CB  GLN A 310     -12.609  -2.340   9.008  1.00 91.69           C  
ATOM   2427  O   GLN A 310     -10.805  -0.803  11.289  1.00 91.69           O  
ATOM   2428  CG  GLN A 310     -11.594  -1.541   8.203  1.00 91.69           C  
ATOM   2429  CD  GLN A 310     -10.172  -2.061   8.367  1.00 91.69           C  
ATOM   2430  NE2 GLN A 310      -9.195  -1.207   8.094  1.00 91.69           N  
ATOM   2431  OE1 GLN A 310      -9.961  -3.217   8.742  1.00 91.69           O  
ATOM   2432  N   ASN A 311     -11.164  -3.012  11.789  1.00 91.31           N  
ATOM   2433  CA  ASN A 311      -9.906  -3.166  12.508  1.00 91.31           C  
ATOM   2434  C   ASN A 311      -9.086  -4.332  11.961  1.00 91.31           C  
ATOM   2435  CB  ASN A 311     -10.156  -3.355  14.008  1.00 91.31           C  
ATOM   2436  O   ASN A 311      -8.297  -4.941  12.688  1.00 91.31           O  
ATOM   2437  CG  ASN A 311     -10.766  -4.707  14.328  1.00 91.31           C  
ATOM   2438  ND2 ASN A 311     -10.672  -5.109  15.594  1.00 91.31           N  
ATOM   2439  OD1 ASN A 311     -11.305  -5.387  13.453  1.00 91.31           O  
ATOM   2440  N   VAL A 312      -9.273  -4.676  10.688  1.00 89.69           N  
ATOM   2441  CA  VAL A 312      -8.625  -5.809  10.031  1.00 89.69           C  
ATOM   2442  C   VAL A 312      -7.227  -5.402   9.570  1.00 89.69           C  
ATOM   2443  CB  VAL A 312      -9.453  -6.328   8.836  1.00 89.69           C  
ATOM   2444  O   VAL A 312      -6.238  -6.066   9.891  1.00 89.69           O  
ATOM   2445  CG1 VAL A 312      -8.703  -7.441   8.102  1.00 89.69           C  
ATOM   2446  CG2 VAL A 312     -10.820  -6.820   9.312  1.00 89.69           C  
ATOM   2447  N   HIS A 313      -7.102  -4.332   8.742  1.00 88.56           N  
ATOM   2448  CA  HIS A 313      -5.797  -3.865   8.289  1.00 88.56           C  
ATOM   2449  C   HIS A 313      -5.844  -2.393   7.895  1.00 88.56           C  
ATOM   2450  CB  HIS A 313      -5.309  -4.707   7.102  1.00 88.56           C  
ATOM   2451  O   HIS A 313      -6.828  -1.934   7.309  1.00 88.56           O  
ATOM   2452  CG  HIS A 313      -3.846  -4.570   6.832  1.00 88.56           C  
ATOM   2453  CD2 HIS A 313      -2.807  -5.387   7.137  1.00 88.56           C  
ATOM   2454  ND1 HIS A 313      -3.307  -3.486   6.176  1.00 88.56           N  
ATOM   2455  CE1 HIS A 313      -1.996  -3.641   6.082  1.00 88.56           C  
ATOM   2456  NE2 HIS A 313      -1.667  -4.785   6.660  1.00 88.56           N  
ATOM   2457  N   PRO A 314      -4.801  -1.623   8.188  1.00 84.31           N  
ATOM   2458  CA  PRO A 314      -4.758  -0.195   7.859  1.00 84.31           C  
ATOM   2459  C   PRO A 314      -4.656   0.068   6.359  1.00 84.31           C  
ATOM   2460  CB  PRO A 314      -3.502   0.293   8.586  1.00 84.31           C  
ATOM   2461  O   PRO A 314      -5.059   1.134   5.887  1.00 84.31           O  
ATOM   2462  CG  PRO A 314      -2.707  -0.945   8.844  1.00 84.31           C  
ATOM   2463  CD  PRO A 314      -3.652  -2.105   8.961  1.00 84.31           C  
ATOM   2464  N   ILE A 315      -4.047  -0.888   5.641  1.00 84.31           N  
ATOM   2465  CA  ILE A 315      -3.936  -0.745   4.191  1.00 84.31           C  
ATOM   2466  C   ILE A 315      -5.113  -1.438   3.514  1.00 84.31           C  
ATOM   2467  CB  ILE A 315      -2.602  -1.320   3.666  1.00 84.31           C  
ATOM   2468  O   ILE A 315      -5.262  -2.658   3.602  1.00 84.31           O  
ATOM   2469  CG1 ILE A 315      -1.415  -0.610   4.328  1.00 84.31           C  
ATOM   2470  CG2 ILE A 315      -2.527  -1.206   2.141  1.00 84.31           C  
ATOM   2471  CD1 ILE A 315      -0.060  -1.206   3.973  1.00 84.31           C  
ATOM   2472  N   THR A 316      -5.992  -0.624   2.861  1.00 87.06           N  
ATOM   2473  CA  THR A 316      -7.180  -1.159   2.209  1.00 87.06           C  
ATOM   2474  C   THR A 316      -7.297  -0.634   0.781  1.00 87.06           C  
ATOM   2475  CB  THR A 316      -8.453  -0.806   2.994  1.00 87.06           C  
ATOM   2476  O   THR A 316      -6.816   0.460   0.476  1.00 87.06           O  
ATOM   2477  CG2 THR A 316      -8.398  -1.350   4.418  1.00 87.06           C  
ATOM   2478  OG1 THR A 316      -8.602   0.619   3.045  1.00 87.06           O  
ATOM   2479  N   ILE A 317      -7.848  -1.406  -0.149  1.00 86.06           N  
ATOM   2480  CA  ILE A 317      -8.070  -1.007  -1.535  1.00 86.06           C  
ATOM   2481  C   ILE A 317      -9.555  -1.145  -1.880  1.00 86.06           C  
ATOM   2482  CB  ILE A 317      -7.215  -1.845  -2.510  1.00 86.06           C  
ATOM   2483  O   ILE A 317     -10.164  -2.178  -1.603  1.00 86.06           O  
ATOM   2484  CG1 ILE A 317      -5.727  -1.692  -2.176  1.00 86.06           C  
ATOM   2485  CG2 ILE A 317      -7.492  -1.441  -3.959  1.00 86.06           C  
ATOM   2486  CD1 ILE A 317      -4.816  -2.633  -2.957  1.00 86.06           C  
ATOM   2487  N   GLY A 318     -10.164  -0.102  -2.455  1.00 85.94           N  
ATOM   2488  CA  GLY A 318     -11.578  -0.110  -2.793  1.00 85.94           C  
ATOM   2489  C   GLY A 318     -12.430   0.659  -1.803  1.00 85.94           C  
ATOM   2490  O   GLY A 318     -11.938   1.540  -1.099  1.00 85.94           O  
ATOM   2491  N   GLU A 319     -13.680   0.383  -1.715  1.00 86.88           N  
ATOM   2492  CA  GLU A 319     -14.617   1.021  -0.795  1.00 86.88           C  
ATOM   2493  C   GLU A 319     -14.648   0.303   0.550  1.00 86.88           C  
ATOM   2494  CB  GLU A 319     -16.016   1.062  -1.400  1.00 86.88           C  
ATOM   2495  O   GLU A 319     -15.469  -0.592   0.765  1.00 86.88           O  
ATOM   2496  CG  GLU A 319     -16.125   1.882  -2.678  1.00 86.88           C  
ATOM   2497  CD  GLU A 319     -17.516   1.917  -3.264  1.00 86.88           C  
ATOM   2498  OE1 GLU A 319     -17.719   2.514  -4.348  1.00 86.88           O  
ATOM   2499  OE2 GLU A 319     -18.438   1.345  -2.633  1.00 86.88           O  
ATOM   2500  N   CYS A 320     -13.656   0.650   1.439  1.00 87.00           N  
ATOM   2501  CA  CYS A 320     -13.508  -0.034   2.721  1.00 87.00           C  
ATOM   2502  C   CYS A 320     -13.859   0.896   3.877  1.00 87.00           C  
ATOM   2503  CB  CYS A 320     -12.086  -0.566   2.889  1.00 87.00           C  
ATOM   2504  O   CYS A 320     -13.625   2.104   3.799  1.00 87.00           O  
ATOM   2505  SG  CYS A 320     -11.570  -1.691   1.575  1.00 87.00           S  
ATOM   2506  N   PRO A 321     -14.555   0.255   4.949  1.00 86.06           N  
ATOM   2507  CA  PRO A 321     -14.711   1.032   6.180  1.00 86.06           C  
ATOM   2508  C   PRO A 321     -13.383   1.563   6.719  1.00 86.06           C  
ATOM   2509  CB  PRO A 321     -15.336   0.028   7.156  1.00 86.06           C  
ATOM   2510  O   PRO A 321     -12.328   0.990   6.441  1.00 86.06           O  
ATOM   2511  CG  PRO A 321     -15.914  -1.039   6.285  1.00 86.06           C  
ATOM   2512  CD  PRO A 321     -15.086  -1.138   5.035  1.00 86.06           C  
ATOM   2513  N   LYS A 322     -13.414   2.648   7.441  1.00 83.75           N  
ATOM   2514  CA  LYS A 322     -12.203   3.303   7.926  1.00 83.75           C  
ATOM   2515  C   LYS A 322     -11.531   2.482   9.023  1.00 83.75           C  
ATOM   2516  CB  LYS A 322     -12.516   4.707   8.438  1.00 83.75           C  
ATOM   2517  O   LYS A 322     -12.211   1.957   9.914  1.00 83.75           O  
ATOM   2518  CG  LYS A 322     -12.961   5.680   7.352  1.00 83.75           C  
ATOM   2519  CD  LYS A 322     -11.812   6.043   6.422  1.00 83.75           C  
ATOM   2520  CE  LYS A 322     -12.234   7.082   5.391  1.00 83.75           C  
ATOM   2521  NZ  LYS A 322     -11.125   7.402   4.441  1.00 83.75           N  
ATOM   2522  N   TYR A 323     -10.242   2.420   8.922  1.00 85.56           N  
ATOM   2523  CA  TYR A 323      -9.477   1.631   9.883  1.00 85.56           C  
ATOM   2524  C   TYR A 323      -9.352   2.363  11.211  1.00 85.56           C  
ATOM   2525  CB  TYR A 323      -8.078   1.312   9.328  1.00 85.56           C  
ATOM   2526  O   TYR A 323      -9.047   3.559  11.242  1.00 85.56           O  
ATOM   2527  CG  TYR A 323      -7.203   0.556  10.289  1.00 85.56           C  
ATOM   2528  CD1 TYR A 323      -6.258   1.221  11.078  1.00 85.56           C  
ATOM   2529  CD2 TYR A 323      -7.309  -0.824  10.422  1.00 85.56           C  
ATOM   2530  CE1 TYR A 323      -5.445   0.528  11.961  1.00 85.56           C  
ATOM   2531  CE2 TYR A 323      -6.500  -1.527  11.312  1.00 85.56           C  
ATOM   2532  OH  TYR A 323      -4.770  -1.535  12.953  1.00 85.56           O  
ATOM   2533  CZ  TYR A 323      -5.574  -0.844  12.078  1.00 85.56           C  
ATOM   2534  N   VAL A 324      -9.562   1.696  12.336  1.00 87.31           N  
ATOM   2535  CA  VAL A 324      -9.359   2.184  13.695  1.00 87.31           C  
ATOM   2536  C   VAL A 324      -8.609   1.133  14.516  1.00 87.31           C  
ATOM   2537  CB  VAL A 324     -10.695   2.537  14.383  1.00 87.31           C  
ATOM   2538  O   VAL A 324      -8.930  -0.056  14.453  1.00 87.31           O  
ATOM   2539  CG1 VAL A 324     -10.453   3.096  15.781  1.00 87.31           C  
ATOM   2540  CG2 VAL A 324     -11.484   3.533  13.531  1.00 87.31           C  
ATOM   2541  N   LYS A 325      -7.613   1.583  15.148  1.00 86.75           N  
ATOM   2542  CA  LYS A 325      -6.785   0.688  15.945  1.00 86.75           C  
ATOM   2543  C   LYS A 325      -7.430   0.404  17.297  1.00 86.75           C  
ATOM   2544  CB  LYS A 325      -5.391   1.284  16.141  1.00 86.75           C  
ATOM   2545  O   LYS A 325      -6.910   0.814  18.344  1.00 86.75           O  
ATOM   2546  CG  LYS A 325      -4.363   0.294  16.672  1.00 86.75           C  
ATOM   2547  CD  LYS A 325      -2.973   0.913  16.750  1.00 86.75           C  
ATOM   2548  CE  LYS A 325      -1.934  -0.095  17.219  1.00 86.75           C  
ATOM   2549  NZ  LYS A 325      -0.573   0.513  17.312  1.00 86.75           N  
ATOM   2550  N   SER A 326      -8.688   0.001  17.312  1.00 86.38           N  
ATOM   2551  CA  SER A 326      -9.477  -0.366  18.469  1.00 86.38           C  
ATOM   2552  C   SER A 326     -10.055  -1.770  18.328  1.00 86.38           C  
ATOM   2553  CB  SER A 326     -10.609   0.641  18.688  1.00 86.38           C  
ATOM   2554  O   SER A 326     -10.281  -2.244  17.219  1.00 86.38           O  
ATOM   2555  OG  SER A 326     -11.281   0.391  19.922  1.00 86.38           O  
ATOM   2556  N   THR A 327     -10.148  -2.422  19.484  1.00 84.75           N  
ATOM   2557  CA  THR A 327     -10.641  -3.795  19.469  1.00 84.75           C  
ATOM   2558  C   THR A 327     -12.164  -3.824  19.484  1.00 84.75           C  
ATOM   2559  CB  THR A 327     -10.094  -4.586  20.672  1.00 84.75           C  
ATOM   2560  O   THR A 327     -12.773  -4.770  18.984  1.00 84.75           O  
ATOM   2561  CG2 THR A 327      -8.586  -4.766  20.578  1.00 84.75           C  
ATOM   2562  OG1 THR A 327     -10.406  -3.883  21.891  1.00 84.75           O  
ATOM   2563  N   GLN A 328     -12.703  -2.697  19.984  1.00 85.25           N  
ATOM   2564  CA  GLN A 328     -14.156  -2.598  20.031  1.00 85.25           C  
ATOM   2565  C   GLN A 328     -14.602  -1.140  20.047  1.00 85.25           C  
ATOM   2566  CB  GLN A 328     -14.703  -3.330  21.250  1.00 85.25           C  
ATOM   2567  O   GLN A 328     -13.969  -0.295  20.672  1.00 85.25           O  
ATOM   2568  CG  GLN A 328     -14.180  -2.789  22.578  1.00 85.25           C  
ATOM   2569  CD  GLN A 328     -14.609  -3.627  23.766  1.00 85.25           C  
ATOM   2570  NE2 GLN A 328     -14.070  -3.316  24.938  1.00 85.25           N  
ATOM   2571  OE1 GLN A 328     -15.422  -4.547  23.641  1.00 85.25           O  
ATOM   2572  N   LEU A 329     -15.602  -0.837  19.281  1.00 86.06           N  
ATOM   2573  CA  LEU A 329     -16.297   0.445  19.281  1.00 86.06           C  
ATOM   2574  C   LEU A 329     -17.797   0.245  19.422  1.00 86.06           C  
ATOM   2575  CB  LEU A 329     -15.992   1.226  18.000  1.00 86.06           C  
ATOM   2576  O   LEU A 329     -18.516   0.195  18.422  1.00 86.06           O  
ATOM   2577  CG  LEU A 329     -14.562   1.756  17.859  1.00 86.06           C  
ATOM   2578  CD1 LEU A 329     -14.375   2.402  16.484  1.00 86.06           C  
ATOM   2579  CD2 LEU A 329     -14.250   2.748  18.969  1.00 86.06           C  
ATOM   2580  N   ARG A 330     -18.234   0.163  20.719  1.00 87.06           N  
ATOM   2581  CA  ARG A 330     -19.641  -0.174  20.984  1.00 87.06           C  
ATOM   2582  C   ARG A 330     -20.484   1.085  21.172  1.00 87.06           C  
ATOM   2583  CB  ARG A 330     -19.734  -1.057  22.234  1.00 87.06           C  
ATOM   2584  O   ARG A 330     -20.094   1.990  21.906  1.00 87.06           O  
ATOM   2585  CG  ARG A 330     -19.203  -2.467  22.031  1.00 87.06           C  
ATOM   2586  CD  ARG A 330     -19.609  -3.385  23.188  1.00 87.06           C  
ATOM   2587  NE  ARG A 330     -19.172  -4.758  22.953  1.00 87.06           N  
ATOM   2588  NH1 ARG A 330     -20.609  -5.699  24.484  1.00 87.06           N  
ATOM   2589  NH2 ARG A 330     -19.172  -7.027  23.297  1.00 87.06           N  
ATOM   2590  CZ  ARG A 330     -19.656  -5.824  23.578  1.00 87.06           C  
ATOM   2591  N   MET A 331     -21.484   1.078  20.484  1.00 79.56           N  
ATOM   2592  CA  MET A 331     -22.438   2.182  20.594  1.00 79.56           C  
ATOM   2593  C   MET A 331     -23.734   1.723  21.266  1.00 79.56           C  
ATOM   2594  CB  MET A 331     -22.734   2.771  19.219  1.00 79.56           C  
ATOM   2595  O   MET A 331     -24.281   0.679  20.906  1.00 79.56           O  
ATOM   2596  CG  MET A 331     -23.641   3.994  19.266  1.00 79.56           C  
ATOM   2597  SD  MET A 331     -24.016   4.648  17.578  1.00 79.56           S  
ATOM   2598  CE  MET A 331     -22.438   5.469  17.203  1.00 79.56           C  
ATOM   2599  N   ALA A 332     -24.094   2.482  22.250  1.00 74.62           N  
ATOM   2600  CA  ALA A 332     -25.328   2.152  22.969  1.00 74.62           C  
ATOM   2601  C   ALA A 332     -26.547   2.451  22.125  1.00 74.62           C  
ATOM   2602  CB  ALA A 332     -25.391   2.922  24.297  1.00 74.62           C  
ATOM   2603  O   ALA A 332     -26.672   3.543  21.562  1.00 74.62           O  
ATOM   2604  N   THR A 333     -27.359   1.473  21.844  1.00 66.50           N  
ATOM   2605  CA  THR A 333     -28.609   1.644  21.109  1.00 66.50           C  
ATOM   2606  C   THR A 333     -29.812   1.477  22.047  1.00 66.50           C  
ATOM   2607  CB  THR A 333     -28.719   0.642  19.953  1.00 66.50           C  
ATOM   2608  O   THR A 333     -30.953   1.647  21.625  1.00 66.50           O  
ATOM   2609  CG2 THR A 333     -27.625   0.875  18.922  1.00 66.50           C  
ATOM   2610  OG1 THR A 333     -28.609  -0.692  20.453  1.00 66.50           O  
ATOM   2611  N   GLY A 334     -29.438   1.212  23.297  1.00 61.41           N  
ATOM   2612  CA  GLY A 334     -30.422   1.021  24.344  1.00 61.41           C  
ATOM   2613  C   GLY A 334     -30.156   1.854  25.578  1.00 61.41           C  
ATOM   2614  O   GLY A 334     -29.312   2.756  25.547  1.00 61.41           O  
ATOM   2615  N   LEU A 335     -30.922   1.666  26.719  1.00 65.12           N  
ATOM   2616  CA  LEU A 335     -30.812   2.457  27.938  1.00 65.12           C  
ATOM   2617  C   LEU A 335     -29.844   1.814  28.906  1.00 65.12           C  
ATOM   2618  CB  LEU A 335     -32.188   2.613  28.594  1.00 65.12           C  
ATOM   2619  O   LEU A 335     -29.406   0.675  28.719  1.00 65.12           O  
ATOM   2620  CG  LEU A 335     -33.281   3.209  27.719  1.00 65.12           C  
ATOM   2621  CD1 LEU A 335     -34.656   2.961  28.344  1.00 65.12           C  
ATOM   2622  CD2 LEU A 335     -33.062   4.699  27.500  1.00 65.12           C  
ATOM   2623  N   ARG A 336     -29.547   2.529  29.891  1.00 68.44           N  
ATOM   2624  CA  ARG A 336     -28.750   1.989  30.984  1.00 68.44           C  
ATOM   2625  C   ARG A 336     -29.469   0.840  31.672  1.00 68.44           C  
ATOM   2626  CB  ARG A 336     -28.406   3.086  32.000  1.00 68.44           C  
ATOM   2627  O   ARG A 336     -30.672   0.914  31.906  1.00 68.44           O  
ATOM   2628  CG  ARG A 336     -27.312   4.035  31.547  1.00 68.44           C  
ATOM   2629  CD  ARG A 336     -26.938   5.031  32.625  1.00 68.44           C  
ATOM   2630  NE  ARG A 336     -25.875   5.926  32.188  1.00 68.44           N  
ATOM   2631  NH1 ARG A 336     -25.719   7.059  34.219  1.00 68.44           N  
ATOM   2632  NH2 ARG A 336     -24.359   7.629  32.469  1.00 68.44           N  
ATOM   2633  CZ  ARG A 336     -25.312   6.871  32.969  1.00 68.44           C  
ATOM   2634  N   ASN A 337     -28.766  -0.283  31.844  1.00 65.06           N  
ATOM   2635  CA  ASN A 337     -29.344  -1.484  32.438  1.00 65.06           C  
ATOM   2636  C   ASN A 337     -29.172  -1.482  33.969  1.00 65.06           C  
ATOM   2637  CB  ASN A 337     -28.703  -2.738  31.844  1.00 65.06           C  
ATOM   2638  O   ASN A 337     -28.078  -1.184  34.469  1.00 65.06           O  
ATOM   2639  CG  ASN A 337     -29.438  -4.008  32.219  1.00 65.06           C  
ATOM   2640  ND2 ASN A 337     -28.781  -5.148  32.094  1.00 65.06           N  
ATOM   2641  OD1 ASN A 337     -30.594  -3.965  32.656  1.00 65.06           O  
ATOM   2642  N   ILE A 338     -30.234  -1.667  34.781  1.00 57.56           N  
ATOM   2643  CA  ILE A 338     -30.188  -1.885  36.219  1.00 57.56           C  
ATOM   2644  C   ILE A 338     -30.516  -3.344  36.531  1.00 57.56           C  
ATOM   2645  CB  ILE A 338     -31.172  -0.946  36.969  1.00 57.56           C  
ATOM   2646  O   ILE A 338     -31.547  -3.859  36.125  1.00 57.56           O  
ATOM   2647  CG1 ILE A 338     -30.875   0.517  36.625  1.00 57.56           C  
ATOM   2648  CG2 ILE A 338     -31.094  -1.170  38.500  1.00 57.56           C  
ATOM   2649  CD1 ILE A 338     -31.969   1.489  37.062  1.00 57.56           C  
ATOM   2650  N   PRO A 339     -29.516  -4.160  37.031  1.00 44.84           N  
ATOM   2651  CA  PRO A 339     -29.734  -5.594  37.219  1.00 44.84           C  
ATOM   2652  C   PRO A 339     -30.938  -5.887  38.125  1.00 44.84           C  
ATOM   2653  CB  PRO A 339     -28.438  -6.066  37.875  1.00 44.84           C  
ATOM   2654  O   PRO A 339     -31.094  -5.254  39.156  1.00 44.84           O  
ATOM   2655  CG  PRO A 339     -27.609  -4.832  38.031  1.00 44.84           C  
ATOM   2656  CD  PRO A 339     -28.422  -3.654  37.562  1.00 44.84           C  
ATOM   2657  N   SER A 340     -32.188  -6.359  37.719  1.00 39.31           N  
ATOM   2658  CA  SER A 340     -33.281  -6.898  38.531  1.00 39.31           C  
ATOM   2659  C   SER A 340     -33.281  -8.422  38.469  1.00 39.31           C  
ATOM   2660  CB  SER A 340     -34.625  -6.352  38.062  1.00 39.31           C  
ATOM   2661  O   SER A 340     -32.906  -9.023  37.469  1.00 39.31           O  
ATOM   2662  OG  SER A 340     -35.094  -7.055  36.906  1.00 39.31           O  
ATOM   2663  N   ILE A 341     -33.281  -9.188  39.625  1.00 31.83           N  
ATOM   2664  CA  ILE A 341     -33.406 -10.570  40.062  1.00 31.83           C  
ATOM   2665  C   ILE A 341     -34.812 -11.070  39.812  1.00 31.83           C  
ATOM   2666  CB  ILE A 341     -33.031 -10.711  41.562  1.00 31.83           C  
ATOM   2667  O   ILE A 341     -35.094 -12.266  39.969  1.00 31.83           O  
ATOM   2668  CG1 ILE A 341     -31.625 -10.164  41.812  1.00 31.83           C  
ATOM   2669  CG2 ILE A 341     -33.125 -12.180  42.000  1.00 31.83           C  
ATOM   2670  CD1 ILE A 341     -31.281 -10.008  43.281  1.00 31.83           C  
ATOM   2671  N   GLN A 342     -35.531 -10.703  38.562  1.00 28.77           N  
ATOM   2672  CA  GLN A 342     -36.719 -11.516  38.312  1.00 28.77           C  
ATOM   2673  C   GLN A 342     -37.094 -11.531  36.844  1.00 28.77           C  
ATOM   2674  CB  GLN A 342     -37.906 -10.992  39.156  1.00 28.77           C  
ATOM   2675  O   GLN A 342     -37.062 -10.492  36.188  1.00 28.77           O  
ATOM   2676  CG  GLN A 342     -38.094 -11.695  40.469  1.00 28.77           C  
ATOM   2677  CD  GLN A 342     -39.281 -11.164  41.281  1.00 28.77           C  
ATOM   2678  NE2 GLN A 342     -39.344 -11.523  42.531  1.00 28.77           N  
ATOM   2679  OE1 GLN A 342     -40.125 -10.438  40.719  1.00 28.77           O  
ATOM   2680  N   SER A 343     -36.938 -12.719  36.125  1.00 27.86           N  
ATOM   2681  CA  SER A 343     -37.219 -13.305  34.812  1.00 27.86           C  
ATOM   2682  C   SER A 343     -38.656 -13.070  34.375  1.00 27.86           C  
ATOM   2683  CB  SER A 343     -36.906 -14.805  34.812  1.00 27.86           C  
ATOM   2684  O   SER A 343     -39.562 -13.250  35.188  1.00 27.86           O  
ATOM   2685  OG  SER A 343     -37.844 -15.500  35.625  1.00 27.86           O  
ATOM   2686  N   ARG A 344     -39.031 -11.938  33.656  1.00 31.36           N  
ATOM   2687  CA  ARG A 344     -40.000 -12.320  32.625  1.00 31.36           C  
ATOM   2688  C   ARG A 344     -40.844 -11.125  32.188  1.00 31.36           C  
ATOM   2689  CB  ARG A 344     -40.906 -13.445  33.125  1.00 31.36           C  
ATOM   2690  O   ARG A 344     -41.281 -10.328  33.031  1.00 31.36           O  
ATOM   2691  CG  ARG A 344     -40.188 -14.766  33.344  1.00 31.36           C  
ATOM   2692  CD  ARG A 344     -41.156 -15.914  33.562  1.00 31.36           C  
ATOM   2693  NE  ARG A 344     -40.531 -17.219  33.312  1.00 31.36           N  
ATOM   2694  NH1 ARG A 344     -41.875 -18.359  34.812  1.00 31.36           N  
ATOM   2695  NH2 ARG A 344     -40.250 -19.469  33.656  1.00 31.36           N  
ATOM   2696  CZ  ARG A 344     -40.875 -18.344  33.938  1.00 31.36           C  
ATOM   2697  N   GLY A 345     -41.188 -10.898  30.609  1.00 30.38           N  
ATOM   2698  CA  GLY A 345     -42.062 -11.227  29.484  1.00 30.38           C  
ATOM   2699  C   GLY A 345     -42.094 -10.148  28.422  1.00 30.38           C  
ATOM   2700  O   GLY A 345     -42.344  -8.977  28.719  1.00 30.38           O  
ATOM   2701  N   LEU A 346     -41.219 -10.070  27.391  1.00 36.31           N  
ATOM   2702  CA  LEU A 346     -41.000  -9.938  25.953  1.00 36.31           C  
ATOM   2703  C   LEU A 346     -42.281  -9.578  25.234  1.00 36.31           C  
ATOM   2704  CB  LEU A 346     -40.406 -11.234  25.375  1.00 36.31           C  
ATOM   2705  O   LEU A 346     -42.250  -8.984  24.156  1.00 36.31           O  
ATOM   2706  CG  LEU A 346     -39.875 -11.156  23.938  1.00 36.31           C  
ATOM   2707  CD1 LEU A 346     -38.562 -10.406  23.906  1.00 36.31           C  
ATOM   2708  CD2 LEU A 346     -39.719 -12.562  23.359  1.00 36.31           C  
ATOM   2709  N   PHE A 347     -43.531  -9.117  26.078  1.00 30.17           N  
ATOM   2710  CA  PHE A 347     -44.750  -9.008  25.297  1.00 30.17           C  
ATOM   2711  C   PHE A 347     -45.594  -7.832  25.766  1.00 30.17           C  
ATOM   2712  CB  PHE A 347     -45.562 -10.305  25.375  1.00 30.17           C  
ATOM   2713  O   PHE A 347     -46.656  -7.531  25.172  1.00 30.17           O  
ATOM   2714  CG  PHE A 347     -45.031 -11.414  24.500  1.00 30.17           C  
ATOM   2715  CD1 PHE A 347     -45.312 -11.445  23.141  1.00 30.17           C  
ATOM   2716  CD2 PHE A 347     -44.250 -12.414  25.047  1.00 30.17           C  
ATOM   2717  CE1 PHE A 347     -44.812 -12.469  22.344  1.00 30.17           C  
ATOM   2718  CE2 PHE A 347     -43.750 -13.438  24.250  1.00 30.17           C  
ATOM   2719  CZ  PHE A 347     -44.031 -13.469  22.891  1.00 30.17           C  
ATOM   2720  N   GLY A 348     -45.219  -6.707  26.359  1.00 32.19           N  
ATOM   2721  CA  GLY A 348     -45.844  -5.516  26.922  1.00 32.19           C  
ATOM   2722  C   GLY A 348     -45.469  -4.246  26.172  1.00 32.19           C  
ATOM   2723  O   GLY A 348     -46.250  -3.295  26.125  1.00 32.19           O  
ATOM   2724  N   ALA A 349     -44.531  -4.172  25.156  1.00 32.31           N  
ATOM   2725  CA  ALA A 349     -44.094  -3.191  24.172  1.00 32.31           C  
ATOM   2726  C   ALA A 349     -44.906  -3.307  22.875  1.00 32.31           C  
ATOM   2727  CB  ALA A 349     -42.594  -3.369  23.875  1.00 32.31           C  
ATOM   2728  O   ALA A 349     -45.156  -2.301  22.219  1.00 32.31           O  
ATOM   2729  N   ILE A 350     -45.781  -4.227  22.781  1.00 32.84           N  
ATOM   2730  CA  ILE A 350     -46.531  -4.664  21.609  1.00 32.84           C  
ATOM   2731  C   ILE A 350     -48.000  -4.262  21.750  1.00 32.84           C  
ATOM   2732  CB  ILE A 350     -46.406  -6.191  21.391  1.00 32.84           C  
ATOM   2733  O   ILE A 350     -48.625  -3.789  20.797  1.00 32.84           O  
ATOM   2734  CG1 ILE A 350     -44.969  -6.578  21.125  1.00 32.84           C  
ATOM   2735  CG2 ILE A 350     -47.344  -6.652  20.266  1.00 32.84           C  
ATOM   2736  CD1 ILE A 350     -44.719  -8.078  21.031  1.00 32.84           C  
ATOM   2737  N   ALA A 351     -48.594  -3.387  22.672  1.00 28.48           N  
ATOM   2738  CA  ALA A 351     -50.000  -2.945  22.828  1.00 28.48           C  
ATOM   2739  C   ALA A 351     -50.062  -1.438  23.047  1.00 28.48           C  
ATOM   2740  CB  ALA A 351     -50.656  -3.688  23.969  1.00 28.48           C  
ATOM   2741  O   ALA A 351     -51.000  -0.781  22.594  1.00 28.48           O  
ATOM   2742  N   GLY A 352     -49.156  -0.596  23.234  1.00 32.50           N  
ATOM   2743  CA  GLY A 352     -49.031   0.825  23.516  1.00 32.50           C  
ATOM   2744  C   GLY A 352     -48.750   1.658  22.281  1.00 32.50           C  
ATOM   2745  O   GLY A 352     -49.188   2.797  22.172  1.00 32.50           O  
ATOM   2746  N   PHE A 353     -48.375   1.217  21.156  1.00 31.56           N  
ATOM   2747  CA  PHE A 353     -48.094   1.814  19.859  1.00 31.56           C  
ATOM   2748  C   PHE A 353     -49.312   1.699  18.953  1.00 31.56           C  
ATOM   2749  CB  PHE A 353     -46.875   1.149  19.188  1.00 31.56           C  
ATOM   2750  O   PHE A 353     -49.625   2.623  18.188  1.00 31.56           O  
ATOM   2751  CG  PHE A 353     -46.406   1.866  17.953  1.00 31.56           C  
ATOM   2752  CD1 PHE A 353     -46.688   1.382  16.688  1.00 31.56           C  
ATOM   2753  CD2 PHE A 353     -45.656   3.023  18.078  1.00 31.56           C  
ATOM   2754  CE1 PHE A 353     -46.250   2.043  15.555  1.00 31.56           C  
ATOM   2755  CE2 PHE A 353     -45.188   3.689  16.938  1.00 31.56           C  
ATOM   2756  CZ  PHE A 353     -45.500   3.197  15.680  1.00 31.56           C  
ATOM   2757  N   ILE A 354     -50.219   1.048  19.234  1.00 30.88           N  
ATOM   2758  CA  ILE A 354     -51.438   0.916  18.453  1.00 30.88           C  
ATOM   2759  C   ILE A 354     -52.500   1.857  19.000  1.00 30.88           C  
ATOM   2760  CB  ILE A 354     -51.969  -0.540  18.453  1.00 30.88           C  
ATOM   2761  O   ILE A 354     -53.250   2.473  18.234  1.00 30.88           O  
ATOM   2762  CG1 ILE A 354     -50.938  -1.468  17.781  1.00 30.88           C  
ATOM   2763  CG2 ILE A 354     -53.312  -0.629  17.750  1.00 30.88           C  
ATOM   2764  CD1 ILE A 354     -51.344  -2.934  17.766  1.00 30.88           C  
ATOM   2765  N   GLU A 355     -52.375   2.615  20.078  1.00 30.02           N  
ATOM   2766  CA  GLU A 355     -53.469   3.373  20.688  1.00 30.02           C  
ATOM   2767  C   GLU A 355     -53.062   4.824  20.938  1.00 30.02           C  
ATOM   2768  CB  GLU A 355     -53.906   2.721  22.000  1.00 30.02           C  
ATOM   2769  O   GLU A 355     -53.875   5.730  20.859  1.00 30.02           O  
ATOM   2770  CG  GLU A 355     -54.938   1.619  21.812  1.00 30.02           C  
ATOM   2771  CD  GLU A 355     -55.312   0.919  23.109  1.00 30.02           C  
ATOM   2772  OE1 GLU A 355     -56.094  -0.059  23.062  1.00 30.02           O  
ATOM   2773  OE2 GLU A 355     -54.844   1.354  24.172  1.00 30.02           O  
ATOM   2774  N   GLY A 356     -51.625   5.301  20.406  1.00 30.77           N  
ATOM   2775  CA  GLY A 356     -51.469   6.676  20.844  1.00 30.77           C  
ATOM   2776  C   GLY A 356     -50.281   7.367  20.188  1.00 30.77           C  
ATOM   2777  O   GLY A 356     -49.938   8.484  20.562  1.00 30.77           O  
ATOM   2778  N   GLY A 357     -49.781   6.875  18.906  1.00 32.34           N  
ATOM   2779  CA  GLY A 357     -48.719   7.547  18.188  1.00 32.34           C  
ATOM   2780  C   GLY A 357     -47.500   7.875  19.078  1.00 32.34           C  
ATOM   2781  O   GLY A 357     -47.281   7.191  20.062  1.00 32.34           O  
ATOM   2782  N   TRP A 358     -46.406   8.875  18.844  1.00 33.84           N  
ATOM   2783  CA  TRP A 358     -45.125   9.305  19.438  1.00 33.84           C  
ATOM   2784  C   TRP A 358     -45.219   9.344  20.969  1.00 33.84           C  
ATOM   2785  CB  TRP A 358     -44.719  10.680  18.906  1.00 33.84           C  
ATOM   2786  O   TRP A 358     -44.281   8.977  21.656  1.00 33.84           O  
ATOM   2787  CG  TRP A 358     -43.844  10.633  17.688  1.00 33.84           C  
ATOM   2788  CD1 TRP A 358     -44.250  10.812  16.391  1.00 33.84           C  
ATOM   2789  CD2 TRP A 358     -42.438  10.375  17.641  1.00 33.84           C  
ATOM   2790  CE2 TRP A 358     -42.062  10.414  16.297  1.00 33.84           C  
ATOM   2791  CE3 TRP A 358     -41.469  10.109  18.625  1.00 33.84           C  
ATOM   2792  NE1 TRP A 358     -43.156  10.688  15.547  1.00 33.84           N  
ATOM   2793  CH2 TRP A 358     -39.812   9.953  16.875  1.00 33.84           C  
ATOM   2794  CZ2 TRP A 358     -40.719  10.211  15.891  1.00 33.84           C  
ATOM   2795  CZ3 TRP A 358     -40.156   9.898  18.234  1.00 33.84           C  
ATOM   2796  N   THR A 359     -46.375   9.516  21.562  1.00 34.94           N  
ATOM   2797  CA  THR A 359     -46.719   9.516  22.984  1.00 34.94           C  
ATOM   2798  C   THR A 359     -46.969   8.094  23.469  1.00 34.94           C  
ATOM   2799  CB  THR A 359     -47.969  10.383  23.266  1.00 34.94           C  
ATOM   2800  O   THR A 359     -46.625   7.750  24.609  1.00 34.94           O  
ATOM   2801  CG2 THR A 359     -47.594  11.867  23.250  1.00 34.94           C  
ATOM   2802  OG1 THR A 359     -48.938  10.141  22.266  1.00 34.94           O  
ATOM   2803  N   GLY A 360     -47.375   7.156  22.641  1.00 35.78           N  
ATOM   2804  CA  GLY A 360     -47.531   5.715  22.797  1.00 35.78           C  
ATOM   2805  C   GLY A 360     -46.219   4.957  22.672  1.00 35.78           C  
ATOM   2806  O   GLY A 360     -46.031   3.926  23.312  1.00 35.78           O  
ATOM   2807  N   MET A 361     -45.094   5.555  22.031  1.00 36.44           N  
ATOM   2808  CA  MET A 361     -43.688   5.223  21.828  1.00 36.44           C  
ATOM   2809  C   MET A 361     -42.844   5.566  23.062  1.00 36.44           C  
ATOM   2810  CB  MET A 361     -43.125   5.961  20.609  1.00 36.44           C  
ATOM   2811  O   MET A 361     -41.969   4.797  23.469  1.00 36.44           O  
ATOM   2812  CG  MET A 361     -41.688   5.594  20.266  1.00 36.44           C  
ATOM   2813  SD  MET A 361     -41.000   6.641  18.938  1.00 36.44           S  
ATOM   2814  CE  MET A 361     -40.688   8.172  19.859  1.00 36.44           C  
ATOM   2815  N   ILE A 362     -43.125   6.508  23.875  1.00 36.38           N  
ATOM   2816  CA  ILE A 362     -42.531   6.914  25.156  1.00 36.38           C  
ATOM   2817  C   ILE A 362     -43.062   6.027  26.281  1.00 36.38           C  
ATOM   2818  CB  ILE A 362     -42.812   8.398  25.453  1.00 36.38           C  
ATOM   2819  O   ILE A 362     -42.312   5.609  27.156  1.00 36.38           O  
ATOM   2820  CG1 ILE A 362     -42.094   9.305  24.469  1.00 36.38           C  
ATOM   2821  CG2 ILE A 362     -42.438   8.742  26.906  1.00 36.38           C  
ATOM   2822  CD1 ILE A 362     -41.219  10.375  25.125  1.00 36.38           C  
ATOM   2823  N   ASP A 363     -44.219   5.406  26.203  1.00 34.44           N  
ATOM   2824  CA  ASP A 363     -44.938   4.484  27.078  1.00 34.44           C  
ATOM   2825  C   ASP A 363     -44.469   3.049  26.859  1.00 34.44           C  
ATOM   2826  CB  ASP A 363     -46.438   4.590  26.875  1.00 34.44           C  
ATOM   2827  O   ASP A 363     -44.438   2.246  27.797  1.00 34.44           O  
ATOM   2828  CG  ASP A 363     -47.062   5.797  27.547  1.00 34.44           C  
ATOM   2829  OD1 ASP A 363     -46.406   6.391  28.438  1.00 34.44           O  
ATOM   2830  OD2 ASP A 363     -48.219   6.160  27.203  1.00 34.44           O  
ATOM   2831  N   GLY A 364     -43.906   2.744  25.734  1.00 39.06           N  
ATOM   2832  CA  GLY A 364     -43.312   1.489  25.281  1.00 39.06           C  
ATOM   2833  C   GLY A 364     -41.812   1.404  25.531  1.00 39.06           C  
ATOM   2834  O   GLY A 364     -41.281   0.330  25.828  1.00 39.06           O  
ATOM   2835  N   TRP A 365     -40.938   2.363  25.719  1.00 37.53           N  
ATOM   2836  CA  TRP A 365     -39.531   2.512  26.047  1.00 37.53           C  
ATOM   2837  C   TRP A 365     -39.344   2.896  27.516  1.00 37.53           C  
ATOM   2838  CB  TRP A 365     -38.875   3.564  25.156  1.00 37.53           C  
ATOM   2839  O   TRP A 365     -38.375   2.469  28.156  1.00 37.53           O  
ATOM   2840  CG  TRP A 365     -37.844   3.010  24.219  1.00 37.53           C  
ATOM   2841  CD1 TRP A 365     -37.719   1.711  23.812  1.00 37.53           C  
ATOM   2842  CD2 TRP A 365     -36.781   3.740  23.578  1.00 37.53           C  
ATOM   2843  CE2 TRP A 365     -36.062   2.818  22.797  1.00 37.53           C  
ATOM   2844  CE3 TRP A 365     -36.406   5.086  23.594  1.00 37.53           C  
ATOM   2845  NE1 TRP A 365     -36.656   1.589  22.953  1.00 37.53           N  
ATOM   2846  CH2 TRP A 365     -34.594   4.523  22.062  1.00 37.53           C  
ATOM   2847  CZ2 TRP A 365     -34.969   3.201  22.031  1.00 37.53           C  
ATOM   2848  CZ3 TRP A 365     -35.312   5.461  22.828  1.00 37.53           C  
ATOM   2849  N   TYR A 366     -40.469   3.465  28.234  1.00 44.75           N  
ATOM   2850  CA  TYR A 366     -40.719   3.949  29.594  1.00 44.75           C  
ATOM   2851  C   TYR A 366     -41.938   3.242  30.203  1.00 44.75           C  
ATOM   2852  CB  TYR A 366     -40.969   5.465  29.578  1.00 44.75           C  
ATOM   2853  O   TYR A 366     -43.031   3.311  29.672  1.00 44.75           O  
ATOM   2854  CG  TYR A 366     -39.812   6.254  29.047  1.00 44.75           C  
ATOM   2855  CD1 TYR A 366     -38.656   6.473  29.812  1.00 44.75           C  
ATOM   2856  CD2 TYR A 366     -39.844   6.789  27.750  1.00 44.75           C  
ATOM   2857  CE1 TYR A 366     -37.594   7.203  29.328  1.00 44.75           C  
ATOM   2858  CE2 TYR A 366     -38.750   7.520  27.250  1.00 44.75           C  
ATOM   2859  OH  TYR A 366     -36.594   8.445  27.547  1.00 44.75           O  
ATOM   2860  CZ  TYR A 366     -37.656   7.719  28.047  1.00 44.75           C  
ATOM   2861  N   GLY A 367     -42.031   1.998  30.188  1.00 45.31           N  
ATOM   2862  CA  GLY A 367     -43.281   1.288  30.453  1.00 45.31           C  
ATOM   2863  C   GLY A 367     -43.594   1.180  31.922  1.00 45.31           C  
ATOM   2864  O   GLY A 367     -42.750   1.439  32.781  1.00 45.31           O  
ATOM   2865  N   TYR A 368     -44.719   1.773  32.219  1.00 49.62           N  
ATOM   2866  CA  TYR A 368     -45.500   1.553  33.438  1.00 49.62           C  
ATOM   2867  C   TYR A 368     -45.688   0.064  33.688  1.00 49.62           C  
ATOM   2868  CB  TYR A 368     -46.875   2.246  33.344  1.00 49.62           C  
ATOM   2869  O   TYR A 368     -46.000  -0.698  32.781  1.00 49.62           O  
ATOM   2870  CG  TYR A 368     -46.781   3.750  33.250  1.00 49.62           C  
ATOM   2871  CD1 TYR A 368     -46.719   4.535  34.375  1.00 49.62           C  
ATOM   2872  CD2 TYR A 368     -46.750   4.387  32.000  1.00 49.62           C  
ATOM   2873  CE1 TYR A 368     -46.625   5.922  34.312  1.00 49.62           C  
ATOM   2874  CE2 TYR A 368     -46.688   5.773  31.906  1.00 49.62           C  
ATOM   2875  OH  TYR A 368     -46.531   7.902  32.969  1.00 49.62           O  
ATOM   2876  CZ  TYR A 368     -46.625   6.531  33.062  1.00 49.62           C  
ATOM   2877  N   HIS A 369     -45.000  -0.357  34.594  1.00 57.66           N  
ATOM   2878  CA  HIS A 369     -45.344  -1.680  35.094  1.00 57.66           C  
ATOM   2879  C   HIS A 369     -46.375  -1.587  36.219  1.00 57.66           C  
ATOM   2880  CB  HIS A 369     -44.094  -2.402  35.594  1.00 57.66           C  
ATOM   2881  O   HIS A 369     -46.188  -0.803  37.156  1.00 57.66           O  
ATOM   2882  CG  HIS A 369     -44.375  -3.732  36.219  1.00 57.66           C  
ATOM   2883  CD2 HIS A 369     -44.281  -4.152  37.500  1.00 57.66           C  
ATOM   2884  ND1 HIS A 369     -44.812  -4.816  35.500  1.00 57.66           N  
ATOM   2885  CE1 HIS A 369     -44.969  -5.848  36.312  1.00 57.66           C  
ATOM   2886  NE2 HIS A 369     -44.656  -5.473  37.531  1.00 57.66           N  
ATOM   2887  N   HIS A 370     -47.500  -2.135  35.812  1.00 56.19           N  
ATOM   2888  CA  HIS A 370     -48.469  -2.043  36.906  1.00 56.19           C  
ATOM   2889  C   HIS A 370     -49.000  -3.420  37.312  1.00 56.19           C  
ATOM   2890  CB  HIS A 370     -49.625  -1.115  36.562  1.00 56.19           C  
ATOM   2891  O   HIS A 370     -48.969  -4.352  36.500  1.00 56.19           O  
ATOM   2892  CG  HIS A 370     -50.438  -1.613  35.406  1.00 56.19           C  
ATOM   2893  CD2 HIS A 370     -50.406  -1.339  34.094  1.00 56.19           C  
ATOM   2894  ND1 HIS A 370     -51.500  -2.506  35.562  1.00 56.19           N  
ATOM   2895  CE1 HIS A 370     -52.031  -2.760  34.406  1.00 56.19           C  
ATOM   2896  NE2 HIS A 370     -51.375  -2.064  33.469  1.00 56.19           N  
ATOM   2897  N   GLN A 371     -49.094  -3.662  38.438  1.00 62.78           N  
ATOM   2898  CA  GLN A 371     -49.750  -4.840  39.000  1.00 62.78           C  
ATOM   2899  C   GLN A 371     -51.031  -4.473  39.688  1.00 62.78           C  
ATOM   2900  CB  GLN A 371     -48.812  -5.559  39.969  1.00 62.78           C  
ATOM   2901  O   GLN A 371     -51.062  -3.641  40.594  1.00 62.78           O  
ATOM   2902  CG  GLN A 371     -47.625  -6.254  39.281  1.00 62.78           C  
ATOM   2903  CD  GLN A 371     -46.688  -6.891  40.250  1.00 62.78           C  
ATOM   2904  NE2 GLN A 371     -45.656  -7.590  39.750  1.00 62.78           N  
ATOM   2905  OE1 GLN A 371     -46.844  -6.754  41.469  1.00 62.78           O  
ATOM   2906  N   ASN A 372     -52.250  -4.996  39.062  1.00 64.75           N  
ATOM   2907  CA  ASN A 372     -53.562  -4.762  39.719  1.00 64.75           C  
ATOM   2908  C   ASN A 372     -54.375  -6.051  39.812  1.00 64.75           C  
ATOM   2909  CB  ASN A 372     -54.344  -3.693  38.938  1.00 64.75           C  
ATOM   2910  O   ASN A 372     -53.875  -7.129  39.500  1.00 64.75           O  
ATOM   2911  CG  ASN A 372     -54.625  -4.094  37.500  1.00 64.75           C  
ATOM   2912  ND2 ASN A 372     -55.031  -3.127  36.688  1.00 64.75           N  
ATOM   2913  OD1 ASN A 372     -54.469  -5.262  37.125  1.00 64.75           O  
ATOM   2914  N   GLU A 373     -55.531  -6.082  40.344  1.00 54.62           N  
ATOM   2915  CA  GLU A 373     -56.438  -7.195  40.562  1.00 54.62           C  
ATOM   2916  C   GLU A 373     -56.844  -7.855  39.250  1.00 54.62           C  
ATOM   2917  CB  GLU A 373     -57.688  -6.723  41.312  1.00 54.62           C  
ATOM   2918  O   GLU A 373     -57.188  -9.039  39.219  1.00 54.62           O  
ATOM   2919  CG  GLU A 373     -57.438  -6.418  42.781  1.00 54.62           C  
ATOM   2920  CD  GLU A 373     -58.719  -6.184  43.594  1.00 54.62           C  
ATOM   2921  OE1 GLU A 373     -58.656  -6.074  44.812  1.00 54.62           O  
ATOM   2922  OE2 GLU A 373     -59.781  -6.109  42.938  1.00 54.62           O  
ATOM   2923  N   GLN A 374     -56.656  -7.203  38.062  1.00 45.84           N  
ATOM   2924  CA  GLN A 374     -57.062  -7.621  36.719  1.00 45.84           C  
ATOM   2925  C   GLN A 374     -55.844  -8.164  35.969  1.00 45.84           C  
ATOM   2926  CB  GLN A 374     -57.688  -6.453  35.969  1.00 45.84           C  
ATOM   2927  O   GLN A 374     -56.000  -8.727  34.875  1.00 45.84           O  
ATOM   2928  CG  GLN A 374     -59.031  -5.992  36.531  1.00 45.84           C  
ATOM   2929  CD  GLN A 374     -59.594  -4.781  35.812  1.00 45.84           C  
ATOM   2930  NE2 GLN A 374     -60.906  -4.664  35.812  1.00 45.84           N  
ATOM   2931  OE1 GLN A 374     -58.844  -3.953  35.281  1.00 45.84           O  
ATOM   2932  N   GLY A 375     -54.625  -8.148  36.625  1.00 49.47           N  
ATOM   2933  CA  GLY A 375     -53.469  -8.742  36.000  1.00 49.47           C  
ATOM   2934  C   GLY A 375     -52.281  -7.781  35.906  1.00 49.47           C  
ATOM   2935  O   GLY A 375     -52.281  -6.719  36.531  1.00 49.47           O  
ATOM   2936  N   SER A 376     -51.031  -8.156  35.562  1.00 51.94           N  
ATOM   2937  CA  SER A 376     -49.812  -7.387  35.312  1.00 51.94           C  
ATOM   2938  C   SER A 376     -49.688  -7.020  33.812  1.00 51.94           C  
ATOM   2939  CB  SER A 376     -48.562  -8.172  35.750  1.00 51.94           C  
ATOM   2940  O   SER A 376     -50.188  -7.734  32.969  1.00 51.94           O  
ATOM   2941  OG  SER A 376     -48.406  -9.336  34.938  1.00 51.94           O  
ATOM   2942  N   GLY A 377     -49.594  -5.730  33.406  1.00 50.38           N  
ATOM   2943  CA  GLY A 377     -49.500  -5.246  32.031  1.00 50.38           C  
ATOM   2944  C   GLY A 377     -48.125  -4.652  31.719  1.00 50.38           C  
ATOM   2945  O   GLY A 377     -47.469  -4.094  32.594  1.00 50.38           O  
ATOM   2946  N   TYR A 378     -47.406  -5.293  30.484  1.00 48.69           N  
ATOM   2947  CA  TYR A 378     -46.156  -4.828  29.922  1.00 48.69           C  
ATOM   2948  C   TYR A 378     -46.344  -4.176  28.562  1.00 48.69           C  
ATOM   2949  CB  TYR A 378     -45.156  -5.992  29.797  1.00 48.69           C  
ATOM   2950  O   TYR A 378     -47.156  -4.629  27.766  1.00 48.69           O  
ATOM   2951  CG  TYR A 378     -44.875  -6.703  31.109  1.00 48.69           C  
ATOM   2952  CD1 TYR A 378     -43.875  -6.273  31.969  1.00 48.69           C  
ATOM   2953  CD2 TYR A 378     -45.656  -7.809  31.484  1.00 48.69           C  
ATOM   2954  CE1 TYR A 378     -43.625  -6.930  33.156  1.00 48.69           C  
ATOM   2955  CE2 TYR A 378     -45.406  -8.469  32.688  1.00 48.69           C  
ATOM   2956  OH  TYR A 378     -44.156  -8.680  34.719  1.00 48.69           O  
ATOM   2957  CZ  TYR A 378     -44.406  -8.023  33.531  1.00 48.69           C  
ATOM   2958  N   ALA A 379     -45.781  -2.975  28.203  1.00 41.47           N  
ATOM   2959  CA  ALA A 379     -45.906  -2.404  26.875  1.00 41.47           C  
ATOM   2960  C   ALA A 379     -44.719  -2.838  25.984  1.00 41.47           C  
ATOM   2961  CB  ALA A 379     -45.969  -0.882  26.938  1.00 41.47           C  
ATOM   2962  O   ALA A 379     -43.562  -2.783  26.406  1.00 41.47           O  
ATOM   2963  N   ALA A 380     -44.844  -3.883  24.781  1.00 39.00           N  
ATOM   2964  CA  ALA A 380     -43.844  -3.895  23.734  1.00 39.00           C  
ATOM   2965  C   ALA A 380     -44.469  -4.195  22.375  1.00 39.00           C  
ATOM   2966  CB  ALA A 380     -42.750  -4.918  24.047  1.00 39.00           C  
ATOM   2967  O   ALA A 380     -45.281  -5.121  22.250  1.00 39.00           O  
ATOM   2968  N   ASP A 381     -44.125  -3.137  21.172  1.00 34.88           N  
ATOM   2969  CA  ASP A 381     -44.312  -3.373  19.734  1.00 34.88           C  
ATOM   2970  C   ASP A 381     -42.969  -3.361  19.000  1.00 34.88           C  
ATOM   2971  CB  ASP A 381     -45.250  -2.324  19.156  1.00 34.88           C  
ATOM   2972  O   ASP A 381     -42.156  -2.459  19.188  1.00 34.88           O  
ATOM   2973  CG  ASP A 381     -45.562  -2.559  17.688  1.00 34.88           C  
ATOM   2974  OD1 ASP A 381     -45.969  -3.680  17.312  1.00 34.88           O  
ATOM   2975  OD2 ASP A 381     -45.375  -1.612  16.875  1.00 34.88           O  
ATOM   2976  N   GLN A 382     -42.438  -4.477  18.250  1.00 34.97           N  
ATOM   2977  CA  GLN A 382     -41.438  -5.039  17.328  1.00 34.97           C  
ATOM   2978  C   GLN A 382     -41.250  -4.137  16.125  1.00 34.97           C  
ATOM   2979  CB  GLN A 382     -41.875  -6.438  16.891  1.00 34.97           C  
ATOM   2980  O   GLN A 382     -40.125  -3.941  15.672  1.00 34.97           O  
ATOM   2981  CG  GLN A 382     -40.750  -7.242  16.250  1.00 34.97           C  
ATOM   2982  CD  GLN A 382     -41.188  -8.641  15.852  1.00 34.97           C  
ATOM   2983  NE2 GLN A 382     -40.219  -9.477  15.469  1.00 34.97           N  
ATOM   2984  OE1 GLN A 382     -42.375  -8.969  15.883  1.00 34.97           O  
ATOM   2985  N   LYS A 383     -41.969  -3.107  15.742  1.00 38.38           N  
ATOM   2986  CA  LYS A 383     -41.906  -2.316  14.516  1.00 38.38           C  
ATOM   2987  C   LYS A 383     -41.469  -0.892  14.812  1.00 38.38           C  
ATOM   2988  CB  LYS A 383     -43.281  -2.291  13.820  1.00 38.38           C  
ATOM   2989  O   LYS A 383     -40.656  -0.328  14.062  1.00 38.38           O  
ATOM   2990  CG  LYS A 383     -43.188  -2.162  12.305  1.00 38.38           C  
ATOM   2991  CD  LYS A 383     -44.562  -2.217  11.664  1.00 38.38           C  
ATOM   2992  CE  LYS A 383     -44.500  -2.084  10.148  1.00 38.38           C  
ATOM   2993  NZ  LYS A 383     -45.844  -2.141   9.516  1.00 38.38           N  
ATOM   2994  N   SER A 384     -41.406  -0.356  16.016  1.00 36.81           N  
ATOM   2995  CA  SER A 384     -40.969   0.951  16.500  1.00 36.81           C  
ATOM   2996  C   SER A 384     -39.531   0.882  17.078  1.00 36.81           C  
ATOM   2997  CB  SER A 384     -41.906   1.488  17.547  1.00 36.81           C  
ATOM   2998  O   SER A 384     -38.750   1.823  16.922  1.00 36.81           O  
ATOM   2999  OG  SER A 384     -43.250   1.062  17.281  1.00 36.81           O  
ATOM   3000  N   THR A 385     -39.219  -0.312  17.547  1.00 35.38           N  
ATOM   3001  CA  THR A 385     -37.844  -0.722  17.938  1.00 35.38           C  
ATOM   3002  C   THR A 385     -36.969  -0.887  16.703  1.00 35.38           C  
ATOM   3003  CB  THR A 385     -37.875  -2.039  18.734  1.00 35.38           C  
ATOM   3004  O   THR A 385     -35.812  -0.478  16.719  1.00 35.38           O  
ATOM   3005  CG2 THR A 385     -36.500  -2.367  19.297  1.00 35.38           C  
ATOM   3006  OG1 THR A 385     -38.812  -1.915  19.812  1.00 35.38           O  
ATOM   3007  N   GLN A 386     -37.562  -1.196  15.703  1.00 35.12           N  
ATOM   3008  CA  GLN A 386     -36.844  -1.276  14.422  1.00 35.12           C  
ATOM   3009  C   GLN A 386     -36.812   0.083  13.734  1.00 35.12           C  
ATOM   3010  CB  GLN A 386     -37.531  -2.311  13.516  1.00 35.12           C  
ATOM   3011  O   GLN A 386     -35.812   0.434  13.094  1.00 35.12           O  
ATOM   3012  CG  GLN A 386     -36.625  -2.828  12.406  1.00 35.12           C  
ATOM   3013  CD  GLN A 386     -35.438  -3.613  12.938  1.00 35.12           C  
ATOM   3014  NE2 GLN A 386     -34.250  -3.387  12.352  1.00 35.12           N  
ATOM   3015  OE1 GLN A 386     -35.562  -4.414  13.867  1.00 35.12           O  
ATOM   3016  N   ILE A 387     -37.750   0.995  14.023  1.00 41.97           N  
ATOM   3017  CA  ILE A 387     -37.812   2.352  13.492  1.00 41.97           C  
ATOM   3018  C   ILE A 387     -36.906   3.270  14.312  1.00 41.97           C  
ATOM   3019  CB  ILE A 387     -39.250   2.893  13.492  1.00 41.97           C  
ATOM   3020  O   ILE A 387     -36.219   4.133  13.750  1.00 41.97           O  
ATOM   3021  CG1 ILE A 387     -40.125   2.125  12.477  1.00 41.97           C  
ATOM   3022  CG2 ILE A 387     -39.281   4.395  13.195  1.00 41.97           C  
ATOM   3023  CD1 ILE A 387     -41.594   2.477  12.523  1.00 41.97           C  
ATOM   3024  N   ALA A 388     -36.750   3.107  15.688  1.00 37.66           N  
ATOM   3025  CA  ALA A 388     -35.781   3.732  16.594  1.00 37.66           C  
ATOM   3026  C   ALA A 388     -34.375   3.191  16.359  1.00 37.66           C  
ATOM   3027  CB  ALA A 388     -36.219   3.512  18.047  1.00 37.66           C  
ATOM   3028  O   ALA A 388     -33.406   3.947  16.375  1.00 37.66           O  
ATOM   3029  N   ILE A 389     -34.312   1.896  16.047  1.00 41.91           N  
ATOM   3030  CA  ILE A 389     -33.062   1.264  15.586  1.00 41.91           C  
ATOM   3031  C   ILE A 389     -32.719   1.776  14.195  1.00 41.91           C  
ATOM   3032  CB  ILE A 389     -33.188  -0.277  15.578  1.00 41.91           C  
ATOM   3033  O   ILE A 389     -31.547   2.068  13.914  1.00 41.91           O  
ATOM   3034  CG1 ILE A 389     -33.312  -0.814  17.000  1.00 41.91           C  
ATOM   3035  CG2 ILE A 389     -32.000  -0.909  14.844  1.00 41.91           C  
ATOM   3036  CD1 ILE A 389     -33.562  -2.314  17.094  1.00 41.91           C  
ATOM   3037  N   ASP A 390     -33.781   2.025  13.438  1.00 41.22           N  
ATOM   3038  CA  ASP A 390     -33.625   2.582  12.102  1.00 41.22           C  
ATOM   3039  C   ASP A 390     -33.344   4.082  12.156  1.00 41.22           C  
ATOM   3040  CB  ASP A 390     -34.875   2.311  11.250  1.00 41.22           C  
ATOM   3041  O   ASP A 390     -32.625   4.621  11.312  1.00 41.22           O  
ATOM   3042  CG  ASP A 390     -34.969   0.866  10.797  1.00 41.22           C  
ATOM   3043  OD1 ASP A 390     -33.969   0.121  10.898  1.00 41.22           O  
ATOM   3044  OD2 ASP A 390     -36.062   0.469  10.336  1.00 41.22           O  
ATOM   3045  N   GLY A 391     -33.844   4.891  13.180  1.00 43.12           N  
ATOM   3046  CA  GLY A 391     -33.531   6.289  13.445  1.00 43.12           C  
ATOM   3047  C   GLY A 391     -32.125   6.512  13.984  1.00 43.12           C  
ATOM   3048  O   GLY A 391     -31.484   7.500  13.641  1.00 43.12           O  
ATOM   3049  N   ILE A 392     -31.625   5.547  14.828  1.00 43.09           N  
ATOM   3050  CA  ILE A 392     -30.281   5.465  15.367  1.00 43.09           C  
ATOM   3051  C   ILE A 392     -29.312   5.008  14.273  1.00 43.09           C  
ATOM   3052  CB  ILE A 392     -30.203   4.508  16.578  1.00 43.09           C  
ATOM   3053  O   ILE A 392     -28.203   5.539  14.148  1.00 43.09           O  
ATOM   3054  CG1 ILE A 392     -31.016   5.074  17.750  1.00 43.09           C  
ATOM   3055  CG2 ILE A 392     -28.750   4.254  16.984  1.00 43.09           C  
ATOM   3056  CD1 ILE A 392     -31.172   4.105  18.922  1.00 43.09           C  
ATOM   3057  N   SER A 393     -29.766   4.078  13.430  1.00 37.34           N  
ATOM   3058  CA  SER A 393     -29.047   3.631  12.242  1.00 37.34           C  
ATOM   3059  C   SER A 393     -28.969   4.738  11.195  1.00 37.34           C  
ATOM   3060  CB  SER A 393     -29.734   2.400  11.641  1.00 37.34           C  
ATOM   3061  O   SER A 393     -27.922   4.930  10.570  1.00 37.34           O  
ATOM   3062  OG  SER A 393     -28.859   1.731  10.742  1.00 37.34           O  
ATOM   3063  N   ASN A 394     -30.016   5.594  11.031  1.00 45.25           N  
ATOM   3064  CA  ASN A 394     -30.062   6.750  10.141  1.00 45.25           C  
ATOM   3065  C   ASN A 394     -29.234   7.906  10.688  1.00 45.25           C  
ATOM   3066  CB  ASN A 394     -31.516   7.195   9.914  1.00 45.25           C  
ATOM   3067  O   ASN A 394     -28.578   8.617   9.922  1.00 45.25           O  
ATOM   3068  CG  ASN A 394     -32.281   6.270   8.984  1.00 45.25           C  
ATOM   3069  ND2 ASN A 394     -33.594   6.340   9.031  1.00 45.25           N  
ATOM   3070  OD1 ASN A 394     -31.672   5.496   8.234  1.00 45.25           O  
ATOM   3071  N   LYS A 395     -29.188   8.086  12.016  1.00 46.72           N  
ATOM   3072  CA  LYS A 395     -28.344   9.070  12.695  1.00 46.72           C  
ATOM   3073  C   LYS A 395     -26.891   8.641  12.695  1.00 46.72           C  
ATOM   3074  CB  LYS A 395     -28.828   9.297  14.125  1.00 46.72           C  
ATOM   3075  O   LYS A 395     -25.984   9.461  12.500  1.00 46.72           O  
ATOM   3076  CG  LYS A 395     -28.328  10.578  14.758  1.00 46.72           C  
ATOM   3077  CD  LYS A 395     -29.469  11.445  15.266  1.00 46.72           C  
ATOM   3078  CE  LYS A 395     -28.953  12.734  15.906  1.00 46.72           C  
ATOM   3079  NZ  LYS A 395     -30.047  13.453  16.625  1.00 46.72           N  
ATOM   3080  N   VAL A 396     -26.656   7.336  12.812  1.00 44.91           N  
ATOM   3081  CA  VAL A 396     -25.359   6.691  12.695  1.00 44.91           C  
ATOM   3082  C   VAL A 396     -24.859   6.789  11.250  1.00 44.91           C  
ATOM   3083  CB  VAL A 396     -25.406   5.211  13.141  1.00 44.91           C  
ATOM   3084  O   VAL A 396     -23.703   7.102  11.008  1.00 44.91           O  
ATOM   3085  CG1 VAL A 396     -24.109   4.500  12.805  1.00 44.91           C  
ATOM   3086  CG2 VAL A 396     -25.719   5.117  14.633  1.00 44.91           C  
ATOM   3087  N   ASN A 397     -25.797   6.566  10.312  1.00 44.78           N  
ATOM   3088  CA  ASN A 397     -25.516   6.699   8.891  1.00 44.78           C  
ATOM   3089  C   ASN A 397     -25.281   8.156   8.500  1.00 44.78           C  
ATOM   3090  CB  ASN A 397     -26.641   6.098   8.062  1.00 44.78           C  
ATOM   3091  O   ASN A 397     -24.438   8.453   7.652  1.00 44.78           O  
ATOM   3092  CG  ASN A 397     -26.625   4.582   8.055  1.00 44.78           C  
ATOM   3093  ND2 ASN A 397     -27.766   3.973   7.789  1.00 44.78           N  
ATOM   3094  OD1 ASN A 397     -25.578   3.963   8.289  1.00 44.78           O  
ATOM   3095  N   SER A 398     -26.016   9.156   9.156  1.00 51.09           N  
ATOM   3096  CA  SER A 398     -25.859  10.594   8.977  1.00 51.09           C  
ATOM   3097  C   SER A 398     -24.562  11.094   9.617  1.00 51.09           C  
ATOM   3098  CB  SER A 398     -27.047  11.352   9.562  1.00 51.09           C  
ATOM   3099  O   SER A 398     -23.891  11.961   9.062  1.00 51.09           O  
ATOM   3100  OG  SER A 398     -26.953  11.422  10.977  1.00 51.09           O  
ATOM   3101  N   VAL A 399     -24.219  10.594  10.742  1.00 46.50           N  
ATOM   3102  CA  VAL A 399     -22.953  10.891  11.422  1.00 46.50           C  
ATOM   3103  C   VAL A 399     -21.797  10.266  10.656  1.00 46.50           C  
ATOM   3104  CB  VAL A 399     -22.969  10.375  12.883  1.00 46.50           C  
ATOM   3105  O   VAL A 399     -20.734  10.883  10.500  1.00 46.50           O  
ATOM   3106  CG1 VAL A 399     -21.594  10.523  13.523  1.00 46.50           C  
ATOM   3107  CG2 VAL A 399     -24.031  11.133  13.695  1.00 46.50           C  
ATOM   3108  N   ILE A 400     -22.000   9.094  10.047  1.00 45.06           N  
ATOM   3109  CA  ILE A 400     -21.062   8.367   9.203  1.00 45.06           C  
ATOM   3110  C   ILE A 400     -20.859   9.125   7.887  1.00 45.06           C  
ATOM   3111  CB  ILE A 400     -21.547   6.930   8.922  1.00 45.06           C  
ATOM   3112  O   ILE A 400     -19.719   9.258   7.414  1.00 45.06           O  
ATOM   3113  CG1 ILE A 400     -21.500   6.094  10.203  1.00 45.06           C  
ATOM   3114  CG2 ILE A 400     -20.703   6.281   7.812  1.00 45.06           C  
ATOM   3115  CD1 ILE A 400     -22.141   4.715  10.062  1.00 45.06           C  
ATOM   3116  N   GLU A 401     -21.891   9.648   7.312  1.00 47.38           N  
ATOM   3117  CA  GLU A 401     -21.875  10.438   6.086  1.00 47.38           C  
ATOM   3118  C   GLU A 401     -21.219  11.805   6.320  1.00 47.38           C  
ATOM   3119  CB  GLU A 401     -23.281  10.617   5.539  1.00 47.38           C  
ATOM   3120  O   GLU A 401     -20.438  12.281   5.492  1.00 47.38           O  
ATOM   3121  CG  GLU A 401     -23.328  10.992   4.062  1.00 47.38           C  
ATOM   3122  CD  GLU A 401     -24.750  11.102   3.518  1.00 47.38           C  
ATOM   3123  OE1 GLU A 401     -24.906  11.430   2.322  1.00 47.38           O  
ATOM   3124  OE2 GLU A 401     -25.703  10.852   4.289  1.00 47.38           O  
ATOM   3125  N   LYS A 402     -21.562  12.445   7.395  1.00 47.28           N  
ATOM   3126  CA  LYS A 402     -21.016  13.742   7.777  1.00 47.28           C  
ATOM   3127  C   LYS A 402     -19.562  13.609   8.195  1.00 47.28           C  
ATOM   3128  CB  LYS A 402     -21.844  14.359   8.906  1.00 47.28           C  
ATOM   3129  O   LYS A 402     -18.734  14.484   7.895  1.00 47.28           O  
ATOM   3130  CG  LYS A 402     -22.984  15.227   8.430  1.00 47.28           C  
ATOM   3131  CD  LYS A 402     -23.719  15.883   9.602  1.00 47.28           C  
ATOM   3132  CE  LYS A 402     -25.000  16.578   9.148  1.00 47.28           C  
ATOM   3133  NZ  LYS A 402     -25.609  17.391  10.242  1.00 47.28           N  
ATOM   3134  N   MET A 403     -19.188  12.539   8.711  1.00 40.28           N  
ATOM   3135  CA  MET A 403     -17.828  12.188   9.094  1.00 40.28           C  
ATOM   3136  C   MET A 403     -17.016  11.773   7.875  1.00 40.28           C  
ATOM   3137  CB  MET A 403     -17.828  11.062  10.125  1.00 40.28           C  
ATOM   3138  O   MET A 403     -15.828  12.094   7.777  1.00 40.28           O  
ATOM   3139  CG  MET A 403     -18.188  11.523  11.531  1.00 40.28           C  
ATOM   3140  SD  MET A 403     -17.938  10.203  12.789  1.00 40.28           S  
ATOM   3141  CE  MET A 403     -17.203   8.906  11.750  1.00 40.28           C  
ATOM   3142  N   ASN A 404     -17.578  11.109   6.902  1.00 40.53           N  
ATOM   3143  CA  ASN A 404     -17.000  10.680   5.629  1.00 40.53           C  
ATOM   3144  C   ASN A 404     -16.688  11.867   4.727  1.00 40.53           C  
ATOM   3145  CB  ASN A 404     -17.953   9.711   4.918  1.00 40.53           C  
ATOM   3146  O   ASN A 404     -15.648  11.891   4.066  1.00 40.53           O  
ATOM   3147  CG  ASN A 404     -17.250   8.453   4.445  1.00 40.53           C  
ATOM   3148  ND2 ASN A 404     -17.953   7.629   3.680  1.00 40.53           N  
ATOM   3149  OD1 ASN A 404     -16.078   8.227   4.766  1.00 40.53           O  
ATOM   3150  N   ILE A 405     -17.469  12.992   4.680  1.00 45.81           N  
ATOM   3151  CA  ILE A 405     -17.281  14.219   3.902  1.00 45.81           C  
ATOM   3152  C   ILE A 405     -16.188  15.062   4.531  1.00 45.81           C  
ATOM   3153  CB  ILE A 405     -18.594  15.031   3.809  1.00 45.81           C  
ATOM   3154  O   ILE A 405     -15.312  15.586   3.824  1.00 45.81           O  
ATOM   3155  CG1 ILE A 405     -19.625  14.281   2.955  1.00 45.81           C  
ATOM   3156  CG2 ILE A 405     -18.328  16.422   3.242  1.00 45.81           C  
ATOM   3157  CD1 ILE A 405     -21.016  14.922   2.955  1.00 45.81           C  
ATOM   3158  N   GLN A 406     -16.219  15.266   5.742  1.00 35.59           N  
ATOM   3159  CA  GLN A 406     -15.219  16.031   6.473  1.00 35.59           C  
ATOM   3160  C   GLN A 406     -13.891  15.281   6.527  1.00 35.59           C  
ATOM   3161  CB  GLN A 406     -15.711  16.344   7.887  1.00 35.59           C  
ATOM   3162  O   GLN A 406     -12.828  15.891   6.445  1.00 35.59           O  
ATOM   3163  CG  GLN A 406     -16.828  17.375   7.934  1.00 35.59           C  
ATOM   3164  CD  GLN A 406     -16.391  18.703   8.523  1.00 35.59           C  
ATOM   3165  NE2 GLN A 406     -17.125  19.766   8.203  1.00 35.59           N  
ATOM   3166  OE1 GLN A 406     -15.398  18.766   9.266  1.00 35.59           O  
ATOM   3167  N   PHE A 407     -14.008  14.047   6.332  1.00 37.75           N  
ATOM   3168  CA  PHE A 407     -12.922  13.078   6.395  1.00 37.75           C  
ATOM   3169  C   PHE A 407     -12.297  12.875   5.020  1.00 37.75           C  
ATOM   3170  CB  PHE A 407     -13.422  11.742   6.941  1.00 37.75           C  
ATOM   3171  O   PHE A 407     -11.078  12.742   4.902  1.00 37.75           O  
ATOM   3172  CG  PHE A 407     -13.555  11.711   8.445  1.00 37.75           C  
ATOM   3173  CD1 PHE A 407     -12.430  11.797   9.250  1.00 37.75           C  
ATOM   3174  CD2 PHE A 407     -14.805  11.594   9.039  1.00 37.75           C  
ATOM   3175  CE1 PHE A 407     -12.547  11.766  10.641  1.00 37.75           C  
ATOM   3176  CE2 PHE A 407     -14.930  11.562  10.422  1.00 37.75           C  
ATOM   3177  CZ  PHE A 407     -13.797  11.648  11.227  1.00 37.75           C  
ATOM   3178  N   THR A 408     -12.977  12.914   3.955  1.00 40.50           N  
ATOM   3179  CA  THR A 408     -12.547  12.914   2.561  1.00 40.50           C  
ATOM   3180  C   THR A 408     -11.852  14.227   2.209  1.00 40.50           C  
ATOM   3181  CB  THR A 408     -13.734  12.680   1.610  1.00 40.50           C  
ATOM   3182  O   THR A 408     -10.867  14.234   1.474  1.00 40.50           O  
ATOM   3183  CG2 THR A 408     -13.258  12.312   0.211  1.00 40.50           C  
ATOM   3184  OG1 THR A 408     -14.555  11.625   2.121  1.00 40.50           O  
ATOM   3185  N   SER A 409     -12.180  15.227   2.799  1.00 37.72           N  
ATOM   3186  CA  SER A 409     -11.625  16.562   2.631  1.00 37.72           C  
ATOM   3187  C   SER A 409     -10.312  16.719   3.389  1.00 37.72           C  
ATOM   3188  CB  SER A 409     -12.625  17.625   3.109  1.00 37.72           C  
ATOM   3189  O   SER A 409      -9.359  17.297   2.869  1.00 37.72           O  
ATOM   3190  OG  SER A 409     -12.078  18.922   2.990  1.00 37.72           O  
ATOM   3191  N   VAL A 410     -10.164  16.109   4.547  1.00 34.06           N  
ATOM   3192  CA  VAL A 410      -8.953  16.094   5.363  1.00 34.06           C  
ATOM   3193  C   VAL A 410      -7.973  15.062   4.820  1.00 34.06           C  
ATOM   3194  CB  VAL A 410      -9.281  15.797   6.848  1.00 34.06           C  
ATOM   3195  O   VAL A 410      -6.762  15.312   4.781  1.00 34.06           O  
ATOM   3196  CG1 VAL A 410      -7.992  15.648   7.660  1.00 34.06           C  
ATOM   3197  CG2 VAL A 410     -10.164  16.891   7.434  1.00 34.06           C  
ATOM   3198  N   GLY A 411      -8.453  13.852   4.367  1.00 35.66           N  
ATOM   3199  CA  GLY A 411      -7.695  12.828   3.674  1.00 35.66           C  
ATOM   3200  C   GLY A 411      -7.105  13.297   2.361  1.00 35.66           C  
ATOM   3201  O   GLY A 411      -5.965  12.969   2.029  1.00 35.66           O  
ATOM   3202  N   LYS A 412      -7.723  14.141   1.499  1.00 44.09           N  
ATOM   3203  CA  LYS A 412      -7.285  14.766   0.254  1.00 44.09           C  
ATOM   3204  C   LYS A 412      -6.230  15.836   0.516  1.00 44.09           C  
ATOM   3205  CB  LYS A 412      -8.477  15.375  -0.490  1.00 44.09           C  
ATOM   3206  O   LYS A 412      -5.254  15.945  -0.231  1.00 44.09           O  
ATOM   3207  CG  LYS A 412      -9.172  14.406  -1.440  1.00 44.09           C  
ATOM   3208  CD  LYS A 412     -10.273  15.102  -2.230  1.00 44.09           C  
ATOM   3209  CE  LYS A 412     -11.062  14.109  -3.080  1.00 44.09           C  
ATOM   3210  NZ  LYS A 412     -12.133  14.789  -3.867  1.00 44.09           N  
ATOM   3211  N   GLU A 413      -6.273  16.500   1.596  1.00 38.78           N  
ATOM   3212  CA  GLU A 413      -5.340  17.547   2.016  1.00 38.78           C  
ATOM   3213  C   GLU A 413      -4.070  16.938   2.613  1.00 38.78           C  
ATOM   3214  CB  GLU A 413      -6.004  18.484   3.025  1.00 38.78           C  
ATOM   3215  O   GLU A 413      -2.969  17.438   2.373  1.00 38.78           O  
ATOM   3216  CG  GLU A 413      -7.016  19.438   2.404  1.00 38.78           C  
ATOM   3217  CD  GLU A 413      -6.371  20.547   1.582  1.00 38.78           C  
ATOM   3218  OE1 GLU A 413      -7.074  21.188   0.768  1.00 38.78           O  
ATOM   3219  OE2 GLU A 413      -5.152  20.766   1.753  1.00 38.78           O  
ATOM   3220  N   PHE A 414      -4.184  15.844   3.096  1.00 37.53           N  
ATOM   3221  CA  PHE A 414      -3.086  15.180   3.791  1.00 37.53           C  
ATOM   3222  C   PHE A 414      -2.373  14.203   2.865  1.00 37.53           C  
ATOM   3223  CB  PHE A 414      -3.600  14.453   5.035  1.00 37.53           C  
ATOM   3224  O   PHE A 414      -1.162  14.000   2.979  1.00 37.53           O  
ATOM   3225  CG  PHE A 414      -3.834  15.352   6.215  1.00 37.53           C  
ATOM   3226  CD1 PHE A 414      -2.766  15.875   6.934  1.00 37.53           C  
ATOM   3227  CD2 PHE A 414      -5.125  15.672   6.609  1.00 37.53           C  
ATOM   3228  CE1 PHE A 414      -2.980  16.703   8.023  1.00 37.53           C  
ATOM   3229  CE2 PHE A 414      -5.348  16.516   7.703  1.00 37.53           C  
ATOM   3230  CZ  PHE A 414      -4.273  17.016   8.414  1.00 37.53           C  
ATOM   3231  N   ASN A 415      -3.184  13.555   1.856  1.00 38.81           N  
ATOM   3232  CA  ASN A 415      -2.643  12.828   0.713  1.00 38.81           C  
ATOM   3233  C   ASN A 415      -1.731  13.711  -0.133  1.00 38.81           C  
ATOM   3234  CB  ASN A 415      -3.773  12.258  -0.145  1.00 38.81           C  
ATOM   3235  O   ASN A 415      -0.696  13.258  -0.622  1.00 38.81           O  
ATOM   3236  CG  ASN A 415      -3.584  10.789  -0.458  1.00 38.81           C  
ATOM   3237  ND2 ASN A 415      -4.512  10.219  -1.218  1.00 38.81           N  
ATOM   3238  OD1 ASN A 415      -2.611  10.172  -0.021  1.00 38.81           O  
ATOM   3239  N   ASN A 416      -1.991  14.914  -0.237  1.00 41.47           N  
ATOM   3240  CA  ASN A 416      -1.192  15.953  -0.884  1.00 41.47           C  
ATOM   3241  C   ASN A 416       0.032  16.312  -0.050  1.00 41.47           C  
ATOM   3242  CB  ASN A 416      -2.041  17.203  -1.154  1.00 41.47           C  
ATOM   3243  O   ASN A 416       1.117  16.531  -0.593  1.00 41.47           O  
ATOM   3244  CG  ASN A 416      -1.479  18.062  -2.270  1.00 41.47           C  
ATOM   3245  ND2 ASN A 416      -2.279  19.000  -2.750  1.00 41.47           N  
ATOM   3246  OD1 ASN A 416      -0.336  17.875  -2.693  1.00 41.47           O  
ATOM   3247  N   LEU A 417      -0.028  16.203   1.320  1.00 38.53           N  
ATOM   3248  CA  LEU A 417       1.023  16.484   2.289  1.00 38.53           C  
ATOM   3249  C   LEU A 417       1.895  15.258   2.527  1.00 38.53           C  
ATOM   3250  CB  LEU A 417       0.418  16.969   3.613  1.00 38.53           C  
ATOM   3251  O   LEU A 417       3.096  15.383   2.773  1.00 38.53           O  
ATOM   3252  CG  LEU A 417       0.367  18.469   3.832  1.00 38.53           C  
ATOM   3253  CD1 LEU A 417      -1.003  18.891   4.359  1.00 38.53           C  
ATOM   3254  CD2 LEU A 417       1.469  18.906   4.793  1.00 38.53           C  
ATOM   3255  N   GLU A 418       1.476  14.008   2.451  1.00 38.41           N  
ATOM   3256  CA  GLU A 418       2.082  12.680   2.455  1.00 38.41           C  
ATOM   3257  C   GLU A 418       2.984  12.484   1.239  1.00 38.41           C  
ATOM   3258  CB  GLU A 418       1.003  11.594   2.490  1.00 38.41           C  
ATOM   3259  O   GLU A 418       4.039  11.852   1.338  1.00 38.41           O  
ATOM   3260  CG  GLU A 418       1.535  10.203   2.816  1.00 38.41           C  
ATOM   3261  CD  GLU A 418       0.439   9.164   2.984  1.00 38.41           C  
ATOM   3262  OE1 GLU A 418       0.758   7.980   3.229  1.00 38.41           O  
ATOM   3263  OE2 GLU A 418      -0.750   9.539   2.867  1.00 38.41           O  
ATOM   3264  N   LYS A 419       2.723  13.133   0.081  1.00 43.97           N  
ATOM   3265  CA  LYS A 419       3.521  13.164  -1.141  1.00 43.97           C  
ATOM   3266  C   LYS A 419       4.758  14.039  -0.971  1.00 43.97           C  
ATOM   3267  CB  LYS A 419       2.684  13.656  -2.320  1.00 43.97           C  
ATOM   3268  O   LYS A 419       5.816  13.750  -1.532  1.00 43.97           O  
ATOM   3269  CG  LYS A 419       1.833  12.578  -2.973  1.00 43.97           C  
ATOM   3270  CD  LYS A 419       1.122  13.094  -4.215  1.00 43.97           C  
ATOM   3271  CE  LYS A 419       0.202  12.047  -4.816  1.00 43.97           C  
ATOM   3272  NZ  LYS A 419      -0.530  12.562  -6.008  1.00 43.97           N  
ATOM   3273  N   ARG A 420       4.895  14.766   0.135  1.00 43.72           N  
ATOM   3274  CA  ARG A 420       5.945  15.742   0.395  1.00 43.72           C  
ATOM   3275  C   ARG A 420       6.809  15.320   1.577  1.00 43.72           C  
ATOM   3276  CB  ARG A 420       5.340  17.125   0.658  1.00 43.72           C  
ATOM   3277  O   ARG A 420       8.008  15.617   1.615  1.00 43.72           O  
ATOM   3278  CG  ARG A 420       5.000  17.906  -0.605  1.00 43.72           C  
ATOM   3279  CD  ARG A 420       4.305  19.219  -0.290  1.00 43.72           C  
ATOM   3280  NE  ARG A 420       5.254  20.234   0.168  1.00 43.72           N  
ATOM   3281  NH1 ARG A 420       3.646  21.828   0.614  1.00 43.72           N  
ATOM   3282  NH2 ARG A 420       5.863  22.281   0.983  1.00 43.72           N  
ATOM   3283  CZ  ARG A 420       4.918  21.453   0.587  1.00 43.72           C  
ATOM   3284  N   ILE A 421       6.641  14.055   2.229  1.00 40.38           N  
ATOM   3285  CA  ILE A 421       7.508  13.789   3.371  1.00 40.38           C  
ATOM   3286  C   ILE A 421       7.805  12.297   3.459  1.00 40.38           C  
ATOM   3287  CB  ILE A 421       6.879  14.289   4.691  1.00 40.38           C  
ATOM   3288  O   ILE A 421       6.961  11.516   3.910  1.00 40.38           O  
ATOM   3289  CG1 ILE A 421       6.777  15.820   4.688  1.00 40.38           C  
ATOM   3290  CG2 ILE A 421       7.684  13.797   5.895  1.00 40.38           C  
ATOM   3291  CD1 ILE A 421       6.031  16.391   5.887  1.00 40.38           C  
ATOM   3292  N   GLU A 422       8.508  11.516   2.576  1.00 44.72           N  
ATOM   3293  CA  GLU A 422       8.844  10.148   2.189  1.00 44.72           C  
ATOM   3294  C   GLU A 422       9.953   9.586   3.072  1.00 44.72           C  
ATOM   3295  CB  GLU A 422       9.266  10.094   0.718  1.00 44.72           C  
ATOM   3296  O   GLU A 422       9.930   8.406   3.426  1.00 44.72           O  
ATOM   3297  CG  GLU A 422       8.227   9.453  -0.192  1.00 44.72           C  
ATOM   3298  CD  GLU A 422       8.664   9.391  -1.646  1.00 44.72           C  
ATOM   3299  OE1 GLU A 422       7.891   8.883  -2.490  1.00 44.72           O  
ATOM   3300  OE2 GLU A 422       9.789   9.844  -1.944  1.00 44.72           O  
ATOM   3301  N   ASN A 423      10.234  10.039   4.379  1.00 43.50           N  
ATOM   3302  CA  ASN A 423      11.109   9.359   5.328  1.00 43.50           C  
ATOM   3303  C   ASN A 423      10.633   9.539   6.766  1.00 43.50           C  
ATOM   3304  CB  ASN A 423      12.547   9.867   5.180  1.00 43.50           C  
ATOM   3305  O   ASN A 423      10.930   8.719   7.629  1.00 43.50           O  
ATOM   3306  CG  ASN A 423      13.555   8.742   5.047  1.00 43.50           C  
ATOM   3307  ND2 ASN A 423      14.820   9.094   4.863  1.00 43.50           N  
ATOM   3308  OD1 ASN A 423      13.195   7.559   5.109  1.00 43.50           O  
ATOM   3309  N   LEU A 424       9.438  10.172   7.059  1.00 39.12           N  
ATOM   3310  CA  LEU A 424       8.625  10.398   8.250  1.00 39.12           C  
ATOM   3311  C   LEU A 424       7.301   9.648   8.156  1.00 39.12           C  
ATOM   3312  CB  LEU A 424       8.367  11.891   8.453  1.00 39.12           C  
ATOM   3313  O   LEU A 424       6.441   9.781   9.031  1.00 39.12           O  
ATOM   3314  CG  LEU A 424       9.148  12.562   9.586  1.00 39.12           C  
ATOM   3315  CD1 LEU A 424      10.086  13.633   9.023  1.00 39.12           C  
ATOM   3316  CD2 LEU A 424       8.188  13.172  10.602  1.00 39.12           C  
ATOM   3317  N   ASN A 425       7.035   8.914   7.137  1.00 38.25           N  
ATOM   3318  CA  ASN A 425       5.805   8.312   6.641  1.00 38.25           C  
ATOM   3319  C   ASN A 425       5.348   7.156   7.523  1.00 38.25           C  
ATOM   3320  CB  ASN A 425       5.984   7.836   5.195  1.00 38.25           C  
ATOM   3321  O   ASN A 425       4.156   7.008   7.797  1.00 38.25           O  
ATOM   3322  CG  ASN A 425       4.664   7.602   4.488  1.00 38.25           C  
ATOM   3323  ND2 ASN A 425       4.730   7.113   3.258  1.00 38.25           N  
ATOM   3324  OD1 ASN A 425       3.594   7.859   5.047  1.00 38.25           O  
ATOM   3325  N   LYS A 426       6.332   6.391   8.242  1.00 41.09           N  
ATOM   3326  CA  LYS A 426       5.887   5.309   9.117  1.00 41.09           C  
ATOM   3327  C   LYS A 426       5.484   5.844  10.492  1.00 41.09           C  
ATOM   3328  CB  LYS A 426       6.984   4.254   9.266  1.00 41.09           C  
ATOM   3329  O   LYS A 426       4.492   5.395  11.070  1.00 41.09           O  
ATOM   3330  CG  LYS A 426       7.043   3.258   8.117  1.00 41.09           C  
ATOM   3331  CD  LYS A 426       8.023   2.131   8.406  1.00 41.09           C  
ATOM   3332  CE  LYS A 426       8.172   1.194   7.215  1.00 41.09           C  
ATOM   3333  NZ  LYS A 426       9.156   0.108   7.477  1.00 41.09           N  
ATOM   3334  N   LYS A 427       6.223   6.914  10.953  1.00 40.94           N  
ATOM   3335  CA  LYS A 427       5.965   7.574  12.227  1.00 40.94           C  
ATOM   3336  C   LYS A 427       4.805   8.562  12.117  1.00 40.94           C  
ATOM   3337  CB  LYS A 427       7.219   8.297  12.727  1.00 40.94           C  
ATOM   3338  O   LYS A 427       3.986   8.672  13.031  1.00 40.94           O  
ATOM   3339  CG  LYS A 427       8.125   7.438  13.586  1.00 40.94           C  
ATOM   3340  CD  LYS A 427       9.328   8.227  14.102  1.00 40.94           C  
ATOM   3341  CE  LYS A 427      10.344   7.324  14.789  1.00 40.94           C  
ATOM   3342  NZ  LYS A 427      11.562   8.078  15.203  1.00 40.94           N  
ATOM   3343  N   VAL A 428       4.637   9.227  11.023  1.00 49.22           N  
ATOM   3344  CA  VAL A 428       3.557  10.156  10.711  1.00 49.22           C  
ATOM   3345  C   VAL A 428       2.283   9.383  10.383  1.00 49.22           C  
ATOM   3346  CB  VAL A 428       3.934  11.086   9.531  1.00 49.22           C  
ATOM   3347  O   VAL A 428       1.192   9.758  10.828  1.00 49.22           O  
ATOM   3348  CG1 VAL A 428       2.727  11.906   9.086  1.00 49.22           C  
ATOM   3349  CG2 VAL A 428       5.094  12.000   9.922  1.00 49.22           C  
ATOM   3350  N   ASP A 429       2.418   8.133   9.703  1.00 53.59           N  
ATOM   3351  CA  ASP A 429       1.286   7.262   9.414  1.00 53.59           C  
ATOM   3352  C   ASP A 429       0.730   6.633  10.688  1.00 53.59           C  
ATOM   3353  CB  ASP A 429       1.693   6.164   8.422  1.00 53.59           C  
ATOM   3354  O   ASP A 429      -0.487   6.555  10.867  1.00 53.59           O  
ATOM   3355  CG  ASP A 429       1.751   6.656   6.988  1.00 53.59           C  
ATOM   3356  OD1 ASP A 429       1.237   7.758   6.695  1.00 53.59           O  
ATOM   3357  OD2 ASP A 429       2.314   5.930   6.137  1.00 53.59           O  
ATOM   3358  N   ASP A 430       1.652   6.293  11.633  1.00 56.94           N  
ATOM   3359  CA  ASP A 430       1.274   5.730  12.922  1.00 56.94           C  
ATOM   3360  C   ASP A 430       0.652   6.797  13.820  1.00 56.94           C  
ATOM   3361  CB  ASP A 430       2.488   5.105  13.609  1.00 56.94           C  
ATOM   3362  O   ASP A 430      -0.333   6.535  14.516  1.00 56.94           O  
ATOM   3363  CG  ASP A 430       2.846   3.736  13.055  1.00 56.94           C  
ATOM   3364  OD1 ASP A 430       2.059   3.178  12.258  1.00 56.94           O  
ATOM   3365  OD2 ASP A 430       3.920   3.213  13.414  1.00 56.94           O  
ATOM   3366  N   GLY A 431       1.224   8.000  13.820  1.00 58.62           N  
ATOM   3367  CA  GLY A 431       0.684   9.133  14.562  1.00 58.62           C  
ATOM   3368  C   GLY A 431      -0.676   9.578  14.062  1.00 58.62           C  
ATOM   3369  O   GLY A 431      -1.569   9.875  14.852  1.00 58.62           O  
ATOM   3370  N   PHE A 432      -0.862   9.555  12.836  1.00 65.44           N  
ATOM   3371  CA  PHE A 432      -2.123   9.906  12.195  1.00 65.44           C  
ATOM   3372  C   PHE A 432      -3.197   8.875  12.508  1.00 65.44           C  
ATOM   3373  CB  PHE A 432      -1.942  10.031  10.680  1.00 65.44           C  
ATOM   3374  O   PHE A 432      -4.344   9.227  12.789  1.00 65.44           O  
ATOM   3375  CG  PHE A 432      -1.344  11.336  10.242  1.00 65.44           C  
ATOM   3376  CD1 PHE A 432      -2.088  12.508  10.289  1.00 65.44           C  
ATOM   3377  CD2 PHE A 432      -0.035  11.398   9.781  1.00 65.44           C  
ATOM   3378  CE1 PHE A 432      -1.536  13.727   9.883  1.00 65.44           C  
ATOM   3379  CE2 PHE A 432       0.524  12.609   9.375  1.00 65.44           C  
ATOM   3380  CZ  PHE A 432      -0.229  13.766   9.430  1.00 65.44           C  
ATOM   3381  N   LEU A 433      -2.838   7.652  12.391  1.00 72.50           N  
ATOM   3382  CA  LEU A 433      -3.752   6.555  12.695  1.00 72.50           C  
ATOM   3383  C   LEU A 433      -4.176   6.590  14.156  1.00 72.50           C  
ATOM   3384  CB  LEU A 433      -3.100   5.211  12.375  1.00 72.50           C  
ATOM   3385  O   LEU A 433      -5.344   6.352  14.477  1.00 72.50           O  
ATOM   3386  CG  LEU A 433      -4.004   3.979  12.461  1.00 72.50           C  
ATOM   3387  CD1 LEU A 433      -5.086   4.035  11.391  1.00 72.50           C  
ATOM   3388  CD2 LEU A 433      -3.184   2.701  12.336  1.00 72.50           C  
ATOM   3389  N   ASP A 434      -3.273   6.930  15.000  1.00 71.75           N  
ATOM   3390  CA  ASP A 434      -3.547   7.039  16.438  1.00 71.75           C  
ATOM   3391  C   ASP A 434      -4.492   8.203  16.719  1.00 71.75           C  
ATOM   3392  CB  ASP A 434      -2.242   7.211  17.219  1.00 71.75           C  
ATOM   3393  O   ASP A 434      -5.410   8.070  17.531  1.00 71.75           O  
ATOM   3394  CG  ASP A 434      -1.437   5.930  17.312  1.00 71.75           C  
ATOM   3395  OD1 ASP A 434      -2.004   4.836  17.109  1.00 71.75           O  
ATOM   3396  OD2 ASP A 434      -0.224   6.016  17.609  1.00 71.75           O  
ATOM   3397  N   VAL A 435      -4.230   9.242  16.125  1.00 67.31           N  
ATOM   3398  CA  VAL A 435      -5.074  10.422  16.297  1.00 67.31           C  
ATOM   3399  C   VAL A 435      -6.480  10.133  15.781  1.00 67.31           C  
ATOM   3400  CB  VAL A 435      -4.480  11.656  15.578  1.00 67.31           C  
ATOM   3401  O   VAL A 435      -7.473  10.461  16.438  1.00 67.31           O  
ATOM   3402  CG1 VAL A 435      -5.465  12.820  15.609  1.00 67.31           C  
ATOM   3403  CG2 VAL A 435      -3.152  12.055  16.219  1.00 67.31           C  
ATOM   3404  N   TRP A 436      -6.453   9.531  14.625  1.00 74.94           N  
ATOM   3405  CA  TRP A 436      -7.730   9.148  14.031  1.00 74.94           C  
ATOM   3406  C   TRP A 436      -8.492   8.188  14.938  1.00 74.94           C  
ATOM   3407  CB  TRP A 436      -7.508   8.508  12.656  1.00 74.94           C  
ATOM   3408  O   TRP A 436      -9.695   8.336  15.141  1.00 74.94           O  
ATOM   3409  CG  TRP A 436      -8.742   7.898  12.062  1.00 74.94           C  
ATOM   3410  CD1 TRP A 436      -9.031   6.566  11.945  1.00 74.94           C  
ATOM   3411  CD2 TRP A 436      -9.859   8.602  11.508  1.00 74.94           C  
ATOM   3412  CE2 TRP A 436     -10.781   7.629  11.062  1.00 74.94           C  
ATOM   3413  CE3 TRP A 436     -10.156   9.961  11.328  1.00 74.94           C  
ATOM   3414  NE1 TRP A 436     -10.258   6.398  11.352  1.00 74.94           N  
ATOM   3415  CH2 TRP A 436     -12.266   9.312  10.305  1.00 74.94           C  
ATOM   3416  CZ2 TRP A 436     -12.000   7.977  10.461  1.00 74.94           C  
ATOM   3417  CZ3 TRP A 436     -11.367  10.297  10.734  1.00 74.94           C  
ATOM   3418  N   THR A 437      -7.812   7.219  15.344  1.00 78.06           N  
ATOM   3419  CA  THR A 437      -8.391   6.223  16.234  1.00 78.06           C  
ATOM   3420  C   THR A 437      -8.938   6.883  17.500  1.00 78.06           C  
ATOM   3421  CB  THR A 437      -7.363   5.145  16.625  1.00 78.06           C  
ATOM   3422  O   THR A 437     -10.047   6.570  17.938  1.00 78.06           O  
ATOM   3423  CG2 THR A 437      -7.977   4.102  17.547  1.00 78.06           C  
ATOM   3424  OG1 THR A 437      -6.895   4.496  15.430  1.00 78.06           O  
ATOM   3425  N   TYR A 438      -8.266   7.781  18.047  1.00 71.69           N  
ATOM   3426  CA  TYR A 438      -8.688   8.523  19.234  1.00 71.69           C  
ATOM   3427  C   TYR A 438      -9.938   9.336  18.953  1.00 71.69           C  
ATOM   3428  CB  TYR A 438      -7.562   9.438  19.719  1.00 71.69           C  
ATOM   3429  O   TYR A 438     -10.867   9.359  19.766  1.00 71.69           O  
ATOM   3430  CG  TYR A 438      -6.480   8.727  20.500  1.00 71.69           C  
ATOM   3431  CD1 TYR A 438      -6.715   8.258  21.781  1.00 71.69           C  
ATOM   3432  CD2 TYR A 438      -5.227   8.508  19.938  1.00 71.69           C  
ATOM   3433  CE1 TYR A 438      -5.719   7.602  22.500  1.00 71.69           C  
ATOM   3434  CE2 TYR A 438      -4.227   7.852  20.641  1.00 71.69           C  
ATOM   3435  OH  TYR A 438      -3.494   6.750  22.625  1.00 71.69           O  
ATOM   3436  CZ  TYR A 438      -4.480   7.402  21.922  1.00 71.69           C  
ATOM   3437  N   ASN A 439      -9.977  10.062  17.891  1.00 72.06           N  
ATOM   3438  CA  ASN A 439     -11.125  10.867  17.500  1.00 72.06           C  
ATOM   3439  C   ASN A 439     -12.375  10.016  17.312  1.00 72.06           C  
ATOM   3440  CB  ASN A 439     -10.820  11.664  16.234  1.00 72.06           C  
ATOM   3441  O   ASN A 439     -13.477  10.406  17.703  1.00 72.06           O  
ATOM   3442  CG  ASN A 439      -9.914  12.844  16.484  1.00 72.06           C  
ATOM   3443  ND2 ASN A 439      -9.273  13.336  15.430  1.00 72.06           N  
ATOM   3444  OD1 ASN A 439      -9.781  13.312  17.625  1.00 72.06           O  
ATOM   3445  N   ALA A 440     -12.164   8.961  16.625  1.00 74.38           N  
ATOM   3446  CA  ALA A 440     -13.273   8.031  16.406  1.00 74.38           C  
ATOM   3447  C   ALA A 440     -13.812   7.516  17.734  1.00 74.38           C  
ATOM   3448  CB  ALA A 440     -12.828   6.867  15.531  1.00 74.38           C  
ATOM   3449  O   ALA A 440     -15.023   7.469  17.953  1.00 74.38           O  
ATOM   3450  N   GLU A 441     -12.922   7.129  18.656  1.00 78.88           N  
ATOM   3451  CA  GLU A 441     -13.312   6.648  19.984  1.00 78.88           C  
ATOM   3452  C   GLU A 441     -14.023   7.738  20.781  1.00 78.88           C  
ATOM   3453  CB  GLU A 441     -12.086   6.145  20.750  1.00 78.88           C  
ATOM   3454  O   GLU A 441     -15.016   7.469  21.453  1.00 78.88           O  
ATOM   3455  CG  GLU A 441     -11.547   4.812  20.250  1.00 78.88           C  
ATOM   3456  CD  GLU A 441     -10.328   4.332  21.016  1.00 78.88           C  
ATOM   3457  OE1 GLU A 441      -9.828   3.223  20.734  1.00 78.88           O  
ATOM   3458  OE2 GLU A 441      -9.867   5.070  21.922  1.00 78.88           O  
ATOM   3459  N   LEU A 442     -13.516   8.891  20.750  1.00 74.06           N  
ATOM   3460  CA  LEU A 442     -14.102  10.031  21.438  1.00 74.06           C  
ATOM   3461  C   LEU A 442     -15.523  10.297  20.938  1.00 74.06           C  
ATOM   3462  CB  LEU A 442     -13.242  11.281  21.234  1.00 74.06           C  
ATOM   3463  O   LEU A 442     -16.422  10.562  21.734  1.00 74.06           O  
ATOM   3464  CG  LEU A 442     -13.727  12.555  21.938  1.00 74.06           C  
ATOM   3465  CD1 LEU A 442     -13.812  12.336  23.438  1.00 74.06           C  
ATOM   3466  CD2 LEU A 442     -12.805  13.727  21.609  1.00 74.06           C  
ATOM   3467  N   LEU A 443     -15.695  10.383  19.703  1.00 70.44           N  
ATOM   3468  CA  LEU A 443     -17.016  10.586  19.109  1.00 70.44           C  
ATOM   3469  C   LEU A 443     -18.016   9.570  19.641  1.00 70.44           C  
ATOM   3470  CB  LEU A 443     -16.922  10.484  17.578  1.00 70.44           C  
ATOM   3471  O   LEU A 443     -19.141   9.938  20.000  1.00 70.44           O  
ATOM   3472  CG  LEU A 443     -18.219  10.758  16.812  1.00 70.44           C  
ATOM   3473  CD1 LEU A 443     -18.484  12.258  16.734  1.00 70.44           C  
ATOM   3474  CD2 LEU A 443     -18.141  10.156  15.406  1.00 70.44           C  
ATOM   3475  N   ILE A 444     -17.656   8.336  19.625  1.00 72.94           N  
ATOM   3476  CA  ILE A 444     -18.516   7.266  20.094  1.00 72.94           C  
ATOM   3477  C   ILE A 444     -18.812   7.469  21.578  1.00 72.94           C  
ATOM   3478  CB  ILE A 444     -17.891   5.875  19.859  1.00 72.94           C  
ATOM   3479  O   ILE A 444     -19.953   7.316  22.016  1.00 72.94           O  
ATOM   3480  CG1 ILE A 444     -17.719   5.613  18.359  1.00 72.94           C  
ATOM   3481  CG2 ILE A 444     -18.719   4.781  20.516  1.00 72.94           C  
ATOM   3482  CD1 ILE A 444     -19.031   5.652  17.578  1.00 72.94           C  
ATOM   3483  N   LEU A 445     -17.812   7.816  22.375  1.00 75.06           N  
ATOM   3484  CA  LEU A 445     -17.984   8.086  23.797  1.00 75.06           C  
ATOM   3485  C   LEU A 445     -19.000   9.203  24.031  1.00 75.06           C  
ATOM   3486  CB  LEU A 445     -16.656   8.453  24.438  1.00 75.06           C  
ATOM   3487  O   LEU A 445     -19.859   9.094  24.906  1.00 75.06           O  
ATOM   3488  CG  LEU A 445     -15.609   7.340  24.531  1.00 75.06           C  
ATOM   3489  CD1 LEU A 445     -14.281   7.891  25.047  1.00 75.06           C  
ATOM   3490  CD2 LEU A 445     -16.109   6.211  25.438  1.00 75.06           C  
ATOM   3491  N   LEU A 446     -18.906  10.266  23.312  1.00 68.56           N  
ATOM   3492  CA  LEU A 446     -19.797  11.406  23.438  1.00 68.56           C  
ATOM   3493  C   LEU A 446     -21.234  11.016  23.062  1.00 68.56           C  
ATOM   3494  CB  LEU A 446     -19.328  12.555  22.531  1.00 68.56           C  
ATOM   3495  O   LEU A 446     -22.188  11.422  23.734  1.00 68.56           O  
ATOM   3496  CG  LEU A 446     -18.109  13.336  23.016  1.00 68.56           C  
ATOM   3497  CD1 LEU A 446     -17.609  14.273  21.922  1.00 68.56           C  
ATOM   3498  CD2 LEU A 446     -18.438  14.117  24.281  1.00 68.56           C  
ATOM   3499  N   GLU A 447     -21.344  10.289  21.969  1.00 71.06           N  
ATOM   3500  CA  GLU A 447     -22.656   9.828  21.531  1.00 71.06           C  
ATOM   3501  C   GLU A 447     -23.297   8.922  22.578  1.00 71.06           C  
ATOM   3502  CB  GLU A 447     -22.531   9.102  20.188  1.00 71.06           C  
ATOM   3503  O   GLU A 447     -24.500   9.000  22.812  1.00 71.06           O  
ATOM   3504  CG  GLU A 447     -23.875   8.758  19.562  1.00 71.06           C  
ATOM   3505  CD  GLU A 447     -24.750   9.977  19.281  1.00 71.06           C  
ATOM   3506  OE1 GLU A 447     -25.984   9.836  19.188  1.00 71.06           O  
ATOM   3507  OE2 GLU A 447     -24.172  11.078  19.141  1.00 71.06           O  
ATOM   3508  N   ASN A 448     -22.562   7.992  23.109  1.00 75.19           N  
ATOM   3509  CA  ASN A 448     -23.062   7.117  24.172  1.00 75.19           C  
ATOM   3510  C   ASN A 448     -23.562   7.918  25.375  1.00 75.19           C  
ATOM   3511  CB  ASN A 448     -21.984   6.121  24.594  1.00 75.19           C  
ATOM   3512  O   ASN A 448     -24.594   7.605  25.953  1.00 75.19           O  
ATOM   3513  CG  ASN A 448     -21.844   4.973  23.625  1.00 75.19           C  
ATOM   3514  ND2 ASN A 448     -20.703   4.273  23.703  1.00 75.19           N  
ATOM   3515  OD1 ASN A 448     -22.719   4.715  22.797  1.00 75.19           O  
ATOM   3516  N   GLU A 449     -22.734   8.977  25.734  1.00 71.44           N  
ATOM   3517  CA  GLU A 449     -23.141   9.836  26.844  1.00 71.44           C  
ATOM   3518  C   GLU A 449     -24.453  10.539  26.547  1.00 71.44           C  
ATOM   3519  CB  GLU A 449     -22.047  10.867  27.141  1.00 71.44           C  
ATOM   3520  O   GLU A 449     -25.344  10.594  27.406  1.00 71.44           O  
ATOM   3521  CG  GLU A 449     -22.328  11.719  28.375  1.00 71.44           C  
ATOM   3522  CD  GLU A 449     -22.094  10.969  29.688  1.00 71.44           C  
ATOM   3523  OE1 GLU A 449     -22.578  11.438  30.750  1.00 71.44           O  
ATOM   3524  OE2 GLU A 449     -21.438   9.914  29.656  1.00 71.44           O  
ATOM   3525  N   ARG A 450     -24.469  11.102  25.453  1.00 68.75           N  
ATOM   3526  CA  ARG A 450     -25.656  11.828  25.031  1.00 68.75           C  
ATOM   3527  C   ARG A 450     -26.875  10.914  25.031  1.00 68.75           C  
ATOM   3528  CB  ARG A 450     -25.453  12.430  23.641  1.00 68.75           C  
ATOM   3529  O   ARG A 450     -27.953  11.305  25.500  1.00 68.75           O  
ATOM   3530  CG  ARG A 450     -26.641  13.219  23.125  1.00 68.75           C  
ATOM   3531  CD  ARG A 450     -26.406  13.742  21.719  1.00 68.75           C  
ATOM   3532  NE  ARG A 450     -27.609  14.398  21.172  1.00 68.75           N  
ATOM   3533  NH1 ARG A 450     -26.516  15.352  19.375  1.00 68.75           N  
ATOM   3534  NH2 ARG A 450     -28.766  15.695  19.688  1.00 68.75           N  
ATOM   3535  CZ  ARG A 450     -27.625  15.148  20.078  1.00 68.75           C  
ATOM   3536  N   THR A 451     -26.812   9.758  24.406  1.00 63.97           N  
ATOM   3537  CA  THR A 451     -27.891   8.781  24.297  1.00 63.97           C  
ATOM   3538  C   THR A 451     -28.375   8.352  25.672  1.00 63.97           C  
ATOM   3539  CB  THR A 451     -27.438   7.543  23.500  1.00 63.97           C  
ATOM   3540  O   THR A 451     -29.578   8.320  25.938  1.00 63.97           O  
ATOM   3541  CG2 THR A 451     -28.578   6.535  23.359  1.00 63.97           C  
ATOM   3542  OG1 THR A 451     -27.031   7.953  22.188  1.00 63.97           O  
ATOM   3543  N   LEU A 452     -27.453   8.062  26.531  1.00 69.56           N  
ATOM   3544  CA  LEU A 452     -27.797   7.602  27.875  1.00 69.56           C  
ATOM   3545  C   LEU A 452     -28.391   8.734  28.703  1.00 69.56           C  
ATOM   3546  CB  LEU A 452     -26.562   7.027  28.562  1.00 69.56           C  
ATOM   3547  O   LEU A 452     -29.344   8.531  29.438  1.00 69.56           O  
ATOM   3548  CG  LEU A 452     -26.000   5.734  27.984  1.00 69.56           C  
ATOM   3549  CD1 LEU A 452     -24.719   5.328  28.734  1.00 69.56           C  
ATOM   3550  CD2 LEU A 452     -27.031   4.621  28.047  1.00 69.56           C  
ATOM   3551  N   ASP A 453     -27.844   9.969  28.656  1.00 69.56           N  
ATOM   3552  CA  ASP A 453     -28.312  11.133  29.391  1.00 69.56           C  
ATOM   3553  C   ASP A 453     -29.703  11.547  28.938  1.00 69.56           C  
ATOM   3554  CB  ASP A 453     -27.328  12.305  29.234  1.00 69.56           C  
ATOM   3555  O   ASP A 453     -30.547  11.945  29.750  1.00 69.56           O  
ATOM   3556  CG  ASP A 453     -26.078  12.148  30.078  1.00 69.56           C  
ATOM   3557  OD1 ASP A 453     -26.047  11.266  30.953  1.00 69.56           O  
ATOM   3558  OD2 ASP A 453     -25.125  12.922  29.859  1.00 69.56           O  
ATOM   3559  N   PHE A 454     -29.859  11.594  27.688  1.00 63.91           N  
ATOM   3560  CA  PHE A 454     -31.156  11.930  27.125  1.00 63.91           C  
ATOM   3561  C   PHE A 454     -32.250  10.977  27.625  1.00 63.91           C  
ATOM   3562  CB  PHE A 454     -31.109  11.906  25.594  1.00 63.91           C  
ATOM   3563  O   PHE A 454     -33.312  11.406  28.016  1.00 63.91           O  
ATOM   3564  CG  PHE A 454     -32.406  12.312  24.938  1.00 63.91           C  
ATOM   3565  CD1 PHE A 454     -33.250  11.359  24.406  1.00 63.91           C  
ATOM   3566  CD2 PHE A 454     -32.750  13.656  24.844  1.00 63.91           C  
ATOM   3567  CE1 PHE A 454     -34.469  11.742  23.797  1.00 63.91           C  
ATOM   3568  CE2 PHE A 454     -33.938  14.039  24.234  1.00 63.91           C  
ATOM   3569  CZ  PHE A 454     -34.781  13.078  23.703  1.00 63.91           C  
ATOM   3570  N   HIS A 455     -31.906   9.727  27.641  1.00 62.88           N  
ATOM   3571  CA  HIS A 455     -32.844   8.703  28.109  1.00 62.88           C  
ATOM   3572  C   HIS A 455     -33.125   8.844  29.594  1.00 62.88           C  
ATOM   3573  CB  HIS A 455     -32.281   7.305  27.797  1.00 62.88           C  
ATOM   3574  O   HIS A 455     -34.250   8.703  30.047  1.00 62.88           O  
ATOM   3575  CG  HIS A 455     -32.375   6.926  26.359  1.00 62.88           C  
ATOM   3576  CD2 HIS A 455     -31.422   6.703  25.438  1.00 62.88           C  
ATOM   3577  ND1 HIS A 455     -33.594   6.730  25.719  1.00 62.88           N  
ATOM   3578  CE1 HIS A 455     -33.375   6.406  24.453  1.00 62.88           C  
ATOM   3579  NE2 HIS A 455     -32.062   6.383  24.250  1.00 62.88           N  
ATOM   3580  N   ASP A 456     -32.156   9.094  30.344  1.00 65.44           N  
ATOM   3581  CA  ASP A 456     -32.281   9.312  31.781  1.00 65.44           C  
ATOM   3582  C   ASP A 456     -33.156  10.523  32.062  1.00 65.44           C  
ATOM   3583  CB  ASP A 456     -30.891   9.500  32.406  1.00 65.44           C  
ATOM   3584  O   ASP A 456     -33.969  10.492  33.000  1.00 65.44           O  
ATOM   3585  CG  ASP A 456     -30.125   8.195  32.594  1.00 65.44           C  
ATOM   3586  OD1 ASP A 456     -30.734   7.109  32.438  1.00 65.44           O  
ATOM   3587  OD2 ASP A 456     -28.922   8.242  32.875  1.00 65.44           O  
ATOM   3588  N   PHE A 457     -32.969  11.562  31.312  1.00 63.44           N  
ATOM   3589  CA  PHE A 457     -33.781  12.781  31.469  1.00 63.44           C  
ATOM   3590  C   PHE A 457     -35.250  12.508  31.203  1.00 63.44           C  
ATOM   3591  CB  PHE A 457     -33.250  13.883  30.547  1.00 63.44           C  
ATOM   3592  O   PHE A 457     -36.125  12.984  31.922  1.00 63.44           O  
ATOM   3593  CG  PHE A 457     -34.000  15.172  30.656  1.00 63.44           C  
ATOM   3594  CD1 PHE A 457     -35.000  15.500  29.719  1.00 63.44           C  
ATOM   3595  CD2 PHE A 457     -33.750  16.062  31.688  1.00 63.44           C  
ATOM   3596  CE1 PHE A 457     -35.688  16.703  29.812  1.00 63.44           C  
ATOM   3597  CE2 PHE A 457     -34.469  17.266  31.781  1.00 63.44           C  
ATOM   3598  CZ  PHE A 457     -35.438  17.578  30.859  1.00 63.44           C  
ATOM   3599  N   ASN A 458     -35.531  11.812  30.188  1.00 63.88           N  
ATOM   3600  CA  ASN A 458     -36.906  11.453  29.812  1.00 63.88           C  
ATOM   3601  C   ASN A 458     -37.562  10.586  30.875  1.00 63.88           C  
ATOM   3602  CB  ASN A 458     -36.906  10.742  28.453  1.00 63.88           C  
ATOM   3603  O   ASN A 458     -38.750  10.766  31.188  1.00 63.88           O  
ATOM   3604  CG  ASN A 458     -36.688  11.688  27.297  1.00 63.88           C  
ATOM   3605  ND2 ASN A 458     -36.156  11.164  26.203  1.00 63.88           N  
ATOM   3606  OD1 ASN A 458     -36.969  12.891  27.391  1.00 63.88           O  
ATOM   3607  N   VAL A 459     -36.844   9.602  31.406  1.00 62.69           N  
ATOM   3608  CA  VAL A 459     -37.344   8.734  32.469  1.00 62.69           C  
ATOM   3609  C   VAL A 459     -37.625   9.562  33.719  1.00 62.69           C  
ATOM   3610  CB  VAL A 459     -36.312   7.609  32.812  1.00 62.69           C  
ATOM   3611  O   VAL A 459     -38.656   9.367  34.375  1.00 62.69           O  
ATOM   3612  CG1 VAL A 459     -36.750   6.836  34.031  1.00 62.69           C  
ATOM   3613  CG2 VAL A 459     -36.156   6.668  31.609  1.00 62.69           C  
ATOM   3614  N   LYS A 460     -36.781  10.430  34.031  1.00 66.44           N  
ATOM   3615  CA  LYS A 460     -36.938  11.328  35.188  1.00 66.44           C  
ATOM   3616  C   LYS A 460     -38.188  12.211  35.000  1.00 66.44           C  
ATOM   3617  CB  LYS A 460     -35.688  12.203  35.375  1.00 66.44           C  
ATOM   3618  O   LYS A 460     -38.938  12.414  35.969  1.00 66.44           O  
ATOM   3619  CG  LYS A 460     -35.719  13.070  36.625  1.00 66.44           C  
ATOM   3620  CD  LYS A 460     -34.438  13.852  36.781  1.00 66.44           C  
ATOM   3621  CE  LYS A 460     -34.469  14.742  38.031  1.00 66.44           C  
ATOM   3622  NZ  LYS A 460     -33.188  15.508  38.188  1.00 66.44           N  
ATOM   3623  N   ASN A 461     -38.344  12.758  33.844  1.00 69.19           N  
ATOM   3624  CA  ASN A 461     -39.500  13.578  33.531  1.00 69.19           C  
ATOM   3625  C   ASN A 461     -40.812  12.781  33.719  1.00 69.19           C  
ATOM   3626  CB  ASN A 461     -39.406  14.133  32.125  1.00 69.19           C  
ATOM   3627  O   ASN A 461     -41.781  13.297  34.250  1.00 69.19           O  
ATOM   3628  CG  ASN A 461     -40.375  15.273  31.875  1.00 69.19           C  
ATOM   3629  ND2 ASN A 461     -40.656  15.547  30.609  1.00 69.19           N  
ATOM   3630  OD1 ASN A 461     -40.844  15.914  32.812  1.00 69.19           O  
ATOM   3631  N   LEU A 462     -40.812  11.633  33.250  1.00 68.50           N  
ATOM   3632  CA  LEU A 462     -41.938  10.727  33.344  1.00 68.50           C  
ATOM   3633  C   LEU A 462     -42.219  10.375  34.812  1.00 68.50           C  
ATOM   3634  CB  LEU A 462     -41.719   9.453  32.531  1.00 68.50           C  
ATOM   3635  O   LEU A 462     -43.375  10.328  35.250  1.00 68.50           O  
ATOM   3636  CG  LEU A 462     -42.906   8.508  32.406  1.00 68.50           C  
ATOM   3637  CD1 LEU A 462     -44.031   9.211  31.656  1.00 68.50           C  
ATOM   3638  CD2 LEU A 462     -42.500   7.234  31.672  1.00 68.50           C  
ATOM   3639  N   TYR A 463     -41.188  10.008  35.500  1.00 68.94           N  
ATOM   3640  CA  TYR A 463     -41.281   9.742  36.938  1.00 68.94           C  
ATOM   3641  C   TYR A 463     -41.906  10.922  37.656  1.00 68.94           C  
ATOM   3642  CB  TYR A 463     -39.875   9.445  37.500  1.00 68.94           C  
ATOM   3643  O   TYR A 463     -42.781  10.734  38.500  1.00 68.94           O  
ATOM   3644  CG  TYR A 463     -39.875   9.320  39.000  1.00 68.94           C  
ATOM   3645  CD1 TYR A 463     -39.531  10.398  39.812  1.00 68.94           C  
ATOM   3646  CD2 TYR A 463     -40.188   8.117  39.625  1.00 68.94           C  
ATOM   3647  CE1 TYR A 463     -39.500  10.289  41.188  1.00 68.94           C  
ATOM   3648  CE2 TYR A 463     -40.188   7.992  41.000  1.00 68.94           C  
ATOM   3649  OH  TYR A 463     -39.812   8.961  43.156  1.00 68.94           O  
ATOM   3650  CZ  TYR A 463     -39.812   9.086  41.781  1.00 68.94           C  
ATOM   3651  N   GLU A 464     -41.438  12.133  37.406  1.00 78.12           N  
ATOM   3652  CA  GLU A 464     -41.938  13.352  38.031  1.00 78.12           C  
ATOM   3653  C   GLU A 464     -43.406  13.609  37.688  1.00 78.12           C  
ATOM   3654  CB  GLU A 464     -41.062  14.555  37.625  1.00 78.12           C  
ATOM   3655  O   GLU A 464     -44.156  14.078  38.531  1.00 78.12           O  
ATOM   3656  CG  GLU A 464     -39.688  14.562  38.281  1.00 78.12           C  
ATOM   3657  CD  GLU A 464     -39.719  14.586  39.781  1.00 78.12           C  
ATOM   3658  OE1 GLU A 464     -38.750  14.109  40.406  1.00 78.12           O  
ATOM   3659  OE2 GLU A 464     -40.719  15.086  40.344  1.00 78.12           O  
ATOM   3660  N   LYS A 465     -43.750  13.375  36.469  1.00 79.56           N  
ATOM   3661  CA  LYS A 465     -45.125  13.516  36.000  1.00 79.56           C  
ATOM   3662  C   LYS A 465     -46.062  12.562  36.750  1.00 79.56           C  
ATOM   3663  CB  LYS A 465     -45.219  13.250  34.500  1.00 79.56           C  
ATOM   3664  O   LYS A 465     -47.156  12.961  37.156  1.00 79.56           O  
ATOM   3665  CG  LYS A 465     -46.562  13.555  33.875  1.00 79.56           C  
ATOM   3666  CD  LYS A 465     -46.562  13.367  32.375  1.00 79.56           C  
ATOM   3667  CE  LYS A 465     -47.938  13.641  31.766  1.00 79.56           C  
ATOM   3668  NZ  LYS A 465     -47.906  13.516  30.281  1.00 79.56           N  
ATOM   3669  N   VAL A 466     -45.656  11.281  36.875  1.00 77.81           N  
ATOM   3670  CA  VAL A 466     -46.438  10.258  37.562  1.00 77.81           C  
ATOM   3671  C   VAL A 466     -46.531  10.609  39.031  1.00 77.81           C  
ATOM   3672  CB  VAL A 466     -45.781   8.859  37.375  1.00 77.81           C  
ATOM   3673  O   VAL A 466     -47.594  10.484  39.625  1.00 77.81           O  
ATOM   3674  CG1 VAL A 466     -46.469   7.844  38.312  1.00 77.81           C  
ATOM   3675  CG2 VAL A 466     -45.906   8.398  35.938  1.00 77.81           C  
ATOM   3676  N   LYS A 467     -45.438  11.000  39.625  1.00 82.00           N  
ATOM   3677  CA  LYS A 467     -45.406  11.438  41.000  1.00 82.00           C  
ATOM   3678  C   LYS A 467     -46.375  12.609  41.250  1.00 82.00           C  
ATOM   3679  CB  LYS A 467     -44.000  11.836  41.406  1.00 82.00           C  
ATOM   3680  O   LYS A 467     -47.094  12.633  42.250  1.00 82.00           O  
ATOM   3681  CG  LYS A 467     -43.844  12.195  42.875  1.00 82.00           C  
ATOM   3682  CD  LYS A 467     -42.406  12.523  43.219  1.00 82.00           C  
ATOM   3683  CE  LYS A 467     -42.250  12.906  44.688  1.00 82.00           C  
ATOM   3684  NZ  LYS A 467     -40.844  13.211  45.062  1.00 82.00           N  
ATOM   3685  N   SER A 468     -46.406  13.531  40.344  1.00 86.12           N  
ATOM   3686  CA  SER A 468     -47.250  14.719  40.438  1.00 86.12           C  
ATOM   3687  C   SER A 468     -48.719  14.352  40.281  1.00 86.12           C  
ATOM   3688  CB  SER A 468     -46.875  15.734  39.344  1.00 86.12           C  
ATOM   3689  O   SER A 468     -49.562  14.922  40.969  1.00 86.12           O  
ATOM   3690  OG  SER A 468     -47.750  16.844  39.375  1.00 86.12           O  
ATOM   3691  N   GLN A 469     -49.062  13.414  39.438  1.00 85.25           N  
ATOM   3692  CA  GLN A 469     -50.438  12.961  39.188  1.00 85.25           C  
ATOM   3693  C   GLN A 469     -50.969  12.188  40.406  1.00 85.25           C  
ATOM   3694  CB  GLN A 469     -50.469  12.102  37.938  1.00 85.25           C  
ATOM   3695  O   GLN A 469     -52.125  12.375  40.781  1.00 85.25           O  
ATOM   3696  CG  GLN A 469     -50.344  12.891  36.656  1.00 85.25           C  
ATOM   3697  CD  GLN A 469     -50.531  12.031  35.406  1.00 85.25           C  
ATOM   3698  NE2 GLN A 469     -51.000  12.648  34.312  1.00 85.25           N  
ATOM   3699  OE1 GLN A 469     -50.281  10.820  35.438  1.00 85.25           O  
ATOM   3700  N   LEU A 470     -50.156  11.273  41.000  1.00 85.12           N  
ATOM   3701  CA  LEU A 470     -50.562  10.328  42.031  1.00 85.12           C  
ATOM   3702  C   LEU A 470     -50.531  10.984  43.406  1.00 85.12           C  
ATOM   3703  CB  LEU A 470     -49.625   9.102  42.031  1.00 85.12           C  
ATOM   3704  O   LEU A 470     -51.312  10.617  44.281  1.00 85.12           O  
ATOM   3705  CG  LEU A 470     -49.719   8.203  40.781  1.00 85.12           C  
ATOM   3706  CD1 LEU A 470     -48.688   7.090  40.875  1.00 85.12           C  
ATOM   3707  CD2 LEU A 470     -51.125   7.629  40.625  1.00 85.12           C  
ATOM   3708  N   ARG A 471     -49.812  11.969  43.656  1.00 87.50           N  
ATOM   3709  CA  ARG A 471     -49.719  12.703  44.906  1.00 87.50           C  
ATOM   3710  C   ARG A 471     -49.875  11.766  46.094  1.00 87.50           C  
ATOM   3711  CB  ARG A 471     -50.781  13.805  44.969  1.00 87.50           C  
ATOM   3712  O   ARG A 471     -49.125  10.789  46.219  1.00 87.50           O  
ATOM   3713  CG  ARG A 471     -50.625  14.875  43.906  1.00 87.50           C  
ATOM   3714  CD  ARG A 471     -51.688  15.945  44.000  1.00 87.50           C  
ATOM   3715  NE  ARG A 471     -51.562  16.938  42.938  1.00 87.50           N  
ATOM   3716  NH1 ARG A 471     -53.406  18.188  43.625  1.00 87.50           N  
ATOM   3717  NH2 ARG A 471     -52.188  18.828  41.812  1.00 87.50           N  
ATOM   3718  CZ  ARG A 471     -52.375  17.984  42.781  1.00 87.50           C  
ATOM   3719  N   ASN A 472     -50.812  11.992  47.000  1.00 86.75           N  
ATOM   3720  CA  ASN A 472     -50.938  11.203  48.219  1.00 86.75           C  
ATOM   3721  C   ASN A 472     -51.844   9.992  48.000  1.00 86.75           C  
ATOM   3722  CB  ASN A 472     -51.500  12.078  49.344  1.00 86.75           C  
ATOM   3723  O   ASN A 472     -52.250   9.328  48.969  1.00 86.75           O  
ATOM   3724  CG  ASN A 472     -52.750  12.820  48.969  1.00 86.75           C  
ATOM   3725  ND2 ASN A 472     -53.406  13.445  49.938  1.00 86.75           N  
ATOM   3726  OD1 ASN A 472     -53.156  12.828  47.781  1.00 86.75           O  
ATOM   3727  N   ASN A 473     -52.219   9.719  46.750  1.00 85.00           N  
ATOM   3728  CA  ASN A 473     -53.031   8.555  46.375  1.00 85.00           C  
ATOM   3729  C   ASN A 473     -52.156   7.312  46.188  1.00 85.00           C  
ATOM   3730  CB  ASN A 473     -53.812   8.836  45.094  1.00 85.00           C  
ATOM   3731  O   ASN A 473     -52.688   6.203  46.062  1.00 85.00           O  
ATOM   3732  CG  ASN A 473     -55.031   9.734  45.375  1.00 85.00           C  
ATOM   3733  ND2 ASN A 473     -55.562  10.312  44.312  1.00 85.00           N  
ATOM   3734  OD1 ASN A 473     -55.438   9.906  46.500  1.00 85.00           O  
ATOM   3735  N   ALA A 474     -50.781   7.480  46.312  1.00 85.69           N  
ATOM   3736  CA  ALA A 474     -49.844   6.367  46.125  1.00 85.69           C  
ATOM   3737  C   ALA A 474     -48.594   6.566  47.000  1.00 85.69           C  
ATOM   3738  CB  ALA A 474     -49.438   6.207  44.656  1.00 85.69           C  
ATOM   3739  O   ALA A 474     -48.250   7.699  47.344  1.00 85.69           O  
ATOM   3740  N   LYS A 475     -48.000   5.539  47.469  1.00 84.12           N  
ATOM   3741  CA  LYS A 475     -46.750   5.547  48.219  1.00 84.12           C  
ATOM   3742  C   LYS A 475     -45.562   5.129  47.344  1.00 84.12           C  
ATOM   3743  CB  LYS A 475     -46.844   4.621  49.438  1.00 84.12           C  
ATOM   3744  O   LYS A 475     -45.656   4.160  46.594  1.00 84.12           O  
ATOM   3745  CG  LYS A 475     -45.562   4.527  50.250  1.00 84.12           C  
ATOM   3746  CD  LYS A 475     -45.688   3.488  51.375  1.00 84.12           C  
ATOM   3747  CE  LYS A 475     -44.406   3.406  52.188  1.00 84.12           C  
ATOM   3748  NZ  LYS A 475     -44.500   2.379  53.281  1.00 84.12           N  
ATOM   3749  N   GLU A 476     -44.500   5.879  47.531  1.00 82.50           N  
ATOM   3750  CA  GLU A 476     -43.312   5.555  46.781  1.00 82.50           C  
ATOM   3751  C   GLU A 476     -42.531   4.398  47.406  1.00 82.50           C  
ATOM   3752  CB  GLU A 476     -42.375   6.781  46.656  1.00 82.50           C  
ATOM   3753  O   GLU A 476     -42.188   4.457  48.594  1.00 82.50           O  
ATOM   3754  CG  GLU A 476     -41.281   6.633  45.625  1.00 82.50           C  
ATOM   3755  CD  GLU A 476     -40.438   7.895  45.438  1.00 82.50           C  
ATOM   3756  OE1 GLU A 476     -39.469   7.863  44.688  1.00 82.50           O  
ATOM   3757  OE2 GLU A 476     -40.812   8.922  46.062  1.00 82.50           O  
ATOM   3758  N   ILE A 477     -42.344   3.312  46.656  1.00 77.00           N  
ATOM   3759  CA  ILE A 477     -41.781   2.072  47.188  1.00 77.00           C  
ATOM   3760  C   ILE A 477     -40.344   1.930  46.750  1.00 77.00           C  
ATOM   3761  CB  ILE A 477     -42.594   0.845  46.750  1.00 77.00           C  
ATOM   3762  O   ILE A 477     -39.594   1.069  47.250  1.00 77.00           O  
ATOM   3763  CG1 ILE A 477     -42.781   0.850  45.219  1.00 77.00           C  
ATOM   3764  CG2 ILE A 477     -43.969   0.814  47.469  1.00 77.00           C  
ATOM   3765  CD1 ILE A 477     -43.406  -0.424  44.656  1.00 77.00           C  
ATOM   3766  N   GLY A 478     -39.781   3.066  45.906  1.00 66.19           N  
ATOM   3767  CA  GLY A 478     -38.375   3.031  45.500  1.00 66.19           C  
ATOM   3768  C   GLY A 478     -38.188   2.355  44.156  1.00 66.19           C  
ATOM   3769  O   GLY A 478     -39.062   1.674  43.656  1.00 66.19           O  
ATOM   3770  N   ASN A 479     -37.031   2.770  43.344  1.00 62.19           N  
ATOM   3771  CA  ASN A 479     -36.656   2.217  42.031  1.00 62.19           C  
ATOM   3772  C   ASN A 479     -37.656   2.594  40.938  1.00 62.19           C  
ATOM   3773  CB  ASN A 479     -36.500   0.695  42.125  1.00 62.19           C  
ATOM   3774  O   ASN A 479     -37.906   1.805  40.031  1.00 62.19           O  
ATOM   3775  CG  ASN A 479     -35.344   0.264  43.000  1.00 62.19           C  
ATOM   3776  ND2 ASN A 479     -35.438  -0.946  43.562  1.00 62.19           N  
ATOM   3777  OD1 ASN A 479     -34.406   1.014  43.219  1.00 62.19           O  
ATOM   3778  N   GLY A 480     -38.375   3.773  41.219  1.00 66.25           N  
ATOM   3779  CA  GLY A 480     -39.250   4.297  40.188  1.00 66.25           C  
ATOM   3780  C   GLY A 480     -40.625   3.670  40.219  1.00 66.25           C  
ATOM   3781  O   GLY A 480     -41.375   3.764  39.219  1.00 66.25           O  
ATOM   3782  N   CYS A 481     -41.031   3.014  41.438  1.00 72.56           N  
ATOM   3783  CA  CYS A 481     -42.312   2.326  41.562  1.00 72.56           C  
ATOM   3784  C   CYS A 481     -43.219   3.023  42.594  1.00 72.56           C  
ATOM   3785  CB  CYS A 481     -42.094   0.868  41.969  1.00 72.56           C  
ATOM   3786  O   CYS A 481     -42.719   3.572  43.594  1.00 72.56           O  
ATOM   3787  SG  CYS A 481     -41.188  -0.101  40.781  1.00 72.56           S  
ATOM   3788  N   PHE A 482     -44.562   2.992  42.344  1.00 79.88           N  
ATOM   3789  CA  PHE A 482     -45.562   3.559  43.219  1.00 79.88           C  
ATOM   3790  C   PHE A 482     -46.625   2.508  43.594  1.00 79.88           C  
ATOM   3791  CB  PHE A 482     -46.250   4.754  42.531  1.00 79.88           C  
ATOM   3792  O   PHE A 482     -47.031   1.722  42.750  1.00 79.88           O  
ATOM   3793  CG  PHE A 482     -45.312   5.875  42.188  1.00 79.88           C  
ATOM   3794  CD1 PHE A 482     -45.094   6.902  43.094  1.00 79.88           C  
ATOM   3795  CD2 PHE A 482     -44.688   5.898  40.938  1.00 79.88           C  
ATOM   3796  CE1 PHE A 482     -44.219   7.941  42.750  1.00 79.88           C  
ATOM   3797  CE2 PHE A 482     -43.812   6.930  40.625  1.00 79.88           C  
ATOM   3798  CZ  PHE A 482     -43.562   7.953  41.531  1.00 79.88           C  
ATOM   3799  N   GLU A 483     -46.812   2.480  44.906  1.00 82.81           N  
ATOM   3800  CA  GLU A 483     -47.906   1.624  45.375  1.00 82.81           C  
ATOM   3801  C   GLU A 483     -49.156   2.432  45.656  1.00 82.81           C  
ATOM   3802  CB  GLU A 483     -47.469   0.876  46.656  1.00 82.81           C  
ATOM   3803  O   GLU A 483     -49.125   3.391  46.438  1.00 82.81           O  
ATOM   3804  CG  GLU A 483     -48.469  -0.149  47.125  1.00 82.81           C  
ATOM   3805  CD  GLU A 483     -48.031  -0.897  48.375  1.00 82.81           C  
ATOM   3806  OE1 GLU A 483     -48.562  -1.989  48.656  1.00 82.81           O  
ATOM   3807  OE2 GLU A 483     -47.125  -0.388  49.062  1.00 82.81           O  
ATOM   3808  N   PHE A 484     -50.344   1.989  44.906  1.00 84.38           N  
ATOM   3809  CA  PHE A 484     -51.594   2.742  45.031  1.00 84.38           C  
ATOM   3810  C   PHE A 484     -52.281   2.432  46.344  1.00 84.38           C  
ATOM   3811  CB  PHE A 484     -52.531   2.432  43.844  1.00 84.38           C  
ATOM   3812  O   PHE A 484     -52.312   1.280  46.781  1.00 84.38           O  
ATOM   3813  CG  PHE A 484     -52.031   2.967  42.531  1.00 84.38           C  
ATOM   3814  CD1 PHE A 484     -52.438   4.211  42.062  1.00 84.38           C  
ATOM   3815  CD2 PHE A 484     -51.156   2.225  41.750  1.00 84.38           C  
ATOM   3816  CE1 PHE A 484     -52.000   4.707  40.844  1.00 84.38           C  
ATOM   3817  CE2 PHE A 484     -50.719   2.715  40.531  1.00 84.38           C  
ATOM   3818  CZ  PHE A 484     -51.125   3.955  40.094  1.00 84.38           C  
ATOM   3819  N   TYR A 485     -52.844   3.422  47.031  1.00 81.50           N  
ATOM   3820  CA  TYR A 485     -53.625   3.268  48.250  1.00 81.50           C  
ATOM   3821  C   TYR A 485     -55.094   2.979  47.906  1.00 81.50           C  
ATOM   3822  CB  TYR A 485     -53.531   4.527  49.125  1.00 81.50           C  
ATOM   3823  O   TYR A 485     -55.875   2.668  48.812  1.00 81.50           O  
ATOM   3824  CG  TYR A 485     -52.188   4.703  49.781  1.00 81.50           C  
ATOM   3825  CD1 TYR A 485     -51.719   3.789  50.719  1.00 81.50           C  
ATOM   3826  CD2 TYR A 485     -51.375   5.781  49.469  1.00 81.50           C  
ATOM   3827  CE1 TYR A 485     -50.500   3.947  51.344  1.00 81.50           C  
ATOM   3828  CE2 TYR A 485     -50.125   5.949  50.062  1.00 81.50           C  
ATOM   3829  OH  TYR A 485     -48.469   5.191  51.594  1.00 81.50           O  
ATOM   3830  CZ  TYR A 485     -49.719   5.027  51.000  1.00 81.50           C  
ATOM   3831  N   HIS A 486     -55.469   3.074  46.625  1.00 81.88           N  
ATOM   3832  CA  HIS A 486     -56.781   2.748  46.094  1.00 81.88           C  
ATOM   3833  C   HIS A 486     -56.719   1.672  45.031  1.00 81.88           C  
ATOM   3834  CB  HIS A 486     -57.469   4.000  45.562  1.00 81.88           C  
ATOM   3835  O   HIS A 486     -55.656   1.416  44.469  1.00 81.88           O  
ATOM   3836  CG  HIS A 486     -56.781   4.578  44.344  1.00 81.88           C  
ATOM   3837  CD2 HIS A 486     -55.906   5.586  44.250  1.00 81.88           C  
ATOM   3838  ND1 HIS A 486     -57.000   4.117  43.062  1.00 81.88           N  
ATOM   3839  CE1 HIS A 486     -56.281   4.816  42.219  1.00 81.88           C  
ATOM   3840  NE2 HIS A 486     -55.594   5.711  42.906  1.00 81.88           N  
ATOM   3841  N   LYS A 487     -57.812   0.981  44.844  1.00 81.88           N  
ATOM   3842  CA  LYS A 487     -57.875   0.035  43.750  1.00 81.88           C  
ATOM   3843  C   LYS A 487     -57.844   0.759  42.406  1.00 81.88           C  
ATOM   3844  CB  LYS A 487     -59.125  -0.833  43.844  1.00 81.88           C  
ATOM   3845  O   LYS A 487     -58.562   1.725  42.188  1.00 81.88           O  
ATOM   3846  CG  LYS A 487     -59.062  -1.862  44.969  1.00 81.88           C  
ATOM   3847  CD  LYS A 487     -60.281  -2.791  44.938  1.00 81.88           C  
ATOM   3848  CE  LYS A 487     -60.250  -3.773  46.094  1.00 81.88           C  
ATOM   3849  NZ  LYS A 487     -61.469  -4.668  46.062  1.00 81.88           N  
ATOM   3850  N   CYS A 488     -56.906   0.412  41.688  1.00 80.50           N  
ATOM   3851  CA  CYS A 488     -56.750   1.041  40.375  1.00 80.50           C  
ATOM   3852  C   CYS A 488     -56.906   0.018  39.250  1.00 80.50           C  
ATOM   3853  CB  CYS A 488     -55.375   1.731  40.250  1.00 80.50           C  
ATOM   3854  O   CYS A 488     -56.031  -0.840  39.062  1.00 80.50           O  
ATOM   3855  SG  CYS A 488     -55.250   2.828  38.844  1.00 80.50           S  
ATOM   3856  N   ASP A 489     -58.031   0.031  38.562  1.00 77.56           N  
ATOM   3857  CA  ASP A 489     -58.312  -0.880  37.469  1.00 77.56           C  
ATOM   3858  C   ASP A 489     -57.594  -0.428  36.188  1.00 77.56           C  
ATOM   3859  CB  ASP A 489     -59.812  -0.983  37.219  1.00 77.56           C  
ATOM   3860  O   ASP A 489     -56.875   0.569  36.188  1.00 77.56           O  
ATOM   3861  CG  ASP A 489     -60.469   0.347  36.844  1.00 77.56           C  
ATOM   3862  OD1 ASP A 489     -59.719   1.344  36.656  1.00 77.56           O  
ATOM   3863  OD2 ASP A 489     -61.688   0.401  36.719  1.00 77.56           O  
ATOM   3864  N   ASN A 490     -57.625  -1.139  35.156  1.00 71.88           N  
ATOM   3865  CA  ASN A 490     -56.938  -0.880  33.875  1.00 71.88           C  
ATOM   3866  C   ASN A 490     -57.250   0.510  33.344  1.00 71.88           C  
ATOM   3867  CB  ASN A 490     -57.312  -1.948  32.844  1.00 71.88           C  
ATOM   3868  O   ASN A 490     -56.406   1.163  32.719  1.00 71.88           O  
ATOM   3869  CG  ASN A 490     -56.625  -3.275  33.125  1.00 71.88           C  
ATOM   3870  ND2 ASN A 490     -57.125  -4.336  32.469  1.00 71.88           N  
ATOM   3871  OD1 ASN A 490     -55.656  -3.348  33.875  1.00 71.88           O  
ATOM   3872  N   GLU A 491     -58.469   0.968  33.562  1.00 76.38           N  
ATOM   3873  CA  GLU A 491     -58.938   2.301  33.156  1.00 76.38           C  
ATOM   3874  C   GLU A 491     -58.219   3.381  33.969  1.00 76.38           C  
ATOM   3875  CB  GLU A 491     -60.438   2.436  33.312  1.00 76.38           C  
ATOM   3876  O   GLU A 491     -57.812   4.418  33.406  1.00 76.38           O  
ATOM   3877  CG  GLU A 491     -61.000   3.709  32.719  1.00 76.38           C  
ATOM   3878  CD  GLU A 491     -62.531   3.820  32.875  1.00 76.38           C  
ATOM   3879  OE1 GLU A 491     -63.094   4.871  32.500  1.00 76.38           O  
ATOM   3880  OE2 GLU A 491     -63.125   2.854  33.375  1.00 76.38           O  
ATOM   3881  N   CYS A 492     -58.062   3.178  35.250  1.00 79.62           N  
ATOM   3882  CA  CYS A 492     -57.344   4.043  36.156  1.00 79.62           C  
ATOM   3883  C   CYS A 492     -55.844   4.070  35.812  1.00 79.62           C  
ATOM   3884  CB  CYS A 492     -57.531   3.580  37.594  1.00 79.62           C  
ATOM   3885  O   CYS A 492     -55.250   5.141  35.750  1.00 79.62           O  
ATOM   3886  SG  CYS A 492     -56.531   4.492  38.781  1.00 79.62           S  
ATOM   3887  N   MET A 493     -55.250   2.947  35.469  1.00 77.25           N  
ATOM   3888  CA  MET A 493     -53.875   2.812  35.062  1.00 77.25           C  
ATOM   3889  C   MET A 493     -53.594   3.537  33.750  1.00 77.25           C  
ATOM   3890  CB  MET A 493     -53.469   1.338  34.938  1.00 77.25           C  
ATOM   3891  O   MET A 493     -52.562   4.184  33.594  1.00 77.25           O  
ATOM   3892  CG  MET A 493     -53.406   0.600  36.281  1.00 77.25           C  
ATOM   3893  SD  MET A 493     -52.188   1.314  37.406  1.00 77.25           S  
ATOM   3894  CE  MET A 493     -52.281   0.136  38.781  1.00 77.25           C  
ATOM   3895  N   GLU A 494     -54.531   3.477  32.875  1.00 73.00           N  
ATOM   3896  CA  GLU A 494     -54.500   4.145  31.594  1.00 73.00           C  
ATOM   3897  C   GLU A 494     -54.594   5.656  31.750  1.00 73.00           C  
ATOM   3898  CB  GLU A 494     -55.625   3.623  30.688  1.00 73.00           C  
ATOM   3899  O   GLU A 494     -54.000   6.410  30.984  1.00 73.00           O  
ATOM   3900  CG  GLU A 494     -55.312   2.305  30.000  1.00 73.00           C  
ATOM   3901  CD  GLU A 494     -54.156   2.412  29.000  1.00 73.00           C  
ATOM   3902  OE1 GLU A 494     -53.406   1.426  28.828  1.00 73.00           O  
ATOM   3903  OE2 GLU A 494     -54.000   3.494  28.391  1.00 73.00           O  
ATOM   3904  N   SER A 495     -55.312   6.098  32.719  1.00 79.06           N  
ATOM   3905  CA  SER A 495     -55.469   7.516  33.031  1.00 79.06           C  
ATOM   3906  C   SER A 495     -54.188   8.109  33.594  1.00 79.06           C  
ATOM   3907  CB  SER A 495     -56.594   7.723  34.031  1.00 79.06           C  
ATOM   3908  O   SER A 495     -53.875   9.281  33.344  1.00 79.06           O  
ATOM   3909  OG  SER A 495     -56.250   7.227  35.312  1.00 79.06           O  
ATOM   3910  N   VAL A 496     -53.406   7.375  34.344  1.00 79.12           N  
ATOM   3911  CA  VAL A 496     -52.094   7.746  34.875  1.00 79.12           C  
ATOM   3912  C   VAL A 496     -51.094   7.789  33.719  1.00 79.12           C  
ATOM   3913  CB  VAL A 496     -51.594   6.762  35.938  1.00 79.12           C  
ATOM   3914  O   VAL A 496     -50.281   8.734  33.594  1.00 79.12           O  
ATOM   3915  CG1 VAL A 496     -50.188   7.121  36.406  1.00 79.12           C  
ATOM   3916  CG2 VAL A 496     -52.562   6.762  37.125  1.00 79.12           C  
ATOM   3917  N   LYS A 497     -51.281   6.848  32.781  1.00 70.38           N  
ATOM   3918  CA  LYS A 497     -50.438   6.758  31.578  1.00 70.38           C  
ATOM   3919  C   LYS A 497     -50.688   7.926  30.625  1.00 70.38           C  
ATOM   3920  CB  LYS A 497     -50.656   5.430  30.859  1.00 70.38           C  
ATOM   3921  O   LYS A 497     -49.781   8.469  30.031  1.00 70.38           O  
ATOM   3922  CG  LYS A 497     -49.719   5.188  29.688  1.00 70.38           C  
ATOM   3923  CD  LYS A 497     -50.000   3.852  29.016  1.00 70.38           C  
ATOM   3924  CE  LYS A 497     -49.156   3.684  27.750  1.00 70.38           C  
ATOM   3925  NZ  LYS A 497     -49.469   2.393  27.047  1.00 70.38           N  
ATOM   3926  N   ASN A 498     -51.938   8.422  30.438  1.00 71.75           N  
ATOM   3927  CA  ASN A 498     -52.375   9.453  29.500  1.00 71.75           C  
ATOM   3928  C   ASN A 498     -52.375  10.836  30.141  1.00 71.75           C  
ATOM   3929  CB  ASN A 498     -53.750   9.133  28.953  1.00 71.75           C  
ATOM   3930  O   ASN A 498     -52.688  11.836  29.500  1.00 71.75           O  
ATOM   3931  CG  ASN A 498     -53.750   7.949  28.000  1.00 71.75           C  
ATOM   3932  ND2 ASN A 498     -54.906   7.336  27.812  1.00 71.75           N  
ATOM   3933  OD1 ASN A 498     -52.719   7.590  27.453  1.00 71.75           O  
ATOM   3934  N   GLY A 499     -51.875  10.805  31.453  1.00 79.00           N  
ATOM   3935  CA  GLY A 499     -51.781  12.086  32.156  1.00 79.00           C  
ATOM   3936  C   GLY A 499     -53.156  12.656  32.500  1.00 79.00           C  
ATOM   3937  O   GLY A 499     -53.281  13.867  32.719  1.00 79.00           O  
ATOM   3938  N   THR A 500     -54.250  11.930  32.438  1.00 85.31           N  
ATOM   3939  CA  THR A 500     -55.625  12.344  32.719  1.00 85.31           C  
ATOM   3940  C   THR A 500     -56.125  11.734  34.031  1.00 85.31           C  
ATOM   3941  CB  THR A 500     -56.562  11.938  31.562  1.00 85.31           C  
ATOM   3942  O   THR A 500     -57.312  11.609  34.250  1.00 85.31           O  
ATOM   3943  CG2 THR A 500     -56.219  12.664  30.281  1.00 85.31           C  
ATOM   3944  OG1 THR A 500     -56.469  10.523  31.344  1.00 85.31           O  
ATOM   3945  N   TYR A 501     -55.219  11.352  34.906  1.00 83.69           N  
ATOM   3946  CA  TYR A 501     -55.562  10.766  36.219  1.00 83.69           C  
ATOM   3947  C   TYR A 501     -56.375  11.742  37.062  1.00 83.69           C  
ATOM   3948  CB  TYR A 501     -54.281  10.367  36.938  1.00 83.69           C  
ATOM   3949  O   TYR A 501     -55.969  12.898  37.250  1.00 83.69           O  
ATOM   3950  CG  TYR A 501     -54.531   9.734  38.312  1.00 83.69           C  
ATOM   3951  CD1 TYR A 501     -54.312  10.453  39.469  1.00 83.69           C  
ATOM   3952  CD2 TYR A 501     -54.969   8.422  38.406  1.00 83.69           C  
ATOM   3953  CE1 TYR A 501     -54.562   9.875  40.719  1.00 83.69           C  
ATOM   3954  CE2 TYR A 501     -55.219   7.832  39.625  1.00 83.69           C  
ATOM   3955  OH  TYR A 501     -55.219   7.984  42.031  1.00 83.69           O  
ATOM   3956  CZ  TYR A 501     -55.000   8.562  40.781  1.00 83.69           C  
ATOM   3957  N   ASN A 502     -57.594  11.328  37.438  1.00 86.75           N  
ATOM   3958  CA  ASN A 502     -58.500  12.141  38.219  1.00 86.75           C  
ATOM   3959  C   ASN A 502     -58.250  11.977  39.719  1.00 86.75           C  
ATOM   3960  CB  ASN A 502     -59.969  11.781  37.906  1.00 86.75           C  
ATOM   3961  O   ASN A 502     -58.750  11.039  40.344  1.00 86.75           O  
ATOM   3962  CG  ASN A 502     -60.969  12.750  38.531  1.00 86.75           C  
ATOM   3963  ND2 ASN A 502     -62.188  12.758  38.031  1.00 86.75           N  
ATOM   3964  OD1 ASN A 502     -60.625  13.492  39.438  1.00 86.75           O  
ATOM   3965  N   TYR A 503     -57.406  12.852  40.219  1.00 85.56           N  
ATOM   3966  CA  TYR A 503     -56.906  12.781  41.594  1.00 85.56           C  
ATOM   3967  C   TYR A 503     -58.062  12.773  42.594  1.00 85.56           C  
ATOM   3968  CB  TYR A 503     -55.969  13.953  41.875  1.00 85.56           C  
ATOM   3969  O   TYR A 503     -58.094  11.922  43.500  1.00 85.56           O  
ATOM   3970  CG  TYR A 503     -55.625  14.109  43.344  1.00 85.56           C  
ATOM   3971  CD1 TYR A 503     -56.312  15.016  44.156  1.00 85.56           C  
ATOM   3972  CD2 TYR A 503     -54.594  13.359  43.906  1.00 85.56           C  
ATOM   3973  CE1 TYR A 503     -56.000  15.164  45.500  1.00 85.56           C  
ATOM   3974  CE2 TYR A 503     -54.281  13.500  45.281  1.00 85.56           C  
ATOM   3975  OH  TYR A 503     -54.688  14.547  47.375  1.00 85.56           O  
ATOM   3976  CZ  TYR A 503     -55.000  14.406  46.031  1.00 85.56           C  
ATOM   3977  N   PRO A 504     -59.094  13.680  42.438  1.00 85.69           N  
ATOM   3978  CA  PRO A 504     -60.188  13.781  43.438  1.00 85.69           C  
ATOM   3979  C   PRO A 504     -61.062  12.539  43.469  1.00 85.69           C  
ATOM   3980  CB  PRO A 504     -60.969  15.000  42.969  1.00 85.69           C  
ATOM   3981  O   PRO A 504     -61.625  12.211  44.531  1.00 85.69           O  
ATOM   3982  CG  PRO A 504     -60.000  15.789  42.156  1.00 85.69           C  
ATOM   3983  CD  PRO A 504     -59.031  14.836  41.500  1.00 85.69           C  
ATOM   3984  N   ARG A 505     -61.125  11.844  42.469  1.00 85.81           N  
ATOM   3985  CA  ARG A 505     -61.969  10.656  42.344  1.00 85.81           C  
ATOM   3986  C   ARG A 505     -61.469   9.547  43.281  1.00 85.81           C  
ATOM   3987  CB  ARG A 505     -62.000  10.156  40.906  1.00 85.81           C  
ATOM   3988  O   ARG A 505     -62.281   8.820  43.875  1.00 85.81           O  
ATOM   3989  CG  ARG A 505     -62.875   8.938  40.688  1.00 85.81           C  
ATOM   3990  CD  ARG A 505     -62.906   8.516  39.219  1.00 85.81           C  
ATOM   3991  NE  ARG A 505     -63.719   7.324  39.031  1.00 85.81           N  
ATOM   3992  NH1 ARG A 505     -63.500   7.301  36.719  1.00 85.81           N  
ATOM   3993  NH2 ARG A 505     -64.750   5.691  37.781  1.00 85.81           N  
ATOM   3994  CZ  ARG A 505     -63.969   6.773  37.844  1.00 85.81           C  
ATOM   3995  N   TYR A 506     -60.125   9.430  43.562  1.00 84.00           N  
ATOM   3996  CA  TYR A 506     -59.500   8.305  44.281  1.00 84.00           C  
ATOM   3997  C   TYR A 506     -58.938   8.734  45.625  1.00 84.00           C  
ATOM   3998  CB  TYR A 506     -58.406   7.664  43.438  1.00 84.00           C  
ATOM   3999  O   TYR A 506     -58.375   7.926  46.375  1.00 84.00           O  
ATOM   4000  CG  TYR A 506     -58.875   7.168  42.094  1.00 84.00           C  
ATOM   4001  CD1 TYR A 506     -59.656   6.016  42.000  1.00 84.00           C  
ATOM   4002  CD2 TYR A 506     -58.562   7.844  40.938  1.00 84.00           C  
ATOM   4003  CE1 TYR A 506     -60.094   5.551  40.750  1.00 84.00           C  
ATOM   4004  CE2 TYR A 506     -58.969   7.387  39.688  1.00 84.00           C  
ATOM   4005  OH  TYR A 506     -60.188   5.785  38.375  1.00 84.00           O  
ATOM   4006  CZ  TYR A 506     -59.750   6.242  39.594  1.00 84.00           C  
ATOM   4007  N   SER A 507     -59.125   9.969  45.969  1.00 81.62           N  
ATOM   4008  CA  SER A 507     -58.562  10.602  47.156  1.00 81.62           C  
ATOM   4009  C   SER A 507     -59.250  10.094  48.406  1.00 81.62           C  
ATOM   4010  CB  SER A 507     -58.688  12.125  47.062  1.00 81.62           C  
ATOM   4011  O   SER A 507     -58.594   9.891  49.438  1.00 81.62           O  
ATOM   4012  OG  SER A 507     -58.156  12.734  48.219  1.00 81.62           O  
ATOM   4013  N   GLU A 508     -60.562   9.820  48.312  1.00 80.19           N  
ATOM   4014  CA  GLU A 508     -61.344   9.383  49.469  1.00 80.19           C  
ATOM   4015  C   GLU A 508     -61.031   7.945  49.844  1.00 80.19           C  
ATOM   4016  CB  GLU A 508     -62.844   9.523  49.156  1.00 80.19           C  
ATOM   4017  O   GLU A 508     -60.844   7.637  51.031  1.00 80.19           O  
ATOM   4018  CG  GLU A 508     -63.375  10.945  49.281  1.00 80.19           C  
ATOM   4019  CD  GLU A 508     -64.875  11.039  49.188  1.00 80.19           C  
ATOM   4020  OE1 GLU A 508     -65.438  12.141  49.375  1.00 80.19           O  
ATOM   4021  OE2 GLU A 508     -65.562   9.992  48.938  1.00 80.19           O  
ATOM   4022  N   GLU A 509     -60.875   7.059  48.781  1.00 80.25           N  
ATOM   4023  CA  GLU A 509     -60.500   5.660  48.969  1.00 80.25           C  
ATOM   4024  C   GLU A 509     -59.062   5.531  49.438  1.00 80.25           C  
ATOM   4025  CB  GLU A 509     -60.688   4.887  47.656  1.00 80.25           C  
ATOM   4026  O   GLU A 509     -58.750   4.680  50.281  1.00 80.25           O  
ATOM   4027  CG  GLU A 509     -60.531   3.383  47.812  1.00 80.25           C  
ATOM   4028  CD  GLU A 509     -60.719   2.631  46.500  1.00 80.25           C  
ATOM   4029  OE1 GLU A 509     -60.594   1.385  46.469  1.00 80.25           O  
ATOM   4030  OE2 GLU A 509     -60.969   3.291  45.469  1.00 80.25           O  
ATOM   4031  N   SER A 510     -58.188   6.359  48.969  1.00 79.56           N  
ATOM   4032  CA  SER A 510     -56.781   6.402  49.312  1.00 79.56           C  
ATOM   4033  C   SER A 510     -56.562   6.906  50.750  1.00 79.56           C  
ATOM   4034  CB  SER A 510     -56.000   7.293  48.344  1.00 79.56           C  
ATOM   4035  O   SER A 510     -55.656   6.430  51.438  1.00 79.56           O  
ATOM   4036  OG  SER A 510     -56.094   6.785  47.031  1.00 79.56           O  
ATOM   4037  N   LYS A 511     -57.344   7.977  51.188  1.00 80.50           N  
ATOM   4038  CA  LYS A 511     -57.312   8.523  52.531  1.00 80.50           C  
ATOM   4039  C   LYS A 511     -57.688   7.469  53.562  1.00 80.50           C  
ATOM   4040  CB  LYS A 511     -58.250   9.734  52.656  1.00 80.50           C  
ATOM   4041  O   LYS A 511     -57.094   7.375  54.625  1.00 80.50           O  
ATOM   4042  CG  LYS A 511     -58.062  10.555  53.906  1.00 80.50           C  
ATOM   4043  CD  LYS A 511     -58.969  11.781  53.938  1.00 80.50           C  
ATOM   4044  CE  LYS A 511     -58.781  12.586  55.219  1.00 80.50           C  
ATOM   4045  NZ  LYS A 511     -59.656  13.797  55.250  1.00 80.50           N  
ATOM   4046  N   LEU A 512     -58.750   6.621  53.312  1.00 75.56           N  
ATOM   4047  CA  LEU A 512     -59.250   5.559  54.188  1.00 75.56           C  
ATOM   4048  C   LEU A 512     -58.250   4.422  54.312  1.00 75.56           C  
ATOM   4049  CB  LEU A 512     -60.594   5.020  53.625  1.00 75.56           C  
ATOM   4050  O   LEU A 512     -58.031   3.879  55.375  1.00 75.56           O  
ATOM   4051  CG  LEU A 512     -61.812   5.883  53.906  1.00 75.56           C  
ATOM   4052  CD1 LEU A 512     -62.938   5.508  52.938  1.00 75.56           C  
ATOM   4053  CD2 LEU A 512     -62.281   5.734  55.344  1.00 75.56           C  
ATOM   4054  N   ASN A 513     -57.500   4.051  53.281  1.00 72.38           N  
ATOM   4055  CA  ASN A 513     -56.500   2.977  53.188  1.00 72.38           C  
ATOM   4056  C   ASN A 513     -55.156   3.412  53.781  1.00 72.38           C  
ATOM   4057  CB  ASN A 513     -56.344   2.494  51.750  1.00 72.38           C  
ATOM   4058  O   ASN A 513     -54.406   2.586  54.281  1.00 72.38           O  
ATOM   4059  CG  ASN A 513     -57.531   1.659  51.281  1.00 72.38           C  
ATOM   4060  ND2 ASN A 513     -57.812   1.701  50.000  1.00 72.38           N  
ATOM   4061  OD1 ASN A 513     -58.188   0.984  52.094  1.00 72.38           O  
ATOM   4062  N   ARG A 514     -54.875   4.770  53.688  1.00 70.56           N  
ATOM   4063  CA  ARG A 514     -53.719   5.363  54.312  1.00 70.56           C  
ATOM   4064  C   ARG A 514     -53.812   5.293  55.812  1.00 70.56           C  
ATOM   4065  CB  ARG A 514     -53.531   6.816  53.875  1.00 70.56           C  
ATOM   4066  O   ARG A 514     -52.781   5.129  56.500  1.00 70.56           O  
ATOM   4067  CG  ARG A 514     -52.531   7.000  52.719  1.00 70.56           C  
ATOM   4068  CD  ARG A 514     -52.531   8.430  52.219  1.00 70.56           C  
ATOM   4069  NE  ARG A 514     -52.094   9.367  53.250  1.00 70.56           N  
ATOM   4070  NH1 ARG A 514     -52.344  11.258  51.938  1.00 70.56           N  
ATOM   4071  NH2 ARG A 514     -51.625  11.445  54.094  1.00 70.56           N  
ATOM   4072  CZ  ARG A 514     -52.031  10.688  53.094  1.00 70.56           C  
ATOM   4073  N   GLU A 515     -55.125   5.469  56.281  1.00 64.69           N  
ATOM   4074  CA  GLU A 515     -55.375   5.539  57.719  1.00 64.69           C  
ATOM   4075  C   GLU A 515     -55.625   4.148  58.312  1.00 64.69           C  
ATOM   4076  CB  GLU A 515     -56.594   6.438  57.969  1.00 64.69           C  
ATOM   4077  O   GLU A 515     -55.719   3.990  59.531  1.00 64.69           O  
ATOM   4078  CG  GLU A 515     -56.344   7.914  57.719  1.00 64.69           C  
ATOM   4079  CD  GLU A 515     -57.531   8.797  58.031  1.00 64.69           C  
ATOM   4080  OE1 GLU A 515     -57.406  10.039  57.938  1.00 64.69           O  
ATOM   4081  OE2 GLU A 515     -58.594   8.242  58.406  1.00 64.69           O  
ATOM   4082  N   GLU A 516     -55.719   3.020  57.344  1.00 57.19           N  
ATOM   4083  CA  GLU A 516     -55.875   1.617  57.719  1.00 57.19           C  
ATOM   4084  C   GLU A 516     -54.531   1.053  58.219  1.00 57.19           C  
ATOM   4085  CB  GLU A 516     -56.375   0.784  56.531  1.00 57.19           C  
ATOM   4086  O   GLU A 516     -53.500   1.237  57.594  1.00 57.19           O  
ATOM   4087  CG  GLU A 516     -56.906  -0.582  56.938  1.00 57.19           C  
ATOM   4088  CD  GLU A 516     -57.531  -1.345  55.781  1.00 57.19           C  
ATOM   4089  OE1 GLU A 516     -58.000  -2.494  56.000  1.00 57.19           O  
ATOM   4090  OE2 GLU A 516     -57.562  -0.789  54.656  1.00 57.19           O  
ATOM   4091  N   ILE A 517     -54.312   0.917  59.531  1.00 42.88           N  
ATOM   4092  CA  ILE A 517     -53.219   0.256  60.219  1.00 42.88           C  
ATOM   4093  C   ILE A 517     -53.188  -1.228  59.875  1.00 42.88           C  
ATOM   4094  CB  ILE A 517     -53.312   0.435  61.750  1.00 42.88           C  
ATOM   4095  O   ILE A 517     -54.188  -1.933  60.062  1.00 42.88           O  
ATOM   4096  CG1 ILE A 517     -53.375   1.923  62.125  1.00 42.88           C  
ATOM   4097  CG2 ILE A 517     -52.156  -0.254  62.469  1.00 42.88           C  
ATOM   4098  CD1 ILE A 517     -53.594   2.191  63.594  1.00 42.88           C  
ATOM   4099  N   ASP A 518     -52.375  -1.742  58.781  1.00 42.81           N  
ATOM   4100  CA  ASP A 518     -52.188  -3.154  58.469  1.00 42.81           C  
ATOM   4101  C   ASP A 518     -51.750  -3.938  59.719  1.00 42.81           C  
ATOM   4102  CB  ASP A 518     -51.156  -3.318  57.375  1.00 42.81           C  
ATOM   4103  O   ASP A 518     -50.906  -3.484  60.469  1.00 42.81           O  
ATOM   4104  CG  ASP A 518     -51.750  -3.342  55.969  1.00 42.81           C  
ATOM   4105  OD1 ASP A 518     -53.000  -3.549  55.844  1.00 42.81           O  
ATOM   4106  OD2 ASP A 518     -51.000  -3.154  55.000  1.00 42.81           O  
ATOM   4107  N   GLY A 519     -52.594  -4.668  60.406  1.00 35.94           N  
ATOM   4108  CA  GLY A 519     -52.344  -5.738  61.344  1.00 35.94           C  
ATOM   4109  C   GLY A 519     -51.125  -6.582  61.000  1.00 35.94           C  
ATOM   4110  O   GLY A 519     -50.812  -6.758  59.844  1.00 35.94           O  
ATOM   4111  N   VAL A 520     -49.844  -6.496  61.500  1.00 34.75           N  
ATOM   4112  CA  VAL A 520     -48.594  -7.266  61.344  1.00 34.75           C  
ATOM   4113  C   VAL A 520     -48.938  -8.719  61.031  1.00 34.75           C  
ATOM   4114  CB  VAL A 520     -47.719  -7.195  62.625  1.00 34.75           C  
ATOM   4115  O   VAL A 520     -49.688  -9.367  61.750  1.00 34.75           O  
ATOM   4116  CG1 VAL A 520     -46.469  -8.016  62.469  1.00 34.75           C  
ATOM   4117  CG2 VAL A 520     -47.406  -5.742  62.969  1.00 34.75           C  
ATOM   4118  N   LYS A 521     -48.938  -9.219  59.719  1.00 35.56           N  
ATOM   4119  CA  LYS A 521     -48.906 -10.586  59.219  1.00 35.56           C  
ATOM   4120  C   LYS A 521     -47.594 -11.266  59.500  1.00 35.56           C  
ATOM   4121  CB  LYS A 521     -49.219 -10.617  57.719  1.00 35.56           C  
ATOM   4122  O   LYS A 521     -46.531 -10.766  59.094  1.00 35.56           O  
ATOM   4123  CG  LYS A 521     -50.281 -11.633  57.312  1.00 35.56           C  
ATOM   4124  CD  LYS A 521     -50.500 -11.641  55.812  1.00 35.56           C  
ATOM   4125  CE  LYS A 521     -51.562 -12.648  55.406  1.00 35.56           C  
ATOM   4126  NZ  LYS A 521     -51.781 -12.633  53.906  1.00 35.56           N  
ATOM   4127  N   LEU A 522     -47.375 -11.992  60.531  1.00 34.88           N  
ATOM   4128  CA  LEU A 522     -46.250 -12.758  61.062  1.00 34.88           C  
ATOM   4129  C   LEU A 522     -46.000 -14.031  60.250  1.00 34.88           C  
ATOM   4130  CB  LEU A 522     -46.500 -13.109  62.531  1.00 34.88           C  
ATOM   4131  O   LEU A 522     -46.844 -14.945  60.281  1.00 34.88           O  
ATOM   4132  CG  LEU A 522     -46.062 -12.062  63.562  1.00 34.88           C  
ATOM   4133  CD1 LEU A 522     -47.156 -11.891  64.625  1.00 34.88           C  
ATOM   4134  CD2 LEU A 522     -44.750 -12.445  64.188  1.00 34.88           C  
ATOM   4135  N   GLU A 523     -45.406 -14.000  59.031  1.00 37.84           N  
ATOM   4136  CA  GLU A 523     -45.125 -15.094  58.125  1.00 37.84           C  
ATOM   4137  C   GLU A 523     -43.719 -15.664  58.375  1.00 37.84           C  
ATOM   4138  CB  GLU A 523     -45.250 -14.641  56.688  1.00 37.84           C  
ATOM   4139  O   GLU A 523     -43.312 -16.625  57.719  1.00 37.84           O  
ATOM   4140  CG  GLU A 523     -46.625 -14.844  56.094  1.00 37.84           C  
ATOM   4141  CD  GLU A 523     -46.719 -14.406  54.625  1.00 37.84           C  
ATOM   4142  OE1 GLU A 523     -47.812 -14.555  54.031  1.00 37.84           O  
ATOM   4143  OE2 GLU A 523     -45.719 -13.906  54.094  1.00 37.84           O  
ATOM   4144  N   SER A 524     -43.156 -15.945  59.594  1.00 41.59           N  
ATOM   4145  CA  SER A 524     -42.000 -16.781  59.844  1.00 41.59           C  
ATOM   4146  C   SER A 524     -42.250 -17.750  61.000  1.00 41.59           C  
ATOM   4147  CB  SER A 524     -40.781 -15.898  60.188  1.00 41.59           C  
ATOM   4148  O   SER A 524     -42.781 -17.359  62.031  1.00 41.59           O  
ATOM   4149  OG  SER A 524     -40.719 -15.633  61.562  1.00 41.59           O  
ATOM   4150  N   VAL A 525     -42.781 -18.922  60.719  1.00 48.69           N  
ATOM   4151  CA  VAL A 525     -43.000 -20.047  61.625  1.00 48.69           C  
ATOM   4152  C   VAL A 525     -42.062 -19.922  62.812  1.00 48.69           C  
ATOM   4153  CB  VAL A 525     -42.781 -21.391  60.938  1.00 48.69           C  
ATOM   4154  O   VAL A 525     -42.406 -20.250  63.969  1.00 48.69           O  
ATOM   4155  CG1 VAL A 525     -43.094 -22.562  61.875  1.00 48.69           C  
ATOM   4156  CG2 VAL A 525     -43.656 -21.484  59.656  1.00 48.69           C  
ATOM   4157  N   GLY A 526     -41.156 -18.859  62.906  1.00 53.81           N  
ATOM   4158  CA  GLY A 526     -40.250 -18.547  64.000  1.00 53.81           C  
ATOM   4159  C   GLY A 526     -40.531 -17.203  64.625  1.00 53.81           C  
ATOM   4160  O   GLY A 526     -40.312 -17.047  65.875  1.00 53.81           O  
ATOM   4161  N   VAL A 527     -41.156 -16.297  64.062  1.00 48.69           N  
ATOM   4162  CA  VAL A 527     -41.531 -14.945  64.438  1.00 48.69           C  
ATOM   4163  C   VAL A 527     -42.938 -14.938  65.062  1.00 48.69           C  
ATOM   4164  CB  VAL A 527     -41.438 -13.961  63.250  1.00 48.69           C  
ATOM   4165  O   VAL A 527     -43.219 -14.195  66.000  1.00 48.69           O  
ATOM   4166  CG1 VAL A 527     -41.875 -12.562  63.688  1.00 48.69           C  
ATOM   4167  CG2 VAL A 527     -40.000 -13.930  62.688  1.00 48.69           C  
ATOM   4168  N   HIS A 528     -43.906 -15.922  64.750  1.00 50.50           N  
ATOM   4169  CA  HIS A 528     -45.219 -16.203  65.312  1.00 50.50           C  
ATOM   4170  C   HIS A 528     -45.062 -16.781  66.688  1.00 50.50           C  
ATOM   4171  CB  HIS A 528     -46.000 -17.156  64.438  1.00 50.50           C  
ATOM   4172  O   HIS A 528     -45.844 -16.453  67.625  1.00 50.50           O  
ATOM   4173  CG  HIS A 528     -46.625 -16.484  63.219  1.00 50.50           C  
ATOM   4174  CD2 HIS A 528     -47.125 -17.000  62.094  1.00 50.50           C  
ATOM   4175  ND1 HIS A 528     -46.750 -15.117  63.125  1.00 50.50           N  
ATOM   4176  CE1 HIS A 528     -47.312 -14.820  61.969  1.00 50.50           C  
ATOM   4177  NE2 HIS A 528     -47.562 -15.945  61.312  1.00 50.50           N  
ATOM   4178  N   GLN A 529     -44.031 -17.531  67.000  1.00 55.91           N  
ATOM   4179  CA  GLN A 529     -43.750 -18.125  68.312  1.00 55.91           C  
ATOM   4180  C   GLN A 529     -43.062 -17.109  69.188  1.00 55.91           C  
ATOM   4181  CB  GLN A 529     -42.875 -19.359  68.125  1.00 55.91           C  
ATOM   4182  O   GLN A 529     -43.344 -17.062  70.438  1.00 55.91           O  
ATOM   4183  CG  GLN A 529     -43.656 -20.641  67.875  1.00 55.91           C  
ATOM   4184  CD  GLN A 529     -42.750 -21.844  67.688  1.00 55.91           C  
ATOM   4185  NE2 GLN A 529     -43.312 -23.031  67.875  1.00 55.91           N  
ATOM   4186  OE1 GLN A 529     -41.562 -21.703  67.375  1.00 55.91           O  
ATOM   4187  N   ILE A 530     -42.344 -16.188  68.562  1.00 61.59           N  
ATOM   4188  CA  ILE A 530     -41.594 -15.141  69.250  1.00 61.59           C  
ATOM   4189  C   ILE A 530     -42.531 -13.977  69.562  1.00 61.59           C  
ATOM   4190  CB  ILE A 530     -40.406 -14.656  68.438  1.00 61.59           C  
ATOM   4191  O   ILE A 530     -42.500 -13.398  70.625  1.00 61.59           O  
ATOM   4192  CG1 ILE A 530     -39.375 -15.789  68.250  1.00 61.59           C  
ATOM   4193  CG2 ILE A 530     -39.750 -13.430  69.062  1.00 61.59           C  
ATOM   4194  CD1 ILE A 530     -38.250 -15.469  67.250  1.00 61.59           C  
ATOM   4195  N   LEU A 531     -43.438 -13.586  68.750  1.00 59.78           N  
ATOM   4196  CA  LEU A 531     -44.406 -12.531  68.938  1.00 59.78           C  
ATOM   4197  C   LEU A 531     -45.562 -13.016  69.812  1.00 59.78           C  
ATOM   4198  CB  LEU A 531     -44.969 -12.055  67.562  1.00 59.78           C  
ATOM   4199  O   LEU A 531     -46.094 -12.250  70.625  1.00 59.78           O  
ATOM   4200  CG  LEU A 531     -44.250 -10.859  66.938  1.00 59.78           C  
ATOM   4201  CD1 LEU A 531     -44.250 -11.000  65.438  1.00 59.78           C  
ATOM   4202  CD2 LEU A 531     -44.938  -9.555  67.375  1.00 59.78           C  
ATOM   4203  N   ALA A 532     -46.031 -14.320  69.812  1.00 61.94           N  
ATOM   4204  CA  ALA A 532     -47.000 -14.961  70.625  1.00 61.94           C  
ATOM   4205  C   ALA A 532     -46.469 -15.094  72.062  1.00 61.94           C  
ATOM   4206  CB  ALA A 532     -47.406 -16.328  70.125  1.00 61.94           C  
ATOM   4207  O   ALA A 532     -47.219 -14.906  73.062  1.00 61.94           O  
ATOM   4208  N   ILE A 533     -45.156 -15.297  72.250  1.00 68.81           N  
ATOM   4209  CA  ILE A 533     -44.469 -15.367  73.562  1.00 68.81           C  
ATOM   4210  C   ILE A 533     -44.312 -13.961  74.125  1.00 68.81           C  
ATOM   4211  CB  ILE A 533     -43.094 -16.047  73.438  1.00 68.81           C  
ATOM   4212  O   ILE A 533     -44.531 -13.742  75.312  1.00 68.81           O  
ATOM   4213  CG1 ILE A 533     -43.250 -17.516  73.062  1.00 68.81           C  
ATOM   4214  CG2 ILE A 533     -42.312 -15.922  74.750  1.00 68.81           C  
ATOM   4215  CD1 ILE A 533     -41.938 -18.234  72.688  1.00 68.81           C  
ATOM   4216  N   TYR A 534     -44.000 -12.961  73.250  1.00 67.75           N  
ATOM   4217  CA  TYR A 534     -43.875 -11.562  73.625  1.00 67.75           C  
ATOM   4218  C   TYR A 534     -45.250 -10.961  73.938  1.00 67.75           C  
ATOM   4219  CB  TYR A 534     -43.156 -10.750  72.562  1.00 67.75           C  
ATOM   4220  O   TYR A 534     -45.375 -10.195  74.875  1.00 67.75           O  
ATOM   4221  CG  TYR A 534     -41.812 -10.258  72.938  1.00 67.75           C  
ATOM   4222  CD1 TYR A 534     -41.656  -9.078  73.688  1.00 67.75           C  
ATOM   4223  CD2 TYR A 534     -40.656 -10.969  72.562  1.00 67.75           C  
ATOM   4224  CE1 TYR A 534     -40.375  -8.625  74.062  1.00 67.75           C  
ATOM   4225  CE2 TYR A 534     -39.406 -10.523  72.938  1.00 67.75           C  
ATOM   4226  OH  TYR A 534     -38.000  -8.898  74.000  1.00 67.75           O  
ATOM   4227  CZ  TYR A 534     -39.250  -9.352  73.688  1.00 67.75           C  
ATOM   4228  N   SER A 535     -46.281 -11.234  73.250  1.00 65.00           N  
ATOM   4229  CA  SER A 535     -47.656 -10.789  73.500  1.00 65.00           C  
ATOM   4230  C   SER A 535     -48.250 -11.445  74.688  1.00 65.00           C  
ATOM   4231  CB  SER A 535     -48.531 -11.109  72.250  1.00 65.00           C  
ATOM   4232  O   SER A 535     -48.969 -10.797  75.500  1.00 65.00           O  
ATOM   4233  OG  SER A 535     -49.906 -10.992  72.562  1.00 65.00           O  
ATOM   4234  N   THR A 536     -48.031 -12.742  74.938  1.00 71.62           N  
ATOM   4235  CA  THR A 536     -48.438 -13.469  76.125  1.00 71.62           C  
ATOM   4236  C   THR A 536     -47.719 -12.930  77.375  1.00 71.62           C  
ATOM   4237  CB  THR A 536     -48.188 -14.977  76.000  1.00 71.62           C  
ATOM   4238  O   THR A 536     -48.312 -12.797  78.438  1.00 71.62           O  
ATOM   4239  CG2 THR A 536     -49.188 -15.633  75.062  1.00 71.62           C  
ATOM   4240  OG1 THR A 536     -46.875 -15.180  75.500  1.00 71.62           O  
ATOM   4241  N   VAL A 537     -46.438 -12.562  77.250  1.00 72.50           N  
ATOM   4242  CA  VAL A 537     -45.625 -11.984  78.312  1.00 72.50           C  
ATOM   4243  C   VAL A 537     -46.094 -10.555  78.625  1.00 72.50           C  
ATOM   4244  CB  VAL A 537     -44.125 -12.008  78.000  1.00 72.50           C  
ATOM   4245  O   VAL A 537     -46.188 -10.148  79.750  1.00 72.50           O  
ATOM   4246  CG1 VAL A 537     -43.312 -11.266  79.062  1.00 72.50           C  
ATOM   4247  CG2 VAL A 537     -43.625 -13.445  77.812  1.00 72.50           C  
ATOM   4248  N   ALA A 538     -46.375  -9.781  77.562  1.00 69.69           N  
ATOM   4249  CA  ALA A 538     -46.812  -8.398  77.750  1.00 69.69           C  
ATOM   4250  C   ALA A 538     -48.219  -8.336  78.250  1.00 69.69           C  
ATOM   4251  CB  ALA A 538     -46.719  -7.680  76.375  1.00 69.69           C  
ATOM   4252  O   ALA A 538     -48.562  -7.484  79.062  1.00 69.69           O  
ATOM   4253  N   SER A 539     -49.156  -9.258  77.812  1.00 70.56           N  
ATOM   4254  CA  SER A 539     -50.531  -9.336  78.250  1.00 70.56           C  
ATOM   4255  C   SER A 539     -50.562  -9.836  79.688  1.00 70.56           C  
ATOM   4256  CB  SER A 539     -51.344 -10.250  77.375  1.00 70.56           C  
ATOM   4257  O   SER A 539     -51.375  -9.359  80.500  1.00 70.56           O  
ATOM   4258  OG  SER A 539     -52.188 -11.102  78.125  1.00 70.56           O  
ATOM   4259  N   SER A 540     -49.688 -10.805  80.062  1.00 73.56           N  
ATOM   4260  CA  SER A 540     -49.594 -11.297  81.438  1.00 73.56           C  
ATOM   4261  C   SER A 540     -49.000 -10.227  82.375  1.00 73.56           C  
ATOM   4262  CB  SER A 540     -48.688 -12.547  81.500  1.00 73.56           C  
ATOM   4263  O   SER A 540     -49.406 -10.133  83.500  1.00 73.56           O  
ATOM   4264  OG  SER A 540     -47.406 -12.273  80.938  1.00 73.56           O  
ATOM   4265  N   LEU A 541     -48.094  -9.367  81.875  1.00 72.19           N  
ATOM   4266  CA  LEU A 541     -47.500  -8.258  82.625  1.00 72.19           C  
ATOM   4267  C   LEU A 541     -48.531  -7.148  82.875  1.00 72.19           C  
ATOM   4268  CB  LEU A 541     -46.281  -7.707  81.938  1.00 72.19           C  
ATOM   4269  O   LEU A 541     -48.594  -6.555  83.938  1.00 72.19           O  
ATOM   4270  CG  LEU A 541     -45.062  -7.383  82.812  1.00 72.19           C  
ATOM   4271  CD1 LEU A 541     -43.969  -8.414  82.562  1.00 72.19           C  
ATOM   4272  CD2 LEU A 541     -44.562  -5.977  82.500  1.00 72.19           C  
ATOM   4273  N   VAL A 542     -49.312  -6.828  81.875  1.00 74.94           N  
ATOM   4274  CA  VAL A 542     -50.375  -5.820  81.938  1.00 74.94           C  
ATOM   4275  C   VAL A 542     -51.469  -6.293  82.938  1.00 74.94           C  
ATOM   4276  CB  VAL A 542     -50.969  -5.508  80.562  1.00 74.94           C  
ATOM   4277  O   VAL A 542     -51.969  -5.504  83.688  1.00 74.94           O  
ATOM   4278  CG1 VAL A 542     -52.219  -4.617  80.750  1.00 74.94           C  
ATOM   4279  CG2 VAL A 542     -49.938  -4.848  79.688  1.00 74.94           C  
ATOM   4280  N   LEU A 543     -51.844  -7.555  82.812  1.00 73.69           N  
ATOM   4281  CA  LEU A 543     -52.812  -8.141  83.750  1.00 73.69           C  
ATOM   4282  C   LEU A 543     -52.281  -8.125  85.188  1.00 73.69           C  
ATOM   4283  CB  LEU A 543     -53.156  -9.570  83.375  1.00 73.69           C  
ATOM   4284  O   LEU A 543     -53.000  -7.844  86.125  1.00 73.69           O  
ATOM   4285  CG  LEU A 543     -54.281  -9.734  82.375  1.00 73.69           C  
ATOM   4286  CD1 LEU A 543     -54.312 -11.148  81.812  1.00 73.69           C  
ATOM   4287  CD2 LEU A 543     -55.625  -9.398  83.000  1.00 73.69           C  
ATOM   4288  N   LEU A 544     -51.000  -8.398  85.438  1.00 76.00           N  
ATOM   4289  CA  LEU A 544     -50.375  -8.367  86.812  1.00 76.00           C  
ATOM   4290  C   LEU A 544     -50.312  -6.941  87.312  1.00 76.00           C  
ATOM   4291  CB  LEU A 544     -48.969  -8.961  86.750  1.00 76.00           C  
ATOM   4292  O   LEU A 544     -50.562  -6.707  88.500  1.00 76.00           O  
ATOM   4293  CG  LEU A 544     -48.875 -10.492  86.750  1.00 76.00           C  
ATOM   4294  CD1 LEU A 544     -47.438 -10.938  86.438  1.00 76.00           C  
ATOM   4295  CD2 LEU A 544     -49.344 -11.023  88.125  1.00 76.00           C  
ATOM   4296  N   VAL A 545     -49.969  -6.016  86.438  1.00 76.88           N  
ATOM   4297  CA  VAL A 545     -49.906  -4.609  86.812  1.00 76.88           C  
ATOM   4298  C   VAL A 545     -51.281  -4.094  87.125  1.00 76.88           C  
ATOM   4299  CB  VAL A 545     -49.250  -3.752  85.688  1.00 76.88           C  
ATOM   4300  O   VAL A 545     -51.469  -3.354  88.062  1.00 76.88           O  
ATOM   4301  CG1 VAL A 545     -49.375  -2.264  86.000  1.00 76.88           C  
ATOM   4302  CG2 VAL A 545     -47.781  -4.137  85.500  1.00 76.88           C  
ATOM   4303  N   SER A 546     -52.250  -4.473  86.312  1.00 75.44           N  
ATOM   4304  CA  SER A 546     -53.625  -4.062  86.562  1.00 75.44           C  
ATOM   4305  C   SER A 546     -54.188  -4.688  87.812  1.00 75.44           C  
ATOM   4306  CB  SER A 546     -54.500  -4.453  85.312  1.00 75.44           C  
ATOM   4307  O   SER A 546     -54.875  -4.020  88.562  1.00 75.44           O  
ATOM   4308  OG  SER A 546     -53.938  -5.543  84.625  1.00 75.44           O  
ATOM   4309  N   LEU A 547     -53.906  -5.953  88.000  1.00 78.94           N  
ATOM   4310  CA  LEU A 547     -54.344  -6.633  89.250  1.00 78.94           C  
ATOM   4311  C   LEU A 547     -53.625  -6.039  90.438  1.00 78.94           C  
ATOM   4312  CB  LEU A 547     -54.031  -8.133  89.125  1.00 78.94           C  
ATOM   4313  O   LEU A 547     -54.250  -5.902  91.500  1.00 78.94           O  
ATOM   4314  CG  LEU A 547     -55.062  -8.977  88.375  1.00 78.94           C  
ATOM   4315  CD1 LEU A 547     -54.469 -10.320  88.000  1.00 78.94           C  
ATOM   4316  CD2 LEU A 547     -56.312  -9.172  89.188  1.00 78.94           C  
ATOM   4317  N   GLY A 548     -52.312  -5.719  90.312  1.00 78.94           N  
ATOM   4318  CA  GLY A 548     -51.594  -5.008  91.375  1.00 78.94           C  
ATOM   4319  C   GLY A 548     -52.188  -3.633  91.625  1.00 78.94           C  
ATOM   4320  O   GLY A 548     -52.281  -3.229  92.812  1.00 78.94           O  
ATOM   4321  N   ALA A 549     -52.500  -2.883  90.625  1.00 75.88           N  
ATOM   4322  CA  ALA A 549     -53.094  -1.551  90.750  1.00 75.88           C  
ATOM   4323  C   ALA A 549     -54.469  -1.617  91.375  1.00 75.88           C  
ATOM   4324  CB  ALA A 549     -53.156  -0.865  89.375  1.00 75.88           C  
ATOM   4325  O   ALA A 549     -54.812  -0.788  92.188  1.00 75.88           O  
ATOM   4326  N   ILE A 550     -55.250  -2.578  91.000  1.00 78.06           N  
ATOM   4327  CA  ILE A 550     -56.594  -2.791  91.500  1.00 78.06           C  
ATOM   4328  C   ILE A 550     -56.469  -3.254  92.938  1.00 78.06           C  
ATOM   4329  CB  ILE A 550     -57.375  -3.818  90.688  1.00 78.06           C  
ATOM   4330  O   ILE A 550     -57.281  -2.836  93.812  1.00 78.06           O  
ATOM   4331  CG1 ILE A 550     -57.688  -3.246  89.312  1.00 78.06           C  
ATOM   4332  CG2 ILE A 550     -58.656  -4.234  91.375  1.00 78.06           C  
ATOM   4333  CD1 ILE A 550     -58.281  -4.262  88.312  1.00 78.06           C  
ATOM   4334  N   SER A 551     -55.594  -4.199  93.188  1.00 73.94           N  
ATOM   4335  CA  SER A 551     -55.344  -4.680  94.500  1.00 73.94           C  
ATOM   4336  C   SER A 551     -54.812  -3.557  95.438  1.00 73.94           C  
ATOM   4337  CB  SER A 551     -54.312  -5.824  94.500  1.00 73.94           C  
ATOM   4338  O   SER A 551     -55.250  -3.453  96.562  1.00 73.94           O  
ATOM   4339  OG  SER A 551     -54.781  -6.891  93.688  1.00 73.94           O  
ATOM   4340  N   PHE A 552     -53.938  -2.652  94.938  1.00 74.12           N  
ATOM   4341  CA  PHE A 552     -53.438  -1.477  95.625  1.00 74.12           C  
ATOM   4342  C   PHE A 552     -54.562  -0.461  95.875  1.00 74.12           C  
ATOM   4343  CB  PHE A 552     -52.281  -0.833  94.875  1.00 74.12           C  
ATOM   4344  O   PHE A 552     -54.656   0.169  96.875  1.00 74.12           O  
ATOM   4345  CG  PHE A 552     -51.188  -0.280  95.812  1.00 74.12           C  
ATOM   4346  CD1 PHE A 552     -51.219   1.048  96.188  1.00 74.12           C  
ATOM   4347  CD2 PHE A 552     -50.156  -1.089  96.250  1.00 74.12           C  
ATOM   4348  CE1 PHE A 552     -50.250   1.562  97.000  1.00 74.12           C  
ATOM   4349  CE2 PHE A 552     -49.156  -0.582  97.062  1.00 74.12           C  
ATOM   4350  CZ  PHE A 552     -49.188   0.745  97.438  1.00 74.12           C  
ATOM   4351  N   TRP A 553     -55.344  -0.256  94.812  1.00 75.12           N  
ATOM   4352  CA  TRP A 553     -56.500   0.616  94.875  1.00 75.12           C  
ATOM   4353  C   TRP A 553     -57.562   0.078  95.875  1.00 75.12           C  
ATOM   4354  CB  TRP A 553     -57.125   0.764  93.500  1.00 75.12           C  
ATOM   4355  O   TRP A 553     -58.125   0.838  96.625  1.00 75.12           O  
ATOM   4356  CG  TRP A 553     -58.250   1.764  93.438  1.00 75.12           C  
ATOM   4357  CD1 TRP A 553     -58.125   3.125  93.375  1.00 75.12           C  
ATOM   4358  CD2 TRP A 553     -59.656   1.479  93.375  1.00 75.12           C  
ATOM   4359  CE2 TRP A 553     -60.312   2.717  93.312  1.00 75.12           C  
ATOM   4360  CE3 TRP A 553     -60.406   0.295  93.375  1.00 75.12           C  
ATOM   4361  NE1 TRP A 553     -59.375   3.705  93.312  1.00 75.12           N  
ATOM   4362  CH2 TRP A 553     -62.438   1.633  93.250  1.00 75.12           C  
ATOM   4363  CZ2 TRP A 553     -61.719   2.805  93.250  1.00 75.12           C  
ATOM   4364  CZ3 TRP A 553     -61.781   0.385  93.312  1.00 75.12           C  
ATOM   4365  N   MET A 554     -57.781  -1.222  95.875  1.00 74.62           N  
ATOM   4366  CA  MET A 554     -58.750  -1.881  96.750  1.00 74.62           C  
ATOM   4367  C   MET A 554     -58.188  -1.926  98.188  1.00 74.62           C  
ATOM   4368  CB  MET A 554     -59.031  -3.299  96.250  1.00 74.62           C  
ATOM   4369  O   MET A 554     -58.969  -1.847  99.125  1.00 74.62           O  
ATOM   4370  CG  MET A 554     -59.969  -3.344  95.062  1.00 74.62           C  
ATOM   4371  SD  MET A 554     -60.781  -4.973  94.875  1.00 74.62           S  
ATOM   4372  CE  MET A 554     -61.812  -4.629  93.375  1.00 74.62           C  
ATOM   4373  N   CYS A 555     -56.781  -1.986  98.438  1.00 70.19           N  
ATOM   4374  CA  CYS A 555     -56.125  -1.926  99.750  1.00 70.19           C  
ATOM   4375  C   CYS A 555     -56.125  -0.503 100.250  1.00 70.19           C  
ATOM   4376  CB  CYS A 555     -54.688  -2.443  99.625  1.00 70.19           C  
ATOM   4377  O   CYS A 555     -56.250  -0.299 101.500  1.00 70.19           O  
ATOM   4378  SG  CYS A 555     -54.562  -4.242  99.625  1.00 70.19           S  
ATOM   4379  N   SER A 556     -56.094   0.632  99.375  1.00 68.12           N  
ATOM   4380  CA  SER A 556     -56.094   2.049  99.750  1.00 68.12           C  
ATOM   4381  C   SER A 556     -57.531   2.541 100.062  1.00 68.12           C  
ATOM   4382  CB  SER A 556     -55.500   2.881  98.625  1.00 68.12           C  
ATOM   4383  O   SER A 556     -57.719   3.463 100.812  1.00 68.12           O  
ATOM   4384  OG  SER A 556     -56.031   4.191  98.625  1.00 68.12           O  
ATOM   4385  N   ASN A 557     -58.594   1.816  99.500  1.00 69.12           N  
ATOM   4386  CA  ASN A 557     -60.000   2.170  99.625  1.00 69.12           C  
ATOM   4387  C   ASN A 557     -60.719   1.271 100.625  1.00 69.12           C  
ATOM   4388  CB  ASN A 557     -60.719   2.105  98.250  1.00 69.12           C  
ATOM   4389  O   ASN A 557     -61.938   1.439 100.875  1.00 69.12           O  
ATOM   4390  CG  ASN A 557     -60.594   3.402  97.500  1.00 69.12           C  
ATOM   4391  ND2 ASN A 557     -60.938   3.357  96.188  1.00 69.12           N  
ATOM   4392  OD1 ASN A 557     -60.188   4.438  98.062  1.00 69.12           O  
ATOM   4393  N   GLY A 558     -59.906   0.374 101.375  1.00 66.06           N  
ATOM   4394  CA  GLY A 558     -60.406  -0.343 102.562  1.00 66.06           C  
ATOM   4395  C   GLY A 558     -61.312  -1.502 102.188  1.00 66.06           C  
ATOM   4396  O   GLY A 558     -62.031  -2.047 103.000  1.00 66.06           O  
ATOM   4397  N   SER A 559     -61.438  -2.004 100.875  1.00 62.47           N  
ATOM   4398  CA  SER A 559     -62.344  -3.004 100.312  1.00 62.47           C  
ATOM   4399  C   SER A 559     -61.625  -4.344 100.188  1.00 62.47           C  
ATOM   4400  CB  SER A 559     -62.875  -2.531  99.000  1.00 62.47           C  
ATOM   4401  O   SER A 559     -62.281  -5.379 100.000  1.00 62.47           O  
ATOM   4402  OG  SER A 559     -61.969  -2.859  97.938  1.00 62.47           O  
ATOM   4403  N   LEU A 560     -60.281  -4.488 100.438  1.00 58.94           N  
ATOM   4404  CA  LEU A 560     -59.500  -5.715 100.375  1.00 58.94           C  
ATOM   4405  C   LEU A 560     -58.562  -5.832 101.562  1.00 58.94           C  
ATOM   4406  CB  LEU A 560     -58.688  -5.766  99.062  1.00 58.94           C  
ATOM   4407  O   LEU A 560     -57.875  -4.875 101.938  1.00 58.94           O  
ATOM   4408  CG  LEU A 560     -58.750  -7.070  98.312  1.00 58.94           C  
ATOM   4409  CD1 LEU A 560     -59.312  -6.824  96.875  1.00 58.94           C  
ATOM   4410  CD2 LEU A 560     -57.375  -7.707  98.188  1.00 58.94           C  
ATOM   4411  N   GLN A 561     -58.781  -6.633 102.625  1.00 57.56           N  
ATOM   4412  CA  GLN A 561     -58.031  -7.004 103.812  1.00 57.56           C  
ATOM   4413  C   GLN A 561     -56.844  -7.879 103.438  1.00 57.56           C  
ATOM   4414  CB  GLN A 561     -58.906  -7.730 104.812  1.00 57.56           C  
ATOM   4415  O   GLN A 561     -57.000  -8.938 102.875  1.00 57.56           O  
ATOM   4416  CG  GLN A 561     -59.250  -6.906 106.062  1.00 57.56           C  
ATOM   4417  CD  GLN A 561     -60.250  -7.598 107.000  1.00 57.56           C  
ATOM   4418  NE2 GLN A 561     -60.375  -7.082 108.188  1.00 57.56           N  
ATOM   4419  OE1 GLN A 561     -60.875  -8.586 106.625  1.00 57.56           O  
ATOM   4420  N   CYS A 562     -55.625  -7.262 103.000  1.00 56.66           N  
ATOM   4421  CA  CYS A 562     -54.375  -7.949 102.750  1.00 56.66           C  
ATOM   4422  C   CYS A 562     -53.781  -8.531 104.000  1.00 56.66           C  
ATOM   4423  CB  CYS A 562     -53.375  -6.992 102.062  1.00 56.66           C  
ATOM   4424  O   CYS A 562     -53.562  -7.812 105.000  1.00 56.66           O  
ATOM   4425  SG  CYS A 562     -53.156  -7.230 100.312  1.00 56.66           S  
ATOM   4426  N   ARG A 563     -54.000  -9.766 104.438  1.00 60.31           N  
ATOM   4427  CA  ARG A 563     -53.406 -10.555 105.500  1.00 60.31           C  
ATOM   4428  C   ARG A 563     -52.062 -11.148 105.062  1.00 60.31           C  
ATOM   4429  CB  ARG A 563     -54.375 -11.680 105.938  1.00 60.31           C  
ATOM   4430  O   ARG A 563     -51.438 -11.906 105.875  1.00 60.31           O  
ATOM   4431  CG  ARG A 563     -55.156 -11.367 107.188  1.00 60.31           C  
ATOM   4432  CD  ARG A 563     -56.094 -12.516 107.562  1.00 60.31           C  
ATOM   4433  NE  ARG A 563     -56.938 -12.172 108.688  1.00 60.31           N  
ATOM   4434  NH1 ARG A 563     -57.219 -14.344 109.438  1.00 60.31           N  
ATOM   4435  NH2 ARG A 563     -58.219 -12.625 110.500  1.00 60.31           N  
ATOM   4436  CZ  ARG A 563     -57.469 -13.047 109.562  1.00 60.31           C  
ATOM   4437  N   ILE A 564     -51.312 -10.453 104.125  1.00 54.25           N  
ATOM   4438  CA  ILE A 564     -49.969 -10.984 103.875  1.00 54.25           C  
ATOM   4439  C   ILE A 564     -48.906 -10.000 104.375  1.00 54.25           C  
ATOM   4440  CB  ILE A 564     -49.750 -11.266 102.375  1.00 54.25           C  
ATOM   4441  O   ILE A 564     -49.000  -8.805 104.125  1.00 54.25           O  
ATOM   4442  CG1 ILE A 564     -50.750 -12.312 101.875  1.00 54.25           C  
ATOM   4443  CG2 ILE A 564     -48.312 -11.719 102.125  1.00 54.25           C  
ATOM   4444  CD1 ILE A 564     -50.812 -12.438 100.375  1.00 54.25           C  
ATOM   4445  N   CYS A 565     -48.375 -10.172 105.688  1.00 36.03           N  
ATOM   4446  CA  CYS A 565     -47.219  -9.578 106.375  1.00 36.03           C  
ATOM   4447  C   CYS A 565     -45.969  -9.742 105.500  1.00 36.03           C  
ATOM   4448  CB  CYS A 565     -47.000 -10.211 107.750  1.00 36.03           C  
ATOM   4449  O   CYS A 565     -45.562 -10.859 105.188  1.00 36.03           O  
ATOM   4450  SG  CYS A 565     -48.156  -9.633 109.000  1.00 36.03           S  
ATOM   4451  N   ILE A 566     -45.625  -8.664 104.500  1.00 38.09           N  
ATOM   4452  CA  ILE A 566     -44.281  -8.227 104.188  1.00 38.09           C  
ATOM   4453  C   ILE A 566     -44.125  -6.734 104.438  1.00 38.09           C  
ATOM   4454  CB  ILE A 566     -43.969  -8.500 102.688  1.00 38.09           C  
ATOM   4455  O   ILE A 566     -45.000  -5.934 104.125  1.00 38.09           O  
ATOM   4456  CG1 ILE A 566     -44.125  -9.992 102.375  1.00 38.09           C  
ATOM   4457  CG2 ILE A 566     -42.562  -8.008 102.312  1.00 38.09           C  
ATOM   4458  CD1 ILE A 566     -44.031 -10.328 100.875  1.00 38.09           C  
TER    4459      ILE A 566                                                      
ENDMDL                                                                          
END                                                                             
