# Supplementary material for: Future Sequon Finder - A novel approach for predicting future N-linked glycosylation sequon locations on viral surface proteins
Source: PLoS One. 2025 Aug 14;20(8):e0328174. doi: 10.1371/journal.pone.0328174 (PMC12352829; doi:10.1371/journal.pone.0328174)
Supplement: S3 File — (ZIP) [file pone.0328174.s004.zip › S3_File/S3_File/Swine H1N1/AswineNorthCarolineA014768622014_12169_unrelaxed_rank_001_alphafold2_ptm_model_1_seed_000.pdb]

MODEL     1                                                                     
ATOM      1  N   MET A   1     -93.625 -17.766  58.344  1.00 31.66           N  
ATOM      2  CA  MET A   1     -93.188 -16.703  59.250  1.00 31.66           C  
ATOM      3  C   MET A   1     -91.875 -17.031  59.875  1.00 31.66           C  
ATOM      4  CB  MET A   1     -94.250 -16.484  60.344  1.00 31.66           C  
ATOM      5  O   MET A   1     -91.688 -18.078  60.500  1.00 31.66           O  
ATOM      6  CG  MET A   1     -95.438 -15.578  59.906  1.00 31.66           C  
ATOM      7  SD  MET A   1     -96.375 -14.961  61.312  1.00 31.66           S  
ATOM      8  CE  MET A   1     -97.125 -16.500  61.875  1.00 31.66           C  
ATOM      9  N   LYS A   2     -90.750 -16.844  59.094  1.00 28.09           N  
ATOM     10  CA  LYS A   2     -89.625 -16.062  59.656  1.00 28.09           C  
ATOM     11  C   LYS A   2     -88.438 -16.953  59.969  1.00 28.09           C  
ATOM     12  CB  LYS A   2     -90.062 -15.328  60.906  1.00 28.09           C  
ATOM     13  O   LYS A   2     -88.500 -17.875  60.781  1.00 28.09           O  
ATOM     14  CG  LYS A   2     -90.688 -13.969  60.656  1.00 28.09           C  
ATOM     15  CD  LYS A   2     -91.000 -13.250  61.969  1.00 28.09           C  
ATOM     16  CE  LYS A   2     -91.688 -11.906  61.688  1.00 28.09           C  
ATOM     17  NZ  LYS A   2     -92.125 -11.234  62.969  1.00 28.09           N  
ATOM     18  N   ALA A   3     -87.438 -17.094  59.000  1.00 31.78           N  
ATOM     19  CA  ALA A   3     -86.125 -16.609  59.344  1.00 31.78           C  
ATOM     20  C   ALA A   3     -85.062 -17.109  58.312  1.00 31.78           C  
ATOM     21  CB  ALA A   3     -85.688 -17.062  60.719  1.00 31.78           C  
ATOM     22  O   ALA A   3     -84.875 -18.312  58.156  1.00 31.78           O  
ATOM     23  N   ILE A   4     -85.125 -16.516  57.062  1.00 37.47           N  
ATOM     24  CA  ILE A   4     -84.062 -16.219  56.062  1.00 37.47           C  
ATOM     25  C   ILE A   4     -82.812 -15.773  56.812  1.00 37.47           C  
ATOM     26  CB  ILE A   4     -84.500 -15.141  55.062  1.00 37.47           C  
ATOM     27  O   ILE A   4     -82.812 -14.812  57.562  1.00 37.47           O  
ATOM     28  CG1 ILE A   4     -85.688 -15.648  54.219  1.00 37.47           C  
ATOM     29  CG2 ILE A   4     -83.375 -14.711  54.188  1.00 37.47           C  
ATOM     30  CD1 ILE A   4     -86.312 -14.586  53.344  1.00 37.47           C  
ATOM     31  N   LEU A   5     -82.000 -16.688  57.281  1.00 33.84           N  
ATOM     32  CA  LEU A   5     -80.562 -16.734  57.594  1.00 33.84           C  
ATOM     33  C   LEU A   5     -79.750 -15.914  56.562  1.00 33.84           C  
ATOM     34  CB  LEU A   5     -80.062 -18.188  57.594  1.00 33.84           C  
ATOM     35  O   LEU A   5     -79.812 -16.172  55.375  1.00 33.84           O  
ATOM     36  CG  LEU A   5     -79.500 -18.688  58.906  1.00 33.84           C  
ATOM     37  CD1 LEU A   5     -80.188 -19.953  59.375  1.00 33.84           C  
ATOM     38  CD2 LEU A   5     -78.000 -18.953  58.750  1.00 33.84           C  
ATOM     39  N   VAL A   6     -79.688 -14.539  56.688  1.00 29.11           N  
ATOM     40  CA  VAL A   6     -78.688 -13.523  56.375  1.00 29.11           C  
ATOM     41  C   VAL A   6     -77.312 -14.055  56.719  1.00 29.11           C  
ATOM     42  CB  VAL A   6     -78.938 -12.211  57.156  1.00 29.11           C  
ATOM     43  O   VAL A   6     -77.000 -14.367  57.875  1.00 29.11           O  
ATOM     44  CG1 VAL A   6     -77.812 -11.195  56.875  1.00 29.11           C  
ATOM     45  CG2 VAL A   6     -80.312 -11.633  56.781  1.00 29.11           C  
ATOM     46  N   VAL A   7     -76.688 -14.977  55.938  1.00 33.12           N  
ATOM     47  CA  VAL A   7     -75.250 -15.250  55.781  1.00 33.12           C  
ATOM     48  C   VAL A   7     -74.625 -14.195  54.875  1.00 33.12           C  
ATOM     49  CB  VAL A   7     -75.000 -16.656  55.219  1.00 33.12           C  
ATOM     50  O   VAL A   7     -75.062 -13.984  53.750  1.00 33.12           O  
ATOM     51  CG1 VAL A   7     -73.500 -16.891  54.969  1.00 33.12           C  
ATOM     52  CG2 VAL A   7     -75.562 -17.719  56.156  1.00 33.12           C  
ATOM     53  N   LEU A   8     -74.375 -12.914  55.344  1.00 28.89           N  
ATOM     54  CA  LEU A   8     -73.312 -11.953  55.125  1.00 28.89           C  
ATOM     55  C   LEU A   8     -72.125 -12.625  54.469  1.00 28.89           C  
ATOM     56  CB  LEU A   8     -72.938 -11.281  56.438  1.00 28.89           C  
ATOM     57  O   LEU A   8     -71.438 -13.445  55.094  1.00 28.89           O  
ATOM     58  CG  LEU A   8     -73.188  -9.773  56.531  1.00 28.89           C  
ATOM     59  CD1 LEU A   8     -73.812  -9.438  57.844  1.00 28.89           C  
ATOM     60  CD2 LEU A   8     -71.875  -9.000  56.375  1.00 28.89           C  
ATOM     61  N   LEU A   9     -72.188 -13.195  53.250  1.00 27.19           N  
ATOM     62  CA  LEU A   9     -71.188 -13.430  52.250  1.00 27.19           C  
ATOM     63  C   LEU A   9     -70.562 -12.125  51.781  1.00 27.19           C  
ATOM     64  CB  LEU A   9     -71.750 -14.180  51.031  1.00 27.19           C  
ATOM     65  O   LEU A   9     -71.250 -11.273  51.188  1.00 27.19           O  
ATOM     66  CG  LEU A   9     -71.625 -15.703  51.062  1.00 27.19           C  
ATOM     67  CD1 LEU A   9     -72.812 -16.359  50.438  1.00 27.19           C  
ATOM     68  CD2 LEU A   9     -70.312 -16.141  50.375  1.00 27.19           C  
ATOM     69  N   TYR A  10     -69.938 -11.305  52.719  1.00 26.92           N  
ATOM     70  CA  TYR A  10     -68.875 -10.344  52.375  1.00 26.92           C  
ATOM     71  C   TYR A  10     -67.750 -11.008  51.594  1.00 26.92           C  
ATOM     72  CB  TYR A  10     -68.312  -9.680  53.625  1.00 26.92           C  
ATOM     73  O   TYR A  10     -67.188 -11.969  52.062  1.00 26.92           O  
ATOM     74  CG  TYR A  10     -68.938  -8.328  53.938  1.00 26.92           C  
ATOM     75  CD1 TYR A  10     -68.438  -7.176  53.312  1.00 26.92           C  
ATOM     76  CD2 TYR A  10     -70.000  -8.203  54.844  1.00 26.92           C  
ATOM     77  CE1 TYR A  10     -69.000  -5.930  53.594  1.00 26.92           C  
ATOM     78  CE2 TYR A  10     -70.562  -6.965  55.125  1.00 26.92           C  
ATOM     79  OH  TYR A  10     -70.625  -4.605  54.781  1.00 26.92           O  
ATOM     80  CZ  TYR A  10     -70.062  -5.836  54.500  1.00 26.92           C  
ATOM     81  N   ALA A  11     -67.938 -11.547  50.344  1.00 27.33           N  
ATOM     82  CA  ALA A  11     -66.938 -11.688  49.312  1.00 27.33           C  
ATOM     83  C   ALA A  11     -65.812 -10.680  49.500  1.00 27.33           C  
ATOM     84  CB  ALA A  11     -67.562 -11.531  47.938  1.00 27.33           C  
ATOM     85  O   ALA A  11     -66.062  -9.469  49.531  1.00 27.33           O  
ATOM     86  N   PHE A  12     -64.938 -10.680  50.562  1.00 27.84           N  
ATOM     87  CA  PHE A  12     -63.625 -10.156  50.656  1.00 27.84           C  
ATOM     88  C   PHE A  12     -62.938 -10.188  49.281  1.00 27.84           C  
ATOM     89  CB  PHE A  12     -62.781 -10.945  51.656  1.00 27.84           C  
ATOM     90  O   PHE A  12     -62.719 -11.266  48.719  1.00 27.84           O  
ATOM     91  CG  PHE A  12     -63.062 -10.609  53.094  1.00 27.84           C  
ATOM     92  CD1 PHE A  12     -62.562  -9.453  53.656  1.00 27.84           C  
ATOM     93  CD2 PHE A  12     -63.875 -11.438  53.844  1.00 27.84           C  
ATOM     94  CE1 PHE A  12     -62.844  -9.133  55.000  1.00 27.84           C  
ATOM     95  CE2 PHE A  12     -64.125 -11.133  55.188  1.00 27.84           C  
ATOM     96  CZ  PHE A  12     -63.625  -9.977  55.750  1.00 27.84           C  
ATOM     97  N   THR A  13     -63.469  -9.484  48.219  1.00 27.56           N  
ATOM     98  CA  THR A  13     -62.719  -9.148  47.000  1.00 27.56           C  
ATOM     99  C   THR A  13     -61.312  -8.688  47.344  1.00 27.56           C  
ATOM    100  CB  THR A  13     -63.438  -8.055  46.188  1.00 27.56           C  
ATOM    101  O   THR A  13     -61.125  -7.879  48.250  1.00 27.56           O  
ATOM    102  CG2 THR A  13     -64.875  -8.508  45.781  1.00 27.56           C  
ATOM    103  OG1 THR A  13     -63.562  -6.871  47.000  1.00 27.56           O  
ATOM    104  N   THR A  14     -60.375  -9.531  47.844  1.00 30.89           N  
ATOM    105  CA  THR A  14     -58.969  -9.203  47.781  1.00 30.89           C  
ATOM    106  C   THR A  14     -58.719  -8.000  46.875  1.00 30.89           C  
ATOM    107  CB  THR A  14     -58.125 -10.398  47.281  1.00 30.89           C  
ATOM    108  O   THR A  14     -59.250  -7.949  45.750  1.00 30.89           O  
ATOM    109  CG2 THR A  14     -58.188 -11.570  48.281  1.00 30.89           C  
ATOM    110  OG1 THR A  14     -58.625 -10.828  46.031  1.00 30.89           O  
ATOM    111  N   ALA A  15     -59.094  -6.785  47.219  1.00 33.66           N  
ATOM    112  CA  ALA A  15     -58.656  -5.469  46.781  1.00 33.66           C  
ATOM    113  C   ALA A  15     -57.406  -5.582  45.875  1.00 33.66           C  
ATOM    114  CB  ALA A  15     -58.375  -4.559  47.969  1.00 33.66           C  
ATOM    115  O   ALA A  15     -56.375  -6.098  46.312  1.00 33.66           O  
ATOM    116  N   ASN A  16     -57.406  -6.250  44.688  1.00 44.41           N  
ATOM    117  CA  ASN A  16     -56.406  -6.191  43.625  1.00 44.41           C  
ATOM    118  C   ASN A  16     -55.719  -4.820  43.562  1.00 44.41           C  
ATOM    119  CB  ASN A  16     -57.000  -6.543  42.281  1.00 44.41           C  
ATOM    120  O   ASN A  16     -56.375  -3.824  43.250  1.00 44.41           O  
ATOM    121  CG  ASN A  16     -57.406  -8.008  42.188  1.00 44.41           C  
ATOM    122  ND2 ASN A  16     -58.344  -8.305  41.281  1.00 44.41           N  
ATOM    123  OD1 ASN A  16     -56.844  -8.859  42.875  1.00 44.41           O  
ATOM    124  N   ALA A  17     -54.969  -4.398  44.562  1.00 52.03           N  
ATOM    125  CA  ALA A  17     -54.188  -3.160  44.562  1.00 52.03           C  
ATOM    126  C   ALA A  17     -53.406  -3.023  43.250  1.00 52.03           C  
ATOM    127  CB  ALA A  17     -53.219  -3.111  45.750  1.00 52.03           C  
ATOM    128  O   ALA A  17     -52.844  -4.000  42.750  1.00 52.03           O  
ATOM    129  N   ASP A  18     -53.750  -2.062  42.406  1.00 66.44           N  
ATOM    130  CA  ASP A  18     -53.125  -1.671  41.156  1.00 66.44           C  
ATOM    131  C   ASP A  18     -51.688  -1.189  41.406  1.00 66.44           C  
ATOM    132  CB  ASP A  18     -53.938  -0.580  40.469  1.00 66.44           C  
ATOM    133  O   ASP A  18     -51.438  -0.448  42.344  1.00 66.44           O  
ATOM    134  CG  ASP A  18     -55.281  -1.058  40.000  1.00 66.44           C  
ATOM    135  OD1 ASP A  18     -55.406  -2.193  39.500  1.00 66.44           O  
ATOM    136  OD2 ASP A  18     -56.281  -0.291  40.156  1.00 66.44           O  
ATOM    137  N   THR A  19     -50.625  -1.901  40.875  1.00 66.81           N  
ATOM    138  CA  THR A  19     -49.188  -1.607  41.031  1.00 66.81           C  
ATOM    139  C   THR A  19     -48.656  -0.854  39.812  1.00 66.81           C  
ATOM    140  CB  THR A  19     -48.375  -2.896  41.219  1.00 66.81           C  
ATOM    141  O   THR A  19     -49.062  -1.140  38.656  1.00 66.81           O  
ATOM    142  CG2 THR A  19     -48.719  -3.566  42.531  1.00 66.81           C  
ATOM    143  OG1 THR A  19     -48.656  -3.807  40.156  1.00 66.81           O  
ATOM    144  N   LEU A  20     -48.031   0.295  40.094  1.00 69.94           N  
ATOM    145  CA  LEU A  20     -47.312   1.066  39.062  1.00 69.94           C  
ATOM    146  C   LEU A  20     -45.812   0.967  39.281  1.00 69.94           C  
ATOM    147  CB  LEU A  20     -47.750   2.533  39.094  1.00 69.94           C  
ATOM    148  O   LEU A  20     -45.281   1.323  40.344  1.00 69.94           O  
ATOM    149  CG  LEU A  20     -47.031   3.482  38.156  1.00 69.94           C  
ATOM    150  CD1 LEU A  20     -47.406   3.195  36.719  1.00 69.94           C  
ATOM    151  CD2 LEU A  20     -47.312   4.934  38.531  1.00 69.94           C  
ATOM    152  N   CYS A  21     -45.125   0.435  38.344  1.00 65.44           N  
ATOM    153  CA  CYS A  21     -43.688   0.290  38.406  1.00 65.44           C  
ATOM    154  C   CYS A  21     -43.000   1.183  37.406  1.00 65.44           C  
ATOM    155  CB  CYS A  21     -43.281  -1.167  38.188  1.00 65.44           C  
ATOM    156  O   CYS A  21     -43.312   1.125  36.219  1.00 65.44           O  
ATOM    157  SG  CYS A  21     -44.000  -2.312  39.406  1.00 65.44           S  
ATOM    158  N   ILE A  22     -42.156   2.031  38.031  1.00 62.94           N  
ATOM    159  CA  ILE A  22     -41.344   2.941  37.250  1.00 62.94           C  
ATOM    160  C   ILE A  22     -39.906   2.445  37.188  1.00 62.94           C  
ATOM    161  CB  ILE A  22     -41.406   4.383  37.781  1.00 62.94           C  
ATOM    162  O   ILE A  22     -39.250   2.293  38.250  1.00 62.94           O  
ATOM    163  CG1 ILE A  22     -42.844   4.871  37.875  1.00 62.94           C  
ATOM    164  CG2 ILE A  22     -40.562   5.324  36.938  1.00 62.94           C  
ATOM    165  CD1 ILE A  22     -43.031   6.223  38.531  1.00 62.94           C  
ATOM    166  N   GLY A  23     -39.625   1.626  36.375  1.00 56.34           N  
ATOM    167  CA  GLY A  23     -38.312   0.991  36.344  1.00 56.34           C  
ATOM    168  C   GLY A  23     -38.031   0.288  35.031  1.00 56.34           C  
ATOM    169  O   GLY A  23     -38.781   0.435  34.062  1.00 56.34           O  
ATOM    170  N   TYR A  24     -36.656  -0.248  34.938  1.00 51.38           N  
ATOM    171  CA  TYR A  24     -36.062  -1.011  33.844  1.00 51.38           C  
ATOM    172  C   TYR A  24     -36.781  -2.328  33.625  1.00 51.38           C  
ATOM    173  CB  TYR A  24     -34.562  -1.279  34.125  1.00 51.38           C  
ATOM    174  O   TYR A  24     -37.062  -3.045  34.594  1.00 51.38           O  
ATOM    175  CG  TYR A  24     -33.719  -0.030  34.156  1.00 51.38           C  
ATOM    176  CD1 TYR A  24     -33.219   0.532  32.969  1.00 51.38           C  
ATOM    177  CD2 TYR A  24     -33.406   0.590  35.344  1.00 51.38           C  
ATOM    178  CE1 TYR A  24     -32.438   1.682  33.000  1.00 51.38           C  
ATOM    179  CE2 TYR A  24     -32.625   1.740  35.375  1.00 51.38           C  
ATOM    180  OH  TYR A  24     -31.391   3.416  34.250  1.00 51.38           O  
ATOM    181  CZ  TYR A  24     -32.156   2.279  34.219  1.00 51.38           C  
ATOM    182  N   HIS A  25     -37.719  -2.490  32.750  1.00 49.59           N  
ATOM    183  CA  HIS A  25     -38.312  -3.783  32.438  1.00 49.59           C  
ATOM    184  C   HIS A  25     -37.312  -4.738  31.812  1.00 49.59           C  
ATOM    185  CB  HIS A  25     -39.531  -3.611  31.531  1.00 49.59           C  
ATOM    186  O   HIS A  25     -36.531  -4.332  30.953  1.00 49.59           O  
ATOM    187  CG  HIS A  25     -40.750  -3.131  32.250  1.00 49.59           C  
ATOM    188  CD2 HIS A  25     -41.312  -1.896  32.312  1.00 49.59           C  
ATOM    189  ND1 HIS A  25     -41.562  -3.967  32.969  1.00 49.59           N  
ATOM    190  CE1 HIS A  25     -42.562  -3.266  33.500  1.00 49.59           C  
ATOM    191  NE2 HIS A  25     -42.438  -2.008  33.094  1.00 49.59           N  
ATOM    192  N   ALA A  26     -37.031  -5.891  32.562  1.00 51.69           N  
ATOM    193  CA  ALA A  26     -36.219  -7.039  32.219  1.00 51.69           C  
ATOM    194  C   ALA A  26     -36.688  -7.645  30.891  1.00 51.69           C  
ATOM    195  CB  ALA A  26     -36.250  -8.094  33.312  1.00 51.69           C  
ATOM    196  O   ALA A  26     -37.875  -7.719  30.609  1.00 51.69           O  
ATOM    197  N   ASN A  27     -35.969  -7.445  29.891  1.00 58.34           N  
ATOM    198  CA  ASN A  27     -36.094  -8.156  28.625  1.00 58.34           C  
ATOM    199  C   ASN A  27     -35.188  -9.398  28.594  1.00 58.34           C  
ATOM    200  CB  ASN A  27     -35.750  -7.230  27.453  1.00 58.34           C  
ATOM    201  O   ASN A  27     -34.375  -9.594  29.484  1.00 58.34           O  
ATOM    202  CG  ASN A  27     -34.250  -6.887  27.391  1.00 58.34           C  
ATOM    203  ND2 ASN A  27     -33.906  -5.980  26.500  1.00 58.34           N  
ATOM    204  OD1 ASN A  27     -33.438  -7.434  28.156  1.00 58.34           O  
ATOM    205  N   ASN A  28     -35.656 -10.500  28.000  1.00 61.69           N  
ATOM    206  CA  ASN A  28     -34.875 -11.727  27.875  1.00 61.69           C  
ATOM    207  C   ASN A  28     -33.594 -11.492  27.094  1.00 61.69           C  
ATOM    208  CB  ASN A  28     -35.719 -12.828  27.234  1.00 61.69           C  
ATOM    209  O   ASN A  28     -32.969 -12.445  26.609  1.00 61.69           O  
ATOM    210  CG  ASN A  28     -36.688 -13.453  28.203  1.00 61.69           C  
ATOM    211  ND2 ASN A  28     -37.656 -14.188  27.656  1.00 61.69           N  
ATOM    212  OD1 ASN A  28     -36.594 -13.281  29.422  1.00 61.69           O  
ATOM    213  N   SER A  29     -33.219 -10.203  26.922  1.00 65.50           N  
ATOM    214  CA  SER A  29     -32.031  -9.906  26.125  1.00 65.50           C  
ATOM    215  C   SER A  29     -30.766 -10.258  26.875  1.00 65.50           C  
ATOM    216  CB  SER A  29     -32.031  -8.422  25.734  1.00 65.50           C  
ATOM    217  O   SER A  29     -30.656 -10.047  28.078  1.00 65.50           O  
ATOM    218  OG  SER A  29     -30.812  -8.102  25.062  1.00 65.50           O  
ATOM    219  N   THR A  30     -29.875 -10.914  26.250  1.00 77.62           N  
ATOM    220  CA  THR A  30     -28.562 -11.289  26.781  1.00 77.62           C  
ATOM    221  C   THR A  30     -27.484 -10.336  26.266  1.00 77.62           C  
ATOM    222  CB  THR A  30     -28.203 -12.734  26.406  1.00 77.62           C  
ATOM    223  O   THR A  30     -26.297 -10.617  26.391  1.00 77.62           O  
ATOM    224  CG2 THR A  30     -29.188 -13.727  27.000  1.00 77.62           C  
ATOM    225  OG1 THR A  30     -28.219 -12.867  24.969  1.00 77.62           O  
ATOM    226  N   ASP A  31     -28.000  -9.250  25.672  1.00 82.56           N  
ATOM    227  CA  ASP A  31     -27.047  -8.336  25.062  1.00 82.56           C  
ATOM    228  C   ASP A  31     -26.281  -7.543  26.109  1.00 82.56           C  
ATOM    229  CB  ASP A  31     -27.766  -7.375  24.109  1.00 82.56           C  
ATOM    230  O   ASP A  31     -26.859  -7.109  27.109  1.00 82.56           O  
ATOM    231  CG  ASP A  31     -28.156  -8.023  22.781  1.00 82.56           C  
ATOM    232  OD1 ASP A  31     -27.828  -9.219  22.578  1.00 82.56           O  
ATOM    233  OD2 ASP A  31     -28.766  -7.336  21.953  1.00 82.56           O  
ATOM    234  N   THR A  32     -25.000  -7.371  25.906  1.00 86.69           N  
ATOM    235  CA  THR A  32     -24.156  -6.598  26.812  1.00 86.69           C  
ATOM    236  C   THR A  32     -23.328  -5.570  26.031  1.00 86.69           C  
ATOM    237  CB  THR A  32     -23.219  -7.508  27.625  1.00 86.69           C  
ATOM    238  O   THR A  32     -22.984  -5.801  24.875  1.00 86.69           O  
ATOM    239  CG2 THR A  32     -24.016  -8.516  28.438  1.00 86.69           C  
ATOM    240  OG1 THR A  32     -22.359  -8.211  26.719  1.00 86.69           O  
ATOM    241  N   VAL A  33     -23.203  -4.430  26.734  1.00 86.38           N  
ATOM    242  CA  VAL A  33     -22.344  -3.406  26.156  1.00 86.38           C  
ATOM    243  C   VAL A  33     -21.312  -2.939  27.203  1.00 86.38           C  
ATOM    244  CB  VAL A  33     -23.156  -2.203  25.641  1.00 86.38           C  
ATOM    245  O   VAL A  33     -21.531  -3.092  28.406  1.00 86.38           O  
ATOM    246  CG1 VAL A  33     -24.141  -2.645  24.562  1.00 86.38           C  
ATOM    247  CG2 VAL A  33     -23.891  -1.525  26.797  1.00 86.38           C  
ATOM    248  N   ASP A  34     -20.188  -2.352  26.688  1.00 85.38           N  
ATOM    249  CA  ASP A  34     -19.188  -1.753  27.562  1.00 85.38           C  
ATOM    250  C   ASP A  34     -19.359  -0.239  27.656  1.00 85.38           C  
ATOM    251  CB  ASP A  34     -17.766  -2.088  27.078  1.00 85.38           C  
ATOM    252  O   ASP A  34     -19.703   0.407  26.656  1.00 85.38           O  
ATOM    253  CG  ASP A  34     -17.438  -3.566  27.188  1.00 85.38           C  
ATOM    254  OD1 ASP A  34     -18.078  -4.277  28.000  1.00 85.38           O  
ATOM    255  OD2 ASP A  34     -16.531  -4.027  26.453  1.00 85.38           O  
ATOM    256  N   THR A  35     -19.234   0.290  28.844  1.00 81.38           N  
ATOM    257  CA  THR A  35     -19.172   1.731  29.062  1.00 81.38           C  
ATOM    258  C   THR A  35     -17.797   2.152  29.578  1.00 81.38           C  
ATOM    259  CB  THR A  35     -20.250   2.184  30.078  1.00 81.38           C  
ATOM    260  O   THR A  35     -16.938   1.307  29.812  1.00 81.38           O  
ATOM    261  CG2 THR A  35     -21.609   1.587  29.734  1.00 81.38           C  
ATOM    262  OG1 THR A  35     -19.875   1.759  31.391  1.00 81.38           O  
ATOM    263  N   VAL A  36     -17.594   3.443  29.734  1.00 72.44           N  
ATOM    264  CA  VAL A  36     -16.328   3.975  30.203  1.00 72.44           C  
ATOM    265  C   VAL A  36     -16.047   3.445  31.609  1.00 72.44           C  
ATOM    266  CB  VAL A  36     -16.328   5.520  30.219  1.00 72.44           C  
ATOM    267  O   VAL A  36     -14.891   3.145  31.953  1.00 72.44           O  
ATOM    268  CG1 VAL A  36     -15.023   6.055  30.812  1.00 72.44           C  
ATOM    269  CG2 VAL A  36     -16.516   6.055  28.797  1.00 72.44           C  
ATOM    270  N   LEU A  37     -17.125   3.180  32.375  1.00 71.19           N  
ATOM    271  CA  LEU A  37     -17.016   2.910  33.812  1.00 71.19           C  
ATOM    272  C   LEU A  37     -17.250   1.434  34.094  1.00 71.19           C  
ATOM    273  CB  LEU A  37     -18.000   3.770  34.594  1.00 71.19           C  
ATOM    274  O   LEU A  37     -16.719   0.895  35.062  1.00 71.19           O  
ATOM    275  CG  LEU A  37     -17.797   5.285  34.531  1.00 71.19           C  
ATOM    276  CD1 LEU A  37     -18.953   6.012  35.188  1.00 71.19           C  
ATOM    277  CD2 LEU A  37     -16.469   5.672  35.156  1.00 71.19           C  
ATOM    278  N   GLU A  38     -18.094   0.765  33.250  1.00 77.50           N  
ATOM    279  CA  GLU A  38     -18.500  -0.604  33.531  1.00 77.50           C  
ATOM    280  C   GLU A  38     -18.391  -1.490  32.281  1.00 77.50           C  
ATOM    281  CB  GLU A  38     -19.922  -0.630  34.062  1.00 77.50           C  
ATOM    282  O   GLU A  38     -18.750  -1.070  31.188  1.00 77.50           O  
ATOM    283  CG  GLU A  38     -20.094   0.086  35.406  1.00 77.50           C  
ATOM    284  CD  GLU A  38     -21.531   0.121  35.906  1.00 77.50           C  
ATOM    285  OE1 GLU A  38     -21.859   0.969  36.750  1.00 77.50           O  
ATOM    286  OE2 GLU A  38     -22.344  -0.708  35.406  1.00 77.50           O  
ATOM    287  N   LYS A  39     -17.859  -2.699  32.500  1.00 84.56           N  
ATOM    288  CA  LYS A  39     -17.812  -3.686  31.422  1.00 84.56           C  
ATOM    289  C   LYS A  39     -18.984  -4.656  31.531  1.00 84.56           C  
ATOM    290  CB  LYS A  39     -16.500  -4.457  31.453  1.00 84.56           C  
ATOM    291  O   LYS A  39     -19.484  -4.938  32.625  1.00 84.56           O  
ATOM    292  CG  LYS A  39     -15.281  -3.625  31.078  1.00 84.56           C  
ATOM    293  CD  LYS A  39     -14.047  -4.496  30.875  1.00 84.56           C  
ATOM    294  CE  LYS A  39     -12.852  -3.672  30.422  1.00 84.56           C  
ATOM    295  NZ  LYS A  39     -11.648  -4.527  30.188  1.00 84.56           N  
ATOM    296  N   ASN A  40     -19.609  -5.105  30.391  1.00 85.12           N  
ATOM    297  CA  ASN A  40     -20.641  -6.137  30.266  1.00 85.12           C  
ATOM    298  C   ASN A  40     -21.953  -5.707  30.922  1.00 85.12           C  
ATOM    299  CB  ASN A  40     -20.156  -7.457  30.859  1.00 85.12           C  
ATOM    300  O   ASN A  40     -22.531  -6.461  31.719  1.00 85.12           O  
ATOM    301  CG  ASN A  40     -19.000  -8.055  30.078  1.00 85.12           C  
ATOM    302  ND2 ASN A  40     -18.062  -8.680  30.797  1.00 85.12           N  
ATOM    303  OD1 ASN A  40     -18.938  -7.957  28.859  1.00 85.12           O  
ATOM    304  N   VAL A  41     -22.328  -4.523  30.656  1.00 82.44           N  
ATOM    305  CA  VAL A  41     -23.609  -3.998  31.125  1.00 82.44           C  
ATOM    306  C   VAL A  41     -24.750  -4.594  30.312  1.00 82.44           C  
ATOM    307  CB  VAL A  41     -23.641  -2.455  31.062  1.00 82.44           C  
ATOM    308  O   VAL A  41     -24.750  -4.523  29.078  1.00 82.44           O  
ATOM    309  CG1 VAL A  41     -24.984  -1.924  31.562  1.00 82.44           C  
ATOM    310  CG2 VAL A  41     -22.500  -1.852  31.859  1.00 82.44           C  
ATOM    311  N   THR A  42     -25.641  -5.270  30.953  1.00 82.44           N  
ATOM    312  CA  THR A  42     -26.781  -5.871  30.266  1.00 82.44           C  
ATOM    313  C   THR A  42     -27.766  -4.797  29.797  1.00 82.44           C  
ATOM    314  CB  THR A  42     -27.516  -6.867  31.188  1.00 82.44           C  
ATOM    315  O   THR A  42     -28.172  -3.932  30.578  1.00 82.44           O  
ATOM    316  CG2 THR A  42     -26.625  -8.047  31.531  1.00 82.44           C  
ATOM    317  OG1 THR A  42     -27.922  -6.203  32.375  1.00 82.44           O  
ATOM    318  N   VAL A  43     -28.109  -4.871  28.531  1.00 75.56           N  
ATOM    319  CA  VAL A  43     -29.000  -3.873  27.953  1.00 75.56           C  
ATOM    320  C   VAL A  43     -30.156  -4.570  27.234  1.00 75.56           C  
ATOM    321  CB  VAL A  43     -28.266  -2.939  26.969  1.00 75.56           C  
ATOM    322  O   VAL A  43     -30.078  -5.758  26.906  1.00 75.56           O  
ATOM    323  CG1 VAL A  43     -27.188  -2.135  27.703  1.00 75.56           C  
ATOM    324  CG2 VAL A  43     -27.641  -3.748  25.828  1.00 75.56           C  
ATOM    325  N   THR A  44     -31.188  -3.885  27.047  1.00 69.06           N  
ATOM    326  CA  THR A  44     -32.406  -4.410  26.438  1.00 69.06           C  
ATOM    327  C   THR A  44     -32.219  -4.602  24.938  1.00 69.06           C  
ATOM    328  CB  THR A  44     -33.594  -3.480  26.688  1.00 69.06           C  
ATOM    329  O   THR A  44     -32.844  -5.477  24.328  1.00 69.06           O  
ATOM    330  CG2 THR A  44     -33.969  -3.432  28.172  1.00 69.06           C  
ATOM    331  OG1 THR A  44     -33.281  -2.158  26.250  1.00 69.06           O  
ATOM    332  N   HIS A  45     -31.297  -3.809  24.328  1.00 71.56           N  
ATOM    333  CA  HIS A  45     -30.984  -3.914  22.906  1.00 71.56           C  
ATOM    334  C   HIS A  45     -29.625  -3.283  22.594  1.00 71.56           C  
ATOM    335  CB  HIS A  45     -32.062  -3.254  22.062  1.00 71.56           C  
ATOM    336  O   HIS A  45     -29.250  -2.271  23.203  1.00 71.56           O  
ATOM    337  CG  HIS A  45     -31.859  -3.414  20.594  1.00 71.56           C  
ATOM    338  CD2 HIS A  45     -31.469  -2.529  19.641  1.00 71.56           C  
ATOM    339  ND1 HIS A  45     -32.094  -4.605  19.938  1.00 71.56           N  
ATOM    340  CE1 HIS A  45     -31.828  -4.445  18.641  1.00 71.56           C  
ATOM    341  NE2 HIS A  45     -31.453  -3.195  18.453  1.00 71.56           N  
ATOM    342  N   SER A  46     -28.906  -3.842  21.672  1.00 82.50           N  
ATOM    343  CA  SER A  46     -27.641  -3.303  21.203  1.00 82.50           C  
ATOM    344  C   SER A  46     -27.406  -3.635  19.734  1.00 82.50           C  
ATOM    345  CB  SER A  46     -26.484  -3.842  22.047  1.00 82.50           C  
ATOM    346  O   SER A  46     -27.984  -4.578  19.203  1.00 82.50           O  
ATOM    347  OG  SER A  46     -26.297  -5.227  21.812  1.00 82.50           O  
ATOM    348  N   VAL A  47     -26.688  -2.785  19.109  1.00 83.56           N  
ATOM    349  CA  VAL A  47     -26.312  -3.021  17.719  1.00 83.56           C  
ATOM    350  C   VAL A  47     -24.797  -3.043  17.594  1.00 83.56           C  
ATOM    351  CB  VAL A  47     -26.906  -1.953  16.781  1.00 83.56           C  
ATOM    352  O   VAL A  47     -24.094  -2.277  18.266  1.00 83.56           O  
ATOM    353  CG1 VAL A  47     -28.438  -2.051  16.750  1.00 83.56           C  
ATOM    354  CG2 VAL A  47     -26.469  -0.556  17.219  1.00 83.56           C  
ATOM    355  N   ASN A  48     -24.359  -4.039  16.797  1.00 89.25           N  
ATOM    356  CA  ASN A  48     -22.938  -4.074  16.516  1.00 89.25           C  
ATOM    357  C   ASN A  48     -22.562  -3.098  15.406  1.00 89.25           C  
ATOM    358  CB  ASN A  48     -22.484  -5.492  16.156  1.00 89.25           C  
ATOM    359  O   ASN A  48     -23.188  -3.090  14.344  1.00 89.25           O  
ATOM    360  CG  ASN A  48     -20.984  -5.668  16.203  1.00 89.25           C  
ATOM    361  ND2 ASN A  48     -20.516  -6.840  15.797  1.00 89.25           N  
ATOM    362  OD1 ASN A  48     -20.250  -4.762  16.625  1.00 89.25           O  
ATOM    363  N   LEU A  49     -21.562  -2.260  15.648  1.00 86.81           N  
ATOM    364  CA  LEU A  49     -21.172  -1.217  14.711  1.00 86.81           C  
ATOM    365  C   LEU A  49     -20.047  -1.707  13.789  1.00 86.81           C  
ATOM    366  CB  LEU A  49     -20.703   0.036  15.461  1.00 86.81           C  
ATOM    367  O   LEU A  49     -19.578  -0.958  12.938  1.00 86.81           O  
ATOM    368  CG  LEU A  49     -21.766   0.720  16.344  1.00 86.81           C  
ATOM    369  CD1 LEU A  49     -21.141   1.916  17.062  1.00 86.81           C  
ATOM    370  CD2 LEU A  49     -22.953   1.149  15.508  1.00 86.81           C  
ATOM    371  N   LEU A  50     -19.688  -2.967  13.977  1.00 90.88           N  
ATOM    372  CA  LEU A  50     -18.562  -3.514  13.227  1.00 90.88           C  
ATOM    373  C   LEU A  50     -19.031  -4.504  12.172  1.00 90.88           C  
ATOM    374  CB  LEU A  50     -17.562  -4.199  14.172  1.00 90.88           C  
ATOM    375  O   LEU A  50     -19.812  -5.414  12.469  1.00 90.88           O  
ATOM    376  CG  LEU A  50     -16.656  -3.273  14.984  1.00 90.88           C  
ATOM    377  CD1 LEU A  50     -15.953  -4.059  16.094  1.00 90.88           C  
ATOM    378  CD2 LEU A  50     -15.641  -2.594  14.070  1.00 90.88           C  
ATOM    379  N   GLU A  51     -18.594  -4.297  10.906  1.00 92.25           N  
ATOM    380  CA  GLU A  51     -18.828  -5.250   9.820  1.00 92.25           C  
ATOM    381  C   GLU A  51     -17.703  -6.273   9.734  1.00 92.25           C  
ATOM    382  CB  GLU A  51     -18.969  -4.516   8.484  1.00 92.25           C  
ATOM    383  O   GLU A  51     -16.516  -5.902   9.688  1.00 92.25           O  
ATOM    384  CG  GLU A  51     -19.172  -5.445   7.293  1.00 92.25           C  
ATOM    385  CD  GLU A  51     -20.422  -6.301   7.402  1.00 92.25           C  
ATOM    386  OE1 GLU A  51     -20.297  -7.539   7.539  1.00 92.25           O  
ATOM    387  OE2 GLU A  51     -21.531  -5.727   7.352  1.00 92.25           O  
ATOM    388  N   ASN A  52     -18.125  -7.543   9.695  1.00 91.19           N  
ATOM    389  CA  ASN A  52     -17.094  -8.570   9.617  1.00 91.19           C  
ATOM    390  C   ASN A  52     -17.328  -9.508   8.430  1.00 91.19           C  
ATOM    391  CB  ASN A  52     -17.016  -9.367  10.922  1.00 91.19           C  
ATOM    392  O   ASN A  52     -16.594 -10.492   8.258  1.00 91.19           O  
ATOM    393  CG  ASN A  52     -18.328 -10.070  11.242  1.00 91.19           C  
ATOM    394  ND2 ASN A  52     -18.359 -10.781  12.359  1.00 91.19           N  
ATOM    395  OD1 ASN A  52     -19.297  -9.977  10.492  1.00 91.19           O  
ATOM    396  N   ARG A  53     -18.344  -9.148   7.645  1.00 91.94           N  
ATOM    397  CA  ARG A  53     -18.688  -9.977   6.496  1.00 91.94           C  
ATOM    398  C   ARG A  53     -18.125  -9.391   5.207  1.00 91.94           C  
ATOM    399  CB  ARG A  53     -20.203 -10.117   6.379  1.00 91.94           C  
ATOM    400  O   ARG A  53     -18.062  -8.172   5.047  1.00 91.94           O  
ATOM    401  CG  ARG A  53     -20.844 -10.867   7.539  1.00 91.94           C  
ATOM    402  CD  ARG A  53     -22.328 -11.094   7.309  1.00 91.94           C  
ATOM    403  NE  ARG A  53     -22.969 -11.750   8.453  1.00 91.94           N  
ATOM    404  NH1 ARG A  53     -25.000 -12.070   7.418  1.00 91.94           N  
ATOM    405  NH2 ARG A  53     -24.688 -12.781   9.570  1.00 91.94           N  
ATOM    406  CZ  ARG A  53     -24.219 -12.203   8.477  1.00 91.94           C  
ATOM    407  N   HIS A  54     -17.719 -10.266   4.324  1.00 93.06           N  
ATOM    408  CA  HIS A  54     -17.219  -9.914   2.994  1.00 93.06           C  
ATOM    409  C   HIS A  54     -17.625 -10.969   1.967  1.00 93.06           C  
ATOM    410  CB  HIS A  54     -15.703  -9.734   3.012  1.00 93.06           C  
ATOM    411  O   HIS A  54     -17.938 -12.102   2.328  1.00 93.06           O  
ATOM    412  CG  HIS A  54     -14.961 -10.977   3.389  1.00 93.06           C  
ATOM    413  CD2 HIS A  54     -14.477 -11.398   4.582  1.00 93.06           C  
ATOM    414  ND1 HIS A  54     -14.633 -11.953   2.473  1.00 93.06           N  
ATOM    415  CE1 HIS A  54     -13.977 -12.922   3.090  1.00 93.06           C  
ATOM    416  NE2 HIS A  54     -13.875 -12.609   4.371  1.00 93.06           N  
ATOM    417  N   ASN A  55     -17.547 -10.633   0.718  1.00 91.94           N  
ATOM    418  CA  ASN A  55     -18.062 -11.516  -0.317  1.00 91.94           C  
ATOM    419  C   ASN A  55     -16.953 -12.359  -0.946  1.00 91.94           C  
ATOM    420  CB  ASN A  55     -18.797 -10.719  -1.394  1.00 91.94           C  
ATOM    421  O   ASN A  55     -17.219 -13.164  -1.839  1.00 91.94           O  
ATOM    422  CG  ASN A  55     -17.875  -9.781  -2.152  1.00 91.94           C  
ATOM    423  ND2 ASN A  55     -18.453  -8.969  -3.031  1.00 91.94           N  
ATOM    424  OD1 ASN A  55     -16.672  -9.781  -1.949  1.00 91.94           O  
ATOM    425  N   GLY A  56     -15.727 -12.141  -0.472  1.00 93.00           N  
ATOM    426  CA  GLY A  56     -14.594 -12.938  -0.906  1.00 93.00           C  
ATOM    427  C   GLY A  56     -14.266 -12.766  -2.377  1.00 93.00           C  
ATOM    428  O   GLY A  56     -13.586 -13.602  -2.971  1.00 93.00           O  
ATOM    429  N   LYS A  57     -14.812 -11.789  -3.004  1.00 93.88           N  
ATOM    430  CA  LYS A  57     -14.617 -11.547  -4.430  1.00 93.88           C  
ATOM    431  C   LYS A  57     -13.992 -10.180  -4.676  1.00 93.88           C  
ATOM    432  CB  LYS A  57     -15.945 -11.656  -5.180  1.00 93.88           C  
ATOM    433  O   LYS A  57     -14.336  -9.203  -4.000  1.00 93.88           O  
ATOM    434  CG  LYS A  57     -16.656 -12.992  -5.004  1.00 93.88           C  
ATOM    435  CD  LYS A  57     -18.031 -12.992  -5.645  1.00 93.88           C  
ATOM    436  CE  LYS A  57     -18.766 -14.312  -5.422  1.00 93.88           C  
ATOM    437  NZ  LYS A  57     -20.125 -14.297  -6.012  1.00 93.88           N  
ATOM    438  N   LEU A  58     -13.062 -10.109  -5.695  1.00 94.50           N  
ATOM    439  CA  LEU A  58     -12.594  -8.820  -6.191  1.00 94.50           C  
ATOM    440  C   LEU A  58     -13.555  -8.258  -7.230  1.00 94.50           C  
ATOM    441  CB  LEU A  58     -11.195  -8.953  -6.789  1.00 94.50           C  
ATOM    442  O   LEU A  58     -13.836  -8.906  -8.242  1.00 94.50           O  
ATOM    443  CG  LEU A  58     -10.086  -9.414  -5.836  1.00 94.50           C  
ATOM    444  CD1 LEU A  58      -8.773  -9.578  -6.590  1.00 94.50           C  
ATOM    445  CD2 LEU A  58      -9.938  -8.430  -4.684  1.00 94.50           C  
ATOM    446  N   CYS A  59     -14.086  -7.051  -6.941  1.00 94.12           N  
ATOM    447  CA  CYS A  59     -15.156  -6.488  -7.766  1.00 94.12           C  
ATOM    448  C   CYS A  59     -14.703  -5.195  -8.430  1.00 94.12           C  
ATOM    449  CB  CYS A  59     -16.406  -6.234  -6.922  1.00 94.12           C  
ATOM    450  O   CYS A  59     -13.688  -4.617  -8.055  1.00 94.12           O  
ATOM    451  SG  CYS A  59     -17.047  -7.715  -6.109  1.00 94.12           S  
ATOM    452  N   LYS A  60     -15.469  -4.801  -9.445  1.00 93.75           N  
ATOM    453  CA  LYS A  60     -15.305  -3.473 -10.023  1.00 93.75           C  
ATOM    454  C   LYS A  60     -15.602  -2.381  -9.000  1.00 93.75           C  
ATOM    455  CB  LYS A  60     -16.203  -3.303 -11.250  1.00 93.75           C  
ATOM    456  O   LYS A  60     -16.547  -2.506  -8.219  1.00 93.75           O  
ATOM    457  CG  LYS A  60     -15.891  -4.273 -12.383  1.00 93.75           C  
ATOM    458  CD  LYS A  60     -16.875  -4.117 -13.539  1.00 93.75           C  
ATOM    459  CE  LYS A  60     -16.688  -5.219 -14.578  1.00 93.75           C  
ATOM    460  NZ  LYS A  60     -17.703  -5.109 -15.672  1.00 93.75           N  
ATOM    461  N   LEU A  61     -14.719  -1.428  -8.961  1.00 91.12           N  
ATOM    462  CA  LEU A  61     -14.953  -0.279  -8.094  1.00 91.12           C  
ATOM    463  C   LEU A  61     -15.609   0.862  -8.867  1.00 91.12           C  
ATOM    464  CB  LEU A  61     -13.633   0.199  -7.480  1.00 91.12           C  
ATOM    465  O   LEU A  61     -15.016   1.415  -9.789  1.00 91.12           O  
ATOM    466  CG  LEU A  61     -13.742   1.133  -6.277  1.00 91.12           C  
ATOM    467  CD1 LEU A  61     -14.352   0.395  -5.090  1.00 91.12           C  
ATOM    468  CD2 LEU A  61     -12.375   1.701  -5.910  1.00 91.12           C  
ATOM    469  N   ARG A  62     -16.875   1.136  -8.609  1.00 87.56           N  
ATOM    470  CA  ARG A  62     -17.672   2.164  -9.273  1.00 87.56           C  
ATOM    471  C   ARG A  62     -17.719   1.927 -10.781  1.00 87.56           C  
ATOM    472  CB  ARG A  62     -17.094   3.555  -8.984  1.00 87.56           C  
ATOM    473  O   ARG A  62     -17.578   2.865 -11.562  1.00 87.56           O  
ATOM    474  CG  ARG A  62     -17.141   3.943  -7.512  1.00 87.56           C  
ATOM    475  CD  ARG A  62     -16.594   5.340  -7.281  1.00 87.56           C  
ATOM    476  NE  ARG A  62     -16.625   5.711  -5.867  1.00 87.56           N  
ATOM    477  NH1 ARG A  62     -15.406   7.652  -6.129  1.00 87.56           N  
ATOM    478  NH2 ARG A  62     -16.172   7.039  -4.055  1.00 87.56           N  
ATOM    479  CZ  ARG A  62     -16.062   6.801  -5.352  1.00 87.56           C  
ATOM    480  N   GLY A  63     -17.781   0.700 -11.164  1.00 87.75           N  
ATOM    481  CA  GLY A  63     -18.016   0.359 -12.555  1.00 87.75           C  
ATOM    482  C   GLY A  63     -16.734   0.176 -13.352  1.00 87.75           C  
ATOM    483  O   GLY A  63     -16.781  -0.156 -14.539  1.00 87.75           O  
ATOM    484  N   VAL A  64     -15.555   0.393 -12.727  1.00 89.88           N  
ATOM    485  CA  VAL A  64     -14.258   0.240 -13.375  1.00 89.88           C  
ATOM    486  C   VAL A  64     -13.578  -1.030 -12.875  1.00 89.88           C  
ATOM    487  CB  VAL A  64     -13.352   1.466 -13.125  1.00 89.88           C  
ATOM    488  O   VAL A  64     -13.453  -1.241 -11.664  1.00 89.88           O  
ATOM    489  CG1 VAL A  64     -12.008   1.300 -13.836  1.00 89.88           C  
ATOM    490  CG2 VAL A  64     -14.047   2.746 -13.586  1.00 89.88           C  
ATOM    491  N   ALA A  65     -13.078  -1.884 -13.734  1.00 91.62           N  
ATOM    492  CA  ALA A  65     -12.477  -3.174 -13.406  1.00 91.62           C  
ATOM    493  C   ALA A  65     -11.070  -2.994 -12.844  1.00 91.62           C  
ATOM    494  CB  ALA A  65     -12.445  -4.074 -14.641  1.00 91.62           C  
ATOM    495  O   ALA A  65     -10.344  -2.082 -13.250  1.00 91.62           O  
ATOM    496  N   PRO A  66     -10.727  -3.885 -11.922  1.00 93.31           N  
ATOM    497  CA  PRO A  66      -9.344  -3.859 -11.438  1.00 93.31           C  
ATOM    498  C   PRO A  66      -8.344  -4.414 -12.445  1.00 93.31           C  
ATOM    499  CB  PRO A  66      -9.398  -4.738 -10.180  1.00 93.31           C  
ATOM    500  O   PRO A  66      -8.727  -5.191 -13.328  1.00 93.31           O  
ATOM    501  CG  PRO A  66     -10.508  -5.711 -10.445  1.00 93.31           C  
ATOM    502  CD  PRO A  66     -11.570  -5.016 -11.250  1.00 93.31           C  
ATOM    503  N   LEU A  67      -7.047  -3.982 -12.281  1.00 92.94           N  
ATOM    504  CA  LEU A  67      -5.957  -4.578 -13.047  1.00 92.94           C  
ATOM    505  C   LEU A  67      -5.316  -5.730 -12.281  1.00 92.94           C  
ATOM    506  CB  LEU A  67      -4.898  -3.521 -13.383  1.00 92.94           C  
ATOM    507  O   LEU A  67      -4.594  -5.508 -11.305  1.00 92.94           O  
ATOM    508  CG  LEU A  67      -3.670  -4.012 -14.148  1.00 92.94           C  
ATOM    509  CD1 LEU A  67      -4.078  -4.535 -15.523  1.00 92.94           C  
ATOM    510  CD2 LEU A  67      -2.641  -2.896 -14.281  1.00 92.94           C  
ATOM    511  N   HIS A  68      -5.648  -6.879 -12.703  1.00 92.69           N  
ATOM    512  CA  HIS A  68      -5.094  -8.078 -12.086  1.00 92.69           C  
ATOM    513  C   HIS A  68      -3.809  -8.516 -12.781  1.00 92.69           C  
ATOM    514  CB  HIS A  68      -6.117  -9.219 -12.117  1.00 92.69           C  
ATOM    515  O   HIS A  68      -3.828  -8.867 -13.961  1.00 92.69           O  
ATOM    516  CG  HIS A  68      -5.789 -10.344 -11.188  1.00 92.69           C  
ATOM    517  CD2 HIS A  68      -6.383 -10.750 -10.039  1.00 92.69           C  
ATOM    518  ND1 HIS A  68      -4.730 -11.203 -11.398  1.00 92.69           N  
ATOM    519  CE1 HIS A  68      -4.688 -12.086 -10.414  1.00 92.69           C  
ATOM    520  NE2 HIS A  68      -5.680 -11.836  -9.578  1.00 92.69           N  
ATOM    521  N   LEU A  69      -2.730  -8.594 -11.992  1.00 92.19           N  
ATOM    522  CA  LEU A  69      -1.409  -8.773 -12.586  1.00 92.19           C  
ATOM    523  C   LEU A  69      -1.076 -10.258 -12.727  1.00 92.19           C  
ATOM    524  CB  LEU A  69      -0.341  -8.078 -11.742  1.00 92.19           C  
ATOM    525  O   LEU A  69      -0.071 -10.617 -13.344  1.00 92.19           O  
ATOM    526  CG  LEU A  69      -0.425  -6.551 -11.664  1.00 92.19           C  
ATOM    527  CD1 LEU A  69       0.683  -6.004 -10.766  1.00 92.19           C  
ATOM    528  CD2 LEU A  69      -0.345  -5.941 -13.055  1.00 92.19           C  
ATOM    529  N   GLY A  70      -1.990 -11.156 -12.234  1.00 89.88           N  
ATOM    530  CA  GLY A  70      -1.727 -12.586 -12.336  1.00 89.88           C  
ATOM    531  C   GLY A  70      -0.413 -12.992 -11.695  1.00 89.88           C  
ATOM    532  O   GLY A  70      -0.153 -12.664 -10.531  1.00 89.88           O  
ATOM    533  N   LYS A  71       0.454 -13.688 -12.492  1.00 90.38           N  
ATOM    534  CA  LYS A  71       1.747 -14.156 -12.008  1.00 90.38           C  
ATOM    535  C   LYS A  71       2.811 -13.062 -12.133  1.00 90.38           C  
ATOM    536  CB  LYS A  71       2.186 -15.406 -12.766  1.00 90.38           C  
ATOM    537  O   LYS A  71       3.975 -13.289 -11.789  1.00 90.38           O  
ATOM    538  CG  LYS A  71       1.337 -16.641 -12.477  1.00 90.38           C  
ATOM    539  CD  LYS A  71       1.953 -17.891 -13.078  1.00 90.38           C  
ATOM    540  CE  LYS A  71       1.121 -19.125 -12.766  1.00 90.38           C  
ATOM    541  NZ  LYS A  71       1.719 -20.359 -13.352  1.00 90.38           N  
ATOM    542  N   CYS A  72       2.410 -11.906 -12.648  1.00 92.31           N  
ATOM    543  CA  CYS A  72       3.330 -10.789 -12.820  1.00 92.31           C  
ATOM    544  C   CYS A  72       3.246  -9.828 -11.633  1.00 92.31           C  
ATOM    545  CB  CYS A  72       3.027 -10.039 -14.117  1.00 92.31           C  
ATOM    546  O   CYS A  72       2.195  -9.703 -11.008  1.00 92.31           O  
ATOM    547  SG  CYS A  72       3.248 -11.039 -15.602  1.00 92.31           S  
ATOM    548  N   ASN A  73       4.395  -9.195 -11.336  1.00 92.31           N  
ATOM    549  CA  ASN A  73       4.371  -8.078 -10.391  1.00 92.31           C  
ATOM    550  C   ASN A  73       4.520  -6.738 -11.102  1.00 92.31           C  
ATOM    551  CB  ASN A  73       5.473  -8.250  -9.344  1.00 92.31           C  
ATOM    552  O   ASN A  73       4.609  -6.691 -12.328  1.00 92.31           O  
ATOM    553  CG  ASN A  73       6.863  -8.203  -9.938  1.00 92.31           C  
ATOM    554  ND2 ASN A  73       7.852  -8.672  -9.188  1.00 92.31           N  
ATOM    555  OD1 ASN A  73       7.051  -7.754 -11.070  1.00 92.31           O  
ATOM    556  N   ILE A  74       4.367  -5.680 -10.398  1.00 92.44           N  
ATOM    557  CA  ILE A  74       4.359  -4.340 -10.969  1.00 92.44           C  
ATOM    558  C   ILE A  74       5.637  -4.109 -11.773  1.00 92.44           C  
ATOM    559  CB  ILE A  74       4.219  -3.260  -9.867  1.00 92.44           C  
ATOM    560  O   ILE A  74       5.598  -3.533 -12.859  1.00 92.44           O  
ATOM    561  CG1 ILE A  74       2.812  -3.299  -9.258  1.00 92.44           C  
ATOM    562  CG2 ILE A  74       4.535  -1.871 -10.430  1.00 92.44           C  
ATOM    563  CD1 ILE A  74       2.637  -2.393  -8.047  1.00 92.44           C  
ATOM    564  N   ALA A  75       6.746  -4.559 -11.281  1.00 93.44           N  
ATOM    565  CA  ALA A  75       8.023  -4.426 -11.984  1.00 93.44           C  
ATOM    566  C   ALA A  75       7.980  -5.141 -13.328  1.00 93.44           C  
ATOM    567  CB  ALA A  75       9.156  -4.977 -11.125  1.00 93.44           C  
ATOM    568  O   ALA A  75       8.383  -4.578 -14.352  1.00 93.44           O  
ATOM    569  N   GLY A  76       7.539  -6.371 -13.328  1.00 93.56           N  
ATOM    570  CA  GLY A  76       7.406  -7.141 -14.555  1.00 93.56           C  
ATOM    571  C   GLY A  76       6.480  -6.500 -15.562  1.00 93.56           C  
ATOM    572  O   GLY A  76       6.773  -6.484 -16.766  1.00 93.56           O  
ATOM    573  N   TRP A  77       5.371  -6.004 -15.086  1.00 93.31           N  
ATOM    574  CA  TRP A  77       4.391  -5.316 -15.922  1.00 93.31           C  
ATOM    575  C   TRP A  77       4.992  -4.059 -16.547  1.00 93.31           C  
ATOM    576  CB  TRP A  77       3.148  -4.957 -15.109  1.00 93.31           C  
ATOM    577  O   TRP A  77       4.918  -3.863 -17.766  1.00 93.31           O  
ATOM    578  CG  TRP A  77       2.182  -4.066 -15.828  1.00 93.31           C  
ATOM    579  CD1 TRP A  77       1.749  -4.199 -17.125  1.00 93.31           C  
ATOM    580  CD2 TRP A  77       1.529  -2.906 -15.305  1.00 93.31           C  
ATOM    581  CE2 TRP A  77       0.714  -2.385 -16.328  1.00 93.31           C  
ATOM    582  CE3 TRP A  77       1.554  -2.258 -14.062  1.00 93.31           C  
ATOM    583  NE1 TRP A  77       0.866  -3.191 -17.438  1.00 93.31           N  
ATOM    584  CH2 TRP A  77      -0.027  -0.626 -14.938  1.00 93.31           C  
ATOM    585  CZ2 TRP A  77      -0.070  -1.242 -16.156  1.00 93.31           C  
ATOM    586  CZ3 TRP A  77       0.773  -1.121 -13.891  1.00 93.31           C  
ATOM    587  N   LEU A  78       5.684  -3.238 -15.789  1.00 94.19           N  
ATOM    588  CA  LEU A  78       6.207  -1.952 -16.234  1.00 94.19           C  
ATOM    589  C   LEU A  78       7.406  -2.143 -17.156  1.00 94.19           C  
ATOM    590  CB  LEU A  78       6.598  -1.086 -15.039  1.00 94.19           C  
ATOM    591  O   LEU A  78       7.547  -1.436 -18.156  1.00 94.19           O  
ATOM    592  CG  LEU A  78       5.445  -0.516 -14.203  1.00 94.19           C  
ATOM    593  CD1 LEU A  78       5.988   0.271 -13.016  1.00 94.19           C  
ATOM    594  CD2 LEU A  78       4.547   0.362 -15.070  1.00 94.19           C  
ATOM    595  N   LEU A  79       8.289  -3.078 -16.828  1.00 94.94           N  
ATOM    596  CA  LEU A  79       9.492  -3.316 -17.625  1.00 94.94           C  
ATOM    597  C   LEU A  79       9.156  -4.055 -18.906  1.00 94.94           C  
ATOM    598  CB  LEU A  79      10.516  -4.121 -16.812  1.00 94.94           C  
ATOM    599  O   LEU A  79       9.906  -3.979 -19.891  1.00 94.94           O  
ATOM    600  CG  LEU A  79      11.180  -3.391 -15.641  1.00 94.94           C  
ATOM    601  CD1 LEU A  79      11.984  -4.371 -14.797  1.00 94.94           C  
ATOM    602  CD2 LEU A  79      12.070  -2.264 -16.156  1.00 94.94           C  
ATOM    603  N   GLY A  80       7.961  -4.672 -18.906  1.00 93.88           N  
ATOM    604  CA  GLY A  80       7.523  -5.414 -20.078  1.00 93.88           C  
ATOM    605  C   GLY A  80       8.094  -6.816 -20.141  1.00 93.88           C  
ATOM    606  O   GLY A  80       8.547  -7.258 -21.203  1.00 93.88           O  
ATOM    607  N   ASN A  81       8.094  -7.488 -19.016  1.00 94.00           N  
ATOM    608  CA  ASN A  81       8.469  -8.898 -19.016  1.00 94.00           C  
ATOM    609  C   ASN A  81       7.652  -9.695 -20.031  1.00 94.00           C  
ATOM    610  CB  ASN A  81       8.312  -9.500 -17.625  1.00 94.00           C  
ATOM    611  O   ASN A  81       6.422  -9.609 -20.047  1.00 94.00           O  
ATOM    612  CG  ASN A  81       8.906 -10.891 -17.500  1.00 94.00           C  
ATOM    613  ND2 ASN A  81       9.531 -11.180 -16.375  1.00 94.00           N  
ATOM    614  OD1 ASN A  81       8.797 -11.695 -18.438  1.00 94.00           O  
ATOM    615  N   PRO A  82       8.281 -10.375 -20.875  1.00 91.75           N  
ATOM    616  CA  PRO A  82       7.605 -11.094 -21.953  1.00 91.75           C  
ATOM    617  C   PRO A  82       6.531 -12.055 -21.453  1.00 91.75           C  
ATOM    618  CB  PRO A  82       8.742 -11.859 -22.641  1.00 91.75           C  
ATOM    619  O   PRO A  82       5.566 -12.336 -22.156  1.00 91.75           O  
ATOM    620  CG  PRO A  82       9.969 -11.055 -22.359  1.00 91.75           C  
ATOM    621  CD  PRO A  82       9.828 -10.430 -21.000  1.00 91.75           C  
ATOM    622  N   GLU A  83       6.648 -12.492 -20.234  1.00 89.81           N  
ATOM    623  CA  GLU A  83       5.672 -13.383 -19.625  1.00 89.81           C  
ATOM    624  C   GLU A  83       4.445 -12.617 -19.141  1.00 89.81           C  
ATOM    625  CB  GLU A  83       6.309 -14.156 -18.469  1.00 89.81           C  
ATOM    626  O   GLU A  83       3.420 -13.219 -18.828  1.00 89.81           O  
ATOM    627  CG  GLU A  83       7.398 -15.125 -18.891  1.00 89.81           C  
ATOM    628  CD  GLU A  83       6.871 -16.312 -19.688  1.00 89.81           C  
ATOM    629  OE1 GLU A  83       7.645 -16.922 -20.453  1.00 89.81           O  
ATOM    630  OE2 GLU A  83       5.676 -16.641 -19.531  1.00 89.81           O  
ATOM    631  N   CYS A  84       4.520 -11.258 -19.156  1.00 90.94           N  
ATOM    632  CA  CYS A  84       3.426 -10.398 -18.703  1.00 90.94           C  
ATOM    633  C   CYS A  84       2.801  -9.656 -19.875  1.00 90.94           C  
ATOM    634  CB  CYS A  84       3.920  -9.398 -17.656  1.00 90.94           C  
ATOM    635  O   CYS A  84       2.166  -8.617 -19.688  1.00 90.94           O  
ATOM    636  SG  CYS A  84       4.605 -10.172 -16.172  1.00 90.94           S  
ATOM    637  N   GLU A  85       2.887 -10.117 -20.984  1.00 83.88           N  
ATOM    638  CA  GLU A  85       2.486  -9.445 -22.219  1.00 83.88           C  
ATOM    639  C   GLU A  85       0.981  -9.195 -22.250  1.00 83.88           C  
ATOM    640  CB  GLU A  85       2.908 -10.266 -23.438  1.00 83.88           C  
ATOM    641  O   GLU A  85       0.519  -8.227 -22.859  1.00 83.88           O  
ATOM    642  CG  GLU A  85       2.721  -9.539 -24.766  1.00 83.88           C  
ATOM    643  CD  GLU A  85       3.291 -10.297 -25.953  1.00 83.88           C  
ATOM    644  OE1 GLU A  85       3.391  -9.711 -27.062  1.00 83.88           O  
ATOM    645  OE2 GLU A  85       3.637 -11.484 -25.781  1.00 83.88           O  
ATOM    646  N   SER A  86       0.265 -10.023 -21.625  1.00 83.75           N  
ATOM    647  CA  SER A  86      -1.189  -9.914 -21.609  1.00 83.75           C  
ATOM    648  C   SER A  86      -1.634  -8.617 -20.938  1.00 83.75           C  
ATOM    649  CB  SER A  86      -1.805 -11.109 -20.875  1.00 83.75           C  
ATOM    650  O   SER A  86      -2.758  -8.156 -21.141  1.00 83.75           O  
ATOM    651  OG  SER A  86      -1.315 -11.203 -19.547  1.00 83.75           O  
ATOM    652  N   LEU A  87      -0.728  -7.949 -20.266  1.00 85.19           N  
ATOM    653  CA  LEU A  87      -1.022  -6.758 -19.484  1.00 85.19           C  
ATOM    654  C   LEU A  87      -0.648  -5.496 -20.250  1.00 85.19           C  
ATOM    655  CB  LEU A  87      -0.275  -6.801 -18.141  1.00 85.19           C  
ATOM    656  O   LEU A  87      -0.866  -4.383 -19.766  1.00 85.19           O  
ATOM    657  CG  LEU A  87      -0.647  -7.941 -17.203  1.00 85.19           C  
ATOM    658  CD1 LEU A  87       0.311  -7.980 -16.016  1.00 85.19           C  
ATOM    659  CD2 LEU A  87      -2.088  -7.793 -16.719  1.00 85.19           C  
ATOM    660  N   SER A  88      -0.194  -5.598 -21.453  1.00 76.56           N  
ATOM    661  CA  SER A  88       0.335  -4.523 -22.281  1.00 76.56           C  
ATOM    662  C   SER A  88      -0.787  -3.660 -22.844  1.00 76.56           C  
ATOM    663  CB  SER A  88       1.177  -5.094 -23.422  1.00 76.56           C  
ATOM    664  O   SER A  88      -0.570  -2.496 -23.188  1.00 76.56           O  
ATOM    665  OG  SER A  88       0.389  -5.918 -24.266  1.00 76.56           O  
ATOM    666  N   THR A  89      -2.092  -4.145 -22.734  1.00 78.31           N  
ATOM    667  CA  THR A  89      -3.230  -3.428 -23.297  1.00 78.31           C  
ATOM    668  C   THR A  89      -4.008  -2.705 -22.203  1.00 78.31           C  
ATOM    669  CB  THR A  89      -4.172  -4.379 -24.047  1.00 78.31           C  
ATOM    670  O   THR A  89      -4.898  -1.903 -22.484  1.00 78.31           O  
ATOM    671  CG2 THR A  89      -3.486  -4.969 -25.281  1.00 78.31           C  
ATOM    672  OG1 THR A  89      -4.566  -5.445 -23.188  1.00 78.31           O  
ATOM    673  N   ALA A  90      -3.514  -2.893 -20.984  1.00 81.81           N  
ATOM    674  CA  ALA A  90      -4.227  -2.287 -19.859  1.00 81.81           C  
ATOM    675  C   ALA A  90      -3.971  -0.784 -19.797  1.00 81.81           C  
ATOM    676  CB  ALA A  90      -3.811  -2.949 -18.547  1.00 81.81           C  
ATOM    677  O   ALA A  90      -2.820  -0.345 -19.719  1.00 81.81           O  
ATOM    678  N   ASN A  91      -4.945   0.012 -19.859  1.00 84.12           N  
ATOM    679  CA  ASN A  91      -4.777   1.459 -19.938  1.00 84.12           C  
ATOM    680  C   ASN A  91      -5.527   2.174 -18.828  1.00 84.12           C  
ATOM    681  CB  ASN A  91      -5.234   1.979 -21.312  1.00 84.12           C  
ATOM    682  O   ASN A  91      -5.199   3.311 -18.484  1.00 84.12           O  
ATOM    683  CG  ASN A  91      -6.672   1.614 -21.625  1.00 84.12           C  
ATOM    684  ND2 ASN A  91      -7.121   1.940 -22.828  1.00 84.12           N  
ATOM    685  OD1 ASN A  91      -7.379   1.045 -20.781  1.00 84.12           O  
ATOM    686  N   SER A  92      -6.477   1.445 -18.219  1.00 89.75           N  
ATOM    687  CA  SER A  92      -7.227   2.031 -17.125  1.00 89.75           C  
ATOM    688  C   SER A  92      -7.672   0.962 -16.125  1.00 89.75           C  
ATOM    689  CB  SER A  92      -8.445   2.789 -17.641  1.00 89.75           C  
ATOM    690  O   SER A  92      -7.988  -0.163 -16.516  1.00 89.75           O  
ATOM    691  OG  SER A  92      -9.398   1.893 -18.188  1.00 89.75           O  
ATOM    692  N   TRP A  93      -7.664   1.411 -14.836  1.00 92.44           N  
ATOM    693  CA  TRP A  93      -8.031   0.451 -13.805  1.00 92.44           C  
ATOM    694  C   TRP A  93      -8.570   1.162 -12.562  1.00 92.44           C  
ATOM    695  CB  TRP A  93      -6.824  -0.414 -13.422  1.00 92.44           C  
ATOM    696  O   TRP A  93      -8.367   2.367 -12.398  1.00 92.44           O  
ATOM    697  CG  TRP A  93      -5.609   0.372 -13.031  1.00 92.44           C  
ATOM    698  CD1 TRP A  93      -5.293   0.840 -11.789  1.00 92.44           C  
ATOM    699  CD2 TRP A  93      -4.547   0.787 -13.898  1.00 92.44           C  
ATOM    700  CE2 TRP A  93      -3.619   1.502 -13.109  1.00 92.44           C  
ATOM    701  CE3 TRP A  93      -4.285   0.621 -15.266  1.00 92.44           C  
ATOM    702  NE1 TRP A  93      -4.098   1.521 -11.828  1.00 92.44           N  
ATOM    703  CH2 TRP A  93      -2.223   1.876 -14.984  1.00 92.44           C  
ATOM    704  CZ2 TRP A  93      -2.451   2.053 -13.641  1.00 92.44           C  
ATOM    705  CZ3 TRP A  93      -3.125   1.169 -15.797  1.00 92.44           C  
ATOM    706  N   SER A  94      -9.422   0.409 -11.797  1.00 91.12           N  
ATOM    707  CA  SER A  94      -9.875   0.928 -10.516  1.00 91.12           C  
ATOM    708  C   SER A  94      -8.812   0.745  -9.438  1.00 91.12           C  
ATOM    709  CB  SER A  94     -11.172   0.238 -10.086  1.00 91.12           C  
ATOM    710  O   SER A  94      -8.586   1.641  -8.625  1.00 91.12           O  
ATOM    711  OG  SER A  94     -10.992  -1.166 -10.016  1.00 91.12           O  
ATOM    712  N   TYR A  95      -8.156  -0.297  -9.336  1.00 92.56           N  
ATOM    713  CA  TYR A  95      -7.031  -0.615  -8.461  1.00 92.56           C  
ATOM    714  C   TYR A  95      -6.199  -1.758  -9.031  1.00 92.56           C  
ATOM    715  CB  TYR A  95      -7.527  -0.982  -7.059  1.00 92.56           C  
ATOM    716  O   TYR A  95      -6.656  -2.482  -9.922  1.00 92.56           O  
ATOM    717  CG  TYR A  95      -8.516  -2.123  -7.043  1.00 92.56           C  
ATOM    718  CD1 TYR A  95      -9.883  -1.889  -7.191  1.00 92.56           C  
ATOM    719  CD2 TYR A  95      -8.086  -3.436  -6.887  1.00 92.56           C  
ATOM    720  CE1 TYR A  95     -10.797  -2.938  -7.176  1.00 92.56           C  
ATOM    721  CE2 TYR A  95      -8.992  -4.492  -6.871  1.00 92.56           C  
ATOM    722  OH  TYR A  95     -11.250  -5.273  -7.004  1.00 92.56           O  
ATOM    723  CZ  TYR A  95     -10.344  -4.234  -7.016  1.00 92.56           C  
ATOM    724  N   ILE A  96      -4.945  -1.925  -8.609  1.00 93.12           N  
ATOM    725  CA  ILE A  96      -4.016  -2.938  -9.094  1.00 93.12           C  
ATOM    726  C   ILE A  96      -3.951  -4.098  -8.102  1.00 93.12           C  
ATOM    727  CB  ILE A  96      -2.604  -2.346  -9.320  1.00 93.12           C  
ATOM    728  O   ILE A  96      -3.814  -3.881  -6.891  1.00 93.12           O  
ATOM    729  CG1 ILE A  96      -2.662  -1.200 -10.336  1.00 93.12           C  
ATOM    730  CG2 ILE A  96      -1.629  -3.436  -9.773  1.00 93.12           C  
ATOM    731  CD1 ILE A  96      -1.383  -0.379 -10.414  1.00 93.12           C  
ATOM    732  N   VAL A  97      -4.078  -5.305  -8.648  1.00 93.44           N  
ATOM    733  CA  VAL A  97      -4.035  -6.492  -7.797  1.00 93.44           C  
ATOM    734  C   VAL A  97      -2.758  -7.281  -8.070  1.00 93.44           C  
ATOM    735  CB  VAL A  97      -5.273  -7.391  -8.016  1.00 93.44           C  
ATOM    736  O   VAL A  97      -2.525  -7.723  -9.195  1.00 93.44           O  
ATOM    737  CG1 VAL A  97      -5.234  -8.602  -7.094  1.00 93.44           C  
ATOM    738  CG2 VAL A  97      -6.559  -6.590  -7.797  1.00 93.44           C  
ATOM    739  N   GLU A  98      -1.915  -7.387  -7.023  1.00 92.62           N  
ATOM    740  CA  GLU A  98      -0.748  -8.266  -7.062  1.00 92.62           C  
ATOM    741  C   GLU A  98      -0.988  -9.539  -6.258  1.00 92.62           C  
ATOM    742  CB  GLU A  98       0.490  -7.531  -6.531  1.00 92.62           C  
ATOM    743  O   GLU A  98      -1.604  -9.500  -5.188  1.00 92.62           O  
ATOM    744  CG  GLU A  98       1.057  -6.504  -7.500  1.00 92.62           C  
ATOM    745  CD  GLU A  98       2.387  -5.926  -7.047  1.00 92.62           C  
ATOM    746  OE1 GLU A  98       3.416  -6.172  -7.719  1.00 92.62           O  
ATOM    747  OE2 GLU A  98       2.402  -5.219  -6.012  1.00 92.62           O  
ATOM    748  N   THR A  99      -0.504 -10.617  -6.723  1.00 91.00           N  
ATOM    749  CA  THR A  99      -0.648 -11.867  -5.977  1.00 91.00           C  
ATOM    750  C   THR A  99       0.541 -12.078  -5.043  1.00 91.00           C  
ATOM    751  CB  THR A  99      -0.783 -13.070  -6.922  1.00 91.00           C  
ATOM    752  O   THR A  99       1.621 -11.531  -5.273  1.00 91.00           O  
ATOM    753  CG2 THR A  99      -1.997 -12.922  -7.832  1.00 91.00           C  
ATOM    754  OG1 THR A  99       0.396 -13.172  -7.730  1.00 91.00           O  
ATOM    755  N   SER A 100       0.374 -12.734  -3.965  1.00 84.94           N  
ATOM    756  CA  SER A 100       1.402 -13.000  -2.965  1.00 84.94           C  
ATOM    757  C   SER A 100       2.531 -13.844  -3.547  1.00 84.94           C  
ATOM    758  CB  SER A 100       0.797 -13.711  -1.753  1.00 84.94           C  
ATOM    759  O   SER A 100       3.678 -13.750  -3.107  1.00 84.94           O  
ATOM    760  OG  SER A 100       0.124 -14.898  -2.145  1.00 84.94           O  
ATOM    761  N   ASN A 101       2.268 -14.562  -4.672  1.00 81.00           N  
ATOM    762  CA  ASN A 101       3.258 -15.438  -5.297  1.00 81.00           C  
ATOM    763  C   ASN A 101       3.592 -14.977  -6.715  1.00 81.00           C  
ATOM    764  CB  ASN A 101       2.768 -16.891  -5.305  1.00 81.00           C  
ATOM    765  O   ASN A 101       3.607 -15.789  -7.645  1.00 81.00           O  
ATOM    766  CG  ASN A 101       2.754 -17.500  -3.924  1.00 81.00           C  
ATOM    767  ND2 ASN A 101       1.914 -18.516  -3.736  1.00 81.00           N  
ATOM    768  OD1 ASN A 101       3.490 -17.078  -3.029  1.00 81.00           O  
ATOM    769  N   SER A 102       3.855 -13.727  -6.883  1.00 83.38           N  
ATOM    770  CA  SER A 102       4.191 -13.258  -8.219  1.00 83.38           C  
ATOM    771  C   SER A 102       5.613 -13.641  -8.602  1.00 83.38           C  
ATOM    772  CB  SER A 102       4.027 -11.734  -8.312  1.00 83.38           C  
ATOM    773  O   SER A 102       6.559 -13.375  -7.855  1.00 83.38           O  
ATOM    774  OG  SER A 102       4.879 -11.086  -7.391  1.00 83.38           O  
ATOM    775  N   ASP A 103       5.812 -14.469  -9.594  1.00 80.44           N  
ATOM    776  CA  ASP A 103       7.098 -15.047  -9.969  1.00 80.44           C  
ATOM    777  C   ASP A 103       7.688 -14.328 -11.180  1.00 80.44           C  
ATOM    778  CB  ASP A 103       6.953 -16.547 -10.266  1.00 80.44           C  
ATOM    779  O   ASP A 103       8.898 -14.391 -11.422  1.00 80.44           O  
ATOM    780  CG  ASP A 103       6.590 -17.359  -9.039  1.00 80.44           C  
ATOM    781  OD1 ASP A 103       6.906 -16.922  -7.910  1.00 80.44           O  
ATOM    782  OD2 ASP A 103       5.984 -18.438  -9.203  1.00 80.44           O  
ATOM    783  N   ASN A 104       6.801 -13.539 -11.781  1.00 85.00           N  
ATOM    784  CA  ASN A 104       7.234 -12.906 -13.016  1.00 85.00           C  
ATOM    785  C   ASN A 104       7.465 -11.406 -12.828  1.00 85.00           C  
ATOM    786  CB  ASN A 104       6.219 -13.141 -14.133  1.00 85.00           C  
ATOM    787  O   ASN A 104       6.621 -10.594 -13.203  1.00 85.00           O  
ATOM    788  CG  ASN A 104       6.109 -14.602 -14.523  1.00 85.00           C  
ATOM    789  ND2 ASN A 104       4.930 -15.016 -14.969  1.00 85.00           N  
ATOM    790  OD1 ASN A 104       7.082 -15.359 -14.422  1.00 85.00           O  
ATOM    791  N   GLY A 105       8.516 -10.984 -12.289  1.00 87.56           N  
ATOM    792  CA  GLY A 105       8.992  -9.625 -12.102  1.00 87.56           C  
ATOM    793  C   GLY A 105      10.148  -9.266 -13.016  1.00 87.56           C  
ATOM    794  O   GLY A 105      10.023  -9.336 -14.242  1.00 87.56           O  
ATOM    795  N   THR A 106      11.266  -8.969 -12.500  1.00 92.50           N  
ATOM    796  CA  THR A 106      12.461  -8.719 -13.281  1.00 92.50           C  
ATOM    797  C   THR A 106      13.086 -10.023 -13.766  1.00 92.50           C  
ATOM    798  CB  THR A 106      13.508  -7.918 -12.477  1.00 92.50           C  
ATOM    799  O   THR A 106      13.461 -10.875 -12.953  1.00 92.50           O  
ATOM    800  CG2 THR A 106      12.977  -6.539 -12.102  1.00 92.50           C  
ATOM    801  OG1 THR A 106      13.820  -8.633 -11.273  1.00 92.50           O  
ATOM    802  N   CYS A 107      13.039 -10.305 -15.109  1.00 92.62           N  
ATOM    803  CA  CYS A 107      13.523 -11.570 -15.656  1.00 92.62           C  
ATOM    804  C   CYS A 107      15.047 -11.578 -15.734  1.00 92.62           C  
ATOM    805  CB  CYS A 107      12.930 -11.812 -17.047  1.00 92.62           C  
ATOM    806  O   CYS A 107      15.672 -12.625 -15.578  1.00 92.62           O  
ATOM    807  SG  CYS A 107      13.336 -10.531 -18.250  1.00 92.62           S  
ATOM    808  N   TYR A 108      15.773 -10.453 -15.961  1.00 94.50           N  
ATOM    809  CA  TYR A 108      17.219 -10.344 -15.852  1.00 94.50           C  
ATOM    810  C   TYR A 108      17.641  -9.984 -14.430  1.00 94.50           C  
ATOM    811  CB  TYR A 108      17.766  -9.297 -16.828  1.00 94.50           C  
ATOM    812  O   TYR A 108      17.094  -9.047 -13.836  1.00 94.50           O  
ATOM    813  CG  TYR A 108      19.234  -9.422 -17.094  1.00 94.50           C  
ATOM    814  CD1 TYR A 108      20.172  -8.859 -16.234  1.00 94.50           C  
ATOM    815  CD2 TYR A 108      19.703 -10.094 -18.219  1.00 94.50           C  
ATOM    816  CE1 TYR A 108      21.531  -8.969 -16.484  1.00 94.50           C  
ATOM    817  CE2 TYR A 108      21.062 -10.211 -18.484  1.00 94.50           C  
ATOM    818  OH  TYR A 108      23.328  -9.758 -17.859  1.00 94.50           O  
ATOM    819  CZ  TYR A 108      21.969  -9.648 -17.609  1.00 94.50           C  
ATOM    820  N   PRO A 109      18.562 -10.711 -13.844  1.00 93.56           N  
ATOM    821  CA  PRO A 109      18.922 -10.484 -12.445  1.00 93.56           C  
ATOM    822  C   PRO A 109      19.438  -9.078 -12.180  1.00 93.56           C  
ATOM    823  CB  PRO A 109      20.016 -11.523 -12.188  1.00 93.56           C  
ATOM    824  O   PRO A 109      20.219  -8.547 -12.961  1.00 93.56           O  
ATOM    825  CG  PRO A 109      20.594 -11.812 -13.539  1.00 93.56           C  
ATOM    826  CD  PRO A 109      19.516 -11.602 -14.570  1.00 93.56           C  
ATOM    827  N   GLY A 110      18.906  -8.414 -11.094  1.00 92.38           N  
ATOM    828  CA  GLY A 110      19.312  -7.074 -10.695  1.00 92.38           C  
ATOM    829  C   GLY A 110      18.375  -6.430  -9.703  1.00 92.38           C  
ATOM    830  O   GLY A 110      17.344  -7.020  -9.336  1.00 92.38           O  
ATOM    831  N   ASP A 111      18.812  -5.223  -9.320  1.00 92.88           N  
ATOM    832  CA  ASP A 111      18.031  -4.477  -8.336  1.00 92.88           C  
ATOM    833  C   ASP A 111      17.172  -3.418  -9.016  1.00 92.88           C  
ATOM    834  CB  ASP A 111      18.953  -3.824  -7.305  1.00 92.88           C  
ATOM    835  O   ASP A 111      17.625  -2.723  -9.922  1.00 92.88           O  
ATOM    836  CG  ASP A 111      19.703  -4.836  -6.449  1.00 92.88           C  
ATOM    837  OD1 ASP A 111      19.156  -5.930  -6.188  1.00 92.88           O  
ATOM    838  OD2 ASP A 111      20.828  -4.535  -6.031  1.00 92.88           O  
ATOM    839  N   PHE A 112      15.922  -3.393  -8.609  1.00 94.62           N  
ATOM    840  CA  PHE A 112      15.055  -2.281  -8.984  1.00 94.62           C  
ATOM    841  C   PHE A 112      15.141  -1.156  -7.957  1.00 94.62           C  
ATOM    842  CB  PHE A 112      13.602  -2.752  -9.125  1.00 94.62           C  
ATOM    843  O   PHE A 112      14.594  -1.270  -6.855  1.00 94.62           O  
ATOM    844  CG  PHE A 112      12.766  -1.877 -10.016  1.00 94.62           C  
ATOM    845  CD1 PHE A 112      12.773  -0.495  -9.867  1.00 94.62           C  
ATOM    846  CD2 PHE A 112      11.961  -2.438 -11.000  1.00 94.62           C  
ATOM    847  CE1 PHE A 112      12.000   0.317 -10.695  1.00 94.62           C  
ATOM    848  CE2 PHE A 112      11.188  -1.632 -11.828  1.00 94.62           C  
ATOM    849  CZ  PHE A 112      11.203  -0.256 -11.672  1.00 94.62           C  
ATOM    850  N   ILE A 113      15.781  -0.091  -8.359  1.00 93.19           N  
ATOM    851  CA  ILE A 113      16.125   0.983  -7.434  1.00 93.19           C  
ATOM    852  C   ILE A 113      14.891   1.817  -7.113  1.00 93.19           C  
ATOM    853  CB  ILE A 113      17.250   1.880  -8.016  1.00 93.19           C  
ATOM    854  O   ILE A 113      14.219   2.316  -8.023  1.00 93.19           O  
ATOM    855  CG1 ILE A 113      18.453   1.030  -8.430  1.00 93.19           C  
ATOM    856  CG2 ILE A 113      17.656   2.955  -7.004  1.00 93.19           C  
ATOM    857  CD1 ILE A 113      19.047   0.207  -7.301  1.00 93.19           C  
ATOM    858  N   ASN A 114      14.570   1.952  -5.730  1.00 89.88           N  
ATOM    859  CA  ASN A 114      13.461   2.744  -5.223  1.00 89.88           C  
ATOM    860  C   ASN A 114      12.117   2.189  -5.691  1.00 89.88           C  
ATOM    861  CB  ASN A 114      13.602   4.207  -5.645  1.00 89.88           C  
ATOM    862  O   ASN A 114      11.242   2.945  -6.121  1.00 89.88           O  
ATOM    863  CG  ASN A 114      14.812   4.879  -5.020  1.00 89.88           C  
ATOM    864  ND2 ASN A 114      15.445   5.773  -5.770  1.00 89.88           N  
ATOM    865  OD1 ASN A 114      15.180   4.590  -3.877  1.00 89.88           O  
ATOM    866  N   TYR A 115      11.938   0.849  -5.781  1.00 90.06           N  
ATOM    867  CA  TYR A 115      10.758   0.124  -6.250  1.00 90.06           C  
ATOM    868  C   TYR A 115       9.539   0.446  -5.395  1.00 90.06           C  
ATOM    869  CB  TYR A 115      11.023  -1.385  -6.242  1.00 90.06           C  
ATOM    870  O   TYR A 115       8.445   0.654  -5.918  1.00 90.06           O  
ATOM    871  CG  TYR A 115       9.836  -2.207  -6.688  1.00 90.06           C  
ATOM    872  CD1 TYR A 115       9.234  -3.119  -5.820  1.00 90.06           C  
ATOM    873  CD2 TYR A 115       9.320  -2.078  -7.969  1.00 90.06           C  
ATOM    874  CE1 TYR A 115       8.141  -3.881  -6.227  1.00 90.06           C  
ATOM    875  CE2 TYR A 115       8.227  -2.834  -8.383  1.00 90.06           C  
ATOM    876  OH  TYR A 115       6.566  -4.484  -7.914  1.00 90.06           O  
ATOM    877  CZ  TYR A 115       7.645  -3.730  -7.508  1.00 90.06           C  
ATOM    878  N   GLU A 116       9.664   0.509  -4.102  1.00 86.12           N  
ATOM    879  CA  GLU A 116       8.555   0.788  -3.197  1.00 86.12           C  
ATOM    880  C   GLU A 116       8.000   2.191  -3.420  1.00 86.12           C  
ATOM    881  CB  GLU A 116       8.992   0.619  -1.740  1.00 86.12           C  
ATOM    882  O   GLU A 116       6.789   2.406  -3.346  1.00 86.12           O  
ATOM    883  CG  GLU A 116       9.320  -0.817  -1.359  1.00 86.12           C  
ATOM    884  CD  GLU A 116       8.156  -1.772  -1.560  1.00 86.12           C  
ATOM    885  OE1 GLU A 116       8.391  -2.977  -1.809  1.00 86.12           O  
ATOM    886  OE2 GLU A 116       6.992  -1.314  -1.467  1.00 86.12           O  
ATOM    887  N   GLU A 117       8.922   3.123  -3.674  1.00 87.19           N  
ATOM    888  CA  GLU A 117       8.500   4.480  -4.004  1.00 87.19           C  
ATOM    889  C   GLU A 117       7.688   4.512  -5.293  1.00 87.19           C  
ATOM    890  CB  GLU A 117       9.719   5.406  -4.133  1.00 87.19           C  
ATOM    891  O   GLU A 117       6.695   5.238  -5.395  1.00 87.19           O  
ATOM    892  CG  GLU A 117       9.359   6.875  -4.301  1.00 87.19           C  
ATOM    893  CD  GLU A 117      10.570   7.793  -4.289  1.00 87.19           C  
ATOM    894  OE1 GLU A 117      10.398   9.023  -4.469  1.00 87.19           O  
ATOM    895  OE2 GLU A 117      11.695   7.281  -4.102  1.00 87.19           O  
ATOM    896  N   LEU A 118       8.125   3.814  -6.219  1.00 90.81           N  
ATOM    897  CA  LEU A 118       7.379   3.703  -7.465  1.00 90.81           C  
ATOM    898  C   LEU A 118       5.992   3.129  -7.219  1.00 90.81           C  
ATOM    899  CB  LEU A 118       8.141   2.828  -8.469  1.00 90.81           C  
ATOM    900  O   LEU A 118       5.000   3.631  -7.754  1.00 90.81           O  
ATOM    901  CG  LEU A 118       7.418   2.529  -9.789  1.00 90.81           C  
ATOM    902  CD1 LEU A 118       7.180   3.818 -10.562  1.00 90.81           C  
ATOM    903  CD2 LEU A 118       8.219   1.535 -10.617  1.00 90.81           C  
ATOM    904  N   ARG A 119       5.945   2.062  -6.445  1.00 89.94           N  
ATOM    905  CA  ARG A 119       4.680   1.429  -6.098  1.00 89.94           C  
ATOM    906  C   ARG A 119       3.721   2.432  -5.465  1.00 89.94           C  
ATOM    907  CB  ARG A 119       4.910   0.252  -5.145  1.00 89.94           C  
ATOM    908  O   ARG A 119       2.529   2.447  -5.785  1.00 89.94           O  
ATOM    909  CG  ARG A 119       5.445  -0.997  -5.828  1.00 89.94           C  
ATOM    910  CD  ARG A 119       5.629  -2.143  -4.844  1.00 89.94           C  
ATOM    911  NE  ARG A 119       4.348  -2.699  -4.418  1.00 89.94           N  
ATOM    912  NH1 ARG A 119       5.273  -4.398  -3.156  1.00 89.94           N  
ATOM    913  NH2 ARG A 119       2.996  -4.184  -3.301  1.00 89.94           N  
ATOM    914  CZ  ARG A 119       4.207  -3.760  -3.625  1.00 89.94           C  
ATOM    915  N   GLU A 120       4.223   3.174  -4.645  1.00 85.69           N  
ATOM    916  CA  GLU A 120       3.434   4.215  -3.994  1.00 85.69           C  
ATOM    917  C   GLU A 120       2.914   5.227  -5.012  1.00 85.69           C  
ATOM    918  CB  GLU A 120       4.262   4.926  -2.920  1.00 85.69           C  
ATOM    919  O   GLU A 120       1.762   5.660  -4.930  1.00 85.69           O  
ATOM    920  CG  GLU A 120       3.469   5.938  -2.104  1.00 85.69           C  
ATOM    921  CD  GLU A 120       4.297   6.621  -1.027  1.00 85.69           C  
ATOM    922  OE1 GLU A 120       3.771   7.523  -0.338  1.00 85.69           O  
ATOM    923  OE2 GLU A 120       5.484   6.250  -0.873  1.00 85.69           O  
ATOM    924  N   GLN A 121       3.814   5.672  -5.887  1.00 88.00           N  
ATOM    925  CA  GLN A 121       3.402   6.602  -6.930  1.00 88.00           C  
ATOM    926  C   GLN A 121       2.275   6.020  -7.777  1.00 88.00           C  
ATOM    927  CB  GLN A 121       4.590   6.973  -7.820  1.00 88.00           C  
ATOM    928  O   GLN A 121       1.315   6.715  -8.109  1.00 88.00           O  
ATOM    929  CG  GLN A 121       5.648   7.809  -7.117  1.00 88.00           C  
ATOM    930  CD  GLN A 121       5.129   9.156  -6.660  1.00 88.00           C  
ATOM    931  NE2 GLN A 121       5.445   9.531  -5.426  1.00 88.00           N  
ATOM    932  OE1 GLN A 121       4.441   9.859  -7.410  1.00 88.00           O  
ATOM    933  N   LEU A 122       2.340   4.785  -7.988  1.00 89.50           N  
ATOM    934  CA  LEU A 122       1.387   4.109  -8.859  1.00 89.50           C  
ATOM    935  C   LEU A 122       0.050   3.906  -8.156  1.00 89.50           C  
ATOM    936  CB  LEU A 122       1.943   2.758  -9.320  1.00 89.50           C  
ATOM    937  O   LEU A 122      -0.981   3.730  -8.805  1.00 89.50           O  
ATOM    938  CG  LEU A 122       2.986   2.797 -10.438  1.00 89.50           C  
ATOM    939  CD1 LEU A 122       3.523   1.396 -10.711  1.00 89.50           C  
ATOM    940  CD2 LEU A 122       2.393   3.406 -11.703  1.00 89.50           C  
ATOM    941  N   SER A 123       0.122   3.869  -6.852  1.00 86.31           N  
ATOM    942  CA  SER A 123      -1.093   3.674  -6.066  1.00 86.31           C  
ATOM    943  C   SER A 123      -2.080   4.816  -6.285  1.00 86.31           C  
ATOM    944  CB  SER A 123      -0.759   3.553  -4.578  1.00 86.31           C  
ATOM    945  O   SER A 123      -3.277   4.668  -6.031  1.00 86.31           O  
ATOM    946  OG  SER A 123      -0.279   4.785  -4.070  1.00 86.31           O  
ATOM    947  N   SER A 124      -1.628   5.863  -6.801  1.00 85.88           N  
ATOM    948  CA  SER A 124      -2.479   7.027  -7.035  1.00 85.88           C  
ATOM    949  C   SER A 124      -2.791   7.195  -8.516  1.00 85.88           C  
ATOM    950  CB  SER A 124      -1.811   8.297  -6.500  1.00 85.88           C  
ATOM    951  O   SER A 124      -3.410   8.180  -8.922  1.00 85.88           O  
ATOM    952  OG  SER A 124      -0.612   8.570  -7.207  1.00 85.88           O  
ATOM    953  N   VAL A 125      -2.441   6.215  -9.344  1.00 89.25           N  
ATOM    954  CA  VAL A 125      -2.605   6.277 -10.789  1.00 89.25           C  
ATOM    955  C   VAL A 125      -3.787   5.410 -11.219  1.00 89.25           C  
ATOM    956  CB  VAL A 125      -1.324   5.828 -11.531  1.00 89.25           C  
ATOM    957  O   VAL A 125      -3.887   4.246 -10.812  1.00 89.25           O  
ATOM    958  CG1 VAL A 125      -1.539   5.840 -13.039  1.00 89.25           C  
ATOM    959  CG2 VAL A 125      -0.149   6.730 -11.148  1.00 89.25           C  
ATOM    960  N   SER A 126      -4.656   5.934 -12.008  1.00 87.50           N  
ATOM    961  CA  SER A 126      -5.871   5.230 -12.414  1.00 87.50           C  
ATOM    962  C   SER A 126      -5.816   4.836 -13.891  1.00 87.50           C  
ATOM    963  CB  SER A 126      -7.105   6.094 -12.156  1.00 87.50           C  
ATOM    964  O   SER A 126      -6.547   3.945 -14.328  1.00 87.50           O  
ATOM    965  OG  SER A 126      -7.004   7.332 -12.828  1.00 87.50           O  
ATOM    966  N   SER A 127      -4.906   5.402 -14.586  1.00 90.31           N  
ATOM    967  CA  SER A 127      -4.703   5.059 -15.992  1.00 90.31           C  
ATOM    968  C   SER A 127      -3.363   5.578 -16.500  1.00 90.31           C  
ATOM    969  CB  SER A 127      -5.836   5.625 -16.844  1.00 90.31           C  
ATOM    970  O   SER A 127      -2.828   6.555 -15.969  1.00 90.31           O  
ATOM    971  OG  SER A 127      -5.719   7.031 -16.969  1.00 90.31           O  
ATOM    972  N   PHE A 128      -2.832   4.746 -17.438  1.00 91.50           N  
ATOM    973  CA  PHE A 128      -1.671   5.301 -18.125  1.00 91.50           C  
ATOM    974  C   PHE A 128      -1.748   5.023 -19.625  1.00 91.50           C  
ATOM    975  CB  PHE A 128      -0.376   4.719 -17.547  1.00 91.50           C  
ATOM    976  O   PHE A 128      -2.455   4.109 -20.047  1.00 91.50           O  
ATOM    977  CG  PHE A 128      -0.219   3.240 -17.781  1.00 91.50           C  
ATOM    978  CD1 PHE A 128      -0.979   2.326 -17.062  1.00 91.50           C  
ATOM    979  CD2 PHE A 128       0.689   2.764 -18.719  1.00 91.50           C  
ATOM    980  CE1 PHE A 128      -0.836   0.956 -17.281  1.00 91.50           C  
ATOM    981  CE2 PHE A 128       0.837   1.397 -18.938  1.00 91.50           C  
ATOM    982  CZ  PHE A 128       0.074   0.495 -18.219  1.00 91.50           C  
ATOM    983  N   GLU A 129      -1.173   5.977 -20.375  1.00 92.19           N  
ATOM    984  CA  GLU A 129      -1.020   5.836 -21.812  1.00 92.19           C  
ATOM    985  C   GLU A 129       0.401   5.414 -22.188  1.00 92.19           C  
ATOM    986  CB  GLU A 129      -1.379   7.145 -22.531  1.00 92.19           C  
ATOM    987  O   GLU A 129       1.362   6.121 -21.875  1.00 92.19           O  
ATOM    988  CG  GLU A 129      -1.296   7.066 -24.047  1.00 92.19           C  
ATOM    989  CD  GLU A 129      -1.471   8.414 -24.719  1.00 92.19           C  
ATOM    990  OE1 GLU A 129      -1.318   8.492 -25.969  1.00 92.19           O  
ATOM    991  OE2 GLU A 129      -1.762   9.406 -24.016  1.00 92.19           O  
ATOM    992  N   ARG A 130       0.466   4.254 -22.750  1.00 93.56           N  
ATOM    993  CA  ARG A 130       1.751   3.723 -23.203  1.00 93.56           C  
ATOM    994  C   ARG A 130       2.104   4.238 -24.594  1.00 93.56           C  
ATOM    995  CB  ARG A 130       1.732   2.193 -23.188  1.00 93.56           C  
ATOM    996  O   ARG A 130       1.301   4.133 -25.516  1.00 93.56           O  
ATOM    997  CG  ARG A 130       3.062   1.560 -23.578  1.00 93.56           C  
ATOM    998  CD  ARG A 130       2.986   0.040 -23.562  1.00 93.56           C  
ATOM    999  NE  ARG A 130       4.176  -0.564 -24.156  1.00 93.56           N  
ATOM   1000  NH1 ARG A 130       3.088  -1.357 -26.031  1.00 93.56           N  
ATOM   1001  NH2 ARG A 130       5.336  -1.724 -25.766  1.00 93.56           N  
ATOM   1002  CZ  ARG A 130       4.195  -1.214 -25.312  1.00 93.56           C  
ATOM   1003  N   PHE A 131       3.299   4.824 -24.828  1.00 93.69           N  
ATOM   1004  CA  PHE A 131       3.701   5.348 -26.125  1.00 93.69           C  
ATOM   1005  C   PHE A 131       5.207   5.207 -26.328  1.00 93.69           C  
ATOM   1006  CB  PHE A 131       3.287   6.816 -26.266  1.00 93.69           C  
ATOM   1007  O   PHE A 131       5.961   5.125 -25.344  1.00 93.69           O  
ATOM   1008  CG  PHE A 131       3.932   7.727 -25.250  1.00 93.69           C  
ATOM   1009  CD1 PHE A 131       3.377   7.895 -23.984  1.00 93.69           C  
ATOM   1010  CD2 PHE A 131       5.094   8.422 -25.562  1.00 93.69           C  
ATOM   1011  CE1 PHE A 131       3.971   8.734 -23.047  1.00 93.69           C  
ATOM   1012  CE2 PHE A 131       5.695   9.266 -24.641  1.00 93.69           C  
ATOM   1013  CZ  PHE A 131       5.133   9.422 -23.375  1.00 93.69           C  
ATOM   1014  N   GLU A 132       5.578   5.180 -27.516  1.00 94.19           N  
ATOM   1015  CA  GLU A 132       6.984   4.969 -27.859  1.00 94.19           C  
ATOM   1016  C   GLU A 132       7.766   6.273 -27.797  1.00 94.19           C  
ATOM   1017  CB  GLU A 132       7.117   4.332 -29.234  1.00 94.19           C  
ATOM   1018  O   GLU A 132       7.406   7.250 -28.453  1.00 94.19           O  
ATOM   1019  CG  GLU A 132       8.477   3.709 -29.500  1.00 94.19           C  
ATOM   1020  CD  GLU A 132       8.539   2.924 -30.797  1.00 94.19           C  
ATOM   1021  OE1 GLU A 132       9.547   2.219 -31.031  1.00 94.19           O  
ATOM   1022  OE2 GLU A 132       7.574   3.018 -31.594  1.00 94.19           O  
ATOM   1023  N   ILE A 133       8.875   6.312 -27.000  1.00 94.12           N  
ATOM   1024  CA  ILE A 133       9.680   7.523 -26.844  1.00 94.12           C  
ATOM   1025  C   ILE A 133      10.938   7.414 -27.703  1.00 94.12           C  
ATOM   1026  CB  ILE A 133      10.055   7.777 -25.375  1.00 94.12           C  
ATOM   1027  O   ILE A 133      11.367   8.398 -28.312  1.00 94.12           O  
ATOM   1028  CG1 ILE A 133      10.891   6.613 -24.828  1.00 94.12           C  
ATOM   1029  CG2 ILE A 133       8.805   8.000 -24.531  1.00 94.12           C  
ATOM   1030  CD1 ILE A 133      11.508   6.879 -23.469  1.00 94.12           C  
ATOM   1031  N   PHE A 134      11.547   6.301 -27.812  1.00 94.25           N  
ATOM   1032  CA  PHE A 134      12.695   6.047 -28.672  1.00 94.25           C  
ATOM   1033  C   PHE A 134      12.484   4.793 -29.516  1.00 94.25           C  
ATOM   1034  CB  PHE A 134      13.969   5.910 -27.828  1.00 94.25           C  
ATOM   1035  O   PHE A 134      12.719   3.678 -29.031  1.00 94.25           O  
ATOM   1036  CG  PHE A 134      14.305   7.137 -27.031  1.00 94.25           C  
ATOM   1037  CD1 PHE A 134      14.492   8.367 -27.656  1.00 94.25           C  
ATOM   1038  CD2 PHE A 134      14.438   7.066 -25.656  1.00 94.25           C  
ATOM   1039  CE1 PHE A 134      14.805   9.500 -26.922  1.00 94.25           C  
ATOM   1040  CE2 PHE A 134      14.750   8.195 -24.906  1.00 94.25           C  
ATOM   1041  CZ  PHE A 134      14.930   9.414 -25.547  1.00 94.25           C  
ATOM   1042  N   PRO A 135      12.055   4.969 -30.812  1.00 92.50           N  
ATOM   1043  CA  PRO A 135      11.852   3.805 -31.672  1.00 92.50           C  
ATOM   1044  C   PRO A 135      13.156   3.059 -31.969  1.00 92.50           C  
ATOM   1045  CB  PRO A 135      11.273   4.410 -32.938  1.00 92.50           C  
ATOM   1046  O   PRO A 135      14.211   3.678 -32.062  1.00 92.50           O  
ATOM   1047  CG  PRO A 135      10.727   5.738 -32.531  1.00 92.50           C  
ATOM   1048  CD  PRO A 135      11.555   6.250 -31.375  1.00 92.50           C  
ATOM   1049  N   LYS A 136      13.094   1.738 -32.031  1.00 87.69           N  
ATOM   1050  CA  LYS A 136      14.227   0.821 -32.156  1.00 87.69           C  
ATOM   1051  C   LYS A 136      15.070   1.112 -33.375  1.00 87.69           C  
ATOM   1052  CB  LYS A 136      13.742  -0.629 -32.156  1.00 87.69           C  
ATOM   1053  O   LYS A 136      16.281   1.259 -33.281  1.00 87.69           O  
ATOM   1054  CG  LYS A 136      14.859  -1.656 -32.031  1.00 87.69           C  
ATOM   1055  CD  LYS A 136      14.305  -3.070 -31.906  1.00 87.69           C  
ATOM   1056  CE  LYS A 136      15.414  -4.102 -31.766  1.00 87.69           C  
ATOM   1057  NZ  LYS A 136      14.875  -5.480 -31.594  1.00 87.69           N  
ATOM   1058  N   THR A 137      14.562   1.386 -34.562  1.00 83.81           N  
ATOM   1059  CA  THR A 137      15.273   1.497 -35.844  1.00 83.81           C  
ATOM   1060  C   THR A 137      15.703   2.938 -36.094  1.00 83.81           C  
ATOM   1061  CB  THR A 137      14.398   1.008 -37.000  1.00 83.81           C  
ATOM   1062  O   THR A 137      16.828   3.186 -36.531  1.00 83.81           O  
ATOM   1063  CG2 THR A 137      14.250  -0.511 -37.000  1.00 83.81           C  
ATOM   1064  OG1 THR A 137      13.102   1.604 -36.906  1.00 83.81           O  
ATOM   1065  N   SER A 138      14.953   3.867 -35.656  1.00 89.94           N  
ATOM   1066  CA  SER A 138      15.227   5.258 -36.000  1.00 89.94           C  
ATOM   1067  C   SER A 138      16.109   5.926 -34.969  1.00 89.94           C  
ATOM   1068  CB  SER A 138      13.914   6.039 -36.156  1.00 89.94           C  
ATOM   1069  O   SER A 138      16.906   6.805 -35.281  1.00 89.94           O  
ATOM   1070  OG  SER A 138      13.188   6.020 -34.938  1.00 89.94           O  
ATOM   1071  N   SER A 139      16.047   5.461 -33.781  1.00 91.62           N  
ATOM   1072  CA  SER A 139      16.688   6.145 -32.656  1.00 91.62           C  
ATOM   1073  C   SER A 139      18.109   5.656 -32.469  1.00 91.62           C  
ATOM   1074  CB  SER A 139      15.875   5.941 -31.391  1.00 91.62           C  
ATOM   1075  O   SER A 139      18.953   6.379 -31.922  1.00 91.62           O  
ATOM   1076  OG  SER A 139      14.602   6.551 -31.500  1.00 91.62           O  
ATOM   1077  N   TRP A 140      18.406   4.422 -33.031  1.00 92.38           N  
ATOM   1078  CA  TRP A 140      19.734   3.871 -32.750  1.00 92.38           C  
ATOM   1079  C   TRP A 140      20.344   3.248 -34.000  1.00 92.38           C  
ATOM   1080  CB  TRP A 140      19.641   2.828 -31.625  1.00 92.38           C  
ATOM   1081  O   TRP A 140      20.625   2.047 -34.031  1.00 92.38           O  
ATOM   1082  CG  TRP A 140      18.781   3.236 -30.469  1.00 92.38           C  
ATOM   1083  CD1 TRP A 140      17.562   2.717 -30.125  1.00 92.38           C  
ATOM   1084  CD2 TRP A 140      19.062   4.258 -29.500  1.00 92.38           C  
ATOM   1085  CE2 TRP A 140      17.969   4.301 -28.609  1.00 92.38           C  
ATOM   1086  CE3 TRP A 140      20.141   5.137 -29.312  1.00 92.38           C  
ATOM   1087  NE1 TRP A 140      17.078   3.352 -29.000  1.00 92.38           N  
ATOM   1088  CH2 TRP A 140      18.984   6.043 -27.375  1.00 92.38           C  
ATOM   1089  CZ2 TRP A 140      17.922   5.191 -27.531  1.00 92.38           C  
ATOM   1090  CZ3 TRP A 140      20.094   6.023 -28.250  1.00 92.38           C  
ATOM   1091  N   PRO A 141      20.656   3.945 -35.031  1.00 90.88           N  
ATOM   1092  CA  PRO A 141      21.156   3.410 -36.281  1.00 90.88           C  
ATOM   1093  C   PRO A 141      22.609   2.922 -36.188  1.00 90.88           C  
ATOM   1094  CB  PRO A 141      21.062   4.602 -37.250  1.00 90.88           C  
ATOM   1095  O   PRO A 141      23.031   2.059 -36.938  1.00 90.88           O  
ATOM   1096  CG  PRO A 141      21.062   5.805 -36.344  1.00 90.88           C  
ATOM   1097  CD  PRO A 141      20.375   5.445 -35.062  1.00 90.88           C  
ATOM   1098  N   ASN A 142      23.312   3.404 -35.125  1.00 92.38           N  
ATOM   1099  CA  ASN A 142      24.719   3.074 -35.000  1.00 92.38           C  
ATOM   1100  C   ASN A 142      24.969   2.100 -33.844  1.00 92.38           C  
ATOM   1101  CB  ASN A 142      25.562   4.344 -34.812  1.00 92.38           C  
ATOM   1102  O   ASN A 142      26.094   1.930 -33.406  1.00 92.38           O  
ATOM   1103  CG  ASN A 142      25.469   5.285 -36.000  1.00 92.38           C  
ATOM   1104  ND2 ASN A 142      25.328   6.574 -35.719  1.00 92.38           N  
ATOM   1105  OD1 ASN A 142      25.547   4.855 -37.156  1.00 92.38           O  
ATOM   1106  N   HIS A 143      23.922   1.581 -33.312  1.00 94.19           N  
ATOM   1107  CA  HIS A 143      23.953   0.566 -32.281  1.00 94.19           C  
ATOM   1108  C   HIS A 143      23.141  -0.657 -32.656  1.00 94.19           C  
ATOM   1109  CB  HIS A 143      23.453   1.143 -30.953  1.00 94.19           C  
ATOM   1110  O   HIS A 143      22.172  -0.547 -33.438  1.00 94.19           O  
ATOM   1111  CG  HIS A 143      24.250   2.307 -30.469  1.00 94.19           C  
ATOM   1112  CD2 HIS A 143      25.188   2.393 -29.484  1.00 94.19           C  
ATOM   1113  ND1 HIS A 143      24.109   3.576 -30.984  1.00 94.19           N  
ATOM   1114  CE1 HIS A 143      24.938   4.395 -30.344  1.00 94.19           C  
ATOM   1115  NE2 HIS A 143      25.594   3.701 -29.438  1.00 94.19           N  
ATOM   1116  N   ASP A 144      23.547  -1.844 -32.188  1.00 93.25           N  
ATOM   1117  CA  ASP A 144      22.781  -3.070 -32.438  1.00 93.25           C  
ATOM   1118  C   ASP A 144      21.656  -3.219 -31.391  1.00 93.25           C  
ATOM   1119  CB  ASP A 144      23.703  -4.289 -32.375  1.00 93.25           C  
ATOM   1120  O   ASP A 144      21.922  -3.383 -30.203  1.00 93.25           O  
ATOM   1121  CG  ASP A 144      23.047  -5.555 -32.906  1.00 93.25           C  
ATOM   1122  OD1 ASP A 144      21.828  -5.727 -32.688  1.00 93.25           O  
ATOM   1123  OD2 ASP A 144      23.750  -6.391 -33.500  1.00 93.25           O  
ATOM   1124  N   THR A 145      20.484  -3.275 -31.828  1.00 91.69           N  
ATOM   1125  CA  THR A 145      19.312  -3.332 -30.953  1.00 91.69           C  
ATOM   1126  C   THR A 145      18.750  -4.746 -30.906  1.00 91.69           C  
ATOM   1127  CB  THR A 145      18.219  -2.352 -31.406  1.00 91.69           C  
ATOM   1128  O   THR A 145      17.922  -5.055 -30.047  1.00 91.69           O  
ATOM   1129  CG2 THR A 145      18.734  -0.915 -31.406  1.00 91.69           C  
ATOM   1130  OG1 THR A 145      17.797  -2.697 -32.719  1.00 91.69           O  
ATOM   1131  N   ASN A 146      19.281  -5.719 -31.703  1.00 89.75           N  
ATOM   1132  CA  ASN A 146      18.750  -7.078 -31.797  1.00 89.75           C  
ATOM   1133  C   ASN A 146      19.594  -8.062 -31.000  1.00 89.75           C  
ATOM   1134  CB  ASN A 146      18.672  -7.516 -33.250  1.00 89.75           C  
ATOM   1135  O   ASN A 146      19.109  -9.117 -30.578  1.00 89.75           O  
ATOM   1136  CG  ASN A 146      17.656  -6.734 -34.062  1.00 89.75           C  
ATOM   1137  ND2 ASN A 146      17.984  -6.383 -35.281  1.00 89.75           N  
ATOM   1138  OD1 ASN A 146      16.562  -6.449 -33.562  1.00 89.75           O  
ATOM   1139  N   ARG A 147      20.812  -7.730 -30.703  1.00 90.19           N  
ATOM   1140  CA  ARG A 147      21.750  -8.633 -30.031  1.00 90.19           C  
ATOM   1141  C   ARG A 147      21.594  -8.547 -28.516  1.00 90.19           C  
ATOM   1142  CB  ARG A 147      23.188  -8.320 -30.438  1.00 90.19           C  
ATOM   1143  O   ARG A 147      22.016  -9.445 -27.797  1.00 90.19           O  
ATOM   1144  CG  ARG A 147      23.547  -8.781 -31.844  1.00 90.19           C  
ATOM   1145  CD  ARG A 147      25.016  -8.555 -32.156  1.00 90.19           C  
ATOM   1146  NE  ARG A 147      25.875  -9.422 -31.344  1.00 90.19           N  
ATOM   1147  NH1 ARG A 147      27.859  -8.547 -32.156  1.00 90.19           N  
ATOM   1148  NH2 ARG A 147      27.891 -10.227 -30.578  1.00 90.19           N  
ATOM   1149  CZ  ARG A 147      27.203  -9.398 -31.359  1.00 90.19           C  
ATOM   1150  N   GLY A 148      20.984  -7.543 -28.062  1.00 88.38           N  
ATOM   1151  CA  GLY A 148      20.734  -7.387 -26.641  1.00 88.38           C  
ATOM   1152  C   GLY A 148      19.578  -8.234 -26.141  1.00 88.38           C  
ATOM   1153  O   GLY A 148      18.562  -7.711 -25.688  1.00 88.38           O  
ATOM   1154  N   VAL A 149      19.641  -9.516 -26.312  1.00 92.00           N  
ATOM   1155  CA  VAL A 149      18.625 -10.461 -25.875  1.00 92.00           C  
ATOM   1156  C   VAL A 149      19.250 -11.453 -24.891  1.00 92.00           C  
ATOM   1157  CB  VAL A 149      17.984 -11.211 -27.062  1.00 92.00           C  
ATOM   1158  O   VAL A 149      20.469 -11.633 -24.859  1.00 92.00           O  
ATOM   1159  CG1 VAL A 149      17.266 -10.234 -27.984  1.00 92.00           C  
ATOM   1160  CG2 VAL A 149      19.062 -11.984 -27.828  1.00 92.00           C  
ATOM   1161  N   THR A 150      18.375 -12.078 -24.031  1.00 92.31           N  
ATOM   1162  CA  THR A 150      18.875 -12.961 -22.984  1.00 92.31           C  
ATOM   1163  C   THR A 150      17.953 -14.164 -22.797  1.00 92.31           C  
ATOM   1164  CB  THR A 150      19.047 -12.219 -21.641  1.00 92.31           C  
ATOM   1165  O   THR A 150      16.750 -14.062 -23.016  1.00 92.31           O  
ATOM   1166  CG2 THR A 150      17.734 -11.570 -21.219  1.00 92.31           C  
ATOM   1167  OG1 THR A 150      19.453 -13.141 -20.641  1.00 92.31           O  
ATOM   1168  N   ALA A 151      18.531 -15.266 -22.406  1.00 92.00           N  
ATOM   1169  CA  ALA A 151      17.766 -16.469 -22.078  1.00 92.00           C  
ATOM   1170  C   ALA A 151      16.984 -16.297 -20.781  1.00 92.00           C  
ATOM   1171  CB  ALA A 151      18.703 -17.672 -21.969  1.00 92.00           C  
ATOM   1172  O   ALA A 151      16.047 -17.031 -20.516  1.00 92.00           O  
ATOM   1173  N   ALA A 152      17.406 -15.281 -20.016  1.00 91.56           N  
ATOM   1174  CA  ALA A 152      16.797 -14.992 -18.719  1.00 91.56           C  
ATOM   1175  C   ALA A 152      15.422 -14.375 -18.891  1.00 91.56           C  
ATOM   1176  CB  ALA A 152      17.703 -14.062 -17.906  1.00 91.56           C  
ATOM   1177  O   ALA A 152      14.586 -14.445 -17.984  1.00 91.56           O  
ATOM   1178  N   CYS A 153      15.188 -13.852 -20.078  1.00 92.50           N  
ATOM   1179  CA  CYS A 153      13.891 -13.273 -20.406  1.00 92.50           C  
ATOM   1180  C   CYS A 153      13.312 -13.914 -21.672  1.00 92.50           C  
ATOM   1181  CB  CYS A 153      14.008 -11.766 -20.594  1.00 92.50           C  
ATOM   1182  O   CYS A 153      13.211 -13.258 -22.703  1.00 92.50           O  
ATOM   1183  SG  CYS A 153      14.555 -10.883 -19.125  1.00 92.50           S  
ATOM   1184  N   PRO A 154      12.922 -15.133 -21.594  1.00 91.00           N  
ATOM   1185  CA  PRO A 154      12.477 -15.820 -22.812  1.00 91.00           C  
ATOM   1186  C   PRO A 154      11.055 -15.438 -23.219  1.00 91.00           C  
ATOM   1187  CB  PRO A 154      12.547 -17.297 -22.422  1.00 91.00           C  
ATOM   1188  O   PRO A 154      10.234 -15.102 -22.359  1.00 91.00           O  
ATOM   1189  CG  PRO A 154      12.281 -17.312 -20.938  1.00 91.00           C  
ATOM   1190  CD  PRO A 154      12.859 -16.078 -20.344  1.00 91.00           C  
ATOM   1191  N   HIS A 155      10.836 -15.422 -24.469  1.00 89.62           N  
ATOM   1192  CA  HIS A 155       9.492 -15.297 -25.031  1.00 89.62           C  
ATOM   1193  C   HIS A 155       9.195 -16.453 -25.984  1.00 89.62           C  
ATOM   1194  CB  HIS A 155       9.336 -13.961 -25.750  1.00 89.62           C  
ATOM   1195  O   HIS A 155       9.875 -16.609 -27.000  1.00 89.62           O  
ATOM   1196  CG  HIS A 155       7.957 -13.727 -26.281  1.00 89.62           C  
ATOM   1197  CD2 HIS A 155       7.492 -13.672 -27.547  1.00 89.62           C  
ATOM   1198  ND1 HIS A 155       6.871 -13.508 -25.469  1.00 89.62           N  
ATOM   1199  CE1 HIS A 155       5.793 -13.336 -26.203  1.00 89.62           C  
ATOM   1200  NE2 HIS A 155       6.141 -13.422 -27.484  1.00 89.62           N  
ATOM   1201  N   ALA A 156       8.320 -17.297 -25.562  1.00 86.94           N  
ATOM   1202  CA  ALA A 156       7.926 -18.469 -26.344  1.00 86.94           C  
ATOM   1203  C   ALA A 156       9.133 -19.359 -26.641  1.00 86.94           C  
ATOM   1204  CB  ALA A 156       7.250 -18.047 -27.641  1.00 86.94           C  
ATOM   1205  O   ALA A 156       9.281 -19.859 -27.750  1.00 86.94           O  
ATOM   1206  N   GLY A 157      10.055 -19.469 -25.672  1.00 83.94           N  
ATOM   1207  CA  GLY A 157      11.125 -20.453 -25.766  1.00 83.94           C  
ATOM   1208  C   GLY A 157      12.352 -19.938 -26.500  1.00 83.94           C  
ATOM   1209  O   GLY A 157      13.344 -20.656 -26.641  1.00 83.94           O  
ATOM   1210  N   THR A 158      12.312 -18.641 -26.891  1.00 90.75           N  
ATOM   1211  CA  THR A 158      13.438 -17.969 -27.547  1.00 90.75           C  
ATOM   1212  C   THR A 158      13.961 -16.812 -26.688  1.00 90.75           C  
ATOM   1213  CB  THR A 158      13.031 -17.453 -28.938  1.00 90.75           C  
ATOM   1214  O   THR A 158      13.211 -16.234 -25.906  1.00 90.75           O  
ATOM   1215  CG2 THR A 158      12.570 -18.594 -29.844  1.00 90.75           C  
ATOM   1216  OG1 THR A 158      11.969 -16.500 -28.797  1.00 90.75           O  
ATOM   1217  N   ASN A 159      15.328 -16.609 -26.875  1.00 93.00           N  
ATOM   1218  CA  ASN A 159      15.922 -15.492 -26.156  1.00 93.00           C  
ATOM   1219  C   ASN A 159      15.227 -14.180 -26.500  1.00 93.00           C  
ATOM   1220  CB  ASN A 159      17.422 -15.391 -26.453  1.00 93.00           C  
ATOM   1221  O   ASN A 159      15.031 -13.867 -27.688  1.00 93.00           O  
ATOM   1222  CG  ASN A 159      18.188 -16.609 -25.969  1.00 93.00           C  
ATOM   1223  ND2 ASN A 159      19.469 -16.688 -26.328  1.00 93.00           N  
ATOM   1224  OD1 ASN A 159      17.641 -17.469 -25.281  1.00 93.00           O  
ATOM   1225  N   SER A 160      14.828 -13.508 -25.531  1.00 93.75           N  
ATOM   1226  CA  SER A 160      14.172 -12.203 -25.672  1.00 93.75           C  
ATOM   1227  C   SER A 160      14.656 -11.234 -24.594  1.00 93.75           C  
ATOM   1228  CB  SER A 160      12.656 -12.359 -25.594  1.00 93.75           C  
ATOM   1229  O   SER A 160      15.617 -11.508 -23.891  1.00 93.75           O  
ATOM   1230  OG  SER A 160      12.008 -11.133 -25.891  1.00 93.75           O  
ATOM   1231  N   PHE A 161      13.906 -10.055 -24.656  1.00 94.56           N  
ATOM   1232  CA  PHE A 161      14.211  -9.023 -23.672  1.00 94.56           C  
ATOM   1233  C   PHE A 161      12.953  -8.258 -23.281  1.00 94.56           C  
ATOM   1234  CB  PHE A 161      15.266  -8.055 -24.219  1.00 94.56           C  
ATOM   1235  O   PHE A 161      11.859  -8.547 -23.781  1.00 94.56           O  
ATOM   1236  CG  PHE A 161      15.906  -7.188 -23.172  1.00 94.56           C  
ATOM   1237  CD1 PHE A 161      15.812  -5.805 -23.234  1.00 94.56           C  
ATOM   1238  CD2 PHE A 161      16.594  -7.762 -22.109  1.00 94.56           C  
ATOM   1239  CE1 PHE A 161      16.406  -5.004 -22.250  1.00 94.56           C  
ATOM   1240  CE2 PHE A 161      17.188  -6.969 -21.125  1.00 94.56           C  
ATOM   1241  CZ  PHE A 161      17.094  -5.590 -21.203  1.00 94.56           C  
ATOM   1242  N   TYR A 162      13.055  -7.398 -22.344  1.00 94.94           N  
ATOM   1243  CA  TYR A 162      11.922  -6.590 -21.922  1.00 94.94           C  
ATOM   1244  C   TYR A 162      11.281  -5.875 -23.094  1.00 94.94           C  
ATOM   1245  CB  TYR A 162      12.352  -5.570 -20.859  1.00 94.94           C  
ATOM   1246  O   TYR A 162      11.984  -5.375 -23.984  1.00 94.94           O  
ATOM   1247  CG  TYR A 162      12.797  -6.195 -19.562  1.00 94.94           C  
ATOM   1248  CD1 TYR A 162      11.891  -6.871 -18.750  1.00 94.94           C  
ATOM   1249  CD2 TYR A 162      14.117  -6.109 -19.141  1.00 94.94           C  
ATOM   1250  CE1 TYR A 162      12.297  -7.445 -17.547  1.00 94.94           C  
ATOM   1251  CE2 TYR A 162      14.539  -6.680 -17.938  1.00 94.94           C  
ATOM   1252  OH  TYR A 162      14.023  -7.914 -15.961  1.00 94.94           O  
ATOM   1253  CZ  TYR A 162      13.617  -7.348 -17.156  1.00 94.94           C  
ATOM   1254  N   ARG A 163       9.930  -5.664 -23.172  1.00 93.38           N  
ATOM   1255  CA  ARG A 163       9.195  -5.086 -24.281  1.00 93.38           C  
ATOM   1256  C   ARG A 163       9.266  -3.561 -24.266  1.00 93.38           C  
ATOM   1257  CB  ARG A 163       7.738  -5.547 -24.281  1.00 93.38           C  
ATOM   1258  O   ARG A 163       9.125  -2.908 -25.297  1.00 93.38           O  
ATOM   1259  CG  ARG A 163       7.562  -7.039 -24.500  1.00 93.38           C  
ATOM   1260  CD  ARG A 163       8.070  -7.473 -25.859  1.00 93.38           C  
ATOM   1261  NE  ARG A 163       7.863  -8.898 -26.094  1.00 93.38           N  
ATOM   1262  NH1 ARG A 163       9.789  -9.188 -27.328  1.00 93.38           N  
ATOM   1263  NH2 ARG A 163       8.406 -10.969 -26.922  1.00 93.38           N  
ATOM   1264  CZ  ARG A 163       8.688  -9.688 -26.781  1.00 93.38           C  
ATOM   1265  N   ASN A 164       9.523  -3.039 -22.953  1.00 94.81           N  
ATOM   1266  CA  ASN A 164       9.516  -1.586 -22.828  1.00 94.81           C  
ATOM   1267  C   ASN A 164      10.938  -1.021 -22.797  1.00 94.81           C  
ATOM   1268  CB  ASN A 164       8.750  -1.163 -21.562  1.00 94.81           C  
ATOM   1269  O   ASN A 164      11.117   0.194 -22.703  1.00 94.81           O  
ATOM   1270  CG  ASN A 164       7.270  -1.462 -21.656  1.00 94.81           C  
ATOM   1271  ND2 ASN A 164       6.660  -1.793 -20.531  1.00 94.81           N  
ATOM   1272  OD1 ASN A 164       6.676  -1.397 -22.734  1.00 94.81           O  
ATOM   1273  N   LEU A 165      11.953  -1.879 -22.891  1.00 96.00           N  
ATOM   1274  CA  LEU A 165      13.352  -1.447 -22.844  1.00 96.00           C  
ATOM   1275  C   LEU A 165      14.125  -1.997 -24.031  1.00 96.00           C  
ATOM   1276  CB  LEU A 165      14.008  -1.896 -21.531  1.00 96.00           C  
ATOM   1277  O   LEU A 165      13.750  -3.021 -24.609  1.00 96.00           O  
ATOM   1278  CG  LEU A 165      13.383  -1.368 -20.234  1.00 96.00           C  
ATOM   1279  CD1 LEU A 165      14.031  -2.027 -19.031  1.00 96.00           C  
ATOM   1280  CD2 LEU A 165      13.508   0.149 -20.172  1.00 96.00           C  
ATOM   1281  N   ILE A 166      15.203  -1.360 -24.297  1.00 95.75           N  
ATOM   1282  CA  ILE A 166      16.125  -1.812 -25.344  1.00 95.75           C  
ATOM   1283  C   ILE A 166      17.531  -1.931 -24.781  1.00 95.75           C  
ATOM   1284  CB  ILE A 166      16.109  -0.858 -26.562  1.00 95.75           C  
ATOM   1285  O   ILE A 166      18.047  -0.985 -24.188  1.00 95.75           O  
ATOM   1286  CG1 ILE A 166      14.680  -0.722 -27.109  1.00 95.75           C  
ATOM   1287  CG2 ILE A 166      17.062  -1.348 -27.641  1.00 95.75           C  
ATOM   1288  CD1 ILE A 166      14.523   0.376 -28.156  1.00 95.75           C  
ATOM   1289  N   TRP A 167      18.062  -3.104 -25.031  1.00 95.38           N  
ATOM   1290  CA  TRP A 167      19.438  -3.326 -24.625  1.00 95.38           C  
ATOM   1291  C   TRP A 167      20.391  -3.021 -25.781  1.00 95.38           C  
ATOM   1292  CB  TRP A 167      19.641  -4.770 -24.156  1.00 95.38           C  
ATOM   1293  O   TRP A 167      20.547  -3.832 -26.688  1.00 95.38           O  
ATOM   1294  CG  TRP A 167      20.953  -5.016 -23.484  1.00 95.38           C  
ATOM   1295  CD1 TRP A 167      21.984  -4.125 -23.328  1.00 95.38           C  
ATOM   1296  CD2 TRP A 167      21.406  -6.242 -22.906  1.00 95.38           C  
ATOM   1297  CE2 TRP A 167      22.703  -6.020 -22.406  1.00 95.38           C  
ATOM   1298  CE3 TRP A 167      20.828  -7.512 -22.750  1.00 95.38           C  
ATOM   1299  NE1 TRP A 167      23.031  -4.723 -22.688  1.00 95.38           N  
ATOM   1300  CH2 TRP A 167      22.859  -8.250 -21.625  1.00 95.38           C  
ATOM   1301  CZ2 TRP A 167      23.438  -7.020 -21.766  1.00 95.38           C  
ATOM   1302  CZ3 TRP A 167      21.562  -8.508 -22.109  1.00 95.38           C  
ATOM   1303  N   LEU A 168      21.094  -1.855 -25.672  1.00 94.31           N  
ATOM   1304  CA  LEU A 168      21.984  -1.426 -26.750  1.00 94.31           C  
ATOM   1305  C   LEU A 168      23.359  -2.076 -26.625  1.00 94.31           C  
ATOM   1306  CB  LEU A 168      22.125   0.098 -26.750  1.00 94.31           C  
ATOM   1307  O   LEU A 168      23.969  -2.037 -25.547  1.00 94.31           O  
ATOM   1308  CG  LEU A 168      20.844   0.898 -27.000  1.00 94.31           C  
ATOM   1309  CD1 LEU A 168      21.125   2.393 -26.875  1.00 94.31           C  
ATOM   1310  CD2 LEU A 168      20.281   0.575 -28.391  1.00 94.31           C  
ATOM   1311  N   VAL A 169      23.812  -2.660 -27.734  1.00 94.00           N  
ATOM   1312  CA  VAL A 169      25.141  -3.232 -27.766  1.00 94.00           C  
ATOM   1313  C   VAL A 169      25.906  -2.709 -28.984  1.00 94.00           C  
ATOM   1314  CB  VAL A 169      25.109  -4.777 -27.797  1.00 94.00           C  
ATOM   1315  O   VAL A 169      25.312  -2.078 -29.859  1.00 94.00           O  
ATOM   1316  CG1 VAL A 169      24.469  -5.316 -26.516  1.00 94.00           C  
ATOM   1317  CG2 VAL A 169      24.359  -5.270 -29.031  1.00 94.00           C  
ATOM   1318  N   LYS A 170      27.156  -2.977 -29.016  1.00 94.12           N  
ATOM   1319  CA  LYS A 170      28.000  -2.465 -30.078  1.00 94.12           C  
ATOM   1320  C   LYS A 170      27.547  -2.998 -31.438  1.00 94.12           C  
ATOM   1321  CB  LYS A 170      29.469  -2.834 -29.828  1.00 94.12           C  
ATOM   1322  O   LYS A 170      27.031  -4.113 -31.531  1.00 94.12           O  
ATOM   1323  CG  LYS A 170      29.766  -4.316 -30.000  1.00 94.12           C  
ATOM   1324  CD  LYS A 170      31.250  -4.605 -29.828  1.00 94.12           C  
ATOM   1325  CE  LYS A 170      31.562  -6.082 -30.047  1.00 94.12           C  
ATOM   1326  NZ  LYS A 170      33.031  -6.363 -29.922  1.00 94.12           N  
ATOM   1327  N   LYS A 171      27.516  -2.270 -32.438  1.00 93.31           N  
ATOM   1328  CA  LYS A 171      27.344  -2.639 -33.844  1.00 93.31           C  
ATOM   1329  C   LYS A 171      28.703  -2.721 -34.562  1.00 93.31           C  
ATOM   1330  CB  LYS A 171      26.438  -1.638 -34.562  1.00 93.31           C  
ATOM   1331  O   LYS A 171      29.391  -1.713 -34.688  1.00 93.31           O  
ATOM   1332  CG  LYS A 171      26.016  -2.070 -35.938  1.00 93.31           C  
ATOM   1333  CD  LYS A 171      25.031  -1.088 -36.562  1.00 93.31           C  
ATOM   1334  CE  LYS A 171      24.562  -1.549 -37.938  1.00 93.31           C  
ATOM   1335  NZ  LYS A 171      23.531  -0.627 -38.500  1.00 93.31           N  
ATOM   1336  N   GLY A 172      29.094  -3.943 -34.906  1.00 90.69           N  
ATOM   1337  CA  GLY A 172      30.453  -4.137 -35.406  1.00 90.69           C  
ATOM   1338  C   GLY A 172      31.500  -3.904 -34.312  1.00 90.69           C  
ATOM   1339  O   GLY A 172      31.422  -4.477 -33.250  1.00 90.69           O  
ATOM   1340  N   ASN A 173      32.438  -3.033 -34.500  1.00 89.62           N  
ATOM   1341  CA  ASN A 173      33.469  -2.764 -33.531  1.00 89.62           C  
ATOM   1342  C   ASN A 173      33.375  -1.347 -32.969  1.00 89.62           C  
ATOM   1343  CB  ASN A 173      34.844  -2.992 -34.156  1.00 89.62           C  
ATOM   1344  O   ASN A 173      34.375  -0.800 -32.469  1.00 89.62           O  
ATOM   1345  CG  ASN A 173      35.156  -4.461 -34.406  1.00 89.62           C  
ATOM   1346  ND2 ASN A 173      35.969  -4.746 -35.406  1.00 89.62           N  
ATOM   1347  OD1 ASN A 173      34.688  -5.328 -33.656  1.00 89.62           O  
ATOM   1348  N   LEU A 174      32.188  -0.784 -33.156  1.00 92.12           N  
ATOM   1349  CA  LEU A 174      32.000   0.594 -32.719  1.00 92.12           C  
ATOM   1350  C   LEU A 174      30.844   0.699 -31.734  1.00 92.12           C  
ATOM   1351  CB  LEU A 174      31.750   1.512 -33.938  1.00 92.12           C  
ATOM   1352  O   LEU A 174      29.859  -0.017 -31.859  1.00 92.12           O  
ATOM   1353  CG  LEU A 174      32.875   1.622 -34.938  1.00 92.12           C  
ATOM   1354  CD1 LEU A 174      32.406   2.340 -36.188  1.00 92.12           C  
ATOM   1355  CD2 LEU A 174      34.094   2.344 -34.344  1.00 92.12           C  
ATOM   1356  N   TYR A 175      30.969   1.588 -30.766  1.00 93.44           N  
ATOM   1357  CA  TYR A 175      29.906   2.014 -29.859  1.00 93.44           C  
ATOM   1358  C   TYR A 175      29.969   3.520 -29.625  1.00 93.44           C  
ATOM   1359  CB  TYR A 175      30.031   1.274 -28.516  1.00 93.44           C  
ATOM   1360  O   TYR A 175      30.609   3.984 -28.688  1.00 93.44           O  
ATOM   1361  CG  TYR A 175      28.781   1.354 -27.672  1.00 93.44           C  
ATOM   1362  CD1 TYR A 175      28.516   2.484 -26.906  1.00 93.44           C  
ATOM   1363  CD2 TYR A 175      27.875   0.300 -27.641  1.00 93.44           C  
ATOM   1364  CE1 TYR A 175      27.375   2.562 -26.109  1.00 93.44           C  
ATOM   1365  CE2 TYR A 175      26.734   0.367 -26.844  1.00 93.44           C  
ATOM   1366  OH  TYR A 175      25.344   1.572 -25.328  1.00 93.44           O  
ATOM   1367  CZ  TYR A 175      26.484   1.500 -26.094  1.00 93.44           C  
ATOM   1368  N   PRO A 176      29.422   4.242 -30.547  1.00 94.06           N  
ATOM   1369  CA  PRO A 176      29.453   5.699 -30.391  1.00 94.06           C  
ATOM   1370  C   PRO A 176      28.703   6.176 -29.156  1.00 94.06           C  
ATOM   1371  CB  PRO A 176      28.781   6.203 -31.672  1.00 94.06           C  
ATOM   1372  O   PRO A 176      27.766   5.516 -28.703  1.00 94.06           O  
ATOM   1373  CG  PRO A 176      28.781   5.027 -32.594  1.00 94.06           C  
ATOM   1374  CD  PRO A 176      28.875   3.775 -31.781  1.00 94.06           C  
ATOM   1375  N   LYS A 177      29.188   7.285 -28.656  1.00 94.50           N  
ATOM   1376  CA  LYS A 177      28.562   7.898 -27.484  1.00 94.50           C  
ATOM   1377  C   LYS A 177      27.094   8.219 -27.766  1.00 94.50           C  
ATOM   1378  CB  LYS A 177      29.297   9.164 -27.078  1.00 94.50           C  
ATOM   1379  O   LYS A 177      26.750   8.688 -28.859  1.00 94.50           O  
ATOM   1380  CG  LYS A 177      28.734   9.844 -25.844  1.00 94.50           C  
ATOM   1381  CD  LYS A 177      29.500  11.117 -25.500  1.00 94.50           C  
ATOM   1382  CE  LYS A 177      28.875  11.844 -24.312  1.00 94.50           C  
ATOM   1383  NZ  LYS A 177      29.609  13.102 -23.984  1.00 94.50           N  
ATOM   1384  N   ILE A 178      26.266   7.879 -26.766  1.00 93.88           N  
ATOM   1385  CA  ILE A 178      24.828   8.133 -26.844  1.00 93.88           C  
ATOM   1386  C   ILE A 178      24.516   9.484 -26.219  1.00 93.88           C  
ATOM   1387  CB  ILE A 178      24.031   7.016 -26.141  1.00 93.88           C  
ATOM   1388  O   ILE A 178      25.000   9.812 -25.141  1.00 93.88           O  
ATOM   1389  CG1 ILE A 178      24.266   5.668 -26.828  1.00 93.88           C  
ATOM   1390  CG2 ILE A 178      22.531   7.359 -26.109  1.00 93.88           C  
ATOM   1391  CD1 ILE A 178      23.703   4.473 -26.062  1.00 93.88           C  
ATOM   1392  N   ASN A 179      23.797  10.289 -26.953  1.00 94.81           N  
ATOM   1393  CA  ASN A 179      23.250  11.547 -26.469  1.00 94.81           C  
ATOM   1394  C   ASN A 179      21.828  11.781 -27.000  1.00 94.81           C  
ATOM   1395  CB  ASN A 179      24.156  12.719 -26.859  1.00 94.81           C  
ATOM   1396  O   ASN A 179      21.656  12.234 -28.125  1.00 94.81           O  
ATOM   1397  CG  ASN A 179      23.766  14.016 -26.188  1.00 94.81           C  
ATOM   1398  ND2 ASN A 179      24.547  15.062 -26.406  1.00 94.81           N  
ATOM   1399  OD1 ASN A 179      22.766  14.070 -25.469  1.00 94.81           O  
ATOM   1400  N   LYS A 180      20.906  11.391 -26.125  1.00 94.69           N  
ATOM   1401  CA  LYS A 180      19.516  11.438 -26.531  1.00 94.69           C  
ATOM   1402  C   LYS A 180      18.641  12.047 -25.438  1.00 94.69           C  
ATOM   1403  CB  LYS A 180      19.000  10.039 -26.891  1.00 94.69           C  
ATOM   1404  O   LYS A 180      18.891  11.836 -24.250  1.00 94.69           O  
ATOM   1405  CG  LYS A 180      17.766  10.039 -27.766  1.00 94.69           C  
ATOM   1406  CD  LYS A 180      18.125  10.227 -29.234  1.00 94.69           C  
ATOM   1407  CE  LYS A 180      16.906  10.078 -30.141  1.00 94.69           C  
ATOM   1408  NZ  LYS A 180      17.266  10.203 -31.578  1.00 94.69           N  
ATOM   1409  N   SER A 181      17.609  12.828 -25.922  1.00 95.12           N  
ATOM   1410  CA  SER A 181      16.734  13.453 -24.953  1.00 95.12           C  
ATOM   1411  C   SER A 181      15.273  13.344 -25.359  1.00 95.12           C  
ATOM   1412  CB  SER A 181      17.109  14.922 -24.750  1.00 95.12           C  
ATOM   1413  O   SER A 181      14.969  13.180 -26.547  1.00 95.12           O  
ATOM   1414  OG  SER A 181      16.906  15.656 -25.938  1.00 95.12           O  
ATOM   1415  N   TYR A 182      14.469  13.367 -24.391  1.00 95.19           N  
ATOM   1416  CA  TYR A 182      13.023  13.391 -24.594  1.00 95.19           C  
ATOM   1417  C   TYR A 182      12.383  14.555 -23.844  1.00 95.19           C  
ATOM   1418  CB  TYR A 182      12.398  12.070 -24.141  1.00 95.19           C  
ATOM   1419  O   TYR A 182      12.617  14.727 -22.641  1.00 95.19           O  
ATOM   1420  CG  TYR A 182      10.883  12.086 -24.141  1.00 95.19           C  
ATOM   1421  CD1 TYR A 182      10.172  12.258 -22.953  1.00 95.19           C  
ATOM   1422  CD2 TYR A 182      10.172  11.930 -25.328  1.00 95.19           C  
ATOM   1423  CE1 TYR A 182       8.781  12.266 -22.953  1.00 95.19           C  
ATOM   1424  CE2 TYR A 182       8.781  11.938 -25.328  1.00 95.19           C  
ATOM   1425  OH  TYR A 182       6.719  12.117 -24.141  1.00 95.19           O  
ATOM   1426  CZ  TYR A 182       8.094  12.102 -24.141  1.00 95.19           C  
ATOM   1427  N   ILE A 183      11.602  15.328 -24.625  1.00 95.75           N  
ATOM   1428  CA  ILE A 183      10.844  16.422 -24.016  1.00 95.75           C  
ATOM   1429  C   ILE A 183       9.391  16.000 -23.828  1.00 95.75           C  
ATOM   1430  CB  ILE A 183      10.930  17.703 -24.875  1.00 95.75           C  
ATOM   1431  O   ILE A 183       8.734  15.586 -24.797  1.00 95.75           O  
ATOM   1432  CG1 ILE A 183      12.398  18.141 -25.031  1.00 95.75           C  
ATOM   1433  CG2 ILE A 183      10.102  18.828 -24.234  1.00 95.75           C  
ATOM   1434  CD1 ILE A 183      12.594  19.266 -26.031  1.00 95.75           C  
ATOM   1435  N   ASN A 184       8.922  16.094 -22.516  1.00 95.69           N  
ATOM   1436  CA  ASN A 184       7.551  15.711 -22.203  1.00 95.69           C  
ATOM   1437  C   ASN A 184       6.551  16.750 -22.703  1.00 95.69           C  
ATOM   1438  CB  ASN A 184       7.379  15.492 -20.703  1.00 95.69           C  
ATOM   1439  O   ASN A 184       6.379  17.797 -22.094  1.00 95.69           O  
ATOM   1440  CG  ASN A 184       5.977  15.055 -20.328  1.00 95.69           C  
ATOM   1441  ND2 ASN A 184       5.719  14.922 -19.031  1.00 95.69           N  
ATOM   1442  OD1 ASN A 184       5.129  14.836 -21.203  1.00 95.69           O  
ATOM   1443  N   ASN A 185       5.953  16.453 -23.797  1.00 93.94           N  
ATOM   1444  CA  ASN A 185       4.973  17.359 -24.391  1.00 93.94           C  
ATOM   1445  C   ASN A 185       3.545  16.938 -24.031  1.00 93.94           C  
ATOM   1446  CB  ASN A 185       5.148  17.422 -25.906  1.00 93.94           C  
ATOM   1447  O   ASN A 185       2.586  17.500 -24.578  1.00 93.94           O  
ATOM   1448  CG  ASN A 185       5.008  16.062 -26.562  1.00 93.94           C  
ATOM   1449  ND2 ASN A 185       5.020  16.047 -27.891  1.00 93.94           N  
ATOM   1450  OD1 ASN A 185       4.887  15.039 -25.891  1.00 93.94           O  
ATOM   1451  N   LYS A 186       3.553  15.953 -23.156  1.00 92.50           N  
ATOM   1452  CA  LYS A 186       2.244  15.516 -22.672  1.00 92.50           C  
ATOM   1453  C   LYS A 186       1.739  16.406 -21.547  1.00 92.50           C  
ATOM   1454  CB  LYS A 186       2.305  14.062 -22.203  1.00 92.50           C  
ATOM   1455  O   LYS A 186       2.533  17.047 -20.844  1.00 92.50           O  
ATOM   1456  CG  LYS A 186       2.756  13.078 -23.266  1.00 92.50           C  
ATOM   1457  CD  LYS A 186       1.673  12.859 -24.328  1.00 92.50           C  
ATOM   1458  CE  LYS A 186       2.061  11.766 -25.312  1.00 92.50           C  
ATOM   1459  NZ  LYS A 186       1.026  11.578 -26.375  1.00 92.50           N  
ATOM   1460  N   GLU A 187       0.608  16.875 -21.453  1.00 91.75           N  
ATOM   1461  CA  GLU A 187       0.034  17.703 -20.391  1.00 91.75           C  
ATOM   1462  C   GLU A 187      -0.077  16.922 -19.094  1.00 91.75           C  
ATOM   1463  CB  GLU A 187      -1.340  18.234 -20.812  1.00 91.75           C  
ATOM   1464  O   GLU A 187      -0.806  17.328 -18.188  1.00 91.75           O  
ATOM   1465  CG  GLU A 187      -1.299  19.188 -21.984  1.00 91.75           C  
ATOM   1466  CD  GLU A 187      -2.670  19.719 -22.391  1.00 91.75           C  
ATOM   1467  OE1 GLU A 187      -2.758  20.547 -23.328  1.00 91.75           O  
ATOM   1468  OE2 GLU A 187      -3.664  19.312 -21.750  1.00 91.75           O  
ATOM   1469  N   LYS A 188       0.577  15.797 -19.047  1.00 93.62           N  
ATOM   1470  CA  LYS A 188       0.606  14.938 -17.875  1.00 93.62           C  
ATOM   1471  C   LYS A 188       2.023  14.453 -17.578  1.00 93.62           C  
ATOM   1472  CB  LYS A 188      -0.331  13.742 -18.047  1.00 93.62           C  
ATOM   1473  O   LYS A 188       2.908  14.555 -18.438  1.00 93.62           O  
ATOM   1474  CG  LYS A 188      -1.751  14.125 -18.438  1.00 93.62           C  
ATOM   1475  CD  LYS A 188      -2.600  12.891 -18.734  1.00 93.62           C  
ATOM   1476  CE  LYS A 188      -4.012  13.273 -19.156  1.00 93.62           C  
ATOM   1477  NZ  LYS A 188      -4.828  12.070 -19.500  1.00 93.62           N  
ATOM   1478  N   GLU A 189       2.246  13.883 -16.266  1.00 94.56           N  
ATOM   1479  CA  GLU A 189       3.535  13.312 -15.891  1.00 94.56           C  
ATOM   1480  C   GLU A 189       3.824  12.039 -16.672  1.00 94.56           C  
ATOM   1481  CB  GLU A 189       3.574  13.016 -14.383  1.00 94.56           C  
ATOM   1482  O   GLU A 189       2.924  11.234 -16.922  1.00 94.56           O  
ATOM   1483  CG  GLU A 189       3.521  14.266 -13.516  1.00 94.56           C  
ATOM   1484  CD  GLU A 189       3.445  13.961 -12.031  1.00 94.56           C  
ATOM   1485  OE1 GLU A 189       4.336  14.406 -11.273  1.00 94.56           O  
ATOM   1486  OE2 GLU A 189       2.488  13.266 -11.617  1.00 94.56           O  
ATOM   1487  N   VAL A 190       5.035  11.898 -17.125  1.00 96.00           N  
ATOM   1488  CA  VAL A 190       5.438  10.734 -17.906  1.00 96.00           C  
ATOM   1489  C   VAL A 190       6.453   9.906 -17.125  1.00 96.00           C  
ATOM   1490  CB  VAL A 190       6.023  11.141 -19.281  1.00 96.00           C  
ATOM   1491  O   VAL A 190       7.441  10.445 -16.625  1.00 96.00           O  
ATOM   1492  CG1 VAL A 190       6.645   9.938 -19.984  1.00 96.00           C  
ATOM   1493  CG2 VAL A 190       4.945  11.773 -20.156  1.00 96.00           C  
ATOM   1494  N   LEU A 191       6.102   8.609 -16.953  1.00 96.25           N  
ATOM   1495  CA  LEU A 191       7.004   7.668 -16.312  1.00 96.25           C  
ATOM   1496  C   LEU A 191       7.957   7.039 -17.312  1.00 96.25           C  
ATOM   1497  CB  LEU A 191       6.207   6.574 -15.594  1.00 96.25           C  
ATOM   1498  O   LEU A 191       7.520   6.406 -18.281  1.00 96.25           O  
ATOM   1499  CG  LEU A 191       7.023   5.449 -14.953  1.00 96.25           C  
ATOM   1500  CD1 LEU A 191       7.867   5.988 -13.805  1.00 96.25           C  
ATOM   1501  CD2 LEU A 191       6.105   4.332 -14.469  1.00 96.25           C  
ATOM   1502  N   VAL A 192       9.281   7.188 -17.109  1.00 96.25           N  
ATOM   1503  CA  VAL A 192      10.305   6.648 -18.000  1.00 96.25           C  
ATOM   1504  C   VAL A 192      11.180   5.656 -17.234  1.00 96.25           C  
ATOM   1505  CB  VAL A 192      11.180   7.770 -18.609  1.00 96.25           C  
ATOM   1506  O   VAL A 192      11.742   5.992 -16.188  1.00 96.25           O  
ATOM   1507  CG1 VAL A 192      12.242   7.184 -19.531  1.00 96.25           C  
ATOM   1508  CG2 VAL A 192      10.305   8.773 -19.359  1.00 96.25           C  
ATOM   1509  N   LEU A 193      11.219   4.418 -17.797  1.00 96.81           N  
ATOM   1510  CA  LEU A 193      12.023   3.375 -17.172  1.00 96.81           C  
ATOM   1511  C   LEU A 193      13.336   3.182 -17.922  1.00 96.81           C  
ATOM   1512  CB  LEU A 193      11.250   2.055 -17.125  1.00 96.81           C  
ATOM   1513  O   LEU A 193      13.367   3.225 -19.156  1.00 96.81           O  
ATOM   1514  CG  LEU A 193       9.945   2.064 -16.328  1.00 96.81           C  
ATOM   1515  CD1 LEU A 193       9.047   0.916 -16.766  1.00 96.81           C  
ATOM   1516  CD2 LEU A 193      10.234   1.979 -14.836  1.00 96.81           C  
ATOM   1517  N   TRP A 194      14.430   2.910 -17.203  1.00 96.56           N  
ATOM   1518  CA  TRP A 194      15.734   2.645 -17.812  1.00 96.56           C  
ATOM   1519  C   TRP A 194      16.594   1.785 -16.891  1.00 96.56           C  
ATOM   1520  CB  TRP A 194      16.453   3.957 -18.125  1.00 96.56           C  
ATOM   1521  O   TRP A 194      16.234   1.552 -15.734  1.00 96.56           O  
ATOM   1522  CG  TRP A 194      16.578   4.879 -16.953  1.00 96.56           C  
ATOM   1523  CD1 TRP A 194      15.648   5.754 -16.484  1.00 96.56           C  
ATOM   1524  CD2 TRP A 194      17.719   5.020 -16.094  1.00 96.56           C  
ATOM   1525  CE2 TRP A 194      17.406   6.000 -15.133  1.00 96.56           C  
ATOM   1526  CE3 TRP A 194      18.984   4.410 -16.062  1.00 96.56           C  
ATOM   1527  NE1 TRP A 194      16.125   6.430 -15.391  1.00 96.56           N  
ATOM   1528  CH2 TRP A 194      19.531   5.773 -14.117  1.00 96.56           C  
ATOM   1529  CZ2 TRP A 194      18.312   6.383 -14.133  1.00 96.56           C  
ATOM   1530  CZ3 TRP A 194      19.875   4.797 -15.062  1.00 96.56           C  
ATOM   1531  N   ALA A 195      17.734   1.309 -17.469  1.00 97.25           N  
ATOM   1532  CA  ALA A 195      18.531   0.395 -16.656  1.00 97.25           C  
ATOM   1533  C   ALA A 195      20.016   0.520 -17.000  1.00 97.25           C  
ATOM   1534  CB  ALA A 195      18.062  -1.044 -16.859  1.00 97.25           C  
ATOM   1535  O   ALA A 195      20.375   1.019 -18.062  1.00 97.25           O  
ATOM   1536  N   ILE A 196      20.844   0.038 -16.062  1.00 96.94           N  
ATOM   1537  CA  ILE A 196      22.281  -0.007 -16.250  1.00 96.94           C  
ATOM   1538  C   ILE A 196      22.766  -1.451 -16.156  1.00 96.94           C  
ATOM   1539  CB  ILE A 196      23.016   0.875 -15.219  1.00 96.94           C  
ATOM   1540  O   ILE A 196      22.531  -2.133 -15.164  1.00 96.94           O  
ATOM   1541  CG1 ILE A 196      22.547   2.328 -15.320  1.00 96.94           C  
ATOM   1542  CG2 ILE A 196      24.531   0.786 -15.414  1.00 96.94           C  
ATOM   1543  CD1 ILE A 196      23.109   3.242 -14.242  1.00 96.94           C  
ATOM   1544  N   HIS A 197      23.406  -1.854 -17.188  1.00 96.69           N  
ATOM   1545  CA  HIS A 197      23.953  -3.209 -17.219  1.00 96.69           C  
ATOM   1546  C   HIS A 197      25.312  -3.273 -16.531  1.00 96.69           C  
ATOM   1547  CB  HIS A 197      24.047  -3.711 -18.656  1.00 96.69           C  
ATOM   1548  O   HIS A 197      26.203  -2.461 -16.828  1.00 96.69           O  
ATOM   1549  CG  HIS A 197      24.562  -5.109 -18.766  1.00 96.69           C  
ATOM   1550  CD2 HIS A 197      24.141  -6.266 -18.203  1.00 96.69           C  
ATOM   1551  ND1 HIS A 197      25.672  -5.438 -19.531  1.00 96.69           N  
ATOM   1552  CE1 HIS A 197      25.891  -6.738 -19.438  1.00 96.69           C  
ATOM   1553  NE2 HIS A 197      24.969  -7.262 -18.641  1.00 96.69           N  
ATOM   1554  N   HIS A 198      25.469  -4.258 -15.656  1.00 95.88           N  
ATOM   1555  CA  HIS A 198      26.719  -4.516 -14.953  1.00 95.88           C  
ATOM   1556  C   HIS A 198      27.328  -5.848 -15.383  1.00 95.88           C  
ATOM   1557  CB  HIS A 198      26.500  -4.500 -13.445  1.00 95.88           C  
ATOM   1558  O   HIS A 198      26.906  -6.906 -14.914  1.00 95.88           O  
ATOM   1559  CG  HIS A 198      25.875  -3.232 -12.938  1.00 95.88           C  
ATOM   1560  CD2 HIS A 198      24.594  -2.932 -12.625  1.00 95.88           C  
ATOM   1561  ND1 HIS A 198      26.609  -2.088 -12.711  1.00 95.88           N  
ATOM   1562  CE1 HIS A 198      25.812  -1.136 -12.273  1.00 95.88           C  
ATOM   1563  NE2 HIS A 198      24.578  -1.621 -12.211  1.00 95.88           N  
ATOM   1564  N   PRO A 199      28.297  -5.785 -16.234  1.00 94.81           N  
ATOM   1565  CA  PRO A 199      28.906  -7.020 -16.750  1.00 94.81           C  
ATOM   1566  C   PRO A 199      29.719  -7.766 -15.695  1.00 94.81           C  
ATOM   1567  CB  PRO A 199      29.812  -6.531 -17.891  1.00 94.81           C  
ATOM   1568  O   PRO A 199      30.203  -7.152 -14.734  1.00 94.81           O  
ATOM   1569  CG  PRO A 199      29.266  -5.191 -18.250  1.00 94.81           C  
ATOM   1570  CD  PRO A 199      28.672  -4.562 -17.031  1.00 94.81           C  
ATOM   1571  N   SER A 200      29.969  -9.023 -15.953  1.00 94.38           N  
ATOM   1572  CA  SER A 200      30.625  -9.906 -14.992  1.00 94.38           C  
ATOM   1573  C   SER A 200      32.125  -9.836 -15.125  1.00 94.38           C  
ATOM   1574  CB  SER A 200      30.141 -11.352 -15.180  1.00 94.38           C  
ATOM   1575  O   SER A 200      32.875 -10.109 -14.172  1.00 94.38           O  
ATOM   1576  OG  SER A 200      30.422 -11.805 -16.500  1.00 94.38           O  
ATOM   1577  N   THR A 201      32.656  -9.469 -16.375  1.00 94.12           N  
ATOM   1578  CA  THR A 201      34.062  -9.367 -16.625  1.00 94.12           C  
ATOM   1579  C   THR A 201      34.375  -8.180 -17.531  1.00 94.12           C  
ATOM   1580  CB  THR A 201      34.625 -10.656 -17.250  1.00 94.12           C  
ATOM   1581  O   THR A 201      33.500  -7.707 -18.266  1.00 94.12           O  
ATOM   1582  CG2 THR A 201      34.281 -11.875 -16.406  1.00 94.12           C  
ATOM   1583  OG1 THR A 201      34.062 -10.820 -18.562  1.00 94.12           O  
ATOM   1584  N   SER A 202      35.625  -7.789 -17.531  1.00 93.50           N  
ATOM   1585  CA  SER A 202      36.094  -6.723 -18.406  1.00 93.50           C  
ATOM   1586  C   SER A 202      35.969  -7.125 -19.875  1.00 93.50           C  
ATOM   1587  CB  SER A 202      37.531  -6.348 -18.078  1.00 93.50           C  
ATOM   1588  O   SER A 202      35.719  -6.285 -20.734  1.00 93.50           O  
ATOM   1589  OG  SER A 202      38.406  -7.438 -18.312  1.00 93.50           O  
ATOM   1590  N   ASP A 203      36.125  -8.422 -20.141  1.00 93.50           N  
ATOM   1591  CA  ASP A 203      35.969  -8.945 -21.500  1.00 93.50           C  
ATOM   1592  C   ASP A 203      34.531  -8.781 -21.984  1.00 93.50           C  
ATOM   1593  CB  ASP A 203      36.375 -10.414 -21.562  1.00 93.50           C  
ATOM   1594  O   ASP A 203      34.312  -8.398 -23.141  1.00 93.50           O  
ATOM   1595  CG  ASP A 203      37.875 -10.617 -21.469  1.00 93.50           C  
ATOM   1596  OD1 ASP A 203      38.656  -9.656 -21.734  1.00 93.50           O  
ATOM   1597  OD2 ASP A 203      38.312 -11.742 -21.125  1.00 93.50           O  
ATOM   1598  N   ASP A 204      33.594  -9.133 -21.156  1.00 92.44           N  
ATOM   1599  CA  ASP A 204      32.156  -8.969 -21.469  1.00 92.44           C  
ATOM   1600  C   ASP A 204      31.828  -7.504 -21.719  1.00 92.44           C  
ATOM   1601  CB  ASP A 204      31.312  -9.523 -20.328  1.00 92.44           C  
ATOM   1602  O   ASP A 204      31.062  -7.188 -22.625  1.00 92.44           O  
ATOM   1603  CG  ASP A 204      31.250 -11.047 -20.312  1.00 92.44           C  
ATOM   1604  OD1 ASP A 204      31.688 -11.680 -21.297  1.00 92.44           O  
ATOM   1605  OD2 ASP A 204      30.750 -11.609 -19.312  1.00 92.44           O  
ATOM   1606  N   GLN A 205      32.438  -6.633 -20.984  1.00 94.19           N  
ATOM   1607  CA  GLN A 205      32.250  -5.191 -21.125  1.00 94.19           C  
ATOM   1608  C   GLN A 205      32.750  -4.719 -22.500  1.00 94.19           C  
ATOM   1609  CB  GLN A 205      33.000  -4.441 -20.016  1.00 94.19           C  
ATOM   1610  O   GLN A 205      32.031  -3.996 -23.203  1.00 94.19           O  
ATOM   1611  CG  GLN A 205      32.969  -2.928 -20.188  1.00 94.19           C  
ATOM   1612  CD  GLN A 205      31.656  -2.309 -19.734  1.00 94.19           C  
ATOM   1613  NE2 GLN A 205      31.406  -1.069 -20.156  1.00 94.19           N  
ATOM   1614  OE1 GLN A 205      30.859  -2.938 -19.031  1.00 94.19           O  
ATOM   1615  N   ARG A 206      33.938  -5.117 -22.891  1.00 93.75           N  
ATOM   1616  CA  ARG A 206      34.531  -4.723 -24.172  1.00 93.75           C  
ATOM   1617  C   ARG A 206      33.781  -5.328 -25.344  1.00 93.75           C  
ATOM   1618  CB  ARG A 206      36.031  -5.137 -24.219  1.00 93.75           C  
ATOM   1619  O   ARG A 206      33.625  -4.684 -26.391  1.00 93.75           O  
ATOM   1620  CG  ARG A 206      36.938  -4.266 -23.375  1.00 93.75           C  
ATOM   1621  CD  ARG A 206      38.406  -4.543 -23.656  1.00 93.75           C  
ATOM   1622  NE  ARG A 206      38.812  -5.820 -23.094  1.00 93.75           N  
ATOM   1623  NH1 ARG A 206      39.781  -4.902 -21.203  1.00 93.75           N  
ATOM   1624  NH2 ARG A 206      39.812  -7.172 -21.531  1.00 93.75           N  
ATOM   1625  CZ  ARG A 206      39.469  -5.961 -21.953  1.00 93.75           C  
ATOM   1626  N   SER A 207      33.344  -6.520 -25.109  1.00 93.19           N  
ATOM   1627  CA  SER A 207      32.656  -7.230 -26.172  1.00 93.19           C  
ATOM   1628  C   SER A 207      31.281  -6.605 -26.453  1.00 93.19           C  
ATOM   1629  CB  SER A 207      32.469  -8.711 -25.812  1.00 93.19           C  
ATOM   1630  O   SER A 207      30.828  -6.574 -27.594  1.00 93.19           O  
ATOM   1631  OG  SER A 207      31.469  -8.875 -24.828  1.00 93.19           O  
ATOM   1632  N   LEU A 208      30.656  -6.125 -25.438  1.00 93.88           N  
ATOM   1633  CA  LEU A 208      29.312  -5.590 -25.578  1.00 93.88           C  
ATOM   1634  C   LEU A 208      29.344  -4.098 -25.891  1.00 93.88           C  
ATOM   1635  CB  LEU A 208      28.516  -5.828 -24.297  1.00 93.88           C  
ATOM   1636  O   LEU A 208      28.562  -3.615 -26.719  1.00 93.88           O  
ATOM   1637  CG  LEU A 208      28.094  -7.273 -24.016  1.00 93.88           C  
ATOM   1638  CD1 LEU A 208      27.578  -7.406 -22.578  1.00 93.88           C  
ATOM   1639  CD2 LEU A 208      27.047  -7.734 -25.016  1.00 93.88           C  
ATOM   1640  N   TYR A 209      30.344  -3.328 -25.359  1.00 94.56           N  
ATOM   1641  CA  TYR A 209      30.266  -1.873 -25.453  1.00 94.56           C  
ATOM   1642  C   TYR A 209      31.562  -1.288 -26.000  1.00 94.56           C  
ATOM   1643  CB  TYR A 209      29.953  -1.270 -24.078  1.00 94.56           C  
ATOM   1644  O   TYR A 209      31.672  -0.074 -26.188  1.00 94.56           O  
ATOM   1645  CG  TYR A 209      28.719  -1.843 -23.422  1.00 94.56           C  
ATOM   1646  CD1 TYR A 209      27.469  -1.679 -24.000  1.00 94.56           C  
ATOM   1647  CD2 TYR A 209      28.812  -2.547 -22.234  1.00 94.56           C  
ATOM   1648  CE1 TYR A 209      26.328  -2.203 -23.406  1.00 94.56           C  
ATOM   1649  CE2 TYR A 209      27.672  -3.076 -21.625  1.00 94.56           C  
ATOM   1650  OH  TYR A 209      25.312  -3.420 -21.609  1.00 94.56           O  
ATOM   1651  CZ  TYR A 209      26.438  -2.898 -22.219  1.00 94.56           C  
ATOM   1652  N   GLN A 210      32.656  -2.084 -26.203  1.00 92.00           N  
ATOM   1653  CA  GLN A 210      33.938  -1.716 -26.781  1.00 92.00           C  
ATOM   1654  C   GLN A 210      34.750  -0.875 -25.797  1.00 92.00           C  
ATOM   1655  CB  GLN A 210      33.750  -0.957 -28.094  1.00 92.00           C  
ATOM   1656  O   GLN A 210      36.000  -0.935 -25.797  1.00 92.00           O  
ATOM   1657  CG  GLN A 210      33.375  -1.849 -29.266  1.00 92.00           C  
ATOM   1658  CD  GLN A 210      34.500  -2.816 -29.641  1.00 92.00           C  
ATOM   1659  NE2 GLN A 210      34.188  -3.764 -30.516  1.00 92.00           N  
ATOM   1660  OE1 GLN A 210      35.625  -2.711 -29.141  1.00 92.00           O  
ATOM   1661  N   ASN A 211      34.062  -0.178 -24.844  1.00 87.31           N  
ATOM   1662  CA  ASN A 211      34.688   0.725 -23.906  1.00 87.31           C  
ATOM   1663  C   ASN A 211      34.938   0.050 -22.547  1.00 87.31           C  
ATOM   1664  CB  ASN A 211      33.875   1.998 -23.719  1.00 87.31           C  
ATOM   1665  O   ASN A 211      33.969  -0.407 -21.906  1.00 87.31           O  
ATOM   1666  CG  ASN A 211      33.844   2.859 -24.969  1.00 87.31           C  
ATOM   1667  ND2 ASN A 211      32.750   3.557 -25.188  1.00 87.31           N  
ATOM   1668  OD1 ASN A 211      34.812   2.896 -25.734  1.00 87.31           O  
ATOM   1669  N   ALA A 212      36.219   0.004 -22.078  1.00 83.88           N  
ATOM   1670  CA  ALA A 212      36.594  -0.635 -20.828  1.00 83.88           C  
ATOM   1671  C   ALA A 212      36.156   0.210 -19.625  1.00 83.88           C  
ATOM   1672  CB  ALA A 212      38.094  -0.881 -20.781  1.00 83.88           C  
ATOM   1673  O   ALA A 212      35.781  -0.327 -18.594  1.00 83.88           O  
ATOM   1674  N   ASP A 213      36.125   1.596 -19.844  1.00 87.44           N  
ATOM   1675  CA  ASP A 213      35.688   2.539 -18.828  1.00 87.44           C  
ATOM   1676  C   ASP A 213      34.469   3.309 -19.281  1.00 87.44           C  
ATOM   1677  CB  ASP A 213      36.812   3.514 -18.469  1.00 87.44           C  
ATOM   1678  O   ASP A 213      34.562   4.422 -19.797  1.00 87.44           O  
ATOM   1679  CG  ASP A 213      38.031   2.826 -17.891  1.00 87.44           C  
ATOM   1680  OD1 ASP A 213      37.875   1.837 -17.141  1.00 87.44           O  
ATOM   1681  OD2 ASP A 213      39.188   3.277 -18.172  1.00 87.44           O  
ATOM   1682  N   ALA A 214      33.281   2.736 -19.094  1.00 93.25           N  
ATOM   1683  CA  ALA A 214      32.031   3.324 -19.578  1.00 93.25           C  
ATOM   1684  C   ALA A 214      31.297   4.062 -18.469  1.00 93.25           C  
ATOM   1685  CB  ALA A 214      31.141   2.246 -20.188  1.00 93.25           C  
ATOM   1686  O   ALA A 214      31.516   3.779 -17.281  1.00 93.25           O  
ATOM   1687  N   TYR A 215      30.547   5.020 -18.891  1.00 95.19           N  
ATOM   1688  CA  TYR A 215      29.703   5.738 -17.938  1.00 95.19           C  
ATOM   1689  C   TYR A 215      28.312   5.980 -18.516  1.00 95.19           C  
ATOM   1690  CB  TYR A 215      30.344   7.074 -17.562  1.00 95.19           C  
ATOM   1691  O   TYR A 215      28.125   5.949 -19.734  1.00 95.19           O  
ATOM   1692  CG  TYR A 215      30.297   8.109 -18.656  1.00 95.19           C  
ATOM   1693  CD1 TYR A 215      31.344   8.242 -19.562  1.00 95.19           C  
ATOM   1694  CD2 TYR A 215      29.203   8.961 -18.781  1.00 95.19           C  
ATOM   1695  CE1 TYR A 215      31.312   9.195 -20.562  1.00 95.19           C  
ATOM   1696  CE2 TYR A 215      29.156   9.922 -19.781  1.00 95.19           C  
ATOM   1697  OH  TYR A 215      30.172  10.977 -21.672  1.00 95.19           O  
ATOM   1698  CZ  TYR A 215      30.203  10.031 -20.672  1.00 95.19           C  
ATOM   1699  N   VAL A 216      27.406   6.211 -17.562  1.00 96.38           N  
ATOM   1700  CA  VAL A 216      26.047   6.566 -17.922  1.00 96.38           C  
ATOM   1701  C   VAL A 216      25.609   7.816 -17.156  1.00 96.38           C  
ATOM   1702  CB  VAL A 216      25.062   5.406 -17.656  1.00 96.38           C  
ATOM   1703  O   VAL A 216      25.750   7.879 -15.938  1.00 96.38           O  
ATOM   1704  CG1 VAL A 216      23.625   5.820 -18.000  1.00 96.38           C  
ATOM   1705  CG2 VAL A 216      25.469   4.168 -18.453  1.00 96.38           C  
ATOM   1706  N   PHE A 217      25.172   8.758 -17.984  1.00 96.44           N  
ATOM   1707  CA  PHE A 217      24.641   9.977 -17.391  1.00 96.44           C  
ATOM   1708  C   PHE A 217      23.156  10.141 -17.719  1.00 96.44           C  
ATOM   1709  CB  PHE A 217      25.422  11.195 -17.875  1.00 96.44           C  
ATOM   1710  O   PHE A 217      22.766  10.047 -18.875  1.00 96.44           O  
ATOM   1711  CG  PHE A 217      24.859  12.508 -17.391  1.00 96.44           C  
ATOM   1712  CD1 PHE A 217      23.969  13.227 -18.188  1.00 96.44           C  
ATOM   1713  CD2 PHE A 217      25.219  13.016 -16.156  1.00 96.44           C  
ATOM   1714  CE1 PHE A 217      23.453  14.445 -17.750  1.00 96.44           C  
ATOM   1715  CE2 PHE A 217      24.688  14.234 -15.703  1.00 96.44           C  
ATOM   1716  CZ  PHE A 217      23.812  14.945 -16.500  1.00 96.44           C  
ATOM   1717  N   VAL A 218      22.344  10.328 -16.672  1.00 95.00           N  
ATOM   1718  CA  VAL A 218      20.922  10.617 -16.828  1.00 95.00           C  
ATOM   1719  C   VAL A 218      20.594  11.938 -16.125  1.00 95.00           C  
ATOM   1720  CB  VAL A 218      20.047   9.477 -16.250  1.00 95.00           C  
ATOM   1721  O   VAL A 218      20.938  12.141 -14.961  1.00 95.00           O  
ATOM   1722  CG1 VAL A 218      18.562   9.766 -16.500  1.00 95.00           C  
ATOM   1723  CG2 VAL A 218      20.438   8.141 -16.875  1.00 95.00           C  
ATOM   1724  N   GLY A 219      19.969  12.828 -16.906  1.00 91.94           N  
ATOM   1725  CA  GLY A 219      19.672  14.125 -16.312  1.00 91.94           C  
ATOM   1726  C   GLY A 219      18.297  14.641 -16.672  1.00 91.94           C  
ATOM   1727  O   GLY A 219      17.812  14.453 -17.797  1.00 91.94           O  
ATOM   1728  N   SER A 220      17.594  15.188 -15.609  1.00 90.62           N  
ATOM   1729  CA  SER A 220      16.359  15.969 -15.734  1.00 90.62           C  
ATOM   1730  C   SER A 220      16.438  17.250 -14.906  1.00 90.62           C  
ATOM   1731  CB  SER A 220      15.156  15.133 -15.305  1.00 90.62           C  
ATOM   1732  O   SER A 220      17.469  17.547 -14.305  1.00 90.62           O  
ATOM   1733  OG  SER A 220      15.117  15.000 -13.898  1.00 90.62           O  
ATOM   1734  N   SER A 221      15.438  18.031 -14.969  1.00 84.25           N  
ATOM   1735  CA  SER A 221      15.398  19.266 -14.195  1.00 84.25           C  
ATOM   1736  C   SER A 221      15.594  19.000 -12.711  1.00 84.25           C  
ATOM   1737  CB  SER A 221      14.078  20.016 -14.422  1.00 84.25           C  
ATOM   1738  O   SER A 221      16.203  19.812 -12.000  1.00 84.25           O  
ATOM   1739  OG  SER A 221      12.984  19.188 -14.070  1.00 84.25           O  
ATOM   1740  N   ARG A 222      15.266  17.859 -12.219  1.00 79.75           N  
ATOM   1741  CA  ARG A 222      15.258  17.562 -10.789  1.00 79.75           C  
ATOM   1742  C   ARG A 222      16.234  16.438 -10.461  1.00 79.75           C  
ATOM   1743  CB  ARG A 222      13.844  17.172 -10.336  1.00 79.75           C  
ATOM   1744  O   ARG A 222      16.484  16.141  -9.289  1.00 79.75           O  
ATOM   1745  CG  ARG A 222      12.836  18.297 -10.430  1.00 79.75           C  
ATOM   1746  CD  ARG A 222      11.500  17.906  -9.812  1.00 79.75           C  
ATOM   1747  NE  ARG A 222      10.523  19.000  -9.906  1.00 79.75           N  
ATOM   1748  NH1 ARG A 222       8.883  17.906  -8.695  1.00 79.75           N  
ATOM   1749  NH2 ARG A 222       8.508  20.016  -9.523  1.00 79.75           N  
ATOM   1750  CZ  ARG A 222       9.305  18.969  -9.375  1.00 79.75           C  
ATOM   1751  N   TYR A 223      16.844  15.875 -11.500  1.00 82.69           N  
ATOM   1752  CA  TYR A 223      17.688  14.703 -11.289  1.00 82.69           C  
ATOM   1753  C   TYR A 223      18.859  14.688 -12.250  1.00 82.69           C  
ATOM   1754  CB  TYR A 223      16.859  13.422 -11.461  1.00 82.69           C  
ATOM   1755  O   TYR A 223      18.703  14.914 -13.445  1.00 82.69           O  
ATOM   1756  CG  TYR A 223      17.656  12.156 -11.227  1.00 82.69           C  
ATOM   1757  CD1 TYR A 223      18.234  11.469 -12.281  1.00 82.69           C  
ATOM   1758  CD2 TYR A 223      17.812  11.641  -9.938  1.00 82.69           C  
ATOM   1759  CE1 TYR A 223      18.969  10.305 -12.070  1.00 82.69           C  
ATOM   1760  CE2 TYR A 223      18.531  10.477  -9.711  1.00 82.69           C  
ATOM   1761  OH  TYR A 223      19.828   8.664 -10.562  1.00 82.69           O  
ATOM   1762  CZ  TYR A 223      19.109   9.812 -10.781  1.00 82.69           C  
ATOM   1763  N   SER A 224      20.047  14.703 -11.695  1.00 90.31           N  
ATOM   1764  CA  SER A 224      21.266  14.586 -12.492  1.00 90.31           C  
ATOM   1765  C   SER A 224      22.281  13.672 -11.812  1.00 90.31           C  
ATOM   1766  CB  SER A 224      21.875  15.961 -12.734  1.00 90.31           C  
ATOM   1767  O   SER A 224      22.766  13.984 -10.719  1.00 90.31           O  
ATOM   1768  OG  SER A 224      23.016  15.859 -13.578  1.00 90.31           O  
ATOM   1769  N   ARG A 225      22.516  12.547 -12.461  1.00 93.62           N  
ATOM   1770  CA  ARG A 225      23.438  11.594 -11.836  1.00 93.62           C  
ATOM   1771  C   ARG A 225      24.281  10.883 -12.883  1.00 93.62           C  
ATOM   1772  CB  ARG A 225      22.656  10.570 -11.008  1.00 93.62           C  
ATOM   1773  O   ARG A 225      23.812  10.609 -13.992  1.00 93.62           O  
ATOM   1774  CG  ARG A 225      23.516   9.773 -10.047  1.00 93.62           C  
ATOM   1775  CD  ARG A 225      22.688   8.984  -9.055  1.00 93.62           C  
ATOM   1776  NE  ARG A 225      23.516   8.234  -8.117  1.00 93.62           N  
ATOM   1777  NH1 ARG A 225      21.734   7.223  -7.031  1.00 93.62           N  
ATOM   1778  NH2 ARG A 225      23.891   6.781  -6.379  1.00 93.62           N  
ATOM   1779  CZ  ARG A 225      23.047   7.414  -7.176  1.00 93.62           C  
ATOM   1780  N   LYS A 226      25.516  10.688 -12.531  1.00 94.69           N  
ATOM   1781  CA  LYS A 226      26.438   9.891 -13.336  1.00 94.69           C  
ATOM   1782  C   LYS A 226      26.656   8.516 -12.711  1.00 94.69           C  
ATOM   1783  CB  LYS A 226      27.766  10.617 -13.500  1.00 94.69           C  
ATOM   1784  O   LYS A 226      26.891   8.414 -11.500  1.00 94.69           O  
ATOM   1785  CG  LYS A 226      28.734   9.938 -14.469  1.00 94.69           C  
ATOM   1786  CD  LYS A 226      30.016  10.742 -14.648  1.00 94.69           C  
ATOM   1787  CE  LYS A 226      30.984  10.055 -15.602  1.00 94.69           C  
ATOM   1788  NZ  LYS A 226      32.219  10.867 -15.812  1.00 94.69           N  
ATOM   1789  N   PHE A 227      26.625   7.457 -13.539  1.00 94.94           N  
ATOM   1790  CA  PHE A 227      26.766   6.082 -13.062  1.00 94.94           C  
ATOM   1791  C   PHE A 227      27.969   5.406 -13.695  1.00 94.94           C  
ATOM   1792  CB  PHE A 227      25.484   5.281 -13.367  1.00 94.94           C  
ATOM   1793  O   PHE A 227      28.219   5.574 -14.891  1.00 94.94           O  
ATOM   1794  CG  PHE A 227      24.250   5.848 -12.727  1.00 94.94           C  
ATOM   1795  CD1 PHE A 227      23.844   5.434 -11.469  1.00 94.94           C  
ATOM   1796  CD2 PHE A 227      23.484   6.797 -13.398  1.00 94.94           C  
ATOM   1797  CE1 PHE A 227      22.703   5.961 -10.875  1.00 94.94           C  
ATOM   1798  CE2 PHE A 227      22.344   7.324 -12.812  1.00 94.94           C  
ATOM   1799  CZ  PHE A 227      21.953   6.902 -11.555  1.00 94.94           C  
ATOM   1800  N   GLU A 228      28.625   4.652 -12.836  1.00 94.50           N  
ATOM   1801  CA  GLU A 228      29.703   3.787 -13.328  1.00 94.50           C  
ATOM   1802  C   GLU A 228      29.344   2.314 -13.133  1.00 94.50           C  
ATOM   1803  CB  GLU A 228      31.016   4.109 -12.617  1.00 94.50           C  
ATOM   1804  O   GLU A 228      28.969   1.898 -12.039  1.00 94.50           O  
ATOM   1805  CG  GLU A 228      31.594   5.469 -12.984  1.00 94.50           C  
ATOM   1806  CD  GLU A 228      32.906   5.777 -12.266  1.00 94.50           C  
ATOM   1807  OE1 GLU A 228      33.469   6.871 -12.484  1.00 94.50           O  
ATOM   1808  OE2 GLU A 228      33.375   4.914 -11.484  1.00 94.50           O  
ATOM   1809  N   PRO A 229      29.438   1.540 -14.250  1.00 93.88           N  
ATOM   1810  CA  PRO A 229      29.094   0.125 -14.109  1.00 93.88           C  
ATOM   1811  C   PRO A 229      30.047  -0.629 -13.188  1.00 93.88           C  
ATOM   1812  CB  PRO A 229      29.188  -0.406 -15.547  1.00 93.88           C  
ATOM   1813  O   PRO A 229      31.234  -0.287 -13.102  1.00 93.88           O  
ATOM   1814  CG  PRO A 229      30.125   0.528 -16.234  1.00 93.88           C  
ATOM   1815  CD  PRO A 229      30.000   1.887 -15.609  1.00 93.88           C  
ATOM   1816  N   GLU A 230      29.500  -1.564 -12.461  1.00 93.81           N  
ATOM   1817  CA  GLU A 230      30.297  -2.434 -11.586  1.00 93.81           C  
ATOM   1818  C   GLU A 230      30.641  -3.746 -12.281  1.00 93.81           C  
ATOM   1819  CB  GLU A 230      29.531  -2.713 -10.289  1.00 93.81           C  
ATOM   1820  O   GLU A 230      29.766  -4.590 -12.500  1.00 93.81           O  
ATOM   1821  CG  GLU A 230      30.359  -3.449  -9.242  1.00 93.81           C  
ATOM   1822  CD  GLU A 230      29.578  -3.758  -7.973  1.00 93.81           C  
ATOM   1823  OE1 GLU A 230      30.094  -4.492  -7.102  1.00 93.81           O  
ATOM   1824  OE2 GLU A 230      28.422  -3.264  -7.848  1.00 93.81           O  
ATOM   1825  N   ILE A 231      31.922  -3.869 -12.562  1.00 93.38           N  
ATOM   1826  CA  ILE A 231      32.406  -5.094 -13.195  1.00 93.38           C  
ATOM   1827  C   ILE A 231      32.938  -6.051 -12.125  1.00 93.38           C  
ATOM   1828  CB  ILE A 231      33.500  -4.797 -14.242  1.00 93.38           C  
ATOM   1829  O   ILE A 231      33.969  -5.801 -11.523  1.00 93.38           O  
ATOM   1830  CG1 ILE A 231      33.000  -3.789 -15.273  1.00 93.38           C  
ATOM   1831  CG2 ILE A 231      33.969  -6.094 -14.922  1.00 93.38           C  
ATOM   1832  CD1 ILE A 231      34.062  -3.312 -16.250  1.00 93.38           C  
ATOM   1833  N   ALA A 232      32.156  -7.066 -11.984  1.00 92.94           N  
ATOM   1834  CA  ALA A 232      32.531  -8.008 -10.930  1.00 92.94           C  
ATOM   1835  C   ALA A 232      31.969  -9.398 -11.219  1.00 92.94           C  
ATOM   1836  CB  ALA A 232      32.031  -7.516  -9.570  1.00 92.94           C  
ATOM   1837  O   ALA A 232      30.891  -9.539 -11.805  1.00 92.94           O  
ATOM   1838  N   THR A 233      32.781 -10.375 -10.812  1.00 91.44           N  
ATOM   1839  CA  THR A 233      32.344 -11.758 -10.930  1.00 91.44           C  
ATOM   1840  C   THR A 233      31.250 -12.055  -9.883  1.00 91.44           C  
ATOM   1841  CB  THR A 233      33.500 -12.750 -10.766  1.00 91.44           C  
ATOM   1842  O   THR A 233      31.422 -11.734  -8.703  1.00 91.44           O  
ATOM   1843  CG2 THR A 233      33.031 -14.180 -11.031  1.00 91.44           C  
ATOM   1844  OG1 THR A 233      34.531 -12.414 -11.688  1.00 91.44           O  
ATOM   1845  N   ARG A 234      30.156 -12.680 -10.383  1.00 91.38           N  
ATOM   1846  CA  ARG A 234      29.016 -13.000  -9.539  1.00 91.38           C  
ATOM   1847  C   ARG A 234      28.500 -14.398  -9.836  1.00 91.38           C  
ATOM   1848  CB  ARG A 234      27.906 -11.969  -9.719  1.00 91.38           C  
ATOM   1849  O   ARG A 234      28.688 -14.922 -10.930  1.00 91.38           O  
ATOM   1850  CG  ARG A 234      28.328 -10.539  -9.430  1.00 91.38           C  
ATOM   1851  CD  ARG A 234      27.234  -9.547  -9.789  1.00 91.38           C  
ATOM   1852  NE  ARG A 234      27.672  -8.164  -9.570  1.00 91.38           N  
ATOM   1853  NH1 ARG A 234      28.781  -7.977 -11.586  1.00 91.38           N  
ATOM   1854  NH2 ARG A 234      28.734  -6.211 -10.133  1.00 91.38           N  
ATOM   1855  CZ  ARG A 234      28.391  -7.453 -10.430  1.00 91.38           C  
ATOM   1856  N   PRO A 235      27.797 -14.953  -8.883  1.00 91.81           N  
ATOM   1857  CA  PRO A 235      27.125 -16.234  -9.172  1.00 91.81           C  
ATOM   1858  C   PRO A 235      26.062 -16.094 -10.250  1.00 91.81           C  
ATOM   1859  CB  PRO A 235      26.516 -16.609  -7.828  1.00 91.81           C  
ATOM   1860  O   PRO A 235      25.391 -15.062 -10.344  1.00 91.81           O  
ATOM   1861  CG  PRO A 235      27.266 -15.820  -6.812  1.00 91.81           C  
ATOM   1862  CD  PRO A 235      27.734 -14.547  -7.457  1.00 91.81           C  
ATOM   1863  N   LYS A 236      25.906 -17.078 -10.992  1.00 91.75           N  
ATOM   1864  CA  LYS A 236      24.922 -17.062 -12.055  1.00 91.75           C  
ATOM   1865  C   LYS A 236      23.500 -17.188 -11.500  1.00 91.75           C  
ATOM   1866  CB  LYS A 236      25.188 -18.188 -13.062  1.00 91.75           C  
ATOM   1867  O   LYS A 236      23.250 -18.047 -10.648  1.00 91.75           O  
ATOM   1868  CG  LYS A 236      26.438 -17.969 -13.906  1.00 91.75           C  
ATOM   1869  CD  LYS A 236      26.594 -19.047 -14.969  1.00 91.75           C  
ATOM   1870  CE  LYS A 236      27.828 -18.828 -15.820  1.00 91.75           C  
ATOM   1871  NZ  LYS A 236      27.984 -19.891 -16.859  1.00 91.75           N  
ATOM   1872  N   VAL A 237      22.750 -16.328 -11.891  1.00 89.62           N  
ATOM   1873  CA  VAL A 237      21.328 -16.344 -11.617  1.00 89.62           C  
ATOM   1874  C   VAL A 237      20.547 -16.391 -12.922  1.00 89.62           C  
ATOM   1875  CB  VAL A 237      20.891 -15.125 -10.781  1.00 89.62           C  
ATOM   1876  O   VAL A 237      20.719 -15.539 -13.789  1.00 89.62           O  
ATOM   1877  CG1 VAL A 237      19.391 -15.180 -10.484  1.00 89.62           C  
ATOM   1878  CG2 VAL A 237      21.688 -15.047  -9.484  1.00 89.62           C  
ATOM   1879  N   ARG A 238      19.781 -17.500 -13.117  1.00 88.88           N  
ATOM   1880  CA  ARG A 238      19.047 -17.719 -14.359  1.00 88.88           C  
ATOM   1881  C   ARG A 238      20.000 -17.703 -15.555  1.00 88.88           C  
ATOM   1882  CB  ARG A 238      17.969 -16.656 -14.531  1.00 88.88           C  
ATOM   1883  O   ARG A 238      19.672 -17.125 -16.594  1.00 88.88           O  
ATOM   1884  CG  ARG A 238      16.859 -16.734 -13.500  1.00 88.88           C  
ATOM   1885  CD  ARG A 238      15.742 -15.734 -13.781  1.00 88.88           C  
ATOM   1886  NE  ARG A 238      15.906 -14.516 -13.000  1.00 88.88           N  
ATOM   1887  NH1 ARG A 238      13.719 -13.812 -13.250  1.00 88.88           N  
ATOM   1888  NH2 ARG A 238      15.203 -12.555 -12.031  1.00 88.88           N  
ATOM   1889  CZ  ARG A 238      14.945 -13.633 -12.758  1.00 88.88           C  
ATOM   1890  N   ASP A 239      21.234 -18.203 -15.328  1.00 89.12           N  
ATOM   1891  CA  ASP A 239      22.281 -18.438 -16.312  1.00 89.12           C  
ATOM   1892  C   ASP A 239      22.922 -17.125 -16.750  1.00 89.12           C  
ATOM   1893  CB  ASP A 239      21.719 -19.188 -17.531  1.00 89.12           C  
ATOM   1894  O   ASP A 239      23.453 -17.031 -17.859  1.00 89.12           O  
ATOM   1895  CG  ASP A 239      21.328 -20.609 -17.219  1.00 89.12           C  
ATOM   1896  OD1 ASP A 239      21.984 -21.266 -16.375  1.00 89.12           O  
ATOM   1897  OD2 ASP A 239      20.344 -21.094 -17.828  1.00 89.12           O  
ATOM   1898  N   GLN A 240      22.703 -16.078 -15.906  1.00 92.19           N  
ATOM   1899  CA  GLN A 240      23.328 -14.789 -16.172  1.00 92.19           C  
ATOM   1900  C   GLN A 240      24.359 -14.445 -15.109  1.00 92.19           C  
ATOM   1901  CB  GLN A 240      22.266 -13.688 -16.250  1.00 92.19           C  
ATOM   1902  O   GLN A 240      24.078 -14.484 -13.914  1.00 92.19           O  
ATOM   1903  CG  GLN A 240      21.266 -13.859 -17.391  1.00 92.19           C  
ATOM   1904  CD  GLN A 240      21.922 -13.758 -18.750  1.00 92.19           C  
ATOM   1905  NE2 GLN A 240      21.422 -14.539 -19.703  1.00 92.19           N  
ATOM   1906  OE1 GLN A 240      22.875 -12.984 -18.953  1.00 92.19           O  
ATOM   1907  N   ALA A 241      25.516 -14.102 -15.578  1.00 92.69           N  
ATOM   1908  CA  ALA A 241      26.594 -13.727 -14.672  1.00 92.69           C  
ATOM   1909  C   ALA A 241      26.625 -12.211 -14.453  1.00 92.69           C  
ATOM   1910  CB  ALA A 241      27.938 -14.211 -15.211  1.00 92.69           C  
ATOM   1911  O   ALA A 241      27.188 -11.734 -13.461  1.00 92.69           O  
ATOM   1912  N   GLY A 242      26.000 -11.461 -15.320  1.00 93.81           N  
ATOM   1913  CA  GLY A 242      25.859 -10.016 -15.188  1.00 93.81           C  
ATOM   1914  C   GLY A 242      24.656  -9.617 -14.359  1.00 93.81           C  
ATOM   1915  O   GLY A 242      23.797 -10.445 -14.062  1.00 93.81           O  
ATOM   1916  N   ARG A 243      24.672  -8.273 -13.945  1.00 95.38           N  
ATOM   1917  CA  ARG A 243      23.516  -7.703 -13.242  1.00 95.38           C  
ATOM   1918  C   ARG A 243      23.016  -6.445 -13.953  1.00 95.38           C  
ATOM   1919  CB  ARG A 243      23.875  -7.375 -11.797  1.00 95.38           C  
ATOM   1920  O   ARG A 243      23.781  -5.762 -14.633  1.00 95.38           O  
ATOM   1921  CG  ARG A 243      24.297  -8.586 -10.977  1.00 95.38           C  
ATOM   1922  CD  ARG A 243      23.125  -9.531 -10.727  1.00 95.38           C  
ATOM   1923  NE  ARG A 243      23.500 -10.641  -9.859  1.00 95.38           N  
ATOM   1924  NH1 ARG A 243      24.344 -11.953 -11.562  1.00 95.38           N  
ATOM   1925  NH2 ARG A 243      24.375 -12.719  -9.398  1.00 95.38           N  
ATOM   1926  CZ  ARG A 243      24.078 -11.766 -10.273  1.00 95.38           C  
ATOM   1927  N   MET A 244      21.641  -6.234 -13.719  1.00 95.69           N  
ATOM   1928  CA  MET A 244      21.047  -4.996 -14.219  1.00 95.69           C  
ATOM   1929  C   MET A 244      20.328  -4.254 -13.102  1.00 95.69           C  
ATOM   1930  CB  MET A 244      20.094  -5.281 -15.367  1.00 95.69           C  
ATOM   1931  O   MET A 244      19.516  -4.844 -12.375  1.00 95.69           O  
ATOM   1932  CG  MET A 244      20.781  -5.539 -16.703  1.00 95.69           C  
ATOM   1933  SD  MET A 244      19.594  -5.805 -18.078  1.00 95.69           S  
ATOM   1934  CE  MET A 244      20.547  -5.141 -19.453  1.00 95.69           C  
ATOM   1935  N   ASN A 245      20.703  -3.010 -12.992  1.00 96.56           N  
ATOM   1936  CA  ASN A 245      19.953  -2.148 -12.086  1.00 96.56           C  
ATOM   1937  C   ASN A 245      18.891  -1.334 -12.836  1.00 96.56           C  
ATOM   1938  CB  ASN A 245      20.891  -1.221 -11.312  1.00 96.56           C  
ATOM   1939  O   ASN A 245      19.203  -0.679 -13.828  1.00 96.56           O  
ATOM   1940  CG  ASN A 245      21.750  -1.964 -10.312  1.00 96.56           C  
ATOM   1941  ND2 ASN A 245      22.828  -1.324  -9.867  1.00 96.56           N  
ATOM   1942  OD1 ASN A 245      21.453  -3.104  -9.945  1.00 96.56           O  
ATOM   1943  N   TYR A 246      17.688  -1.361 -12.367  1.00 97.19           N  
ATOM   1944  CA  TYR A 246      16.562  -0.699 -13.016  1.00 97.19           C  
ATOM   1945  C   TYR A 246      16.188   0.590 -12.289  1.00 97.19           C  
ATOM   1946  CB  TYR A 246      15.344  -1.632 -13.070  1.00 97.19           C  
ATOM   1947  O   TYR A 246      16.125   0.618 -11.055  1.00 97.19           O  
ATOM   1948  CG  TYR A 246      15.641  -2.982 -13.672  1.00 97.19           C  
ATOM   1949  CD1 TYR A 246      15.578  -3.184 -15.047  1.00 97.19           C  
ATOM   1950  CD2 TYR A 246      15.984  -4.062 -12.867  1.00 97.19           C  
ATOM   1951  CE1 TYR A 246      15.844  -4.426 -15.609  1.00 97.19           C  
ATOM   1952  CE2 TYR A 246      16.266  -5.312 -13.414  1.00 97.19           C  
ATOM   1953  OH  TYR A 246      16.453  -6.719 -15.328  1.00 97.19           O  
ATOM   1954  CZ  TYR A 246      16.188  -5.484 -14.781  1.00 97.19           C  
ATOM   1955  N   TYR A 247      15.906   1.584 -13.148  1.00 96.19           N  
ATOM   1956  CA  TYR A 247      15.594   2.906 -12.617  1.00 96.19           C  
ATOM   1957  C   TYR A 247      14.312   3.457 -13.242  1.00 96.19           C  
ATOM   1958  CB  TYR A 247      16.750   3.873 -12.867  1.00 96.19           C  
ATOM   1959  O   TYR A 247      13.875   2.986 -14.297  1.00 96.19           O  
ATOM   1960  CG  TYR A 247      18.047   3.449 -12.219  1.00 96.19           C  
ATOM   1961  CD1 TYR A 247      18.406   3.928 -10.961  1.00 96.19           C  
ATOM   1962  CD2 TYR A 247      18.922   2.570 -12.859  1.00 96.19           C  
ATOM   1963  CE1 TYR A 247      19.594   3.539 -10.352  1.00 96.19           C  
ATOM   1964  CE2 TYR A 247      20.109   2.176 -12.266  1.00 96.19           C  
ATOM   1965  OH  TYR A 247      21.625   2.279 -10.422  1.00 96.19           O  
ATOM   1966  CZ  TYR A 247      20.438   2.666 -11.016  1.00 96.19           C  
ATOM   1967  N   TRP A 248      13.750   4.473 -12.578  1.00 95.12           N  
ATOM   1968  CA  TRP A 248      12.586   5.172 -13.117  1.00 95.12           C  
ATOM   1969  C   TRP A 248      12.680   6.672 -12.859  1.00 95.12           C  
ATOM   1970  CB  TRP A 248      11.297   4.617 -12.500  1.00 95.12           C  
ATOM   1971  O   TRP A 248      13.336   7.102 -11.906  1.00 95.12           O  
ATOM   1972  CG  TRP A 248      11.203   4.789 -11.016  1.00 95.12           C  
ATOM   1973  CD1 TRP A 248      11.664   3.930 -10.055  1.00 95.12           C  
ATOM   1974  CD2 TRP A 248      10.617   5.891 -10.320  1.00 95.12           C  
ATOM   1975  CE2 TRP A 248      10.750   5.633  -8.938  1.00 95.12           C  
ATOM   1976  CE3 TRP A 248       9.984   7.074 -10.727  1.00 95.12           C  
ATOM   1977  NE1 TRP A 248      11.398   4.430  -8.805  1.00 95.12           N  
ATOM   1978  CH2 TRP A 248       9.664   7.660  -8.391  1.00 95.12           C  
ATOM   1979  CZ2 TRP A 248      10.281   6.512  -7.961  1.00 95.12           C  
ATOM   1980  CZ3 TRP A 248       9.516   7.949  -9.758  1.00 95.12           C  
ATOM   1981  N   THR A 249      12.125   7.406 -13.773  1.00 94.38           N  
ATOM   1982  CA  THR A 249      12.094   8.859 -13.625  1.00 94.38           C  
ATOM   1983  C   THR A 249      10.734   9.406 -14.039  1.00 94.38           C  
ATOM   1984  CB  THR A 249      13.203   9.531 -14.453  1.00 94.38           C  
ATOM   1985  O   THR A 249      10.188   9.023 -15.070  1.00 94.38           O  
ATOM   1986  CG2 THR A 249      13.227  11.039 -14.203  1.00 94.38           C  
ATOM   1987  OG1 THR A 249      14.469   8.977 -14.078  1.00 94.38           O  
ATOM   1988  N   LEU A 250      10.156  10.250 -13.156  1.00 94.25           N  
ATOM   1989  CA  LEU A 250       8.938  10.969 -13.516  1.00 94.25           C  
ATOM   1990  C   LEU A 250       9.266  12.312 -14.164  1.00 94.25           C  
ATOM   1991  CB  LEU A 250       8.062  11.195 -12.281  1.00 94.25           C  
ATOM   1992  O   LEU A 250       9.953  13.148 -13.562  1.00 94.25           O  
ATOM   1993  CG  LEU A 250       7.391   9.953 -11.695  1.00 94.25           C  
ATOM   1994  CD1 LEU A 250       6.711  10.289 -10.367  1.00 94.25           C  
ATOM   1995  CD2 LEU A 250       6.387   9.367 -12.680  1.00 94.25           C  
ATOM   1996  N   VAL A 251       8.844  12.523 -15.398  1.00 94.88           N  
ATOM   1997  CA  VAL A 251       9.133  13.734 -16.156  1.00 94.88           C  
ATOM   1998  C   VAL A 251       7.891  14.625 -16.188  1.00 94.88           C  
ATOM   1999  CB  VAL A 251       9.609  13.414 -17.594  1.00 94.88           C  
ATOM   2000  O   VAL A 251       6.855  14.234 -16.734  1.00 94.88           O  
ATOM   2001  CG1 VAL A 251      10.008  14.695 -18.312  1.00 94.88           C  
ATOM   2002  CG2 VAL A 251      10.766  12.422 -17.562  1.00 94.88           C  
ATOM   2003  N   GLU A 252       7.969  15.781 -15.625  1.00 94.50           N  
ATOM   2004  CA  GLU A 252       6.852  16.719 -15.578  1.00 94.50           C  
ATOM   2005  C   GLU A 252       6.582  17.328 -16.953  1.00 94.50           C  
ATOM   2006  CB  GLU A 252       7.125  17.844 -14.562  1.00 94.50           C  
ATOM   2007  O   GLU A 252       7.477  17.375 -17.797  1.00 94.50           O  
ATOM   2008  CG  GLU A 252       7.195  17.359 -13.125  1.00 94.50           C  
ATOM   2009  CD  GLU A 252       7.445  18.469 -12.125  1.00 94.50           C  
ATOM   2010  OE1 GLU A 252       7.309  18.234 -10.906  1.00 94.50           O  
ATOM   2011  OE2 GLU A 252       7.777  19.594 -12.570  1.00 94.50           O  
ATOM   2012  N   PRO A 253       5.305  17.812 -17.047  1.00 94.44           N  
ATOM   2013  CA  PRO A 253       4.977  18.453 -18.312  1.00 94.44           C  
ATOM   2014  C   PRO A 253       5.895  19.625 -18.625  1.00 94.44           C  
ATOM   2015  CB  PRO A 253       3.535  18.938 -18.094  1.00 94.44           C  
ATOM   2016  O   PRO A 253       6.117  20.500 -17.781  1.00 94.44           O  
ATOM   2017  CG  PRO A 253       2.982  18.016 -17.047  1.00 94.44           C  
ATOM   2018  CD  PRO A 253       4.086  17.672 -16.094  1.00 94.44           C  
ATOM   2019  N   GLY A 254       6.574  19.641 -19.844  1.00 93.62           N  
ATOM   2020  CA  GLY A 254       7.449  20.719 -20.250  1.00 93.62           C  
ATOM   2021  C   GLY A 254       8.898  20.484 -19.875  1.00 93.62           C  
ATOM   2022  O   GLY A 254       9.773  21.266 -20.266  1.00 93.62           O  
ATOM   2023  N   ASP A 255       9.148  19.422 -19.078  1.00 94.94           N  
ATOM   2024  CA  ASP A 255      10.500  19.078 -18.656  1.00 94.94           C  
ATOM   2025  C   ASP A 255      11.133  18.078 -19.625  1.00 94.94           C  
ATOM   2026  CB  ASP A 255      10.492  18.500 -17.234  1.00 94.94           C  
ATOM   2027  O   ASP A 255      10.430  17.453 -20.422  1.00 94.94           O  
ATOM   2028  CG  ASP A 255      11.844  18.609 -16.547  1.00 94.94           C  
ATOM   2029  OD1 ASP A 255      12.773  19.219 -17.109  1.00 94.94           O  
ATOM   2030  OD2 ASP A 255      11.984  18.062 -15.438  1.00 94.94           O  
ATOM   2031  N   LYS A 256      12.461  17.875 -19.531  1.00 94.81           N  
ATOM   2032  CA  LYS A 256      13.172  16.984 -20.438  1.00 94.81           C  
ATOM   2033  C   LYS A 256      14.055  16.000 -19.688  1.00 94.81           C  
ATOM   2034  CB  LYS A 256      14.023  17.797 -21.422  1.00 94.81           C  
ATOM   2035  O   LYS A 256      14.555  16.328 -18.594  1.00 94.81           O  
ATOM   2036  CG  LYS A 256      14.914  16.953 -22.312  1.00 94.81           C  
ATOM   2037  CD  LYS A 256      15.773  17.812 -23.234  1.00 94.81           C  
ATOM   2038  CE  LYS A 256      17.141  18.078 -22.641  1.00 94.81           C  
ATOM   2039  NZ  LYS A 256      17.938  19.016 -23.469  1.00 94.81           N  
ATOM   2040  N   ILE A 257      14.195  14.812 -20.156  1.00 95.56           N  
ATOM   2041  CA  ILE A 257      15.133  13.820 -19.641  1.00 95.56           C  
ATOM   2042  C   ILE A 257      16.188  13.516 -20.688  1.00 95.56           C  
ATOM   2043  CB  ILE A 257      14.414  12.523 -19.219  1.00 95.56           C  
ATOM   2044  O   ILE A 257      15.875  13.328 -21.875  1.00 95.56           O  
ATOM   2045  CG1 ILE A 257      15.398  11.547 -18.562  1.00 95.56           C  
ATOM   2046  CG2 ILE A 257      13.711  11.883 -20.406  1.00 95.56           C  
ATOM   2047  CD1 ILE A 257      14.742  10.367 -17.875  1.00 95.56           C  
ATOM   2048  N   THR A 258      17.469  13.531 -20.203  1.00 96.50           N  
ATOM   2049  CA  THR A 258      18.578  13.359 -21.125  1.00 96.50           C  
ATOM   2050  C   THR A 258      19.422  12.141 -20.750  1.00 96.50           C  
ATOM   2051  CB  THR A 258      19.484  14.609 -21.156  1.00 96.50           C  
ATOM   2052  O   THR A 258      19.688  11.914 -19.562  1.00 96.50           O  
ATOM   2053  CG2 THR A 258      20.594  14.461 -22.188  1.00 96.50           C  
ATOM   2054  OG1 THR A 258      18.688  15.758 -21.484  1.00 96.50           O  
ATOM   2055  N   PHE A 259      19.781  11.375 -21.750  1.00 96.44           N  
ATOM   2056  CA  PHE A 259      20.641  10.211 -21.562  1.00 96.44           C  
ATOM   2057  C   PHE A 259      21.969  10.391 -22.281  1.00 96.44           C  
ATOM   2058  CB  PHE A 259      19.953   8.938 -22.047  1.00 96.44           C  
ATOM   2059  O   PHE A 259      22.000  10.711 -23.469  1.00 96.44           O  
ATOM   2060  CG  PHE A 259      18.656   8.633 -21.328  1.00 96.44           C  
ATOM   2061  CD1 PHE A 259      18.672   7.898 -20.141  1.00 96.44           C  
ATOM   2062  CD2 PHE A 259      17.453   9.086 -21.812  1.00 96.44           C  
ATOM   2063  CE1 PHE A 259      17.484   7.617 -19.469  1.00 96.44           C  
ATOM   2064  CE2 PHE A 259      16.250   8.812 -21.156  1.00 96.44           C  
ATOM   2065  CZ  PHE A 259      16.281   8.078 -19.984  1.00 96.44           C  
ATOM   2066  N   GLU A 260      23.016  10.242 -21.594  1.00 96.31           N  
ATOM   2067  CA  GLU A 260      24.375  10.227 -22.141  1.00 96.31           C  
ATOM   2068  C   GLU A 260      25.141   9.000 -21.656  1.00 96.31           C  
ATOM   2069  CB  GLU A 260      25.125  11.500 -21.750  1.00 96.31           C  
ATOM   2070  O   GLU A 260      25.250   8.758 -20.453  1.00 96.31           O  
ATOM   2071  CG  GLU A 260      26.516  11.609 -22.344  1.00 96.31           C  
ATOM   2072  CD  GLU A 260      27.266  12.859 -21.906  1.00 96.31           C  
ATOM   2073  OE1 GLU A 260      28.500  12.789 -21.719  1.00 96.31           O  
ATOM   2074  OE2 GLU A 260      26.609  13.906 -21.734  1.00 96.31           O  
ATOM   2075  N   ALA A 261      25.672   8.250 -22.656  1.00 96.44           N  
ATOM   2076  CA  ALA A 261      26.328   7.016 -22.234  1.00 96.44           C  
ATOM   2077  C   ALA A 261      27.391   6.574 -23.234  1.00 96.44           C  
ATOM   2078  CB  ALA A 261      25.297   5.910 -22.031  1.00 96.44           C  
ATOM   2079  O   ALA A 261      27.203   6.746 -24.453  1.00 96.44           O  
ATOM   2080  N   THR A 262      28.484   6.051 -22.750  1.00 95.00           N  
ATOM   2081  CA  THR A 262      29.531   5.480 -23.578  1.00 95.00           C  
ATOM   2082  C   THR A 262      29.500   3.957 -23.531  1.00 95.00           C  
ATOM   2083  CB  THR A 262      30.922   5.980 -23.141  1.00 95.00           C  
ATOM   2084  O   THR A 262      30.344   3.291 -24.125  1.00 95.00           O  
ATOM   2085  CG2 THR A 262      31.047   7.492 -23.328  1.00 95.00           C  
ATOM   2086  OG1 THR A 262      31.125   5.660 -21.766  1.00 95.00           O  
ATOM   2087  N   GLY A 263      28.375   3.389 -22.797  1.00 94.25           N  
ATOM   2088  CA  GLY A 263      28.094   1.963 -22.719  1.00 94.25           C  
ATOM   2089  C   GLY A 263      27.250   1.593 -21.516  1.00 94.25           C  
ATOM   2090  O   GLY A 263      26.953   2.439 -20.672  1.00 94.25           O  
ATOM   2091  N   ASN A 264      26.609   0.448 -21.422  1.00 95.56           N  
ATOM   2092  CA  ASN A 264      25.969  -0.200 -20.281  1.00 95.56           C  
ATOM   2093  C   ASN A 264      24.578   0.371 -20.031  1.00 95.56           C  
ATOM   2094  CB  ASN A 264      26.844  -0.069 -19.031  1.00 95.56           C  
ATOM   2095  O   ASN A 264      23.906  -0.019 -19.062  1.00 95.56           O  
ATOM   2096  CG  ASN A 264      28.156  -0.801 -19.156  1.00 95.56           C  
ATOM   2097  ND2 ASN A 264      28.203  -2.031 -18.656  1.00 95.56           N  
ATOM   2098  OD1 ASN A 264      29.141  -0.264 -19.703  1.00 95.56           O  
ATOM   2099  N   LEU A 265      24.109   1.372 -20.906  1.00 95.69           N  
ATOM   2100  CA  LEU A 265      22.766   1.936 -20.734  1.00 95.69           C  
ATOM   2101  C   LEU A 265      21.719   1.064 -21.422  1.00 95.69           C  
ATOM   2102  CB  LEU A 265      22.719   3.357 -21.297  1.00 95.69           C  
ATOM   2103  O   LEU A 265      21.891   0.694 -22.594  1.00 95.69           O  
ATOM   2104  CG  LEU A 265      21.359   4.051 -21.266  1.00 95.69           C  
ATOM   2105  CD1 LEU A 265      20.922   4.289 -19.812  1.00 95.69           C  
ATOM   2106  CD2 LEU A 265      21.391   5.363 -22.031  1.00 95.69           C  
ATOM   2107  N   VAL A 266      20.750   0.593 -20.734  1.00 96.62           N  
ATOM   2108  CA  VAL A 266      19.516   0.047 -21.281  1.00 96.62           C  
ATOM   2109  C   VAL A 266      18.469   1.155 -21.406  1.00 96.62           C  
ATOM   2110  CB  VAL A 266      18.969  -1.104 -20.406  1.00 96.62           C  
ATOM   2111  O   VAL A 266      18.016   1.704 -20.406  1.00 96.62           O  
ATOM   2112  CG1 VAL A 266      17.688  -1.667 -21.000  1.00 96.62           C  
ATOM   2113  CG2 VAL A 266      20.016  -2.203 -20.250  1.00 96.62           C  
ATOM   2114  N   VAL A 267      18.156   1.474 -22.672  1.00 95.88           N  
ATOM   2115  CA  VAL A 267      17.391   2.686 -22.969  1.00 95.88           C  
ATOM   2116  C   VAL A 267      15.898   2.367 -22.984  1.00 95.88           C  
ATOM   2117  CB  VAL A 267      17.828   3.316 -24.312  1.00 95.88           C  
ATOM   2118  O   VAL A 267      15.508   1.224 -23.234  1.00 95.88           O  
ATOM   2119  CG1 VAL A 267      19.266   3.828 -24.219  1.00 95.88           C  
ATOM   2120  CG2 VAL A 267      17.672   2.305 -25.438  1.00 95.88           C  
ATOM   2121  N   PRO A 268      15.133   3.420 -22.734  1.00 96.19           N  
ATOM   2122  CA  PRO A 268      13.680   3.234 -22.812  1.00 96.19           C  
ATOM   2123  C   PRO A 268      13.172   3.150 -24.250  1.00 96.19           C  
ATOM   2124  CB  PRO A 268      13.133   4.480 -22.109  1.00 96.19           C  
ATOM   2125  O   PRO A 268      13.625   3.908 -25.109  1.00 96.19           O  
ATOM   2126  CG  PRO A 268      14.195   5.516 -22.281  1.00 96.19           C  
ATOM   2127  CD  PRO A 268      15.523   4.824 -22.359  1.00 96.19           C  
ATOM   2128  N   ARG A 269      12.289   2.195 -24.516  1.00 95.06           N  
ATOM   2129  CA  ARG A 269      11.570   2.145 -25.781  1.00 95.06           C  
ATOM   2130  C   ARG A 269      10.195   2.805 -25.656  1.00 95.06           C  
ATOM   2131  CB  ARG A 269      11.414   0.698 -26.250  1.00 95.06           C  
ATOM   2132  O   ARG A 269       9.812   3.611 -26.516  1.00 95.06           O  
ATOM   2133  CG  ARG A 269      10.664   0.557 -27.578  1.00 95.06           C  
ATOM   2134  CD  ARG A 269      10.602  -0.893 -28.031  1.00 95.06           C  
ATOM   2135  NE  ARG A 269       9.859  -1.029 -29.281  1.00 95.06           N  
ATOM   2136  NH1 ARG A 269      10.281  -3.289 -29.531  1.00 95.06           N  
ATOM   2137  NH2 ARG A 269       9.039  -2.176 -31.094  1.00 95.06           N  
ATOM   2138  CZ  ARG A 269       9.727  -2.164 -29.969  1.00 95.06           C  
ATOM   2139  N   TYR A 270       9.484   2.445 -24.594  1.00 95.06           N  
ATOM   2140  CA  TYR A 270       8.164   2.988 -24.281  1.00 95.06           C  
ATOM   2141  C   TYR A 270       8.188   3.789 -22.984  1.00 95.06           C  
ATOM   2142  CB  TYR A 270       7.129   1.865 -24.188  1.00 95.06           C  
ATOM   2143  O   TYR A 270       9.023   3.541 -22.125  1.00 95.06           O  
ATOM   2144  CG  TYR A 270       6.801   1.225 -25.516  1.00 95.06           C  
ATOM   2145  CD1 TYR A 270       5.746   1.696 -26.297  1.00 95.06           C  
ATOM   2146  CD2 TYR A 270       7.539   0.146 -25.984  1.00 95.06           C  
ATOM   2147  CE1 TYR A 270       5.438   1.107 -27.516  1.00 95.06           C  
ATOM   2148  CE2 TYR A 270       7.238  -0.450 -27.203  1.00 95.06           C  
ATOM   2149  OH  TYR A 270       5.891  -0.549 -29.172  1.00 95.06           O  
ATOM   2150  CZ  TYR A 270       6.191   0.037 -27.969  1.00 95.06           C  
ATOM   2151  N   ALA A 271       7.230   4.750 -22.906  1.00 95.44           N  
ATOM   2152  CA  ALA A 271       6.988   5.531 -21.703  1.00 95.44           C  
ATOM   2153  C   ALA A 271       5.500   5.590 -21.375  1.00 95.44           C  
ATOM   2154  CB  ALA A 271       7.551   6.941 -21.844  1.00 95.44           C  
ATOM   2155  O   ALA A 271       4.664   5.219 -22.188  1.00 95.44           O  
ATOM   2156  N   PHE A 272       5.203   6.059 -20.062  1.00 95.38           N  
ATOM   2157  CA  PHE A 272       3.812   5.996 -19.625  1.00 95.38           C  
ATOM   2158  C   PHE A 272       3.328   7.359 -19.156  1.00 95.38           C  
ATOM   2159  CB  PHE A 272       3.650   4.965 -18.500  1.00 95.38           C  
ATOM   2160  O   PHE A 272       3.881   7.930 -18.219  1.00 95.38           O  
ATOM   2161  CG  PHE A 272       4.188   3.602 -18.859  1.00 95.38           C  
ATOM   2162  CD1 PHE A 272       3.389   2.670 -19.516  1.00 95.38           C  
ATOM   2163  CD2 PHE A 272       5.488   3.250 -18.516  1.00 95.38           C  
ATOM   2164  CE1 PHE A 272       3.883   1.408 -19.828  1.00 95.38           C  
ATOM   2165  CE2 PHE A 272       5.988   1.990 -18.844  1.00 95.38           C  
ATOM   2166  CZ  PHE A 272       5.184   1.070 -19.484  1.00 95.38           C  
ATOM   2167  N   ALA A 273       2.354   7.875 -19.891  1.00 95.19           N  
ATOM   2168  CA  ALA A 273       1.697   9.102 -19.453  1.00 95.19           C  
ATOM   2169  C   ALA A 273       0.645   8.797 -18.391  1.00 95.19           C  
ATOM   2170  CB  ALA A 273       1.063   9.828 -20.625  1.00 95.19           C  
ATOM   2171  O   ALA A 273      -0.326   8.086 -18.656  1.00 95.19           O  
ATOM   2172  N   LEU A 274       0.812   9.414 -17.172  1.00 94.00           N  
ATOM   2173  CA  LEU A 274       0.044   8.992 -16.000  1.00 94.00           C  
ATOM   2174  C   LEU A 274      -1.128   9.938 -15.750  1.00 94.00           C  
ATOM   2175  CB  LEU A 274       0.940   8.945 -14.758  1.00 94.00           C  
ATOM   2176  O   LEU A 274      -0.979  11.164 -15.859  1.00 94.00           O  
ATOM   2177  CG  LEU A 274       2.246   8.156 -14.898  1.00 94.00           C  
ATOM   2178  CD1 LEU A 274       3.098   8.312 -13.648  1.00 94.00           C  
ATOM   2179  CD2 LEU A 274       1.957   6.684 -15.172  1.00 94.00           C  
ATOM   2180  N   LYS A 275      -2.240   9.336 -15.484  1.00 91.50           N  
ATOM   2181  CA  LYS A 275      -3.393  10.062 -14.961  1.00 91.50           C  
ATOM   2182  C   LYS A 275      -3.695   9.648 -13.523  1.00 91.50           C  
ATOM   2183  CB  LYS A 275      -4.621   9.828 -15.844  1.00 91.50           C  
ATOM   2184  O   LYS A 275      -3.979   8.477 -13.250  1.00 91.50           O  
ATOM   2185  CG  LYS A 275      -5.805  10.719 -15.500  1.00 91.50           C  
ATOM   2186  CD  LYS A 275      -6.957  10.508 -16.469  1.00 91.50           C  
ATOM   2187  CE  LYS A 275      -8.141  11.406 -16.141  1.00 91.50           C  
ATOM   2188  NZ  LYS A 275      -9.258  11.242 -17.125  1.00 91.50           N  
ATOM   2189  N   ARG A 276      -3.623  10.656 -12.641  1.00 87.06           N  
ATOM   2190  CA  ARG A 276      -3.795  10.359 -11.227  1.00 87.06           C  
ATOM   2191  C   ARG A 276      -5.242  10.578 -10.789  1.00 87.06           C  
ATOM   2192  CB  ARG A 276      -2.857  11.227 -10.375  1.00 87.06           C  
ATOM   2193  O   ARG A 276      -5.887  11.531 -11.227  1.00 87.06           O  
ATOM   2194  CG  ARG A 276      -1.382  10.945 -10.617  1.00 87.06           C  
ATOM   2195  CD  ARG A 276      -0.497  11.773  -9.688  1.00 87.06           C  
ATOM   2196  NE  ARG A 276       0.921  11.539  -9.953  1.00 87.06           N  
ATOM   2197  NH1 ARG A 276       1.083   9.695  -8.570  1.00 87.06           N  
ATOM   2198  NH2 ARG A 276       2.922  10.438  -9.719  1.00 87.06           N  
ATOM   2199  CZ  ARG A 276       1.639  10.555  -9.414  1.00 87.06           C  
ATOM   2200  N   ASN A 277      -5.805   9.625  -9.984  1.00 74.94           N  
ATOM   2201  CA  ASN A 277      -7.125   9.727  -9.367  1.00 74.94           C  
ATOM   2202  C   ASN A 277      -7.109   9.258  -7.918  1.00 74.94           C  
ATOM   2203  CB  ASN A 277      -8.148   8.922 -10.172  1.00 74.94           C  
ATOM   2204  O   ASN A 277      -6.406   8.305  -7.574  1.00 74.94           O  
ATOM   2205  CG  ASN A 277      -9.578   9.195  -9.742  1.00 74.94           C  
ATOM   2206  ND2 ASN A 277     -10.531   8.539 -10.383  1.00 74.94           N  
ATOM   2207  OD1 ASN A 277      -9.820  10.000  -8.836  1.00 74.94           O  
ATOM   2208  N   SER A 278      -7.641  10.133  -6.961  1.00 65.44           N  
ATOM   2209  CA  SER A 278      -7.684   9.984  -5.512  1.00 65.44           C  
ATOM   2210  C   SER A 278      -8.531   8.789  -5.102  1.00 65.44           C  
ATOM   2211  CB  SER A 278      -8.242  11.258  -4.863  1.00 65.44           C  
ATOM   2212  O   SER A 278      -8.516   8.375  -3.938  1.00 65.44           O  
ATOM   2213  OG  SER A 278      -9.531  11.555  -5.367  1.00 65.44           O  
ATOM   2214  N   GLY A 279      -8.359   7.574  -5.766  1.00 68.25           N  
ATOM   2215  CA  GLY A 279      -9.180   6.449  -5.352  1.00 68.25           C  
ATOM   2216  C   GLY A 279      -8.664   5.113  -5.844  1.00 68.25           C  
ATOM   2217  O   GLY A 279      -9.344   4.094  -5.719  1.00 68.25           O  
ATOM   2218  N   SER A 280      -7.387   5.137  -6.488  1.00 79.62           N  
ATOM   2219  CA  SER A 280      -6.750   3.896  -6.922  1.00 79.62           C  
ATOM   2220  C   SER A 280      -5.750   3.395  -5.887  1.00 79.62           C  
ATOM   2221  CB  SER A 280      -6.047   4.102  -8.266  1.00 79.62           C  
ATOM   2222  O   SER A 280      -5.375   4.133  -4.973  1.00 79.62           O  
ATOM   2223  OG  SER A 280      -5.523   2.875  -8.750  1.00 79.62           O  
ATOM   2224  N   GLY A 281      -5.434   2.207  -5.781  1.00 87.62           N  
ATOM   2225  CA  GLY A 281      -4.492   1.613  -4.848  1.00 87.62           C  
ATOM   2226  C   GLY A 281      -4.008   0.240  -5.273  1.00 87.62           C  
ATOM   2227  O   GLY A 281      -4.422  -0.272  -6.316  1.00 87.62           O  
ATOM   2228  N   ILE A 282      -3.053  -0.245  -4.555  1.00 89.81           N  
ATOM   2229  CA  ILE A 282      -2.504  -1.571  -4.820  1.00 89.81           C  
ATOM   2230  C   ILE A 282      -2.881  -2.521  -3.686  1.00 89.81           C  
ATOM   2231  CB  ILE A 282      -0.970  -1.524  -4.992  1.00 89.81           C  
ATOM   2232  O   ILE A 282      -2.689  -2.199  -2.510  1.00 89.81           O  
ATOM   2233  CG1 ILE A 282      -0.591  -0.584  -6.145  1.00 89.81           C  
ATOM   2234  CG2 ILE A 282      -0.410  -2.930  -5.230  1.00 89.81           C  
ATOM   2235  CD1 ILE A 282       0.898  -0.282  -6.230  1.00 89.81           C  
ATOM   2236  N   ILE A 283      -3.502  -3.691  -4.016  1.00 91.31           N  
ATOM   2237  CA  ILE A 283      -3.811  -4.688  -2.996  1.00 91.31           C  
ATOM   2238  C   ILE A 283      -3.098  -5.996  -3.322  1.00 91.31           C  
ATOM   2239  CB  ILE A 283      -5.332  -4.922  -2.877  1.00 91.31           C  
ATOM   2240  O   ILE A 283      -2.949  -6.355  -4.492  1.00 91.31           O  
ATOM   2241  CG1 ILE A 283      -5.902  -5.430  -4.207  1.00 91.31           C  
ATOM   2242  CG2 ILE A 283      -6.043  -3.639  -2.436  1.00 91.31           C  
ATOM   2243  CD1 ILE A 283      -7.359  -5.859  -4.133  1.00 91.31           C  
ATOM   2244  N   ILE A 284      -2.654  -6.590  -2.320  1.00 91.25           N  
ATOM   2245  CA  ILE A 284      -2.102  -7.934  -2.449  1.00 91.25           C  
ATOM   2246  C   ILE A 284      -3.164  -8.969  -2.082  1.00 91.25           C  
ATOM   2247  CB  ILE A 284      -0.849  -8.117  -1.562  1.00 91.25           C  
ATOM   2248  O   ILE A 284      -3.605  -9.031  -0.932  1.00 91.25           O  
ATOM   2249  CG1 ILE A 284       0.225  -7.086  -1.937  1.00 91.25           C  
ATOM   2250  CG2 ILE A 284      -0.307  -9.539  -1.679  1.00 91.25           C  
ATOM   2251  CD1 ILE A 284       1.424  -7.074  -0.998  1.00 91.25           C  
ATOM   2252  N   SER A 285      -3.582  -9.703  -3.127  1.00 91.62           N  
ATOM   2253  CA  SER A 285      -4.668 -10.648  -2.887  1.00 91.62           C  
ATOM   2254  C   SER A 285      -4.613 -11.820  -3.865  1.00 91.62           C  
ATOM   2255  CB  SER A 285      -6.023  -9.945  -2.996  1.00 91.62           C  
ATOM   2256  O   SER A 285      -4.312 -11.633  -5.047  1.00 91.62           O  
ATOM   2257  OG  SER A 285      -7.082 -10.867  -2.783  1.00 91.62           O  
ATOM   2258  N   ASP A 286      -4.914 -13.000  -3.346  1.00 90.50           N  
ATOM   2259  CA  ASP A 286      -4.988 -14.188  -4.184  1.00 90.50           C  
ATOM   2260  C   ASP A 286      -6.430 -14.500  -4.574  1.00 90.50           C  
ATOM   2261  CB  ASP A 286      -4.367 -15.391  -3.465  1.00 90.50           C  
ATOM   2262  O   ASP A 286      -6.707 -15.539  -5.184  1.00 90.50           O  
ATOM   2263  CG  ASP A 286      -2.869 -15.258  -3.266  1.00 90.50           C  
ATOM   2264  OD1 ASP A 286      -2.172 -14.773  -4.188  1.00 90.50           O  
ATOM   2265  OD2 ASP A 286      -2.377 -15.633  -2.182  1.00 90.50           O  
ATOM   2266  N   THR A 287      -7.238 -13.648  -4.250  1.00 90.44           N  
ATOM   2267  CA  THR A 287      -8.664 -13.781  -4.527  1.00 90.44           C  
ATOM   2268  C   THR A 287      -8.953 -13.555  -6.004  1.00 90.44           C  
ATOM   2269  CB  THR A 287      -9.492 -12.805  -3.678  1.00 90.44           C  
ATOM   2270  O   THR A 287      -8.312 -12.719  -6.645  1.00 90.44           O  
ATOM   2271  CG2 THR A 287     -10.992 -13.039  -3.873  1.00 90.44           C  
ATOM   2272  OG1 THR A 287      -9.172 -12.984  -2.293  1.00 90.44           O  
ATOM   2273  N   SER A 288      -9.961 -14.227  -6.559  1.00 89.19           N  
ATOM   2274  CA  SER A 288     -10.289 -14.125  -7.977  1.00 89.19           C  
ATOM   2275  C   SER A 288     -11.188 -12.922  -8.250  1.00 89.19           C  
ATOM   2276  CB  SER A 288     -10.961 -15.398  -8.469  1.00 89.19           C  
ATOM   2277  O   SER A 288     -11.945 -12.500  -7.379  1.00 89.19           O  
ATOM   2278  OG  SER A 288     -12.156 -15.648  -7.742  1.00 89.19           O  
ATOM   2279  N   VAL A 289     -11.023 -12.367  -9.508  1.00 91.62           N  
ATOM   2280  CA  VAL A 289     -11.812 -11.219  -9.953  1.00 91.62           C  
ATOM   2281  C   VAL A 289     -13.172 -11.688 -10.469  1.00 91.62           C  
ATOM   2282  CB  VAL A 289     -11.078 -10.406 -11.039  1.00 91.62           C  
ATOM   2283  O   VAL A 289     -13.234 -12.609 -11.297  1.00 91.62           O  
ATOM   2284  CG1 VAL A 289     -11.922  -9.219 -11.492  1.00 91.62           C  
ATOM   2285  CG2 VAL A 289      -9.719  -9.938 -10.523  1.00 91.62           C  
ATOM   2286  N   HIS A 290     -14.281 -11.141  -9.977  1.00 92.62           N  
ATOM   2287  CA  HIS A 290     -15.641 -11.484 -10.391  1.00 92.62           C  
ATOM   2288  C   HIS A 290     -16.375 -10.266 -10.945  1.00 92.62           C  
ATOM   2289  CB  HIS A 290     -16.422 -12.086  -9.227  1.00 92.62           C  
ATOM   2290  O   HIS A 290     -15.945  -9.125 -10.719  1.00 92.62           O  
ATOM   2291  CG  HIS A 290     -15.891 -13.398  -8.750  1.00 92.62           C  
ATOM   2292  CD2 HIS A 290     -14.891 -13.688  -7.879  1.00 92.62           C  
ATOM   2293  ND1 HIS A 290     -16.391 -14.602  -9.188  1.00 92.62           N  
ATOM   2294  CE1 HIS A 290     -15.719 -15.586  -8.602  1.00 92.62           C  
ATOM   2295  NE2 HIS A 290     -14.805 -15.055  -7.805  1.00 92.62           N  
ATOM   2296  N   ASP A 291     -17.391 -10.555 -11.812  1.00 91.12           N  
ATOM   2297  CA  ASP A 291     -18.203  -9.500 -12.391  1.00 91.12           C  
ATOM   2298  C   ASP A 291     -19.188  -8.938 -11.367  1.00 91.12           C  
ATOM   2299  CB  ASP A 291     -18.953 -10.016 -13.617  1.00 91.12           C  
ATOM   2300  O   ASP A 291     -20.312  -9.438 -11.242  1.00 91.12           O  
ATOM   2301  CG  ASP A 291     -19.656  -8.922 -14.391  1.00 91.12           C  
ATOM   2302  OD1 ASP A 291     -19.359  -7.727 -14.164  1.00 91.12           O  
ATOM   2303  OD2 ASP A 291     -20.531  -9.250 -15.234  1.00 91.12           O  
ATOM   2304  N   CYS A 292     -18.750  -8.180 -10.438  1.00 93.19           N  
ATOM   2305  CA  CYS A 292     -19.531  -7.512  -9.391  1.00 93.19           C  
ATOM   2306  C   CYS A 292     -19.031  -6.090  -9.180  1.00 93.19           C  
ATOM   2307  CB  CYS A 292     -19.453  -8.297  -8.086  1.00 93.19           C  
ATOM   2308  O   CYS A 292     -17.906  -5.758  -9.539  1.00 93.19           O  
ATOM   2309  SG  CYS A 292     -17.781  -8.461  -7.434  1.00 93.19           S  
ATOM   2310  N   ASP A 293     -19.922  -5.234  -8.719  1.00 93.19           N  
ATOM   2311  CA  ASP A 293     -19.609  -3.830  -8.469  1.00 93.19           C  
ATOM   2312  C   ASP A 293     -19.688  -3.506  -6.980  1.00 93.19           C  
ATOM   2313  CB  ASP A 293     -20.562  -2.926  -9.250  1.00 93.19           C  
ATOM   2314  O   ASP A 293     -20.609  -3.936  -6.293  1.00 93.19           O  
ATOM   2315  CG  ASP A 293     -20.047  -1.507  -9.406  1.00 93.19           C  
ATOM   2316  OD1 ASP A 293     -18.891  -1.232  -9.008  1.00 93.19           O  
ATOM   2317  OD2 ASP A 293     -20.797  -0.653  -9.922  1.00 93.19           O  
ATOM   2318  N   THR A 294     -18.688  -2.672  -6.547  1.00 92.81           N  
ATOM   2319  CA  THR A 294     -18.656  -2.318  -5.133  1.00 92.81           C  
ATOM   2320  C   THR A 294     -18.078  -0.920  -4.934  1.00 92.81           C  
ATOM   2321  CB  THR A 294     -17.844  -3.336  -4.312  1.00 92.81           C  
ATOM   2322  O   THR A 294     -17.391  -0.397  -5.809  1.00 92.81           O  
ATOM   2323  CG2 THR A 294     -16.375  -3.291  -4.691  1.00 92.81           C  
ATOM   2324  OG1 THR A 294     -17.984  -3.033  -2.920  1.00 92.81           O  
ATOM   2325  N   ASN A 295     -18.391  -0.344  -3.787  1.00 91.31           N  
ATOM   2326  CA  ASN A 295     -17.844   0.959  -3.426  1.00 91.31           C  
ATOM   2327  C   ASN A 295     -16.688   0.826  -2.439  1.00 91.31           C  
ATOM   2328  CB  ASN A 295     -18.938   1.858  -2.844  1.00 91.31           C  
ATOM   2329  O   ASN A 295     -16.000   1.806  -2.146  1.00 91.31           O  
ATOM   2330  CG  ASN A 295     -19.969   2.268  -3.875  1.00 91.31           C  
ATOM   2331  ND2 ASN A 295     -21.219   2.408  -3.443  1.00 91.31           N  
ATOM   2332  OD1 ASN A 295     -19.656   2.453  -5.051  1.00 91.31           O  
ATOM   2333  N   CYS A 296     -16.562  -0.381  -1.931  1.00 92.56           N  
ATOM   2334  CA  CYS A 296     -15.516  -0.675  -0.959  1.00 92.56           C  
ATOM   2335  C   CYS A 296     -14.883  -2.035  -1.230  1.00 92.56           C  
ATOM   2336  CB  CYS A 296     -16.078  -0.637   0.462  1.00 92.56           C  
ATOM   2337  O   CYS A 296     -15.570  -3.059  -1.201  1.00 92.56           O  
ATOM   2338  SG  CYS A 296     -14.852  -1.006   1.737  1.00 92.56           S  
ATOM   2339  N   GLN A 297     -13.539  -1.971  -1.357  1.00 93.94           N  
ATOM   2340  CA  GLN A 297     -12.812  -3.191  -1.685  1.00 93.94           C  
ATOM   2341  C   GLN A 297     -11.656  -3.422  -0.712  1.00 93.94           C  
ATOM   2342  CB  GLN A 297     -12.281  -3.135  -3.119  1.00 93.94           C  
ATOM   2343  O   GLN A 297     -10.898  -2.498  -0.411  1.00 93.94           O  
ATOM   2344  CG  GLN A 297     -11.602  -4.418  -3.578  1.00 93.94           C  
ATOM   2345  CD  GLN A 297     -12.570  -5.578  -3.709  1.00 93.94           C  
ATOM   2346  NE2 GLN A 297     -12.203  -6.727  -3.154  1.00 93.94           N  
ATOM   2347  OE1 GLN A 297     -13.648  -5.445  -4.301  1.00 93.94           O  
ATOM   2348  N   THR A 298     -11.562  -4.727  -0.259  1.00 93.81           N  
ATOM   2349  CA  THR A 298     -10.430  -5.172   0.553  1.00 93.81           C  
ATOM   2350  C   THR A 298      -9.734  -6.363  -0.096  1.00 93.81           C  
ATOM   2351  CB  THR A 298     -10.883  -5.547   1.977  1.00 93.81           C  
ATOM   2352  O   THR A 298     -10.266  -6.965  -1.033  1.00 93.81           O  
ATOM   2353  CG2 THR A 298     -11.789  -4.473   2.570  1.00 93.81           C  
ATOM   2354  OG1 THR A 298     -11.602  -6.785   1.933  1.00 93.81           O  
ATOM   2355  N   PRO A 299      -8.500  -6.605   0.434  1.00 92.44           N  
ATOM   2356  CA  PRO A 299      -7.812  -7.781  -0.115  1.00 92.44           C  
ATOM   2357  C   PRO A 299      -8.609  -9.070   0.077  1.00 92.44           C  
ATOM   2358  CB  PRO A 299      -6.504  -7.824   0.673  1.00 92.44           C  
ATOM   2359  O   PRO A 299      -8.453 -10.016  -0.695  1.00 92.44           O  
ATOM   2360  CG  PRO A 299      -6.230  -6.402   1.047  1.00 92.44           C  
ATOM   2361  CD  PRO A 299      -7.539  -5.738   1.361  1.00 92.44           C  
ATOM   2362  N   ASN A 300      -9.453  -9.102   1.090  1.00 92.88           N  
ATOM   2363  CA  ASN A 300     -10.219 -10.297   1.425  1.00 92.88           C  
ATOM   2364  C   ASN A 300     -11.555 -10.336   0.684  1.00 92.88           C  
ATOM   2365  CB  ASN A 300     -10.445 -10.383   2.936  1.00 92.88           C  
ATOM   2366  O   ASN A 300     -12.195 -11.383   0.610  1.00 92.88           O  
ATOM   2367  CG  ASN A 300      -9.172 -10.656   3.705  1.00 92.88           C  
ATOM   2368  ND2 ASN A 300      -9.312 -11.109   4.945  1.00 92.88           N  
ATOM   2369  OD1 ASN A 300      -8.070 -10.453   3.191  1.00 92.88           O  
ATOM   2370  N   GLY A 301     -11.977  -9.211   0.099  1.00 93.06           N  
ATOM   2371  CA  GLY A 301     -13.234  -9.148  -0.630  1.00 93.06           C  
ATOM   2372  C   GLY A 301     -13.984  -7.844  -0.425  1.00 93.06           C  
ATOM   2373  O   GLY A 301     -13.602  -7.031   0.420  1.00 93.06           O  
ATOM   2374  N   ALA A 302     -15.070  -7.668  -1.250  1.00 93.31           N  
ATOM   2375  CA  ALA A 302     -15.836  -6.426  -1.213  1.00 93.31           C  
ATOM   2376  C   ALA A 302     -16.750  -6.379   0.015  1.00 93.31           C  
ATOM   2377  CB  ALA A 302     -16.672  -6.277  -2.486  1.00 93.31           C  
ATOM   2378  O   ALA A 302     -17.250  -7.414   0.458  1.00 93.31           O  
ATOM   2379  N   ILE A 303     -16.859  -5.172   0.582  1.00 93.25           N  
ATOM   2380  CA  ILE A 303     -17.703  -4.926   1.745  1.00 93.25           C  
ATOM   2381  C   ILE A 303     -18.922  -4.098   1.335  1.00 93.25           C  
ATOM   2382  CB  ILE A 303     -16.922  -4.211   2.871  1.00 93.25           C  
ATOM   2383  O   ILE A 303     -18.781  -3.037   0.722  1.00 93.25           O  
ATOM   2384  CG1 ILE A 303     -15.703  -5.043   3.287  1.00 93.25           C  
ATOM   2385  CG2 ILE A 303     -17.828  -3.939   4.070  1.00 93.25           C  
ATOM   2386  CD1 ILE A 303     -14.750  -4.320   4.234  1.00 93.25           C  
ATOM   2387  N   ASN A 304     -20.047  -4.621   1.568  1.00 90.38           N  
ATOM   2388  CA  ASN A 304     -21.297  -3.895   1.374  1.00 90.38           C  
ATOM   2389  C   ASN A 304     -22.031  -3.684   2.693  1.00 90.38           C  
ATOM   2390  CB  ASN A 304     -22.203  -4.625   0.375  1.00 90.38           C  
ATOM   2391  O   ASN A 304     -22.719  -4.586   3.180  1.00 90.38           O  
ATOM   2392  CG  ASN A 304     -23.359  -3.773  -0.106  1.00 90.38           C  
ATOM   2393  ND2 ASN A 304     -24.188  -4.336  -0.971  1.00 90.38           N  
ATOM   2394  OD1 ASN A 304     -23.500  -2.615   0.297  1.00 90.38           O  
ATOM   2395  N   THR A 305     -21.719  -2.480   3.275  1.00 87.81           N  
ATOM   2396  CA  THR A 305     -22.328  -2.256   4.586  1.00 87.81           C  
ATOM   2397  C   THR A 305     -22.578  -0.770   4.816  1.00 87.81           C  
ATOM   2398  CB  THR A 305     -21.422  -2.803   5.711  1.00 87.81           C  
ATOM   2399  O   THR A 305     -21.938   0.081   4.191  1.00 87.81           O  
ATOM   2400  CG2 THR A 305     -20.078  -2.096   5.727  1.00 87.81           C  
ATOM   2401  OG1 THR A 305     -22.078  -2.600   6.973  1.00 87.81           O  
ATOM   2402  N   SER A 306     -23.578  -0.497   5.629  1.00 85.69           N  
ATOM   2403  CA  SER A 306     -23.859   0.879   6.031  1.00 85.69           C  
ATOM   2404  C   SER A 306     -23.234   1.195   7.387  1.00 85.69           C  
ATOM   2405  CB  SER A 306     -25.359   1.133   6.082  1.00 85.69           C  
ATOM   2406  O   SER A 306     -23.422   2.291   7.922  1.00 85.69           O  
ATOM   2407  OG  SER A 306     -25.984   0.275   7.023  1.00 85.69           O  
ATOM   2408  N   LEU A 307     -22.531   0.172   7.926  1.00 89.12           N  
ATOM   2409  CA  LEU A 307     -21.906   0.343   9.234  1.00 89.12           C  
ATOM   2410  C   LEU A 307     -20.656   1.215   9.125  1.00 89.12           C  
ATOM   2411  CB  LEU A 307     -21.547  -1.017   9.836  1.00 89.12           C  
ATOM   2412  O   LEU A 307     -20.000   1.231   8.086  1.00 89.12           O  
ATOM   2413  CG  LEU A 307     -22.719  -1.953  10.148  1.00 89.12           C  
ATOM   2414  CD1 LEU A 307     -22.203  -3.324  10.570  1.00 89.12           C  
ATOM   2415  CD2 LEU A 307     -23.609  -1.355  11.227  1.00 89.12           C  
ATOM   2416  N   PRO A 308     -20.344   1.858  10.164  1.00 83.69           N  
ATOM   2417  CA  PRO A 308     -19.281   2.859  10.156  1.00 83.69           C  
ATOM   2418  C   PRO A 308     -17.891   2.244  10.320  1.00 83.69           C  
ATOM   2419  CB  PRO A 308     -19.625   3.752  11.359  1.00 83.69           C  
ATOM   2420  O   PRO A 308     -16.891   2.848   9.922  1.00 83.69           O  
ATOM   2421  CG  PRO A 308     -20.422   2.877  12.266  1.00 83.69           C  
ATOM   2422  CD  PRO A 308     -21.219   1.916  11.430  1.00 83.69           C  
ATOM   2423  N   PHE A 309     -17.891   0.955  10.898  1.00 90.88           N  
ATOM   2424  CA  PHE A 309     -16.594   0.329  11.133  1.00 90.88           C  
ATOM   2425  C   PHE A 309     -16.547  -1.068  10.523  1.00 90.88           C  
ATOM   2426  CB  PHE A 309     -16.281   0.261  12.633  1.00 90.88           C  
ATOM   2427  O   PHE A 309     -17.594  -1.704  10.344  1.00 90.88           O  
ATOM   2428  CG  PHE A 309     -16.328   1.600  13.320  1.00 90.88           C  
ATOM   2429  CD1 PHE A 309     -15.320   2.533  13.102  1.00 90.88           C  
ATOM   2430  CD2 PHE A 309     -17.359   1.923  14.180  1.00 90.88           C  
ATOM   2431  CE1 PHE A 309     -15.344   3.773  13.734  1.00 90.88           C  
ATOM   2432  CE2 PHE A 309     -17.391   3.160  14.820  1.00 90.88           C  
ATOM   2433  CZ  PHE A 309     -16.391   4.082  14.594  1.00 90.88           C  
ATOM   2434  N   GLN A 310     -15.320  -1.521  10.203  1.00 93.12           N  
ATOM   2435  CA  GLN A 310     -15.078  -2.881   9.734  1.00 93.12           C  
ATOM   2436  C   GLN A 310     -13.828  -3.471  10.375  1.00 93.12           C  
ATOM   2437  CB  GLN A 310     -14.953  -2.908   8.211  1.00 93.12           C  
ATOM   2438  O   GLN A 310     -12.938  -2.732  10.805  1.00 93.12           O  
ATOM   2439  CG  GLN A 310     -13.727  -2.178   7.680  1.00 93.12           C  
ATOM   2440  CD  GLN A 310     -12.508  -3.072   7.590  1.00 93.12           C  
ATOM   2441  NE2 GLN A 310     -11.320  -2.465   7.555  1.00 93.12           N  
ATOM   2442  OE1 GLN A 310     -12.617  -4.301   7.551  1.00 93.12           O  
ATOM   2443  N   ASN A 311     -13.875  -4.809  10.539  1.00 92.44           N  
ATOM   2444  CA  ASN A 311     -12.727  -5.527  11.078  1.00 92.44           C  
ATOM   2445  C   ASN A 311     -12.211  -6.582  10.102  1.00 92.44           C  
ATOM   2446  CB  ASN A 311     -13.086  -6.180  12.422  1.00 92.44           C  
ATOM   2447  O   ASN A 311     -11.758  -7.648  10.523  1.00 92.44           O  
ATOM   2448  CG  ASN A 311     -11.922  -6.922  13.039  1.00 92.44           C  
ATOM   2449  ND2 ASN A 311     -12.055  -7.277  14.312  1.00 92.44           N  
ATOM   2450  OD1 ASN A 311     -10.906  -7.172  12.383  1.00 92.44           O  
ATOM   2451  N   ILE A 312     -12.312  -6.371   8.867  1.00 91.31           N  
ATOM   2452  CA  ILE A 312     -11.953  -7.305   7.801  1.00 91.31           C  
ATOM   2453  C   ILE A 312     -10.492  -7.105   7.414  1.00 91.31           C  
ATOM   2454  CB  ILE A 312     -12.867  -7.125   6.562  1.00 91.31           C  
ATOM   2455  O   ILE A 312      -9.703  -8.055   7.449  1.00 91.31           O  
ATOM   2456  CG1 ILE A 312     -14.328  -7.410   6.930  1.00 91.31           C  
ATOM   2457  CG2 ILE A 312     -12.398  -8.031   5.418  1.00 91.31           C  
ATOM   2458  CD1 ILE A 312     -15.328  -6.973   5.867  1.00 91.31           C  
ATOM   2459  N   HIS A 313     -10.109  -5.883   6.949  1.00 90.50           N  
ATOM   2460  CA  HIS A 313      -8.719  -5.609   6.598  1.00 90.50           C  
ATOM   2461  C   HIS A 313      -8.391  -4.129   6.754  1.00 90.50           C  
ATOM   2462  CB  HIS A 313      -8.422  -6.066   5.168  1.00 90.50           C  
ATOM   2463  O   HIS A 313      -9.211  -3.270   6.414  1.00 90.50           O  
ATOM   2464  CG  HIS A 313      -6.965  -6.199   4.867  1.00 90.50           C  
ATOM   2465  CD2 HIS A 313      -6.168  -7.293   4.805  1.00 90.50           C  
ATOM   2466  ND1 HIS A 313      -6.160  -5.117   4.590  1.00 90.50           N  
ATOM   2467  CE1 HIS A 313      -4.926  -5.539   4.367  1.00 90.50           C  
ATOM   2468  NE2 HIS A 313      -4.902  -6.855   4.492  1.00 90.50           N  
ATOM   2469  N   PRO A 314      -7.207  -3.807   7.238  1.00 87.19           N  
ATOM   2470  CA  PRO A 314      -6.809  -2.410   7.422  1.00 87.19           C  
ATOM   2471  C   PRO A 314      -6.590  -1.681   6.098  1.00 87.19           C  
ATOM   2472  CB  PRO A 314      -5.500  -2.518   8.211  1.00 87.19           C  
ATOM   2473  O   PRO A 314      -6.688  -0.452   6.043  1.00 87.19           O  
ATOM   2474  CG  PRO A 314      -5.027  -3.916   7.977  1.00 87.19           C  
ATOM   2475  CD  PRO A 314      -6.227  -4.789   7.734  1.00 87.19           C  
ATOM   2476  N   VAL A 315      -6.215  -2.436   5.043  1.00 87.12           N  
ATOM   2477  CA  VAL A 315      -6.020  -1.840   3.725  1.00 87.12           C  
ATOM   2478  C   VAL A 315      -7.324  -1.908   2.930  1.00 87.12           C  
ATOM   2479  CB  VAL A 315      -4.883  -2.541   2.947  1.00 87.12           C  
ATOM   2480  O   VAL A 315      -7.832  -2.996   2.650  1.00 87.12           O  
ATOM   2481  CG1 VAL A 315      -4.723  -1.927   1.558  1.00 87.12           C  
ATOM   2482  CG2 VAL A 315      -3.574  -2.455   3.727  1.00 87.12           C  
ATOM   2483  N   THR A 316      -7.871  -0.708   2.619  1.00 89.31           N  
ATOM   2484  CA  THR A 316      -9.133  -0.643   1.896  1.00 89.31           C  
ATOM   2485  C   THR A 316      -9.039   0.331   0.725  1.00 89.31           C  
ATOM   2486  CB  THR A 316     -10.289  -0.222   2.824  1.00 89.31           C  
ATOM   2487  O   THR A 316      -8.266   1.290   0.770  1.00 89.31           O  
ATOM   2488  CG2 THR A 316     -10.438  -1.194   3.988  1.00 89.31           C  
ATOM   2489  OG1 THR A 316     -10.023   1.088   3.342  1.00 89.31           O  
ATOM   2490  N   ILE A 317      -9.742   0.089  -0.370  1.00 88.38           N  
ATOM   2491  CA  ILE A 317      -9.797   0.968  -1.533  1.00 88.38           C  
ATOM   2492  C   ILE A 317     -11.250   1.356  -1.819  1.00 88.38           C  
ATOM   2493  CB  ILE A 317      -9.164   0.300  -2.775  1.00 88.38           C  
ATOM   2494  O   ILE A 317     -12.125   0.494  -1.896  1.00 88.38           O  
ATOM   2495  CG1 ILE A 317      -7.715  -0.092  -2.488  1.00 88.38           C  
ATOM   2496  CG2 ILE A 317      -9.258   1.228  -3.990  1.00 88.38           C  
ATOM   2497  CD1 ILE A 317      -7.066  -0.921  -3.592  1.00 88.38           C  
ATOM   2498  N   GLY A 318     -11.531   2.656  -1.948  1.00 87.25           N  
ATOM   2499  CA  GLY A 318     -12.883   3.139  -2.182  1.00 87.25           C  
ATOM   2500  C   GLY A 318     -13.547   3.684  -0.930  1.00 87.25           C  
ATOM   2501  O   GLY A 318     -12.867   4.105   0.007  1.00 87.25           O  
ATOM   2502  N   GLU A 319     -14.828   3.723  -0.898  1.00 88.50           N  
ATOM   2503  CA  GLU A 319     -15.602   4.195   0.244  1.00 88.50           C  
ATOM   2504  C   GLU A 319     -15.875   3.068   1.234  1.00 88.50           C  
ATOM   2505  CB  GLU A 319     -16.922   4.816  -0.222  1.00 88.50           C  
ATOM   2506  O   GLU A 319     -16.922   2.420   1.175  1.00 88.50           O  
ATOM   2507  CG  GLU A 319     -16.750   6.055  -1.088  1.00 88.50           C  
ATOM   2508  CD  GLU A 319     -18.078   6.668  -1.530  1.00 88.50           C  
ATOM   2509  OE1 GLU A 319     -18.062   7.738  -2.176  1.00 88.50           O  
ATOM   2510  OE2 GLU A 319     -19.125   6.066  -1.229  1.00 88.50           O  
ATOM   2511  N   CYS A 320     -14.859   2.775   2.123  1.00 90.25           N  
ATOM   2512  CA  CYS A 320     -14.953   1.655   3.053  1.00 90.25           C  
ATOM   2513  C   CYS A 320     -15.094   2.148   4.488  1.00 90.25           C  
ATOM   2514  CB  CYS A 320     -13.727   0.754   2.932  1.00 90.25           C  
ATOM   2515  O   CYS A 320     -14.562   3.197   4.844  1.00 90.25           O  
ATOM   2516  SG  CYS A 320     -13.477   0.080   1.274  1.00 90.25           S  
ATOM   2517  N   PRO A 321     -15.969   1.356   5.285  1.00 89.31           N  
ATOM   2518  CA  PRO A 321     -15.977   1.640   6.723  1.00 89.31           C  
ATOM   2519  C   PRO A 321     -14.586   1.557   7.344  1.00 89.31           C  
ATOM   2520  CB  PRO A 321     -16.891   0.556   7.293  1.00 89.31           C  
ATOM   2521  O   PRO A 321     -13.711   0.848   6.832  1.00 89.31           O  
ATOM   2522  CG  PRO A 321     -17.672   0.056   6.113  1.00 89.31           C  
ATOM   2523  CD  PRO A 321     -16.844   0.250   4.879  1.00 89.31           C  
ATOM   2524  N   LYS A 322     -14.344   2.252   8.406  1.00 86.25           N  
ATOM   2525  CA  LYS A 322     -13.016   2.346   9.000  1.00 86.25           C  
ATOM   2526  C   LYS A 322     -12.648   1.059   9.742  1.00 86.25           C  
ATOM   2527  CB  LYS A 322     -12.938   3.535   9.961  1.00 86.25           C  
ATOM   2528  O   LYS A 322     -13.492   0.467  10.414  1.00 86.25           O  
ATOM   2529  CG  LYS A 322     -13.023   4.891   9.273  1.00 86.25           C  
ATOM   2530  CD  LYS A 322     -11.805   5.152   8.406  1.00 86.25           C  
ATOM   2531  CE  LYS A 322     -11.859   6.531   7.758  1.00 86.25           C  
ATOM   2532  NZ  LYS A 322     -10.695   6.762   6.848  1.00 86.25           N  
ATOM   2533  N   TYR A 323     -11.438   0.788   9.594  1.00 88.88           N  
ATOM   2534  CA  TYR A 323     -10.945  -0.439  10.211  1.00 88.88           C  
ATOM   2535  C   TYR A 323     -10.734  -0.252  11.703  1.00 88.88           C  
ATOM   2536  CB  TYR A 323      -9.633  -0.884   9.547  1.00 88.88           C  
ATOM   2537  O   TYR A 323     -10.148   0.746  12.133  1.00 88.88           O  
ATOM   2538  CG  TYR A 323      -9.023  -2.111  10.180  1.00 88.88           C  
ATOM   2539  CD1 TYR A 323      -7.992  -2.000  11.109  1.00 88.88           C  
ATOM   2540  CD2 TYR A 323      -9.477  -3.385   9.844  1.00 88.88           C  
ATOM   2541  CE1 TYR A 323      -7.426  -3.129  11.688  1.00 88.88           C  
ATOM   2542  CE2 TYR A 323      -8.914  -4.520  10.422  1.00 88.88           C  
ATOM   2543  OH  TYR A 323      -7.332  -5.504  11.914  1.00 88.88           O  
ATOM   2544  CZ  TYR A 323      -7.891  -4.383  11.344  1.00 88.88           C  
ATOM   2545  N   VAL A 324     -11.203  -1.138  12.516  1.00 88.56           N  
ATOM   2546  CA  VAL A 324     -11.016  -1.190  13.961  1.00 88.56           C  
ATOM   2547  C   VAL A 324     -10.570  -2.594  14.375  1.00 88.56           C  
ATOM   2548  CB  VAL A 324     -12.305  -0.793  14.711  1.00 88.56           C  
ATOM   2549  O   VAL A 324     -11.211  -3.584  14.008  1.00 88.56           O  
ATOM   2550  CG1 VAL A 324     -12.094  -0.889  16.219  1.00 88.56           C  
ATOM   2551  CG2 VAL A 324     -12.734   0.617  14.320  1.00 88.56           C  
ATOM   2552  N   LYS A 325      -9.445  -2.605  15.008  1.00 87.00           N  
ATOM   2553  CA  LYS A 325      -8.883  -3.881  15.438  1.00 87.00           C  
ATOM   2554  C   LYS A 325      -9.602  -4.406  16.688  1.00 87.00           C  
ATOM   2555  CB  LYS A 325      -7.387  -3.740  15.719  1.00 87.00           C  
ATOM   2556  O   LYS A 325      -9.031  -4.418  17.781  1.00 87.00           O  
ATOM   2557  CG  LYS A 325      -6.656  -5.066  15.875  1.00 87.00           C  
ATOM   2558  CD  LYS A 325      -5.156  -4.863  16.047  1.00 87.00           C  
ATOM   2559  CE  LYS A 325      -4.414  -6.191  16.125  1.00 87.00           C  
ATOM   2560  NZ  LYS A 325      -2.945  -5.996  16.297  1.00 87.00           N  
ATOM   2561  N   SER A 326     -10.930  -4.566  16.625  1.00 85.94           N  
ATOM   2562  CA  SER A 326     -11.805  -5.086  17.672  1.00 85.94           C  
ATOM   2563  C   SER A 326     -12.742  -6.160  17.125  1.00 85.94           C  
ATOM   2564  CB  SER A 326     -12.625  -3.953  18.297  1.00 85.94           C  
ATOM   2565  O   SER A 326     -13.047  -6.180  15.930  1.00 85.94           O  
ATOM   2566  OG  SER A 326     -11.836  -3.223  19.219  1.00 85.94           O  
ATOM   2567  N   THR A 327     -13.047  -7.082  18.031  1.00 83.62           N  
ATOM   2568  CA  THR A 327     -13.906  -8.188  17.625  1.00 83.62           C  
ATOM   2569  C   THR A 327     -15.375  -7.809  17.750  1.00 83.62           C  
ATOM   2570  CB  THR A 327     -13.617  -9.453  18.453  1.00 83.62           C  
ATOM   2571  O   THR A 327     -16.219  -8.328  17.016  1.00 83.62           O  
ATOM   2572  CG2 THR A 327     -12.219  -9.984  18.188  1.00 83.62           C  
ATOM   2573  OG1 THR A 327     -13.734  -9.125  19.844  1.00 83.62           O  
ATOM   2574  N   LYS A 328     -15.570  -6.840  18.609  1.00 84.06           N  
ATOM   2575  CA  LYS A 328     -16.938  -6.375  18.828  1.00 84.06           C  
ATOM   2576  C   LYS A 328     -16.969  -4.914  19.266  1.00 84.06           C  
ATOM   2577  CB  LYS A 328     -17.641  -7.242  19.875  1.00 84.06           C  
ATOM   2578  O   LYS A 328     -16.125  -4.484  20.062  1.00 84.06           O  
ATOM   2579  CG  LYS A 328     -17.859  -8.688  19.438  1.00 84.06           C  
ATOM   2580  CD  LYS A 328     -18.594  -9.484  20.516  1.00 84.06           C  
ATOM   2581  CE  LYS A 328     -18.766 -10.945  20.094  1.00 84.06           C  
ATOM   2582  NZ  LYS A 328     -19.484 -11.727  21.141  1.00 84.06           N  
ATOM   2583  N   LEU A 329     -17.797  -4.168  18.641  1.00 86.81           N  
ATOM   2584  CA  LEU A 329     -18.078  -2.783  19.000  1.00 86.81           C  
ATOM   2585  C   LEU A 329     -19.578  -2.539  19.078  1.00 86.81           C  
ATOM   2586  CB  LEU A 329     -17.438  -1.821  18.000  1.00 86.81           C  
ATOM   2587  O   LEU A 329     -20.203  -2.189  18.078  1.00 86.81           O  
ATOM   2588  CG  LEU A 329     -17.234  -0.382  18.484  1.00 86.81           C  
ATOM   2589  CD1 LEU A 329     -16.203  -0.335  19.594  1.00 86.81           C  
ATOM   2590  CD2 LEU A 329     -16.828   0.512  17.312  1.00 86.81           C  
ATOM   2591  N   ARG A 330     -20.109  -2.758  20.312  1.00 87.69           N  
ATOM   2592  CA  ARG A 330     -21.562  -2.725  20.484  1.00 87.69           C  
ATOM   2593  C   ARG A 330     -22.016  -1.381  21.031  1.00 87.69           C  
ATOM   2594  CB  ARG A 330     -22.031  -3.857  21.391  1.00 87.69           C  
ATOM   2595  O   ARG A 330     -21.438  -0.871  22.000  1.00 87.69           O  
ATOM   2596  CG  ARG A 330     -21.938  -5.238  20.766  1.00 87.69           C  
ATOM   2597  CD  ARG A 330     -22.719  -6.273  21.562  1.00 87.69           C  
ATOM   2598  NE  ARG A 330     -22.812  -7.543  20.844  1.00 87.69           N  
ATOM   2599  NH1 ARG A 330     -24.453  -8.422  22.203  1.00 87.69           N  
ATOM   2600  NH2 ARG A 330     -23.641  -9.648  20.453  1.00 87.69           N  
ATOM   2601  CZ  ARG A 330     -23.641  -8.539  21.172  1.00 87.69           C  
ATOM   2602  N   MET A 331     -23.000  -0.924  20.453  1.00 82.00           N  
ATOM   2603  CA  MET A 331     -23.609   0.317  20.906  1.00 82.00           C  
ATOM   2604  C   MET A 331     -25.000   0.056  21.484  1.00 82.00           C  
ATOM   2605  CB  MET A 331     -23.703   1.330  19.766  1.00 82.00           C  
ATOM   2606  O   MET A 331     -25.812  -0.641  20.875  1.00 82.00           O  
ATOM   2607  CG  MET A 331     -24.234   2.688  20.188  1.00 82.00           C  
ATOM   2608  SD  MET A 331     -24.359   3.863  18.781  1.00 82.00           S  
ATOM   2609  CE  MET A 331     -22.625   4.328  18.594  1.00 82.00           C  
ATOM   2610  N   ALA A 332     -25.156   0.583  22.641  1.00 78.00           N  
ATOM   2611  CA  ALA A 332     -26.438   0.406  23.297  1.00 78.00           C  
ATOM   2612  C   ALA A 332     -27.531   1.249  22.641  1.00 78.00           C  
ATOM   2613  CB  ALA A 332     -26.328   0.763  24.781  1.00 78.00           C  
ATOM   2614  O   ALA A 332     -27.344   2.449  22.422  1.00 78.00           O  
ATOM   2615  N   THR A 333     -28.562   0.612  22.156  1.00 69.75           N  
ATOM   2616  CA  THR A 333     -29.703   1.311  21.594  1.00 69.75           C  
ATOM   2617  C   THR A 333     -30.922   1.195  22.500  1.00 69.75           C  
ATOM   2618  CB  THR A 333     -30.062   0.761  20.188  1.00 69.75           C  
ATOM   2619  O   THR A 333     -31.938   1.845  22.281  1.00 69.75           O  
ATOM   2620  CG2 THR A 333     -28.922   0.999  19.203  1.00 69.75           C  
ATOM   2621  OG1 THR A 333     -30.312  -0.647  20.297  1.00 69.75           O  
ATOM   2622  N   GLY A 334     -30.672   0.406  23.516  1.00 64.12           N  
ATOM   2623  CA  GLY A 334     -31.688   0.154  24.516  1.00 64.12           C  
ATOM   2624  C   GLY A 334     -31.250   0.499  25.922  1.00 64.12           C  
ATOM   2625  O   GLY A 334     -30.172   1.083  26.109  1.00 64.12           O  
ATOM   2626  N   LEU A 335     -32.031   0.290  26.938  1.00 66.94           N  
ATOM   2627  CA  LEU A 335     -31.781   0.672  28.312  1.00 66.94           C  
ATOM   2628  C   LEU A 335     -31.031  -0.434  29.062  1.00 66.94           C  
ATOM   2629  CB  LEU A 335     -33.094   0.991  29.047  1.00 66.94           C  
ATOM   2630  O   LEU A 335     -30.891  -1.548  28.547  1.00 66.94           O  
ATOM   2631  CG  LEU A 335     -33.969   2.049  28.391  1.00 66.94           C  
ATOM   2632  CD1 LEU A 335     -35.344   2.049  29.047  1.00 66.94           C  
ATOM   2633  CD2 LEU A 335     -33.344   3.428  28.500  1.00 66.94           C  
ATOM   2634  N   ARG A 336     -30.562  -0.147  30.172  1.00 68.50           N  
ATOM   2635  CA  ARG A 336     -29.953  -1.145  31.047  1.00 68.50           C  
ATOM   2636  C   ARG A 336     -30.953  -2.229  31.422  1.00 68.50           C  
ATOM   2637  CB  ARG A 336     -29.391  -0.483  32.312  1.00 68.50           C  
ATOM   2638  O   ARG A 336     -32.094  -1.930  31.750  1.00 68.50           O  
ATOM   2639  CG  ARG A 336     -28.062   0.239  32.062  1.00 68.50           C  
ATOM   2640  CD  ARG A 336     -27.484   0.764  33.375  1.00 68.50           C  
ATOM   2641  NE  ARG A 336     -26.188   1.402  33.156  1.00 68.50           N  
ATOM   2642  NH1 ARG A 336     -25.891   2.020  35.375  1.00 68.50           N  
ATOM   2643  NH2 ARG A 336     -24.297   2.535  33.812  1.00 68.50           N  
ATOM   2644  CZ  ARG A 336     -25.453   1.984  34.125  1.00 68.50           C  
ATOM   2645  N   ASN A 337     -30.562  -3.555  31.219  1.00 65.25           N  
ATOM   2646  CA  ASN A 337     -31.422  -4.707  31.484  1.00 65.25           C  
ATOM   2647  C   ASN A 337     -31.250  -5.219  32.906  1.00 65.25           C  
ATOM   2648  CB  ASN A 337     -31.141  -5.824  30.469  1.00 65.25           C  
ATOM   2649  O   ASN A 337     -30.141  -5.609  33.312  1.00 65.25           O  
ATOM   2650  CG  ASN A 337     -32.188  -6.922  30.516  1.00 65.25           C  
ATOM   2651  ND2 ASN A 337     -31.891  -8.047  29.875  1.00 65.25           N  
ATOM   2652  OD1 ASN A 337     -33.250  -6.758  31.109  1.00 65.25           O  
ATOM   2653  N   ILE A 338     -32.188  -5.047  33.781  1.00 58.47           N  
ATOM   2654  CA  ILE A 338     -32.156  -5.570  35.156  1.00 58.47           C  
ATOM   2655  C   ILE A 338     -33.125  -6.766  35.250  1.00 58.47           C  
ATOM   2656  CB  ILE A 338     -32.562  -4.484  36.156  1.00 58.47           C  
ATOM   2657  O   ILE A 338     -34.312  -6.629  35.000  1.00 58.47           O  
ATOM   2658  CG1 ILE A 338     -31.641  -3.270  36.062  1.00 58.47           C  
ATOM   2659  CG2 ILE A 338     -32.562  -5.051  37.594  1.00 58.47           C  
ATOM   2660  CD1 ILE A 338     -32.156  -2.033  36.781  1.00 58.47           C  
ATOM   2661  N   PRO A 339     -32.594  -8.086  35.281  1.00 46.75           N  
ATOM   2662  CA  PRO A 339     -33.469  -9.266  35.344  1.00 46.75           C  
ATOM   2663  C   PRO A 339     -34.500  -9.203  36.469  1.00 46.75           C  
ATOM   2664  CB  PRO A 339     -32.469 -10.414  35.562  1.00 46.75           C  
ATOM   2665  O   PRO A 339     -34.188  -8.734  37.562  1.00 46.75           O  
ATOM   2666  CG  PRO A 339     -31.141  -9.766  35.625  1.00 46.75           C  
ATOM   2667  CD  PRO A 339     -31.328  -8.273  35.594  1.00 46.75           C  
ATOM   2668  N   SER A 340     -35.938  -9.133  36.250  1.00 40.59           N  
ATOM   2669  CA  SER A 340     -37.062  -9.305  37.125  1.00 40.59           C  
ATOM   2670  C   SER A 340     -37.094 -10.695  37.750  1.00 40.59           C  
ATOM   2671  CB  SER A 340     -38.375  -9.062  36.375  1.00 40.59           C  
ATOM   2672  O   SER A 340     -36.812 -11.688  37.062  1.00 40.59           O  
ATOM   2673  OG  SER A 340     -38.688 -10.148  35.531  1.00 40.59           O  
ATOM   2674  N   ILE A 341     -36.625 -10.969  38.875  1.00 31.31           N  
ATOM   2675  CA  ILE A 341     -36.906 -12.172  39.656  1.00 31.31           C  
ATOM   2676  C   ILE A 341     -38.406 -12.328  39.812  1.00 31.31           C  
ATOM   2677  CB  ILE A 341     -36.219 -12.125  41.031  1.00 31.31           C  
ATOM   2678  O   ILE A 341     -39.094 -11.391  40.188  1.00 31.31           O  
ATOM   2679  CG1 ILE A 341     -34.719 -11.898  40.875  1.00 31.31           C  
ATOM   2680  CG2 ILE A 341     -36.500 -13.406  41.812  1.00 31.31           C  
ATOM   2681  CD1 ILE A 341     -34.000 -11.578  42.188  1.00 31.31           C  
ATOM   2682  N   GLN A 342     -39.406 -13.133  39.031  1.00 28.72           N  
ATOM   2683  CA  GLN A 342     -40.656 -13.898  38.906  1.00 28.72           C  
ATOM   2684  C   GLN A 342     -41.531 -13.742  40.125  1.00 28.72           C  
ATOM   2685  CB  GLN A 342     -40.344 -15.375  38.656  1.00 28.72           C  
ATOM   2686  O   GLN A 342     -41.031 -13.852  41.250  1.00 28.72           O  
ATOM   2687  CG  GLN A 342     -40.406 -15.781  37.188  1.00 28.72           C  
ATOM   2688  CD  GLN A 342     -40.188 -17.266  36.969  1.00 28.72           C  
ATOM   2689  NE2 GLN A 342     -40.031 -17.672  35.719  1.00 28.72           N  
ATOM   2690  OE1 GLN A 342     -40.125 -18.031  37.938  1.00 28.72           O  
ATOM   2691  N   SER A 343     -43.125 -13.484  39.812  1.00 25.30           N  
ATOM   2692  CA  SER A 343     -44.094 -14.547  39.625  1.00 25.30           C  
ATOM   2693  C   SER A 343     -45.406 -14.000  39.062  1.00 25.30           C  
ATOM   2694  CB  SER A 343     -44.375 -15.258  40.969  1.00 25.30           C  
ATOM   2695  O   SER A 343     -46.031 -13.133  39.656  1.00 25.30           O  
ATOM   2696  OG  SER A 343     -44.906 -14.352  41.906  1.00 25.30           O  
ATOM   2697  N   ARG A 344     -45.688 -13.875  37.562  1.00 30.16           N  
ATOM   2698  CA  ARG A 344     -47.125 -13.820  37.281  1.00 30.16           C  
ATOM   2699  C   ARG A 344     -47.531 -14.945  36.312  1.00 30.16           C  
ATOM   2700  CB  ARG A 344     -47.500 -12.469  36.656  1.00 30.16           C  
ATOM   2701  O   ARG A 344     -46.906 -15.141  35.281  1.00 30.16           O  
ATOM   2702  CG  ARG A 344     -47.469 -11.320  37.656  1.00 30.16           C  
ATOM   2703  CD  ARG A 344     -48.156 -10.078  37.125  1.00 30.16           C  
ATOM   2704  NE  ARG A 344     -48.625  -9.211  38.188  1.00 30.16           N  
ATOM   2705  NH1 ARG A 344     -48.656  -7.293  36.906  1.00 30.16           N  
ATOM   2706  NH2 ARG A 344     -49.312  -7.219  39.094  1.00 30.16           N  
ATOM   2707  CZ  ARG A 344     -48.875  -7.910  38.062  1.00 30.16           C  
ATOM   2708  N   GLY A 345     -48.094 -16.016  36.875  1.00 29.62           N  
ATOM   2709  CA  GLY A 345     -49.125 -17.031  36.875  1.00 29.62           C  
ATOM   2710  C   GLY A 345     -50.000 -17.000  35.625  1.00 29.62           C  
ATOM   2711  O   GLY A 345     -49.969 -16.031  34.906  1.00 29.62           O  
ATOM   2712  N   LEU A 346     -50.562 -18.094  35.000  1.00 32.31           N  
ATOM   2713  CA  LEU A 346     -51.219 -19.078  34.156  1.00 32.31           C  
ATOM   2714  C   LEU A 346     -52.500 -18.547  33.562  1.00 32.31           C  
ATOM   2715  CB  LEU A 346     -51.469 -20.375  34.938  1.00 32.31           C  
ATOM   2716  O   LEU A 346     -52.812 -18.781  32.406  1.00 32.31           O  
ATOM   2717  CG  LEU A 346     -51.938 -21.578  34.094  1.00 32.31           C  
ATOM   2718  CD1 LEU A 346     -50.781 -22.141  33.281  1.00 32.31           C  
ATOM   2719  CD2 LEU A 346     -52.531 -22.641  35.000  1.00 32.31           C  
ATOM   2720  N   PHE A 347     -53.094 -17.172  33.812  1.00 28.80           N  
ATOM   2721  CA  PHE A 347     -54.375 -16.734  33.281  1.00 28.80           C  
ATOM   2722  C   PHE A 347     -54.219 -15.461  32.438  1.00 28.80           C  
ATOM   2723  CB  PHE A 347     -55.375 -16.500  34.406  1.00 28.80           C  
ATOM   2724  O   PHE A 347     -54.938 -15.258  31.469  1.00 28.80           O  
ATOM   2725  CG  PHE A 347     -56.062 -17.750  34.875  1.00 28.80           C  
ATOM   2726  CD1 PHE A 347     -57.125 -18.297  34.188  1.00 28.80           C  
ATOM   2727  CD2 PHE A 347     -55.625 -18.391  36.031  1.00 28.80           C  
ATOM   2728  CE1 PHE A 347     -57.750 -19.469  34.625  1.00 28.80           C  
ATOM   2729  CE2 PHE A 347     -56.250 -19.562  36.500  1.00 28.80           C  
ATOM   2730  CZ  PHE A 347     -57.312 -20.094  35.781  1.00 28.80           C  
ATOM   2731  N   GLY A 348     -53.031 -14.945  32.250  1.00 33.31           N  
ATOM   2732  CA  GLY A 348     -52.500 -13.891  31.406  1.00 33.31           C  
ATOM   2733  C   GLY A 348     -51.875 -14.422  30.141  1.00 33.31           C  
ATOM   2734  O   GLY A 348     -51.938 -13.789  29.078  1.00 33.31           O  
ATOM   2735  N   ALA A 349     -51.719 -15.719  30.094  1.00 29.59           N  
ATOM   2736  CA  ALA A 349     -51.188 -16.531  29.016  1.00 29.59           C  
ATOM   2737  C   ALA A 349     -52.281 -17.141  28.172  1.00 29.59           C  
ATOM   2738  CB  ALA A 349     -50.281 -17.625  29.578  1.00 29.59           C  
ATOM   2739  O   ALA A 349     -52.156 -17.266  26.938  1.00 29.59           O  
ATOM   2740  N   ILE A 350     -53.500 -17.016  28.656  1.00 30.80           N  
ATOM   2741  CA  ILE A 350     -54.594 -17.703  27.953  1.00 30.80           C  
ATOM   2742  C   ILE A 350     -55.500 -16.688  27.281  1.00 30.80           C  
ATOM   2743  CB  ILE A 350     -55.406 -18.609  28.922  1.00 30.80           C  
ATOM   2744  O   ILE A 350     -55.938 -16.875  26.141  1.00 30.80           O  
ATOM   2745  CG1 ILE A 350     -54.531 -19.734  29.453  1.00 30.80           C  
ATOM   2746  CG2 ILE A 350     -56.656 -19.156  28.219  1.00 30.80           C  
ATOM   2747  CD1 ILE A 350     -55.188 -20.594  30.516  1.00 30.80           C  
ATOM   2748  N   ALA A 351     -55.531 -15.391  27.594  1.00 29.09           N  
ATOM   2749  CA  ALA A 351     -56.281 -14.297  26.969  1.00 29.09           C  
ATOM   2750  C   ALA A 351     -55.375 -13.508  26.016  1.00 29.09           C  
ATOM   2751  CB  ALA A 351     -56.875 -13.375  28.031  1.00 29.09           C  
ATOM   2752  O   ALA A 351     -55.844 -13.047  24.969  1.00 29.09           O  
ATOM   2753  N   GLY A 352     -54.094 -13.516  25.953  1.00 32.78           N  
ATOM   2754  CA  GLY A 352     -53.000 -13.008  25.125  1.00 32.78           C  
ATOM   2755  C   GLY A 352     -52.688 -13.914  23.953  1.00 32.78           C  
ATOM   2756  O   GLY A 352     -52.312 -13.430  22.875  1.00 32.78           O  
ATOM   2757  N   PHE A 353     -53.125 -15.133  24.062  1.00 29.52           N  
ATOM   2758  CA  PHE A 353     -53.000 -16.188  23.062  1.00 29.52           C  
ATOM   2759  C   PHE A 353     -54.219 -16.188  22.125  1.00 29.52           C  
ATOM   2760  CB  PHE A 353     -52.875 -17.562  23.734  1.00 29.52           C  
ATOM   2761  O   PHE A 353     -54.094 -16.375  20.922  1.00 29.52           O  
ATOM   2762  CG  PHE A 353     -52.531 -18.656  22.766  1.00 29.52           C  
ATOM   2763  CD1 PHE A 353     -53.500 -19.531  22.312  1.00 29.52           C  
ATOM   2764  CD2 PHE A 353     -51.219 -18.828  22.312  1.00 29.52           C  
ATOM   2765  CE1 PHE A 353     -53.188 -20.562  21.438  1.00 29.52           C  
ATOM   2766  CE2 PHE A 353     -50.906 -19.859  21.422  1.00 29.52           C  
ATOM   2767  CZ  PHE A 353     -51.906 -20.719  20.984  1.00 29.52           C  
ATOM   2768  N   ILE A 354     -55.344 -15.461  22.609  1.00 30.45           N  
ATOM   2769  CA  ILE A 354     -56.594 -15.484  21.859  1.00 30.45           C  
ATOM   2770  C   ILE A 354     -56.781 -14.164  21.109  1.00 30.45           C  
ATOM   2771  CB  ILE A 354     -57.812 -15.742  22.781  1.00 30.45           C  
ATOM   2772  O   ILE A 354     -57.219 -14.148  19.953  1.00 30.45           O  
ATOM   2773  CG1 ILE A 354     -57.719 -17.141  23.406  1.00 30.45           C  
ATOM   2774  CG2 ILE A 354     -59.125 -15.578  22.000  1.00 30.45           C  
ATOM   2775  CD1 ILE A 354     -58.844 -17.453  24.391  1.00 30.45           C  
ATOM   2776  N   GLU A 355     -55.969 -13.008  21.172  1.00 31.33           N  
ATOM   2777  CA  GLU A 355     -56.125 -11.656  20.625  1.00 31.33           C  
ATOM   2778  C   GLU A 355     -54.844 -11.180  19.969  1.00 31.33           C  
ATOM   2779  CB  GLU A 355     -56.562 -10.680  21.734  1.00 31.33           C  
ATOM   2780  O   GLU A 355     -54.875 -10.406  19.016  1.00 31.33           O  
ATOM   2781  CG  GLU A 355     -58.062 -10.656  21.984  1.00 31.33           C  
ATOM   2782  CD  GLU A 355     -58.438  -9.789  23.156  1.00 31.33           C  
ATOM   2783  OE1 GLU A 355     -59.656  -9.773  23.531  1.00 31.33           O  
ATOM   2784  OE2 GLU A 355     -57.562  -9.117  23.719  1.00 31.33           O  
ATOM   2785  N   GLY A 356     -53.656 -12.070  19.938  1.00 33.44           N  
ATOM   2786  CA  GLY A 356     -52.438 -11.547  19.359  1.00 33.44           C  
ATOM   2787  C   GLY A 356     -51.312 -12.555  19.344  1.00 33.44           C  
ATOM   2788  O   GLY A 356     -50.156 -12.211  19.016  1.00 33.44           O  
ATOM   2789  N   GLY A 357     -51.562 -13.961  19.359  1.00 33.69           N  
ATOM   2790  CA  GLY A 357     -50.625 -15.062  19.219  1.00 33.69           C  
ATOM   2791  C   GLY A 357     -49.469 -14.977  20.188  1.00 33.69           C  
ATOM   2792  O   GLY A 357     -49.594 -14.336  21.234  1.00 33.69           O  
ATOM   2793  N   TRP A 358     -48.281 -15.516  20.109  1.00 31.62           N  
ATOM   2794  CA  TRP A 358     -47.125 -15.844  20.953  1.00 31.62           C  
ATOM   2795  C   TRP A 358     -46.594 -14.586  21.609  1.00 31.62           C  
ATOM   2796  CB  TRP A 358     -46.031 -16.516  20.125  1.00 31.62           C  
ATOM   2797  O   TRP A 358     -46.156 -14.633  22.781  1.00 31.62           O  
ATOM   2798  CG  TRP A 358     -45.906 -18.000  20.375  1.00 31.62           C  
ATOM   2799  CD1 TRP A 358     -46.344 -19.016  19.578  1.00 31.62           C  
ATOM   2800  CD2 TRP A 358     -45.312 -18.609  21.531  1.00 31.62           C  
ATOM   2801  CE2 TRP A 358     -45.406 -20.000  21.359  1.00 31.62           C  
ATOM   2802  CE3 TRP A 358     -44.719 -18.109  22.688  1.00 31.62           C  
ATOM   2803  NE1 TRP A 358     -46.031 -20.234  20.156  1.00 31.62           N  
ATOM   2804  CH2 TRP A 358     -44.344 -20.406  23.422  1.00 31.62           C  
ATOM   2805  CZ2 TRP A 358     -44.938 -20.906  22.297  1.00 31.62           C  
ATOM   2806  CZ3 TRP A 358     -44.219 -19.016  23.625  1.00 31.62           C  
ATOM   2807  N   THR A 359     -46.750 -13.438  21.312  1.00 34.25           N  
ATOM   2808  CA  THR A 359     -46.500 -12.070  21.734  1.00 34.25           C  
ATOM   2809  C   THR A 359     -47.625 -11.570  22.641  1.00 34.25           C  
ATOM   2810  CB  THR A 359     -46.344 -11.125  20.531  1.00 34.25           C  
ATOM   2811  O   THR A 359     -47.375 -10.797  23.562  1.00 34.25           O  
ATOM   2812  CG2 THR A 359     -45.031 -11.391  19.797  1.00 34.25           C  
ATOM   2813  OG1 THR A 359     -47.438 -11.320  19.625  1.00 34.25           O  
ATOM   2814  N   GLY A 360     -48.688 -12.031  22.562  1.00 38.72           N  
ATOM   2815  CA  GLY A 360     -49.906 -11.922  23.312  1.00 38.72           C  
ATOM   2816  C   GLY A 360     -49.969 -12.820  24.547  1.00 38.72           C  
ATOM   2817  O   GLY A 360     -50.562 -12.461  25.562  1.00 38.72           O  
ATOM   2818  N   MET A 361     -49.094 -13.844  24.672  1.00 34.03           N  
ATOM   2819  CA  MET A 361     -48.906 -14.773  25.781  1.00 34.03           C  
ATOM   2820  C   MET A 361     -47.781 -14.320  26.688  1.00 34.03           C  
ATOM   2821  CB  MET A 361     -48.625 -16.188  25.250  1.00 34.03           C  
ATOM   2822  O   MET A 361     -47.906 -14.398  27.922  1.00 34.03           O  
ATOM   2823  CG  MET A 361     -48.594 -17.250  26.344  1.00 34.03           C  
ATOM   2824  SD  MET A 361     -48.094 -18.891  25.703  1.00 34.03           S  
ATOM   2825  CE  MET A 361     -46.312 -18.641  25.547  1.00 34.03           C  
ATOM   2826  N   ILE A 362     -46.969 -13.523  26.297  1.00 34.62           N  
ATOM   2827  CA  ILE A 362     -45.812 -12.977  26.953  1.00 34.62           C  
ATOM   2828  C   ILE A 362     -46.125 -11.570  27.469  1.00 34.62           C  
ATOM   2829  CB  ILE A 362     -44.594 -12.953  26.016  1.00 34.62           C  
ATOM   2830  O   ILE A 362     -45.719 -11.195  28.578  1.00 34.62           O  
ATOM   2831  CG1 ILE A 362     -44.094 -14.375  25.719  1.00 34.62           C  
ATOM   2832  CG2 ILE A 362     -43.438 -12.117  26.625  1.00 34.62           C  
ATOM   2833  CD1 ILE A 362     -42.625 -14.594  25.922  1.00 34.62           C  
ATOM   2834  N   ASP A 363     -46.844 -10.844  26.875  1.00 39.94           N  
ATOM   2835  CA  ASP A 363     -47.531  -9.562  27.125  1.00 39.94           C  
ATOM   2836  C   ASP A 363     -48.594  -9.703  28.219  1.00 39.94           C  
ATOM   2837  CB  ASP A 363     -48.156  -9.023  25.844  1.00 39.94           C  
ATOM   2838  O   ASP A 363     -48.812  -8.789  29.000  1.00 39.94           O  
ATOM   2839  CG  ASP A 363     -47.125  -8.492  24.859  1.00 39.94           C  
ATOM   2840  OD1 ASP A 363     -45.969  -8.242  25.266  1.00 39.94           O  
ATOM   2841  OD2 ASP A 363     -47.469  -8.320  23.672  1.00 39.94           O  
ATOM   2842  N   GLY A 364     -49.094 -10.781  28.328  1.00 31.03           N  
ATOM   2843  CA  GLY A 364     -50.062 -11.250  29.344  1.00 31.03           C  
ATOM   2844  C   GLY A 364     -49.375 -11.820  30.578  1.00 31.03           C  
ATOM   2845  O   GLY A 364     -49.906 -11.688  31.688  1.00 31.03           O  
ATOM   2846  N   TRP A 365     -48.094 -12.000  30.594  1.00 29.02           N  
ATOM   2847  CA  TRP A 365     -47.250 -12.539  31.656  1.00 29.02           C  
ATOM   2848  C   TRP A 365     -46.344 -11.469  32.219  1.00 29.02           C  
ATOM   2849  CB  TRP A 365     -46.438 -13.727  31.141  1.00 29.02           C  
ATOM   2850  O   TRP A 365     -46.125 -11.391  33.438  1.00 29.02           O  
ATOM   2851  CG  TRP A 365     -45.938 -14.648  32.219  1.00 29.02           C  
ATOM   2852  CD1 TRP A 365     -44.969 -14.391  33.125  1.00 29.02           C  
ATOM   2853  CD2 TRP A 365     -46.406 -15.969  32.469  1.00 29.02           C  
ATOM   2854  CE2 TRP A 365     -45.688 -16.453  33.594  1.00 29.02           C  
ATOM   2855  CE3 TRP A 365     -47.406 -16.797  31.906  1.00 29.02           C  
ATOM   2856  NE1 TRP A 365     -44.781 -15.477  33.969  1.00 29.02           N  
ATOM   2857  CH2 TRP A 365     -46.844 -18.516  33.531  1.00 29.02           C  
ATOM   2858  CZ2 TRP A 365     -45.875 -17.734  34.094  1.00 29.02           C  
ATOM   2859  CZ3 TRP A 365     -47.594 -18.062  32.438  1.00 29.02           C  
ATOM   2860  N   TYR A 366     -46.156 -10.109  31.547  1.00 31.67           N  
ATOM   2861  CA  TYR A 366     -45.125  -9.164  31.984  1.00 31.67           C  
ATOM   2862  C   TYR A 366     -45.594  -7.730  31.750  1.00 31.67           C  
ATOM   2863  CB  TYR A 366     -43.812  -9.422  31.266  1.00 31.67           C  
ATOM   2864  O   TYR A 366     -44.906  -6.781  32.125  1.00 31.67           O  
ATOM   2865  CG  TYR A 366     -43.125 -10.695  31.688  1.00 31.67           C  
ATOM   2866  CD1 TYR A 366     -42.500 -10.797  32.938  1.00 31.67           C  
ATOM   2867  CD2 TYR A 366     -43.094 -11.805  30.859  1.00 31.67           C  
ATOM   2868  CE1 TYR A 366     -41.875 -11.969  33.344  1.00 31.67           C  
ATOM   2869  CE2 TYR A 366     -42.469 -12.984  31.234  1.00 31.67           C  
ATOM   2870  OH  TYR A 366     -41.219 -14.219  32.875  1.00 31.67           O  
ATOM   2871  CZ  TYR A 366     -41.844 -13.055  32.469  1.00 31.67           C  
ATOM   2872  N   GLY A 367     -46.938  -7.285  31.609  1.00 26.86           N  
ATOM   2873  CA  GLY A 367     -47.688  -6.043  31.750  1.00 26.86           C  
ATOM   2874  C   GLY A 367     -46.906  -4.824  31.297  1.00 26.86           C  
ATOM   2875  O   GLY A 367     -45.844  -4.492  31.859  1.00 26.86           O  
ATOM   2876  N   TYR A 368     -46.750  -4.180  30.000  1.00 29.61           N  
ATOM   2877  CA  TYR A 368     -47.094  -2.922  29.328  1.00 29.61           C  
ATOM   2878  C   TYR A 368     -45.906  -2.416  28.500  1.00 29.61           C  
ATOM   2879  CB  TYR A 368     -47.500  -1.861  30.359  1.00 29.61           C  
ATOM   2880  O   TYR A 368     -44.750  -2.475  28.953  1.00 29.61           O  
ATOM   2881  CG  TYR A 368     -48.906  -1.974  30.812  1.00 29.61           C  
ATOM   2882  CD1 TYR A 368     -49.969  -1.416  30.062  1.00 29.61           C  
ATOM   2883  CD2 TYR A 368     -49.250  -2.635  32.000  1.00 29.61           C  
ATOM   2884  CE1 TYR A 368     -51.281  -1.515  30.469  1.00 29.61           C  
ATOM   2885  CE2 TYR A 368     -50.562  -2.738  32.406  1.00 29.61           C  
ATOM   2886  OH  TYR A 368     -52.875  -2.277  32.062  1.00 29.61           O  
ATOM   2887  CZ  TYR A 368     -51.562  -2.178  31.656  1.00 29.61           C  
ATOM   2888  N   HIS A 369     -46.219  -1.753  27.078  1.00 27.62           N  
ATOM   2889  CA  HIS A 369     -45.844  -0.949  25.922  1.00 27.62           C  
ATOM   2890  C   HIS A 369     -46.219   0.517  26.141  1.00 27.62           C  
ATOM   2891  CB  HIS A 369     -46.531  -1.484  24.656  1.00 27.62           C  
ATOM   2892  O   HIS A 369     -47.281   0.828  26.641  1.00 27.62           O  
ATOM   2893  CG  HIS A 369     -45.562  -1.955  23.625  1.00 27.62           C  
ATOM   2894  CD2 HIS A 369     -45.406  -1.599  22.328  1.00 27.62           C  
ATOM   2895  ND1 HIS A 369     -44.594  -2.914  23.875  1.00 27.62           N  
ATOM   2896  CE1 HIS A 369     -43.875  -3.129  22.781  1.00 27.62           C  
ATOM   2897  NE2 HIS A 369     -44.344  -2.342  21.828  1.00 27.62           N  
ATOM   2898  N   HIS A 370     -45.188   1.663  26.328  1.00 26.30           N  
ATOM   2899  CA  HIS A 370     -45.469   3.086  26.188  1.00 26.30           C  
ATOM   2900  C   HIS A 370     -45.344   3.543  24.734  1.00 26.30           C  
ATOM   2901  CB  HIS A 370     -44.531   3.908  27.078  1.00 26.30           C  
ATOM   2902  O   HIS A 370     -44.406   3.158  24.047  1.00 26.30           O  
ATOM   2903  CG  HIS A 370     -43.094   3.570  26.891  1.00 26.30           C  
ATOM   2904  CD2 HIS A 370     -42.062   4.281  26.359  1.00 26.30           C  
ATOM   2905  ND1 HIS A 370     -42.562   2.363  27.297  1.00 26.30           N  
ATOM   2906  CE1 HIS A 370     -41.250   2.350  27.000  1.00 26.30           C  
ATOM   2907  NE2 HIS A 370     -40.938   3.502  26.438  1.00 26.30           N  
ATOM   2908  N   GLN A 371     -46.469   4.199  24.094  1.00 26.58           N  
ATOM   2909  CA  GLN A 371     -46.688   5.250  23.109  1.00 26.58           C  
ATOM   2910  C   GLN A 371     -46.719   6.629  23.750  1.00 26.58           C  
ATOM   2911  CB  GLN A 371     -48.000   5.012  22.344  1.00 26.58           C  
ATOM   2912  O   GLN A 371     -47.344   6.824  24.797  1.00 26.58           O  
ATOM   2913  CG  GLN A 371     -47.844   4.195  21.078  1.00 26.58           C  
ATOM   2914  CD  GLN A 371     -49.156   4.047  20.297  1.00 26.58           C  
ATOM   2915  NE2 GLN A 371     -49.062   3.439  19.125  1.00 26.58           N  
ATOM   2916  OE1 GLN A 371     -50.219   4.469  20.766  1.00 26.58           O  
ATOM   2917  N   ASN A 372     -45.625   7.762  23.500  1.00 29.59           N  
ATOM   2918  CA  ASN A 372     -46.125   9.078  23.891  1.00 29.59           C  
ATOM   2919  C   ASN A 372     -45.594  10.172  22.953  1.00 29.59           C  
ATOM   2920  CB  ASN A 372     -45.750   9.383  25.344  1.00 29.59           C  
ATOM   2921  O   ASN A 372     -44.406  10.227  22.656  1.00 29.59           O  
ATOM   2922  CG  ASN A 372     -46.344   8.414  26.328  1.00 29.59           C  
ATOM   2923  ND2 ASN A 372     -45.750   8.289  27.500  1.00 29.59           N  
ATOM   2924  OD1 ASN A 372     -47.375   7.773  26.031  1.00 29.59           O  
ATOM   2925  N   GLU A 373     -46.344  11.047  22.375  1.00 25.09           N  
ATOM   2926  CA  GLU A 373     -46.406  12.453  21.984  1.00 25.09           C  
ATOM   2927  C   GLU A 373     -46.812  13.344  23.156  1.00 25.09           C  
ATOM   2928  CB  GLU A 373     -47.375  12.633  20.812  1.00 25.09           C  
ATOM   2929  O   GLU A 373     -47.750  13.023  23.875  1.00 25.09           O  
ATOM   2930  CG  GLU A 373     -46.781  12.273  19.453  1.00 25.09           C  
ATOM   2931  CD  GLU A 373     -47.719  12.594  18.297  1.00 25.09           C  
ATOM   2932  OE1 GLU A 373     -47.312  12.375  17.125  1.00 25.09           O  
ATOM   2933  OE2 GLU A 373     -48.844  13.070  18.562  1.00 25.09           O  
ATOM   2934  N   GLN A 374     -45.844  13.977  23.828  1.00 27.17           N  
ATOM   2935  CA  GLN A 374     -45.562  15.383  24.062  1.00 27.17           C  
ATOM   2936  C   GLN A 374     -44.938  15.594  25.438  1.00 27.17           C  
ATOM   2937  CB  GLN A 374     -46.844  16.203  23.969  1.00 27.17           C  
ATOM   2938  O   GLN A 374     -45.469  15.164  26.453  1.00 27.17           O  
ATOM   2939  CG  GLN A 374     -47.250  16.578  22.531  1.00 27.17           C  
ATOM   2940  CD  GLN A 374     -48.469  17.469  22.469  1.00 27.17           C  
ATOM   2941  NE2 GLN A 374     -48.719  18.031  21.281  1.00 27.17           N  
ATOM   2942  OE1 GLN A 374     -49.156  17.656  23.469  1.00 27.17           O  
ATOM   2943  N   GLY A 375     -43.750  15.117  25.438  1.00 32.50           N  
ATOM   2944  CA  GLY A 375     -42.594  15.133  26.297  1.00 32.50           C  
ATOM   2945  C   GLY A 375     -42.219  13.766  26.828  1.00 32.50           C  
ATOM   2946  O   GLY A 375     -41.281  13.625  27.594  1.00 32.50           O  
ATOM   2947  N   SER A 376     -42.062  12.703  25.984  1.00 25.02           N  
ATOM   2948  CA  SER A 376     -42.719  11.469  26.375  1.00 25.02           C  
ATOM   2949  C   SER A 376     -42.000  10.242  25.812  1.00 25.02           C  
ATOM   2950  CB  SER A 376     -44.188  11.477  25.922  1.00 25.02           C  
ATOM   2951  O   SER A 376     -41.688  10.203  24.625  1.00 25.02           O  
ATOM   2952  OG  SER A 376     -44.250  11.484  24.500  1.00 25.02           O  
ATOM   2953  N   GLY A 377     -40.812   9.656  26.391  1.00 27.45           N  
ATOM   2954  CA  GLY A 377     -40.344   8.312  26.688  1.00 27.45           C  
ATOM   2955  C   GLY A 377     -41.031   7.238  25.859  1.00 27.45           C  
ATOM   2956  O   GLY A 377     -42.219   6.941  26.078  1.00 27.45           O  
ATOM   2957  N   TYR A 378     -40.875   7.148  24.438  1.00 28.12           N  
ATOM   2958  CA  TYR A 378     -41.250   6.098  23.484  1.00 28.12           C  
ATOM   2959  C   TYR A 378     -40.125   5.047  23.391  1.00 28.12           C  
ATOM   2960  CB  TYR A 378     -41.531   6.691  22.109  1.00 28.12           C  
ATOM   2961  O   TYR A 378     -38.938   5.371  23.453  1.00 28.12           O  
ATOM   2962  CG  TYR A 378     -42.844   7.410  22.016  1.00 28.12           C  
ATOM   2963  CD1 TYR A 378     -44.031   6.715  21.734  1.00 28.12           C  
ATOM   2964  CD2 TYR A 378     -42.938   8.781  22.219  1.00 28.12           C  
ATOM   2965  CE1 TYR A 378     -45.250   7.375  21.656  1.00 28.12           C  
ATOM   2966  CE2 TYR A 378     -44.156   9.453  22.141  1.00 28.12           C  
ATOM   2967  OH  TYR A 378     -46.500   9.398  21.766  1.00 28.12           O  
ATOM   2968  CZ  TYR A 378     -45.281   8.742  21.859  1.00 28.12           C  
ATOM   2969  N   ALA A 379     -40.312   3.709  23.766  1.00 31.39           N  
ATOM   2970  CA  ALA A 379     -39.500   2.736  23.047  1.00 31.39           C  
ATOM   2971  C   ALA A 379     -39.375   3.107  21.562  1.00 31.39           C  
ATOM   2972  CB  ALA A 379     -40.062   1.335  23.188  1.00 31.39           C  
ATOM   2973  O   ALA A 379     -40.375   3.482  20.938  1.00 31.39           O  
ATOM   2974  N   ALA A 380     -38.281   3.828  21.047  1.00 29.27           N  
ATOM   2975  CA  ALA A 380     -37.938   4.195  19.672  1.00 29.27           C  
ATOM   2976  C   ALA A 380     -38.594   3.250  18.672  1.00 29.27           C  
ATOM   2977  CB  ALA A 380     -36.406   4.203  19.500  1.00 29.27           C  
ATOM   2978  O   ALA A 380     -38.562   2.029  18.844  1.00 29.27           O  
ATOM   2979  N   ASP A 381     -39.844   3.475  18.109  1.00 33.16           N  
ATOM   2980  CA  ASP A 381     -40.281   2.785  16.891  1.00 33.16           C  
ATOM   2981  C   ASP A 381     -39.094   2.525  15.961  1.00 33.16           C  
ATOM   2982  CB  ASP A 381     -41.344   3.596  16.172  1.00 33.16           C  
ATOM   2983  O   ASP A 381     -38.031   3.150  16.094  1.00 33.16           O  
ATOM   2984  CG  ASP A 381     -40.781   4.805  15.445  1.00 33.16           C  
ATOM   2985  OD1 ASP A 381     -39.625   5.180  15.688  1.00 33.16           O  
ATOM   2986  OD2 ASP A 381     -41.531   5.387  14.617  1.00 33.16           O  
ATOM   2987  N   LEU A 382     -38.906   1.239  15.531  1.00 37.47           N  
ATOM   2988  CA  LEU A 382     -37.812   0.777  14.664  1.00 37.47           C  
ATOM   2989  C   LEU A 382     -37.281   1.914  13.789  1.00 37.47           C  
ATOM   2990  CB  LEU A 382     -38.312  -0.379  13.781  1.00 37.47           C  
ATOM   2991  O   LEU A 382     -36.094   2.064  13.609  1.00 37.47           O  
ATOM   2992  CG  LEU A 382     -37.219  -1.194  13.078  1.00 37.47           C  
ATOM   2993  CD1 LEU A 382     -36.906  -2.471  13.859  1.00 37.47           C  
ATOM   2994  CD2 LEU A 382     -37.625  -1.521  11.648  1.00 37.47           C  
ATOM   2995  N   LYS A 383     -38.156   2.838  13.344  1.00 40.72           N  
ATOM   2996  CA  LYS A 383     -37.812   3.939  12.453  1.00 40.72           C  
ATOM   2997  C   LYS A 383     -37.125   5.070  13.227  1.00 40.72           C  
ATOM   2998  CB  LYS A 383     -39.062   4.469  11.727  1.00 40.72           C  
ATOM   2999  O   LYS A 383     -36.125   5.637  12.758  1.00 40.72           O  
ATOM   3000  CG  LYS A 383     -38.750   5.406  10.570  1.00 40.72           C  
ATOM   3001  CD  LYS A 383     -40.000   5.785   9.805  1.00 40.72           C  
ATOM   3002  CE  LYS A 383     -39.688   6.746   8.664  1.00 40.72           C  
ATOM   3003  NZ  LYS A 383     -40.906   7.113   7.906  1.00 40.72           N  
ATOM   3004  N   SER A 384     -37.500   5.430  14.430  1.00 37.41           N  
ATOM   3005  CA  SER A 384     -36.938   6.453  15.312  1.00 37.41           C  
ATOM   3006  C   SER A 384     -35.625   5.992  15.938  1.00 37.41           C  
ATOM   3007  CB  SER A 384     -37.938   6.816  16.406  1.00 37.41           C  
ATOM   3008  O   SER A 384     -34.688   6.773  16.062  1.00 37.41           O  
ATOM   3009  OG  SER A 384     -37.375   7.770  17.297  1.00 37.41           O  
ATOM   3010  N   THR A 385     -35.562   4.758  16.297  1.00 38.31           N  
ATOM   3011  CA  THR A 385     -34.344   4.094  16.734  1.00 38.31           C  
ATOM   3012  C   THR A 385     -33.344   4.016  15.586  1.00 38.31           C  
ATOM   3013  CB  THR A 385     -34.625   2.674  17.250  1.00 38.31           C  
ATOM   3014  O   THR A 385     -32.156   4.262  15.773  1.00 38.31           O  
ATOM   3015  CG2 THR A 385     -33.375   2.043  17.844  1.00 38.31           C  
ATOM   3016  OG1 THR A 385     -35.656   2.744  18.266  1.00 38.31           O  
ATOM   3017  N   GLN A 386     -33.875   3.801  14.414  1.00 38.38           N  
ATOM   3018  CA  GLN A 386     -33.031   3.785  13.219  1.00 38.38           C  
ATOM   3019  C   GLN A 386     -32.562   5.191  12.852  1.00 38.38           C  
ATOM   3020  CB  GLN A 386     -33.781   3.156  12.047  1.00 38.38           C  
ATOM   3021  O   GLN A 386     -31.438   5.383  12.422  1.00 38.38           O  
ATOM   3022  CG  GLN A 386     -32.906   2.836  10.852  1.00 38.38           C  
ATOM   3023  CD  GLN A 386     -31.797   1.854  11.188  1.00 38.38           C  
ATOM   3024  NE2 GLN A 386     -30.562   2.213  10.844  1.00 38.38           N  
ATOM   3025  OE1 GLN A 386     -32.062   0.785  11.750  1.00 38.38           O  
ATOM   3026  N   ASN A 387     -33.375   6.219  13.047  1.00 46.78           N  
ATOM   3027  CA  ASN A 387     -33.031   7.621  12.828  1.00 46.78           C  
ATOM   3028  C   ASN A 387     -32.000   8.109  13.852  1.00 46.78           C  
ATOM   3029  CB  ASN A 387     -34.281   8.492  12.875  1.00 46.78           C  
ATOM   3030  O   ASN A 387     -31.094   8.875  13.508  1.00 46.78           O  
ATOM   3031  CG  ASN A 387     -35.156   8.352  11.633  1.00 46.78           C  
ATOM   3032  ND2 ASN A 387     -36.406   8.781  11.727  1.00 46.78           N  
ATOM   3033  OD1 ASN A 387     -34.688   7.863  10.602  1.00 46.78           O  
ATOM   3034  N   ALA A 388     -32.219   7.680  15.117  1.00 42.34           N  
ATOM   3035  CA  ALA A 388     -31.250   7.965  16.172  1.00 42.34           C  
ATOM   3036  C   ALA A 388     -29.938   7.238  15.906  1.00 42.34           C  
ATOM   3037  CB  ALA A 388     -31.812   7.578  17.531  1.00 42.34           C  
ATOM   3038  O   ALA A 388     -28.859   7.809  16.094  1.00 42.34           O  
ATOM   3039  N   ILE A 389     -30.109   6.016  15.375  1.00 48.09           N  
ATOM   3040  CA  ILE A 389     -28.953   5.219  14.984  1.00 48.09           C  
ATOM   3041  C   ILE A 389     -28.234   5.883  13.812  1.00 48.09           C  
ATOM   3042  CB  ILE A 389     -29.359   3.775  14.609  1.00 48.09           C  
ATOM   3043  O   ILE A 389     -27.000   6.000  13.805  1.00 48.09           O  
ATOM   3044  CG1 ILE A 389     -29.859   3.029  15.852  1.00 48.09           C  
ATOM   3045  CG2 ILE A 389     -28.188   3.031  13.969  1.00 48.09           C  
ATOM   3046  CD1 ILE A 389     -30.438   1.653  15.547  1.00 48.09           C  
ATOM   3047  N   ASP A 390     -28.953   6.328  12.883  1.00 48.06           N  
ATOM   3048  CA  ASP A 390     -28.422   7.016  11.711  1.00 48.06           C  
ATOM   3049  C   ASP A 390     -27.766   8.336  12.102  1.00 48.06           C  
ATOM   3050  CB  ASP A 390     -29.531   7.270  10.688  1.00 48.06           C  
ATOM   3051  O   ASP A 390     -26.750   8.719  11.516  1.00 48.06           O  
ATOM   3052  CG  ASP A 390     -29.984   6.008   9.977  1.00 48.06           C  
ATOM   3053  OD1 ASP A 390     -29.266   4.980  10.039  1.00 48.06           O  
ATOM   3054  OD2 ASP A 390     -31.062   6.035   9.336  1.00 48.06           O  
ATOM   3055  N   GLY A 391     -28.406   9.117  13.109  1.00 46.84           N  
ATOM   3056  CA  GLY A 391     -27.844  10.344  13.633  1.00 46.84           C  
ATOM   3057  C   GLY A 391     -26.500  10.141  14.312  1.00 46.84           C  
ATOM   3058  O   GLY A 391     -25.578  10.938  14.133  1.00 46.84           O  
ATOM   3059  N   ILE A 392     -26.406   9.070  15.086  1.00 48.09           N  
ATOM   3060  CA  ILE A 392     -25.188   8.656  15.773  1.00 48.09           C  
ATOM   3061  C   ILE A 392     -24.156   8.188  14.758  1.00 48.09           C  
ATOM   3062  CB  ILE A 392     -25.484   7.547  16.812  1.00 48.09           C  
ATOM   3063  O   ILE A 392     -22.984   8.547  14.852  1.00 48.09           O  
ATOM   3064  CG1 ILE A 392     -26.375   8.078  17.938  1.00 48.09           C  
ATOM   3065  CG2 ILE A 392     -24.172   6.980  17.375  1.00 48.09           C  
ATOM   3066  CD1 ILE A 392     -26.891   6.996  18.875  1.00 48.09           C  
ATOM   3067  N   THR A 393     -24.625   7.367  13.789  1.00 47.38           N  
ATOM   3068  CA  THR A 393     -23.781   6.883  12.703  1.00 47.38           C  
ATOM   3069  C   THR A 393     -23.219   8.047  11.891  1.00 47.38           C  
ATOM   3070  CB  THR A 393     -24.547   5.918  11.781  1.00 47.38           C  
ATOM   3071  O   THR A 393     -22.031   8.070  11.562  1.00 47.38           O  
ATOM   3072  CG2 THR A 393     -23.641   5.383  10.680  1.00 47.38           C  
ATOM   3073  OG1 THR A 393     -25.047   4.820  12.555  1.00 47.38           O  
ATOM   3074  N   ASN A 394     -23.969   9.023  11.570  1.00 52.44           N  
ATOM   3075  CA  ASN A 394     -23.578  10.219  10.828  1.00 52.44           C  
ATOM   3076  C   ASN A 394     -22.594  11.078  11.625  1.00 52.44           C  
ATOM   3077  CB  ASN A 394     -24.812  11.039  10.445  1.00 52.44           C  
ATOM   3078  O   ASN A 394     -21.641  11.617  11.055  1.00 52.44           O  
ATOM   3079  CG  ASN A 394     -25.609  10.398   9.328  1.00 52.44           C  
ATOM   3080  ND2 ASN A 394     -26.891  10.758   9.234  1.00 52.44           N  
ATOM   3081  OD1 ASN A 394     -25.094   9.594   8.562  1.00 52.44           O  
ATOM   3082  N   LYS A 395     -22.875  11.250  12.938  1.00 52.44           N  
ATOM   3083  CA  LYS A 395     -21.984  11.992  13.820  1.00 52.44           C  
ATOM   3084  C   LYS A 395     -20.625  11.289  13.961  1.00 52.44           C  
ATOM   3085  CB  LYS A 395     -22.625  12.164  15.203  1.00 52.44           C  
ATOM   3086  O   LYS A 395     -19.578  11.945  13.961  1.00 52.44           O  
ATOM   3087  CG  LYS A 395     -21.938  13.219  16.062  1.00 52.44           C  
ATOM   3088  CD  LYS A 395     -22.828  13.641  17.234  1.00 52.44           C  
ATOM   3089  CE  LYS A 395     -22.172  14.719  18.078  1.00 52.44           C  
ATOM   3090  NZ  LYS A 395     -22.969  15.031  19.297  1.00 52.44           N  
ATOM   3091  N   VAL A 396     -20.688  10.008  14.070  1.00 50.75           N  
ATOM   3092  CA  VAL A 396     -19.484   9.180  14.141  1.00 50.75           C  
ATOM   3093  C   VAL A 396     -18.719   9.289  12.828  1.00 50.75           C  
ATOM   3094  CB  VAL A 396     -19.828   7.707  14.430  1.00 50.75           C  
ATOM   3095  O   VAL A 396     -17.484   9.445  12.836  1.00 50.75           O  
ATOM   3096  CG1 VAL A 396     -18.594   6.820  14.281  1.00 50.75           C  
ATOM   3097  CG2 VAL A 396     -20.422   7.566  15.828  1.00 50.75           C  
ATOM   3098  N   ASN A 397     -19.453   9.219  11.711  1.00 53.66           N  
ATOM   3099  CA  ASN A 397     -18.859   9.359  10.391  1.00 53.66           C  
ATOM   3100  C   ASN A 397     -18.219  10.734  10.211  1.00 53.66           C  
ATOM   3101  CB  ASN A 397     -19.906   9.125   9.297  1.00 53.66           C  
ATOM   3102  O   ASN A 397     -17.156  10.852   9.594  1.00 53.66           O  
ATOM   3103  CG  ASN A 397     -20.250   7.656   9.125  1.00 53.66           C  
ATOM   3104  ND2 ASN A 397     -21.422   7.379   8.578  1.00 53.66           N  
ATOM   3105  OD1 ASN A 397     -19.453   6.777   9.484  1.00 53.66           O  
ATOM   3106  N   SER A 398     -18.812  11.797  10.742  1.00 56.19           N  
ATOM   3107  CA  SER A 398     -18.312  13.164  10.672  1.00 56.19           C  
ATOM   3108  C   SER A 398     -17.031  13.328  11.500  1.00 56.19           C  
ATOM   3109  CB  SER A 398     -19.375  14.148  11.156  1.00 56.19           C  
ATOM   3110  O   SER A 398     -16.094  13.992  11.070  1.00 56.19           O  
ATOM   3111  OG  SER A 398     -19.547  14.047  12.555  1.00 56.19           O  
ATOM   3112  N   VAL A 399     -17.016  12.820  12.656  1.00 49.09           N  
ATOM   3113  CA  VAL A 399     -15.844  12.852  13.531  1.00 49.09           C  
ATOM   3114  C   VAL A 399     -14.711  12.031  12.922  1.00 49.09           C  
ATOM   3115  CB  VAL A 399     -16.188  12.320  14.945  1.00 49.09           C  
ATOM   3116  O   VAL A 399     -13.547  12.438  12.969  1.00 49.09           O  
ATOM   3117  CG1 VAL A 399     -14.914  12.172  15.789  1.00 49.09           C  
ATOM   3118  CG2 VAL A 399     -17.188  13.242  15.633  1.00 49.09           C  
ATOM   3119  N   ILE A 400     -15.008  10.969  12.297  1.00 55.34           N  
ATOM   3120  CA  ILE A 400     -14.062  10.094  11.617  1.00 55.34           C  
ATOM   3121  C   ILE A 400     -13.422  10.844  10.445  1.00 55.34           C  
ATOM   3122  CB  ILE A 400     -14.742   8.805  11.109  1.00 55.34           C  
ATOM   3123  O   ILE A 400     -12.211  10.758  10.234  1.00 55.34           O  
ATOM   3124  CG1 ILE A 400     -15.125   7.910  12.297  1.00 55.34           C  
ATOM   3125  CG2 ILE A 400     -13.828   8.055  10.141  1.00 55.34           C  
ATOM   3126  CD1 ILE A 400     -15.977   6.707  11.914  1.00 55.34           C  
ATOM   3127  N   GLU A 401     -14.234  11.477   9.703  1.00 54.50           N  
ATOM   3128  CA  GLU A 401     -13.773  12.250   8.555  1.00 54.50           C  
ATOM   3129  C   GLU A 401     -12.781  13.328   8.977  1.00 54.50           C  
ATOM   3130  CB  GLU A 401     -14.961  12.883   7.820  1.00 54.50           C  
ATOM   3131  O   GLU A 401     -11.781  13.562   8.289  1.00 54.50           O  
ATOM   3132  CG  GLU A 401     -15.633  11.945   6.824  1.00 54.50           C  
ATOM   3133  CD  GLU A 401     -16.750  12.617   6.031  1.00 54.50           C  
ATOM   3134  OE1 GLU A 401     -17.375  11.953   5.180  1.00 54.50           O  
ATOM   3135  OE2 GLU A 401     -16.984  13.820   6.266  1.00 54.50           O  
ATOM   3136  N   LYS A 402     -13.000  14.008  10.031  1.00 50.78           N  
ATOM   3137  CA  LYS A 402     -12.156  15.078  10.555  1.00 50.78           C  
ATOM   3138  C   LYS A 402     -10.844  14.531  11.109  1.00 50.78           C  
ATOM   3139  CB  LYS A 402     -12.898  15.859  11.648  1.00 50.78           C  
ATOM   3140  O   LYS A 402      -9.789  15.141  10.930  1.00 50.78           O  
ATOM   3141  CG  LYS A 402     -13.812  16.953  11.117  1.00 50.78           C  
ATOM   3142  CD  LYS A 402     -14.492  17.703  12.242  1.00 50.78           C  
ATOM   3143  CE  LYS A 402     -15.547  18.672  11.719  1.00 50.78           C  
ATOM   3144  NZ  LYS A 402     -16.109  19.531  12.805  1.00 50.78           N  
ATOM   3145  N   MET A 403     -10.852  13.453  11.625  1.00 48.88           N  
ATOM   3146  CA  MET A 403      -9.688  12.781  12.180  1.00 48.88           C  
ATOM   3147  C   MET A 403      -8.859  12.125  11.086  1.00 48.88           C  
ATOM   3148  CB  MET A 403     -10.117  11.727  13.211  1.00 48.88           C  
ATOM   3149  O   MET A 403      -7.633  12.047  11.188  1.00 48.88           O  
ATOM   3150  CG  MET A 403     -10.531  12.320  14.547  1.00 48.88           C  
ATOM   3151  SD  MET A 403     -10.781  11.031  15.836  1.00 48.88           S  
ATOM   3152  CE  MET A 403     -11.680   9.789  14.867  1.00 48.88           C  
ATOM   3153  N   ASN A 404      -9.367  11.719   9.922  1.00 47.31           N  
ATOM   3154  CA  ASN A 404      -8.820  11.102   8.711  1.00 47.31           C  
ATOM   3155  C   ASN A 404      -7.914  12.062   7.949  1.00 47.31           C  
ATOM   3156  CB  ASN A 404      -9.953  10.609   7.809  1.00 47.31           C  
ATOM   3157  O   ASN A 404      -6.883  11.656   7.414  1.00 47.31           O  
ATOM   3158  CG  ASN A 404      -9.484   9.570   6.809  1.00 47.31           C  
ATOM   3159  ND2 ASN A 404     -10.172   9.492   5.672  1.00 47.31           N  
ATOM   3160  OD1 ASN A 404      -8.523   8.836   7.055  1.00 47.31           O  
ATOM   3161  N   THR A 405      -8.227  13.188   7.852  1.00 54.22           N  
ATOM   3162  CA  THR A 405      -7.410  14.172   7.152  1.00 54.22           C  
ATOM   3163  C   THR A 405      -6.055  14.336   7.836  1.00 54.22           C  
ATOM   3164  CB  THR A 405      -8.117  15.539   7.074  1.00 54.22           C  
ATOM   3165  O   THR A 405      -5.023  14.430   7.168  1.00 54.22           O  
ATOM   3166  CG2 THR A 405      -7.414  16.469   6.090  1.00 54.22           C  
ATOM   3167  OG1 THR A 405      -9.469  15.344   6.645  1.00 54.22           O  
ATOM   3168  N   GLN A 406      -6.031  14.109   9.055  1.00 44.50           N  
ATOM   3169  CA  GLN A 406      -4.828  14.336   9.852  1.00 44.50           C  
ATOM   3170  C   GLN A 406      -3.959  13.078   9.898  1.00 44.50           C  
ATOM   3171  CB  GLN A 406      -5.199  14.773  11.266  1.00 44.50           C  
ATOM   3172  O   GLN A 406      -2.730  13.172   9.820  1.00 44.50           O  
ATOM   3173  CG  GLN A 406      -5.891  16.125  11.336  1.00 44.50           C  
ATOM   3174  CD  GLN A 406      -4.945  17.281  11.070  1.00 44.50           C  
ATOM   3175  NE2 GLN A 406      -5.488  18.391  10.586  1.00 44.50           N  
ATOM   3176  OE1 GLN A 406      -3.736  17.172  11.305  1.00 44.50           O  
ATOM   3177  N   PHE A 407      -4.578  11.812   9.828  1.00 47.69           N  
ATOM   3178  CA  PHE A 407      -3.893  10.531   9.945  1.00 47.69           C  
ATOM   3179  C   PHE A 407      -3.371  10.070   8.594  1.00 47.69           C  
ATOM   3180  CB  PHE A 407      -4.828   9.469  10.539  1.00 47.69           C  
ATOM   3181  O   PHE A 407      -2.273   9.516   8.500  1.00 47.69           O  
ATOM   3182  CG  PHE A 407      -4.926   9.516  12.039  1.00 47.69           C  
ATOM   3183  CD1 PHE A 407      -3.865   9.094  12.836  1.00 47.69           C  
ATOM   3184  CD2 PHE A 407      -6.078   9.984  12.656  1.00 47.69           C  
ATOM   3185  CE1 PHE A 407      -3.951   9.133  14.219  1.00 47.69           C  
ATOM   3186  CE2 PHE A 407      -6.172  10.031  14.047  1.00 47.69           C  
ATOM   3187  CZ  PHE A 407      -5.109   9.602  14.828  1.00 47.69           C  
ATOM   3188  N   THR A 408      -4.211  10.328   7.520  1.00 49.97           N  
ATOM   3189  CA  THR A 408      -3.824  10.055   6.141  1.00 49.97           C  
ATOM   3190  C   THR A 408      -2.654  10.938   5.719  1.00 49.97           C  
ATOM   3191  CB  THR A 408      -5.004  10.266   5.176  1.00 49.97           C  
ATOM   3192  O   THR A 408      -1.741  10.484   5.027  1.00 49.97           O  
ATOM   3193  CG2 THR A 408      -4.625   9.883   3.748  1.00 49.97           C  
ATOM   3194  OG1 THR A 408      -6.109   9.453   5.598  1.00 49.97           O  
ATOM   3195  N   ALA A 409      -2.604  12.109   6.172  1.00 47.16           N  
ATOM   3196  CA  ALA A 409      -1.527  13.062   5.926  1.00 47.16           C  
ATOM   3197  C   ALA A 409      -0.244  12.641   6.633  1.00 47.16           C  
ATOM   3198  CB  ALA A 409      -1.944  14.461   6.375  1.00 47.16           C  
ATOM   3199  O   ALA A 409       0.845  12.727   6.059  1.00 47.16           O  
ATOM   3200  N   VAL A 410      -0.353  12.055   7.762  1.00 45.72           N  
ATOM   3201  CA  VAL A 410       0.755  11.602   8.602  1.00 45.72           C  
ATOM   3202  C   VAL A 410       1.258  10.250   8.109  1.00 45.72           C  
ATOM   3203  CB  VAL A 410       0.343  11.516  10.086  1.00 45.72           C  
ATOM   3204  O   VAL A 410       2.467  10.008   8.062  1.00 45.72           O  
ATOM   3205  CG1 VAL A 410       1.457  10.883  10.914  1.00 45.72           C  
ATOM   3206  CG2 VAL A 410      -0.012  12.898  10.625  1.00 45.72           C  
ATOM   3207  N   GLY A 411       0.319   9.281   7.746  1.00 46.91           N  
ATOM   3208  CA  GLY A 411       0.651   8.000   7.141  1.00 46.91           C  
ATOM   3209  C   GLY A 411       1.401   8.133   5.832  1.00 46.91           C  
ATOM   3210  O   GLY A 411       2.348   7.387   5.570  1.00 46.91           O  
ATOM   3211  N   LYS A 412       1.075   9.148   4.902  1.00 49.97           N  
ATOM   3212  CA  LYS A 412       1.670   9.438   3.602  1.00 49.97           C  
ATOM   3213  C   LYS A 412       3.064  10.039   3.754  1.00 49.97           C  
ATOM   3214  CB  LYS A 412       0.776  10.383   2.797  1.00 49.97           C  
ATOM   3215  O   LYS A 412       3.965   9.734   2.967  1.00 49.97           O  
ATOM   3216  CG  LYS A 412      -0.453   9.711   2.199  1.00 49.97           C  
ATOM   3217  CD  LYS A 412      -1.255  10.680   1.340  1.00 49.97           C  
ATOM   3218  CE  LYS A 412      -2.521  10.031   0.798  1.00 49.97           C  
ATOM   3219  NZ  LYS A 412      -3.311  10.977  -0.046  1.00 49.97           N  
ATOM   3220  N   GLU A 413       3.385  10.719   4.816  1.00 48.72           N  
ATOM   3221  CA  GLU A 413       4.656  11.375   5.113  1.00 48.72           C  
ATOM   3222  C   GLU A 413       5.676  10.383   5.656  1.00 48.72           C  
ATOM   3223  CB  GLU A 413       4.449  12.516   6.113  1.00 48.72           C  
ATOM   3224  O   GLU A 413       6.867  10.477   5.352  1.00 48.72           O  
ATOM   3225  CG  GLU A 413       3.801  13.758   5.512  1.00 48.72           C  
ATOM   3226  CD  GLU A 413       4.719  14.523   4.574  1.00 48.72           C  
ATOM   3227  OE1 GLU A 413       4.230  15.398   3.826  1.00 48.72           O  
ATOM   3228  OE2 GLU A 413       5.938  14.242   4.590  1.00 48.72           O  
ATOM   3229  N   PHE A 414       5.316   9.328   6.285  1.00 49.41           N  
ATOM   3230  CA  PHE A 414       6.168   8.328   6.922  1.00 49.41           C  
ATOM   3231  C   PHE A 414       6.570   7.246   5.926  1.00 49.41           C  
ATOM   3232  CB  PHE A 414       5.461   7.703   8.125  1.00 49.41           C  
ATOM   3233  O   PHE A 414       7.652   6.664   6.039  1.00 49.41           O  
ATOM   3234  CG  PHE A 414       5.477   8.570   9.359  1.00 49.41           C  
ATOM   3235  CD1 PHE A 414       6.652   8.758  10.078  1.00 49.41           C  
ATOM   3236  CD2 PHE A 414       4.316   9.188   9.797  1.00 49.41           C  
ATOM   3237  CE1 PHE A 414       6.668   9.555  11.219  1.00 49.41           C  
ATOM   3238  CE2 PHE A 414       4.328   9.984  10.938  1.00 49.41           C  
ATOM   3239  CZ  PHE A 414       5.504  10.172  11.648  1.00 49.41           C  
ATOM   3240  N   SER A 415       5.812   6.996   4.809  1.00 46.00           N  
ATOM   3241  CA  SER A 415       6.090   6.070   3.715  1.00 46.00           C  
ATOM   3242  C   SER A 415       7.176   6.613   2.795  1.00 46.00           C  
ATOM   3243  CB  SER A 415       4.820   5.797   2.910  1.00 46.00           C  
ATOM   3244  O   SER A 415       7.852   5.848   2.104  1.00 46.00           O  
ATOM   3245  OG  SER A 415       4.398   6.961   2.221  1.00 46.00           O  
ATOM   3246  N   HIS A 416       7.641   7.906   2.783  1.00 45.72           N  
ATOM   3247  CA  HIS A 416       8.609   8.633   1.972  1.00 45.72           C  
ATOM   3248  C   HIS A 416      10.023   8.484   2.531  1.00 45.72           C  
ATOM   3249  CB  HIS A 416       8.234  10.117   1.886  1.00 45.72           C  
ATOM   3250  O   HIS A 416      10.992   8.492   1.776  1.00 45.72           O  
ATOM   3251  CG  HIS A 416       9.078  10.898   0.929  1.00 45.72           C  
ATOM   3252  CD2 HIS A 416       8.930  11.133  -0.397  1.00 45.72           C  
ATOM   3253  ND1 HIS A 416      10.234  11.539   1.312  1.00 45.72           N  
ATOM   3254  CE1 HIS A 416      10.766  12.141   0.259  1.00 45.72           C  
ATOM   3255  NE2 HIS A 416       9.992  11.906  -0.790  1.00 45.72           N  
ATOM   3256  N   LEU A 417      10.430   7.652   3.664  1.00 47.16           N  
ATOM   3257  CA  LEU A 417      11.797   7.574   4.184  1.00 47.16           C  
ATOM   3258  C   LEU A 417      12.258   6.121   4.262  1.00 47.16           C  
ATOM   3259  CB  LEU A 417      11.883   8.227   5.562  1.00 47.16           C  
ATOM   3260  O   LEU A 417      11.664   5.312   4.980  1.00 47.16           O  
ATOM   3261  CG  LEU A 417      11.906   9.758   5.590  1.00 47.16           C  
ATOM   3262  CD1 LEU A 417      11.383  10.273   6.922  1.00 47.16           C  
ATOM   3263  CD2 LEU A 417      13.320  10.273   5.328  1.00 47.16           C  
ATOM   3264  N   GLU A 418      13.117   5.328   3.254  1.00 41.53           N  
ATOM   3265  CA  GLU A 418      13.180   3.887   3.029  1.00 41.53           C  
ATOM   3266  C   GLU A 418      14.562   3.336   3.363  1.00 41.53           C  
ATOM   3267  CB  GLU A 418      12.820   3.555   1.579  1.00 41.53           C  
ATOM   3268  O   GLU A 418      15.570   3.812   2.840  1.00 41.53           O  
ATOM   3269  CG  GLU A 418      12.023   2.266   1.426  1.00 41.53           C  
ATOM   3270  CD  GLU A 418      11.594   1.993  -0.007  1.00 41.53           C  
ATOM   3271  OE1 GLU A 418      10.930   0.960  -0.256  1.00 41.53           O  
ATOM   3272  OE2 GLU A 418      11.914   2.820  -0.887  1.00 41.53           O  
ATOM   3273  N   ARG A 419      14.930   2.648   4.488  1.00 46.34           N  
ATOM   3274  CA  ARG A 419      15.633   1.414   4.816  1.00 46.34           C  
ATOM   3275  C   ARG A 419      15.664   1.186   6.324  1.00 46.34           C  
ATOM   3276  CB  ARG A 419      17.062   1.446   4.262  1.00 46.34           C  
ATOM   3277  O   ARG A 419      15.508   0.055   6.789  1.00 46.34           O  
ATOM   3278  CG  ARG A 419      17.609   0.078   3.883  1.00 46.34           C  
ATOM   3279  CD  ARG A 419      18.984   0.179   3.230  1.00 46.34           C  
ATOM   3280  NE  ARG A 419      20.047   0.227   4.227  1.00 46.34           N  
ATOM   3281  NH1 ARG A 419      21.641  -0.724   2.859  1.00 46.34           N  
ATOM   3282  NH2 ARG A 419      22.188  -0.111   5.004  1.00 46.34           N  
ATOM   3283  CZ  ARG A 419      21.281  -0.203   4.027  1.00 46.34           C  
ATOM   3284  N   ARG A 420      15.344   2.018   7.207  1.00 41.84           N  
ATOM   3285  CA  ARG A 420      14.977   2.057   8.617  1.00 41.84           C  
ATOM   3286  C   ARG A 420      13.477   2.232   8.789  1.00 41.84           C  
ATOM   3287  CB  ARG A 420      15.727   3.186   9.336  1.00 41.84           C  
ATOM   3288  O   ARG A 420      12.922   1.896   9.844  1.00 41.84           O  
ATOM   3289  CG  ARG A 420      17.125   2.805   9.789  1.00 41.84           C  
ATOM   3290  CD  ARG A 420      17.844   3.977  10.445  1.00 41.84           C  
ATOM   3291  NE  ARG A 420      17.484   4.113  11.852  1.00 41.84           N  
ATOM   3292  NH1 ARG A 420      18.609   6.098  12.172  1.00 41.84           N  
ATOM   3293  NH2 ARG A 420      17.469   5.145  13.906  1.00 41.84           N  
ATOM   3294  CZ  ARG A 420      17.859   5.117  12.641  1.00 41.84           C  
ATOM   3295  N   ILE A 421      12.625   2.244   7.758  1.00 47.72           N  
ATOM   3296  CA  ILE A 421      11.258   2.729   7.609  1.00 47.72           C  
ATOM   3297  C   ILE A 421      10.328   1.560   7.305  1.00 47.72           C  
ATOM   3298  CB  ILE A 421      11.156   3.799   6.500  1.00 47.72           C  
ATOM   3299  O   ILE A 421       9.148   1.584   7.672  1.00 47.72           O  
ATOM   3300  CG1 ILE A 421      11.844   5.098   6.941  1.00 47.72           C  
ATOM   3301  CG2 ILE A 421       9.695   4.055   6.129  1.00 47.72           C  
ATOM   3302  CD1 ILE A 421      11.930   6.156   5.855  1.00 47.72           C  
ATOM   3303  N   GLU A 422      10.891   0.369   6.676  1.00 44.28           N  
ATOM   3304  CA  GLU A 422       9.953  -0.720   6.430  1.00 44.28           C  
ATOM   3305  C   GLU A 422       9.445  -1.319   7.738  1.00 44.28           C  
ATOM   3306  CB  GLU A 422      10.602  -1.807   5.570  1.00 44.28           C  
ATOM   3307  O   GLU A 422       8.250  -1.578   7.887  1.00 44.28           O  
ATOM   3308  CG  GLU A 422      10.547  -1.523   4.074  1.00 44.28           C  
ATOM   3309  CD  GLU A 422      11.227  -2.592   3.236  1.00 44.28           C  
ATOM   3310  OE1 GLU A 422      11.328  -2.422   2.000  1.00 44.28           O  
ATOM   3311  OE2 GLU A 422      11.664  -3.609   3.820  1.00 44.28           O  
ATOM   3312  N   ASN A 423      10.445  -1.534   8.766  1.00 45.94           N  
ATOM   3313  CA  ASN A 423      10.086  -1.968  10.109  1.00 45.94           C  
ATOM   3314  C   ASN A 423       9.391  -0.854  10.883  1.00 45.94           C  
ATOM   3315  CB  ASN A 423      11.312  -2.461  10.867  1.00 45.94           C  
ATOM   3316  O   ASN A 423       8.445  -1.109  11.633  1.00 45.94           O  
ATOM   3317  CG  ASN A 423      10.977  -3.475  11.938  1.00 45.94           C  
ATOM   3318  ND2 ASN A 423      11.992  -3.951  12.648  1.00 45.94           N  
ATOM   3319  OD1 ASN A 423       9.805  -3.826  12.133  1.00 45.94           O  
ATOM   3320  N   LEU A 424       9.797   0.330  10.688  1.00 42.91           N  
ATOM   3321  CA  LEU A 424       9.234   1.538  11.281  1.00 42.91           C  
ATOM   3322  C   LEU A 424       7.883   1.874  10.664  1.00 42.91           C  
ATOM   3323  CB  LEU A 424      10.195   2.717  11.109  1.00 42.91           C  
ATOM   3324  O   LEU A 424       6.961   2.305  11.359  1.00 42.91           O  
ATOM   3325  CG  LEU A 424       9.875   3.979  11.914  1.00 42.91           C  
ATOM   3326  CD1 LEU A 424       9.914   3.684  13.406  1.00 42.91           C  
ATOM   3327  CD2 LEU A 424      10.836   5.102  11.555  1.00 42.91           C  
ATOM   3328  N   ASN A 425       7.715   1.729   9.383  1.00 44.94           N  
ATOM   3329  CA  ASN A 425       6.453   1.880   8.664  1.00 44.94           C  
ATOM   3330  C   ASN A 425       5.398   0.897   9.164  1.00 44.94           C  
ATOM   3331  CB  ASN A 425       6.668   1.701   7.156  1.00 44.94           C  
ATOM   3332  O   ASN A 425       4.238   1.265   9.344  1.00 44.94           O  
ATOM   3333  CG  ASN A 425       5.445   2.078   6.344  1.00 44.94           C  
ATOM   3334  ND2 ASN A 425       5.395   1.617   5.102  1.00 44.94           N  
ATOM   3335  OD1 ASN A 425       4.555   2.781   6.828  1.00 44.94           O  
ATOM   3336  N   LYS A 426       5.801  -0.375   9.375  1.00 54.09           N  
ATOM   3337  CA  LYS A 426       4.910  -1.387   9.930  1.00 54.09           C  
ATOM   3338  C   LYS A 426       4.543  -1.060  11.375  1.00 54.09           C  
ATOM   3339  CB  LYS A 426       5.555  -2.771   9.852  1.00 54.09           C  
ATOM   3340  O   LYS A 426       3.389  -1.217  11.781  1.00 54.09           O  
ATOM   3341  CG  LYS A 426       5.535  -3.387   8.461  1.00 54.09           C  
ATOM   3342  CD  LYS A 426       6.086  -4.809   8.469  1.00 54.09           C  
ATOM   3343  CE  LYS A 426       6.137  -5.398   7.070  1.00 54.09           C  
ATOM   3344  NZ  LYS A 426       6.746  -6.762   7.062  1.00 54.09           N  
ATOM   3345  N   LYS A 427       5.539  -0.624  12.156  1.00 52.59           N  
ATOM   3346  CA  LYS A 427       5.355  -0.234  13.555  1.00 52.59           C  
ATOM   3347  C   LYS A 427       4.527   1.043  13.656  1.00 52.59           C  
ATOM   3348  CB  LYS A 427       6.707  -0.042  14.242  1.00 52.59           C  
ATOM   3349  O   LYS A 427       3.672   1.161  14.539  1.00 52.59           O  
ATOM   3350  CG  LYS A 427       7.367  -1.339  14.680  1.00 52.59           C  
ATOM   3351  CD  LYS A 427       8.672  -1.078  15.422  1.00 52.59           C  
ATOM   3352  CE  LYS A 427       9.406  -2.375  15.742  1.00 52.59           C  
ATOM   3353  NZ  LYS A 427      10.734  -2.119  16.375  1.00 52.59           N  
ATOM   3354  N   VAL A 428       4.762   1.993  12.883  1.00 58.69           N  
ATOM   3355  CA  VAL A 428       4.031   3.256  12.820  1.00 58.69           C  
ATOM   3356  C   VAL A 428       2.604   3.008  12.344  1.00 58.69           C  
ATOM   3357  CB  VAL A 428       4.734   4.273  11.898  1.00 58.69           C  
ATOM   3358  O   VAL A 428       1.650   3.545  12.914  1.00 58.69           O  
ATOM   3359  CG1 VAL A 428       3.848   5.500  11.672  1.00 58.69           C  
ATOM   3360  CG2 VAL A 428       6.082   4.688  12.477  1.00 58.69           C  
ATOM   3361  N   ASP A 429       2.430   2.193  11.234  1.00 61.53           N  
ATOM   3362  CA  ASP A 429       1.106   1.801  10.758  1.00 61.53           C  
ATOM   3363  C   ASP A 429       0.328   1.062  11.844  1.00 61.53           C  
ATOM   3364  CB  ASP A 429       1.225   0.927   9.508  1.00 61.53           C  
ATOM   3365  O   ASP A 429      -0.862   1.314  12.039  1.00 61.53           O  
ATOM   3366  CG  ASP A 429       1.556   1.722   8.258  1.00 61.53           C  
ATOM   3367  OD1 ASP A 429       1.448   2.967   8.281  1.00 61.53           O  
ATOM   3368  OD2 ASP A 429       1.925   1.098   7.238  1.00 61.53           O  
ATOM   3369  N   ASP A 430       1.042   0.224  12.516  1.00 65.12           N  
ATOM   3370  CA  ASP A 430       0.458  -0.521  13.633  1.00 65.12           C  
ATOM   3371  C   ASP A 430       0.104   0.408  14.789  1.00 65.12           C  
ATOM   3372  CB  ASP A 430       1.417  -1.613  14.109  1.00 65.12           C  
ATOM   3373  O   ASP A 430      -0.956   0.267  15.398  1.00 65.12           O  
ATOM   3374  CG  ASP A 430       0.705  -2.781  14.766  1.00 65.12           C  
ATOM   3375  OD1 ASP A 430      -0.477  -3.033  14.445  1.00 65.12           O  
ATOM   3376  OD2 ASP A 430       1.331  -3.455  15.609  1.00 65.12           O  
ATOM   3377  N   GLY A 431       0.998   1.331  15.141  1.00 67.06           N  
ATOM   3378  CA  GLY A 431       0.749   2.330  16.172  1.00 67.06           C  
ATOM   3379  C   GLY A 431      -0.435   3.225  15.852  1.00 67.06           C  
ATOM   3380  O   GLY A 431      -1.257   3.506  16.734  1.00 67.06           O  
ATOM   3381  N   PHE A 432      -0.505   3.670  14.664  1.00 70.81           N  
ATOM   3382  CA  PHE A 432      -1.610   4.504  14.203  1.00 70.81           C  
ATOM   3383  C   PHE A 432      -2.930   3.742  14.281  1.00 70.81           C  
ATOM   3384  CB  PHE A 432      -1.364   4.984  12.773  1.00 70.81           C  
ATOM   3385  O   PHE A 432      -3.949   4.297  14.695  1.00 70.81           O  
ATOM   3386  CG  PHE A 432      -0.420   6.152  12.672  1.00 70.81           C  
ATOM   3387  CD1 PHE A 432      -0.769   7.391  13.203  1.00 70.81           C  
ATOM   3388  CD2 PHE A 432       0.817   6.012  12.062  1.00 70.81           C  
ATOM   3389  CE1 PHE A 432       0.103   8.477  13.117  1.00 70.81           C  
ATOM   3390  CE2 PHE A 432       1.693   7.090  11.969  1.00 70.81           C  
ATOM   3391  CZ  PHE A 432       1.334   8.320  12.500  1.00 70.81           C  
ATOM   3392  N   LEU A 433      -2.924   2.557  13.797  1.00 77.38           N  
ATOM   3393  CA  LEU A 433      -4.102   1.696  13.836  1.00 77.38           C  
ATOM   3394  C   LEU A 433      -4.551   1.445  15.273  1.00 77.38           C  
ATOM   3395  CB  LEU A 433      -3.814   0.365  13.141  1.00 77.38           C  
ATOM   3396  O   LEU A 433      -5.746   1.449  15.562  1.00 77.38           O  
ATOM   3397  CG  LEU A 433      -5.012  -0.566  12.930  1.00 77.38           C  
ATOM   3398  CD1 LEU A 433      -5.996   0.048  11.945  1.00 77.38           C  
ATOM   3399  CD2 LEU A 433      -4.547  -1.937  12.453  1.00 77.38           C  
ATOM   3400  N   ASP A 434      -3.650   1.239  16.125  1.00 74.69           N  
ATOM   3401  CA  ASP A 434      -3.938   1.037  17.547  1.00 74.69           C  
ATOM   3402  C   ASP A 434      -4.566   2.285  18.156  1.00 74.69           C  
ATOM   3403  CB  ASP A 434      -2.664   0.659  18.297  1.00 74.69           C  
ATOM   3404  O   ASP A 434      -5.523   2.188  18.922  1.00 74.69           O  
ATOM   3405  CG  ASP A 434      -2.219  -0.770  18.047  1.00 74.69           C  
ATOM   3406  OD1 ASP A 434      -3.031  -1.580  17.547  1.00 74.69           O  
ATOM   3407  OD2 ASP A 434      -1.048  -1.089  18.344  1.00 74.69           O  
ATOM   3408  N   VAL A 435      -4.008   3.352  17.875  1.00 70.62           N  
ATOM   3409  CA  VAL A 435      -4.523   4.617  18.391  1.00 70.62           C  
ATOM   3410  C   VAL A 435      -5.938   4.855  17.859  1.00 70.62           C  
ATOM   3411  CB  VAL A 435      -3.605   5.801  18.000  1.00 70.62           C  
ATOM   3412  O   VAL A 435      -6.832   5.227  18.625  1.00 70.62           O  
ATOM   3413  CG1 VAL A 435      -4.254   7.129  18.375  1.00 70.62           C  
ATOM   3414  CG2 VAL A 435      -2.240   5.656  18.672  1.00 70.62           C  
ATOM   3415  N   TRP A 436      -6.023   4.656  16.578  1.00 77.31           N  
ATOM   3416  CA  TRP A 436      -7.344   4.797  15.969  1.00 77.31           C  
ATOM   3417  C   TRP A 436      -8.344   3.838  16.609  1.00 77.31           C  
ATOM   3418  CB  TRP A 436      -7.270   4.543  14.461  1.00 77.31           C  
ATOM   3419  O   TRP A 436      -9.469   4.227  16.922  1.00 77.31           O  
ATOM   3420  CG  TRP A 436      -8.602   4.363  13.805  1.00 77.31           C  
ATOM   3421  CD1 TRP A 436      -9.141   3.201  13.320  1.00 77.31           C  
ATOM   3422  CD2 TRP A 436      -9.578   5.387  13.555  1.00 77.31           C  
ATOM   3423  CE2 TRP A 436     -10.680   4.770  12.922  1.00 77.31           C  
ATOM   3424  CE3 TRP A 436      -9.625   6.762  13.812  1.00 77.31           C  
ATOM   3425  NE1 TRP A 436     -10.383   3.438  12.789  1.00 77.31           N  
ATOM   3426  CH2 TRP A 436     -11.836   6.832  12.797  1.00 77.31           C  
ATOM   3427  CZ2 TRP A 436     -11.812   5.484  12.531  1.00 77.31           C  
ATOM   3428  CZ3 TRP A 436     -10.758   7.473  13.422  1.00 77.31           C  
ATOM   3429  N   THR A 437      -7.961   2.645  16.656  1.00 80.12           N  
ATOM   3430  CA  THR A 437      -8.812   1.621  17.266  1.00 80.12           C  
ATOM   3431  C   THR A 437      -9.227   2.025  18.672  1.00 80.12           C  
ATOM   3432  CB  THR A 437      -8.094   0.258  17.297  1.00 80.12           C  
ATOM   3433  O   THR A 437     -10.391   1.893  19.047  1.00 80.12           O  
ATOM   3434  CG2 THR A 437      -8.984  -0.812  17.922  1.00 80.12           C  
ATOM   3435  OG1 THR A 437      -7.754  -0.136  15.961  1.00 80.12           O  
ATOM   3436  N   TYR A 438      -8.383   2.521  19.453  1.00 75.19           N  
ATOM   3437  CA  TYR A 438      -8.656   2.984  20.812  1.00 75.19           C  
ATOM   3438  C   TYR A 438      -9.633   4.148  20.797  1.00 75.19           C  
ATOM   3439  CB  TYR A 438      -7.355   3.398  21.500  1.00 75.19           C  
ATOM   3440  O   TYR A 438     -10.562   4.199  21.625  1.00 75.19           O  
ATOM   3441  CG  TYR A 438      -6.566   2.238  22.062  1.00 75.19           C  
ATOM   3442  CD1 TYR A 438      -7.086   1.447  23.094  1.00 75.19           C  
ATOM   3443  CD2 TYR A 438      -5.305   1.930  21.562  1.00 75.19           C  
ATOM   3444  CE1 TYR A 438      -6.363   0.378  23.609  1.00 75.19           C  
ATOM   3445  CE2 TYR A 438      -4.574   0.862  22.078  1.00 75.19           C  
ATOM   3446  OH  TYR A 438      -4.391  -0.964  23.609  1.00 75.19           O  
ATOM   3447  CZ  TYR A 438      -5.109   0.093  23.094  1.00 75.19           C  
ATOM   3448  N   ASN A 439      -9.406   5.094  19.969  1.00 73.50           N  
ATOM   3449  CA  ASN A 439     -10.281   6.258  19.875  1.00 73.50           C  
ATOM   3450  C   ASN A 439     -11.695   5.852  19.469  1.00 73.50           C  
ATOM   3451  CB  ASN A 439      -9.719   7.266  18.875  1.00 73.50           C  
ATOM   3452  O   ASN A 439     -12.672   6.395  20.000  1.00 73.50           O  
ATOM   3453  CG  ASN A 439      -8.531   8.031  19.422  1.00 73.50           C  
ATOM   3454  ND2 ASN A 439      -7.750   8.641  18.531  1.00 73.50           N  
ATOM   3455  OD1 ASN A 439      -8.312   8.078  20.641  1.00 73.50           O  
ATOM   3456  N   ALA A 440     -11.719   5.031  18.516  1.00 76.69           N  
ATOM   3457  CA  ALA A 440     -13.016   4.527  18.078  1.00 76.69           C  
ATOM   3458  C   ALA A 440     -13.742   3.809  19.203  1.00 76.69           C  
ATOM   3459  CB  ALA A 440     -12.852   3.594  16.875  1.00 76.69           C  
ATOM   3460  O   ALA A 440     -14.938   4.027  19.422  1.00 76.69           O  
ATOM   3461  N   GLU A 441     -13.047   2.957  19.922  1.00 79.44           N  
ATOM   3462  CA  GLU A 441     -13.609   2.242  21.062  1.00 79.44           C  
ATOM   3463  C   GLU A 441     -14.047   3.209  22.156  1.00 79.44           C  
ATOM   3464  CB  GLU A 441     -12.594   1.240  21.625  1.00 79.44           C  
ATOM   3465  O   GLU A 441     -15.109   3.029  22.766  1.00 79.44           O  
ATOM   3466  CG  GLU A 441     -12.398   0.013  20.750  1.00 79.44           C  
ATOM   3467  CD  GLU A 441     -11.391  -0.973  21.312  1.00 79.44           C  
ATOM   3468  OE1 GLU A 441     -11.172  -2.041  20.703  1.00 79.44           O  
ATOM   3469  OE2 GLU A 441     -10.812  -0.675  22.391  1.00 79.44           O  
ATOM   3470  N   LEU A 442     -13.258   4.148  22.469  1.00 74.62           N  
ATOM   3471  CA  LEU A 442     -13.570   5.164  23.469  1.00 74.62           C  
ATOM   3472  C   LEU A 442     -14.844   5.918  23.094  1.00 74.62           C  
ATOM   3473  CB  LEU A 442     -12.406   6.148  23.625  1.00 74.62           C  
ATOM   3474  O   LEU A 442     -15.688   6.184  23.969  1.00 74.62           O  
ATOM   3475  CG  LEU A 442     -12.586   7.258  24.656  1.00 74.62           C  
ATOM   3476  CD1 LEU A 442     -12.805   6.656  26.047  1.00 74.62           C  
ATOM   3477  CD2 LEU A 442     -11.383   8.188  24.656  1.00 74.62           C  
ATOM   3478  N   LEU A 443     -14.906   6.367  21.906  1.00 71.50           N  
ATOM   3479  CA  LEU A 443     -16.094   7.062  21.422  1.00 71.50           C  
ATOM   3480  C   LEU A 443     -17.344   6.238  21.688  1.00 71.50           C  
ATOM   3481  CB  LEU A 443     -15.969   7.367  19.922  1.00 71.50           C  
ATOM   3482  O   LEU A 443     -18.359   6.770  22.172  1.00 71.50           O  
ATOM   3483  CG  LEU A 443     -17.109   8.164  19.297  1.00 71.50           C  
ATOM   3484  CD1 LEU A 443     -17.109   9.594  19.828  1.00 71.50           C  
ATOM   3485  CD2 LEU A 443     -17.016   8.156  17.781  1.00 71.50           C  
ATOM   3486  N   VAL A 444     -17.297   5.023  21.328  1.00 75.44           N  
ATOM   3487  CA  VAL A 444     -18.422   4.125  21.516  1.00 75.44           C  
ATOM   3488  C   VAL A 444     -18.719   3.975  23.016  1.00 75.44           C  
ATOM   3489  CB  VAL A 444     -18.156   2.742  20.891  1.00 75.44           C  
ATOM   3490  O   VAL A 444     -19.875   4.000  23.422  1.00 75.44           O  
ATOM   3491  CG1 VAL A 444     -19.266   1.758  21.266  1.00 75.44           C  
ATOM   3492  CG2 VAL A 444     -18.047   2.865  19.359  1.00 75.44           C  
ATOM   3493  N   LEU A 445     -17.719   3.812  23.828  1.00 75.44           N  
ATOM   3494  CA  LEU A 445     -17.859   3.701  25.281  1.00 75.44           C  
ATOM   3495  C   LEU A 445     -18.562   4.934  25.844  1.00 75.44           C  
ATOM   3496  CB  LEU A 445     -16.500   3.512  25.938  1.00 75.44           C  
ATOM   3497  O   LEU A 445     -19.453   4.812  26.688  1.00 75.44           O  
ATOM   3498  CG  LEU A 445     -15.797   2.180  25.688  1.00 75.44           C  
ATOM   3499  CD1 LEU A 445     -14.398   2.189  26.297  1.00 75.44           C  
ATOM   3500  CD2 LEU A 445     -16.625   1.022  26.234  1.00 75.44           C  
ATOM   3501  N   LEU A 446     -18.141   6.078  25.469  1.00 68.69           N  
ATOM   3502  CA  LEU A 446     -18.719   7.336  25.938  1.00 68.69           C  
ATOM   3503  C   LEU A 446     -20.188   7.441  25.531  1.00 68.69           C  
ATOM   3504  CB  LEU A 446     -17.938   8.523  25.375  1.00 68.69           C  
ATOM   3505  O   LEU A 446     -21.016   7.887  26.328  1.00 68.69           O  
ATOM   3506  CG  LEU A 446     -16.562   8.789  26.000  1.00 68.69           C  
ATOM   3507  CD1 LEU A 446     -15.805   9.836  25.188  1.00 68.69           C  
ATOM   3508  CD2 LEU A 446     -16.719   9.242  27.453  1.00 68.69           C  
ATOM   3509  N   GLU A 447     -20.438   7.090  24.297  1.00 70.50           N  
ATOM   3510  CA  GLU A 447     -21.812   7.121  23.812  1.00 70.50           C  
ATOM   3511  C   GLU A 447     -22.688   6.160  24.594  1.00 70.50           C  
ATOM   3512  CB  GLU A 447     -21.859   6.781  22.312  1.00 70.50           C  
ATOM   3513  O   GLU A 447     -23.844   6.477  24.906  1.00 70.50           O  
ATOM   3514  CG  GLU A 447     -23.219   6.988  21.688  1.00 70.50           C  
ATOM   3515  CD  GLU A 447     -23.719   8.422  21.781  1.00 70.50           C  
ATOM   3516  OE1 GLU A 447     -24.953   8.648  21.734  1.00 70.50           O  
ATOM   3517  OE2 GLU A 447     -22.859   9.328  21.891  1.00 70.50           O  
ATOM   3518  N   ASN A 448     -22.250   4.996  24.844  1.00 74.12           N  
ATOM   3519  CA  ASN A 448     -22.984   4.023  25.641  1.00 74.12           C  
ATOM   3520  C   ASN A 448     -23.266   4.559  27.047  1.00 74.12           C  
ATOM   3521  CB  ASN A 448     -22.203   2.709  25.734  1.00 74.12           C  
ATOM   3522  O   ASN A 448     -24.375   4.379  27.562  1.00 74.12           O  
ATOM   3523  CG  ASN A 448     -22.312   1.877  24.469  1.00 74.12           C  
ATOM   3524  ND2 ASN A 448     -21.375   0.945  24.297  1.00 74.12           N  
ATOM   3525  OD1 ASN A 448     -23.219   2.070  23.656  1.00 74.12           O  
ATOM   3526  N   GLU A 449     -22.234   5.203  27.641  1.00 68.56           N  
ATOM   3527  CA  GLU A 449     -22.422   5.797  28.953  1.00 68.56           C  
ATOM   3528  C   GLU A 449     -23.500   6.867  28.922  1.00 68.56           C  
ATOM   3529  CB  GLU A 449     -21.109   6.398  29.469  1.00 68.56           C  
ATOM   3530  O   GLU A 449     -24.359   6.910  29.812  1.00 68.56           O  
ATOM   3531  CG  GLU A 449     -21.172   6.887  30.906  1.00 68.56           C  
ATOM   3532  CD  GLU A 449     -21.109   5.758  31.922  1.00 68.56           C  
ATOM   3533  OE1 GLU A 449     -21.500   5.980  33.094  1.00 68.56           O  
ATOM   3534  OE2 GLU A 449     -20.688   4.645  31.547  1.00 68.56           O  
ATOM   3535  N   ARG A 450     -23.328   7.699  28.031  1.00 65.62           N  
ATOM   3536  CA  ARG A 450     -24.297   8.789  27.875  1.00 65.62           C  
ATOM   3537  C   ARG A 450     -25.703   8.242  27.703  1.00 65.62           C  
ATOM   3538  CB  ARG A 450     -23.922   9.672  26.672  1.00 65.62           C  
ATOM   3539  O   ARG A 450     -26.641   8.742  28.312  1.00 65.62           O  
ATOM   3540  CG  ARG A 450     -24.859  10.844  26.469  1.00 65.62           C  
ATOM   3541  CD  ARG A 450     -24.469  11.664  25.234  1.00 65.62           C  
ATOM   3542  NE  ARG A 450     -25.453  12.719  24.969  1.00 65.62           N  
ATOM   3543  NH1 ARG A 450     -24.125  13.820  23.422  1.00 65.62           N  
ATOM   3544  NH2 ARG A 450     -26.203  14.625  23.938  1.00 65.62           N  
ATOM   3545  CZ  ARG A 450     -25.266  13.719  24.109  1.00 65.62           C  
ATOM   3546  N   THR A 451     -25.922   7.328  26.766  1.00 63.72           N  
ATOM   3547  CA  THR A 451     -27.203   6.719  26.469  1.00 63.72           C  
ATOM   3548  C   THR A 451     -27.797   6.074  27.719  1.00 63.72           C  
ATOM   3549  CB  THR A 451     -27.078   5.664  25.359  1.00 63.72           C  
ATOM   3550  O   THR A 451     -28.984   6.262  28.016  1.00 63.72           O  
ATOM   3551  CG2 THR A 451     -28.438   5.043  25.031  1.00 63.72           C  
ATOM   3552  OG1 THR A 451     -26.562   6.285  24.172  1.00 63.72           O  
ATOM   3553  N   LEU A 452     -27.031   5.387  28.406  1.00 66.19           N  
ATOM   3554  CA  LEU A 452     -27.484   4.680  29.594  1.00 66.19           C  
ATOM   3555  C   LEU A 452     -27.750   5.652  30.734  1.00 66.19           C  
ATOM   3556  CB  LEU A 452     -26.469   3.625  30.031  1.00 66.19           C  
ATOM   3557  O   LEU A 452     -28.734   5.516  31.469  1.00 66.19           O  
ATOM   3558  CG  LEU A 452     -26.281   2.439  29.078  1.00 66.19           C  
ATOM   3559  CD1 LEU A 452     -25.172   1.518  29.594  1.00 66.19           C  
ATOM   3560  CD2 LEU A 452     -27.578   1.678  28.891  1.00 66.19           C  
ATOM   3561  N   ASP A 453     -26.875   6.645  31.000  1.00 64.81           N  
ATOM   3562  CA  ASP A 453     -27.000   7.645  32.062  1.00 64.81           C  
ATOM   3563  C   ASP A 453     -28.219   8.539  31.812  1.00 64.81           C  
ATOM   3564  CB  ASP A 453     -25.734   8.484  32.156  1.00 64.81           C  
ATOM   3565  O   ASP A 453     -28.922   8.922  32.750  1.00 64.81           O  
ATOM   3566  CG  ASP A 453     -24.594   7.758  32.844  1.00 64.81           C  
ATOM   3567  OD1 ASP A 453     -24.828   6.688  33.438  1.00 64.81           O  
ATOM   3568  OD2 ASP A 453     -23.453   8.258  32.781  1.00 64.81           O  
ATOM   3569  N   TYR A 454     -28.375   9.008  30.641  1.00 62.47           N  
ATOM   3570  CA  TYR A 454     -29.531   9.836  30.281  1.00 62.47           C  
ATOM   3571  C   TYR A 454     -30.828   9.102  30.562  1.00 62.47           C  
ATOM   3572  CB  TYR A 454     -29.453  10.234  28.812  1.00 62.47           C  
ATOM   3573  O   TYR A 454     -31.781   9.695  31.094  1.00 62.47           O  
ATOM   3574  CG  TYR A 454     -30.500  11.250  28.406  1.00 62.47           C  
ATOM   3575  CD1 TYR A 454     -31.641  10.867  27.703  1.00 62.47           C  
ATOM   3576  CD2 TYR A 454     -30.344  12.594  28.719  1.00 62.47           C  
ATOM   3577  CE1 TYR A 454     -32.594  11.797  27.328  1.00 62.47           C  
ATOM   3578  CE2 TYR A 454     -31.297  13.539  28.344  1.00 62.47           C  
ATOM   3579  OH  TYR A 454     -33.375  14.055  27.281  1.00 62.47           O  
ATOM   3580  CZ  TYR A 454     -32.406  13.125  27.656  1.00 62.47           C  
ATOM   3581  N   HIS A 455     -30.828   7.902  30.172  1.00 62.53           N  
ATOM   3582  CA  HIS A 455     -32.000   7.090  30.453  1.00 62.53           C  
ATOM   3583  C   HIS A 455     -32.250   6.965  31.953  1.00 62.53           C  
ATOM   3584  CB  HIS A 455     -31.844   5.699  29.828  1.00 62.53           C  
ATOM   3585  O   HIS A 455     -33.406   7.082  32.406  1.00 62.53           O  
ATOM   3586  CG  HIS A 455     -32.031   5.680  28.344  1.00 62.53           C  
ATOM   3587  CD2 HIS A 455     -31.172   5.473  27.328  1.00 62.53           C  
ATOM   3588  ND1 HIS A 455     -33.281   5.895  27.750  1.00 62.53           N  
ATOM   3589  CE1 HIS A 455     -33.125   5.816  26.438  1.00 62.53           C  
ATOM   3590  NE2 HIS A 455     -31.875   5.562  26.156  1.00 62.53           N  
ATOM   3591  N   ASP A 456     -31.266   6.625  32.656  1.00 62.84           N  
ATOM   3592  CA  ASP A 456     -31.344   6.488  34.094  1.00 62.84           C  
ATOM   3593  C   ASP A 456     -31.844   7.773  34.750  1.00 62.84           C  
ATOM   3594  CB  ASP A 456     -29.984   6.105  34.688  1.00 62.84           C  
ATOM   3595  O   ASP A 456     -32.656   7.734  35.688  1.00 62.84           O  
ATOM   3596  CG  ASP A 456     -29.641   4.637  34.500  1.00 62.84           C  
ATOM   3597  OD1 ASP A 456     -30.531   3.861  34.062  1.00 62.84           O  
ATOM   3598  OD2 ASP A 456     -28.500   4.246  34.781  1.00 62.84           O  
ATOM   3599  N   SER A 457     -31.359   8.898  34.312  1.00 61.25           N  
ATOM   3600  CA  SER A 457     -31.781  10.203  34.812  1.00 61.25           C  
ATOM   3601  C   SER A 457     -33.250  10.469  34.531  1.00 61.25           C  
ATOM   3602  CB  SER A 457     -30.922  11.312  34.188  1.00 61.25           C  
ATOM   3603  O   SER A 457     -33.969  11.008  35.344  1.00 61.25           O  
ATOM   3604  OG  SER A 457     -31.125  11.391  32.812  1.00 61.25           O  
ATOM   3605  N   ASN A 458     -33.688  10.148  33.312  1.00 63.34           N  
ATOM   3606  CA  ASN A 458     -35.062  10.312  32.906  1.00 63.34           C  
ATOM   3607  C   ASN A 458     -36.000   9.430  33.750  1.00 63.34           C  
ATOM   3608  CB  ASN A 458     -35.250  10.008  31.422  1.00 63.34           C  
ATOM   3609  O   ASN A 458     -37.094   9.859  34.125  1.00 63.34           O  
ATOM   3610  CG  ASN A 458     -34.688  11.117  30.547  1.00 63.34           C  
ATOM   3611  ND2 ASN A 458     -34.406  10.781  29.297  1.00 63.34           N  
ATOM   3612  OD1 ASN A 458     -34.562  12.258  30.984  1.00 63.34           O  
ATOM   3613  N   VAL A 459     -35.594   8.195  33.906  1.00 62.53           N  
ATOM   3614  CA  VAL A 459     -36.375   7.258  34.719  1.00 62.53           C  
ATOM   3615  C   VAL A 459     -36.469   7.777  36.156  1.00 62.53           C  
ATOM   3616  CB  VAL A 459     -35.750   5.844  34.688  1.00 62.53           C  
ATOM   3617  O   VAL A 459     -37.531   7.727  36.750  1.00 62.53           O  
ATOM   3618  CG1 VAL A 459     -36.438   4.934  35.688  1.00 62.53           C  
ATOM   3619  CG2 VAL A 459     -35.812   5.250  33.281  1.00 62.53           C  
ATOM   3620  N   LYS A 460     -35.375   8.227  36.688  1.00 63.97           N  
ATOM   3621  CA  LYS A 460     -35.344   8.805  38.031  1.00 63.97           C  
ATOM   3622  C   LYS A 460     -36.250  10.016  38.156  1.00 63.97           C  
ATOM   3623  CB  LYS A 460     -33.906   9.195  38.406  1.00 63.97           C  
ATOM   3624  O   LYS A 460     -36.969  10.172  39.125  1.00 63.97           O  
ATOM   3625  CG  LYS A 460     -33.750   9.688  39.844  1.00 63.97           C  
ATOM   3626  CD  LYS A 460     -32.281  10.008  40.156  1.00 63.97           C  
ATOM   3627  CE  LYS A 460     -32.125  10.531  41.594  1.00 63.97           C  
ATOM   3628  NZ  LYS A 460     -30.719  10.867  41.906  1.00 63.97           N  
ATOM   3629  N   ASN A 461     -36.156  10.906  37.188  1.00 66.12           N  
ATOM   3630  CA  ASN A 461     -37.031  12.086  37.156  1.00 66.12           C  
ATOM   3631  C   ASN A 461     -38.500  11.695  37.125  1.00 66.12           C  
ATOM   3632  CB  ASN A 461     -36.688  12.953  35.938  1.00 66.12           C  
ATOM   3633  O   ASN A 461     -39.312  12.312  37.812  1.00 66.12           O  
ATOM   3634  CG  ASN A 461     -37.375  14.312  35.969  1.00 66.12           C  
ATOM   3635  ND2 ASN A 461     -37.062  15.156  35.000  1.00 66.12           N  
ATOM   3636  OD1 ASN A 461     -38.156  14.602  36.875  1.00 66.12           O  
ATOM   3637  N   LEU A 462     -38.781  10.719  36.312  1.00 67.31           N  
ATOM   3638  CA  LEU A 462     -40.125  10.195  36.219  1.00 67.31           C  
ATOM   3639  C   LEU A 462     -40.562   9.586  37.531  1.00 67.31           C  
ATOM   3640  CB  LEU A 462     -40.219   9.148  35.094  1.00 67.31           C  
ATOM   3641  O   LEU A 462     -41.719   9.781  37.969  1.00 67.31           O  
ATOM   3642  CG  LEU A 462     -41.625   8.609  34.781  1.00 67.31           C  
ATOM   3643  CD1 LEU A 462     -42.562   9.742  34.406  1.00 67.31           C  
ATOM   3644  CD2 LEU A 462     -41.562   7.555  33.688  1.00 67.31           C  
ATOM   3645  N   TYR A 463     -39.750   8.781  38.062  1.00 66.62           N  
ATOM   3646  CA  TYR A 463     -40.000   8.188  39.375  1.00 66.62           C  
ATOM   3647  C   TYR A 463     -40.312   9.266  40.406  1.00 66.62           C  
ATOM   3648  CB  TYR A 463     -38.781   7.371  39.844  1.00 66.62           C  
ATOM   3649  O   TYR A 463     -41.281   9.133  41.156  1.00 66.62           O  
ATOM   3650  CG  TYR A 463     -38.906   6.844  41.250  1.00 66.62           C  
ATOM   3651  CD1 TYR A 463     -38.344   7.535  42.312  1.00 66.62           C  
ATOM   3652  CD2 TYR A 463     -39.594   5.660  41.500  1.00 66.62           C  
ATOM   3653  CE1 TYR A 463     -38.469   7.055  43.625  1.00 66.62           C  
ATOM   3654  CE2 TYR A 463     -39.719   5.168  42.812  1.00 66.62           C  
ATOM   3655  OH  TYR A 463     -39.250   5.391  45.125  1.00 66.62           O  
ATOM   3656  CZ  TYR A 463     -39.156   5.871  43.844  1.00 66.62           C  
ATOM   3657  N   GLU A 464     -39.500  10.297  40.469  1.00 73.38           N  
ATOM   3658  CA  GLU A 464     -39.688  11.398  41.406  1.00 73.38           C  
ATOM   3659  C   GLU A 464     -41.000  12.148  41.125  1.00 73.38           C  
ATOM   3660  CB  GLU A 464     -38.500  12.367  41.344  1.00 73.38           C  
ATOM   3661  O   GLU A 464     -41.688  12.570  42.062  1.00 73.38           O  
ATOM   3662  CG  GLU A 464     -37.219  11.797  41.938  1.00 73.38           C  
ATOM   3663  CD  GLU A 464     -37.312  11.508  43.406  1.00 73.38           C  
ATOM   3664  OE1 GLU A 464     -36.500  10.695  43.906  1.00 73.38           O  
ATOM   3665  OE2 GLU A 464     -38.188  12.094  44.094  1.00 73.38           O  
ATOM   3666  N   LYS A 465     -41.312  12.391  39.906  1.00 76.00           N  
ATOM   3667  CA  LYS A 465     -42.531  13.047  39.500  1.00 76.00           C  
ATOM   3668  C   LYS A 465     -43.750  12.242  39.938  1.00 76.00           C  
ATOM   3669  CB  LYS A 465     -42.562  13.242  37.969  1.00 76.00           C  
ATOM   3670  O   LYS A 465     -44.719  12.805  40.438  1.00 76.00           O  
ATOM   3671  CG  LYS A 465     -43.719  14.086  37.469  1.00 76.00           C  
ATOM   3672  CD  LYS A 465     -43.625  14.336  35.969  1.00 76.00           C  
ATOM   3673  CE  LYS A 465     -44.781  15.172  35.469  1.00 76.00           C  
ATOM   3674  NZ  LYS A 465     -44.656  15.469  34.000  1.00 76.00           N  
ATOM   3675  N   VAL A 466     -43.719  10.906  39.625  1.00 76.06           N  
ATOM   3676  CA  VAL A 466     -44.781  10.000  40.000  1.00 76.06           C  
ATOM   3677  C   VAL A 466     -44.906   9.914  41.500  1.00 76.06           C  
ATOM   3678  CB  VAL A 466     -44.562   8.586  39.406  1.00 76.06           C  
ATOM   3679  O   VAL A 466     -46.031   9.914  42.031  1.00 76.06           O  
ATOM   3680  CG1 VAL A 466     -45.562   7.594  39.969  1.00 76.06           C  
ATOM   3681  CG2 VAL A 466     -44.656   8.633  37.875  1.00 76.06           C  
ATOM   3682  N   ARG A 467     -43.781   9.820  42.156  1.00 79.25           N  
ATOM   3683  CA  ARG A 467     -43.719   9.812  43.594  1.00 79.25           C  
ATOM   3684  C   ARG A 467     -44.375  11.078  44.188  1.00 79.25           C  
ATOM   3685  CB  ARG A 467     -42.281   9.688  44.094  1.00 79.25           C  
ATOM   3686  O   ARG A 467     -45.125  11.008  45.156  1.00 79.25           O  
ATOM   3687  CG  ARG A 467     -42.156   9.609  45.625  1.00 79.25           C  
ATOM   3688  CD  ARG A 467     -40.719   9.500  46.062  1.00 79.25           C  
ATOM   3689  NE  ARG A 467     -40.594   9.469  47.500  1.00 79.25           N  
ATOM   3690  NH1 ARG A 467     -38.281   9.344  47.531  1.00 79.25           N  
ATOM   3691  NH2 ARG A 467     -39.438   9.375  49.500  1.00 79.25           N  
ATOM   3692  CZ  ARG A 467     -39.438   9.398  48.188  1.00 79.25           C  
ATOM   3693  N   SER A 468     -44.094  12.195  43.625  1.00 83.88           N  
ATOM   3694  CA  SER A 468     -44.625  13.484  44.031  1.00 83.88           C  
ATOM   3695  C   SER A 468     -46.125  13.578  43.812  1.00 83.88           C  
ATOM   3696  CB  SER A 468     -43.906  14.625  43.312  1.00 83.88           C  
ATOM   3697  O   SER A 468     -46.844  14.148  44.625  1.00 83.88           O  
ATOM   3698  OG  SER A 468     -44.469  15.875  43.625  1.00 83.88           O  
ATOM   3699  N   GLN A 469     -46.625  13.016  42.719  1.00 83.31           N  
ATOM   3700  CA  GLN A 469     -48.031  13.031  42.344  1.00 83.31           C  
ATOM   3701  C   GLN A 469     -48.844  12.117  43.250  1.00 83.31           C  
ATOM   3702  CB  GLN A 469     -48.188  12.602  40.875  1.00 83.31           C  
ATOM   3703  O   GLN A 469     -49.938  12.484  43.688  1.00 83.31           O  
ATOM   3704  CG  GLN A 469     -47.750  13.656  39.875  1.00 83.31           C  
ATOM   3705  CD  GLN A 469     -48.062  13.266  38.438  1.00 83.31           C  
ATOM   3706  NE2 GLN A 469     -47.688  14.133  37.500  1.00 83.31           N  
ATOM   3707  OE1 GLN A 469     -48.625  12.195  38.188  1.00 83.31           O  
ATOM   3708  N   LEU A 470     -48.281  10.883  43.531  1.00 82.94           N  
ATOM   3709  CA  LEU A 470     -49.000   9.820  44.250  1.00 82.94           C  
ATOM   3710  C   LEU A 470     -48.938  10.016  45.750  1.00 82.94           C  
ATOM   3711  CB  LEU A 470     -48.438   8.453  43.844  1.00 82.94           C  
ATOM   3712  O   LEU A 470     -49.844   9.617  46.469  1.00 82.94           O  
ATOM   3713  CG  LEU A 470     -48.656   8.008  42.406  1.00 82.94           C  
ATOM   3714  CD1 LEU A 470     -47.938   6.691  42.156  1.00 82.94           C  
ATOM   3715  CD2 LEU A 470     -50.125   7.887  42.094  1.00 82.94           C  
ATOM   3716  N   LYS A 471     -48.000  10.680  46.250  1.00 86.31           N  
ATOM   3717  CA  LYS A 471     -47.812  10.977  47.688  1.00 86.31           C  
ATOM   3718  C   LYS A 471     -48.281   9.812  48.531  1.00 86.31           C  
ATOM   3719  CB  LYS A 471     -48.562  12.258  48.062  1.00 86.31           C  
ATOM   3720  O   LYS A 471     -47.781   8.695  48.406  1.00 86.31           O  
ATOM   3721  CG  LYS A 471     -48.000  13.508  47.375  1.00 86.31           C  
ATOM   3722  CD  LYS A 471     -48.781  14.750  47.844  1.00 86.31           C  
ATOM   3723  CE  LYS A 471     -48.250  16.000  47.156  1.00 86.31           C  
ATOM   3724  NZ  LYS A 471     -49.000  17.234  47.594  1.00 86.31           N  
ATOM   3725  N   ASN A 472     -49.219  10.016  49.406  1.00 85.56           N  
ATOM   3726  CA  ASN A 472     -49.625   8.992  50.344  1.00 85.56           C  
ATOM   3727  C   ASN A 472     -50.750   8.141  49.781  1.00 85.56           C  
ATOM   3728  CB  ASN A 472     -50.062   9.633  51.688  1.00 85.56           C  
ATOM   3729  O   ASN A 472     -51.375   7.352  50.500  1.00 85.56           O  
ATOM   3730  CG  ASN A 472     -51.031  10.766  51.500  1.00 85.56           C  
ATOM   3731  ND2 ASN A 472     -51.625  11.234  52.594  1.00 85.56           N  
ATOM   3732  OD1 ASN A 472     -51.281  11.227  50.375  1.00 85.56           O  
ATOM   3733  N   ASN A 473     -51.094   8.336  48.531  1.00 83.56           N  
ATOM   3734  CA  ASN A 473     -52.125   7.559  47.844  1.00 83.56           C  
ATOM   3735  C   ASN A 473     -51.562   6.242  47.312  1.00 83.56           C  
ATOM   3736  CB  ASN A 473     -52.719   8.375  46.688  1.00 83.56           C  
ATOM   3737  O   ASN A 473     -52.312   5.379  46.844  1.00 83.56           O  
ATOM   3738  CG  ASN A 473     -53.688   9.422  47.156  1.00 83.56           C  
ATOM   3739  ND2 ASN A 473     -54.000  10.383  46.312  1.00 83.56           N  
ATOM   3740  OD1 ASN A 473     -54.156   9.375  48.312  1.00 83.56           O  
ATOM   3741  N   ALA A 474     -50.188   6.023  47.438  1.00 83.50           N  
ATOM   3742  CA  ALA A 474     -49.500   4.805  47.000  1.00 83.50           C  
ATOM   3743  C   ALA A 474     -48.312   4.477  47.906  1.00 83.50           C  
ATOM   3744  CB  ALA A 474     -49.031   4.949  45.531  1.00 83.50           C  
ATOM   3745  O   ALA A 474     -47.750   5.367  48.531  1.00 83.50           O  
ATOM   3746  N   LYS A 475     -48.031   3.230  48.125  1.00 81.19           N  
ATOM   3747  CA  LYS A 475     -46.875   2.760  48.875  1.00 81.19           C  
ATOM   3748  C   LYS A 475     -45.750   2.295  47.969  1.00 81.19           C  
ATOM   3749  CB  LYS A 475     -47.281   1.625  49.812  1.00 81.19           C  
ATOM   3750  O   LYS A 475     -46.031   1.630  46.938  1.00 81.19           O  
ATOM   3751  CG  LYS A 475     -46.125   1.033  50.625  1.00 81.19           C  
ATOM   3752  CD  LYS A 475     -46.562  -0.166  51.438  1.00 81.19           C  
ATOM   3753  CE  LYS A 475     -45.406  -0.749  52.250  1.00 81.19           C  
ATOM   3754  NZ  LYS A 475     -45.844  -1.953  53.031  1.00 81.19           N  
ATOM   3755  N   GLU A 476     -44.625   2.660  48.375  1.00 79.12           N  
ATOM   3756  CA  GLU A 476     -43.469   2.232  47.594  1.00 79.12           C  
ATOM   3757  C   GLU A 476     -43.062   0.801  47.938  1.00 79.12           C  
ATOM   3758  CB  GLU A 476     -42.281   3.180  47.844  1.00 79.12           C  
ATOM   3759  O   GLU A 476     -42.844   0.484  49.125  1.00 79.12           O  
ATOM   3760  CG  GLU A 476     -42.500   4.578  47.281  1.00 79.12           C  
ATOM   3761  CD  GLU A 476     -41.281   5.496  47.500  1.00 79.12           C  
ATOM   3762  OE1 GLU A 476     -41.406   6.711  47.219  1.00 79.12           O  
ATOM   3763  OE2 GLU A 476     -40.250   4.992  47.906  1.00 79.12           O  
ATOM   3764  N   ILE A 477     -43.094  -0.080  46.969  1.00 72.38           N  
ATOM   3765  CA  ILE A 477     -42.906  -1.512  47.188  1.00 72.38           C  
ATOM   3766  C   ILE A 477     -41.469  -1.899  46.781  1.00 72.38           C  
ATOM   3767  CB  ILE A 477     -43.906  -2.344  46.375  1.00 72.38           C  
ATOM   3768  O   ILE A 477     -41.000  -2.998  47.125  1.00 72.38           O  
ATOM   3769  CG1 ILE A 477     -45.344  -1.818  46.594  1.00 72.38           C  
ATOM   3770  CG2 ILE A 477     -43.812  -3.826  46.719  1.00 72.38           C  
ATOM   3771  CD1 ILE A 477     -46.375  -2.396  45.625  1.00 72.38           C  
ATOM   3772  N   GLY A 478     -40.625  -0.759  46.375  1.00 62.72           N  
ATOM   3773  CA  GLY A 478     -39.250  -1.056  46.031  1.00 62.72           C  
ATOM   3774  C   GLY A 478     -39.062  -1.446  44.594  1.00 62.72           C  
ATOM   3775  O   GLY A 478     -40.062  -1.726  43.875  1.00 62.72           O  
ATOM   3776  N   ASN A 479     -37.812  -1.132  43.938  1.00 57.97           N  
ATOM   3777  CA  ASN A 479     -37.469  -1.433  42.562  1.00 57.97           C  
ATOM   3778  C   ASN A 479     -38.219  -0.542  41.562  1.00 57.97           C  
ATOM   3779  CB  ASN A 479     -37.719  -2.908  42.250  1.00 57.97           C  
ATOM   3780  O   ASN A 479     -38.562  -0.979  40.469  1.00 57.97           O  
ATOM   3781  CG  ASN A 479     -36.781  -3.838  43.000  1.00 57.97           C  
ATOM   3782  ND2 ASN A 479     -37.188  -5.090  43.156  1.00 57.97           N  
ATOM   3783  OD1 ASN A 479     -35.719  -3.434  43.438  1.00 57.97           O  
ATOM   3784  N   GLY A 480     -38.656   0.679  42.125  1.00 63.44           N  
ATOM   3785  CA  GLY A 480     -39.250   1.649  41.219  1.00 63.44           C  
ATOM   3786  C   GLY A 480     -40.750   1.412  41.000  1.00 63.44           C  
ATOM   3787  O   GLY A 480     -41.312   1.922  40.031  1.00 63.44           O  
ATOM   3788  N   CYS A 481     -41.406   0.626  41.969  1.00 68.12           N  
ATOM   3789  CA  CYS A 481     -42.812   0.285  41.844  1.00 68.12           C  
ATOM   3790  C   CYS A 481     -43.625   0.931  42.969  1.00 68.12           C  
ATOM   3791  CB  CYS A 481     -43.000  -1.231  41.875  1.00 68.12           C  
ATOM   3792  O   CYS A 481     -43.125   1.123  44.062  1.00 68.12           O  
ATOM   3793  SG  CYS A 481     -42.219  -2.092  40.500  1.00 68.12           S  
ATOM   3794  N   PHE A 482     -44.938   1.309  42.594  1.00 72.44           N  
ATOM   3795  CA  PHE A 482     -45.875   1.892  43.531  1.00 72.44           C  
ATOM   3796  C   PHE A 482     -47.156   1.037  43.625  1.00 72.44           C  
ATOM   3797  CB  PHE A 482     -46.250   3.318  43.094  1.00 72.44           C  
ATOM   3798  O   PHE A 482     -47.625   0.538  42.594  1.00 72.44           O  
ATOM   3799  CG  PHE A 482     -45.062   4.258  43.062  1.00 72.44           C  
ATOM   3800  CD1 PHE A 482     -44.688   4.965  44.188  1.00 72.44           C  
ATOM   3801  CD2 PHE A 482     -44.344   4.430  41.875  1.00 72.44           C  
ATOM   3802  CE1 PHE A 482     -43.594   5.832  44.156  1.00 72.44           C  
ATOM   3803  CE2 PHE A 482     -43.281   5.297  41.812  1.00 72.44           C  
ATOM   3804  CZ  PHE A 482     -42.875   5.996  42.969  1.00 72.44           C  
ATOM   3805  N   GLU A 483     -47.438   0.752  44.844  1.00 78.25           N  
ATOM   3806  CA  GLU A 483     -48.719   0.090  45.094  1.00 78.25           C  
ATOM   3807  C   GLU A 483     -49.781   1.088  45.531  1.00 78.25           C  
ATOM   3808  CB  GLU A 483     -48.562  -1.023  46.125  1.00 78.25           C  
ATOM   3809  O   GLU A 483     -49.594   1.771  46.531  1.00 78.25           O  
ATOM   3810  CG  GLU A 483     -49.812  -1.882  46.281  1.00 78.25           C  
ATOM   3811  CD  GLU A 483     -49.625  -3.008  47.281  1.00 78.25           C  
ATOM   3812  OE1 GLU A 483     -50.438  -3.961  47.281  1.00 78.25           O  
ATOM   3813  OE2 GLU A 483     -48.688  -2.934  48.094  1.00 78.25           O  
ATOM   3814  N   PHE A 484     -50.906   1.198  44.625  1.00 79.56           N  
ATOM   3815  CA  PHE A 484     -51.938   2.180  44.906  1.00 79.56           C  
ATOM   3816  C   PHE A 484     -52.812   1.731  46.094  1.00 79.56           C  
ATOM   3817  CB  PHE A 484     -52.812   2.406  43.688  1.00 79.56           C  
ATOM   3818  O   PHE A 484     -53.156   0.551  46.219  1.00 79.56           O  
ATOM   3819  CG  PHE A 484     -52.094   3.113  42.562  1.00 79.56           C  
ATOM   3820  CD1 PHE A 484     -52.125   4.500  42.469  1.00 79.56           C  
ATOM   3821  CD2 PHE A 484     -51.406   2.389  41.594  1.00 79.56           C  
ATOM   3822  CE1 PHE A 484     -51.469   5.156  41.438  1.00 79.56           C  
ATOM   3823  CE2 PHE A 484     -50.750   3.037  40.562  1.00 79.56           C  
ATOM   3824  CZ  PHE A 484     -50.781   4.422  40.469  1.00 79.56           C  
ATOM   3825  N   TYR A 485     -53.156   2.605  47.000  1.00 78.12           N  
ATOM   3826  CA  TYR A 485     -54.062   2.348  48.125  1.00 78.12           C  
ATOM   3827  C   TYR A 485     -55.500   2.555  47.719  1.00 78.12           C  
ATOM   3828  CB  TYR A 485     -53.688   3.256  49.281  1.00 78.12           C  
ATOM   3829  O   TYR A 485     -56.406   2.301  48.500  1.00 78.12           O  
ATOM   3830  CG  TYR A 485     -52.406   2.879  50.000  1.00 78.12           C  
ATOM   3831  CD1 TYR A 485     -52.281   1.660  50.656  1.00 78.12           C  
ATOM   3832  CD2 TYR A 485     -51.312   3.740  50.000  1.00 78.12           C  
ATOM   3833  CE1 TYR A 485     -51.094   1.310  51.312  1.00 78.12           C  
ATOM   3834  CE2 TYR A 485     -50.125   3.400  50.625  1.00 78.12           C  
ATOM   3835  OH  TYR A 485     -48.875   1.844  51.906  1.00 78.12           O  
ATOM   3836  CZ  TYR A 485     -50.031   2.186  51.281  1.00 78.12           C  
ATOM   3837  N   HIS A 486     -55.750   3.039  46.438  1.00 78.31           N  
ATOM   3838  CA  HIS A 486     -57.062   3.236  45.875  1.00 78.31           C  
ATOM   3839  C   HIS A 486     -57.188   2.520  44.531  1.00 78.31           C  
ATOM   3840  CB  HIS A 486     -57.375   4.727  45.688  1.00 78.31           C  
ATOM   3841  O   HIS A 486     -56.188   2.146  43.938  1.00 78.31           O  
ATOM   3842  CG  HIS A 486     -56.469   5.406  44.719  1.00 78.31           C  
ATOM   3843  CD2 HIS A 486     -55.344   6.113  44.875  1.00 78.31           C  
ATOM   3844  ND1 HIS A 486     -56.719   5.398  43.344  1.00 78.31           N  
ATOM   3845  CE1 HIS A 486     -55.750   6.074  42.750  1.00 78.31           C  
ATOM   3846  NE2 HIS A 486     -54.906   6.520  43.656  1.00 78.31           N  
ATOM   3847  N   LYS A 487     -58.406   2.174  44.156  1.00 77.44           N  
ATOM   3848  CA  LYS A 487     -58.625   1.627  42.812  1.00 77.44           C  
ATOM   3849  C   LYS A 487     -58.312   2.660  41.750  1.00 77.44           C  
ATOM   3850  CB  LYS A 487     -60.094   1.143  42.656  1.00 77.44           C  
ATOM   3851  O   LYS A 487     -58.750   3.812  41.844  1.00 77.44           O  
ATOM   3852  CG  LYS A 487     -60.406  -0.091  43.500  1.00 77.44           C  
ATOM   3853  CD  LYS A 487     -61.844  -0.568  43.250  1.00 77.44           C  
ATOM   3854  CE  LYS A 487     -62.188  -1.752  44.156  1.00 77.44           C  
ATOM   3855  NZ  LYS A 487     -63.594  -2.211  43.938  1.00 77.44           N  
ATOM   3856  N   CYS A 488     -57.406   2.281  40.938  1.00 74.44           N  
ATOM   3857  CA  CYS A 488     -57.031   3.186  39.844  1.00 74.44           C  
ATOM   3858  C   CYS A 488     -57.438   2.639  38.500  1.00 74.44           C  
ATOM   3859  CB  CYS A 488     -55.500   3.410  39.875  1.00 74.44           C  
ATOM   3860  O   CYS A 488     -56.844   1.666  38.000  1.00 74.44           O  
ATOM   3861  SG  CYS A 488     -54.938   4.746  38.781  1.00 74.44           S  
ATOM   3862  N   ASP A 489     -58.469   3.150  37.906  1.00 74.19           N  
ATOM   3863  CA  ASP A 489     -58.969   2.740  36.594  1.00 74.19           C  
ATOM   3864  C   ASP A 489     -58.156   3.369  35.469  1.00 74.19           C  
ATOM   3865  CB  ASP A 489     -60.438   3.119  36.469  1.00 74.19           C  
ATOM   3866  O   ASP A 489     -57.156   4.062  35.719  1.00 74.19           O  
ATOM   3867  CG  ASP A 489     -60.688   4.613  36.562  1.00 74.19           C  
ATOM   3868  OD1 ASP A 489     -59.719   5.387  36.656  1.00 74.19           O  
ATOM   3869  OD2 ASP A 489     -61.875   5.027  36.562  1.00 74.19           O  
ATOM   3870  N   ASP A 490     -58.406   3.098  34.188  1.00 71.56           N  
ATOM   3871  CA  ASP A 490     -57.688   3.555  33.031  1.00 71.56           C  
ATOM   3872  C   ASP A 490     -57.594   5.078  33.000  1.00 71.56           C  
ATOM   3873  CB  ASP A 490     -58.375   3.055  31.750  1.00 71.56           C  
ATOM   3874  O   ASP A 490     -56.562   5.625  32.562  1.00 71.56           O  
ATOM   3875  CG  ASP A 490     -58.219   1.561  31.531  1.00 71.56           C  
ATOM   3876  OD1 ASP A 490     -57.312   0.951  32.156  1.00 71.56           O  
ATOM   3877  OD2 ASP A 490     -59.000   0.989  30.734  1.00 71.56           O  
ATOM   3878  N   THR A 491     -58.594   5.730  33.500  1.00 71.12           N  
ATOM   3879  CA  THR A 491     -58.656   7.184  33.562  1.00 71.12           C  
ATOM   3880  C   THR A 491     -57.688   7.715  34.625  1.00 71.12           C  
ATOM   3881  CB  THR A 491     -60.062   7.664  33.875  1.00 71.12           C  
ATOM   3882  O   THR A 491     -57.000   8.719  34.406  1.00 71.12           O  
ATOM   3883  CG2 THR A 491     -60.188   9.180  33.750  1.00 71.12           C  
ATOM   3884  OG1 THR A 491     -61.000   7.059  32.969  1.00 71.12           O  
ATOM   3885  N   CYS A 492     -57.594   7.090  35.781  1.00 74.50           N  
ATOM   3886  CA  CYS A 492     -56.688   7.391  36.875  1.00 74.50           C  
ATOM   3887  C   CYS A 492     -55.219   7.148  36.438  1.00 74.50           C  
ATOM   3888  CB  CYS A 492     -57.000   6.539  38.094  1.00 74.50           C  
ATOM   3889  O   CYS A 492     -54.375   7.988  36.656  1.00 74.50           O  
ATOM   3890  SG  CYS A 492     -55.781   6.672  39.406  1.00 74.50           S  
ATOM   3891  N   MET A 493     -54.969   6.070  35.781  1.00 73.44           N  
ATOM   3892  CA  MET A 493     -53.656   5.730  35.250  1.00 73.44           C  
ATOM   3893  C   MET A 493     -53.219   6.730  34.188  1.00 73.44           C  
ATOM   3894  CB  MET A 493     -53.656   4.316  34.688  1.00 73.44           C  
ATOM   3895  O   MET A 493     -52.031   7.098  34.125  1.00 73.44           O  
ATOM   3896  CG  MET A 493     -53.781   3.219  35.719  1.00 73.44           C  
ATOM   3897  SD  MET A 493     -52.438   3.307  36.969  1.00 73.44           S  
ATOM   3898  CE  MET A 493     -51.000   2.816  35.969  1.00 73.44           C  
ATOM   3899  N   GLU A 494     -54.156   7.184  33.406  1.00 72.00           N  
ATOM   3900  CA  GLU A 494     -53.906   8.195  32.375  1.00 72.00           C  
ATOM   3901  C   GLU A 494     -53.594   9.547  33.000  1.00 72.00           C  
ATOM   3902  CB  GLU A 494     -55.125   8.305  31.453  1.00 72.00           C  
ATOM   3903  O   GLU A 494     -52.750  10.297  32.469  1.00 72.00           O  
ATOM   3904  CG  GLU A 494     -54.844   9.031  30.141  1.00 72.00           C  
ATOM   3905  CD  GLU A 494     -55.969   8.969  29.156  1.00 72.00           C  
ATOM   3906  OE1 GLU A 494     -55.844   9.469  28.016  1.00 72.00           O  
ATOM   3907  OE2 GLU A 494     -57.031   8.406  29.516  1.00 72.00           O  
ATOM   3908  N   SER A 495     -54.156   9.828  34.094  1.00 74.44           N  
ATOM   3909  CA  SER A 495     -53.906  11.062  34.812  1.00 74.44           C  
ATOM   3910  C   SER A 495     -52.531  11.062  35.469  1.00 74.44           C  
ATOM   3911  CB  SER A 495     -55.000  11.258  35.906  1.00 74.44           C  
ATOM   3912  O   SER A 495     -51.906  12.109  35.562  1.00 74.44           O  
ATOM   3913  OG  SER A 495     -54.875  10.289  36.906  1.00 74.44           O  
ATOM   3914  N   VAL A 496     -52.062   9.953  35.969  1.00 75.94           N  
ATOM   3915  CA  VAL A 496     -50.688   9.766  36.500  1.00 75.94           C  
ATOM   3916  C   VAL A 496     -49.688   9.875  35.375  1.00 75.94           C  
ATOM   3917  CB  VAL A 496     -50.562   8.406  37.219  1.00 75.94           C  
ATOM   3918  O   VAL A 496     -48.656  10.539  35.531  1.00 75.94           O  
ATOM   3919  CG1 VAL A 496     -49.125   8.180  37.688  1.00 75.94           C  
ATOM   3920  CG2 VAL A 496     -51.531   8.320  38.406  1.00 75.94           C  
ATOM   3921  N   LYS A 497     -50.094   9.352  34.250  1.00 67.50           N  
ATOM   3922  CA  LYS A 497     -49.281   9.398  33.062  1.00 67.50           C  
ATOM   3923  C   LYS A 497     -49.125  10.828  32.531  1.00 67.50           C  
ATOM   3924  CB  LYS A 497     -49.875   8.508  31.953  1.00 67.50           C  
ATOM   3925  O   LYS A 497     -48.031  11.234  32.094  1.00 67.50           O  
ATOM   3926  CG  LYS A 497     -49.031   8.453  30.688  1.00 67.50           C  
ATOM   3927  CD  LYS A 497     -49.688   7.602  29.609  1.00 67.50           C  
ATOM   3928  CE  LYS A 497     -48.969   7.695  28.281  1.00 67.50           C  
ATOM   3929  NZ  LYS A 497     -49.656   6.922  27.203  1.00 67.50           N  
ATOM   3930  N   ASN A 498     -50.188  11.680  32.531  1.00 71.88           N  
ATOM   3931  CA  ASN A 498     -50.219  13.023  31.938  1.00 71.88           C  
ATOM   3932  C   ASN A 498     -49.875  14.086  32.969  1.00 71.88           C  
ATOM   3933  CB  ASN A 498     -51.625  13.305  31.359  1.00 71.88           C  
ATOM   3934  O   ASN A 498     -49.875  15.281  32.656  1.00 71.88           O  
ATOM   3935  CG  ASN A 498     -51.906  12.508  30.094  1.00 71.88           C  
ATOM   3936  ND2 ASN A 498     -53.156  12.328  29.766  1.00 71.88           N  
ATOM   3937  OD1 ASN A 498     -50.969  12.062  29.422  1.00 71.88           O  
ATOM   3938  N   GLY A 499     -49.469  13.516  34.188  1.00 78.62           N  
ATOM   3939  CA  GLY A 499     -49.062  14.445  35.219  1.00 78.62           C  
ATOM   3940  C   GLY A 499     -50.219  15.250  35.781  1.00 78.62           C  
ATOM   3941  O   GLY A 499     -50.031  16.328  36.344  1.00 78.62           O  
ATOM   3942  N   THR A 500     -51.469  14.922  35.500  1.00 85.00           N  
ATOM   3943  CA  THR A 500     -52.688  15.602  35.938  1.00 85.00           C  
ATOM   3944  C   THR A 500     -53.406  14.797  37.000  1.00 85.00           C  
ATOM   3945  CB  THR A 500     -53.656  15.844  34.750  1.00 85.00           C  
ATOM   3946  O   THR A 500     -54.625  14.930  37.188  1.00 85.00           O  
ATOM   3947  CG2 THR A 500     -53.031  16.797  33.719  1.00 85.00           C  
ATOM   3948  OG1 THR A 500     -53.938  14.594  34.094  1.00 85.00           O  
ATOM   3949  N   TYR A 501     -52.656  13.969  37.719  1.00 80.88           N  
ATOM   3950  CA  TYR A 501     -53.219  13.141  38.781  1.00 80.88           C  
ATOM   3951  C   TYR A 501     -53.844  14.000  39.875  1.00 80.88           C  
ATOM   3952  CB  TYR A 501     -52.125  12.234  39.375  1.00 80.88           C  
ATOM   3953  O   TYR A 501     -53.188  14.914  40.406  1.00 80.88           O  
ATOM   3954  CG  TYR A 501     -52.625  11.328  40.469  1.00 80.88           C  
ATOM   3955  CD1 TYR A 501     -52.375  11.617  41.812  1.00 80.88           C  
ATOM   3956  CD2 TYR A 501     -53.344  10.180  40.156  1.00 80.88           C  
ATOM   3957  CE1 TYR A 501     -52.812  10.781  42.812  1.00 80.88           C  
ATOM   3958  CE2 TYR A 501     -53.812   9.336  41.188  1.00 80.88           C  
ATOM   3959  OH  TYR A 501     -54.000   8.812  43.500  1.00 80.88           O  
ATOM   3960  CZ  TYR A 501     -53.531   9.648  42.500  1.00 80.88           C  
ATOM   3961  N   ASP A 502     -55.156  13.820  40.094  1.00 85.81           N  
ATOM   3962  CA  ASP A 502     -55.906  14.570  41.094  1.00 85.81           C  
ATOM   3963  C   ASP A 502     -55.812  13.914  42.469  1.00 85.81           C  
ATOM   3964  CB  ASP A 502     -57.375  14.695  40.688  1.00 85.81           C  
ATOM   3965  O   ASP A 502     -56.562  12.984  42.781  1.00 85.81           O  
ATOM   3966  CG  ASP A 502     -58.188  15.625  41.594  1.00 85.81           C  
ATOM   3967  OD1 ASP A 502     -57.625  16.141  42.594  1.00 85.81           O  
ATOM   3968  OD2 ASP A 502     -59.375  15.852  41.312  1.00 85.81           O  
ATOM   3969  N   TYR A 503     -54.812  14.367  43.219  1.00 84.19           N  
ATOM   3970  CA  TYR A 503     -54.438  13.773  44.500  1.00 84.19           C  
ATOM   3971  C   TYR A 503     -55.656  13.781  45.438  1.00 84.19           C  
ATOM   3972  CB  TYR A 503     -53.281  14.531  45.125  1.00 84.19           C  
ATOM   3973  O   TYR A 503     -55.969  12.750  46.062  1.00 84.19           O  
ATOM   3974  CG  TYR A 503     -53.031  14.156  46.562  1.00 84.19           C  
ATOM   3975  CD1 TYR A 503     -53.531  14.930  47.625  1.00 84.19           C  
ATOM   3976  CD2 TYR A 503     -52.281  13.031  46.906  1.00 84.19           C  
ATOM   3977  CE1 TYR A 503     -53.281  14.594  48.938  1.00 84.19           C  
ATOM   3978  CE2 TYR A 503     -52.031  12.688  48.219  1.00 84.19           C  
ATOM   3979  OH  TYR A 503     -52.312  13.133  50.562  1.00 84.19           O  
ATOM   3980  CZ  TYR A 503     -52.531  13.469  49.250  1.00 84.19           C  
ATOM   3981  N   PRO A 504     -56.438  14.906  45.562  1.00 85.44           N  
ATOM   3982  CA  PRO A 504     -57.531  15.000  46.500  1.00 85.44           C  
ATOM   3983  C   PRO A 504     -58.688  14.062  46.188  1.00 85.44           C  
ATOM   3984  CB  PRO A 504     -57.969  16.469  46.406  1.00 85.44           C  
ATOM   3985  O   PRO A 504     -59.406  13.609  47.062  1.00 85.44           O  
ATOM   3986  CG  PRO A 504     -56.781  17.172  45.844  1.00 85.44           C  
ATOM   3987  CD  PRO A 504     -56.000  16.219  45.000  1.00 85.44           C  
ATOM   3988  N   LYS A 505     -58.812  13.734  45.000  1.00 85.75           N  
ATOM   3989  CA  LYS A 505     -59.906  12.875  44.531  1.00 85.75           C  
ATOM   3990  C   LYS A 505     -59.750  11.461  45.062  1.00 85.75           C  
ATOM   3991  CB  LYS A 505     -59.906  12.836  43.000  1.00 85.75           C  
ATOM   3992  O   LYS A 505     -60.750  10.828  45.438  1.00 85.75           O  
ATOM   3993  CG  LYS A 505     -61.031  12.000  42.406  1.00 85.75           C  
ATOM   3994  CD  LYS A 505     -61.000  11.992  40.875  1.00 85.75           C  
ATOM   3995  CE  LYS A 505     -62.062  11.102  40.281  1.00 85.75           C  
ATOM   3996  NZ  LYS A 505     -62.031  11.086  38.781  1.00 85.75           N  
ATOM   3997  N   TYR A 506     -58.500  10.922  45.312  1.00 82.69           N  
ATOM   3998  CA  TYR A 506     -58.250   9.523  45.656  1.00 82.69           C  
ATOM   3999  C   TYR A 506     -57.719   9.406  47.062  1.00 82.69           C  
ATOM   4000  CB  TYR A 506     -57.250   8.898  44.656  1.00 82.69           C  
ATOM   4001  O   TYR A 506     -57.406   8.305  47.531  1.00 82.69           O  
ATOM   4002  CG  TYR A 506     -57.719   8.922  43.219  1.00 82.69           C  
ATOM   4003  CD1 TYR A 506     -58.750   8.062  42.781  1.00 82.69           C  
ATOM   4004  CD2 TYR A 506     -57.156   9.797  42.312  1.00 82.69           C  
ATOM   4005  CE1 TYR A 506     -59.188   8.086  41.469  1.00 82.69           C  
ATOM   4006  CE2 TYR A 506     -57.594   9.820  40.969  1.00 82.69           C  
ATOM   4007  OH  TYR A 506     -59.031   8.984  39.250  1.00 82.69           O  
ATOM   4008  CZ  TYR A 506     -58.594   8.961  40.562  1.00 82.69           C  
ATOM   4009  N   SER A 507     -57.594  10.492  47.750  1.00 81.38           N  
ATOM   4010  CA  SER A 507     -57.000  10.602  49.094  1.00 81.38           C  
ATOM   4011  C   SER A 507     -57.875   9.945  50.156  1.00 81.38           C  
ATOM   4012  CB  SER A 507     -56.750  12.062  49.438  1.00 81.38           C  
ATOM   4013  O   SER A 507     -57.375   9.312  51.062  1.00 81.38           O  
ATOM   4014  OG  SER A 507     -56.094  12.180  50.719  1.00 81.38           O  
ATOM   4015  N   GLU A 508     -59.219  10.047  50.000  1.00 79.69           N  
ATOM   4016  CA  GLU A 508     -60.188   9.523  50.938  1.00 79.69           C  
ATOM   4017  C   GLU A 508     -60.250   8.000  50.906  1.00 79.69           C  
ATOM   4018  CB  GLU A 508     -61.562  10.109  50.688  1.00 79.69           C  
ATOM   4019  O   GLU A 508     -60.250   7.340  51.938  1.00 79.69           O  
ATOM   4020  CG  GLU A 508     -61.719  11.562  51.125  1.00 79.69           C  
ATOM   4021  CD  GLU A 508     -61.656  11.758  52.625  1.00 79.69           C  
ATOM   4022  OE1 GLU A 508     -61.312  12.867  53.094  1.00 79.69           O  
ATOM   4023  OE2 GLU A 508     -61.969  10.781  53.375  1.00 79.69           O  
ATOM   4024  N   GLU A 509     -60.250   7.473  49.625  1.00 78.56           N  
ATOM   4025  CA  GLU A 509     -60.219   6.031  49.375  1.00 78.56           C  
ATOM   4026  C   GLU A 509     -58.875   5.422  49.812  1.00 78.56           C  
ATOM   4027  CB  GLU A 509     -60.469   5.734  47.906  1.00 78.56           C  
ATOM   4028  O   GLU A 509     -58.844   4.316  50.344  1.00 78.56           O  
ATOM   4029  CG  GLU A 509     -60.688   4.258  47.594  1.00 78.56           C  
ATOM   4030  CD  GLU A 509     -60.938   3.977  46.125  1.00 78.56           C  
ATOM   4031  OE1 GLU A 509     -61.125   2.795  45.750  1.00 78.56           O  
ATOM   4032  OE2 GLU A 509     -60.969   4.945  45.344  1.00 78.56           O  
ATOM   4033  N   ALA A 510     -57.781   6.113  49.594  1.00 78.44           N  
ATOM   4034  CA  ALA A 510     -56.438   5.719  49.938  1.00 78.44           C  
ATOM   4035  C   ALA A 510     -56.219   5.734  51.438  1.00 78.44           C  
ATOM   4036  CB  ALA A 510     -55.406   6.637  49.250  1.00 78.44           C  
ATOM   4037  O   ALA A 510     -55.500   4.887  52.000  1.00 78.44           O  
ATOM   4038  N   LYS A 511     -56.781   6.758  52.188  1.00 79.50           N  
ATOM   4039  CA  LYS A 511     -56.719   6.887  53.656  1.00 79.50           C  
ATOM   4040  C   LYS A 511     -57.438   5.707  54.312  1.00 79.50           C  
ATOM   4041  CB  LYS A 511     -57.375   8.195  54.094  1.00 79.50           C  
ATOM   4042  O   LYS A 511     -56.938   5.180  55.312  1.00 79.50           O  
ATOM   4043  CG  LYS A 511     -57.094   8.570  55.531  1.00 79.50           C  
ATOM   4044  CD  LYS A 511     -57.688   9.922  55.906  1.00 79.50           C  
ATOM   4045  CE  LYS A 511     -57.469  10.266  57.375  1.00 79.50           C  
ATOM   4046  NZ  LYS A 511     -58.031  11.594  57.719  1.00 79.50           N  
ATOM   4047  N   LEU A 512     -58.625   5.242  53.844  1.00 73.81           N  
ATOM   4048  CA  LEU A 512     -59.438   4.141  54.344  1.00 73.81           C  
ATOM   4049  C   LEU A 512     -58.719   2.809  54.156  1.00 73.81           C  
ATOM   4050  CB  LEU A 512     -60.781   4.102  53.625  1.00 73.81           C  
ATOM   4051  O   LEU A 512     -58.719   1.963  55.062  1.00 73.81           O  
ATOM   4052  CG  LEU A 512     -61.844   5.117  54.125  1.00 73.81           C  
ATOM   4053  CD1 LEU A 512     -62.875   5.336  53.031  1.00 73.81           C  
ATOM   4054  CD2 LEU A 512     -62.469   4.648  55.406  1.00 73.81           C  
ATOM   4055  N   ASN A 513     -58.000   2.580  53.094  1.00 69.56           N  
ATOM   4056  CA  ASN A 513     -57.250   1.371  52.750  1.00 69.56           C  
ATOM   4057  C   ASN A 513     -55.875   1.330  53.469  1.00 69.56           C  
ATOM   4058  CB  ASN A 513     -57.094   1.259  51.250  1.00 69.56           C  
ATOM   4059  O   ASN A 513     -55.344   0.251  53.719  1.00 69.56           O  
ATOM   4060  CG  ASN A 513     -58.375   0.859  50.531  1.00 69.56           C  
ATOM   4061  ND2 ASN A 513     -58.531   1.314  49.312  1.00 69.56           N  
ATOM   4062  OD1 ASN A 513     -59.188   0.148  51.094  1.00 69.56           O  
ATOM   4063  N   ARG A 514     -55.281   2.572  53.719  1.00 67.69           N  
ATOM   4064  CA  ARG A 514     -54.062   2.705  54.500  1.00 67.69           C  
ATOM   4065  C   ARG A 514     -54.281   2.287  55.938  1.00 67.69           C  
ATOM   4066  CB  ARG A 514     -53.531   4.145  54.438  1.00 67.69           C  
ATOM   4067  O   ARG A 514     -53.375   1.737  56.594  1.00 67.69           O  
ATOM   4068  CG  ARG A 514     -52.781   4.480  53.156  1.00 67.69           C  
ATOM   4069  CD  ARG A 514     -52.344   5.934  53.156  1.00 67.69           C  
ATOM   4070  NE  ARG A 514     -51.438   6.238  54.250  1.00 67.69           N  
ATOM   4071  NH1 ARG A 514     -50.812   8.312  53.438  1.00 67.69           N  
ATOM   4072  NH2 ARG A 514     -49.938   7.535  55.375  1.00 67.69           N  
ATOM   4073  CZ  ARG A 514     -50.719   7.363  54.344  1.00 67.69           C  
ATOM   4074  N   GLU A 515     -55.562   2.646  56.438  1.00 62.62           N  
ATOM   4075  CA  GLU A 515     -55.938   2.422  57.812  1.00 62.62           C  
ATOM   4076  C   GLU A 515     -56.562   1.040  58.000  1.00 62.62           C  
ATOM   4077  CB  GLU A 515     -56.906   3.504  58.281  1.00 62.62           C  
ATOM   4078  O   GLU A 515     -56.844   0.621  59.125  1.00 62.62           O  
ATOM   4079  CG  GLU A 515     -56.281   4.879  58.438  1.00 62.62           C  
ATOM   4080  CD  GLU A 515     -57.250   5.930  58.969  1.00 62.62           C  
ATOM   4081  OE1 GLU A 515     -56.812   7.082  59.219  1.00 62.62           O  
ATOM   4082  OE2 GLU A 515     -58.438   5.602  59.125  1.00 62.62           O  
ATOM   4083  N   GLU A 516     -56.844   0.303  56.781  1.00 55.44           N  
ATOM   4084  CA  GLU A 516     -57.312  -1.069  56.781  1.00 55.44           C  
ATOM   4085  C   GLU A 516     -56.250  -2.049  57.219  1.00 55.44           C  
ATOM   4086  CB  GLU A 516     -57.875  -1.448  55.406  1.00 55.44           C  
ATOM   4087  O   GLU A 516     -55.125  -2.012  56.688  1.00 55.44           O  
ATOM   4088  CG  GLU A 516     -58.750  -2.689  55.406  1.00 55.44           C  
ATOM   4089  CD  GLU A 516     -59.375  -2.982  54.062  1.00 55.44           C  
ATOM   4090  OE1 GLU A 516     -60.062  -4.008  53.938  1.00 55.44           O  
ATOM   4091  OE2 GLU A 516     -59.156  -2.184  53.125  1.00 55.44           O  
ATOM   4092  N   ILE A 517     -56.156  -2.473  58.469  1.00 41.31           N  
ATOM   4093  CA  ILE A 517     -55.375  -3.576  59.000  1.00 41.31           C  
ATOM   4094  C   ILE A 517     -55.844  -4.891  58.375  1.00 41.31           C  
ATOM   4095  CB  ILE A 517     -55.500  -3.645  60.531  1.00 41.31           C  
ATOM   4096  O   ILE A 517     -57.031  -5.223  58.406  1.00 41.31           O  
ATOM   4097  CG1 ILE A 517     -55.094  -2.303  61.188  1.00 41.31           C  
ATOM   4098  CG2 ILE A 517     -54.625  -4.785  61.094  1.00 41.31           C  
ATOM   4099  CD1 ILE A 517     -55.281  -2.244  62.688  1.00 41.31           C  
ATOM   4100  N   ASP A 518     -55.188  -5.383  57.250  1.00 41.56           N  
ATOM   4101  CA  ASP A 518     -55.469  -6.715  56.719  1.00 41.56           C  
ATOM   4102  C   ASP A 518     -55.531  -7.746  57.844  1.00 41.56           C  
ATOM   4103  CB  ASP A 518     -54.406  -7.113  55.719  1.00 41.56           C  
ATOM   4104  O   ASP A 518     -54.625  -7.820  58.688  1.00 41.56           O  
ATOM   4105  CG  ASP A 518     -54.781  -6.770  54.281  1.00 41.56           C  
ATOM   4106  OD1 ASP A 518     -56.000  -6.527  54.031  1.00 41.56           O  
ATOM   4107  OD2 ASP A 518     -53.906  -6.746  53.406  1.00 41.56           O  
ATOM   4108  N   GLY A 519     -56.656  -8.047  58.438  1.00 33.97           N  
ATOM   4109  CA  GLY A 519     -56.906  -9.258  59.219  1.00 33.97           C  
ATOM   4110  C   GLY A 519     -56.156 -10.469  58.656  1.00 33.97           C  
ATOM   4111  O   GLY A 519     -55.969 -10.586  57.469  1.00 33.97           O  
ATOM   4112  N   VAL A 520     -54.969 -10.977  59.094  1.00 29.84           N  
ATOM   4113  CA  VAL A 520     -54.281 -12.211  58.719  1.00 29.84           C  
ATOM   4114  C   VAL A 520     -55.281 -13.219  58.156  1.00 29.84           C  
ATOM   4115  CB  VAL A 520     -53.531 -12.820  59.938  1.00 29.84           C  
ATOM   4116  O   VAL A 520     -56.281 -13.523  58.812  1.00 29.84           O  
ATOM   4117  CG1 VAL A 520     -52.812 -14.102  59.562  1.00 29.84           C  
ATOM   4118  CG2 VAL A 520     -52.562 -11.805  60.531  1.00 29.84           C  
ATOM   4119  N   LYS A 521     -55.562 -13.383  56.844  1.00 34.31           N  
ATOM   4120  CA  LYS A 521     -56.219 -14.430  56.062  1.00 34.31           C  
ATOM   4121  C   LYS A 521     -55.500 -15.766  56.219  1.00 34.31           C  
ATOM   4122  CB  LYS A 521     -56.250 -14.039  54.562  1.00 34.31           C  
ATOM   4123  O   LYS A 521     -54.281 -15.867  56.000  1.00 34.31           O  
ATOM   4124  CG  LYS A 521     -57.625 -14.156  53.938  1.00 34.31           C  
ATOM   4125  CD  LYS A 521     -57.594 -13.812  52.469  1.00 34.31           C  
ATOM   4126  CE  LYS A 521     -58.969 -13.914  51.812  1.00 34.31           C  
ATOM   4127  NZ  LYS A 521     -58.938 -13.523  50.375  1.00 34.31           N  
ATOM   4128  N   LEU A 522     -55.906 -16.609  57.125  1.00 30.94           N  
ATOM   4129  CA  LEU A 522     -55.531 -17.953  57.531  1.00 30.94           C  
ATOM   4130  C   LEU A 522     -55.812 -18.953  56.438  1.00 30.94           C  
ATOM   4131  CB  LEU A 522     -56.219 -18.359  58.812  1.00 30.94           C  
ATOM   4132  O   LEU A 522     -56.969 -19.156  56.062  1.00 30.94           O  
ATOM   4133  CG  LEU A 522     -55.594 -17.922  60.125  1.00 30.94           C  
ATOM   4134  CD1 LEU A 522     -56.656 -17.453  61.125  1.00 30.94           C  
ATOM   4135  CD2 LEU A 522     -54.750 -19.047  60.719  1.00 30.94           C  
ATOM   4136  N   GLU A 523     -54.969 -19.094  55.438  1.00 33.16           N  
ATOM   4137  CA  GLU A 523     -55.062 -20.062  54.344  1.00 33.16           C  
ATOM   4138  C   GLU A 523     -54.344 -21.359  54.688  1.00 33.16           C  
ATOM   4139  CB  GLU A 523     -54.500 -19.469  53.031  1.00 33.16           C  
ATOM   4140  O   GLU A 523     -53.156 -21.359  54.969  1.00 33.16           O  
ATOM   4141  CG  GLU A 523     -55.562 -18.844  52.125  1.00 33.16           C  
ATOM   4142  CD  GLU A 523     -55.000 -18.344  50.812  1.00 33.16           C  
ATOM   4143  OE1 GLU A 523     -55.750 -17.828  49.969  1.00 33.16           O  
ATOM   4144  OE2 GLU A 523     -53.750 -18.453  50.625  1.00 33.16           O  
ATOM   4145  N   SER A 524     -55.031 -22.281  55.594  1.00 41.44           N  
ATOM   4146  CA  SER A 524     -54.969 -23.734  55.594  1.00 41.44           C  
ATOM   4147  C   SER A 524     -55.375 -24.312  56.938  1.00 41.44           C  
ATOM   4148  CB  SER A 524     -53.562 -24.203  55.219  1.00 41.44           C  
ATOM   4149  O   SER A 524     -54.844 -23.891  57.969  1.00 41.44           O  
ATOM   4150  OG  SER A 524     -53.125 -25.203  56.125  1.00 41.44           O  
ATOM   4151  N   THR A 525     -56.688 -24.562  57.219  1.00 44.28           N  
ATOM   4152  CA  THR A 525     -57.250 -25.219  58.406  1.00 44.28           C  
ATOM   4153  C   THR A 525     -56.281 -26.266  58.969  1.00 44.28           C  
ATOM   4154  CB  THR A 525     -58.594 -25.891  58.062  1.00 44.28           C  
ATOM   4155  O   THR A 525     -56.250 -26.484  60.156  1.00 44.28           O  
ATOM   4156  CG2 THR A 525     -59.750 -24.906  58.156  1.00 44.28           C  
ATOM   4157  OG1 THR A 525     -58.531 -26.422  56.719  1.00 44.28           O  
ATOM   4158  N   ARG A 526     -55.094 -26.609  58.312  1.00 45.78           N  
ATOM   4159  CA  ARG A 526     -54.125 -27.594  58.750  1.00 45.78           C  
ATOM   4160  C   ARG A 526     -52.812 -26.938  59.156  1.00 45.78           C  
ATOM   4161  CB  ARG A 526     -53.844 -28.609  57.625  1.00 45.78           C  
ATOM   4162  O   ARG A 526     -52.156 -27.391  60.125  1.00 45.78           O  
ATOM   4163  CG  ARG A 526     -53.875 -30.062  58.094  1.00 45.78           C  
ATOM   4164  CD  ARG A 526     -53.531 -31.031  56.969  1.00 45.78           C  
ATOM   4165  NE  ARG A 526     -53.938 -32.406  57.281  1.00 45.78           N  
ATOM   4166  NH1 ARG A 526     -52.781 -33.344  55.531  1.00 45.78           N  
ATOM   4167  NH2 ARG A 526     -53.969 -34.656  57.000  1.00 45.78           N  
ATOM   4168  CZ  ARG A 526     -53.562 -33.469  56.594  1.00 45.78           C  
ATOM   4169  N   ILE A 527     -52.438 -25.719  58.719  1.00 45.94           N  
ATOM   4170  CA  ILE A 527     -51.281 -24.875  59.000  1.00 45.94           C  
ATOM   4171  C   ILE A 527     -51.594 -23.922  60.156  1.00 45.94           C  
ATOM   4172  CB  ILE A 527     -50.875 -24.078  57.750  1.00 45.94           C  
ATOM   4173  O   ILE A 527     -50.750 -23.656  61.000  1.00 45.94           O  
ATOM   4174  CG1 ILE A 527     -50.375 -25.031  56.656  1.00 45.94           C  
ATOM   4175  CG2 ILE A 527     -49.781 -23.062  58.094  1.00 45.94           C  
ATOM   4176  CD1 ILE A 527     -50.188 -24.359  55.281  1.00 45.94           C  
ATOM   4177  N   TYR A 528     -52.875 -23.688  60.500  1.00 48.25           N  
ATOM   4178  CA  TYR A 528     -53.438 -22.922  61.594  1.00 48.25           C  
ATOM   4179  C   TYR A 528     -53.625 -23.812  62.844  1.00 48.25           C  
ATOM   4180  CB  TYR A 528     -54.750 -22.281  61.219  1.00 48.25           C  
ATOM   4181  O   TYR A 528     -53.469 -23.359  63.969  1.00 48.25           O  
ATOM   4182  CG  TYR A 528     -54.625 -21.078  60.312  1.00 48.25           C  
ATOM   4183  CD1 TYR A 528     -54.219 -19.844  60.812  1.00 48.25           C  
ATOM   4184  CD2 TYR A 528     -54.875 -21.188  58.938  1.00 48.25           C  
ATOM   4185  CE1 TYR A 528     -54.094 -18.734  59.969  1.00 48.25           C  
ATOM   4186  CE2 TYR A 528     -54.750 -20.094  58.094  1.00 48.25           C  
ATOM   4187  OH  TYR A 528     -54.219 -17.781  57.812  1.00 48.25           O  
ATOM   4188  CZ  TYR A 528     -54.344 -18.875  58.625  1.00 48.25           C  
ATOM   4189  N   GLN A 529     -53.875 -25.141  62.656  1.00 51.09           N  
ATOM   4190  CA  GLN A 529     -53.906 -26.078  63.750  1.00 51.09           C  
ATOM   4191  C   GLN A 529     -52.469 -26.391  64.250  1.00 51.09           C  
ATOM   4192  CB  GLN A 529     -54.594 -27.375  63.344  1.00 51.09           C  
ATOM   4193  O   GLN A 529     -52.250 -26.531  65.438  1.00 51.09           O  
ATOM   4194  CG  GLN A 529     -56.094 -27.328  63.469  1.00 51.09           C  
ATOM   4195  CD  GLN A 529     -56.781 -28.609  63.000  1.00 51.09           C  
ATOM   4196  NE2 GLN A 529     -58.000 -28.859  63.500  1.00 51.09           N  
ATOM   4197  OE1 GLN A 529     -56.219 -29.375  62.219  1.00 51.09           O  
ATOM   4198  N   ILE A 530     -51.562 -26.281  63.219  1.00 56.03           N  
ATOM   4199  CA  ILE A 530     -50.125 -26.531  63.500  1.00 56.03           C  
ATOM   4200  C   ILE A 530     -49.469 -25.250  64.000  1.00 56.03           C  
ATOM   4201  CB  ILE A 530     -49.406 -27.031  62.219  1.00 56.03           C  
ATOM   4202  O   ILE A 530     -48.656 -25.297  64.938  1.00 56.03           O  
ATOM   4203  CG1 ILE A 530     -49.938 -28.422  61.812  1.00 56.03           C  
ATOM   4204  CG2 ILE A 530     -47.875 -27.078  62.469  1.00 56.03           C  
ATOM   4205  CD1 ILE A 530     -49.469 -28.875  60.438  1.00 56.03           C  
ATOM   4206  N   LEU A 531     -49.812 -24.078  63.531  1.00 53.22           N  
ATOM   4207  CA  LEU A 531     -49.312 -22.766  63.969  1.00 53.22           C  
ATOM   4208  C   LEU A 531     -50.031 -22.328  65.250  1.00 53.22           C  
ATOM   4209  CB  LEU A 531     -49.531 -21.719  62.875  1.00 53.22           C  
ATOM   4210  O   LEU A 531     -49.406 -21.703  66.125  1.00 53.22           O  
ATOM   4211  CG  LEU A 531     -48.344 -21.438  61.969  1.00 53.22           C  
ATOM   4212  CD1 LEU A 531     -48.781 -21.375  60.500  1.00 53.22           C  
ATOM   4213  CD2 LEU A 531     -47.656 -20.141  62.375  1.00 53.22           C  
ATOM   4214  N   ALA A 532     -51.375 -22.641  65.500  1.00 55.75           N  
ATOM   4215  CA  ALA A 532     -52.156 -22.453  66.688  1.00 55.75           C  
ATOM   4216  C   ALA A 532     -51.688 -23.391  67.812  1.00 55.75           C  
ATOM   4217  CB  ALA A 532     -53.656 -22.656  66.438  1.00 55.75           C  
ATOM   4218  O   ALA A 532     -51.625 -23.016  69.000  1.00 55.75           O  
ATOM   4219  N   ILE A 533     -51.250 -24.656  67.500  1.00 62.91           N  
ATOM   4220  CA  ILE A 533     -50.625 -25.625  68.375  1.00 62.91           C  
ATOM   4221  C   ILE A 533     -49.188 -25.172  68.750  1.00 62.91           C  
ATOM   4222  CB  ILE A 533     -50.625 -27.031  67.812  1.00 62.91           C  
ATOM   4223  O   ILE A 533     -48.781 -25.266  69.875  1.00 62.91           O  
ATOM   4224  CG1 ILE A 533     -52.031 -27.562  67.625  1.00 62.91           C  
ATOM   4225  CG2 ILE A 533     -49.781 -28.000  68.625  1.00 62.91           C  
ATOM   4226  CD1 ILE A 533     -52.156 -28.875  66.875  1.00 62.91           C  
ATOM   4227  N   TYR A 534     -48.438 -24.578  67.688  1.00 58.19           N  
ATOM   4228  CA  TYR A 534     -47.094 -24.078  67.875  1.00 58.19           C  
ATOM   4229  C   TYR A 534     -47.094 -22.734  68.625  1.00 58.19           C  
ATOM   4230  CB  TYR A 534     -46.406 -23.922  66.500  1.00 58.19           C  
ATOM   4231  O   TYR A 534     -46.219 -22.484  69.438  1.00 58.19           O  
ATOM   4232  CG  TYR A 534     -45.375 -24.984  66.250  1.00 58.19           C  
ATOM   4233  CD1 TYR A 534     -44.062 -24.859  66.688  1.00 58.19           C  
ATOM   4234  CD2 TYR A 534     -45.688 -26.125  65.500  1.00 58.19           C  
ATOM   4235  CE1 TYR A 534     -43.094 -25.844  66.438  1.00 58.19           C  
ATOM   4236  CE2 TYR A 534     -44.750 -27.109  65.250  1.00 58.19           C  
ATOM   4237  OH  TYR A 534     -42.500 -27.922  65.438  1.00 58.19           O  
ATOM   4238  CZ  TYR A 534     -43.469 -26.953  65.688  1.00 58.19           C  
ATOM   4239  N   SER A 535     -47.969 -21.875  68.375  1.00 56.25           N  
ATOM   4240  CA  SER A 535     -48.188 -20.594  69.062  1.00 56.25           C  
ATOM   4241  C   SER A 535     -48.719 -20.797  70.500  1.00 56.25           C  
ATOM   4242  CB  SER A 535     -49.156 -19.719  68.250  1.00 56.25           C  
ATOM   4243  O   SER A 535     -48.312 -20.094  71.438  1.00 56.25           O  
ATOM   4244  OG  SER A 535     -49.562 -18.594  69.062  1.00 56.25           O  
ATOM   4245  N   THR A 536     -49.688 -21.781  70.750  1.00 65.50           N  
ATOM   4246  CA  THR A 536     -50.156 -22.172  72.062  1.00 65.50           C  
ATOM   4247  C   THR A 536     -49.062 -22.875  72.812  1.00 65.50           C  
ATOM   4248  CB  THR A 536     -51.406 -23.094  71.938  1.00 65.50           C  
ATOM   4249  O   THR A 536     -48.938 -22.672  74.062  1.00 65.50           O  
ATOM   4250  CG2 THR A 536     -52.625 -22.312  71.500  1.00 65.50           C  
ATOM   4251  OG1 THR A 536     -51.125 -24.094  70.938  1.00 65.50           O  
ATOM   4252  N   VAL A 537     -48.188 -23.672  72.188  1.00 66.88           N  
ATOM   4253  CA  VAL A 537     -47.062 -24.344  72.750  1.00 66.88           C  
ATOM   4254  C   VAL A 537     -45.938 -23.344  73.062  1.00 66.88           C  
ATOM   4255  CB  VAL A 537     -46.531 -25.484  71.875  1.00 66.88           C  
ATOM   4256  O   VAL A 537     -45.312 -23.391  74.125  1.00 66.88           O  
ATOM   4257  CG1 VAL A 537     -45.281 -26.094  72.438  1.00 66.88           C  
ATOM   4258  CG2 VAL A 537     -47.594 -26.547  71.625  1.00 66.88           C  
ATOM   4259  N   ALA A 538     -45.750 -22.375  72.188  1.00 60.34           N  
ATOM   4260  CA  ALA A 538     -44.750 -21.328  72.312  1.00 60.34           C  
ATOM   4261  C   ALA A 538     -45.188 -20.297  73.375  1.00 60.34           C  
ATOM   4262  CB  ALA A 538     -44.469 -20.672  71.000  1.00 60.34           C  
ATOM   4263  O   ALA A 538     -44.375 -19.812  74.125  1.00 60.34           O  
ATOM   4264  N   SER A 539     -46.500 -19.938  73.375  1.00 63.72           N  
ATOM   4265  CA  SER A 539     -47.062 -19.016  74.375  1.00 63.72           C  
ATOM   4266  C   SER A 539     -47.188 -19.688  75.750  1.00 63.72           C  
ATOM   4267  CB  SER A 539     -48.438 -18.531  73.938  1.00 63.72           C  
ATOM   4268  O   SER A 539     -46.969 -19.047  76.750  1.00 63.72           O  
ATOM   4269  OG  SER A 539     -49.469 -19.141  74.688  1.00 63.72           O  
ATOM   4270  N   SER A 540     -47.500 -21.031  75.812  1.00 69.25           N  
ATOM   4271  CA  SER A 540     -47.531 -21.812  77.062  1.00 69.25           C  
ATOM   4272  C   SER A 540     -46.125 -22.031  77.562  1.00 69.25           C  
ATOM   4273  CB  SER A 540     -48.219 -23.156  76.812  1.00 69.25           C  
ATOM   4274  O   SER A 540     -45.906 -22.078  78.812  1.00 69.25           O  
ATOM   4275  OG  SER A 540     -47.531 -23.922  75.875  1.00 69.25           O  
ATOM   4276  N   LEU A 541     -45.062 -22.141  76.750  1.00 66.38           N  
ATOM   4277  CA  LEU A 541     -43.656 -22.281  77.125  1.00 66.38           C  
ATOM   4278  C   LEU A 541     -43.062 -20.969  77.625  1.00 66.38           C  
ATOM   4279  CB  LEU A 541     -42.844 -22.766  75.938  1.00 66.38           C  
ATOM   4280  O   LEU A 541     -42.281 -20.969  78.562  1.00 66.38           O  
ATOM   4281  CG  LEU A 541     -41.969 -24.016  76.125  1.00 66.38           C  
ATOM   4282  CD1 LEU A 541     -42.469 -25.156  75.250  1.00 66.38           C  
ATOM   4283  CD2 LEU A 541     -40.500 -23.703  75.812  1.00 66.38           C  
ATOM   4284  N   VAL A 542     -43.500 -19.859  77.062  1.00 70.19           N  
ATOM   4285  CA  VAL A 542     -43.094 -18.531  77.500  1.00 70.19           C  
ATOM   4286  C   VAL A 542     -43.750 -18.203  78.812  1.00 70.19           C  
ATOM   4287  CB  VAL A 542     -43.469 -17.438  76.438  1.00 70.19           C  
ATOM   4288  O   VAL A 542     -43.125 -17.609  79.688  1.00 70.19           O  
ATOM   4289  CG1 VAL A 542     -43.188 -16.047  77.000  1.00 70.19           C  
ATOM   4290  CG2 VAL A 542     -42.688 -17.672  75.125  1.00 70.19           C  
ATOM   4291  N   LEU A 543     -45.000 -18.625  79.000  1.00 69.88           N  
ATOM   4292  CA  LEU A 543     -45.719 -18.453  80.312  1.00 69.88           C  
ATOM   4293  C   LEU A 543     -45.094 -19.359  81.375  1.00 69.88           C  
ATOM   4294  CB  LEU A 543     -47.188 -18.766  80.125  1.00 69.88           C  
ATOM   4295  O   LEU A 543     -44.969 -18.938  82.500  1.00 69.88           O  
ATOM   4296  CG  LEU A 543     -48.094 -17.609  79.688  1.00 69.88           C  
ATOM   4297  CD1 LEU A 543     -49.469 -18.109  79.250  1.00 69.88           C  
ATOM   4298  CD2 LEU A 543     -48.219 -16.562  80.750  1.00 69.88           C  
ATOM   4299  N   VAL A 544     -44.656 -20.594  81.125  1.00 72.62           N  
ATOM   4300  CA  VAL A 544     -44.031 -21.531  82.062  1.00 72.62           C  
ATOM   4301  C   VAL A 544     -42.625 -21.031  82.375  1.00 72.62           C  
ATOM   4302  CB  VAL A 544     -43.938 -22.953  81.438  1.00 72.62           C  
ATOM   4303  O   VAL A 544     -42.219 -21.094  83.562  1.00 72.62           O  
ATOM   4304  CG1 VAL A 544     -43.094 -23.859  82.312  1.00 72.62           C  
ATOM   4305  CG2 VAL A 544     -45.344 -23.531  81.250  1.00 72.62           C  
ATOM   4306  N   VAL A 545     -41.938 -20.484  81.375  1.00 71.94           N  
ATOM   4307  CA  VAL A 545     -40.625 -19.938  81.562  1.00 71.94           C  
ATOM   4308  C   VAL A 545     -40.719 -18.641  82.375  1.00 71.94           C  
ATOM   4309  CB  VAL A 545     -39.906 -19.672  80.250  1.00 71.94           C  
ATOM   4310  O   VAL A 545     -39.906 -18.406  83.312  1.00 71.94           O  
ATOM   4311  CG1 VAL A 545     -38.594 -18.922  80.438  1.00 71.94           C  
ATOM   4312  CG2 VAL A 545     -39.656 -20.969  79.500  1.00 71.94           C  
ATOM   4313  N   SER A 546     -41.719 -17.859  82.125  1.00 71.00           N  
ATOM   4314  CA  SER A 546     -41.969 -16.625  82.812  1.00 71.00           C  
ATOM   4315  C   SER A 546     -42.438 -16.891  84.250  1.00 71.00           C  
ATOM   4316  CB  SER A 546     -42.969 -15.742  82.062  1.00 71.00           C  
ATOM   4317  O   SER A 546     -42.000 -16.234  85.188  1.00 71.00           O  
ATOM   4318  OG  SER A 546     -43.750 -16.516  81.188  1.00 71.00           O  
ATOM   4319  N   LEU A 547     -43.312 -17.906  84.438  1.00 75.50           N  
ATOM   4320  CA  LEU A 547     -43.750 -18.312  85.750  1.00 75.50           C  
ATOM   4321  C   LEU A 547     -42.656 -18.984  86.500  1.00 75.50           C  
ATOM   4322  CB  LEU A 547     -44.969 -19.266  85.625  1.00 75.50           C  
ATOM   4323  O   LEU A 547     -42.531 -18.797  87.750  1.00 75.50           O  
ATOM   4324  CG  LEU A 547     -46.312 -18.609  85.375  1.00 75.50           C  
ATOM   4325  CD1 LEU A 547     -47.312 -19.656  84.875  1.00 75.50           C  
ATOM   4326  CD2 LEU A 547     -46.812 -17.906  86.625  1.00 75.50           C  
ATOM   4327  N   GLY A 548     -41.781 -19.812  85.812  1.00 75.75           N  
ATOM   4328  CA  GLY A 548     -40.594 -20.375  86.375  1.00 75.75           C  
ATOM   4329  C   GLY A 548     -39.562 -19.328  86.812  1.00 75.75           C  
ATOM   4330  O   GLY A 548     -38.969 -19.438  87.875  1.00 75.75           O  
ATOM   4331  N   ALA A 549     -39.406 -18.281  85.938  1.00 72.25           N  
ATOM   4332  CA  ALA A 549     -38.500 -17.172  86.250  1.00 72.25           C  
ATOM   4333  C   ALA A 549     -39.031 -16.297  87.375  1.00 72.25           C  
ATOM   4334  CB  ALA A 549     -38.312 -16.312  85.000  1.00 72.25           C  
ATOM   4335  O   ALA A 549     -38.250 -15.867  88.250  1.00 72.25           O  
ATOM   4336  N   ILE A 550     -40.312 -16.109  87.438  1.00 73.75           N  
ATOM   4337  CA  ILE A 550     -40.969 -15.344  88.500  1.00 73.75           C  
ATOM   4338  C   ILE A 550     -40.969 -16.141  89.812  1.00 73.75           C  
ATOM   4339  CB  ILE A 550     -42.406 -14.961  88.125  1.00 73.75           C  
ATOM   4340  O   ILE A 550     -40.750 -15.594  90.875  1.00 73.75           O  
ATOM   4341  CG1 ILE A 550     -42.406 -13.953  86.938  1.00 73.75           C  
ATOM   4342  CG2 ILE A 550     -43.156 -14.398  89.312  1.00 73.75           C  
ATOM   4343  CD1 ILE A 550     -43.781 -13.680  86.375  1.00 73.75           C  
ATOM   4344  N   SER A 551     -41.250 -17.469  89.688  1.00 70.31           N  
ATOM   4345  CA  SER A 551     -41.188 -18.375  90.812  1.00 70.31           C  
ATOM   4346  C   SER A 551     -39.781 -18.516  91.375  1.00 70.31           C  
ATOM   4347  CB  SER A 551     -41.750 -19.750  90.438  1.00 70.31           C  
ATOM   4348  O   SER A 551     -39.562 -18.531  92.562  1.00 70.31           O  
ATOM   4349  OG  SER A 551     -43.031 -19.641  89.875  1.00 70.31           O  
ATOM   4350  N   PHE A 552     -38.719 -18.578  90.438  1.00 68.62           N  
ATOM   4351  CA  PHE A 552     -37.312 -18.594  90.812  1.00 68.62           C  
ATOM   4352  C   PHE A 552     -36.875 -17.266  91.375  1.00 68.62           C  
ATOM   4353  CB  PHE A 552     -36.438 -18.938  89.562  1.00 68.62           C  
ATOM   4354  O   PHE A 552     -36.094 -17.219  92.312  1.00 68.62           O  
ATOM   4355  CG  PHE A 552     -35.281 -19.844  89.875  1.00 68.62           C  
ATOM   4356  CD1 PHE A 552     -34.031 -19.328  90.250  1.00 68.62           C  
ATOM   4357  CD2 PHE A 552     -35.438 -21.219  89.812  1.00 68.62           C  
ATOM   4358  CE1 PHE A 552     -32.969 -20.156  90.562  1.00 68.62           C  
ATOM   4359  CE2 PHE A 552     -34.344 -22.062  90.062  1.00 68.62           C  
ATOM   4360  CZ  PHE A 552     -33.125 -21.531  90.438  1.00 68.62           C  
ATOM   4361  N   TRP A 553     -37.375 -16.188  90.812  1.00 71.94           N  
ATOM   4362  CA  TRP A 553     -37.125 -14.828  91.312  1.00 71.94           C  
ATOM   4363  C   TRP A 553     -37.812 -14.625  92.625  1.00 71.94           C  
ATOM   4364  CB  TRP A 553     -37.656 -13.797  90.312  1.00 71.94           C  
ATOM   4365  O   TRP A 553     -37.219 -14.039  93.562  1.00 71.94           O  
ATOM   4366  CG  TRP A 553     -37.312 -12.383  90.625  1.00 71.94           C  
ATOM   4367  CD1 TRP A 553     -36.094 -11.766  90.500  1.00 71.94           C  
ATOM   4368  CD2 TRP A 553     -38.188 -11.406  91.188  1.00 71.94           C  
ATOM   4369  CE2 TRP A 553     -37.438 -10.219  91.375  1.00 71.94           C  
ATOM   4370  CE3 TRP A 553     -39.531 -11.414  91.625  1.00 71.94           C  
ATOM   4371  NE1 TRP A 553     -36.156 -10.469  90.938  1.00 71.94           N  
ATOM   4372  CH2 TRP A 553     -39.312  -9.094  92.312  1.00 71.94           C  
ATOM   4373  CZ2 TRP A 553     -38.000  -9.055  91.938  1.00 71.94           C  
ATOM   4374  CZ3 TRP A 553     -40.094 -10.258  92.125  1.00 71.94           C  
ATOM   4375  N   MET A 554     -39.000 -15.156  92.812  1.00 72.06           N  
ATOM   4376  CA  MET A 554     -39.750 -15.055  94.062  1.00 72.06           C  
ATOM   4377  C   MET A 554     -39.188 -16.000  95.125  1.00 72.06           C  
ATOM   4378  CB  MET A 554     -41.219 -15.359  93.812  1.00 72.06           C  
ATOM   4379  O   MET A 554     -39.219 -15.703  96.312  1.00 72.06           O  
ATOM   4380  CG  MET A 554     -41.969 -14.234  93.125  1.00 72.06           C  
ATOM   4381  SD  MET A 554     -43.781 -14.453  93.188  1.00 72.06           S  
ATOM   4382  CE  MET A 554     -44.344 -12.875  92.500  1.00 72.06           C  
ATOM   4383  N   CYS A 555     -38.469 -17.219  94.750  1.00 69.44           N  
ATOM   4384  CA  CYS A 555     -37.781 -18.156  95.625  1.00 69.44           C  
ATOM   4385  C   CYS A 555     -36.406 -17.609  96.062  1.00 69.44           C  
ATOM   4386  CB  CYS A 555     -37.594 -19.516  94.938  1.00 69.44           C  
ATOM   4387  O   CYS A 555     -35.969 -17.844  97.188  1.00 69.44           O  
ATOM   4388  SG  CYS A 555     -39.094 -20.547  94.938  1.00 69.44           S  
ATOM   4389  N   SER A 556     -35.719 -16.688  95.188  1.00 64.12           N  
ATOM   4390  CA  SER A 556     -34.406 -16.078  95.375  1.00 64.12           C  
ATOM   4391  C   SER A 556     -34.531 -14.805  96.250  1.00 64.12           C  
ATOM   4392  CB  SER A 556     -33.719 -15.750  94.062  1.00 64.12           C  
ATOM   4393  O   SER A 556     -33.625 -14.445  97.000  1.00 64.12           O  
ATOM   4394  OG  SER A 556     -33.094 -14.484  94.125  1.00 64.12           O  
ATOM   4395  N   ASN A 557     -35.812 -14.188  96.250  1.00 65.31           N  
ATOM   4396  CA  ASN A 557     -36.125 -12.945  97.000  1.00 65.31           C  
ATOM   4397  C   ASN A 557     -36.906 -13.211  98.250  1.00 65.31           C  
ATOM   4398  CB  ASN A 557     -36.875 -11.984  96.062  1.00 65.31           C  
ATOM   4399  O   ASN A 557     -37.250 -12.273  99.000  1.00 65.31           O  
ATOM   4400  CG  ASN A 557     -35.938 -11.094  95.250  1.00 65.31           C  
ATOM   4401  ND2 ASN A 557     -36.500 -10.352  94.312  1.00 65.31           N  
ATOM   4402  OD1 ASN A 557     -34.719 -11.078  95.500  1.00 65.31           O  
ATOM   4403  N   GLY A 558     -37.062 -14.625  98.625  1.00 63.84           N  
ATOM   4404  CA  GLY A 558     -37.531 -15.000  99.938  1.00 63.84           C  
ATOM   4405  C   GLY A 558     -39.031 -14.797 100.125  1.00 63.84           C  
ATOM   4406  O   GLY A 558     -39.562 -14.883 101.188  1.00 63.84           O  
ATOM   4407  N   SER A 559     -39.875 -14.516  99.000  1.00 61.44           N  
ATOM   4408  CA  SER A 559     -41.281 -14.188  99.000  1.00 61.44           C  
ATOM   4409  C   SER A 559     -42.125 -15.406  98.625  1.00 61.44           C  
ATOM   4410  CB  SER A 559     -41.562 -13.047  98.000  1.00 61.44           C  
ATOM   4411  O   SER A 559     -43.344 -15.422  98.812  1.00 61.44           O  
ATOM   4412  OG  SER A 559     -41.625 -13.539  96.688  1.00 61.44           O  
ATOM   4413  N   LEU A 560     -41.531 -16.656  98.312  1.00 57.16           N  
ATOM   4414  CA  LEU A 560     -42.188 -17.922  98.000  1.00 57.16           C  
ATOM   4415  C   LEU A 560     -41.469 -19.094  98.625  1.00 57.16           C  
ATOM   4416  CB  LEU A 560     -42.281 -18.109  96.500  1.00 57.16           C  
ATOM   4417  O   LEU A 560     -40.219 -19.188  98.562  1.00 57.16           O  
ATOM   4418  CG  LEU A 560     -43.656 -18.359  95.938  1.00 57.16           C  
ATOM   4419  CD1 LEU A 560     -44.000 -17.328  94.812  1.00 57.16           C  
ATOM   4420  CD2 LEU A 560     -43.781 -19.781  95.312  1.00 57.16           C  
ATOM   4421  N   GLN A 561     -41.875 -19.781  99.688  1.00 53.97           N  
ATOM   4422  CA  GLN A 561     -41.406 -20.984 100.375  1.00 53.97           C  
ATOM   4423  C   GLN A 561     -41.500 -22.219  99.500  1.00 53.97           C  
ATOM   4424  CB  GLN A 561     -42.219 -21.203 101.688  1.00 53.97           C  
ATOM   4425  O   GLN A 561     -42.594 -22.547  99.000  1.00 53.97           O  
ATOM   4426  CG  GLN A 561     -41.438 -20.875 102.938  1.00 53.97           C  
ATOM   4427  CD  GLN A 561     -42.281 -21.016 104.188  1.00 53.97           C  
ATOM   4428  NE2 GLN A 561     -41.625 -20.984 105.375  1.00 53.97           N  
ATOM   4429  OE1 GLN A 561     -43.500 -21.125 104.125  1.00 53.97           O  
ATOM   4430  N   CYS A 562     -40.500 -22.500  98.562  1.00 52.72           N  
ATOM   4431  CA  CYS A 562     -40.500 -23.672  97.688  1.00 52.72           C  
ATOM   4432  C   CYS A 562     -40.156 -24.938  98.438  1.00 52.72           C  
ATOM   4433  CB  CYS A 562     -39.500 -23.469  96.562  1.00 52.72           C  
ATOM   4434  O   CYS A 562     -39.094 -25.000  99.062  1.00 52.72           O  
ATOM   4435  SG  CYS A 562     -40.156 -22.500  95.125  1.00 52.72           S  
ATOM   4436  N   ARG A 563     -41.125 -25.703  99.000  1.00 49.53           N  
ATOM   4437  CA  ARG A 563     -41.031 -27.031  99.562  1.00 49.53           C  
ATOM   4438  C   ARG A 563     -41.188 -28.109  98.500  1.00 49.53           C  
ATOM   4439  CB  ARG A 563     -42.125 -27.219 100.625  1.00 49.53           C  
ATOM   4440  O   ARG A 563     -42.250 -28.250  97.875  1.00 49.53           O  
ATOM   4441  CG  ARG A 563     -41.625 -26.953 102.062  1.00 49.53           C  
ATOM   4442  CD  ARG A 563     -42.719 -27.172 103.062  1.00 49.53           C  
ATOM   4443  NE  ARG A 563     -42.281 -26.828 104.438  1.00 49.53           N  
ATOM   4444  NH1 ARG A 563     -43.812 -28.188 105.500  1.00 49.53           N  
ATOM   4445  NH2 ARG A 563     -42.312 -26.938 106.750  1.00 49.53           N  
ATOM   4446  CZ  ARG A 563     -42.812 -27.312 105.562  1.00 49.53           C  
ATOM   4447  N   ILE A 564     -40.344 -28.125  97.438  1.00 45.81           N  
ATOM   4448  CA  ILE A 564     -40.375 -29.359  96.688  1.00 45.81           C  
ATOM   4449  C   ILE A 564     -38.969 -29.891  96.500  1.00 45.81           C  
ATOM   4450  CB  ILE A 564     -41.062 -29.141  95.312  1.00 45.81           C  
ATOM   4451  O   ILE A 564     -38.062 -29.141  96.125  1.00 45.81           O  
ATOM   4452  CG1 ILE A 564     -42.500 -28.703  95.500  1.00 45.81           C  
ATOM   4453  CG2 ILE A 564     -40.969 -30.422  94.438  1.00 45.81           C  
ATOM   4454  CD1 ILE A 564     -43.156 -28.172  94.250  1.00 45.81           C  
ATOM   4455  N   CYS A 565     -38.406 -30.953  97.250  1.00 35.28           N  
ATOM   4456  CA  CYS A 565     -37.531 -32.094  97.188  1.00 35.28           C  
ATOM   4457  C   CYS A 565     -37.844 -32.969  95.938  1.00 35.28           C  
ATOM   4458  CB  CYS A 565     -37.625 -32.938  98.438  1.00 35.28           C  
ATOM   4459  O   CYS A 565     -39.000 -33.219  95.688  1.00 35.28           O  
ATOM   4460  SG  CYS A 565     -36.750 -32.219  99.875  1.00 35.28           S  
ATOM   4461  N   ILE A 566     -37.094 -32.875  94.812  1.00 33.34           N  
ATOM   4462  CA  ILE A 566     -36.719 -33.562  93.562  1.00 33.34           C  
ATOM   4463  C   ILE A 566     -37.812 -33.312  92.500  1.00 33.34           C  
ATOM   4464  CB  ILE A 566     -36.531 -35.062  93.812  1.00 33.34           C  
ATOM   4465  O   ILE A 566     -39.000 -33.469  92.812  1.00 33.34           O  
ATOM   4466  CG1 ILE A 566     -35.500 -35.312  94.938  1.00 33.34           C  
ATOM   4467  CG2 ILE A 566     -36.094 -35.750  92.500  1.00 33.34           C  
ATOM   4468  CD1 ILE A 566     -35.375 -36.781  95.312  1.00 33.34           C  
TER    4469      ILE A 566                                                      
ENDMDL                                                                          
END                                                                             
