# Supplementary material for: Future Sequon Finder - A novel approach for predicting future N-linked glycosylation sequon locations on viral surface proteins
Source: PLoS One. 2025 Aug 14;20(8):e0328174. doi: 10.1371/journal.pone.0328174 (PMC12352829; doi:10.1371/journal.pone.0328174)
Supplement: S3 File — (ZIP) [file pone.0328174.s004.zip › S3_File/S3_File/Swine H1N1/AswineShandong10122008_3273d_unrelaxed_rank_001_alphafold2_ptm_model_1_seed_000.pdb]

MODEL     1                                                                     
ATOM      1  N   MET A   1     -74.375 -29.875  77.438  1.00 35.56           N  
ATOM      2  CA  MET A   1     -74.688 -28.500  77.812  1.00 35.56           C  
ATOM      3  C   MET A   1     -73.688 -27.531  77.188  1.00 35.56           C  
ATOM      4  CB  MET A   1     -74.750 -28.344  79.312  1.00 35.56           C  
ATOM      5  O   MET A   1     -72.500 -27.562  77.562  1.00 35.56           O  
ATOM      6  CG  MET A   1     -76.125 -28.578  79.938  1.00 35.56           C  
ATOM      7  SD  MET A   1     -76.312 -28.000  81.625  1.00 35.56           S  
ATOM      8  CE  MET A   1     -75.688 -29.469  82.500  1.00 35.56           C  
ATOM      9  N   GLU A   2     -73.688 -27.344  75.875  1.00 33.44           N  
ATOM     10  CA  GLU A   2     -73.688 -26.469  74.688  1.00 33.44           C  
ATOM     11  C   GLU A   2     -73.812 -25.000  75.125  1.00 33.44           C  
ATOM     12  CB  GLU A   2     -74.812 -26.844  73.750  1.00 33.44           C  
ATOM     13  O   GLU A   2     -74.812 -24.609  75.688  1.00 33.44           O  
ATOM     14  CG  GLU A   2     -74.438 -28.047  72.875  1.00 33.44           C  
ATOM     15  CD  GLU A   2     -75.250 -28.125  71.562  1.00 33.44           C  
ATOM     16  OE1 GLU A   2     -74.938 -28.953  70.688  1.00 33.44           O  
ATOM     17  OE2 GLU A   2     -76.250 -27.359  71.500  1.00 33.44           O  
ATOM     18  N   ALA A   3     -72.688 -24.250  75.250  1.00 37.94           N  
ATOM     19  CA  ALA A   3     -72.688 -22.781  75.188  1.00 37.94           C  
ATOM     20  C   ALA A   3     -71.812 -22.281  74.000  1.00 37.94           C  
ATOM     21  CB  ALA A   3     -72.188 -22.188  76.500  1.00 37.94           C  
ATOM     22  O   ALA A   3     -70.625 -22.625  73.938  1.00 37.94           O  
ATOM     23  N   LYS A   4     -72.312 -22.031  72.812  1.00 32.75           N  
ATOM     24  CA  LYS A   4     -72.250 -21.172  71.625  1.00 32.75           C  
ATOM     25  C   LYS A   4     -71.625 -19.812  72.000  1.00 32.75           C  
ATOM     26  CB  LYS A   4     -73.625 -20.969  71.000  1.00 32.75           C  
ATOM     27  O   LYS A   4     -72.188 -19.078  72.812  1.00 32.75           O  
ATOM     28  CG  LYS A   4     -74.062 -22.078  70.062  1.00 32.75           C  
ATOM     29  CD  LYS A   4     -75.375 -21.750  69.312  1.00 32.75           C  
ATOM     30  CE  LYS A   4     -75.812 -22.859  68.375  1.00 32.75           C  
ATOM     31  NZ  LYS A   4     -77.125 -22.609  67.812  1.00 32.75           N  
ATOM     32  N   LEU A   5     -70.312 -19.531  71.688  1.00 31.20           N  
ATOM     33  CA  LEU A   5     -69.812 -18.188  71.375  1.00 31.20           C  
ATOM     34  C   LEU A   5     -69.250 -18.078  70.000  1.00 31.20           C  
ATOM     35  CB  LEU A   5     -68.750 -17.797  72.438  1.00 31.20           C  
ATOM     36  O   LEU A   5     -68.375 -18.875  69.625  1.00 31.20           O  
ATOM     37  CG  LEU A   5     -68.625 -16.312  72.750  1.00 31.20           C  
ATOM     38  CD1 LEU A   5     -69.562 -15.945  73.938  1.00 31.20           C  
ATOM     39  CD2 LEU A   5     -67.188 -15.961  73.062  1.00 31.20           C  
ATOM     40  N   PHE A   6     -70.000 -17.594  69.000  1.00 27.55           N  
ATOM     41  CA  PHE A   6     -70.000 -16.781  67.812  1.00 27.55           C  
ATOM     42  C   PHE A   6     -68.812 -15.898  67.688  1.00 27.55           C  
ATOM     43  CB  PHE A   6     -71.312 -15.906  67.750  1.00 27.55           C  
ATOM     44  O   PHE A   6     -68.562 -15.023  68.500  1.00 27.55           O  
ATOM     45  CG  PHE A   6     -72.312 -16.344  66.750  1.00 27.55           C  
ATOM     46  CD1 PHE A   6     -72.250 -15.906  65.438  1.00 27.55           C  
ATOM     47  CD2 PHE A   6     -73.375 -17.172  67.125  1.00 27.55           C  
ATOM     48  CE1 PHE A   6     -73.188 -16.297  64.500  1.00 27.55           C  
ATOM     49  CE2 PHE A   6     -74.312 -17.578  66.188  1.00 27.55           C  
ATOM     50  CZ  PHE A   6     -74.250 -17.141  64.875  1.00 27.55           C  
ATOM     51  N   VAL A   7     -67.625 -16.391  67.062  1.00 31.06           N  
ATOM     52  CA  VAL A   7     -66.500 -15.500  66.688  1.00 31.06           C  
ATOM     53  C   VAL A   7     -66.438 -15.367  65.188  1.00 31.06           C  
ATOM     54  CB  VAL A   7     -65.188 -16.000  67.250  1.00 31.06           C  
ATOM     55  O   VAL A   7     -66.438 -16.375  64.500  1.00 31.06           O  
ATOM     56  CG1 VAL A   7     -64.000 -15.094  66.812  1.00 31.06           C  
ATOM     57  CG2 VAL A   7     -65.188 -16.078  68.812  1.00 31.06           C  
ATOM     58  N   LEU A   8     -67.250 -14.461  64.625  1.00 27.28           N  
ATOM     59  CA  LEU A   8     -67.125 -13.609  63.406  1.00 27.28           C  
ATOM     60  C   LEU A   8     -65.750 -13.633  62.812  1.00 27.28           C  
ATOM     61  CB  LEU A   8     -67.562 -12.172  63.781  1.00 27.28           C  
ATOM     62  O   LEU A   8     -64.812 -13.273  63.469  1.00 27.28           O  
ATOM     63  CG  LEU A   8     -68.375 -11.422  62.719  1.00 27.28           C  
ATOM     64  CD1 LEU A   8     -69.812 -11.297  63.188  1.00 27.28           C  
ATOM     65  CD2 LEU A   8     -67.812 -10.047  62.438  1.00 27.28           C  
ATOM     66  N   PHE A   9     -65.312 -14.680  62.062  1.00 25.98           N  
ATOM     67  CA  PHE A   9     -64.250 -14.789  61.125  1.00 25.98           C  
ATOM     68  C   PHE A   9     -64.250 -13.680  60.062  1.00 25.98           C  
ATOM     69  CB  PHE A   9     -64.250 -16.156  60.438  1.00 25.98           C  
ATOM     70  O   PHE A   9     -65.250 -13.578  59.312  1.00 25.98           O  
ATOM     71  CG  PHE A   9     -63.031 -17.016  60.750  1.00 25.98           C  
ATOM     72  CD1 PHE A   9     -61.875 -16.906  60.031  1.00 25.98           C  
ATOM     73  CD2 PHE A   9     -63.094 -17.922  61.812  1.00 25.98           C  
ATOM     74  CE1 PHE A   9     -60.750 -17.703  60.344  1.00 25.98           C  
ATOM     75  CE2 PHE A   9     -62.000 -18.719  62.125  1.00 25.98           C  
ATOM     76  CZ  PHE A   9     -60.844 -18.609  61.375  1.00 25.98           C  
ATOM     77  N   CYS A  10     -64.125 -12.391  60.500  1.00 26.39           N  
ATOM     78  CA  CYS A  10     -63.812 -11.320  59.562  1.00 26.39           C  
ATOM     79  C   CYS A  10     -62.469 -11.578  58.875  1.00 26.39           C  
ATOM     80  CB  CYS A  10     -63.750  -9.969  60.281  1.00 26.39           C  
ATOM     81  O   CYS A  10     -61.438 -11.758  59.531  1.00 26.39           O  
ATOM     82  SG  CYS A  10     -65.375  -9.266  60.594  1.00 26.39           S  
ATOM     83  N   ALA A  11     -62.344 -12.602  57.969  1.00 26.38           N  
ATOM     84  CA  ALA A  11     -61.312 -12.719  56.938  1.00 26.38           C  
ATOM     85  C   ALA A  11     -60.969 -11.359  56.344  1.00 26.38           C  
ATOM     86  CB  ALA A  11     -61.750 -13.680  55.844  1.00 26.38           C  
ATOM     87  O   ALA A  11     -61.844 -10.648  55.844  1.00 26.38           O  
ATOM     88  N   PHE A  12     -60.312 -10.391  57.062  1.00 28.22           N  
ATOM     89  CA  PHE A  12     -59.656  -9.203  56.531  1.00 28.22           C  
ATOM     90  C   PHE A  12     -58.844  -9.547  55.281  1.00 28.22           C  
ATOM     91  CB  PHE A  12     -58.719  -8.594  57.594  1.00 28.22           C  
ATOM     92  O   PHE A  12     -58.000 -10.430  55.281  1.00 28.22           O  
ATOM     93  CG  PHE A  12     -59.438  -7.809  58.656  1.00 28.22           C  
ATOM     94  CD1 PHE A  12     -59.844  -6.508  58.406  1.00 28.22           C  
ATOM     95  CD2 PHE A  12     -59.688  -8.367  59.906  1.00 28.22           C  
ATOM     96  CE1 PHE A  12     -60.500  -5.773  59.375  1.00 28.22           C  
ATOM     97  CE2 PHE A  12     -60.344  -7.645  60.875  1.00 28.22           C  
ATOM     98  CZ  PHE A  12     -60.750  -6.348  60.625  1.00 28.22           C  
ATOM     99  N   THR A  13     -59.500  -9.930  54.156  1.00 29.17           N  
ATOM    100  CA  THR A  13     -58.875  -9.922  52.844  1.00 29.17           C  
ATOM    101  C   THR A  13     -57.969  -8.711  52.688  1.00 29.17           C  
ATOM    102  CB  THR A  13     -59.938  -9.906  51.719  1.00 29.17           C  
ATOM    103  O   THR A  13     -58.344  -7.582  52.969  1.00 29.17           O  
ATOM    104  CG2 THR A  13     -60.750 -11.195  51.719  1.00 29.17           C  
ATOM    105  OG1 THR A  13     -60.812  -8.797  51.938  1.00 29.17           O  
ATOM    106  N   ALA A  14     -56.844  -8.578  53.469  1.00 35.47           N  
ATOM    107  CA  ALA A  14     -55.781  -7.625  53.125  1.00 35.47           C  
ATOM    108  C   ALA A  14     -55.844  -7.254  51.656  1.00 35.47           C  
ATOM    109  CB  ALA A  14     -54.406  -8.195  53.469  1.00 35.47           C  
ATOM    110  O   ALA A  14     -55.875  -8.133  50.781  1.00 35.47           O  
ATOM    111  N   LEU A  15     -56.812  -6.496  51.188  1.00 38.75           N  
ATOM    112  CA  LEU A  15     -56.969  -5.746  49.938  1.00 38.75           C  
ATOM    113  C   LEU A  15     -55.625  -5.625  49.219  1.00 38.75           C  
ATOM    114  CB  LEU A  15     -57.531  -4.355  50.219  1.00 38.75           C  
ATOM    115  O   LEU A  15     -54.656  -5.113  49.781  1.00 38.75           O  
ATOM    116  CG  LEU A  15     -58.969  -4.121  49.781  1.00 38.75           C  
ATOM    117  CD1 LEU A  15     -59.844  -3.818  51.000  1.00 38.75           C  
ATOM    118  CD2 LEU A  15     -59.062  -2.990  48.781  1.00 38.75           C  
ATOM    119  N   LYS A  16     -54.969  -6.660  48.562  1.00 50.28           N  
ATOM    120  CA  LYS A  16     -53.906  -6.594  47.562  1.00 50.28           C  
ATOM    121  C   LYS A  16     -53.906  -5.246  46.844  1.00 50.28           C  
ATOM    122  CB  LYS A  16     -54.062  -7.730  46.562  1.00 50.28           C  
ATOM    123  O   LYS A  16     -54.938  -4.863  46.250  1.00 50.28           O  
ATOM    124  CG  LYS A  16     -53.312  -9.000  46.938  1.00 50.28           C  
ATOM    125  CD  LYS A  16     -53.406 -10.047  45.844  1.00 50.28           C  
ATOM    126  CE  LYS A  16     -52.719 -11.344  46.219  1.00 50.28           C  
ATOM    127  NZ  LYS A  16     -52.906 -12.414  45.219  1.00 50.28           N  
ATOM    128  N   ALA A  17     -53.469  -4.195  47.469  1.00 59.38           N  
ATOM    129  CA  ALA A  17     -53.344  -2.871  46.875  1.00 59.38           C  
ATOM    130  C   ALA A  17     -52.688  -2.963  45.500  1.00 59.38           C  
ATOM    131  CB  ALA A  17     -52.531  -1.946  47.781  1.00 59.38           C  
ATOM    132  O   ALA A  17     -51.781  -3.756  45.281  1.00 59.38           O  
ATOM    133  N   ASP A  18     -53.406  -2.537  44.469  1.00 73.69           N  
ATOM    134  CA  ASP A  18     -52.969  -2.457  43.062  1.00 73.69           C  
ATOM    135  C   ASP A  18     -51.812  -1.465  42.906  1.00 73.69           C  
ATOM    136  CB  ASP A  18     -54.156  -2.061  42.156  1.00 73.69           C  
ATOM    137  O   ASP A  18     -51.844  -0.392  43.531  1.00 73.69           O  
ATOM    138  CG  ASP A  18     -55.250  -3.105  42.125  1.00 73.69           C  
ATOM    139  OD1 ASP A  18     -54.938  -4.316  42.094  1.00 73.69           O  
ATOM    140  OD2 ASP A  18     -56.438  -2.715  42.156  1.00 73.69           O  
ATOM    141  N   THR A  19     -50.656  -1.904  42.312  1.00 73.31           N  
ATOM    142  CA  THR A  19     -49.438  -1.117  42.125  1.00 73.31           C  
ATOM    143  C   THR A  19     -49.250  -0.813  40.625  1.00 73.31           C  
ATOM    144  CB  THR A  19     -48.188  -1.845  42.656  1.00 73.31           C  
ATOM    145  O   THR A  19     -49.531  -1.651  39.781  1.00 73.31           O  
ATOM    146  CG2 THR A  19     -46.969  -0.941  42.625  1.00 73.31           C  
ATOM    147  OG1 THR A  19     -48.469  -2.242  44.031  1.00 73.31           O  
ATOM    148  N   ILE A  20     -48.906   0.481  40.375  1.00 72.94           N  
ATOM    149  CA  ILE A  20     -48.531   0.863  39.031  1.00 72.94           C  
ATOM    150  C   ILE A  20     -47.094   1.389  39.031  1.00 72.94           C  
ATOM    151  CB  ILE A  20     -49.500   1.924  38.438  1.00 72.94           C  
ATOM    152  O   ILE A  20     -46.719   2.195  39.875  1.00 72.94           O  
ATOM    153  CG1 ILE A  20     -49.156   2.205  36.969  1.00 72.94           C  
ATOM    154  CG2 ILE A  20     -49.438   3.211  39.281  1.00 72.94           C  
ATOM    155  CD1 ILE A  20     -50.219   2.965  36.219  1.00 72.94           C  
ATOM    156  N   CYS A  21     -46.281   0.790  38.125  1.00 70.00           N  
ATOM    157  CA  CYS A  21     -44.906   1.205  38.000  1.00 70.00           C  
ATOM    158  C   CYS A  21     -44.625   1.763  36.594  1.00 70.00           C  
ATOM    159  CB  CYS A  21     -43.969   0.032  38.281  1.00 70.00           C  
ATOM    160  O   CYS A  21     -45.125   1.226  35.594  1.00 70.00           O  
ATOM    161  SG  CYS A  21     -44.188  -0.708  39.906  1.00 70.00           S  
ATOM    162  N   VAL A  22     -43.969   2.865  36.594  1.00 69.06           N  
ATOM    163  CA  VAL A  22     -43.625   3.539  35.344  1.00 69.06           C  
ATOM    164  C   VAL A  22     -42.188   3.201  34.969  1.00 69.06           C  
ATOM    165  CB  VAL A  22     -43.781   5.070  35.469  1.00 69.06           C  
ATOM    166  O   VAL A  22     -41.250   3.393  35.781  1.00 69.06           O  
ATOM    167  CG1 VAL A  22     -43.438   5.754  34.156  1.00 69.06           C  
ATOM    168  CG2 VAL A  22     -45.219   5.414  35.906  1.00 69.06           C  
ATOM    169  N   GLY A  23     -42.062   2.408  34.031  1.00 62.81           N  
ATOM    170  CA  GLY A  23     -40.719   2.031  33.562  1.00 62.81           C  
ATOM    171  C   GLY A  23     -40.781   1.192  32.312  1.00 62.81           C  
ATOM    172  O   GLY A  23     -41.812   1.061  31.656  1.00 62.81           O  
ATOM    173  N   TYR A  24     -39.625   0.883  31.828  1.00 59.69           N  
ATOM    174  CA  TYR A  24     -39.531   0.032  30.641  1.00 59.69           C  
ATOM    175  C   TYR A  24     -39.688  -1.438  31.016  1.00 59.69           C  
ATOM    176  CB  TYR A  24     -38.219   0.252  29.906  1.00 59.69           C  
ATOM    177  O   TYR A  24     -39.344  -1.838  32.125  1.00 59.69           O  
ATOM    178  CG  TYR A  24     -38.031   1.657  29.391  1.00 59.69           C  
ATOM    179  CD1 TYR A  24     -38.719   2.088  28.250  1.00 59.69           C  
ATOM    180  CD2 TYR A  24     -37.188   2.557  30.031  1.00 59.69           C  
ATOM    181  CE1 TYR A  24     -38.531   3.381  27.766  1.00 59.69           C  
ATOM    182  CE2 TYR A  24     -37.031   3.852  29.562  1.00 59.69           C  
ATOM    183  OH  TYR A  24     -37.531   5.535  27.953  1.00 59.69           O  
ATOM    184  CZ  TYR A  24     -37.688   4.254  28.422  1.00 59.69           C  
ATOM    185  N   HIS A  25     -40.375  -2.227  30.234  1.00 54.66           N  
ATOM    186  CA  HIS A  25     -40.469  -3.672  30.406  1.00 54.66           C  
ATOM    187  C   HIS A  25     -39.094  -4.328  30.391  1.00 54.66           C  
ATOM    188  CB  HIS A  25     -41.344  -4.277  29.312  1.00 54.66           C  
ATOM    189  O   HIS A  25     -38.250  -3.963  29.594  1.00 54.66           O  
ATOM    190  CG  HIS A  25     -42.812  -4.285  29.641  1.00 54.66           C  
ATOM    191  CD2 HIS A  25     -43.812  -3.475  29.234  1.00 54.66           C  
ATOM    192  ND1 HIS A  25     -43.375  -5.207  30.484  1.00 54.66           N  
ATOM    193  CE1 HIS A  25     -44.656  -4.969  30.594  1.00 54.66           C  
ATOM    194  NE2 HIS A  25     -44.969  -3.922  29.844  1.00 54.66           N  
ATOM    195  N   ALA A  26     -38.812  -5.078  31.500  1.00 58.16           N  
ATOM    196  CA  ALA A  26     -37.594  -5.887  31.594  1.00 58.16           C  
ATOM    197  C   ALA A  26     -37.562  -6.938  30.484  1.00 58.16           C  
ATOM    198  CB  ALA A  26     -37.500  -6.555  32.969  1.00 58.16           C  
ATOM    199  O   ALA A  26     -38.594  -7.504  30.125  1.00 58.16           O  
ATOM    200  N   ASN A  27     -36.531  -6.859  29.703  1.00 61.66           N  
ATOM    201  CA  ASN A  27     -36.281  -7.848  28.656  1.00 61.66           C  
ATOM    202  C   ASN A  27     -35.094  -8.758  29.016  1.00 61.66           C  
ATOM    203  CB  ASN A  27     -36.000  -7.152  27.312  1.00 61.66           C  
ATOM    204  O   ASN A  27     -34.375  -8.477  29.969  1.00 61.66           O  
ATOM    205  CG  ASN A  27     -34.688  -6.410  27.281  1.00 61.66           C  
ATOM    206  ND2 ASN A  27     -34.406  -5.715  26.188  1.00 61.66           N  
ATOM    207  OD1 ASN A  27     -33.906  -6.465  28.250  1.00 61.66           O  
ATOM    208  N   ASN A  28     -35.062 -10.031  28.547  1.00 65.38           N  
ATOM    209  CA  ASN A  28     -34.000 -10.992  28.797  1.00 65.38           C  
ATOM    210  C   ASN A  28     -32.750 -10.672  27.984  1.00 65.38           C  
ATOM    211  CB  ASN A  28     -34.469 -12.414  28.516  1.00 65.38           C  
ATOM    212  O   ASN A  28     -31.906 -11.531  27.797  1.00 65.38           O  
ATOM    213  CG  ASN A  28     -35.375 -12.969  29.609  1.00 65.38           C  
ATOM    214  ND2 ASN A  28     -36.000 -14.102  29.344  1.00 65.38           N  
ATOM    215  OD1 ASN A  28     -35.469 -12.391  30.703  1.00 65.38           O  
ATOM    216  N   SER A  29     -32.656  -9.453  27.453  1.00 67.75           N  
ATOM    217  CA  SER A  29     -31.516  -9.070  26.625  1.00 67.75           C  
ATOM    218  C   SER A  29     -30.234  -8.945  27.453  1.00 67.75           C  
ATOM    219  CB  SER A  29     -31.797  -7.754  25.906  1.00 67.75           C  
ATOM    220  O   SER A  29     -30.266  -8.453  28.578  1.00 67.75           O  
ATOM    221  OG  SER A  29     -30.656  -7.320  25.188  1.00 67.75           O  
ATOM    222  N   THR A  30     -29.141  -9.469  26.984  1.00 79.25           N  
ATOM    223  CA  THR A  30     -27.828  -9.375  27.594  1.00 79.25           C  
ATOM    224  C   THR A  30     -26.969  -8.320  26.891  1.00 79.25           C  
ATOM    225  CB  THR A  30     -27.094 -10.734  27.562  1.00 79.25           C  
ATOM    226  O   THR A  30     -25.766  -8.242  27.125  1.00 79.25           O  
ATOM    227  CG2 THR A  30     -27.859 -11.789  28.344  1.00 79.25           C  
ATOM    228  OG1 THR A  30     -26.969 -11.164  26.203  1.00 79.25           O  
ATOM    229  N   ASP A  31     -27.641  -7.551  26.047  1.00 83.06           N  
ATOM    230  CA  ASP A  31     -26.906  -6.574  25.266  1.00 83.06           C  
ATOM    231  C   ASP A  31     -26.438  -5.406  26.125  1.00 83.06           C  
ATOM    232  CB  ASP A  31     -27.766  -6.062  24.094  1.00 83.06           C  
ATOM    233  O   ASP A  31     -27.188  -4.914  26.969  1.00 83.06           O  
ATOM    234  CG  ASP A  31     -27.875  -7.059  22.953  1.00 83.06           C  
ATOM    235  OD1 ASP A  31     -27.297  -8.164  23.047  1.00 83.06           O  
ATOM    236  OD2 ASP A  31     -28.531  -6.738  21.953  1.00 83.06           O  
ATOM    237  N   THR A  32     -25.203  -4.965  25.938  1.00 86.75           N  
ATOM    238  CA  THR A  32     -24.656  -3.820  26.656  1.00 86.75           C  
ATOM    239  C   THR A  32     -24.016  -2.824  25.688  1.00 86.75           C  
ATOM    240  CB  THR A  32     -23.609  -4.262  27.688  1.00 86.75           C  
ATOM    241  O   THR A  32     -23.516  -3.211  24.625  1.00 86.75           O  
ATOM    242  CG2 THR A  32     -24.219  -5.223  28.703  1.00 86.75           C  
ATOM    243  OG1 THR A  32     -22.531  -4.918  27.016  1.00 86.75           O  
ATOM    244  N   VAL A  33     -24.219  -1.561  26.094  1.00 86.25           N  
ATOM    245  CA  VAL A  33     -23.562  -0.513  25.312  1.00 86.25           C  
ATOM    246  C   VAL A  33     -22.781   0.419  26.234  1.00 86.25           C  
ATOM    247  CB  VAL A  33     -24.578   0.293  24.484  1.00 86.25           C  
ATOM    248  O   VAL A  33     -23.078   0.491  27.438  1.00 86.25           O  
ATOM    249  CG1 VAL A  33     -25.312  -0.616  23.500  1.00 86.25           C  
ATOM    250  CG2 VAL A  33     -25.578   1.001  25.406  1.00 86.25           C  
ATOM    251  N   ASP A  34     -21.766   1.142  25.672  1.00 85.56           N  
ATOM    252  CA  ASP A  34     -21.031   2.152  26.422  1.00 85.56           C  
ATOM    253  C   ASP A  34     -21.547   3.555  26.109  1.00 85.56           C  
ATOM    254  CB  ASP A  34     -19.531   2.068  26.094  1.00 85.56           C  
ATOM    255  O   ASP A  34     -21.938   3.848  24.984  1.00 85.56           O  
ATOM    256  CG  ASP A  34     -18.891   0.775  26.562  1.00 85.56           C  
ATOM    257  OD1 ASP A  34     -19.422   0.142  27.500  1.00 85.56           O  
ATOM    258  OD2 ASP A  34     -17.844   0.386  26.000  1.00 85.56           O  
ATOM    259  N   THR A  35     -21.656   4.332  27.141  1.00 81.31           N  
ATOM    260  CA  THR A  35     -21.953   5.750  27.000  1.00 81.31           C  
ATOM    261  C   THR A  35     -20.750   6.598  27.422  1.00 81.31           C  
ATOM    262  CB  THR A  35     -23.188   6.156  27.812  1.00 81.31           C  
ATOM    263  O   THR A  35     -19.734   6.066  27.891  1.00 81.31           O  
ATOM    264  CG2 THR A  35     -24.344   5.184  27.578  1.00 81.31           C  
ATOM    265  OG1 THR A  35     -22.859   6.164  29.203  1.00 81.31           O  
ATOM    266  N   ILE A  36     -20.859   7.926  27.281  1.00 72.44           N  
ATOM    267  CA  ILE A  36     -19.797   8.836  27.656  1.00 72.44           C  
ATOM    268  C   ILE A  36     -19.531   8.727  29.156  1.00 72.44           C  
ATOM    269  CB  ILE A  36     -20.125  10.297  27.281  1.00 72.44           C  
ATOM    270  O   ILE A  36     -18.391   8.820  29.609  1.00 72.44           O  
ATOM    271  CG1 ILE A  36     -20.203  10.445  25.750  1.00 72.44           C  
ATOM    272  CG2 ILE A  36     -19.094  11.266  27.875  1.00 72.44           C  
ATOM    273  CD1 ILE A  36     -20.734  11.797  25.297  1.00 72.44           C  
ATOM    274  N   LEU A  37     -20.594   8.430  29.922  1.00 72.00           N  
ATOM    275  CA  LEU A  37     -20.547   8.531  31.391  1.00 72.00           C  
ATOM    276  C   LEU A  37     -20.500   7.152  32.031  1.00 72.00           C  
ATOM    277  CB  LEU A  37     -21.766   9.297  31.891  1.00 72.00           C  
ATOM    278  O   LEU A  37     -19.938   6.992  33.125  1.00 72.00           O  
ATOM    279  CG  LEU A  37     -21.891  10.758  31.469  1.00 72.00           C  
ATOM    280  CD1 LEU A  37     -23.234  11.328  31.875  1.00 72.00           C  
ATOM    281  CD2 LEU A  37     -20.750  11.586  32.062  1.00 72.00           C  
ATOM    282  N   GLU A  38     -21.062   6.137  31.344  1.00 77.25           N  
ATOM    283  CA  GLU A  38     -21.203   4.816  31.953  1.00 77.25           C  
ATOM    284  C   GLU A  38     -20.766   3.717  30.984  1.00 77.25           C  
ATOM    285  CB  GLU A  38     -22.641   4.574  32.406  1.00 77.25           C  
ATOM    286  O   GLU A  38     -21.109   3.758  29.797  1.00 77.25           O  
ATOM    287  CG  GLU A  38     -23.094   5.512  33.531  1.00 77.25           C  
ATOM    288  CD  GLU A  38     -24.547   5.309  33.938  1.00 77.25           C  
ATOM    289  OE1 GLU A  38     -25.141   6.234  34.500  1.00 77.25           O  
ATOM    290  OE2 GLU A  38     -25.078   4.211  33.656  1.00 77.25           O  
ATOM    291  N   LYS A  39     -20.000   2.764  31.484  1.00 84.69           N  
ATOM    292  CA  LYS A  39     -19.625   1.597  30.688  1.00 84.69           C  
ATOM    293  C   LYS A  39     -20.531   0.413  30.984  1.00 84.69           C  
ATOM    294  CB  LYS A  39     -18.156   1.211  30.969  1.00 84.69           C  
ATOM    295  O   LYS A  39     -21.047   0.276  32.094  1.00 84.69           O  
ATOM    296  CG  LYS A  39     -17.141   2.205  30.422  1.00 84.69           C  
ATOM    297  CD  LYS A  39     -15.734   1.646  30.484  1.00 84.69           C  
ATOM    298  CE  LYS A  39     -14.727   2.605  29.875  1.00 84.69           C  
ATOM    299  NZ  LYS A  39     -13.336   2.047  29.891  1.00 84.69           N  
ATOM    300  N   ASN A  40     -20.953  -0.418  29.969  1.00 85.06           N  
ATOM    301  CA  ASN A  40     -21.688  -1.672  30.062  1.00 85.06           C  
ATOM    302  C   ASN A  40     -23.125  -1.440  30.531  1.00 85.06           C  
ATOM    303  CB  ASN A  40     -20.969  -2.645  31.016  1.00 85.06           C  
ATOM    304  O   ASN A  40     -23.594  -2.100  31.453  1.00 85.06           O  
ATOM    305  CG  ASN A  40     -19.625  -3.090  30.484  1.00 85.06           C  
ATOM    306  ND2 ASN A  40     -18.656  -3.244  31.375  1.00 85.06           N  
ATOM    307  OD1 ASN A  40     -19.453  -3.293  29.266  1.00 85.06           O  
ATOM    308  N   VAL A  41     -23.734  -0.496  29.938  1.00 82.19           N  
ATOM    309  CA  VAL A  41     -25.141  -0.208  30.203  1.00 82.19           C  
ATOM    310  C   VAL A  41     -26.016  -1.249  29.516  1.00 82.19           C  
ATOM    311  CB  VAL A  41     -25.516   1.212  29.734  1.00 82.19           C  
ATOM    312  O   VAL A  41     -25.891  -1.477  28.312  1.00 82.19           O  
ATOM    313  CG1 VAL A  41     -27.000   1.495  30.016  1.00 82.19           C  
ATOM    314  CG2 VAL A  41     -24.641   2.258  30.406  1.00 82.19           C  
ATOM    315  N   THR A  42     -26.812  -1.951  30.266  1.00 82.81           N  
ATOM    316  CA  THR A  42     -27.703  -2.967  29.703  1.00 82.81           C  
ATOM    317  C   THR A  42     -28.859  -2.320  28.938  1.00 82.81           C  
ATOM    318  CB  THR A  42     -28.281  -3.879  30.812  1.00 82.81           C  
ATOM    319  O   THR A  42     -29.531  -1.431  29.453  1.00 82.81           O  
ATOM    320  CG2 THR A  42     -27.172  -4.680  31.484  1.00 82.81           C  
ATOM    321  OG1 THR A  42     -28.938  -3.072  31.797  1.00 82.81           O  
ATOM    322  N   VAL A  43     -29.047  -2.789  27.719  1.00 77.94           N  
ATOM    323  CA  VAL A  43     -30.094  -2.232  26.875  1.00 77.94           C  
ATOM    324  C   VAL A  43     -30.953  -3.361  26.297  1.00 77.94           C  
ATOM    325  CB  VAL A  43     -29.516  -1.387  25.719  1.00 77.94           C  
ATOM    326  O   VAL A  43     -30.547  -4.520  26.281  1.00 77.94           O  
ATOM    327  CG1 VAL A  43     -28.766  -0.174  26.266  1.00 77.94           C  
ATOM    328  CG2 VAL A  43     -28.594  -2.238  24.844  1.00 77.94           C  
ATOM    329  N   THR A  44     -32.125  -3.072  25.922  1.00 70.75           N  
ATOM    330  CA  THR A  44     -33.062  -4.047  25.406  1.00 70.75           C  
ATOM    331  C   THR A  44     -32.688  -4.523  24.016  1.00 70.75           C  
ATOM    332  CB  THR A  44     -34.500  -3.455  25.375  1.00 70.75           C  
ATOM    333  O   THR A  44     -32.938  -5.672  23.656  1.00 70.75           O  
ATOM    334  CG2 THR A  44     -35.000  -3.158  26.766  1.00 70.75           C  
ATOM    335  OG1 THR A  44     -34.469  -2.238  24.609  1.00 70.75           O  
ATOM    336  N   HIS A  45     -32.031  -3.654  23.250  1.00 74.62           N  
ATOM    337  CA  HIS A  45     -31.547  -3.988  21.906  1.00 74.62           C  
ATOM    338  C   HIS A  45     -30.344  -3.139  21.516  1.00 74.62           C  
ATOM    339  CB  HIS A  45     -32.656  -3.805  20.891  1.00 74.62           C  
ATOM    340  O   HIS A  45     -30.281  -1.954  21.859  1.00 74.62           O  
ATOM    341  CG  HIS A  45     -32.312  -4.250  19.516  1.00 74.62           C  
ATOM    342  CD2 HIS A  45     -32.000  -3.541  18.391  1.00 74.62           C  
ATOM    343  ND1 HIS A  45     -32.219  -5.578  19.156  1.00 74.62           N  
ATOM    344  CE1 HIS A  45     -31.875  -5.668  17.875  1.00 74.62           C  
ATOM    345  NE2 HIS A  45     -31.750  -4.445  17.391  1.00 74.62           N  
ATOM    346  N   SER A  46     -29.406  -3.699  20.812  1.00 82.94           N  
ATOM    347  CA  SER A  46     -28.250  -2.982  20.297  1.00 82.94           C  
ATOM    348  C   SER A  46     -27.797  -3.566  18.953  1.00 82.94           C  
ATOM    349  CB  SER A  46     -27.094  -3.018  21.297  1.00 82.94           C  
ATOM    350  O   SER A  46     -28.109  -4.719  18.641  1.00 82.94           O  
ATOM    351  OG  SER A  46     -26.562  -4.328  21.391  1.00 82.94           O  
ATOM    352  N   VAL A  47     -27.234  -2.744  18.172  1.00 83.88           N  
ATOM    353  CA  VAL A  47     -26.672  -3.191  16.906  1.00 83.88           C  
ATOM    354  C   VAL A  47     -25.188  -2.854  16.844  1.00 83.88           C  
ATOM    355  CB  VAL A  47     -27.422  -2.555  15.711  1.00 83.88           C  
ATOM    356  O   VAL A  47     -24.766  -1.781  17.281  1.00 83.88           O  
ATOM    357  CG1 VAL A  47     -28.812  -3.160  15.562  1.00 83.88           C  
ATOM    358  CG2 VAL A  47     -27.516  -1.040  15.883  1.00 83.88           C  
ATOM    359  N   ASN A  48     -24.422  -3.861  16.344  1.00 88.25           N  
ATOM    360  CA  ASN A  48     -23.000  -3.594  16.125  1.00 88.25           C  
ATOM    361  C   ASN A  48     -22.766  -2.914  14.781  1.00 88.25           C  
ATOM    362  CB  ASN A  48     -22.188  -4.887  16.219  1.00 88.25           C  
ATOM    363  O   ASN A  48     -23.234  -3.391  13.742  1.00 88.25           O  
ATOM    364  CG  ASN A  48     -20.703  -4.633  16.344  1.00 88.25           C  
ATOM    365  ND2 ASN A  48     -19.922  -5.707  16.359  1.00 88.25           N  
ATOM    366  OD1 ASN A  48     -20.266  -3.486  16.453  1.00 88.25           O  
ATOM    367  N   LEU A  49     -22.078  -1.786  14.805  1.00 85.94           N  
ATOM    368  CA  LEU A  49     -21.875  -0.982  13.602  1.00 85.94           C  
ATOM    369  C   LEU A  49     -20.578  -1.366  12.906  1.00 85.94           C  
ATOM    370  CB  LEU A  49     -21.859   0.508  13.953  1.00 85.94           C  
ATOM    371  O   LEU A  49     -20.141  -0.692  11.961  1.00 85.94           O  
ATOM    372  CG  LEU A  49     -23.141   1.075  14.562  1.00 85.94           C  
ATOM    373  CD1 LEU A  49     -22.969   2.551  14.898  1.00 85.94           C  
ATOM    374  CD2 LEU A  49     -24.312   0.882  13.602  1.00 85.94           C  
ATOM    375  N   LEU A  50     -19.953  -2.441  13.391  1.00 88.88           N  
ATOM    376  CA  LEU A  50     -18.672  -2.875  12.836  1.00 88.88           C  
ATOM    377  C   LEU A  50     -18.828  -4.156  12.031  1.00 88.88           C  
ATOM    378  CB  LEU A  50     -17.656  -3.092  13.961  1.00 88.88           C  
ATOM    379  O   LEU A  50     -19.438  -5.117  12.492  1.00 88.88           O  
ATOM    380  CG  LEU A  50     -17.062  -1.831  14.594  1.00 88.88           C  
ATOM    381  CD1 LEU A  50     -16.250  -2.191  15.836  1.00 88.88           C  
ATOM    382  CD2 LEU A  50     -16.203  -1.072  13.586  1.00 88.88           C  
ATOM    383  N   GLU A  51     -18.328  -4.137  10.758  1.00 89.75           N  
ATOM    384  CA  GLU A  51     -18.234  -5.340   9.938  1.00 89.75           C  
ATOM    385  C   GLU A  51     -16.922  -6.082  10.203  1.00 89.75           C  
ATOM    386  CB  GLU A  51     -18.344  -4.988   8.453  1.00 89.75           C  
ATOM    387  O   GLU A  51     -15.844  -5.508  10.078  1.00 89.75           O  
ATOM    388  CG  GLU A  51     -18.203  -6.188   7.523  1.00 89.75           C  
ATOM    389  CD  GLU A  51     -19.234  -7.273   7.773  1.00 89.75           C  
ATOM    390  OE1 GLU A  51     -18.844  -8.422   8.094  1.00 89.75           O  
ATOM    391  OE2 GLU A  51     -20.438  -6.973   7.648  1.00 89.75           O  
ATOM    392  N   ASN A  52     -17.062  -7.332  10.570  1.00 89.50           N  
ATOM    393  CA  ASN A  52     -15.852  -8.094  10.836  1.00 89.50           C  
ATOM    394  C   ASN A  52     -15.781  -9.359   9.984  1.00 89.50           C  
ATOM    395  CB  ASN A  52     -15.766  -8.453  12.320  1.00 89.50           C  
ATOM    396  O   ASN A  52     -14.828 -10.133  10.086  1.00 89.50           O  
ATOM    397  CG  ASN A  52     -16.922  -9.312  12.789  1.00 89.50           C  
ATOM    398  ND2 ASN A  52     -16.984  -9.578  14.086  1.00 89.50           N  
ATOM    399  OD1 ASN A  52     -17.766  -9.742  11.977  1.00 89.50           O  
ATOM    400  N   SER A  53     -16.797  -9.523   9.117  1.00 89.12           N  
ATOM    401  CA  SER A  53     -16.875 -10.711   8.273  1.00 89.12           C  
ATOM    402  C   SER A  53     -16.281 -10.453   6.898  1.00 89.12           C  
ATOM    403  CB  SER A  53     -18.328 -11.172   8.125  1.00 89.12           C  
ATOM    404  O   SER A  53     -16.422  -9.359   6.348  1.00 89.12           O  
ATOM    405  OG  SER A  53     -18.438 -12.188   7.152  1.00 89.12           O  
ATOM    406  N   HIS A  54     -15.586 -11.469   6.371  1.00 90.12           N  
ATOM    407  CA  HIS A  54     -15.000 -11.430   5.035  1.00 90.12           C  
ATOM    408  C   HIS A  54     -15.016 -12.805   4.387  1.00 90.12           C  
ATOM    409  CB  HIS A  54     -13.570 -10.891   5.094  1.00 90.12           C  
ATOM    410  O   HIS A  54     -15.117 -13.820   5.078  1.00 90.12           O  
ATOM    411  CG  HIS A  54     -12.648 -11.727   5.930  1.00 90.12           C  
ATOM    412  CD2 HIS A  54     -12.258 -11.594   7.219  1.00 90.12           C  
ATOM    413  ND1 HIS A  54     -12.016 -12.852   5.449  1.00 90.12           N  
ATOM    414  CE1 HIS A  54     -11.273 -13.375   6.410  1.00 90.12           C  
ATOM    415  NE2 HIS A  54     -11.406 -12.633   7.492  1.00 90.12           N  
ATOM    416  N   ASN A  55     -14.898 -12.859   3.113  1.00 87.81           N  
ATOM    417  CA  ASN A  55     -15.070 -14.117   2.391  1.00 87.81           C  
ATOM    418  C   ASN A  55     -13.734 -14.781   2.096  1.00 87.81           C  
ATOM    419  CB  ASN A  55     -15.844 -13.883   1.091  1.00 87.81           C  
ATOM    420  O   ASN A  55     -13.688 -15.867   1.513  1.00 87.81           O  
ATOM    421  CG  ASN A  55     -15.094 -13.008   0.112  1.00 87.81           C  
ATOM    422  ND2 ASN A  55     -15.734 -12.672  -1.000  1.00 87.81           N  
ATOM    423  OD1 ASN A  55     -13.945 -12.633   0.352  1.00 87.81           O  
ATOM    424  N   GLY A  56     -12.633 -14.109   2.557  1.00 88.06           N  
ATOM    425  CA  GLY A  56     -11.305 -14.688   2.449  1.00 88.06           C  
ATOM    426  C   GLY A  56     -10.836 -14.836   1.015  1.00 88.06           C  
ATOM    427  O   GLY A  56      -9.805 -15.469   0.754  1.00 88.06           O  
ATOM    428  N   LYS A  57     -11.625 -14.352   0.083  1.00 90.31           N  
ATOM    429  CA  LYS A  57     -11.305 -14.477  -1.336  1.00 90.31           C  
ATOM    430  C   LYS A  57     -11.047 -13.109  -1.961  1.00 90.31           C  
ATOM    431  CB  LYS A  57     -12.438 -15.188  -2.082  1.00 90.31           C  
ATOM    432  O   LYS A  57     -11.711 -12.133  -1.620  1.00 90.31           O  
ATOM    433  CG  LYS A  57     -12.766 -16.562  -1.539  1.00 90.31           C  
ATOM    434  CD  LYS A  57     -13.984 -17.172  -2.227  1.00 90.31           C  
ATOM    435  CE  LYS A  57     -14.352 -18.516  -1.640  1.00 90.31           C  
ATOM    436  NZ  LYS A  57     -15.578 -19.094  -2.279  1.00 90.31           N  
ATOM    437  N   LEU A  58     -10.086 -13.078  -2.896  1.00 91.69           N  
ATOM    438  CA  LEU A  58      -9.875 -11.883  -3.711  1.00 91.69           C  
ATOM    439  C   LEU A  58     -10.828 -11.867  -4.902  1.00 91.69           C  
ATOM    440  CB  LEU A  58      -8.430 -11.812  -4.195  1.00 91.69           C  
ATOM    441  O   LEU A  58     -10.914 -12.852  -5.645  1.00 91.69           O  
ATOM    442  CG  LEU A  58      -7.352 -11.742  -3.113  1.00 91.69           C  
ATOM    443  CD1 LEU A  58      -5.961 -11.750  -3.742  1.00 91.69           C  
ATOM    444  CD2 LEU A  58      -7.547 -10.508  -2.240  1.00 91.69           C  
ATOM    445  N   CYS A  59     -11.523 -10.750  -5.043  1.00 91.56           N  
ATOM    446  CA  CYS A  59     -12.570 -10.688  -6.055  1.00 91.56           C  
ATOM    447  C   CYS A  59     -12.320  -9.531  -7.020  1.00 91.56           C  
ATOM    448  CB  CYS A  59     -13.938 -10.531  -5.395  1.00 91.56           C  
ATOM    449  O   CYS A  59     -11.523  -8.641  -6.734  1.00 91.56           O  
ATOM    450  SG  CYS A  59     -14.359 -11.875  -4.266  1.00 91.56           S  
ATOM    451  N   SER A  60     -12.977  -9.617  -8.156  1.00 91.19           N  
ATOM    452  CA  SER A  60     -13.000  -8.484  -9.078  1.00 91.19           C  
ATOM    453  C   SER A  60     -13.719  -7.289  -8.453  1.00 91.19           C  
ATOM    454  CB  SER A  60     -13.688  -8.875 -10.383  1.00 91.19           C  
ATOM    455  O   SER A  60     -14.711  -7.453  -7.746  1.00 91.19           O  
ATOM    456  OG  SER A  60     -13.008  -9.945 -11.016  1.00 91.19           O  
ATOM    457  N   LEU A  61     -13.109  -6.141  -8.625  1.00 89.56           N  
ATOM    458  CA  LEU A  61     -13.703  -4.914  -8.117  1.00 89.56           C  
ATOM    459  C   LEU A  61     -14.602  -4.266  -9.164  1.00 89.56           C  
ATOM    460  CB  LEU A  61     -12.609  -3.928  -7.684  1.00 89.56           C  
ATOM    461  O   LEU A  61     -14.141  -3.889 -10.242  1.00 89.56           O  
ATOM    462  CG  LEU A  61     -13.070  -2.740  -6.832  1.00 89.56           C  
ATOM    463  CD1 LEU A  61     -13.578  -3.225  -5.480  1.00 89.56           C  
ATOM    464  CD2 LEU A  61     -11.930  -1.742  -6.652  1.00 89.56           C  
ATOM    465  N   ASN A  62     -15.891  -4.199  -8.922  1.00 86.44           N  
ATOM    466  CA  ASN A  62     -16.891  -3.641  -9.828  1.00 86.44           C  
ATOM    467  C   ASN A  62     -16.828  -4.301 -11.203  1.00 86.44           C  
ATOM    468  CB  ASN A  62     -16.703  -2.127  -9.961  1.00 86.44           C  
ATOM    469  O   ASN A  62     -16.922  -3.621 -12.227  1.00 86.44           O  
ATOM    470  CG  ASN A  62     -16.938  -1.396  -8.648  1.00 86.44           C  
ATOM    471  ND2 ASN A  62     -16.188  -0.316  -8.438  1.00 86.44           N  
ATOM    472  OD1 ASN A  62     -17.766  -1.801  -7.832  1.00 86.44           O  
ATOM    473  N   GLY A  63     -16.531  -5.594 -11.258  1.00 85.56           N  
ATOM    474  CA  GLY A  63     -16.594  -6.359 -12.500  1.00 85.56           C  
ATOM    475  C   GLY A  63     -15.297  -6.344 -13.273  1.00 85.56           C  
ATOM    476  O   GLY A  63     -15.203  -6.953 -14.344  1.00 85.56           O  
ATOM    477  N   LYS A  64     -14.281  -5.605 -12.805  1.00 87.81           N  
ATOM    478  CA  LYS A  64     -12.953  -5.547 -13.398  1.00 87.81           C  
ATOM    479  C   LYS A  64     -11.977  -6.453 -12.648  1.00 87.81           C  
ATOM    480  CB  LYS A  64     -12.430  -4.109 -13.406  1.00 87.81           C  
ATOM    481  O   LYS A  64     -11.875  -6.387 -11.422  1.00 87.81           O  
ATOM    482  CG  LYS A  64     -13.148  -3.197 -14.391  1.00 87.81           C  
ATOM    483  CD  LYS A  64     -12.461  -1.841 -14.492  1.00 87.81           C  
ATOM    484  CE  LYS A  64     -13.203  -0.912 -15.445  1.00 87.81           C  
ATOM    485  NZ  LYS A  64     -12.539   0.421 -15.555  1.00 87.81           N  
ATOM    486  N   ILE A  65     -11.242  -7.277 -13.328  1.00 89.94           N  
ATOM    487  CA  ILE A  65     -10.383  -8.312 -12.750  1.00 89.94           C  
ATOM    488  C   ILE A  65      -9.086  -7.684 -12.250  1.00 89.94           C  
ATOM    489  CB  ILE A  65     -10.078  -9.422 -13.781  1.00 89.94           C  
ATOM    490  O   ILE A  65      -8.523  -6.797 -12.898  1.00 89.94           O  
ATOM    491  CG1 ILE A  65     -11.375 -10.094 -14.242  1.00 89.94           C  
ATOM    492  CG2 ILE A  65      -9.109 -10.453 -13.188  1.00 89.94           C  
ATOM    493  CD1 ILE A  65     -11.211 -10.977 -15.469  1.00 89.94           C  
ATOM    494  N   PRO A  66      -8.656  -8.164 -11.094  1.00 91.88           N  
ATOM    495  CA  PRO A  66      -7.363  -7.676 -10.594  1.00 91.88           C  
ATOM    496  C   PRO A  66      -6.180  -8.266 -11.352  1.00 91.88           C  
ATOM    497  CB  PRO A  66      -7.355  -8.133  -9.133  1.00 91.88           C  
ATOM    498  O   PRO A  66      -6.297  -9.336 -11.961  1.00 91.88           O  
ATOM    499  CG  PRO A  66      -8.234  -9.344  -9.109  1.00 91.88           C  
ATOM    500  CD  PRO A  66      -9.320  -9.172 -10.133  1.00 91.88           C  
ATOM    501  N   LEU A  67      -5.031  -7.535 -11.305  1.00 91.69           N  
ATOM    502  CA  LEU A  67      -3.787  -8.039 -11.875  1.00 91.69           C  
ATOM    503  C   LEU A  67      -2.975  -8.797 -10.828  1.00 91.69           C  
ATOM    504  CB  LEU A  67      -2.957  -6.887 -12.445  1.00 91.69           C  
ATOM    505  O   LEU A  67      -2.504  -8.203  -9.859  1.00 91.69           O  
ATOM    506  CG  LEU A  67      -1.602  -7.262 -13.055  1.00 91.69           C  
ATOM    507  CD1 LEU A  67      -1.795  -8.156 -14.273  1.00 91.69           C  
ATOM    508  CD2 LEU A  67      -0.815  -6.012 -13.422  1.00 91.69           C  
ATOM    509  N   GLN A  68      -2.896 -10.094 -11.070  1.00 91.31           N  
ATOM    510  CA  GLN A  68      -2.121 -10.938 -10.172  1.00 91.31           C  
ATOM    511  C   GLN A  68      -0.688 -11.102 -10.672  1.00 91.31           C  
ATOM    512  CB  GLN A  68      -2.785 -12.305 -10.016  1.00 91.31           C  
ATOM    513  O   GLN A  68      -0.459 -11.656 -11.742  1.00 91.31           O  
ATOM    514  CG  GLN A  68      -2.189 -13.156  -8.906  1.00 91.31           C  
ATOM    515  CD  GLN A  68      -2.965 -14.438  -8.664  1.00 91.31           C  
ATOM    516  NE2 GLN A  68      -2.498 -15.242  -7.719  1.00 91.31           N  
ATOM    517  OE1 GLN A  68      -3.977 -14.695  -9.320  1.00 91.31           O  
ATOM    518  N   LEU A  69       0.259 -10.625  -9.766  1.00 91.69           N  
ATOM    519  CA  LEU A  69       1.654 -10.641 -10.188  1.00 91.69           C  
ATOM    520  C   LEU A  69       2.299 -11.992  -9.898  1.00 91.69           C  
ATOM    521  CB  LEU A  69       2.438  -9.523  -9.492  1.00 91.69           C  
ATOM    522  O   LEU A  69       3.359 -12.305 -10.445  1.00 91.69           O  
ATOM    523  CG  LEU A  69       2.045  -8.094  -9.844  1.00 91.69           C  
ATOM    524  CD1 LEU A  69       2.943  -7.098  -9.117  1.00 91.69           C  
ATOM    525  CD2 LEU A  69       2.115  -7.879 -11.352  1.00 91.69           C  
ATOM    526  N   GLY A  70       1.599 -12.875  -9.133  1.00 89.38           N  
ATOM    527  CA  GLY A  70       2.117 -14.195  -8.812  1.00 89.38           C  
ATOM    528  C   GLY A  70       3.473 -14.156  -8.133  1.00 89.38           C  
ATOM    529  O   GLY A  70       3.643 -13.484  -7.113  1.00 89.38           O  
ATOM    530  N   ASN A  71       4.426 -14.875  -8.727  1.00 91.12           N  
ATOM    531  CA  ASN A  71       5.777 -14.945  -8.188  1.00 91.12           C  
ATOM    532  C   ASN A  71       6.605 -13.727  -8.578  1.00 91.12           C  
ATOM    533  CB  ASN A  71       6.473 -16.234  -8.641  1.00 91.12           C  
ATOM    534  O   ASN A  71       7.805 -13.672  -8.297  1.00 91.12           O  
ATOM    535  CG  ASN A  71       5.941 -17.469  -7.941  1.00 91.12           C  
ATOM    536  ND2 ASN A  71       6.262 -18.641  -8.477  1.00 91.12           N  
ATOM    537  OD1 ASN A  71       5.250 -17.359  -6.926  1.00 91.12           O  
ATOM    538  N   CYS A  72       6.027 -12.789  -9.281  1.00 93.25           N  
ATOM    539  CA  CYS A  72       6.695 -11.570  -9.695  1.00 93.25           C  
ATOM    540  C   CYS A  72       6.297 -10.398  -8.812  1.00 93.25           C  
ATOM    541  CB  CYS A  72       6.367 -11.250 -11.156  1.00 93.25           C  
ATOM    542  O   CYS A  72       5.203 -10.391  -8.242  1.00 93.25           O  
ATOM    543  SG  CYS A  72       6.910 -12.516 -12.320  1.00 93.25           S  
ATOM    544  N   ASN A  73       7.211  -9.430  -8.695  1.00 92.69           N  
ATOM    545  CA  ASN A  73       6.863  -8.164  -8.055  1.00 92.69           C  
ATOM    546  C   ASN A  73       6.766  -7.031  -9.070  1.00 92.69           C  
ATOM    547  CB  ASN A  73       7.879  -7.816  -6.965  1.00 92.69           C  
ATOM    548  O   ASN A  73       6.922  -7.250 -10.273  1.00 92.69           O  
ATOM    549  CG  ASN A  73       9.281  -7.617  -7.516  1.00 92.69           C  
ATOM    550  ND2 ASN A  73      10.273  -7.699  -6.641  1.00 92.69           N  
ATOM    551  OD1 ASN A  73       9.461  -7.391  -8.711  1.00 92.69           O  
ATOM    552  N   VAL A  74       6.340  -5.910  -8.625  1.00 92.31           N  
ATOM    553  CA  VAL A  74       6.090  -4.773  -9.500  1.00 92.31           C  
ATOM    554  C   VAL A  74       7.336  -4.484 -10.344  1.00 92.31           C  
ATOM    555  CB  VAL A  74       5.688  -3.514  -8.703  1.00 92.31           C  
ATOM    556  O   VAL A  74       7.234  -4.207 -11.539  1.00 92.31           O  
ATOM    557  CG1 VAL A  74       5.633  -2.289  -9.617  1.00 92.31           C  
ATOM    558  CG2 VAL A  74       4.344  -3.730  -8.016  1.00 92.31           C  
ATOM    559  N   ALA A  75       8.500  -4.566  -9.766  1.00 93.75           N  
ATOM    560  CA  ALA A  75       9.758  -4.344 -10.469  1.00 93.75           C  
ATOM    561  C   ALA A  75       9.938  -5.355 -11.602  1.00 93.75           C  
ATOM    562  CB  ALA A  75      10.930  -4.418  -9.500  1.00 93.75           C  
ATOM    563  O   ALA A  75      10.305  -4.984 -12.719  1.00 93.75           O  
ATOM    564  N   GLY A  76       9.719  -6.621 -11.281  1.00 93.94           N  
ATOM    565  CA  GLY A  76       9.797  -7.664 -12.297  1.00 93.94           C  
ATOM    566  C   GLY A  76       8.844  -7.449 -13.445  1.00 93.94           C  
ATOM    567  O   GLY A  76       9.195  -7.684 -14.609  1.00 93.94           O  
ATOM    568  N   TRP A  77       7.668  -7.023 -13.125  1.00 93.56           N  
ATOM    569  CA  TRP A  77       6.621  -6.766 -14.109  1.00 93.56           C  
ATOM    570  C   TRP A  77       6.988  -5.586 -15.000  1.00 93.56           C  
ATOM    571  CB  TRP A  77       5.281  -6.496 -13.414  1.00 93.56           C  
ATOM    572  O   TRP A  77       6.973  -5.699 -16.234  1.00 93.56           O  
ATOM    573  CG  TRP A  77       4.188  -6.062 -14.344  1.00 93.56           C  
ATOM    574  CD1 TRP A  77       3.922  -6.559 -15.586  1.00 93.56           C  
ATOM    575  CD2 TRP A  77       3.215  -5.043 -14.102  1.00 93.56           C  
ATOM    576  CE2 TRP A  77       2.389  -4.977 -15.242  1.00 93.56           C  
ATOM    577  CE3 TRP A  77       2.959  -4.180 -13.023  1.00 93.56           C  
ATOM    578  NE1 TRP A  77       2.842  -5.910 -16.141  1.00 93.56           N  
ATOM    579  CH2 TRP A  77       1.096  -3.244 -14.281  1.00 93.56           C  
ATOM    580  CZ2 TRP A  77       1.323  -4.078 -15.344  1.00 93.56           C  
ATOM    581  CZ3 TRP A  77       1.898  -3.287 -13.125  1.00 93.56           C  
ATOM    582  N   ILE A  78       7.406  -4.477 -14.445  1.00 94.00           N  
ATOM    583  CA  ILE A  78       7.629  -3.244 -15.188  1.00 94.00           C  
ATOM    584  C   ILE A  78       8.938  -3.344 -15.969  1.00 94.00           C  
ATOM    585  CB  ILE A  78       7.656  -2.014 -14.258  1.00 94.00           C  
ATOM    586  O   ILE A  78       9.047  -2.834 -17.094  1.00 94.00           O  
ATOM    587  CG1 ILE A  78       6.281  -1.810 -13.609  1.00 94.00           C  
ATOM    588  CG2 ILE A  78       8.086  -0.761 -15.023  1.00 94.00           C  
ATOM    589  CD1 ILE A  78       5.223  -1.270 -14.555  1.00 94.00           C  
ATOM    590  N   LEU A  79       9.961  -3.971 -15.430  1.00 95.38           N  
ATOM    591  CA  LEU A  79      11.242  -4.129 -16.109  1.00 95.38           C  
ATOM    592  C   LEU A  79      11.148  -5.184 -17.203  1.00 95.38           C  
ATOM    593  CB  LEU A  79      12.336  -4.512 -15.102  1.00 95.38           C  
ATOM    594  O   LEU A  79      11.914  -5.148 -18.172  1.00 95.38           O  
ATOM    595  CG  LEU A  79      12.766  -3.420 -14.125  1.00 95.38           C  
ATOM    596  CD1 LEU A  79      13.672  -4.008 -13.039  1.00 95.38           C  
ATOM    597  CD2 LEU A  79      13.469  -2.287 -14.859  1.00 95.38           C  
ATOM    598  N   GLY A  80      10.141  -6.047 -17.016  1.00 94.44           N  
ATOM    599  CA  GLY A  80       9.945  -7.109 -18.000  1.00 94.44           C  
ATOM    600  C   GLY A  80      10.836  -8.312 -17.750  1.00 94.44           C  
ATOM    601  O   GLY A  80      11.445  -8.836 -18.688  1.00 94.44           O  
ATOM    602  N   ASN A  81      10.922  -8.727 -16.516  1.00 94.94           N  
ATOM    603  CA  ASN A  81      11.625  -9.969 -16.203  1.00 94.94           C  
ATOM    604  C   ASN A  81      11.086 -11.133 -17.016  1.00 94.94           C  
ATOM    605  CB  ASN A  81      11.523 -10.281 -14.703  1.00 94.94           C  
ATOM    606  O   ASN A  81       9.875 -11.344 -17.094  1.00 94.94           O  
ATOM    607  CG  ASN A  81      12.414 -11.430 -14.289  1.00 94.94           C  
ATOM    608  ND2 ASN A  81      13.039 -11.305 -13.125  1.00 94.94           N  
ATOM    609  OD1 ASN A  81      12.539 -12.430 -15.008  1.00 94.94           O  
ATOM    610  N   PRO A  82      11.930 -11.820 -17.656  1.00 93.12           N  
ATOM    611  CA  PRO A  82      11.500 -12.906 -18.562  1.00 93.12           C  
ATOM    612  C   PRO A  82      10.641 -13.953 -17.844  1.00 93.12           C  
ATOM    613  CB  PRO A  82      12.828 -13.516 -19.031  1.00 93.12           C  
ATOM    614  O   PRO A  82       9.805 -14.602 -18.484  1.00 93.12           O  
ATOM    615  CG  PRO A  82      13.820 -12.406 -18.906  1.00 93.12           C  
ATOM    616  CD  PRO A  82      13.430 -11.539 -17.750  1.00 93.12           C  
ATOM    617  N   LYS A  83      10.797 -14.094 -16.547  1.00 92.44           N  
ATOM    618  CA  LYS A  83       9.992 -15.023 -15.758  1.00 92.44           C  
ATOM    619  C   LYS A  83       8.594 -14.461 -15.508  1.00 92.44           C  
ATOM    620  CB  LYS A  83      10.680 -15.336 -14.430  1.00 92.44           C  
ATOM    621  O   LYS A  83       7.703 -15.188 -15.070  1.00 92.44           O  
ATOM    622  CG  LYS A  83      12.000 -16.094 -14.578  1.00 92.44           C  
ATOM    623  CD  LYS A  83      11.773 -17.516 -15.070  1.00 92.44           C  
ATOM    624  CE  LYS A  83      13.078 -18.297 -15.109  1.00 92.44           C  
ATOM    625  NZ  LYS A  83      12.875 -19.672 -15.664  1.00 92.44           N  
ATOM    626  N   CYS A  84       8.359 -13.164 -15.875  1.00 92.50           N  
ATOM    627  CA  CYS A  84       7.082 -12.500 -15.680  1.00 92.50           C  
ATOM    628  C   CYS A  84       6.441 -12.133 -17.016  1.00 92.50           C  
ATOM    629  CB  CYS A  84       7.254 -11.242 -14.828  1.00 92.50           C  
ATOM    630  O   CYS A  84       5.602 -11.234 -17.078  1.00 92.50           O  
ATOM    631  SG  CYS A  84       7.953 -11.562 -13.188  1.00 92.50           S  
ATOM    632  N   ASP A  85       6.707 -12.742 -18.078  1.00 86.62           N  
ATOM    633  CA  ASP A  85       6.324 -12.414 -19.438  1.00 86.62           C  
ATOM    634  C   ASP A  85       4.805 -12.414 -19.609  1.00 86.62           C  
ATOM    635  CB  ASP A  85       6.961 -13.398 -20.422  1.00 86.62           C  
ATOM    636  O   ASP A  85       4.254 -11.609 -20.344  1.00 86.62           O  
ATOM    637  CG  ASP A  85       8.367 -13.008 -20.828  1.00 86.62           C  
ATOM    638  OD1 ASP A  85       8.867 -11.953 -20.375  1.00 86.62           O  
ATOM    639  OD2 ASP A  85       8.992 -13.750 -21.625  1.00 86.62           O  
ATOM    640  N   LEU A  86       4.195 -13.297 -18.891  1.00 86.06           N  
ATOM    641  CA  LEU A  86       2.750 -13.469 -19.016  1.00 86.06           C  
ATOM    642  C   LEU A  86       2.018 -12.195 -18.578  1.00 86.06           C  
ATOM    643  CB  LEU A  86       2.281 -14.648 -18.156  1.00 86.06           C  
ATOM    644  O   LEU A  86       0.873 -11.977 -18.984  1.00 86.06           O  
ATOM    645  CG  LEU A  86       2.754 -16.031 -18.609  1.00 86.06           C  
ATOM    646  CD1 LEU A  86       2.543 -17.047 -17.484  1.00 86.06           C  
ATOM    647  CD2 LEU A  86       2.025 -16.469 -19.875  1.00 86.06           C  
ATOM    648  N   LEU A  87       2.684 -11.336 -17.844  1.00 87.25           N  
ATOM    649  CA  LEU A  87       2.080 -10.148 -17.266  1.00 87.25           C  
ATOM    650  C   LEU A  87       2.174  -8.961 -18.219  1.00 87.25           C  
ATOM    651  CB  LEU A  87       2.760  -9.789 -15.938  1.00 87.25           C  
ATOM    652  O   LEU A  87       1.530  -7.934 -18.016  1.00 87.25           O  
ATOM    653  CG  LEU A  87       2.637 -10.828 -14.812  1.00 87.25           C  
ATOM    654  CD1 LEU A  87       3.494 -10.422 -13.617  1.00 87.25           C  
ATOM    655  CD2 LEU A  87       1.180 -11.000 -14.398  1.00 87.25           C  
ATOM    656  N   LEU A  88       2.902  -9.148 -19.312  1.00 83.62           N  
ATOM    657  CA  LEU A  88       3.174  -8.094 -20.281  1.00 83.62           C  
ATOM    658  C   LEU A  88       1.954  -7.836 -21.156  1.00 83.62           C  
ATOM    659  CB  LEU A  88       4.379  -8.461 -21.141  1.00 83.62           C  
ATOM    660  O   LEU A  88       1.817  -6.758 -21.734  1.00 83.62           O  
ATOM    661  CG  LEU A  88       5.734  -8.516 -20.438  1.00 83.62           C  
ATOM    662  CD1 LEU A  88       6.812  -9.000 -21.406  1.00 83.62           C  
ATOM    663  CD2 LEU A  88       6.094  -7.152 -19.859  1.00 83.62           C  
ATOM    664  N   THR A  89       0.923  -8.773 -21.125  1.00 83.06           N  
ATOM    665  CA  THR A  89      -0.268  -8.664 -21.953  1.00 83.06           C  
ATOM    666  C   THR A  89      -1.403  -7.988 -21.188  1.00 83.06           C  
ATOM    667  CB  THR A  89      -0.731 -10.047 -22.453  1.00 83.06           C  
ATOM    668  O   THR A  89      -2.400  -7.574 -21.781  1.00 83.06           O  
ATOM    669  CG2 THR A  89       0.315 -10.680 -23.359  1.00 83.06           C  
ATOM    670  OG1 THR A  89      -0.955 -10.898 -21.328  1.00 83.06           O  
ATOM    671  N   ALA A  90      -1.156  -7.754 -19.922  1.00 84.12           N  
ATOM    672  CA  ALA A  90      -2.189  -7.137 -19.094  1.00 84.12           C  
ATOM    673  C   ALA A  90      -2.307  -5.645 -19.391  1.00 84.12           C  
ATOM    674  CB  ALA A  90      -1.894  -7.367 -17.609  1.00 84.12           C  
ATOM    675  O   ALA A  90      -1.316  -4.910 -19.312  1.00 84.12           O  
ATOM    676  N   ASN A  91      -3.441  -5.152 -19.703  1.00 84.62           N  
ATOM    677  CA  ASN A  91      -3.602  -3.768 -20.141  1.00 84.62           C  
ATOM    678  C   ASN A  91      -4.555  -3.000 -19.234  1.00 84.62           C  
ATOM    679  CB  ASN A  91      -4.090  -3.711 -21.594  1.00 84.62           C  
ATOM    680  O   ASN A  91      -4.535  -1.770 -19.188  1.00 84.62           O  
ATOM    681  CG  ASN A  91      -5.395  -4.453 -21.797  1.00 84.62           C  
ATOM    682  ND2 ASN A  91      -5.852  -4.516 -23.031  1.00 84.62           N  
ATOM    683  OD1 ASN A  91      -5.988  -4.969 -20.844  1.00 84.62           O  
ATOM    684  N   SER A  92      -5.316  -3.748 -18.438  1.00 89.50           N  
ATOM    685  CA  SER A  92      -6.238  -3.105 -17.500  1.00 89.50           C  
ATOM    686  C   SER A  92      -6.504  -3.986 -16.297  1.00 89.50           C  
ATOM    687  CB  SER A  92      -7.559  -2.773 -18.203  1.00 89.50           C  
ATOM    688  O   SER A  92      -6.559  -5.215 -16.406  1.00 89.50           O  
ATOM    689  OG  SER A  92      -8.273  -3.957 -18.516  1.00 89.50           O  
ATOM    690  N   TRP A  93      -6.668  -3.279 -15.156  1.00 91.38           N  
ATOM    691  CA  TRP A  93      -6.883  -4.031 -13.922  1.00 91.38           C  
ATOM    692  C   TRP A  93      -7.656  -3.197 -12.906  1.00 91.38           C  
ATOM    693  CB  TRP A  93      -5.547  -4.480 -13.328  1.00 91.38           C  
ATOM    694  O   TRP A  93      -7.754  -1.976 -13.047  1.00 91.38           O  
ATOM    695  CG  TRP A  93      -4.559  -3.369 -13.148  1.00 91.38           C  
ATOM    696  CD1 TRP A  93      -4.445  -2.531 -12.070  1.00 91.38           C  
ATOM    697  CD2 TRP A  93      -3.543  -2.971 -14.070  1.00 91.38           C  
ATOM    698  CE2 TRP A  93      -2.852  -1.884 -13.492  1.00 91.38           C  
ATOM    699  CE3 TRP A  93      -3.150  -3.426 -15.336  1.00 91.38           C  
ATOM    700  NE1 TRP A  93      -3.420  -1.637 -12.273  1.00 91.38           N  
ATOM    701  CH2 TRP A  93      -1.424  -1.714 -15.375  1.00 91.38           C  
ATOM    702  CZ2 TRP A  93      -1.787  -1.247 -14.133  1.00 91.38           C  
ATOM    703  CZ3 TRP A  93      -2.092  -2.791 -15.977  1.00 91.38           C  
ATOM    704  N   SER A  94      -8.359  -3.910 -11.984  1.00 89.06           N  
ATOM    705  CA  SER A  94      -9.016  -3.223 -10.875  1.00 89.06           C  
ATOM    706  C   SER A  94      -8.016  -2.859  -9.781  1.00 89.06           C  
ATOM    707  CB  SER A  94     -10.133  -4.090 -10.289  1.00 89.06           C  
ATOM    708  O   SER A  94      -8.023  -1.736  -9.273  1.00 89.06           O  
ATOM    709  OG  SER A  94      -9.625  -5.352  -9.883  1.00 89.06           O  
ATOM    710  N   TYR A  95      -7.148  -3.635  -9.367  1.00 89.88           N  
ATOM    711  CA  TYR A  95      -6.035  -3.430  -8.445  1.00 89.88           C  
ATOM    712  C   TYR A  95      -4.938  -4.461  -8.680  1.00 89.88           C  
ATOM    713  CB  TYR A  95      -6.520  -3.502  -6.996  1.00 89.88           C  
ATOM    714  O   TYR A  95      -5.152  -5.461  -9.367  1.00 89.88           O  
ATOM    715  CG  TYR A  95      -7.203  -4.801  -6.645  1.00 89.88           C  
ATOM    716  CD1 TYR A  95      -8.570  -4.977  -6.867  1.00 89.88           C  
ATOM    717  CD2 TYR A  95      -6.484  -5.859  -6.094  1.00 89.88           C  
ATOM    718  CE1 TYR A  95      -9.203  -6.172  -6.547  1.00 89.88           C  
ATOM    719  CE2 TYR A  95      -7.109  -7.059  -5.770  1.00 89.88           C  
ATOM    720  OH  TYR A  95      -9.086  -8.391  -5.676  1.00 89.88           O  
ATOM    721  CZ  TYR A  95      -8.461  -7.207  -5.996  1.00 89.88           C  
ATOM    722  N   ILE A  96      -3.729  -4.266  -8.203  1.00 90.88           N  
ATOM    723  CA  ILE A  96      -2.559  -5.113  -8.406  1.00 90.88           C  
ATOM    724  C   ILE A  96      -2.295  -5.930  -7.141  1.00 90.88           C  
ATOM    725  CB  ILE A  96      -1.312  -4.281  -8.773  1.00 90.88           C  
ATOM    726  O   ILE A  96      -2.287  -5.391  -6.031  1.00 90.88           O  
ATOM    727  CG1 ILE A  96      -1.569  -3.477 -10.055  1.00 90.88           C  
ATOM    728  CG2 ILE A  96      -0.086  -5.184  -8.930  1.00 90.88           C  
ATOM    729  CD1 ILE A  96      -0.540  -2.385 -10.312  1.00 90.88           C  
ATOM    730  N   ILE A  97      -2.098  -7.207  -7.352  1.00 90.94           N  
ATOM    731  CA  ILE A  97      -1.837  -8.094  -6.227  1.00 90.94           C  
ATOM    732  C   ILE A  97      -0.380  -8.555  -6.254  1.00 90.94           C  
ATOM    733  CB  ILE A  97      -2.781  -9.320  -6.238  1.00 90.94           C  
ATOM    734  O   ILE A  97       0.083  -9.109  -7.254  1.00 90.94           O  
ATOM    735  CG1 ILE A  97      -4.246  -8.859  -6.211  1.00 90.94           C  
ATOM    736  CG2 ILE A  97      -2.477 -10.250  -5.062  1.00 90.94           C  
ATOM    737  CD1 ILE A  97      -5.242  -9.969  -6.531  1.00 90.94           C  
ATOM    738  N   GLU A  98       0.275  -8.250  -5.152  1.00 90.94           N  
ATOM    739  CA  GLU A  98       1.633  -8.750  -4.945  1.00 90.94           C  
ATOM    740  C   GLU A  98       1.686  -9.750  -3.793  1.00 90.94           C  
ATOM    741  CB  GLU A  98       2.594  -7.586  -4.676  1.00 90.94           C  
ATOM    742  O   GLU A  98       1.050  -9.547  -2.756  1.00 90.94           O  
ATOM    743  CG  GLU A  98       4.062  -7.984  -4.695  1.00 90.94           C  
ATOM    744  CD  GLU A  98       5.008  -6.801  -4.566  1.00 90.94           C  
ATOM    745  OE1 GLU A  98       6.227  -7.016  -4.383  1.00 90.94           O  
ATOM    746  OE2 GLU A  98       4.523  -5.652  -4.648  1.00 90.94           O  
ATOM    747  N   THR A  99       2.473 -10.750  -3.945  1.00 88.69           N  
ATOM    748  CA  THR A  99       2.594 -11.727  -2.869  1.00 88.69           C  
ATOM    749  C   THR A  99       3.752 -11.375  -1.942  1.00 88.69           C  
ATOM    750  CB  THR A  99       2.799 -13.148  -3.428  1.00 88.69           C  
ATOM    751  O   THR A  99       4.672 -10.656  -2.338  1.00 88.69           O  
ATOM    752  CG2 THR A  99       1.646 -13.555  -4.344  1.00 88.69           C  
ATOM    753  OG1 THR A  99       4.023 -13.195  -4.172  1.00 88.69           O  
ATOM    754  N   SER A 100       3.715 -11.711  -0.712  1.00 82.19           N  
ATOM    755  CA  SER A 100       4.723 -11.430   0.306  1.00 82.19           C  
ATOM    756  C   SER A 100       6.035 -12.141  -0.002  1.00 82.19           C  
ATOM    757  CB  SER A 100       4.219 -11.844   1.688  1.00 82.19           C  
ATOM    758  O   SER A 100       7.105 -11.680   0.388  1.00 82.19           O  
ATOM    759  OG  SER A 100       3.850 -13.211   1.699  1.00 82.19           O  
ATOM    760  N   ASN A 101       6.016 -13.172  -0.902  1.00 81.75           N  
ATOM    761  CA  ASN A 101       7.203 -13.961  -1.202  1.00 81.75           C  
ATOM    762  C   ASN A 101       7.531 -13.938  -2.691  1.00 81.75           C  
ATOM    763  CB  ASN A 101       7.020 -15.406  -0.721  1.00 81.75           C  
ATOM    764  O   ASN A 101       7.926 -14.961  -3.262  1.00 81.75           O  
ATOM    765  CG  ASN A 101       7.070 -15.523   0.790  1.00 81.75           C  
ATOM    766  ND2 ASN A 101       6.410 -16.547   1.323  1.00 81.75           N  
ATOM    767  OD1 ASN A 101       7.695 -14.711   1.471  1.00 81.75           O  
ATOM    768  N   SER A 102       7.363 -12.828  -3.266  1.00 86.12           N  
ATOM    769  CA  SER A 102       7.676 -12.773  -4.691  1.00 86.12           C  
ATOM    770  C   SER A 102       9.156 -13.047  -4.941  1.00 86.12           C  
ATOM    771  CB  SER A 102       7.293 -11.414  -5.270  1.00 86.12           C  
ATOM    772  O   SER A 102      10.016 -12.523  -4.238  1.00 86.12           O  
ATOM    773  OG  SER A 102       8.031 -10.375  -4.645  1.00 86.12           O  
ATOM    774  N   LYS A 103       9.492 -13.914  -5.863  1.00 85.94           N  
ATOM    775  CA  LYS A 103      10.844 -14.406  -6.117  1.00 85.94           C  
ATOM    776  C   LYS A 103      11.461 -13.711  -7.332  1.00 85.94           C  
ATOM    777  CB  LYS A 103      10.828 -15.914  -6.324  1.00 85.94           C  
ATOM    778  O   LYS A 103      12.680 -13.578  -7.422  1.00 85.94           O  
ATOM    779  CG  LYS A 103      10.461 -16.703  -5.078  1.00 85.94           C  
ATOM    780  CD  LYS A 103      10.562 -18.219  -5.320  1.00 85.94           C  
ATOM    781  CE  LYS A 103      10.164 -19.000  -4.086  1.00 85.94           C  
ATOM    782  NZ  LYS A 103      10.258 -20.484  -4.320  1.00 85.94           N  
ATOM    783  N   ASN A 104      10.531 -13.211  -8.133  1.00 89.94           N  
ATOM    784  CA  ASN A 104      11.008 -12.719  -9.422  1.00 89.94           C  
ATOM    785  C   ASN A 104      10.797 -11.219  -9.562  1.00 89.94           C  
ATOM    786  CB  ASN A 104      10.312 -13.461 -10.562  1.00 89.94           C  
ATOM    787  O   ASN A 104       9.703 -10.766  -9.891  1.00 89.94           O  
ATOM    788  CG  ASN A 104      10.562 -14.961 -10.531  1.00 89.94           C  
ATOM    789  ND2 ASN A 104       9.492 -15.734 -10.617  1.00 89.94           N  
ATOM    790  OD1 ASN A 104      11.703 -15.414 -10.414  1.00 89.94           O  
ATOM    791  N   GLY A 105      11.758 -10.406  -9.281  1.00 91.19           N  
ATOM    792  CA  GLY A 105      11.875  -8.969  -9.438  1.00 91.19           C  
ATOM    793  C   GLY A 105      12.922  -8.562 -10.461  1.00 91.19           C  
ATOM    794  O   GLY A 105      12.938  -9.078 -11.578  1.00 91.19           O  
ATOM    795  N   ALA A 106      13.766  -7.699 -10.141  1.00 93.88           N  
ATOM    796  CA  ALA A 106      14.891  -7.371 -11.016  1.00 93.88           C  
ATOM    797  C   ALA A 106      15.875  -8.531 -11.094  1.00 93.88           C  
ATOM    798  CB  ALA A 106      15.594  -6.113 -10.523  1.00 93.88           C  
ATOM    799  O   ALA A 106      16.422  -8.969 -10.078  1.00 93.88           O  
ATOM    800  N   CYS A 107      15.969  -9.164 -12.297  1.00 94.19           N  
ATOM    801  CA  CYS A 107      16.781 -10.359 -12.445  1.00 94.19           C  
ATOM    802  C   CYS A 107      18.266 -10.016 -12.453  1.00 94.19           C  
ATOM    803  CB  CYS A 107      16.422 -11.102 -13.734  1.00 94.19           C  
ATOM    804  O   CYS A 107      19.094 -10.789 -11.977  1.00 94.19           O  
ATOM    805  SG  CYS A 107      16.609 -10.109 -15.227  1.00 94.19           S  
ATOM    806  N   TYR A 108      18.734  -8.852 -12.961  1.00 95.56           N  
ATOM    807  CA  TYR A 108      20.109  -8.383 -12.867  1.00 95.56           C  
ATOM    808  C   TYR A 108      20.328  -7.613 -11.570  1.00 95.56           C  
ATOM    809  CB  TYR A 108      20.453  -7.500 -14.062  1.00 95.56           C  
ATOM    810  O   TYR A 108      19.562  -6.719 -11.227  1.00 95.56           O  
ATOM    811  CG  TYR A 108      21.938  -7.375 -14.312  1.00 95.56           C  
ATOM    812  CD1 TYR A 108      22.719  -6.484 -13.578  1.00 95.56           C  
ATOM    813  CD2 TYR A 108      22.562  -8.148 -15.289  1.00 95.56           C  
ATOM    814  CE1 TYR A 108      24.094  -6.363 -13.805  1.00 95.56           C  
ATOM    815  CE2 TYR A 108      23.938  -8.031 -15.531  1.00 95.56           C  
ATOM    816  OH  TYR A 108      26.031  -7.027 -15.016  1.00 95.56           O  
ATOM    817  CZ  TYR A 108      24.688  -7.141 -14.781  1.00 95.56           C  
ATOM    818  N   PRO A 109      21.359  -7.926 -10.820  1.00 94.62           N  
ATOM    819  CA  PRO A 109      21.562  -7.273  -9.523  1.00 94.62           C  
ATOM    820  C   PRO A 109      21.781  -5.770  -9.656  1.00 94.62           C  
ATOM    821  CB  PRO A 109      22.812  -7.965  -8.977  1.00 94.62           C  
ATOM    822  O   PRO A 109      22.484  -5.320 -10.562  1.00 94.62           O  
ATOM    823  CG  PRO A 109      23.531  -8.453 -10.195  1.00 94.62           C  
ATOM    824  CD  PRO A 109      22.531  -8.789 -11.250  1.00 94.62           C  
ATOM    825  N   GLY A 110      21.109  -4.984  -8.789  1.00 93.31           N  
ATOM    826  CA  GLY A 110      21.219  -3.533  -8.773  1.00 93.31           C  
ATOM    827  C   GLY A 110      20.141  -2.855  -7.965  1.00 93.31           C  
ATOM    828  O   GLY A 110      19.266  -3.525  -7.406  1.00 93.31           O  
ATOM    829  N   GLU A 111      20.297  -1.560  -7.980  1.00 93.94           N  
ATOM    830  CA  GLU A 111      19.344  -0.760  -7.219  1.00 93.94           C  
ATOM    831  C   GLU A 111      18.266  -0.168  -8.125  1.00 93.94           C  
ATOM    832  CB  GLU A 111      20.062   0.357  -6.457  1.00 93.94           C  
ATOM    833  O   GLU A 111      18.547   0.249  -9.250  1.00 93.94           O  
ATOM    834  CG  GLU A 111      19.172   1.110  -5.480  1.00 93.94           C  
ATOM    835  CD  GLU A 111      19.891   2.248  -4.770  1.00 93.94           C  
ATOM    836  OE1 GLU A 111      19.250   2.977  -3.986  1.00 93.94           O  
ATOM    837  OE2 GLU A 111      21.109   2.410  -5.000  1.00 93.94           O  
ATOM    838  N   PHE A 112      17.047  -0.202  -7.668  1.00 94.94           N  
ATOM    839  CA  PHE A 112      15.945   0.485  -8.320  1.00 94.94           C  
ATOM    840  C   PHE A 112      15.617   1.787  -7.602  1.00 94.94           C  
ATOM    841  CB  PHE A 112      14.711  -0.416  -8.375  1.00 94.94           C  
ATOM    842  O   PHE A 112      15.031   1.771  -6.520  1.00 94.94           O  
ATOM    843  CG  PHE A 112      13.734  -0.044  -9.461  1.00 94.94           C  
ATOM    844  CD1 PHE A 112      13.508   1.288  -9.781  1.00 94.94           C  
ATOM    845  CD2 PHE A 112      13.047  -1.028 -10.156  1.00 94.94           C  
ATOM    846  CE1 PHE A 112      12.602   1.635 -10.789  1.00 94.94           C  
ATOM    847  CE2 PHE A 112      12.141  -0.689 -11.164  1.00 94.94           C  
ATOM    848  CZ  PHE A 112      11.922   0.643 -11.477  1.00 94.94           C  
ATOM    849  N   ALA A 113      15.992   2.826  -8.227  1.00 92.94           N  
ATOM    850  CA  ALA A 113      15.898   4.141  -7.598  1.00 92.94           C  
ATOM    851  C   ALA A 113      14.445   4.578  -7.461  1.00 92.94           C  
ATOM    852  CB  ALA A 113      16.688   5.172  -8.398  1.00 92.94           C  
ATOM    853  O   ALA A 113      13.680   4.527  -8.422  1.00 92.94           O  
ATOM    854  N   ASP A 114      14.086   4.984  -6.172  1.00 90.19           N  
ATOM    855  CA  ASP A 114      12.781   5.539  -5.855  1.00 90.19           C  
ATOM    856  C   ASP A 114      11.664   4.547  -6.184  1.00 90.19           C  
ATOM    857  CB  ASP A 114      12.555   6.852  -6.613  1.00 90.19           C  
ATOM    858  O   ASP A 114      10.648   4.918  -6.777  1.00 90.19           O  
ATOM    859  CG  ASP A 114      13.562   7.926  -6.250  1.00 90.19           C  
ATOM    860  OD1 ASP A 114      13.859   8.102  -5.051  1.00 90.19           O  
ATOM    861  OD2 ASP A 114      14.062   8.602  -7.176  1.00 90.19           O  
ATOM    862  N   TYR A 115      11.836   3.246  -5.941  1.00 90.00           N  
ATOM    863  CA  TYR A 115      10.938   2.137  -6.238  1.00 90.00           C  
ATOM    864  C   TYR A 115       9.617   2.293  -5.500  1.00 90.00           C  
ATOM    865  CB  TYR A 115      11.594   0.802  -5.867  1.00 90.00           C  
ATOM    866  O   TYR A 115       8.547   2.066  -6.074  1.00 90.00           O  
ATOM    867  CG  TYR A 115      10.719  -0.398  -6.141  1.00 90.00           C  
ATOM    868  CD1 TYR A 115      10.367  -1.276  -5.117  1.00 90.00           C  
ATOM    869  CD2 TYR A 115      10.234  -0.655  -7.418  1.00 90.00           C  
ATOM    870  CE1 TYR A 115       9.562  -2.385  -5.363  1.00 90.00           C  
ATOM    871  CE2 TYR A 115       9.430  -1.760  -7.676  1.00 90.00           C  
ATOM    872  OH  TYR A 115       8.305  -3.713  -6.891  1.00 90.00           O  
ATOM    873  CZ  TYR A 115       9.102  -2.617  -6.645  1.00 90.00           C  
ATOM    874  N   GLU A 116       9.633   2.666  -4.277  1.00 86.56           N  
ATOM    875  CA  GLU A 116       8.414   2.838  -3.492  1.00 86.56           C  
ATOM    876  C   GLU A 116       7.547   3.955  -4.062  1.00 86.56           C  
ATOM    877  CB  GLU A 116       8.758   3.133  -2.029  1.00 86.56           C  
ATOM    878  O   GLU A 116       6.316   3.850  -4.066  1.00 86.56           O  
ATOM    879  CG  GLU A 116       9.414   1.966  -1.305  1.00 86.56           C  
ATOM    880  CD  GLU A 116       8.555   0.710  -1.293  1.00 86.56           C  
ATOM    881  OE1 GLU A 116       9.117  -0.408  -1.240  1.00 86.56           O  
ATOM    882  OE2 GLU A 116       7.312   0.845  -1.337  1.00 86.56           O  
ATOM    883  N   GLU A 117       8.258   4.992  -4.539  1.00 85.94           N  
ATOM    884  CA  GLU A 117       7.551   6.082  -5.203  1.00 85.94           C  
ATOM    885  C   GLU A 117       6.859   5.602  -6.473  1.00 85.94           C  
ATOM    886  CB  GLU A 117       8.516   7.230  -5.527  1.00 85.94           C  
ATOM    887  O   GLU A 117       5.734   6.012  -6.766  1.00 85.94           O  
ATOM    888  CG  GLU A 117       7.828   8.477  -6.059  1.00 85.94           C  
ATOM    889  CD  GLU A 117       8.781   9.641  -6.289  1.00 85.94           C  
ATOM    890  OE1 GLU A 117       8.344  10.688  -6.809  1.00 85.94           O  
ATOM    891  OE2 GLU A 117       9.977   9.492  -5.945  1.00 85.94           O  
ATOM    892  N   LEU A 118       7.500   4.871  -7.184  1.00 90.00           N  
ATOM    893  CA  LEU A 118       6.914   4.301  -8.391  1.00 90.00           C  
ATOM    894  C   LEU A 118       5.688   3.457  -8.055  1.00 90.00           C  
ATOM    895  CB  LEU A 118       7.941   3.451  -9.141  1.00 90.00           C  
ATOM    896  O   LEU A 118       4.656   3.561  -8.727  1.00 90.00           O  
ATOM    897  CG  LEU A 118       7.438   2.703 -10.375  1.00 90.00           C  
ATOM    898  CD1 LEU A 118       7.004   3.691 -11.453  1.00 90.00           C  
ATOM    899  CD2 LEU A 118       8.508   1.760 -10.906  1.00 90.00           C  
ATOM    900  N   LYS A 119       5.793   2.625  -7.055  1.00 88.69           N  
ATOM    901  CA  LYS A 119       4.684   1.778  -6.621  1.00 88.69           C  
ATOM    902  C   LYS A 119       3.465   2.617  -6.254  1.00 88.69           C  
ATOM    903  CB  LYS A 119       5.105   0.911  -5.434  1.00 88.69           C  
ATOM    904  O   LYS A 119       2.334   2.258  -6.586  1.00 88.69           O  
ATOM    905  CG  LYS A 119       5.965  -0.286  -5.816  1.00 88.69           C  
ATOM    906  CD  LYS A 119       6.285  -1.149  -4.605  1.00 88.69           C  
ATOM    907  CE  LYS A 119       5.070  -1.939  -4.137  1.00 88.69           C  
ATOM    908  NZ  LYS A 119       5.395  -2.822  -2.979  1.00 88.69           N  
ATOM    909  N   GLU A 120       3.729   3.645  -5.609  1.00 84.94           N  
ATOM    910  CA  GLU A 120       2.650   4.559  -5.246  1.00 84.94           C  
ATOM    911  C   GLU A 120       1.973   5.137  -6.488  1.00 84.94           C  
ATOM    912  CB  GLU A 120       3.180   5.691  -4.363  1.00 84.94           C  
ATOM    913  O   GLU A 120       0.746   5.250  -6.535  1.00 84.94           O  
ATOM    914  CG  GLU A 120       2.092   6.602  -3.811  1.00 84.94           C  
ATOM    915  CD  GLU A 120       2.635   7.727  -2.941  1.00 84.94           C  
ATOM    916  OE1 GLU A 120       1.844   8.602  -2.516  1.00 84.94           O  
ATOM    917  OE2 GLU A 120       3.859   7.734  -2.686  1.00 84.94           O  
ATOM    918  N   GLN A 121       2.811   5.559  -7.402  1.00 85.81           N  
ATOM    919  CA  GLN A 121       2.256   6.074  -8.648  1.00 85.81           C  
ATOM    920  C   GLN A 121       1.405   5.023  -9.352  1.00 85.81           C  
ATOM    921  CB  GLN A 121       3.373   6.555  -9.578  1.00 85.81           C  
ATOM    922  O   GLN A 121       0.316   5.324  -9.844  1.00 85.81           O  
ATOM    923  CG  GLN A 121       4.105   7.789  -9.070  1.00 85.81           C  
ATOM    924  CD  GLN A 121       3.201   9.008  -8.961  1.00 85.81           C  
ATOM    925  NE2 GLN A 121       3.338   9.750  -7.871  1.00 85.81           N  
ATOM    926  OE1 GLN A 121       2.389   9.273  -9.852  1.00 85.81           O  
ATOM    927  N   LEU A 122       1.879   3.877  -9.344  1.00 88.31           N  
ATOM    928  CA  LEU A 122       1.210   2.787 -10.047  1.00 88.31           C  
ATOM    929  C   LEU A 122      -0.069   2.379  -9.320  1.00 88.31           C  
ATOM    930  CB  LEU A 122       2.143   1.581 -10.172  1.00 88.31           C  
ATOM    931  O   LEU A 122      -0.978   1.810  -9.930  1.00 88.31           O  
ATOM    932  CG  LEU A 122       3.270   1.702 -11.203  1.00 88.31           C  
ATOM    933  CD1 LEU A 122       4.180   0.479 -11.141  1.00 88.31           C  
ATOM    934  CD2 LEU A 122       2.697   1.880 -12.609  1.00 88.31           C  
ATOM    935  N   SER A 123      -0.089   2.643  -8.031  1.00 84.75           N  
ATOM    936  CA  SER A 123      -1.266   2.299  -7.238  1.00 84.75           C  
ATOM    937  C   SER A 123      -2.484   3.100  -7.680  1.00 84.75           C  
ATOM    938  CB  SER A 123      -1.001   2.539  -5.750  1.00 84.75           C  
ATOM    939  O   SER A 123      -3.623   2.709  -7.414  1.00 84.75           O  
ATOM    940  OG  SER A 123      -0.896   3.926  -5.477  1.00 84.75           O  
ATOM    941  N   THR A 124      -2.262   4.109  -8.398  1.00 84.69           N  
ATOM    942  CA  THR A 124      -3.348   4.973  -8.852  1.00 84.69           C  
ATOM    943  C   THR A 124      -3.666   4.719 -10.320  1.00 84.69           C  
ATOM    944  CB  THR A 124      -3.002   6.457  -8.648  1.00 84.69           C  
ATOM    945  O   THR A 124      -4.562   5.348 -10.883  1.00 84.69           O  
ATOM    946  CG2 THR A 124      -2.707   6.762  -7.180  1.00 84.69           C  
ATOM    947  OG1 THR A 124      -1.848   6.785  -9.430  1.00 84.69           O  
ATOM    948  N   VAL A 125      -3.002   3.752 -10.930  1.00 87.81           N  
ATOM    949  CA  VAL A 125      -3.127   3.455 -12.352  1.00 87.81           C  
ATOM    950  C   VAL A 125      -4.059   2.260 -12.555  1.00 87.81           C  
ATOM    951  CB  VAL A 125      -1.752   3.172 -13.000  1.00 87.81           C  
ATOM    952  O   VAL A 125      -3.920   1.238 -11.875  1.00 87.81           O  
ATOM    953  CG1 VAL A 125      -1.911   2.789 -14.469  1.00 87.81           C  
ATOM    954  CG2 VAL A 125      -0.836   4.387 -12.852  1.00 87.81           C  
ATOM    955  N   SER A 126      -5.000   2.373 -13.453  1.00 87.12           N  
ATOM    956  CA  SER A 126      -5.992   1.327 -13.672  1.00 87.12           C  
ATOM    957  C   SER A 126      -5.770   0.630 -15.008  1.00 87.12           C  
ATOM    958  CB  SER A 126      -7.402   1.909 -13.617  1.00 87.12           C  
ATOM    959  O   SER A 126      -6.262  -0.479 -15.227  1.00 87.12           O  
ATOM    960  OG  SER A 126      -7.555   2.957 -14.562  1.00 87.12           O  
ATOM    961  N   SER A 127      -4.945   1.206 -15.812  1.00 89.94           N  
ATOM    962  CA  SER A 127      -4.586   0.600 -17.094  1.00 89.94           C  
ATOM    963  C   SER A 127      -3.342   1.258 -17.688  1.00 89.94           C  
ATOM    964  CB  SER A 127      -5.746   0.700 -18.078  1.00 89.94           C  
ATOM    965  O   SER A 127      -3.055   2.422 -17.391  1.00 89.94           O  
ATOM    966  OG  SER A 127      -5.895   2.029 -18.547  1.00 89.94           O  
ATOM    967  N   PHE A 128      -2.568   0.347 -18.453  1.00 91.12           N  
ATOM    968  CA  PHE A 128      -1.477   0.941 -19.203  1.00 91.12           C  
ATOM    969  C   PHE A 128      -1.454   0.401 -20.625  1.00 91.12           C  
ATOM    970  CB  PHE A 128      -0.133   0.673 -18.516  1.00 91.12           C  
ATOM    971  O   PHE A 128      -1.972  -0.686 -20.891  1.00 91.12           O  
ATOM    972  CG  PHE A 128       0.251  -0.782 -18.484  1.00 91.12           C  
ATOM    973  CD1 PHE A 128      -0.191  -1.608 -17.469  1.00 91.12           C  
ATOM    974  CD2 PHE A 128       1.055  -1.323 -19.484  1.00 91.12           C  
ATOM    975  CE1 PHE A 128       0.163  -2.955 -17.422  1.00 91.12           C  
ATOM    976  CE2 PHE A 128       1.413  -2.668 -19.453  1.00 91.12           C  
ATOM    977  CZ  PHE A 128       0.967  -3.482 -18.422  1.00 91.12           C  
ATOM    978  N   GLU A 129      -1.049   1.275 -21.500  1.00 92.62           N  
ATOM    979  CA  GLU A 129      -0.744   0.889 -22.875  1.00 92.62           C  
ATOM    980  C   GLU A 129       0.761   0.754 -23.094  1.00 92.62           C  
ATOM    981  CB  GLU A 129      -1.327   1.903 -23.859  1.00 92.62           C  
ATOM    982  O   GLU A 129       1.505   1.726 -22.938  1.00 92.62           O  
ATOM    983  CG  GLU A 129      -1.101   1.541 -25.312  1.00 92.62           C  
ATOM    984  CD  GLU A 129      -1.514   2.643 -26.281  1.00 92.62           C  
ATOM    985  OE1 GLU A 129      -1.257   2.512 -27.500  1.00 92.62           O  
ATOM    986  OE2 GLU A 129      -2.098   3.645 -25.812  1.00 92.62           O  
ATOM    987  N   ARG A 130       1.141  -0.456 -23.344  1.00 94.31           N  
ATOM    988  CA  ARG A 130       2.549  -0.745 -23.609  1.00 94.31           C  
ATOM    989  C   ARG A 130       2.900  -0.496 -25.062  1.00 94.31           C  
ATOM    990  CB  ARG A 130       2.879  -2.189 -23.234  1.00 94.31           C  
ATOM    991  O   ARG A 130       2.242  -1.019 -25.969  1.00 94.31           O  
ATOM    992  CG  ARG A 130       4.344  -2.555 -23.406  1.00 94.31           C  
ATOM    993  CD  ARG A 130       4.617  -3.998 -23.000  1.00 94.31           C  
ATOM    994  NE  ARG A 130       6.004  -4.375 -23.266  1.00 94.31           N  
ATOM    995  NH1 ARG A 130       5.602  -5.156 -25.406  1.00 94.31           N  
ATOM    996  NH2 ARG A 130       7.723  -5.223 -24.531  1.00 94.31           N  
ATOM    997  CZ  ARG A 130       6.438  -4.918 -24.406  1.00 94.31           C  
ATOM    998  N   PHE A 131       3.945   0.297 -25.406  1.00 94.31           N  
ATOM    999  CA  PHE A 131       4.316   0.603 -26.781  1.00 94.31           C  
ATOM   1000  C   PHE A 131       5.824   0.778 -26.906  1.00 94.31           C  
ATOM   1001  CB  PHE A 131       3.600   1.867 -27.266  1.00 94.31           C  
ATOM   1002  O   PHE A 131       6.512   1.035 -25.922  1.00 94.31           O  
ATOM   1003  CG  PHE A 131       4.016   3.117 -26.547  1.00 94.31           C  
ATOM   1004  CD1 PHE A 131       3.408   3.473 -25.344  1.00 94.31           C  
ATOM   1005  CD2 PHE A 131       5.012   3.936 -27.062  1.00 94.31           C  
ATOM   1006  CE1 PHE A 131       3.789   4.629 -24.672  1.00 94.31           C  
ATOM   1007  CE2 PHE A 131       5.398   5.094 -26.391  1.00 94.31           C  
ATOM   1008  CZ  PHE A 131       4.785   5.438 -25.188  1.00 94.31           C  
ATOM   1009  N   GLU A 132       6.293   0.633 -28.094  1.00 95.00           N  
ATOM   1010  CA  GLU A 132       7.727   0.785 -28.344  1.00 95.00           C  
ATOM   1011  C   GLU A 132       8.125   2.258 -28.391  1.00 95.00           C  
ATOM   1012  CB  GLU A 132       8.133   0.087 -29.641  1.00 95.00           C  
ATOM   1013  O   GLU A 132       7.633   3.012 -29.234  1.00 95.00           O  
ATOM   1014  CG  GLU A 132       8.055  -1.431 -29.578  1.00 95.00           C  
ATOM   1015  CD  GLU A 132       8.617  -2.115 -30.812  1.00 95.00           C  
ATOM   1016  OE1 GLU A 132       8.680  -3.365 -30.828  1.00 95.00           O  
ATOM   1017  OE2 GLU A 132       8.992  -1.395 -31.766  1.00 95.00           O  
ATOM   1018  N   ILE A 133       8.930   2.645 -27.453  1.00 94.94           N  
ATOM   1019  CA  ILE A 133       9.398   4.023 -27.406  1.00 94.94           C  
ATOM   1020  C   ILE A 133      10.602   4.191 -28.328  1.00 94.94           C  
ATOM   1021  CB  ILE A 133       9.766   4.457 -25.969  1.00 94.94           C  
ATOM   1022  O   ILE A 133      10.680   5.156 -29.094  1.00 94.94           O  
ATOM   1023  CG1 ILE A 133      10.125   5.945 -25.938  1.00 94.94           C  
ATOM   1024  CG2 ILE A 133      10.914   3.602 -25.422  1.00 94.94           C  
ATOM   1025  CD1 ILE A 133      10.305   6.504 -24.531  1.00 94.94           C  
ATOM   1026  N   PHE A 134      11.547   3.291 -28.250  1.00 94.44           N  
ATOM   1027  CA  PHE A 134      12.711   3.213 -29.141  1.00 94.44           C  
ATOM   1028  C   PHE A 134      12.820   1.831 -29.766  1.00 94.44           C  
ATOM   1029  CB  PHE A 134      13.992   3.541 -28.359  1.00 94.44           C  
ATOM   1030  O   PHE A 134      13.367   0.908 -29.156  1.00 94.44           O  
ATOM   1031  CG  PHE A 134      14.008   4.918 -27.766  1.00 94.44           C  
ATOM   1032  CD1 PHE A 134      13.812   6.043 -28.547  1.00 94.44           C  
ATOM   1033  CD2 PHE A 134      14.211   5.094 -26.391  1.00 94.44           C  
ATOM   1034  CE1 PHE A 134      13.820   7.320 -28.000  1.00 94.44           C  
ATOM   1035  CE2 PHE A 134      14.219   6.363 -25.828  1.00 94.44           C  
ATOM   1036  CZ  PHE A 134      14.023   7.477 -26.641  1.00 94.44           C  
ATOM   1037  N   PRO A 135      12.328   1.657 -31.016  1.00 92.25           N  
ATOM   1038  CA  PRO A 135      12.375   0.351 -31.672  1.00 92.25           C  
ATOM   1039  C   PRO A 135      13.805  -0.124 -31.938  1.00 92.25           C  
ATOM   1040  CB  PRO A 135      11.633   0.593 -33.000  1.00 92.25           C  
ATOM   1041  O   PRO A 135      14.656   0.669 -32.344  1.00 92.25           O  
ATOM   1042  CG  PRO A 135      10.773   1.789 -32.719  1.00 92.25           C  
ATOM   1043  CD  PRO A 135      11.492   2.691 -31.766  1.00 92.25           C  
ATOM   1044  N   LYS A 136      14.047  -1.407 -31.672  1.00 88.06           N  
ATOM   1045  CA  LYS A 136      15.367  -2.035 -31.766  1.00 88.06           C  
ATOM   1046  C   LYS A 136      15.945  -1.906 -33.156  1.00 88.06           C  
ATOM   1047  CB  LYS A 136      15.281  -3.508 -31.359  1.00 88.06           C  
ATOM   1048  O   LYS A 136      17.125  -1.578 -33.312  1.00 88.06           O  
ATOM   1049  CG  LYS A 136      16.641  -4.203 -31.281  1.00 88.06           C  
ATOM   1050  CD  LYS A 136      16.500  -5.656 -30.844  1.00 88.06           C  
ATOM   1051  CE  LYS A 136      17.828  -6.375 -30.844  1.00 88.06           C  
ATOM   1052  NZ  LYS A 136      17.703  -7.789 -30.375  1.00 88.06           N  
ATOM   1053  N   ALA A 137      15.219  -2.010 -34.188  1.00 84.19           N  
ATOM   1054  CA  ALA A 137      15.648  -2.090 -35.594  1.00 84.19           C  
ATOM   1055  C   ALA A 137      16.047  -0.717 -36.125  1.00 84.19           C  
ATOM   1056  CB  ALA A 137      14.531  -2.684 -36.469  1.00 84.19           C  
ATOM   1057  O   ALA A 137      16.953  -0.606 -36.969  1.00 84.19           O  
ATOM   1058  N   THR A 138      15.539   0.312 -35.500  1.00 89.44           N  
ATOM   1059  CA  THR A 138      15.711   1.606 -36.156  1.00 89.44           C  
ATOM   1060  C   THR A 138      16.438   2.582 -35.250  1.00 89.44           C  
ATOM   1061  CB  THR A 138      14.352   2.205 -36.562  1.00 89.44           C  
ATOM   1062  O   THR A 138      17.078   3.525 -35.719  1.00 89.44           O  
ATOM   1063  CG2 THR A 138      13.688   1.354 -37.656  1.00 89.44           C  
ATOM   1064  OG1 THR A 138      13.492   2.270 -35.438  1.00 89.44           O  
ATOM   1065  N   SER A 139      16.406   2.389 -34.000  1.00 91.19           N  
ATOM   1066  CA  SER A 139      16.781   3.408 -33.031  1.00 91.19           C  
ATOM   1067  C   SER A 139      18.281   3.344 -32.719  1.00 91.19           C  
ATOM   1068  CB  SER A 139      15.984   3.250 -31.734  1.00 91.19           C  
ATOM   1069  O   SER A 139      18.875   4.348 -32.312  1.00 91.19           O  
ATOM   1070  OG  SER A 139      14.602   3.486 -31.969  1.00 91.19           O  
ATOM   1071  N   TRP A 140      18.906   2.182 -33.000  1.00 91.25           N  
ATOM   1072  CA  TRP A 140      20.312   2.031 -32.656  1.00 91.25           C  
ATOM   1073  C   TRP A 140      21.078   1.330 -33.781  1.00 91.25           C  
ATOM   1074  CB  TRP A 140      20.469   1.251 -31.359  1.00 91.25           C  
ATOM   1075  O   TRP A 140      21.625   0.241 -33.594  1.00 91.25           O  
ATOM   1076  CG  TRP A 140      19.500   1.670 -30.281  1.00 91.25           C  
ATOM   1077  CD1 TRP A 140      18.391   0.994 -29.859  1.00 91.25           C  
ATOM   1078  CD2 TRP A 140      19.562   2.865 -29.500  1.00 91.25           C  
ATOM   1079  CE2 TRP A 140      18.469   2.850 -28.625  1.00 91.25           C  
ATOM   1080  CE3 TRP A 140      20.453   3.951 -29.453  1.00 91.25           C  
ATOM   1081  NE1 TRP A 140      17.766   1.698 -28.859  1.00 91.25           N  
ATOM   1082  CH2 TRP A 140      19.109   4.926 -27.688  1.00 91.25           C  
ATOM   1083  CZ2 TRP A 140      18.234   3.877 -27.703  1.00 91.25           C  
ATOM   1084  CZ3 TRP A 140      20.219   4.973 -28.547  1.00 91.25           C  
ATOM   1085  N   PRO A 141      21.234   1.825 -34.969  1.00 89.69           N  
ATOM   1086  CA  PRO A 141      21.828   1.172 -36.125  1.00 89.69           C  
ATOM   1087  C   PRO A 141      23.344   0.985 -36.000  1.00 89.69           C  
ATOM   1088  CB  PRO A 141      21.516   2.129 -37.281  1.00 89.69           C  
ATOM   1089  O   PRO A 141      23.906   0.062 -36.562  1.00 89.69           O  
ATOM   1090  CG  PRO A 141      21.266   3.447 -36.625  1.00 89.69           C  
ATOM   1091  CD  PRO A 141      20.672   3.199 -35.281  1.00 89.69           C  
ATOM   1092  N   ASN A 142      23.984   1.784 -35.094  1.00 92.44           N  
ATOM   1093  CA  ASN A 142      25.422   1.719 -34.938  1.00 92.44           C  
ATOM   1094  C   ASN A 142      25.812   1.016 -33.625  1.00 92.44           C  
ATOM   1095  CB  ASN A 142      26.031   3.121 -34.969  1.00 92.44           C  
ATOM   1096  O   ASN A 142      26.953   1.110 -33.188  1.00 92.44           O  
ATOM   1097  CG  ASN A 142      25.828   3.809 -36.312  1.00 92.44           C  
ATOM   1098  ND2 ASN A 142      25.484   5.094 -36.281  1.00 92.44           N  
ATOM   1099  OD1 ASN A 142      25.953   3.191 -37.375  1.00 92.44           O  
ATOM   1100  N   HIS A 143      24.859   0.442 -33.031  1.00 93.88           N  
ATOM   1101  CA  HIS A 143      25.047  -0.278 -31.766  1.00 93.88           C  
ATOM   1102  C   HIS A 143      24.422  -1.668 -31.828  1.00 93.88           C  
ATOM   1103  CB  HIS A 143      24.453   0.513 -30.594  1.00 93.88           C  
ATOM   1104  O   HIS A 143      23.500  -1.906 -32.625  1.00 93.88           O  
ATOM   1105  CG  HIS A 143      25.031   1.889 -30.453  1.00 93.88           C  
ATOM   1106  CD2 HIS A 143      25.922   2.393 -29.578  1.00 93.88           C  
ATOM   1107  ND1 HIS A 143      24.672   2.932 -31.281  1.00 93.88           N  
ATOM   1108  CE1 HIS A 143      25.328   4.020 -30.922  1.00 93.88           C  
ATOM   1109  NE2 HIS A 143      26.094   3.721 -29.891  1.00 93.88           N  
ATOM   1110  N   ASP A 144      24.969  -2.598 -31.016  1.00 93.25           N  
ATOM   1111  CA  ASP A 144      24.438  -3.951 -30.906  1.00 93.25           C  
ATOM   1112  C   ASP A 144      23.438  -4.059 -29.766  1.00 93.25           C  
ATOM   1113  CB  ASP A 144      25.562  -4.965 -30.719  1.00 93.25           C  
ATOM   1114  O   ASP A 144      23.797  -3.879 -28.594  1.00 93.25           O  
ATOM   1115  CG  ASP A 144      25.094  -6.402 -30.875  1.00 93.25           C  
ATOM   1116  OD1 ASP A 144      23.906  -6.688 -30.641  1.00 93.25           O  
ATOM   1117  OD2 ASP A 144      25.938  -7.258 -31.234  1.00 93.25           O  
ATOM   1118  N   THR A 145      22.266  -4.406 -30.031  1.00 90.56           N  
ATOM   1119  CA  THR A 145      21.203  -4.500 -29.031  1.00 90.56           C  
ATOM   1120  C   THR A 145      20.812  -5.953 -28.797  1.00 90.56           C  
ATOM   1121  CB  THR A 145      19.953  -3.693 -29.469  1.00 90.56           C  
ATOM   1122  O   THR A 145      20.000  -6.250 -27.922  1.00 90.56           O  
ATOM   1123  CG2 THR A 145      20.297  -2.213 -29.625  1.00 90.56           C  
ATOM   1124  OG1 THR A 145      19.469  -4.199 -30.703  1.00 90.56           O  
ATOM   1125  N   THR A 146      21.453  -6.941 -29.453  1.00 88.12           N  
ATOM   1126  CA  THR A 146      21.125  -8.359 -29.375  1.00 88.12           C  
ATOM   1127  C   THR A 146      22.109  -9.086 -28.469  1.00 88.12           C  
ATOM   1128  CB  THR A 146      21.109  -9.016 -30.766  1.00 88.12           C  
ATOM   1129  O   THR A 146      21.766 -10.102 -27.844  1.00 88.12           O  
ATOM   1130  CG2 THR A 146      20.047  -8.398 -31.656  1.00 88.12           C  
ATOM   1131  OG1 THR A 146      22.406  -8.844 -31.375  1.00 88.12           O  
ATOM   1132  N   ARG A 147      23.297  -8.594 -28.297  1.00 89.19           N  
ATOM   1133  CA  ARG A 147      24.359  -9.250 -27.547  1.00 89.19           C  
ATOM   1134  C   ARG A 147      24.281  -8.914 -26.062  1.00 89.19           C  
ATOM   1135  CB  ARG A 147      25.734  -8.852 -28.109  1.00 89.19           C  
ATOM   1136  O   ARG A 147      24.906  -9.578 -25.234  1.00 89.19           O  
ATOM   1137  CG  ARG A 147      26.062  -9.484 -29.453  1.00 89.19           C  
ATOM   1138  CD  ARG A 147      27.484  -9.172 -29.891  1.00 89.19           C  
ATOM   1139  NE  ARG A 147      28.469  -9.852 -29.047  1.00 89.19           N  
ATOM   1140  NH1 ARG A 147      30.281  -9.273 -30.344  1.00 89.19           N  
ATOM   1141  NH2 ARG A 147      30.578 -10.531 -28.453  1.00 89.19           N  
ATOM   1142  CZ  ARG A 147      29.781  -9.883 -29.281  1.00 89.19           C  
ATOM   1143  N   GLY A 148      23.531  -7.949 -25.734  1.00 88.12           N  
ATOM   1144  CA  GLY A 148      23.344  -7.570 -24.344  1.00 88.12           C  
ATOM   1145  C   GLY A 148      22.422  -8.508 -23.594  1.00 88.12           C  
ATOM   1146  O   GLY A 148      21.281  -8.164 -23.297  1.00 88.12           O  
ATOM   1147  N   THR A 149      22.844  -9.719 -23.344  1.00 92.50           N  
ATOM   1148  CA  THR A 149      22.078 -10.711 -22.594  1.00 92.50           C  
ATOM   1149  C   THR A 149      22.844 -11.172 -21.359  1.00 92.50           C  
ATOM   1150  CB  THR A 149      21.734 -11.922 -23.484  1.00 92.50           C  
ATOM   1151  O   THR A 149      24.062 -10.984 -21.281  1.00 92.50           O  
ATOM   1152  CG2 THR A 149      20.969 -11.492 -24.734  1.00 92.50           C  
ATOM   1153  OG1 THR A 149      22.938 -12.578 -23.875  1.00 92.50           O  
ATOM   1154  N   THR A 150      22.109 -11.742 -20.359  1.00 93.25           N  
ATOM   1155  CA  THR A 150      22.734 -12.133 -19.109  1.00 93.25           C  
ATOM   1156  C   THR A 150      22.156 -13.445 -18.594  1.00 93.25           C  
ATOM   1157  CB  THR A 150      22.562 -11.039 -18.031  1.00 93.25           C  
ATOM   1158  O   THR A 150      20.984 -13.750 -18.844  1.00 93.25           O  
ATOM   1159  CG2 THR A 150      21.094 -10.688 -17.844  1.00 93.25           C  
ATOM   1160  OG1 THR A 150      23.094 -11.516 -16.781  1.00 93.25           O  
ATOM   1161  N   VAL A 151      22.969 -14.180 -17.859  1.00 93.25           N  
ATOM   1162  CA  VAL A 151      22.547 -15.430 -17.234  1.00 93.25           C  
ATOM   1163  C   VAL A 151      21.578 -15.148 -16.094  1.00 93.25           C  
ATOM   1164  CB  VAL A 151      23.750 -16.250 -16.719  1.00 93.25           C  
ATOM   1165  O   VAL A 151      20.766 -16.000 -15.727  1.00 93.25           O  
ATOM   1166  CG1 VAL A 151      24.438 -15.523 -15.562  1.00 93.25           C  
ATOM   1167  CG2 VAL A 151      23.312 -17.641 -16.312  1.00 93.25           C  
ATOM   1168  N   ALA A 152      21.703 -13.953 -15.523  1.00 92.81           N  
ATOM   1169  CA  ALA A 152      20.875 -13.539 -14.391  1.00 92.81           C  
ATOM   1170  C   ALA A 152      19.406 -13.375 -14.812  1.00 92.81           C  
ATOM   1171  CB  ALA A 152      21.406 -12.234 -13.797  1.00 92.81           C  
ATOM   1172  O   ALA A 152      18.500 -13.523 -13.992  1.00 92.81           O  
ATOM   1173  N   CYS A 153      19.172 -13.125 -16.078  1.00 93.62           N  
ATOM   1174  CA  CYS A 153      17.828 -12.953 -16.609  1.00 93.62           C  
ATOM   1175  C   CYS A 153      17.516 -14.023 -17.641  1.00 93.62           C  
ATOM   1176  CB  CYS A 153      17.672 -11.570 -17.234  1.00 93.62           C  
ATOM   1177  O   CYS A 153      17.047 -13.719 -18.734  1.00 93.62           O  
ATOM   1178  SG  CYS A 153      17.844 -10.211 -16.047  1.00 93.62           S  
ATOM   1179  N   SER A 154      17.766 -15.219 -17.328  1.00 92.31           N  
ATOM   1180  CA  SER A 154      17.609 -16.328 -18.250  1.00 92.31           C  
ATOM   1181  C   SER A 154      16.141 -16.641 -18.500  1.00 92.31           C  
ATOM   1182  CB  SER A 154      18.328 -17.578 -17.734  1.00 92.31           C  
ATOM   1183  O   SER A 154      15.297 -16.406 -17.641  1.00 92.31           O  
ATOM   1184  OG  SER A 154      17.703 -18.062 -16.547  1.00 92.31           O  
ATOM   1185  N   HIS A 155      15.828 -17.016 -19.656  1.00 91.12           N  
ATOM   1186  CA  HIS A 155      14.508 -17.469 -20.062  1.00 91.12           C  
ATOM   1187  C   HIS A 155      14.570 -18.859 -20.688  1.00 91.12           C  
ATOM   1188  CB  HIS A 155      13.859 -16.469 -21.016  1.00 91.12           C  
ATOM   1189  O   HIS A 155      15.242 -19.047 -21.719  1.00 91.12           O  
ATOM   1190  CG  HIS A 155      12.445 -16.828 -21.375  1.00 91.12           C  
ATOM   1191  CD2 HIS A 155      11.898 -17.203 -22.562  1.00 91.12           C  
ATOM   1192  ND1 HIS A 155      11.422 -16.797 -20.469  1.00 91.12           N  
ATOM   1193  CE1 HIS A 155      10.289 -17.141 -21.062  1.00 91.12           C  
ATOM   1194  NE2 HIS A 155      10.555 -17.391 -22.328  1.00 91.12           N  
ATOM   1195  N   SER A 156      14.062 -19.844 -20.016  1.00 88.75           N  
ATOM   1196  CA  SER A 156      14.055 -21.234 -20.453  1.00 88.75           C  
ATOM   1197  C   SER A 156      15.477 -21.766 -20.625  1.00 88.75           C  
ATOM   1198  CB  SER A 156      13.289 -21.375 -21.766  1.00 88.75           C  
ATOM   1199  O   SER A 156      15.766 -22.484 -21.594  1.00 88.75           O  
ATOM   1200  OG  SER A 156      11.930 -21.000 -21.609  1.00 88.75           O  
ATOM   1201  N   GLY A 157      16.375 -21.312 -19.766  1.00 85.75           N  
ATOM   1202  CA  GLY A 157      17.703 -21.891 -19.703  1.00 85.75           C  
ATOM   1203  C   GLY A 157      18.703 -21.234 -20.641  1.00 85.75           C  
ATOM   1204  O   GLY A 157      19.859 -21.625 -20.703  1.00 85.75           O  
ATOM   1205  N   VAL A 158      18.234 -20.156 -21.328  1.00 92.19           N  
ATOM   1206  CA  VAL A 158      19.078 -19.391 -22.234  1.00 92.19           C  
ATOM   1207  C   VAL A 158      19.250 -17.953 -21.719  1.00 92.19           C  
ATOM   1208  CB  VAL A 158      18.484 -19.359 -23.672  1.00 92.19           C  
ATOM   1209  O   VAL A 158      18.312 -17.391 -21.156  1.00 92.19           O  
ATOM   1210  CG1 VAL A 158      19.375 -18.531 -24.594  1.00 92.19           C  
ATOM   1211  CG2 VAL A 158      18.328 -20.781 -24.203  1.00 92.19           C  
ATOM   1212  N   ASN A 159      20.531 -17.438 -21.922  1.00 93.56           N  
ATOM   1213  CA  ASN A 159      20.750 -16.047 -21.547  1.00 93.56           C  
ATOM   1214  C   ASN A 159      19.766 -15.109 -22.234  1.00 93.56           C  
ATOM   1215  CB  ASN A 159      22.188 -15.625 -21.859  1.00 93.56           C  
ATOM   1216  O   ASN A 159      19.562 -15.188 -23.438  1.00 93.56           O  
ATOM   1217  CG  ASN A 159      23.219 -16.391 -21.062  1.00 93.56           C  
ATOM   1218  ND2 ASN A 159      24.484 -16.188 -21.375  1.00 93.56           N  
ATOM   1219  OD1 ASN A 159      22.859 -17.156 -20.156  1.00 93.56           O  
ATOM   1220  N   SER A 160      19.141 -14.352 -21.484  1.00 94.25           N  
ATOM   1221  CA  SER A 160      18.172 -13.359 -21.953  1.00 94.25           C  
ATOM   1222  C   SER A 160      18.344 -12.031 -21.219  1.00 94.25           C  
ATOM   1223  CB  SER A 160      16.750 -13.867 -21.781  1.00 94.25           C  
ATOM   1224  O   SER A 160      19.328 -11.836 -20.500  1.00 94.25           O  
ATOM   1225  OG  SER A 160      15.820 -13.000 -22.406  1.00 94.25           O  
ATOM   1226  N   PHE A 161      17.312 -11.141 -21.578  1.00 95.19           N  
ATOM   1227  CA  PHE A 161      17.312  -9.836 -20.938  1.00 95.19           C  
ATOM   1228  C   PHE A 161      15.898  -9.336 -20.688  1.00 95.19           C  
ATOM   1229  CB  PHE A 161      18.094  -8.820 -21.781  1.00 95.19           C  
ATOM   1230  O   PHE A 161      14.930 -10.008 -21.062  1.00 95.19           O  
ATOM   1231  CG  PHE A 161      18.516  -7.586 -21.031  1.00 95.19           C  
ATOM   1232  CD1 PHE A 161      18.094  -6.328 -21.438  1.00 95.19           C  
ATOM   1233  CD2 PHE A 161      19.328  -7.688 -19.906  1.00 95.19           C  
ATOM   1234  CE1 PHE A 161      18.469  -5.184 -20.750  1.00 95.19           C  
ATOM   1235  CE2 PHE A 161      19.703  -6.547 -19.203  1.00 95.19           C  
ATOM   1236  CZ  PHE A 161      19.281  -5.297 -19.625  1.00 95.19           C  
ATOM   1237  N   TYR A 162      15.766  -8.250 -20.047  1.00 95.56           N  
ATOM   1238  CA  TYR A 162      14.461  -7.668 -19.750  1.00 95.56           C  
ATOM   1239  C   TYR A 162      13.664  -7.461 -21.047  1.00 95.56           C  
ATOM   1240  CB  TYR A 162      14.609  -6.336 -19.016  1.00 95.56           C  
ATOM   1241  O   TYR A 162      14.234  -7.180 -22.094  1.00 95.56           O  
ATOM   1242  CG  TYR A 162      15.164  -6.477 -17.625  1.00 95.56           C  
ATOM   1243  CD1 TYR A 162      14.422  -7.102 -16.625  1.00 95.56           C  
ATOM   1244  CD2 TYR A 162      16.422  -5.984 -17.297  1.00 95.56           C  
ATOM   1245  CE1 TYR A 162      14.930  -7.230 -15.328  1.00 95.56           C  
ATOM   1246  CE2 TYR A 162      16.938  -6.109 -16.016  1.00 95.56           C  
ATOM   1247  OH  TYR A 162      16.688  -6.859 -13.758  1.00 95.56           O  
ATOM   1248  CZ  TYR A 162      16.188  -6.730 -15.039  1.00 95.56           C  
ATOM   1249  N   ARG A 163      12.266  -7.539 -21.047  1.00 94.62           N  
ATOM   1250  CA  ARG A 163      11.398  -7.438 -22.219  1.00 94.62           C  
ATOM   1251  C   ARG A 163      11.062  -5.984 -22.516  1.00 94.62           C  
ATOM   1252  CB  ARG A 163      10.117  -8.242 -22.000  1.00 94.62           C  
ATOM   1253  O   ARG A 163      10.641  -5.660 -23.641  1.00 94.62           O  
ATOM   1254  CG  ARG A 163      10.352  -9.734 -21.812  1.00 94.62           C  
ATOM   1255  CD  ARG A 163      11.062 -10.359 -23.000  1.00 94.62           C  
ATOM   1256  NE  ARG A 163      11.281 -11.789 -22.812  1.00 94.62           N  
ATOM   1257  NH1 ARG A 163      13.547 -11.602 -22.391  1.00 94.62           N  
ATOM   1258  NH2 ARG A 163      12.531 -13.664 -22.375  1.00 94.62           N  
ATOM   1259  CZ  ARG A 163      12.453 -12.352 -22.531  1.00 94.62           C  
ATOM   1260  N   ASN A 164      11.359  -5.062 -21.453  1.00 95.38           N  
ATOM   1261  CA  ASN A 164      11.031  -3.656 -21.672  1.00 95.38           C  
ATOM   1262  C   ASN A 164      12.297  -2.809 -21.828  1.00 95.38           C  
ATOM   1263  CB  ASN A 164      10.164  -3.125 -20.531  1.00 95.38           C  
ATOM   1264  O   ASN A 164      12.211  -1.610 -22.094  1.00 95.38           O  
ATOM   1265  CG  ASN A 164       8.781  -3.736 -20.516  1.00 95.38           C  
ATOM   1266  ND2 ASN A 164       8.250  -3.979 -19.328  1.00 95.38           N  
ATOM   1267  OD1 ASN A 164       8.188  -3.988 -21.578  1.00 95.38           O  
ATOM   1268  N   LEU A 165      13.484  -3.412 -21.656  1.00 96.62           N  
ATOM   1269  CA  LEU A 165      14.742  -2.678 -21.703  1.00 96.62           C  
ATOM   1270  C   LEU A 165      15.695  -3.297 -22.719  1.00 96.62           C  
ATOM   1271  CB  LEU A 165      15.406  -2.654 -20.328  1.00 96.62           C  
ATOM   1272  O   LEU A 165      15.578  -4.480 -23.047  1.00 96.62           O  
ATOM   1273  CG  LEU A 165      14.609  -1.979 -19.203  1.00 96.62           C  
ATOM   1274  CD1 LEU A 165      15.273  -2.227 -17.859  1.00 96.62           C  
ATOM   1275  CD2 LEU A 165      14.477  -0.483 -19.469  1.00 96.62           C  
ATOM   1276  N   LEU A 166      16.625  -2.514 -23.141  1.00 95.88           N  
ATOM   1277  CA  LEU A 166      17.672  -2.967 -24.047  1.00 95.88           C  
ATOM   1278  C   LEU A 166      19.047  -2.701 -23.469  1.00 95.88           C  
ATOM   1279  CB  LEU A 166      17.531  -2.270 -25.406  1.00 95.88           C  
ATOM   1280  O   LEU A 166      19.312  -1.612 -22.969  1.00 95.88           O  
ATOM   1281  CG  LEU A 166      16.266  -2.582 -26.203  1.00 95.88           C  
ATOM   1282  CD1 LEU A 166      16.172  -1.683 -27.438  1.00 95.88           C  
ATOM   1283  CD2 LEU A 166      16.234  -4.051 -26.609  1.00 95.88           C  
ATOM   1284  N   TRP A 167      19.797  -3.762 -23.562  1.00 95.69           N  
ATOM   1285  CA  TRP A 167      21.188  -3.602 -23.203  1.00 95.69           C  
ATOM   1286  C   TRP A 167      22.047  -3.271 -24.422  1.00 95.69           C  
ATOM   1287  CB  TRP A 167      21.719  -4.871 -22.516  1.00 95.69           C  
ATOM   1288  O   TRP A 167      22.375  -4.156 -25.219  1.00 95.69           O  
ATOM   1289  CG  TRP A 167      23.031  -4.688 -21.828  1.00 95.69           C  
ATOM   1290  CD1 TRP A 167      23.859  -3.604 -21.906  1.00 95.69           C  
ATOM   1291  CD2 TRP A 167      23.672  -5.621 -20.953  1.00 95.69           C  
ATOM   1292  CE2 TRP A 167      24.891  -5.035 -20.531  1.00 95.69           C  
ATOM   1293  CE3 TRP A 167      23.344  -6.898 -20.484  1.00 95.69           C  
ATOM   1294  NE1 TRP A 167      24.984  -3.807 -21.125  1.00 95.69           N  
ATOM   1295  CH2 TRP A 167      25.422  -6.930 -19.219  1.00 95.69           C  
ATOM   1296  CZ2 TRP A 167      25.766  -5.684 -19.656  1.00 95.69           C  
ATOM   1297  CZ3 TRP A 167      24.219  -7.539 -19.609  1.00 95.69           C  
ATOM   1298  N   ILE A 168      22.469  -1.977 -24.516  1.00 94.38           N  
ATOM   1299  CA  ILE A 168      23.188  -1.498 -25.703  1.00 94.38           C  
ATOM   1300  C   ILE A 168      24.688  -1.665 -25.500  1.00 94.38           C  
ATOM   1301  CB  ILE A 168      22.844  -0.022 -26.000  1.00 94.38           C  
ATOM   1302  O   ILE A 168      25.250  -1.137 -24.547  1.00 94.38           O  
ATOM   1303  CG1 ILE A 168      21.328   0.146 -26.203  1.00 94.38           C  
ATOM   1304  CG2 ILE A 168      23.609   0.471 -27.219  1.00 94.38           C  
ATOM   1305  CD1 ILE A 168      20.891   1.589 -26.406  1.00 94.38           C  
ATOM   1306  N   VAL A 169      25.328  -2.416 -26.438  1.00 94.62           N  
ATOM   1307  CA  VAL A 169      26.766  -2.633 -26.359  1.00 94.62           C  
ATOM   1308  C   VAL A 169      27.422  -2.246 -27.688  1.00 94.62           C  
ATOM   1309  CB  VAL A 169      27.109  -4.098 -26.000  1.00 94.62           C  
ATOM   1310  O   VAL A 169      26.734  -1.910 -28.641  1.00 94.62           O  
ATOM   1311  CG1 VAL A 169      26.562  -4.461 -24.625  1.00 94.62           C  
ATOM   1312  CG2 VAL A 169      26.547  -5.043 -27.062  1.00 94.62           C  
ATOM   1313  N   LYS A 170      28.688  -2.369 -27.750  1.00 94.44           N  
ATOM   1314  CA  LYS A 170      29.453  -1.966 -28.922  1.00 94.44           C  
ATOM   1315  C   LYS A 170      29.109  -2.824 -30.141  1.00 94.44           C  
ATOM   1316  CB  LYS A 170      30.953  -2.057 -28.625  1.00 94.44           C  
ATOM   1317  O   LYS A 170      28.750  -3.996 -29.984  1.00 94.44           O  
ATOM   1318  CG  LYS A 170      31.469  -3.479 -28.500  1.00 94.44           C  
ATOM   1319  CD  LYS A 170      32.969  -3.506 -28.297  1.00 94.44           C  
ATOM   1320  CE  LYS A 170      33.500  -4.930 -28.188  1.00 94.44           C  
ATOM   1321  NZ  LYS A 170      35.000  -4.961 -27.969  1.00 94.44           N  
ATOM   1322  N   LYS A 171      29.000  -2.322 -31.281  1.00 93.38           N  
ATOM   1323  CA  LYS A 171      28.938  -3.002 -32.562  1.00 93.38           C  
ATOM   1324  C   LYS A 171      30.297  -3.008 -33.250  1.00 93.38           C  
ATOM   1325  CB  LYS A 171      27.906  -2.338 -33.469  1.00 93.38           C  
ATOM   1326  O   LYS A 171      30.844  -1.949 -33.562  1.00 93.38           O  
ATOM   1327  CG  LYS A 171      27.609  -3.115 -34.750  1.00 93.38           C  
ATOM   1328  CD  LYS A 171      26.500  -2.457 -35.562  1.00 93.38           C  
ATOM   1329  CE  LYS A 171      26.156  -3.260 -36.812  1.00 93.38           C  
ATOM   1330  NZ  LYS A 171      25.031  -2.656 -37.562  1.00 93.38           N  
ATOM   1331  N   GLY A 172      30.875  -4.176 -33.406  1.00 91.00           N  
ATOM   1332  CA  GLY A 172      32.250  -4.234 -33.875  1.00 91.00           C  
ATOM   1333  C   GLY A 172      33.250  -3.662 -32.875  1.00 91.00           C  
ATOM   1334  O   GLY A 172      33.250  -4.047 -31.719  1.00 91.00           O  
ATOM   1335  N   ASN A 173      34.000  -2.711 -33.219  1.00 90.56           N  
ATOM   1336  CA  ASN A 173      35.000  -2.113 -32.344  1.00 90.56           C  
ATOM   1337  C   ASN A 173      34.688  -0.648 -32.062  1.00 90.56           C  
ATOM   1338  CB  ASN A 173      36.406  -2.250 -32.938  1.00 90.56           C  
ATOM   1339  O   ASN A 173      35.594   0.131 -31.734  1.00 90.56           O  
ATOM   1340  CG  ASN A 173      36.906  -3.682 -32.938  1.00 90.56           C  
ATOM   1341  ND2 ASN A 173      37.750  -4.023 -33.906  1.00 90.56           N  
ATOM   1342  OD1 ASN A 173      36.562  -4.477 -32.062  1.00 90.56           O  
ATOM   1343  N   SER A 174      33.406  -0.326 -32.281  1.00 92.69           N  
ATOM   1344  CA  SER A 174      33.062   1.078 -32.094  1.00 92.69           C  
ATOM   1345  C   SER A 174      31.797   1.226 -31.266  1.00 92.69           C  
ATOM   1346  CB  SER A 174      32.844   1.754 -33.469  1.00 92.69           C  
ATOM   1347  O   SER A 174      30.906   0.381 -31.312  1.00 92.69           O  
ATOM   1348  OG  SER A 174      31.688   1.250 -34.094  1.00 92.69           O  
ATOM   1349  N   TYR A 175      31.734   2.299 -30.453  1.00 93.62           N  
ATOM   1350  CA  TYR A 175      30.578   2.736 -29.688  1.00 93.62           C  
ATOM   1351  C   TYR A 175      30.406   4.246 -29.766  1.00 93.62           C  
ATOM   1352  CB  TYR A 175      30.703   2.307 -28.219  1.00 93.62           C  
ATOM   1353  O   TYR A 175      30.906   4.984 -28.906  1.00 93.62           O  
ATOM   1354  CG  TYR A 175      29.422   2.393 -27.438  1.00 93.62           C  
ATOM   1355  CD1 TYR A 175      28.953   3.615 -26.969  1.00 93.62           C  
ATOM   1356  CD2 TYR A 175      28.672   1.252 -27.172  1.00 93.62           C  
ATOM   1357  CE1 TYR A 175      27.750   3.699 -26.250  1.00 93.62           C  
ATOM   1358  CE2 TYR A 175      27.469   1.324 -26.469  1.00 93.62           C  
ATOM   1359  OH  TYR A 175      25.859   2.627 -25.297  1.00 93.62           O  
ATOM   1360  CZ  TYR A 175      27.031   2.549 -26.000  1.00 93.62           C  
ATOM   1361  N   PRO A 176      29.844   4.691 -30.844  1.00 94.31           N  
ATOM   1362  CA  PRO A 176      29.656   6.137 -30.953  1.00 94.31           C  
ATOM   1363  C   PRO A 176      28.688   6.688 -29.922  1.00 94.31           C  
ATOM   1364  CB  PRO A 176      29.109   6.309 -32.375  1.00 94.31           C  
ATOM   1365  O   PRO A 176      27.859   5.945 -29.391  1.00 94.31           O  
ATOM   1366  CG  PRO A 176      28.438   5.008 -32.688  1.00 94.31           C  
ATOM   1367  CD  PRO A 176      29.156   3.912 -31.953  1.00 94.31           C  
ATOM   1368  N   LYS A 177      28.891   7.961 -29.625  1.00 94.31           N  
ATOM   1369  CA  LYS A 177      27.969   8.641 -28.719  1.00 94.31           C  
ATOM   1370  C   LYS A 177      26.531   8.492 -29.188  1.00 94.31           C  
ATOM   1371  CB  LYS A 177      28.328  10.117 -28.594  1.00 94.31           C  
ATOM   1372  O   LYS A 177      26.234   8.680 -30.375  1.00 94.31           O  
ATOM   1373  CG  LYS A 177      27.453  10.891 -27.625  1.00 94.31           C  
ATOM   1374  CD  LYS A 177      27.812  12.367 -27.594  1.00 94.31           C  
ATOM   1375  CE  LYS A 177      26.875  13.164 -26.703  1.00 94.31           C  
ATOM   1376  NZ  LYS A 177      27.234  14.609 -26.656  1.00 94.31           N  
ATOM   1377  N   LEU A 178      25.656   8.055 -28.234  1.00 93.19           N  
ATOM   1378  CA  LEU A 178      24.250   7.867 -28.516  1.00 93.19           C  
ATOM   1379  C   LEU A 178      23.422   9.070 -28.078  1.00 93.19           C  
ATOM   1380  CB  LEU A 178      23.719   6.602 -27.844  1.00 93.19           C  
ATOM   1381  O   LEU A 178      23.750   9.711 -27.062  1.00 93.19           O  
ATOM   1382  CG  LEU A 178      23.844   6.555 -26.312  1.00 93.19           C  
ATOM   1383  CD1 LEU A 178      22.578   7.125 -25.672  1.00 93.19           C  
ATOM   1384  CD2 LEU A 178      24.094   5.129 -25.844  1.00 93.19           C  
ATOM   1385  N   SER A 179      22.531   9.430 -28.891  1.00 94.50           N  
ATOM   1386  CA  SER A 179      21.578  10.484 -28.547  1.00 94.50           C  
ATOM   1387  C   SER A 179      20.203  10.203 -29.141  1.00 94.50           C  
ATOM   1388  CB  SER A 179      22.078  11.844 -29.016  1.00 94.50           C  
ATOM   1389  O   SER A 179      20.062  10.109 -30.375  1.00 94.50           O  
ATOM   1390  OG  SER A 179      21.172  12.875 -28.672  1.00 94.50           O  
ATOM   1391  N   LYS A 180      19.281  10.047 -28.250  1.00 94.94           N  
ATOM   1392  CA  LYS A 180      17.922   9.766 -28.688  1.00 94.94           C  
ATOM   1393  C   LYS A 180      16.906  10.477 -27.797  1.00 94.94           C  
ATOM   1394  CB  LYS A 180      17.656   8.266 -28.688  1.00 94.94           C  
ATOM   1395  O   LYS A 180      17.094  10.578 -26.578  1.00 94.94           O  
ATOM   1396  CG  LYS A 180      16.500   7.840 -29.578  1.00 94.94           C  
ATOM   1397  CD  LYS A 180      16.875   7.867 -31.047  1.00 94.94           C  
ATOM   1398  CE  LYS A 180      15.758   7.336 -31.938  1.00 94.94           C  
ATOM   1399  NZ  LYS A 180      16.141   7.332 -33.375  1.00 94.94           N  
ATOM   1400  N   SER A 181      15.797  10.945 -28.469  1.00 95.44           N  
ATOM   1401  CA  SER A 181      14.773  11.648 -27.719  1.00 95.44           C  
ATOM   1402  C   SER A 181      13.375  11.141 -28.078  1.00 95.44           C  
ATOM   1403  CB  SER A 181      14.859  13.156 -27.969  1.00 95.44           C  
ATOM   1404  O   SER A 181      13.156  10.641 -29.172  1.00 95.44           O  
ATOM   1405  OG  SER A 181      16.141  13.641 -27.625  1.00 95.44           O  
ATOM   1406  N   TYR A 182      12.539  11.273 -27.141  1.00 95.62           N  
ATOM   1407  CA  TYR A 182      11.133  10.938 -27.328  1.00 95.62           C  
ATOM   1408  C   TYR A 182      10.234  12.031 -26.766  1.00 95.62           C  
ATOM   1409  CB  TYR A 182      10.812   9.594 -26.672  1.00 95.62           C  
ATOM   1410  O   TYR A 182      10.398  12.453 -25.625  1.00 95.62           O  
ATOM   1411  CG  TYR A 182       9.344   9.234 -26.719  1.00 95.62           C  
ATOM   1412  CD1 TYR A 182       8.508   9.477 -25.625  1.00 95.62           C  
ATOM   1413  CD2 TYR A 182       8.797   8.648 -27.844  1.00 95.62           C  
ATOM   1414  CE1 TYR A 182       7.160   9.148 -25.672  1.00 95.62           C  
ATOM   1415  CE2 TYR A 182       7.445   8.305 -27.906  1.00 95.62           C  
ATOM   1416  OH  TYR A 182       5.301   8.227 -26.859  1.00 95.62           O  
ATOM   1417  CZ  TYR A 182       6.637   8.562 -26.812  1.00 95.62           C  
ATOM   1418  N   THR A 183       9.281  12.438 -27.672  1.00 95.88           N  
ATOM   1419  CA  THR A 183       8.273  13.406 -27.234  1.00 95.88           C  
ATOM   1420  C   THR A 183       6.926  12.727 -27.031  1.00 95.88           C  
ATOM   1421  CB  THR A 183       8.125  14.555 -28.250  1.00 95.88           C  
ATOM   1422  O   THR A 183       6.426  12.039 -27.922  1.00 95.88           O  
ATOM   1423  CG2 THR A 183       7.113  15.586 -27.781  1.00 95.88           C  
ATOM   1424  OG1 THR A 183       9.398  15.195 -28.438  1.00 95.88           O  
ATOM   1425  N   ASN A 184       6.367  12.930 -25.766  1.00 95.44           N  
ATOM   1426  CA  ASN A 184       5.102  12.305 -25.406  1.00 95.44           C  
ATOM   1427  C   ASN A 184       3.934  12.914 -26.172  1.00 95.44           C  
ATOM   1428  CB  ASN A 184       4.855  12.398 -23.906  1.00 95.44           C  
ATOM   1429  O   ASN A 184       3.537  14.055 -25.906  1.00 95.44           O  
ATOM   1430  CG  ASN A 184       3.541  11.773 -23.484  1.00 95.44           C  
ATOM   1431  ND2 ASN A 184       3.146  12.000 -22.234  1.00 95.44           N  
ATOM   1432  OD1 ASN A 184       2.883  11.094 -24.266  1.00 95.44           O  
ATOM   1433  N   ASN A 185       3.271  12.094 -27.062  1.00 93.88           N  
ATOM   1434  CA  ASN A 185       2.133  12.539 -27.859  1.00 93.88           C  
ATOM   1435  C   ASN A 185       0.919  11.633 -27.656  1.00 93.88           C  
ATOM   1436  CB  ASN A 185       2.506  12.602 -29.328  1.00 93.88           C  
ATOM   1437  O   ASN A 185       0.036  11.570 -28.516  1.00 93.88           O  
ATOM   1438  CG  ASN A 185       2.967  11.266 -29.875  1.00 93.88           C  
ATOM   1439  ND2 ASN A 185       3.201  11.203 -31.188  1.00 93.88           N  
ATOM   1440  OD1 ASN A 185       3.109  10.289 -29.141  1.00 93.88           O  
ATOM   1441  N   LYS A 186       0.801  10.906 -26.562  1.00 92.00           N  
ATOM   1442  CA  LYS A 186      -0.198   9.875 -26.312  1.00 92.00           C  
ATOM   1443  C   LYS A 186      -1.416  10.453 -25.594  1.00 92.00           C  
ATOM   1444  CB  LYS A 186       0.405   8.734 -25.484  1.00 92.00           C  
ATOM   1445  O   LYS A 186      -2.426   9.766 -25.422  1.00 92.00           O  
ATOM   1446  CG  LYS A 186       1.451   7.918 -26.234  1.00 92.00           C  
ATOM   1447  CD  LYS A 186       0.825   7.086 -27.344  1.00 92.00           C  
ATOM   1448  CE  LYS A 186       1.845   6.156 -27.984  1.00 92.00           C  
ATOM   1449  NZ  LYS A 186       1.242   5.359 -29.094  1.00 92.00           N  
ATOM   1450  N   GLY A 187      -1.399  11.836 -25.297  1.00 89.81           N  
ATOM   1451  CA  GLY A 187      -2.525  12.469 -24.625  1.00 89.81           C  
ATOM   1452  C   GLY A 187      -2.654  12.078 -23.172  1.00 89.81           C  
ATOM   1453  O   GLY A 187      -3.625  12.453 -22.516  1.00 89.81           O  
ATOM   1454  N   LYS A 188      -1.778  11.219 -22.625  1.00 92.31           N  
ATOM   1455  CA  LYS A 188      -1.690  10.781 -21.234  1.00 92.31           C  
ATOM   1456  C   LYS A 188      -0.240  10.742 -20.766  1.00 92.31           C  
ATOM   1457  CB  LYS A 188      -2.334   9.398 -21.062  1.00 92.31           C  
ATOM   1458  O   LYS A 188       0.684  10.898 -21.562  1.00 92.31           O  
ATOM   1459  CG  LYS A 188      -1.788   8.344 -22.016  1.00 92.31           C  
ATOM   1460  CD  LYS A 188      -2.611   7.059 -21.953  1.00 92.31           C  
ATOM   1461  CE  LYS A 188      -2.289   6.133 -23.109  1.00 92.31           C  
ATOM   1462  NZ  LYS A 188      -3.141   4.902 -23.094  1.00 92.31           N  
ATOM   1463  N   GLU A 189      -0.060  10.609 -19.359  1.00 93.88           N  
ATOM   1464  CA  GLU A 189       1.288  10.500 -18.812  1.00 93.88           C  
ATOM   1465  C   GLU A 189       1.967   9.211 -19.266  1.00 93.88           C  
ATOM   1466  CB  GLU A 189       1.252  10.578 -17.281  1.00 93.88           C  
ATOM   1467  O   GLU A 189       1.321   8.164 -19.359  1.00 93.88           O  
ATOM   1468  CG  GLU A 189       0.883  11.953 -16.750  1.00 93.88           C  
ATOM   1469  CD  GLU A 189       0.844  12.008 -15.227  1.00 93.88           C  
ATOM   1470  OE1 GLU A 189       1.585  12.820 -14.625  1.00 93.88           O  
ATOM   1471  OE2 GLU A 189       0.066  11.234 -14.625  1.00 93.88           O  
ATOM   1472  N   VAL A 190       3.219   9.281 -19.641  1.00 95.69           N  
ATOM   1473  CA  VAL A 190       3.973   8.125 -20.109  1.00 95.69           C  
ATOM   1474  C   VAL A 190       5.098   7.805 -19.125  1.00 95.69           C  
ATOM   1475  CB  VAL A 190       4.555   8.367 -21.516  1.00 95.69           C  
ATOM   1476  O   VAL A 190       5.867   8.688 -18.750  1.00 95.69           O  
ATOM   1477  CG1 VAL A 190       5.531   7.254 -21.906  1.00 95.69           C  
ATOM   1478  CG2 VAL A 190       3.430   8.461 -22.547  1.00 95.69           C  
ATOM   1479  N   LEU A 191       5.070   6.520 -18.656  1.00 95.94           N  
ATOM   1480  CA  LEU A 191       6.129   6.023 -17.781  1.00 95.94           C  
ATOM   1481  C   LEU A 191       7.273   5.430 -18.594  1.00 95.94           C  
ATOM   1482  CB  LEU A 191       5.574   4.977 -16.812  1.00 95.94           C  
ATOM   1483  O   LEU A 191       7.066   4.500 -19.375  1.00 95.94           O  
ATOM   1484  CG  LEU A 191       6.594   4.277 -15.914  1.00 95.94           C  
ATOM   1485  CD1 LEU A 191       7.207   5.273 -14.938  1.00 95.94           C  
ATOM   1486  CD2 LEU A 191       5.941   3.117 -15.172  1.00 95.94           C  
ATOM   1487  N   VAL A 192       8.484   5.953 -18.406  1.00 96.25           N  
ATOM   1488  CA  VAL A 192       9.680   5.477 -19.094  1.00 96.25           C  
ATOM   1489  C   VAL A 192      10.680   4.926 -18.094  1.00 96.25           C  
ATOM   1490  CB  VAL A 192      10.336   6.602 -19.938  1.00 96.25           C  
ATOM   1491  O   VAL A 192      11.070   5.621 -17.141  1.00 96.25           O  
ATOM   1492  CG1 VAL A 192      11.555   6.070 -20.688  1.00 96.25           C  
ATOM   1493  CG2 VAL A 192       9.320   7.199 -20.906  1.00 96.25           C  
ATOM   1494  N   ILE A 193      11.039   3.662 -18.312  1.00 96.56           N  
ATOM   1495  CA  ILE A 193      12.000   3.006 -17.422  1.00 96.56           C  
ATOM   1496  C   ILE A 193      13.344   2.861 -18.125  1.00 96.56           C  
ATOM   1497  CB  ILE A 193      11.484   1.623 -16.969  1.00 96.56           C  
ATOM   1498  O   ILE A 193      13.391   2.488 -19.312  1.00 96.56           O  
ATOM   1499  CG1 ILE A 193      10.102   1.757 -16.312  1.00 96.56           C  
ATOM   1500  CG2 ILE A 193      12.484   0.968 -16.000  1.00 96.56           C  
ATOM   1501  CD1 ILE A 193       9.430   0.425 -16.000  1.00 96.56           C  
ATOM   1502  N   TRP A 194      14.438   3.076 -17.406  1.00 96.81           N  
ATOM   1503  CA  TRP A 194      15.781   2.973 -17.969  1.00 96.81           C  
ATOM   1504  C   TRP A 194      16.797   2.639 -16.891  1.00 96.81           C  
ATOM   1505  CB  TRP A 194      16.172   4.277 -18.672  1.00 96.81           C  
ATOM   1506  O   TRP A 194      16.469   2.578 -15.703  1.00 96.81           O  
ATOM   1507  CG  TRP A 194      16.109   5.488 -17.797  1.00 96.81           C  
ATOM   1508  CD1 TRP A 194      15.008   6.250 -17.516  1.00 96.81           C  
ATOM   1509  CD2 TRP A 194      17.188   6.078 -17.078  1.00 96.81           C  
ATOM   1510  CE2 TRP A 194      16.672   7.195 -16.375  1.00 96.81           C  
ATOM   1511  CE3 TRP A 194      18.562   5.770 -16.953  1.00 96.81           C  
ATOM   1512  NE1 TRP A 194      15.344   7.277 -16.672  1.00 96.81           N  
ATOM   1513  CH2 TRP A 194      18.812   7.684 -15.469  1.00 96.81           C  
ATOM   1514  CZ2 TRP A 194      17.484   8.008 -15.570  1.00 96.81           C  
ATOM   1515  CZ3 TRP A 194      19.344   6.578 -16.141  1.00 96.81           C  
ATOM   1516  N   GLY A 195      18.062   2.455 -17.312  1.00 97.00           N  
ATOM   1517  CA  GLY A 195      19.031   2.068 -16.312  1.00 97.00           C  
ATOM   1518  C   GLY A 195      20.453   2.406 -16.703  1.00 97.00           C  
ATOM   1519  O   GLY A 195      20.719   2.848 -17.828  1.00 97.00           O  
ATOM   1520  N   VAL A 196      21.375   2.156 -15.734  1.00 97.56           N  
ATOM   1521  CA  VAL A 196      22.812   2.377 -15.930  1.00 97.56           C  
ATOM   1522  C   VAL A 196      23.594   1.139 -15.500  1.00 97.56           C  
ATOM   1523  CB  VAL A 196      23.297   3.619 -15.156  1.00 97.56           C  
ATOM   1524  O   VAL A 196      23.438   0.661 -14.375  1.00 97.56           O  
ATOM   1525  CG1 VAL A 196      24.797   3.826 -15.375  1.00 97.56           C  
ATOM   1526  CG2 VAL A 196      22.516   4.859 -15.578  1.00 97.56           C  
ATOM   1527  N   HIS A 197      24.344   0.664 -16.406  1.00 97.19           N  
ATOM   1528  CA  HIS A 197      25.156  -0.515 -16.109  1.00 97.19           C  
ATOM   1529  C   HIS A 197      26.469  -0.129 -15.445  1.00 97.19           C  
ATOM   1530  CB  HIS A 197      25.422  -1.301 -17.391  1.00 97.19           C  
ATOM   1531  O   HIS A 197      27.172   0.765 -15.914  1.00 97.19           O  
ATOM   1532  CG  HIS A 197      26.234  -2.543 -17.172  1.00 97.19           C  
ATOM   1533  CD2 HIS A 197      26.062  -3.570 -16.312  1.00 97.19           C  
ATOM   1534  ND1 HIS A 197      27.375  -2.830 -17.906  1.00 97.19           N  
ATOM   1535  CE1 HIS A 197      27.859  -3.984 -17.484  1.00 97.19           C  
ATOM   1536  NE2 HIS A 197      27.094  -4.457 -16.531  1.00 97.19           N  
ATOM   1537  N   HIS A 198      26.781  -0.837 -14.359  1.00 96.69           N  
ATOM   1538  CA  HIS A 198      28.016  -0.649 -13.609  1.00 96.69           C  
ATOM   1539  C   HIS A 198      28.922  -1.880 -13.711  1.00 96.69           C  
ATOM   1540  CB  HIS A 198      27.719  -0.336 -12.141  1.00 96.69           C  
ATOM   1541  O   HIS A 198      28.734  -2.846 -12.969  1.00 96.69           O  
ATOM   1542  CG  HIS A 198      26.812   0.838 -11.953  1.00 96.69           C  
ATOM   1543  CD2 HIS A 198      25.469   0.915 -11.867  1.00 96.69           C  
ATOM   1544  ND1 HIS A 198      27.281   2.129 -11.836  1.00 96.69           N  
ATOM   1545  CE1 HIS A 198      26.266   2.951 -11.680  1.00 96.69           C  
ATOM   1546  NE2 HIS A 198      25.141   2.238 -11.695  1.00 96.69           N  
ATOM   1547  N   PRO A 199      29.875  -1.816 -14.617  1.00 95.38           N  
ATOM   1548  CA  PRO A 199      30.750  -2.975 -14.828  1.00 95.38           C  
ATOM   1549  C   PRO A 199      31.688  -3.227 -13.648  1.00 95.38           C  
ATOM   1550  CB  PRO A 199      31.531  -2.600 -16.078  1.00 95.38           C  
ATOM   1551  O   PRO A 199      32.062  -2.289 -12.938  1.00 95.38           O  
ATOM   1552  CG  PRO A 199      30.703  -1.555 -16.750  1.00 95.38           C  
ATOM   1553  CD  PRO A 199      29.969  -0.784 -15.703  1.00 95.38           C  
ATOM   1554  N   PRO A 200      32.188  -4.461 -13.547  1.00 94.94           N  
ATOM   1555  CA  PRO A 200      33.031  -4.844 -12.406  1.00 94.94           C  
ATOM   1556  C   PRO A 200      34.469  -4.418 -12.578  1.00 94.94           C  
ATOM   1557  CB  PRO A 200      32.906  -6.367 -12.375  1.00 94.94           C  
ATOM   1558  O   PRO A 200      35.188  -4.242 -11.586  1.00 94.94           O  
ATOM   1559  CG  PRO A 200      32.562  -6.758 -13.781  1.00 94.94           C  
ATOM   1560  CD  PRO A 200      31.719  -5.680 -14.383  1.00 94.94           C  
ATOM   1561  N   THR A 201      34.969  -4.277 -13.875  1.00 95.12           N  
ATOM   1562  CA  THR A 201      36.344  -3.910 -14.141  1.00 95.12           C  
ATOM   1563  C   THR A 201      36.438  -2.943 -15.320  1.00 95.12           C  
ATOM   1564  CB  THR A 201      37.219  -5.152 -14.430  1.00 95.12           C  
ATOM   1565  O   THR A 201      35.500  -2.871 -16.141  1.00 95.12           O  
ATOM   1566  CG2 THR A 201      37.062  -6.191 -13.320  1.00 95.12           C  
ATOM   1567  OG1 THR A 201      36.781  -5.734 -15.672  1.00 95.12           O  
ATOM   1568  N   ASP A 202      37.531  -2.266 -15.430  1.00 94.38           N  
ATOM   1569  CA  ASP A 202      37.781  -1.370 -16.547  1.00 94.38           C  
ATOM   1570  C   ASP A 202      37.844  -2.143 -17.875  1.00 94.38           C  
ATOM   1571  CB  ASP A 202      39.094  -0.597 -16.328  1.00 94.38           C  
ATOM   1572  O   ASP A 202      37.438  -1.631 -18.922  1.00 94.38           O  
ATOM   1573  CG  ASP A 202      38.969   0.466 -15.258  1.00 94.38           C  
ATOM   1574  OD1 ASP A 202      37.969   1.214 -15.242  1.00 94.38           O  
ATOM   1575  OD2 ASP A 202      39.906   0.558 -14.414  1.00 94.38           O  
ATOM   1576  N   SER A 203      38.375  -3.383 -17.797  1.00 94.44           N  
ATOM   1577  CA  SER A 203      38.438  -4.250 -18.969  1.00 94.44           C  
ATOM   1578  C   SER A 203      37.031  -4.562 -19.500  1.00 94.44           C  
ATOM   1579  CB  SER A 203      39.156  -5.551 -18.625  1.00 94.44           C  
ATOM   1580  O   SER A 203      36.812  -4.527 -20.703  1.00 94.44           O  
ATOM   1581  OG  SER A 203      39.188  -6.418 -19.750  1.00 94.44           O  
ATOM   1582  N   ASP A 204      36.125  -4.926 -18.625  1.00 93.56           N  
ATOM   1583  CA  ASP A 204      34.719  -5.195 -19.000  1.00 93.56           C  
ATOM   1584  C   ASP A 204      34.062  -3.961 -19.609  1.00 93.56           C  
ATOM   1585  CB  ASP A 204      33.938  -5.664 -17.781  1.00 93.56           C  
ATOM   1586  O   ASP A 204      33.312  -4.070 -20.578  1.00 93.56           O  
ATOM   1587  CG  ASP A 204      34.312  -7.066 -17.328  1.00 93.56           C  
ATOM   1588  OD1 ASP A 204      34.719  -7.891 -18.172  1.00 93.56           O  
ATOM   1589  OD2 ASP A 204      34.188  -7.352 -16.109  1.00 93.56           O  
ATOM   1590  N   GLN A 205      34.312  -2.793 -19.062  1.00 94.19           N  
ATOM   1591  CA  GLN A 205      33.812  -1.525 -19.594  1.00 94.19           C  
ATOM   1592  C   GLN A 205      34.312  -1.288 -21.016  1.00 94.19           C  
ATOM   1593  CB  GLN A 205      34.250  -0.367 -18.688  1.00 94.19           C  
ATOM   1594  O   GLN A 205      33.531  -0.932 -21.891  1.00 94.19           O  
ATOM   1595  CG  GLN A 205      33.844   1.004 -19.219  1.00 94.19           C  
ATOM   1596  CD  GLN A 205      32.438   1.392 -18.812  1.00 94.19           C  
ATOM   1597  NE2 GLN A 205      31.922   2.449 -19.422  1.00 94.19           N  
ATOM   1598  OE1 GLN A 205      31.828   0.746 -17.953  1.00 94.19           O  
ATOM   1599  N   GLN A 206      35.594  -1.488 -21.219  1.00 94.19           N  
ATOM   1600  CA  GLN A 206      36.219  -1.296 -22.531  1.00 94.19           C  
ATOM   1601  C   GLN A 206      35.688  -2.307 -23.547  1.00 94.19           C  
ATOM   1602  CB  GLN A 206      37.750  -1.404 -22.438  1.00 94.19           C  
ATOM   1603  O   GLN A 206      35.469  -1.969 -24.703  1.00 94.19           O  
ATOM   1604  CG  GLN A 206      38.469  -1.049 -23.719  1.00 94.19           C  
ATOM   1605  CD  GLN A 206      38.375   0.426 -24.062  1.00 94.19           C  
ATOM   1606  NE2 GLN A 206      38.312   0.731 -25.359  1.00 94.19           N  
ATOM   1607  OE1 GLN A 206      38.344   1.284 -23.172  1.00 94.19           O  
ATOM   1608  N   THR A 207      35.500  -3.480 -23.125  1.00 93.88           N  
ATOM   1609  CA  THR A 207      35.031  -4.559 -23.984  1.00 93.88           C  
ATOM   1610  C   THR A 207      33.594  -4.316 -24.422  1.00 93.88           C  
ATOM   1611  CB  THR A 207      35.125  -5.926 -23.281  1.00 93.88           C  
ATOM   1612  O   THR A 207      33.219  -4.578 -25.562  1.00 93.88           O  
ATOM   1613  CG2 THR A 207      34.625  -7.047 -24.188  1.00 93.88           C  
ATOM   1614  OG1 THR A 207      36.500  -6.176 -22.938  1.00 93.88           O  
ATOM   1615  N   LEU A 208      32.812  -3.799 -23.516  1.00 94.25           N  
ATOM   1616  CA  LEU A 208      31.406  -3.625 -23.781  1.00 94.25           C  
ATOM   1617  C   LEU A 208      31.141  -2.291 -24.484  1.00 94.25           C  
ATOM   1618  CB  LEU A 208      30.594  -3.711 -22.484  1.00 94.25           C  
ATOM   1619  O   LEU A 208      30.312  -2.213 -25.391  1.00 94.25           O  
ATOM   1620  CG  LEU A 208      30.484  -5.098 -21.859  1.00 94.25           C  
ATOM   1621  CD1 LEU A 208      29.922  -4.988 -20.438  1.00 94.25           C  
ATOM   1622  CD2 LEU A 208      29.609  -6.004 -22.719  1.00 94.25           C  
ATOM   1623  N   TYR A 209      31.938  -1.203 -24.156  1.00 94.81           N  
ATOM   1624  CA  TYR A 209      31.547   0.132 -24.594  1.00 94.81           C  
ATOM   1625  C   TYR A 209      32.688   0.835 -25.297  1.00 94.81           C  
ATOM   1626  CB  TYR A 209      31.062   0.972 -23.406  1.00 94.81           C  
ATOM   1627  O   TYR A 209      32.531   1.951 -25.797  1.00 94.81           O  
ATOM   1628  CG  TYR A 209      29.953   0.319 -22.609  1.00 94.81           C  
ATOM   1629  CD1 TYR A 209      28.734   0.014 -23.203  1.00 94.81           C  
ATOM   1630  CD2 TYR A 209      30.141   0.007 -21.266  1.00 94.81           C  
ATOM   1631  CE1 TYR A 209      27.719  -0.585 -22.469  1.00 94.81           C  
ATOM   1632  CE2 TYR A 209      29.125  -0.593 -20.531  1.00 94.81           C  
ATOM   1633  OH  TYR A 209      26.906  -1.479 -20.406  1.00 94.81           O  
ATOM   1634  CZ  TYR A 209      27.922  -0.885 -21.141  1.00 94.81           C  
ATOM   1635  N   GLN A 210      33.938   0.270 -25.297  1.00 93.19           N  
ATOM   1636  CA  GLN A 210      35.125   0.736 -26.000  1.00 93.19           C  
ATOM   1637  C   GLN A 210      35.656   2.025 -25.391  1.00 93.19           C  
ATOM   1638  CB  GLN A 210      34.812   0.952 -27.484  1.00 93.19           C  
ATOM   1639  O   GLN A 210      36.625   2.621 -25.906  1.00 93.19           O  
ATOM   1640  CG  GLN A 210      34.500  -0.331 -28.250  1.00 93.19           C  
ATOM   1641  CD  GLN A 210      35.688  -1.295 -28.281  1.00 93.19           C  
ATOM   1642  NE2 GLN A 210      35.406  -2.574 -28.062  1.00 93.19           N  
ATOM   1643  OE1 GLN A 210      36.812  -0.895 -28.531  1.00 93.19           O  
ATOM   1644  N   ASN A 211      34.906   2.555 -24.359  1.00 88.56           N  
ATOM   1645  CA  ASN A 211      35.312   3.775 -23.672  1.00 88.56           C  
ATOM   1646  C   ASN A 211      35.562   3.512 -22.188  1.00 88.56           C  
ATOM   1647  CB  ASN A 211      34.219   4.852 -23.828  1.00 88.56           C  
ATOM   1648  O   ASN A 211      34.781   2.861 -21.516  1.00 88.56           O  
ATOM   1649  CG  ASN A 211      34.094   5.340 -25.250  1.00 88.56           C  
ATOM   1650  ND2 ASN A 211      32.875   5.586 -25.688  1.00 88.56           N  
ATOM   1651  OD1 ASN A 211      35.094   5.496 -25.969  1.00 88.56           O  
ATOM   1652  N   ASN A 212      36.750   4.004 -21.688  1.00 84.81           N  
ATOM   1653  CA  ASN A 212      37.125   3.812 -20.297  1.00 84.81           C  
ATOM   1654  C   ASN A 212      36.406   4.770 -19.359  1.00 84.81           C  
ATOM   1655  CB  ASN A 212      38.656   3.980 -20.125  1.00 84.81           C  
ATOM   1656  O   ASN A 212      36.094   4.426 -18.219  1.00 84.81           O  
ATOM   1657  CG  ASN A 212      39.438   2.754 -20.562  1.00 84.81           C  
ATOM   1658  ND2 ASN A 212      40.750   2.885 -20.625  1.00 84.81           N  
ATOM   1659  OD1 ASN A 212      38.844   1.700 -20.828  1.00 84.81           O  
ATOM   1660  N   HIS A 213      36.031   5.949 -19.906  1.00 88.88           N  
ATOM   1661  CA  HIS A 213      35.281   6.945 -19.156  1.00 88.88           C  
ATOM   1662  C   HIS A 213      33.938   7.254 -19.828  1.00 88.88           C  
ATOM   1663  CB  HIS A 213      36.094   8.227 -19.000  1.00 88.88           C  
ATOM   1664  O   HIS A 213      33.875   8.070 -20.750  1.00 88.88           O  
ATOM   1665  CG  HIS A 213      37.375   8.031 -18.281  1.00 88.88           C  
ATOM   1666  CD2 HIS A 213      37.688   8.070 -16.969  1.00 88.88           C  
ATOM   1667  ND1 HIS A 213      38.562   7.762 -18.938  1.00 88.88           N  
ATOM   1668  CE1 HIS A 213      39.531   7.641 -18.062  1.00 88.88           C  
ATOM   1669  NE2 HIS A 213      39.031   7.820 -16.844  1.00 88.88           N  
ATOM   1670  N   THR A 214      32.906   6.613 -19.344  1.00 94.12           N  
ATOM   1671  CA  THR A 214      31.578   6.746 -19.969  1.00 94.12           C  
ATOM   1672  C   THR A 214      30.625   7.523 -19.062  1.00 94.12           C  
ATOM   1673  CB  THR A 214      30.969   5.367 -20.297  1.00 94.12           C  
ATOM   1674  O   THR A 214      30.859   7.648 -17.859  1.00 94.12           O  
ATOM   1675  CG2 THR A 214      31.891   4.562 -21.203  1.00 94.12           C  
ATOM   1676  OG1 THR A 214      30.766   4.641 -19.078  1.00 94.12           O  
ATOM   1677  N   TYR A 215      29.641   8.062 -19.688  1.00 95.94           N  
ATOM   1678  CA  TYR A 215      28.578   8.727 -18.938  1.00 95.94           C  
ATOM   1679  C   TYR A 215      27.219   8.500 -19.594  1.00 95.94           C  
ATOM   1680  CB  TYR A 215      28.859  10.227 -18.844  1.00 95.94           C  
ATOM   1681  O   TYR A 215      27.141   8.180 -20.781  1.00 95.94           O  
ATOM   1682  CG  TYR A 215      28.719  10.969 -20.141  1.00 95.94           C  
ATOM   1683  CD1 TYR A 215      29.812  11.156 -20.984  1.00 95.94           C  
ATOM   1684  CD2 TYR A 215      27.484  11.477 -20.547  1.00 95.94           C  
ATOM   1685  CE1 TYR A 215      29.688  11.836 -22.188  1.00 95.94           C  
ATOM   1686  CE2 TYR A 215      27.344  12.156 -21.750  1.00 95.94           C  
ATOM   1687  OH  TYR A 215      28.312  13.008 -23.766  1.00 95.94           O  
ATOM   1688  CZ  TYR A 215      28.453  12.328 -22.562  1.00 95.94           C  
ATOM   1689  N   VAL A 216      26.203   8.656 -18.719  1.00 96.94           N  
ATOM   1690  CA  VAL A 216      24.812   8.648 -19.172  1.00 96.94           C  
ATOM   1691  C   VAL A 216      24.109   9.906 -18.703  1.00 96.94           C  
ATOM   1692  CB  VAL A 216      24.062   7.391 -18.672  1.00 96.94           C  
ATOM   1693  O   VAL A 216      24.109  10.219 -17.500  1.00 96.94           O  
ATOM   1694  CG1 VAL A 216      22.609   7.414 -19.125  1.00 96.94           C  
ATOM   1695  CG2 VAL A 216      24.766   6.121 -19.156  1.00 96.94           C  
ATOM   1696  N   SER A 217      23.594  10.633 -19.719  1.00 96.19           N  
ATOM   1697  CA  SER A 217      22.828  11.828 -19.375  1.00 96.19           C  
ATOM   1698  C   SER A 217      21.375  11.711 -19.812  1.00 96.19           C  
ATOM   1699  CB  SER A 217      23.453  13.070 -20.031  1.00 96.19           C  
ATOM   1700  O   SER A 217      21.078  11.273 -20.922  1.00 96.19           O  
ATOM   1701  OG  SER A 217      23.406  12.977 -21.438  1.00 96.19           O  
ATOM   1702  N   VAL A 218      20.500  12.039 -18.875  1.00 95.38           N  
ATOM   1703  CA  VAL A 218      19.062  12.016 -19.156  1.00 95.38           C  
ATOM   1704  C   VAL A 218      18.453  13.383 -18.844  1.00 95.38           C  
ATOM   1705  CB  VAL A 218      18.344  10.922 -18.328  1.00 95.38           C  
ATOM   1706  O   VAL A 218      18.719  13.969 -17.797  1.00 95.38           O  
ATOM   1707  CG1 VAL A 218      16.875  10.836 -18.703  1.00 95.38           C  
ATOM   1708  CG2 VAL A 218      19.031   9.570 -18.516  1.00 95.38           C  
ATOM   1709  N   GLY A 219      17.750  13.883 -19.812  1.00 92.62           N  
ATOM   1710  CA  GLY A 219      17.156  15.195 -19.625  1.00 92.62           C  
ATOM   1711  C   GLY A 219      15.711  15.258 -20.062  1.00 92.62           C  
ATOM   1712  O   GLY A 219      15.336  14.688 -21.094  1.00 92.62           O  
ATOM   1713  N   SER A 220      14.844  15.844 -19.172  1.00 91.06           N  
ATOM   1714  CA  SER A 220      13.469  16.219 -19.469  1.00 91.06           C  
ATOM   1715  C   SER A 220      13.172  17.641 -18.984  1.00 91.06           C  
ATOM   1716  CB  SER A 220      12.492  15.242 -18.812  1.00 91.06           C  
ATOM   1717  O   SER A 220      14.062  18.344 -18.500  1.00 91.06           O  
ATOM   1718  OG  SER A 220      12.406  15.461 -17.422  1.00 91.06           O  
ATOM   1719  N   SER A 221      11.992  18.094 -19.219  1.00 82.94           N  
ATOM   1720  CA  SER A 221      11.594  19.422 -18.781  1.00 82.94           C  
ATOM   1721  C   SER A 221      11.727  19.562 -17.266  1.00 82.94           C  
ATOM   1722  CB  SER A 221      10.164  19.734 -19.203  1.00 82.94           C  
ATOM   1723  O   SER A 221      12.016  20.656 -16.766  1.00 82.94           O  
ATOM   1724  OG  SER A 221       9.266  18.766 -18.672  1.00 82.94           O  
ATOM   1725  N   LYS A 222      11.711  18.500 -16.547  1.00 79.25           N  
ATOM   1726  CA  LYS A 222      11.648  18.531 -15.094  1.00 79.25           C  
ATOM   1727  C   LYS A 222      12.859  17.844 -14.469  1.00 79.25           C  
ATOM   1728  CB  LYS A 222      10.359  17.875 -14.602  1.00 79.25           C  
ATOM   1729  O   LYS A 222      13.070  17.938 -13.258  1.00 79.25           O  
ATOM   1730  CG  LYS A 222       9.086  18.594 -15.031  1.00 79.25           C  
ATOM   1731  CD  LYS A 222       7.844  17.875 -14.523  1.00 79.25           C  
ATOM   1732  CE  LYS A 222       6.570  18.562 -14.992  1.00 79.25           C  
ATOM   1733  NZ  LYS A 222       5.344  17.828 -14.547  1.00 79.25           N  
ATOM   1734  N   TYR A 223      13.727  17.297 -15.320  1.00 83.62           N  
ATOM   1735  CA  TYR A 223      14.750  16.438 -14.742  1.00 83.62           C  
ATOM   1736  C   TYR A 223      15.992  16.406 -15.625  1.00 83.62           C  
ATOM   1737  CB  TYR A 223      14.211  15.016 -14.555  1.00 83.62           C  
ATOM   1738  O   TYR A 223      15.891  16.312 -16.859  1.00 83.62           O  
ATOM   1739  CG  TYR A 223      15.219  14.047 -13.992  1.00 83.62           C  
ATOM   1740  CD1 TYR A 223      15.953  13.203 -14.828  1.00 83.62           C  
ATOM   1741  CD2 TYR A 223      15.453  13.977 -12.617  1.00 83.62           C  
ATOM   1742  CE1 TYR A 223      16.891  12.312 -14.312  1.00 83.62           C  
ATOM   1743  CE2 TYR A 223      16.375  13.086 -12.094  1.00 83.62           C  
ATOM   1744  OH  TYR A 223      18.016  11.375 -12.430  1.00 83.62           O  
ATOM   1745  CZ  TYR A 223      17.094  12.258 -12.945  1.00 83.62           C  
ATOM   1746  N   TYR A 224      17.078  16.781 -15.094  1.00 91.69           N  
ATOM   1747  CA  TYR A 224      18.359  16.562 -15.758  1.00 91.69           C  
ATOM   1748  C   TYR A 224      19.359  15.938 -14.805  1.00 91.69           C  
ATOM   1749  CB  TYR A 224      18.906  17.891 -16.312  1.00 91.69           C  
ATOM   1750  O   TYR A 224      19.625  16.484 -13.727  1.00 91.69           O  
ATOM   1751  CG  TYR A 224      20.281  17.766 -16.922  1.00 91.69           C  
ATOM   1752  CD1 TYR A 224      21.422  18.016 -16.156  1.00 91.69           C  
ATOM   1753  CD2 TYR A 224      20.438  17.406 -18.250  1.00 91.69           C  
ATOM   1754  CE1 TYR A 224      22.688  17.906 -16.719  1.00 91.69           C  
ATOM   1755  CE2 TYR A 224      21.703  17.281 -18.828  1.00 91.69           C  
ATOM   1756  OH  TYR A 224      24.078  17.422 -18.609  1.00 91.69           O  
ATOM   1757  CZ  TYR A 224      22.812  17.547 -18.047  1.00 91.69           C  
ATOM   1758  N   LYS A 225      19.891  14.836 -15.188  1.00 93.56           N  
ATOM   1759  CA  LYS A 225      20.906  14.180 -14.367  1.00 93.56           C  
ATOM   1760  C   LYS A 225      21.938  13.469 -15.227  1.00 93.56           C  
ATOM   1761  CB  LYS A 225      20.250  13.180 -13.406  1.00 93.56           C  
ATOM   1762  O   LYS A 225      21.609  12.922 -16.281  1.00 93.56           O  
ATOM   1763  CG  LYS A 225      21.141  12.742 -12.258  1.00 93.56           C  
ATOM   1764  CD  LYS A 225      20.359  12.023 -11.172  1.00 93.56           C  
ATOM   1765  CE  LYS A 225      21.234  11.641  -9.992  1.00 93.56           C  
ATOM   1766  NZ  LYS A 225      20.453  10.953  -8.922  1.00 93.56           N  
ATOM   1767  N   ARG A 226      23.109  13.609 -14.820  1.00 95.06           N  
ATOM   1768  CA  ARG A 226      24.203  12.906 -15.461  1.00 95.06           C  
ATOM   1769  C   ARG A 226      24.781  11.828 -14.539  1.00 95.06           C  
ATOM   1770  CB  ARG A 226      25.312  13.883 -15.867  1.00 95.06           C  
ATOM   1771  O   ARG A 226      25.031  12.086 -13.367  1.00 95.06           O  
ATOM   1772  CG  ARG A 226      26.375  13.266 -16.766  1.00 95.06           C  
ATOM   1773  CD  ARG A 226      27.344  14.320 -17.281  1.00 95.06           C  
ATOM   1774  NE  ARG A 226      28.391  13.727 -18.125  1.00 95.06           N  
ATOM   1775  NH1 ARG A 226      29.250  15.742 -18.844  1.00 95.06           N  
ATOM   1776  NH2 ARG A 226      30.172  13.773 -19.562  1.00 95.06           N  
ATOM   1777  CZ  ARG A 226      29.266  14.414 -18.844  1.00 95.06           C  
ATOM   1778  N   PHE A 227      25.000  10.625 -15.062  1.00 95.94           N  
ATOM   1779  CA  PHE A 227      25.453   9.484 -14.289  1.00 95.94           C  
ATOM   1780  C   PHE A 227      26.812   9.008 -14.773  1.00 95.94           C  
ATOM   1781  CB  PHE A 227      24.438   8.336 -14.367  1.00 95.94           C  
ATOM   1782  O   PHE A 227      27.031   8.875 -15.984  1.00 95.94           O  
ATOM   1783  CG  PHE A 227      23.078   8.695 -13.828  1.00 95.94           C  
ATOM   1784  CD1 PHE A 227      22.750   8.469 -12.492  1.00 95.94           C  
ATOM   1785  CD2 PHE A 227      22.109   9.258 -14.656  1.00 95.94           C  
ATOM   1786  CE1 PHE A 227      21.500   8.797 -12.000  1.00 95.94           C  
ATOM   1787  CE2 PHE A 227      20.859   9.586 -14.172  1.00 95.94           C  
ATOM   1788  CZ  PHE A 227      20.547   9.359 -12.836  1.00 95.94           C  
ATOM   1789  N   THR A 228      27.656   8.812 -13.805  1.00 95.75           N  
ATOM   1790  CA  THR A 228      28.938   8.180 -14.078  1.00 95.75           C  
ATOM   1791  C   THR A 228      28.984   6.773 -13.484  1.00 95.75           C  
ATOM   1792  CB  THR A 228      30.109   9.016 -13.516  1.00 95.75           C  
ATOM   1793  O   THR A 228      28.734   6.586 -12.297  1.00 95.75           O  
ATOM   1794  CG2 THR A 228      31.453   8.422 -13.914  1.00 95.75           C  
ATOM   1795  OG1 THR A 228      30.016  10.352 -14.016  1.00 95.75           O  
ATOM   1796  N   PRO A 229      29.234   5.742 -14.383  1.00 94.75           N  
ATOM   1797  CA  PRO A 229      29.219   4.367 -13.875  1.00 94.75           C  
ATOM   1798  C   PRO A 229      30.297   4.125 -12.820  1.00 94.75           C  
ATOM   1799  CB  PRO A 229      29.484   3.531 -15.125  1.00 94.75           C  
ATOM   1800  O   PRO A 229      31.375   4.727 -12.875  1.00 94.75           O  
ATOM   1801  CG  PRO A 229      30.203   4.453 -16.062  1.00 94.75           C  
ATOM   1802  CD  PRO A 229      29.750   5.855 -15.789  1.00 94.75           C  
ATOM   1803  N   GLU A 230      29.953   3.316 -11.844  1.00 94.50           N  
ATOM   1804  CA  GLU A 230      30.875   2.896 -10.797  1.00 94.50           C  
ATOM   1805  C   GLU A 230      31.562   1.578 -11.156  1.00 94.50           C  
ATOM   1806  CB  GLU A 230      30.156   2.768  -9.453  1.00 94.50           C  
ATOM   1807  O   GLU A 230      30.906   0.530 -11.195  1.00 94.50           O  
ATOM   1808  CG  GLU A 230      29.594   4.082  -8.930  1.00 94.50           C  
ATOM   1809  CD  GLU A 230      28.812   3.926  -7.629  1.00 94.50           C  
ATOM   1810  OE1 GLU A 230      28.250   4.926  -7.141  1.00 94.50           O  
ATOM   1811  OE2 GLU A 230      28.781   2.795  -7.094  1.00 94.50           O  
ATOM   1812  N   ILE A 231      32.812   1.691 -11.414  1.00 93.94           N  
ATOM   1813  CA  ILE A 231      33.594   0.500 -11.766  1.00 93.94           C  
ATOM   1814  C   ILE A 231      34.312  -0.033 -10.531  1.00 93.94           C  
ATOM   1815  CB  ILE A 231      34.594   0.791 -12.898  1.00 93.94           C  
ATOM   1816  O   ILE A 231      35.344   0.506 -10.133  1.00 93.94           O  
ATOM   1817  CG1 ILE A 231      33.875   1.396 -14.109  1.00 93.94           C  
ATOM   1818  CG2 ILE A 231      35.344  -0.482 -13.289  1.00 93.94           C  
ATOM   1819  CD1 ILE A 231      34.812   1.852 -15.219  1.00 93.94           C  
ATOM   1820  N   VAL A 232      33.719  -1.078 -10.047  1.00 93.88           N  
ATOM   1821  CA  VAL A 232      34.250  -1.637  -8.812  1.00 93.88           C  
ATOM   1822  C   VAL A 232      34.000  -3.145  -8.773  1.00 93.88           C  
ATOM   1823  CB  VAL A 232      33.625  -0.967  -7.566  1.00 93.88           C  
ATOM   1824  O   VAL A 232      32.938  -3.619  -9.203  1.00 93.88           O  
ATOM   1825  CG1 VAL A 232      34.125  -1.639  -6.289  1.00 93.88           C  
ATOM   1826  CG2 VAL A 232      33.938   0.526  -7.547  1.00 93.88           C  
ATOM   1827  N   ALA A 233      35.031  -3.840  -8.281  1.00 93.19           N  
ATOM   1828  CA  ALA A 233      34.875  -5.281  -8.094  1.00 93.19           C  
ATOM   1829  C   ALA A 233      33.875  -5.586  -6.996  1.00 93.19           C  
ATOM   1830  CB  ALA A 233      36.219  -5.926  -7.770  1.00 93.19           C  
ATOM   1831  O   ALA A 233      33.938  -5.016  -5.906  1.00 93.19           O  
ATOM   1832  N   ARG A 234      32.938  -6.508  -7.328  1.00 93.31           N  
ATOM   1833  CA  ARG A 234      31.875  -6.883  -6.410  1.00 93.31           C  
ATOM   1834  C   ARG A 234      31.703  -8.398  -6.367  1.00 93.31           C  
ATOM   1835  CB  ARG A 234      30.562  -6.211  -6.816  1.00 93.31           C  
ATOM   1836  O   ARG A 234      32.031  -9.094  -7.328  1.00 93.31           O  
ATOM   1837  CG  ARG A 234      30.625  -4.691  -6.836  1.00 93.31           C  
ATOM   1838  CD  ARG A 234      29.344  -4.078  -7.383  1.00 93.31           C  
ATOM   1839  NE  ARG A 234      29.438  -2.627  -7.484  1.00 93.31           N  
ATOM   1840  NH1 ARG A 234      30.453  -2.635  -9.562  1.00 93.31           N  
ATOM   1841  NH2 ARG A 234      30.000  -0.649  -8.508  1.00 93.31           N  
ATOM   1842  CZ  ARG A 234      29.969  -1.974  -8.516  1.00 93.31           C  
ATOM   1843  N   PRO A 235      31.109  -8.883  -5.297  1.00 93.62           N  
ATOM   1844  CA  PRO A 235      30.750 -10.305  -5.277  1.00 93.62           C  
ATOM   1845  C   PRO A 235      29.703 -10.664  -6.320  1.00 93.62           C  
ATOM   1846  CB  PRO A 235      30.219 -10.516  -3.861  1.00 93.62           C  
ATOM   1847  O   PRO A 235      28.844  -9.844  -6.645  1.00 93.62           O  
ATOM   1848  CG  PRO A 235      30.734  -9.352  -3.078  1.00 93.62           C  
ATOM   1849  CD  PRO A 235      30.938  -8.195  -4.016  1.00 93.62           C  
ATOM   1850  N   LYS A 236      29.781 -11.805  -6.801  1.00 93.50           N  
ATOM   1851  CA  LYS A 236      28.812 -12.266  -7.805  1.00 93.50           C  
ATOM   1852  C   LYS A 236      27.453 -12.547  -7.180  1.00 93.50           C  
ATOM   1853  CB  LYS A 236      29.344 -13.508  -8.516  1.00 93.50           C  
ATOM   1854  O   LYS A 236      27.375 -13.219  -6.148  1.00 93.50           O  
ATOM   1855  CG  LYS A 236      30.531 -13.250  -9.430  1.00 93.50           C  
ATOM   1856  CD  LYS A 236      30.938 -14.508 -10.195  1.00 93.50           C  
ATOM   1857  CE  LYS A 236      32.125 -14.250 -11.109  1.00 93.50           C  
ATOM   1858  NZ  LYS A 236      32.531 -15.477 -11.852  1.00 93.50           N  
ATOM   1859  N   VAL A 237      26.516 -11.977  -7.723  1.00 91.94           N  
ATOM   1860  CA  VAL A 237      25.125 -12.227  -7.379  1.00 91.94           C  
ATOM   1861  C   VAL A 237      24.375 -12.742  -8.609  1.00 91.94           C  
ATOM   1862  CB  VAL A 237      24.438 -10.961  -6.832  1.00 91.94           C  
ATOM   1863  O   VAL A 237      24.359 -12.086  -9.656  1.00 91.94           O  
ATOM   1864  CG1 VAL A 237      22.984 -11.250  -6.469  1.00 91.94           C  
ATOM   1865  CG2 VAL A 237      25.203 -10.422  -5.617  1.00 91.94           C  
ATOM   1866  N   ARG A 238      23.906 -13.977  -8.508  1.00 90.62           N  
ATOM   1867  CA  ARG A 238      23.203 -14.625  -9.617  1.00 90.62           C  
ATOM   1868  C   ARG A 238      24.094 -14.695 -10.852  1.00 90.62           C  
ATOM   1869  CB  ARG A 238      21.906 -13.883  -9.945  1.00 90.62           C  
ATOM   1870  O   ARG A 238      23.641 -14.461 -11.969  1.00 90.62           O  
ATOM   1871  CG  ARG A 238      20.859 -13.953  -8.844  1.00 90.62           C  
ATOM   1872  CD  ARG A 238      19.531 -13.359  -9.289  1.00 90.62           C  
ATOM   1873  NE  ARG A 238      19.562 -11.898  -9.289  1.00 90.62           N  
ATOM   1874  NH1 ARG A 238      17.359 -11.648  -8.664  1.00 90.62           N  
ATOM   1875  NH2 ARG A 238      18.672  -9.797  -9.016  1.00 90.62           N  
ATOM   1876  CZ  ARG A 238      18.531 -11.117  -8.984  1.00 90.62           C  
ATOM   1877  N   GLY A 239      25.422 -14.875 -10.625  1.00 90.81           N  
ATOM   1878  CA  GLY A 239      26.391 -15.125 -11.680  1.00 90.81           C  
ATOM   1879  C   GLY A 239      26.906 -13.852 -12.320  1.00 90.81           C  
ATOM   1880  O   GLY A 239      27.594 -13.906 -13.344  1.00 90.81           O  
ATOM   1881  N   GLN A 240      26.500 -12.633 -11.672  1.00 93.31           N  
ATOM   1882  CA  GLN A 240      26.906 -11.352 -12.250  1.00 93.31           C  
ATOM   1883  C   GLN A 240      27.797 -10.578 -11.281  1.00 93.31           C  
ATOM   1884  CB  GLN A 240      25.688 -10.516 -12.625  1.00 93.31           C  
ATOM   1885  O   GLN A 240      27.438 -10.383 -10.117  1.00 93.31           O  
ATOM   1886  CG  GLN A 240      24.797 -11.172 -13.672  1.00 93.31           C  
ATOM   1887  CD  GLN A 240      25.500 -11.344 -15.008  1.00 93.31           C  
ATOM   1888  NE2 GLN A 240      25.141 -12.406 -15.727  1.00 93.31           N  
ATOM   1889  OE1 GLN A 240      26.344 -10.539 -15.391  1.00 93.31           O  
ATOM   1890  N   ALA A 241      28.922 -10.109 -11.781  1.00 94.19           N  
ATOM   1891  CA  ALA A 241      29.828  -9.289 -10.977  1.00 94.19           C  
ATOM   1892  C   ALA A 241      29.531  -7.805 -11.172  1.00 94.19           C  
ATOM   1893  CB  ALA A 241      31.281  -9.594 -11.344  1.00 94.19           C  
ATOM   1894  O   ALA A 241      29.922  -6.977 -10.344  1.00 94.19           O  
ATOM   1895  N   GLY A 242      28.781  -7.457 -12.211  1.00 94.75           N  
ATOM   1896  CA  GLY A 242      28.328  -6.098 -12.461  1.00 94.75           C  
ATOM   1897  C   GLY A 242      27.031  -5.762 -11.766  1.00 94.75           C  
ATOM   1898  O   GLY A 242      26.359  -6.648 -11.234  1.00 94.75           O  
ATOM   1899  N   ARG A 243      26.719  -4.398 -11.711  1.00 96.38           N  
ATOM   1900  CA  ARG A 243      25.438  -3.930 -11.195  1.00 96.38           C  
ATOM   1901  C   ARG A 243      24.703  -3.070 -12.227  1.00 96.38           C  
ATOM   1902  CB  ARG A 243      25.625  -3.139  -9.898  1.00 96.38           C  
ATOM   1903  O   ARG A 243      25.344  -2.398 -13.039  1.00 96.38           O  
ATOM   1904  CG  ARG A 243      26.266  -3.939  -8.781  1.00 96.38           C  
ATOM   1905  CD  ARG A 243      25.359  -5.043  -8.273  1.00 96.38           C  
ATOM   1906  NE  ARG A 243      25.938  -5.754  -7.141  1.00 96.38           N  
ATOM   1907  NH1 ARG A 243      27.125  -7.262  -8.438  1.00 96.38           N  
ATOM   1908  NH2 ARG A 243      27.234  -7.363  -6.148  1.00 96.38           N  
ATOM   1909  CZ  ARG A 243      26.766  -6.793  -7.242  1.00 96.38           C  
ATOM   1910  N   MET A 244      23.328  -3.195 -12.148  1.00 96.69           N  
ATOM   1911  CA  MET A 244      22.500  -2.291 -12.945  1.00 96.69           C  
ATOM   1912  C   MET A 244      21.531  -1.517 -12.062  1.00 96.69           C  
ATOM   1913  CB  MET A 244      21.719  -3.068 -14.016  1.00 96.69           C  
ATOM   1914  O   MET A 244      20.750  -2.113 -11.305  1.00 96.69           O  
ATOM   1915  CG  MET A 244      22.594  -3.637 -15.117  1.00 96.69           C  
ATOM   1916  SD  MET A 244      21.625  -4.480 -16.422  1.00 96.69           S  
ATOM   1917  CE  MET A 244      22.875  -4.605 -17.734  1.00 96.69           C  
ATOM   1918  N   ASN A 245      21.688  -0.238 -12.148  1.00 97.06           N  
ATOM   1919  CA  ASN A 245      20.734   0.599 -11.445  1.00 97.06           C  
ATOM   1920  C   ASN A 245      19.578   1.026 -12.367  1.00 97.06           C  
ATOM   1921  CB  ASN A 245      21.422   1.827 -10.852  1.00 97.06           C  
ATOM   1922  O   ASN A 245      19.812   1.385 -13.523  1.00 97.06           O  
ATOM   1923  CG  ASN A 245      22.391   1.472  -9.734  1.00 97.06           C  
ATOM   1924  ND2 ASN A 245      23.250   2.414  -9.375  1.00 97.06           N  
ATOM   1925  OD1 ASN A 245      22.359   0.358  -9.203  1.00 97.06           O  
ATOM   1926  N   TYR A 246      18.406   1.034 -11.859  1.00 97.44           N  
ATOM   1927  CA  TYR A 246      17.219   1.319 -12.648  1.00 97.44           C  
ATOM   1928  C   TYR A 246      16.547   2.613 -12.195  1.00 97.44           C  
ATOM   1929  CB  TYR A 246      16.219   0.161 -12.555  1.00 97.44           C  
ATOM   1930  O   TYR A 246      16.484   2.891 -10.992  1.00 97.44           O  
ATOM   1931  CG  TYR A 246      16.828  -1.190 -12.836  1.00 97.44           C  
ATOM   1932  CD1 TYR A 246      17.047  -1.616 -14.148  1.00 97.44           C  
ATOM   1933  CD2 TYR A 246      17.188  -2.043 -11.805  1.00 97.44           C  
ATOM   1934  CE1 TYR A 246      17.609  -2.861 -14.414  1.00 97.44           C  
ATOM   1935  CE2 TYR A 246      17.750  -3.291 -12.055  1.00 97.44           C  
ATOM   1936  OH  TYR A 246      18.500  -4.926 -13.617  1.00 97.44           O  
ATOM   1937  CZ  TYR A 246      17.953  -3.689 -13.359  1.00 97.44           C  
ATOM   1938  N   TYR A 247      16.047   3.289 -13.211  1.00 96.38           N  
ATOM   1939  CA  TYR A 247      15.406   4.578 -12.977  1.00 96.38           C  
ATOM   1940  C   TYR A 247      14.102   4.691 -13.750  1.00 96.38           C  
ATOM   1941  CB  TYR A 247      16.344   5.723 -13.367  1.00 96.38           C  
ATOM   1942  O   TYR A 247      13.867   3.939 -14.695  1.00 96.38           O  
ATOM   1943  CG  TYR A 247      17.688   5.676 -12.672  1.00 96.38           C  
ATOM   1944  CD1 TYR A 247      17.891   6.352 -11.469  1.00 96.38           C  
ATOM   1945  CD2 TYR A 247      18.750   4.957 -13.211  1.00 96.38           C  
ATOM   1946  CE1 TYR A 247      19.125   6.312 -10.828  1.00 96.38           C  
ATOM   1947  CE2 TYR A 247      19.984   4.910 -12.578  1.00 96.38           C  
ATOM   1948  OH  TYR A 247      21.375   5.547 -10.750  1.00 96.38           O  
ATOM   1949  CZ  TYR A 247      20.156   5.590 -11.383  1.00 96.38           C  
ATOM   1950  N   TRP A 248      13.273   5.633 -13.391  1.00 95.19           N  
ATOM   1951  CA  TRP A 248      12.016   5.863 -14.102  1.00 95.19           C  
ATOM   1952  C   TRP A 248      11.727   7.355 -14.219  1.00 95.19           C  
ATOM   1953  CB  TRP A 248      10.859   5.156 -13.391  1.00 95.19           C  
ATOM   1954  O   TRP A 248      12.188   8.148 -13.398  1.00 95.19           O  
ATOM   1955  CG  TRP A 248      10.625   5.629 -11.992  1.00 95.19           C  
ATOM   1956  CD1 TRP A 248      11.219   5.152 -10.852  1.00 95.19           C  
ATOM   1957  CD2 TRP A 248       9.734   6.664 -11.578  1.00 95.19           C  
ATOM   1958  CE2 TRP A 248       9.836   6.766 -10.172  1.00 95.19           C  
ATOM   1959  CE3 TRP A 248       8.859   7.520 -12.258  1.00 95.19           C  
ATOM   1960  NE1 TRP A 248      10.750   5.836  -9.758  1.00 95.19           N  
ATOM   1961  CH2 TRP A 248       8.242   8.516 -10.125  1.00 95.19           C  
ATOM   1962  CZ2 TRP A 248       9.094   7.691  -9.430  1.00 95.19           C  
ATOM   1963  CZ3 TRP A 248       8.117   8.438 -11.523  1.00 95.19           C  
ATOM   1964  N   THR A 249      11.055   7.695 -15.297  1.00 94.25           N  
ATOM   1965  CA  THR A 249      10.648   9.078 -15.523  1.00 94.25           C  
ATOM   1966  C   THR A 249       9.211   9.141 -16.031  1.00 94.25           C  
ATOM   1967  CB  THR A 249      11.578   9.773 -16.531  1.00 94.25           C  
ATOM   1968  O   THR A 249       8.828   8.383 -16.922  1.00 94.25           O  
ATOM   1969  CG2 THR A 249      11.219  11.250 -16.688  1.00 94.25           C  
ATOM   1970  OG1 THR A 249      12.938   9.672 -16.078  1.00 94.25           O  
ATOM   1971  N   LEU A 250       8.398  10.039 -15.398  1.00 93.62           N  
ATOM   1972  CA  LEU A 250       7.039  10.281 -15.867  1.00 93.62           C  
ATOM   1973  C   LEU A 250       6.992  11.477 -16.812  1.00 93.62           C  
ATOM   1974  CB  LEU A 250       6.098  10.516 -14.680  1.00 93.62           C  
ATOM   1975  O   LEU A 250       7.406  12.578 -16.438  1.00 93.62           O  
ATOM   1976  CG  LEU A 250       5.695   9.273 -13.883  1.00 93.62           C  
ATOM   1977  CD1 LEU A 250       4.953   9.672 -12.617  1.00 93.62           C  
ATOM   1978  CD2 LEU A 250       4.840   8.336 -14.734  1.00 93.62           C  
ATOM   1979  N   LEU A 251       6.520  11.297 -18.031  1.00 94.44           N  
ATOM   1980  CA  LEU A 251       6.453  12.352 -19.031  1.00 94.44           C  
ATOM   1981  C   LEU A 251       5.031  12.875 -19.188  1.00 94.44           C  
ATOM   1982  CB  LEU A 251       6.965  11.836 -20.375  1.00 94.44           C  
ATOM   1983  O   LEU A 251       4.105  12.102 -19.438  1.00 94.44           O  
ATOM   1984  CG  LEU A 251       8.438  11.430 -20.438  1.00 94.44           C  
ATOM   1985  CD1 LEU A 251       8.789  10.906 -21.828  1.00 94.44           C  
ATOM   1986  CD2 LEU A 251       9.336  12.609 -20.062  1.00 94.44           C  
ATOM   1987  N   ASP A 252       4.867  14.156 -18.938  1.00 93.38           N  
ATOM   1988  CA  ASP A 252       3.576  14.781 -19.203  1.00 93.38           C  
ATOM   1989  C   ASP A 252       3.354  14.977 -20.703  1.00 93.38           C  
ATOM   1990  CB  ASP A 252       3.477  16.125 -18.469  1.00 93.38           C  
ATOM   1991  O   ASP A 252       4.301  14.906 -21.484  1.00 93.38           O  
ATOM   1992  CG  ASP A 252       3.510  15.992 -16.969  1.00 93.38           C  
ATOM   1993  OD1 ASP A 252       2.930  15.031 -16.422  1.00 93.38           O  
ATOM   1994  OD2 ASP A 252       4.117  16.859 -16.297  1.00 93.38           O  
ATOM   1995  N   GLN A 253       2.119  15.258 -20.984  1.00 92.06           N  
ATOM   1996  CA  GLN A 253       1.790  15.508 -22.391  1.00 92.06           C  
ATOM   1997  C   GLN A 253       2.629  16.641 -22.969  1.00 92.06           C  
ATOM   1998  CB  GLN A 253       0.302  15.820 -22.547  1.00 92.06           C  
ATOM   1999  O   GLN A 253       2.680  17.734 -22.391  1.00 92.06           O  
ATOM   2000  CG  GLN A 253      -0.124  16.094 -23.984  1.00 92.06           C  
ATOM   2001  CD  GLN A 253      -0.168  14.836 -24.828  1.00 92.06           C  
ATOM   2002  NE2 GLN A 253       0.076  14.984 -26.125  1.00 92.06           N  
ATOM   2003  OE1 GLN A 253      -0.419  13.734 -24.312  1.00 92.06           O  
ATOM   2004  N   GLY A 254       3.404  16.359 -24.094  1.00 92.38           N  
ATOM   2005  CA  GLY A 254       4.191  17.391 -24.750  1.00 92.38           C  
ATOM   2006  C   GLY A 254       5.609  17.484 -24.219  1.00 92.38           C  
ATOM   2007  O   GLY A 254       6.430  18.234 -24.750  1.00 92.38           O  
ATOM   2008  N   ASP A 255       5.898  16.750 -23.062  1.00 94.56           N  
ATOM   2009  CA  ASP A 255       7.234  16.703 -22.484  1.00 94.56           C  
ATOM   2010  C   ASP A 255       8.148  15.773 -23.281  1.00 94.56           C  
ATOM   2011  CB  ASP A 255       7.164  16.234 -21.031  1.00 94.56           C  
ATOM   2012  O   ASP A 255       7.691  14.766 -23.828  1.00 94.56           O  
ATOM   2013  CG  ASP A 255       6.672  17.328 -20.094  1.00 94.56           C  
ATOM   2014  OD1 ASP A 255       6.426  18.469 -20.547  1.00 94.56           O  
ATOM   2015  OD2 ASP A 255       6.531  17.047 -18.875  1.00 94.56           O  
ATOM   2016  N   THR A 256       9.469  16.094 -23.391  1.00 95.25           N  
ATOM   2017  CA  THR A 256      10.445  15.312 -24.141  1.00 95.25           C  
ATOM   2018  C   THR A 256      11.531  14.766 -23.219  1.00 95.25           C  
ATOM   2019  CB  THR A 256      11.094  16.156 -25.266  1.00 95.25           C  
ATOM   2020  O   THR A 256      12.016  15.477 -22.344  1.00 95.25           O  
ATOM   2021  CG2 THR A 256      12.102  15.336 -26.062  1.00 95.25           C  
ATOM   2022  OG1 THR A 256      10.070  16.641 -26.141  1.00 95.25           O  
ATOM   2023  N   ILE A 257      11.859  13.547 -23.359  1.00 96.00           N  
ATOM   2024  CA  ILE A 257      12.984  12.953 -22.656  1.00 96.00           C  
ATOM   2025  C   ILE A 257      14.117  12.648 -23.625  1.00 96.00           C  
ATOM   2026  CB  ILE A 257      12.562  11.672 -21.891  1.00 96.00           C  
ATOM   2027  O   ILE A 257      13.875  12.125 -24.719  1.00 96.00           O  
ATOM   2028  CG1 ILE A 257      13.711  11.156 -21.031  1.00 96.00           C  
ATOM   2029  CG2 ILE A 257      12.102  10.594 -22.891  1.00 96.00           C  
ATOM   2030  CD1 ILE A 257      13.312  10.070 -20.047  1.00 96.00           C  
ATOM   2031  N   THR A 258      15.320  13.070 -23.203  1.00 96.88           N  
ATOM   2032  CA  THR A 258      16.484  12.898 -24.062  1.00 96.88           C  
ATOM   2033  C   THR A 258      17.562  12.078 -23.359  1.00 96.88           C  
ATOM   2034  CB  THR A 258      17.078  14.258 -24.500  1.00 96.88           C  
ATOM   2035  O   THR A 258      17.891  12.344 -22.203  1.00 96.88           O  
ATOM   2036  CG2 THR A 258      18.219  14.078 -25.484  1.00 96.88           C  
ATOM   2037  OG1 THR A 258      16.047  15.047 -25.109  1.00 96.88           O  
ATOM   2038  N   PHE A 259      18.078  11.078 -24.078  1.00 96.81           N  
ATOM   2039  CA  PHE A 259      19.172  10.258 -23.578  1.00 96.81           C  
ATOM   2040  C   PHE A 259      20.453  10.516 -24.344  1.00 96.81           C  
ATOM   2041  CB  PHE A 259      18.812   8.766 -23.656  1.00 96.81           C  
ATOM   2042  O   PHE A 259      20.453  10.531 -25.578  1.00 96.81           O  
ATOM   2043  CG  PHE A 259      17.641   8.383 -22.781  1.00 96.81           C  
ATOM   2044  CD1 PHE A 259      17.828   7.980 -21.469  1.00 96.81           C  
ATOM   2045  CD2 PHE A 259      16.344   8.422 -23.281  1.00 96.81           C  
ATOM   2046  CE1 PHE A 259      16.750   7.625 -20.656  1.00 96.81           C  
ATOM   2047  CE2 PHE A 259      15.258   8.070 -22.484  1.00 96.81           C  
ATOM   2048  CZ  PHE A 259      15.469   7.668 -21.172  1.00 96.81           C  
ATOM   2049  N   GLU A 260      21.500  10.781 -23.656  1.00 96.38           N  
ATOM   2050  CA  GLU A 260      22.844  10.906 -24.203  1.00 96.38           C  
ATOM   2051  C   GLU A 260      23.828  10.031 -23.438  1.00 96.38           C  
ATOM   2052  CB  GLU A 260      23.297  12.359 -24.188  1.00 96.38           C  
ATOM   2053  O   GLU A 260      23.906  10.102 -22.203  1.00 96.38           O  
ATOM   2054  CG  GLU A 260      22.500  13.273 -25.109  1.00 96.38           C  
ATOM   2055  CD  GLU A 260      23.016  14.703 -25.125  1.00 96.38           C  
ATOM   2056  OE1 GLU A 260      22.578  15.492 -26.000  1.00 96.38           O  
ATOM   2057  OE2 GLU A 260      23.844  15.047 -24.250  1.00 96.38           O  
ATOM   2058  N   ALA A 261      24.562   9.180 -24.219  1.00 96.50           N  
ATOM   2059  CA  ALA A 261      25.438   8.258 -23.516  1.00 96.50           C  
ATOM   2060  C   ALA A 261      26.641   7.883 -24.359  1.00 96.50           C  
ATOM   2061  CB  ALA A 261      24.672   7.008 -23.094  1.00 96.50           C  
ATOM   2062  O   ALA A 261      26.531   7.734 -25.578  1.00 96.50           O  
ATOM   2063  N   THR A 262      27.797   7.789 -23.766  1.00 95.31           N  
ATOM   2064  CA  THR A 262      29.000   7.305 -24.422  1.00 95.31           C  
ATOM   2065  C   THR A 262      29.312   5.867 -24.000  1.00 95.31           C  
ATOM   2066  CB  THR A 262      30.219   8.203 -24.094  1.00 95.31           C  
ATOM   2067  O   THR A 262      30.344   5.312 -24.359  1.00 95.31           O  
ATOM   2068  CG2 THR A 262      30.000   9.617 -24.625  1.00 95.31           C  
ATOM   2069  OG1 THR A 262      30.375   8.258 -22.672  1.00 95.31           O  
ATOM   2070  N   GLY A 263      28.281   5.207 -23.234  1.00 94.69           N  
ATOM   2071  CA  GLY A 263      28.312   3.826 -22.781  1.00 94.69           C  
ATOM   2072  C   GLY A 263      27.469   3.588 -21.531  1.00 94.69           C  
ATOM   2073  O   GLY A 263      26.953   4.535 -20.938  1.00 94.69           O  
ATOM   2074  N   ASN A 264      27.094   2.379 -21.188  1.00 96.31           N  
ATOM   2075  CA  ASN A 264      26.531   1.901 -19.938  1.00 96.31           C  
ATOM   2076  C   ASN A 264      25.031   2.223 -19.844  1.00 96.31           C  
ATOM   2077  CB  ASN A 264      27.281   2.498 -18.750  1.00 96.31           C  
ATOM   2078  O   ASN A 264      24.438   2.092 -18.781  1.00 96.31           O  
ATOM   2079  CG  ASN A 264      28.719   2.031 -18.672  1.00 96.31           C  
ATOM   2080  ND2 ASN A 264      28.953   0.926 -17.969  1.00 96.31           N  
ATOM   2081  OD1 ASN A 264      29.609   2.660 -19.234  1.00 96.31           O  
ATOM   2082  N   LEU A 265      24.391   2.715 -20.953  1.00 96.75           N  
ATOM   2083  CA  LEU A 265      22.969   3.002 -20.938  1.00 96.75           C  
ATOM   2084  C   LEU A 265      22.156   1.725 -21.125  1.00 96.75           C  
ATOM   2085  CB  LEU A 265      22.609   4.000 -22.047  1.00 96.75           C  
ATOM   2086  O   LEU A 265      22.422   0.938 -22.031  1.00 96.75           O  
ATOM   2087  CG  LEU A 265      21.125   4.285 -22.266  1.00 96.75           C  
ATOM   2088  CD1 LEU A 265      20.547   4.996 -21.047  1.00 96.75           C  
ATOM   2089  CD2 LEU A 265      20.906   5.109 -23.516  1.00 96.75           C  
ATOM   2090  N   ILE A 266      21.344   1.441 -20.219  1.00 97.12           N  
ATOM   2091  CA  ILE A 266      20.234   0.504 -20.422  1.00 97.12           C  
ATOM   2092  C   ILE A 266      19.000   1.255 -20.922  1.00 97.12           C  
ATOM   2093  CB  ILE A 266      19.906  -0.264 -19.125  1.00 97.12           C  
ATOM   2094  O   ILE A 266      18.344   1.958 -20.156  1.00 97.12           O  
ATOM   2095  CG1 ILE A 266      21.172  -0.878 -18.516  1.00 97.12           C  
ATOM   2096  CG2 ILE A 266      18.844  -1.340 -19.375  1.00 97.12           C  
ATOM   2097  CD1 ILE A 266      21.922  -1.812 -19.469  1.00 97.12           C  
ATOM   2098  N   ALA A 267      18.781   1.089 -22.234  1.00 96.38           N  
ATOM   2099  CA  ALA A 267      17.828   1.954 -22.938  1.00 96.38           C  
ATOM   2100  C   ALA A 267      16.406   1.403 -22.844  1.00 96.38           C  
ATOM   2101  CB  ALA A 267      18.234   2.115 -24.406  1.00 96.38           C  
ATOM   2102  O   ALA A 267      16.203   0.187 -22.812  1.00 96.38           O  
ATOM   2103  N   PRO A 268      15.477   2.299 -22.797  1.00 96.56           N  
ATOM   2104  CA  PRO A 268      14.078   1.863 -22.828  1.00 96.56           C  
ATOM   2105  C   PRO A 268      13.680   1.311 -24.203  1.00 96.56           C  
ATOM   2106  CB  PRO A 268      13.305   3.143 -22.516  1.00 96.56           C  
ATOM   2107  O   PRO A 268      13.914   1.953 -25.219  1.00 96.56           O  
ATOM   2108  CG  PRO A 268      14.211   4.254 -22.922  1.00 96.56           C  
ATOM   2109  CD  PRO A 268      15.625   3.781 -22.812  1.00 96.56           C  
ATOM   2110  N   TRP A 269      13.156   0.116 -24.188  1.00 95.94           N  
ATOM   2111  CA  TRP A 269      12.594  -0.465 -25.391  1.00 95.94           C  
ATOM   2112  C   TRP A 269      11.094  -0.209 -25.469  1.00 95.94           C  
ATOM   2113  CB  TRP A 269      12.875  -1.970 -25.453  1.00 95.94           C  
ATOM   2114  O   TRP A 269      10.586   0.244 -26.500  1.00 95.94           O  
ATOM   2115  CG  TRP A 269      12.461  -2.617 -26.750  1.00 95.94           C  
ATOM   2116  CD1 TRP A 269      12.258  -1.999 -27.938  1.00 95.94           C  
ATOM   2117  CD2 TRP A 269      12.211  -4.008 -26.953  1.00 95.94           C  
ATOM   2118  CE2 TRP A 269      11.852  -4.164 -28.312  1.00 95.94           C  
ATOM   2119  CE3 TRP A 269      12.250  -5.141 -26.125  1.00 95.94           C  
ATOM   2120  NE1 TRP A 269      11.891  -2.924 -28.891  1.00 95.94           N  
ATOM   2121  CH2 TRP A 269      11.586  -6.500 -28.031  1.00 95.94           C  
ATOM   2122  CZ2 TRP A 269      11.539  -5.406 -28.859  1.00 95.94           C  
ATOM   2123  CZ3 TRP A 269      11.938  -6.379 -26.688  1.00 95.94           C  
ATOM   2124  N   HIS A 270      10.406  -0.392 -24.406  1.00 95.69           N  
ATOM   2125  CA  HIS A 270       8.977  -0.127 -24.266  1.00 95.69           C  
ATOM   2126  C   HIS A 270       8.703   0.914 -23.188  1.00 95.69           C  
ATOM   2127  CB  HIS A 270       8.219  -1.418 -23.953  1.00 95.69           C  
ATOM   2128  O   HIS A 270       9.461   1.022 -22.219  1.00 95.69           O  
ATOM   2129  CG  HIS A 270       8.164  -2.373 -25.109  1.00 95.69           C  
ATOM   2130  CD2 HIS A 270       7.184  -2.627 -26.016  1.00 95.69           C  
ATOM   2131  ND1 HIS A 270       9.211  -3.209 -25.438  1.00 95.69           N  
ATOM   2132  CE1 HIS A 270       8.875  -3.936 -26.484  1.00 95.69           C  
ATOM   2133  NE2 HIS A 270       7.652  -3.602 -26.859  1.00 95.69           N  
ATOM   2134  N   ALA A 271       7.625   1.680 -23.391  1.00 95.75           N  
ATOM   2135  CA  ALA A 271       7.113   2.629 -22.406  1.00 95.75           C  
ATOM   2136  C   ALA A 271       5.625   2.406 -22.156  1.00 95.75           C  
ATOM   2137  CB  ALA A 271       7.363   4.062 -22.875  1.00 95.75           C  
ATOM   2138  O   ALA A 271       4.977   1.631 -22.859  1.00 95.75           O  
ATOM   2139  N   PHE A 272       5.109   3.115 -21.047  1.00 95.50           N  
ATOM   2140  CA  PHE A 272       3.738   2.822 -20.656  1.00 95.50           C  
ATOM   2141  C   PHE A 272       2.910   4.098 -20.578  1.00 95.50           C  
ATOM   2142  CB  PHE A 272       3.711   2.102 -19.297  1.00 95.50           C  
ATOM   2143  O   PHE A 272       3.236   5.016 -19.812  1.00 95.50           O  
ATOM   2144  CG  PHE A 272       4.578   0.872 -19.250  1.00 95.50           C  
ATOM   2145  CD1 PHE A 272       4.090  -0.357 -19.672  1.00 95.50           C  
ATOM   2146  CD2 PHE A 272       5.879   0.945 -18.766  1.00 95.50           C  
ATOM   2147  CE1 PHE A 272       4.887  -1.497 -19.625  1.00 95.50           C  
ATOM   2148  CE2 PHE A 272       6.684  -0.190 -18.719  1.00 95.50           C  
ATOM   2149  CZ  PHE A 272       6.188  -1.410 -19.156  1.00 95.50           C  
ATOM   2150  N   ALA A 273       1.934   4.137 -21.438  1.00 94.81           N  
ATOM   2151  CA  ALA A 273       0.958   5.219 -21.312  1.00 94.81           C  
ATOM   2152  C   ALA A 273      -0.076   4.914 -20.234  1.00 94.81           C  
ATOM   2153  CB  ALA A 273       0.268   5.453 -22.656  1.00 94.81           C  
ATOM   2154  O   ALA A 273      -0.811   3.930 -20.328  1.00 94.81           O  
ATOM   2155  N   LEU A 274      -0.156   5.828 -19.203  1.00 93.38           N  
ATOM   2156  CA  LEU A 274      -0.889   5.512 -17.984  1.00 93.38           C  
ATOM   2157  C   LEU A 274      -2.271   6.156 -18.000  1.00 93.38           C  
ATOM   2158  CB  LEU A 274      -0.107   5.977 -16.750  1.00 93.38           C  
ATOM   2159  O   LEU A 274      -2.416   7.312 -18.406  1.00 93.38           O  
ATOM   2160  CG  LEU A 274       1.360   5.555 -16.672  1.00 93.38           C  
ATOM   2161  CD1 LEU A 274       2.043   6.207 -15.477  1.00 93.38           C  
ATOM   2162  CD2 LEU A 274       1.477   4.035 -16.609  1.00 93.38           C  
ATOM   2163  N   LYS A 275      -3.203   5.383 -17.594  1.00 90.19           N  
ATOM   2164  CA  LYS A 275      -4.535   5.902 -17.297  1.00 90.19           C  
ATOM   2165  C   LYS A 275      -4.844   5.781 -15.805  1.00 90.19           C  
ATOM   2166  CB  LYS A 275      -5.598   5.168 -18.109  1.00 90.19           C  
ATOM   2167  O   LYS A 275      -4.855   4.676 -15.258  1.00 90.19           O  
ATOM   2168  CG  LYS A 275      -6.980   5.797 -18.047  1.00 90.19           C  
ATOM   2169  CD  LYS A 275      -7.965   5.094 -18.969  1.00 90.19           C  
ATOM   2170  CE  LYS A 275      -9.344   5.730 -18.906  1.00 90.19           C  
ATOM   2171  NZ  LYS A 275     -10.297   5.082 -19.844  1.00 90.19           N  
ATOM   2172  N   LYS A 276      -5.031   6.984 -15.188  1.00 83.50           N  
ATOM   2173  CA  LYS A 276      -5.281   6.996 -13.750  1.00 83.50           C  
ATOM   2174  C   LYS A 276      -6.734   6.633 -13.445  1.00 83.50           C  
ATOM   2175  CB  LYS A 276      -4.949   8.367 -13.156  1.00 83.50           C  
ATOM   2176  O   LYS A 276      -7.645   7.027 -14.172  1.00 83.50           O  
ATOM   2177  CG  LYS A 276      -3.471   8.719 -13.211  1.00 83.50           C  
ATOM   2178  CD  LYS A 276      -3.178  10.023 -12.477  1.00 83.50           C  
ATOM   2179  CE  LYS A 276      -1.696  10.367 -12.516  1.00 83.50           C  
ATOM   2180  NZ  LYS A 276      -1.406  11.648 -11.797  1.00 83.50           N  
ATOM   2181  N   GLY A 277      -6.914   5.777 -12.477  1.00 70.44           N  
ATOM   2182  CA  GLY A 277      -8.234   5.402 -12.000  1.00 70.44           C  
ATOM   2183  C   GLY A 277      -8.445   5.688 -10.523  1.00 70.44           C  
ATOM   2184  O   GLY A 277      -7.477   5.785  -9.766  1.00 70.44           O  
ATOM   2185  N   SER A 278      -9.609   6.188 -10.109  1.00 64.44           N  
ATOM   2186  CA  SER A 278     -10.047   6.688  -8.805  1.00 64.44           C  
ATOM   2187  C   SER A 278     -10.156   5.555  -7.793  1.00 64.44           C  
ATOM   2188  CB  SER A 278     -11.398   7.402  -8.938  1.00 64.44           C  
ATOM   2189  O   SER A 278     -10.016   5.777  -6.590  1.00 64.44           O  
ATOM   2190  OG  SER A 278     -12.367   6.547  -9.516  1.00 64.44           O  
ATOM   2191  N   SER A 279      -9.688   4.207  -8.172  1.00 65.25           N  
ATOM   2192  CA  SER A 279      -9.961   3.172  -7.180  1.00 65.25           C  
ATOM   2193  C   SER A 279      -9.000   2.000  -7.324  1.00 65.25           C  
ATOM   2194  CB  SER A 279     -11.406   2.676  -7.305  1.00 65.25           C  
ATOM   2195  O   SER A 279      -9.305   0.884  -6.898  1.00 65.25           O  
ATOM   2196  OG  SER A 279     -11.727   2.412  -8.656  1.00 65.25           O  
ATOM   2197  N   SER A 280      -7.773   2.238  -8.008  1.00 77.12           N  
ATOM   2198  CA  SER A 280      -6.816   1.143  -8.117  1.00 77.12           C  
ATOM   2199  C   SER A 280      -5.789   1.188  -6.992  1.00 77.12           C  
ATOM   2200  CB  SER A 280      -6.102   1.188  -9.469  1.00 77.12           C  
ATOM   2201  O   SER A 280      -5.637   2.215  -6.324  1.00 77.12           O  
ATOM   2202  OG  SER A 280      -5.258   0.060  -9.633  1.00 77.12           O  
ATOM   2203  N   GLY A 281      -5.215   0.147  -6.547  1.00 85.44           N  
ATOM   2204  CA  GLY A 281      -4.195   0.044  -5.512  1.00 85.44           C  
ATOM   2205  C   GLY A 281      -3.389  -1.237  -5.594  1.00 85.44           C  
ATOM   2206  O   GLY A 281      -3.688  -2.115  -6.406  1.00 85.44           O  
ATOM   2207  N   ILE A 282      -2.230  -1.227  -4.898  1.00 86.00           N  
ATOM   2208  CA  ILE A 282      -1.408  -2.426  -4.797  1.00 86.00           C  
ATOM   2209  C   ILE A 282      -1.653  -3.105  -3.449  1.00 86.00           C  
ATOM   2210  CB  ILE A 282       0.093  -2.100  -4.965  1.00 86.00           C  
ATOM   2211  O   ILE A 282      -1.542  -2.469  -2.398  1.00 86.00           O  
ATOM   2212  CG1 ILE A 282       0.344  -1.437  -6.324  1.00 86.00           C  
ATOM   2213  CG2 ILE A 282       0.941  -3.365  -4.809  1.00 86.00           C  
ATOM   2214  CD1 ILE A 282       1.768  -0.930  -6.512  1.00 86.00           C  
ATOM   2215  N   MET A 283      -2.023  -4.320  -3.529  1.00 86.75           N  
ATOM   2216  CA  MET A 283      -2.340  -5.070  -2.314  1.00 86.75           C  
ATOM   2217  C   MET A 283      -1.412  -6.270  -2.160  1.00 86.75           C  
ATOM   2218  CB  MET A 283      -3.797  -5.535  -2.334  1.00 86.75           C  
ATOM   2219  O   MET A 283      -1.203  -7.027  -3.109  1.00 86.75           O  
ATOM   2220  CG  MET A 283      -4.223  -6.266  -1.070  1.00 86.75           C  
ATOM   2221  SD  MET A 283      -5.977  -6.809  -1.130  1.00 86.75           S  
ATOM   2222  CE  MET A 283      -6.812  -5.199  -1.104  1.00 86.75           C  
ATOM   2223  N   MET A 284      -0.954  -6.422  -0.941  1.00 87.75           N  
ATOM   2224  CA  MET A 284      -0.152  -7.598  -0.617  1.00 87.75           C  
ATOM   2225  C   MET A 284      -1.027  -8.711  -0.061  1.00 87.75           C  
ATOM   2226  CB  MET A 284       0.944  -7.242   0.389  1.00 87.75           C  
ATOM   2227  O   MET A 284      -1.650  -8.555   0.991  1.00 87.75           O  
ATOM   2228  CG  MET A 284       1.965  -6.246  -0.143  1.00 87.75           C  
ATOM   2229  SD  MET A 284       2.969  -6.938  -1.515  1.00 87.75           S  
ATOM   2230  CE  MET A 284       4.609  -6.953  -0.737  1.00 87.75           C  
ATOM   2231  N   SER A 285      -1.101  -9.773  -0.804  1.00 86.88           N  
ATOM   2232  CA  SER A 285      -1.950 -10.875  -0.366  1.00 86.88           C  
ATOM   2233  C   SER A 285      -1.544 -12.188  -1.034  1.00 86.88           C  
ATOM   2234  CB  SER A 285      -3.418 -10.570  -0.667  1.00 86.88           C  
ATOM   2235  O   SER A 285      -1.205 -12.203  -2.219  1.00 86.88           O  
ATOM   2236  OG  SER A 285      -4.246 -11.648  -0.255  1.00 86.88           O  
ATOM   2237  N   ASP A 286      -1.633 -13.234  -0.253  1.00 85.56           N  
ATOM   2238  CA  ASP A 286      -1.333 -14.562  -0.778  1.00 85.56           C  
ATOM   2239  C   ASP A 286      -2.613 -15.320  -1.107  1.00 85.56           C  
ATOM   2240  CB  ASP A 286      -0.490 -15.352   0.221  1.00 85.56           C  
ATOM   2241  O   ASP A 286      -2.564 -16.500  -1.492  1.00 85.56           O  
ATOM   2242  CG  ASP A 286       0.892 -14.758   0.436  1.00 85.56           C  
ATOM   2243  OD1 ASP A 286       1.535 -14.344  -0.550  1.00 85.56           O  
ATOM   2244  OD2 ASP A 286       1.341 -14.711   1.602  1.00 85.56           O  
ATOM   2245  N   ALA A 287      -3.656 -14.680  -0.979  1.00 85.38           N  
ATOM   2246  CA  ALA A 287      -4.965 -15.297  -1.208  1.00 85.38           C  
ATOM   2247  C   ALA A 287      -5.230 -15.477  -2.701  1.00 85.38           C  
ATOM   2248  CB  ALA A 287      -6.066 -14.453  -0.570  1.00 85.38           C  
ATOM   2249  O   ALA A 287      -4.691 -14.734  -3.527  1.00 85.38           O  
ATOM   2250  N   GLN A 288      -6.039 -16.469  -3.098  1.00 83.81           N  
ATOM   2251  CA  GLN A 288      -6.359 -16.750  -4.492  1.00 83.81           C  
ATOM   2252  C   GLN A 288      -7.516 -15.883  -4.980  1.00 83.81           C  
ATOM   2253  CB  GLN A 288      -6.699 -18.234  -4.676  1.00 83.81           C  
ATOM   2254  O   GLN A 288      -8.406 -15.523  -4.203  1.00 83.81           O  
ATOM   2255  CG  GLN A 288      -5.523 -19.172  -4.426  1.00 83.81           C  
ATOM   2256  CD  GLN A 288      -5.824 -20.594  -4.824  1.00 83.81           C  
ATOM   2257  NE2 GLN A 288      -4.781 -21.422  -4.902  1.00 83.81           N  
ATOM   2258  OE1 GLN A 288      -6.980 -20.969  -5.059  1.00 83.81           O  
ATOM   2259  N   VAL A 289      -7.359 -15.508  -6.336  1.00 86.25           N  
ATOM   2260  CA  VAL A 289      -8.414 -14.711  -6.957  1.00 86.25           C  
ATOM   2261  C   VAL A 289      -9.562 -15.617  -7.375  1.00 86.25           C  
ATOM   2262  CB  VAL A 289      -7.883 -13.922  -8.180  1.00 86.25           C  
ATOM   2263  O   VAL A 289      -9.359 -16.625  -8.055  1.00 86.25           O  
ATOM   2264  CG1 VAL A 289      -9.008 -13.117  -8.828  1.00 86.25           C  
ATOM   2265  CG2 VAL A 289      -6.730 -13.016  -7.766  1.00 86.25           C  
ATOM   2266  N   HIS A 290     -10.766 -15.320  -6.969  1.00 87.25           N  
ATOM   2267  CA  HIS A 290     -11.953 -16.094  -7.297  1.00 87.25           C  
ATOM   2268  C   HIS A 290     -12.883 -15.320  -8.227  1.00 87.25           C  
ATOM   2269  CB  HIS A 290     -12.703 -16.500  -6.023  1.00 87.25           C  
ATOM   2270  O   HIS A 290     -12.734 -14.102  -8.375  1.00 87.25           O  
ATOM   2271  CG  HIS A 290     -11.977 -17.516  -5.203  1.00 87.25           C  
ATOM   2272  CD2 HIS A 290     -10.969 -17.391  -4.309  1.00 87.25           C  
ATOM   2273  ND1 HIS A 290     -12.273 -18.859  -5.262  1.00 87.25           N  
ATOM   2274  CE1 HIS A 290     -11.484 -19.516  -4.434  1.00 87.25           C  
ATOM   2275  NE2 HIS A 290     -10.680 -18.656  -3.844  1.00 87.25           N  
ATOM   2276  N   ASN A 291     -13.797 -16.031  -8.961  1.00 84.62           N  
ATOM   2277  CA  ASN A 291     -14.750 -15.453  -9.898  1.00 84.62           C  
ATOM   2278  C   ASN A 291     -15.891 -14.734  -9.172  1.00 84.62           C  
ATOM   2279  CB  ASN A 291     -15.305 -16.516 -10.836  1.00 84.62           C  
ATOM   2280  O   ASN A 291     -16.984 -15.281  -9.039  1.00 84.62           O  
ATOM   2281  CG  ASN A 291     -15.984 -15.938 -12.055  1.00 84.62           C  
ATOM   2282  ND2 ASN A 291     -16.484 -16.797 -12.930  1.00 84.62           N  
ATOM   2283  OD1 ASN A 291     -16.047 -14.719 -12.219  1.00 84.62           O  
ATOM   2284  N   SER A 292     -15.617 -13.828  -8.305  1.00 88.88           N  
ATOM   2285  CA  SER A 292     -16.594 -13.047  -7.555  1.00 88.88           C  
ATOM   2286  C   SER A 292     -16.328 -11.547  -7.711  1.00 88.88           C  
ATOM   2287  CB  SER A 292     -16.547 -13.422  -6.074  1.00 88.88           C  
ATOM   2288  O   SER A 292     -15.219 -11.141  -8.047  1.00 88.88           O  
ATOM   2289  OG  SER A 292     -15.297 -13.102  -5.500  1.00 88.88           O  
ATOM   2290  N   THR A 293     -17.375 -10.789  -7.715  1.00 90.44           N  
ATOM   2291  CA  THR A 293     -17.281  -9.336  -7.828  1.00 90.44           C  
ATOM   2292  C   THR A 293     -17.656  -8.664  -6.508  1.00 90.44           C  
ATOM   2293  CB  THR A 293     -18.188  -8.805  -8.953  1.00 90.44           C  
ATOM   2294  O   THR A 293     -18.578  -9.109  -5.820  1.00 90.44           O  
ATOM   2295  CG2 THR A 293     -18.000  -7.301  -9.148  1.00 90.44           C  
ATOM   2296  OG1 THR A 293     -17.875  -9.477 -10.180  1.00 90.44           O  
ATOM   2297  N   THR A 294     -16.875  -7.605  -6.152  1.00 90.88           N  
ATOM   2298  CA  THR A 294     -17.141  -6.898  -4.902  1.00 90.88           C  
ATOM   2299  C   THR A 294     -16.906  -5.398  -5.066  1.00 90.88           C  
ATOM   2300  CB  THR A 294     -16.250  -7.434  -3.760  1.00 90.88           C  
ATOM   2301  O   THR A 294     -16.234  -4.973  -6.004  1.00 90.88           O  
ATOM   2302  CG2 THR A 294     -14.789  -7.109  -4.004  1.00 90.88           C  
ATOM   2303  OG1 THR A 294     -16.672  -6.836  -2.525  1.00 90.88           O  
ATOM   2304  N   LYS A 295     -17.516  -4.648  -4.160  1.00 90.00           N  
ATOM   2305  CA  LYS A 295     -17.328  -3.199  -4.160  1.00 90.00           C  
ATOM   2306  C   LYS A 295     -16.219  -2.783  -3.195  1.00 90.00           C  
ATOM   2307  CB  LYS A 295     -18.641  -2.494  -3.797  1.00 90.00           C  
ATOM   2308  O   LYS A 295     -15.711  -1.663  -3.273  1.00 90.00           O  
ATOM   2309  CG  LYS A 295     -19.734  -2.639  -4.844  1.00 90.00           C  
ATOM   2310  CD  LYS A 295     -20.969  -1.840  -4.469  1.00 90.00           C  
ATOM   2311  CE  LYS A 295     -22.078  -1.989  -5.516  1.00 90.00           C  
ATOM   2312  NZ  LYS A 295     -23.297  -1.225  -5.141  1.00 90.00           N  
ATOM   2313  N   CYS A 296     -15.898  -3.740  -2.322  1.00 90.38           N  
ATOM   2314  CA  CYS A 296     -14.883  -3.486  -1.310  1.00 90.38           C  
ATOM   2315  C   CYS A 296     -13.969  -4.695  -1.141  1.00 90.38           C  
ATOM   2316  CB  CYS A 296     -15.531  -3.137   0.028  1.00 90.38           C  
ATOM   2317  O   CYS A 296     -14.430  -5.793  -0.834  1.00 90.38           O  
ATOM   2318  SG  CYS A 296     -14.344  -2.791   1.346  1.00 90.38           S  
ATOM   2319  N   GLN A 297     -12.648  -4.379  -1.213  1.00 90.69           N  
ATOM   2320  CA  GLN A 297     -11.664  -5.449  -1.141  1.00 90.69           C  
ATOM   2321  C   GLN A 297     -10.586  -5.141  -0.106  1.00 90.69           C  
ATOM   2322  CB  GLN A 297     -11.023  -5.684  -2.510  1.00 90.69           C  
ATOM   2323  O   GLN A 297     -10.070  -4.020  -0.050  1.00 90.69           O  
ATOM   2324  CG  GLN A 297     -10.055  -6.859  -2.543  1.00 90.69           C  
ATOM   2325  CD  GLN A 297     -10.750  -8.195  -2.410  1.00 90.69           C  
ATOM   2326  NE2 GLN A 297     -10.219  -9.055  -1.543  1.00 90.69           N  
ATOM   2327  OE1 GLN A 297     -11.750  -8.461  -3.078  1.00 90.69           O  
ATOM   2328  N   THR A 298     -10.227  -6.230   0.704  1.00 90.62           N  
ATOM   2329  CA  THR A 298      -9.117  -6.180   1.642  1.00 90.62           C  
ATOM   2330  C   THR A 298      -8.141  -7.324   1.384  1.00 90.62           C  
ATOM   2331  CB  THR A 298      -9.609  -6.238   3.100  1.00 90.62           C  
ATOM   2332  O   THR A 298      -8.445  -8.258   0.639  1.00 90.62           O  
ATOM   2333  CG2 THR A 298     -10.750  -5.262   3.334  1.00 90.62           C  
ATOM   2334  OG1 THR A 298     -10.055  -7.566   3.391  1.00 90.62           O  
ATOM   2335  N   PRO A 299      -6.922  -7.152   1.985  1.00 87.00           N  
ATOM   2336  CA  PRO A 299      -5.973  -8.250   1.815  1.00 87.00           C  
ATOM   2337  C   PRO A 299      -6.496  -9.578   2.371  1.00 87.00           C  
ATOM   2338  CB  PRO A 299      -4.742  -7.781   2.596  1.00 87.00           C  
ATOM   2339  O   PRO A 299      -6.051 -10.648   1.947  1.00 87.00           O  
ATOM   2340  CG  PRO A 299      -4.809  -6.285   2.547  1.00 87.00           C  
ATOM   2341  CD  PRO A 299      -6.250  -5.871   2.615  1.00 87.00           C  
ATOM   2342  N   HIS A 300      -7.395  -9.516   3.309  1.00 88.62           N  
ATOM   2343  CA  HIS A 300      -7.934 -10.711   3.955  1.00 88.62           C  
ATOM   2344  C   HIS A 300      -9.156 -11.234   3.215  1.00 88.62           C  
ATOM   2345  CB  HIS A 300      -8.289 -10.414   5.414  1.00 88.62           C  
ATOM   2346  O   HIS A 300      -9.602 -12.359   3.463  1.00 88.62           O  
ATOM   2347  CG  HIS A 300      -7.094 -10.156   6.281  1.00 88.62           C  
ATOM   2348  CD2 HIS A 300      -6.770  -9.094   7.059  1.00 88.62           C  
ATOM   2349  ND1 HIS A 300      -6.059 -11.062   6.410  1.00 88.62           N  
ATOM   2350  CE1 HIS A 300      -5.152 -10.562   7.234  1.00 88.62           C  
ATOM   2351  NE2 HIS A 300      -5.559  -9.375   7.641  1.00 88.62           N  
ATOM   2352  N   GLY A 301      -9.703 -10.430   2.281  1.00 89.81           N  
ATOM   2353  CA  GLY A 301     -10.859 -10.852   1.511  1.00 89.81           C  
ATOM   2354  C   GLY A 301     -11.867  -9.742   1.292  1.00 89.81           C  
ATOM   2355  O   GLY A 301     -11.742  -8.664   1.864  1.00 89.81           O  
ATOM   2356  N   ALA A 302     -12.891 -10.062   0.424  1.00 90.94           N  
ATOM   2357  CA  ALA A 302     -13.906  -9.078   0.078  1.00 90.94           C  
ATOM   2358  C   ALA A 302     -14.898  -8.883   1.224  1.00 90.94           C  
ATOM   2359  CB  ALA A 302     -14.641  -9.492  -1.192  1.00 90.94           C  
ATOM   2360  O   ALA A 302     -15.281  -9.852   1.892  1.00 90.94           O  
ATOM   2361  N   LEU A 303     -15.219  -7.586   1.432  1.00 90.06           N  
ATOM   2362  CA  LEU A 303     -16.188  -7.234   2.463  1.00 90.06           C  
ATOM   2363  C   LEU A 303     -17.547  -6.930   1.848  1.00 90.06           C  
ATOM   2364  CB  LEU A 303     -15.695  -6.031   3.270  1.00 90.06           C  
ATOM   2365  O   LEU A 303     -17.641  -6.191   0.866  1.00 90.06           O  
ATOM   2366  CG  LEU A 303     -14.406  -6.223   4.062  1.00 90.06           C  
ATOM   2367  CD1 LEU A 303     -13.906  -4.887   4.598  1.00 90.06           C  
ATOM   2368  CD2 LEU A 303     -14.617  -7.215   5.199  1.00 90.06           C  
ATOM   2369  N   LYS A 304     -18.562  -7.621   2.320  1.00 86.75           N  
ATOM   2370  CA  LYS A 304     -19.938  -7.289   1.938  1.00 86.75           C  
ATOM   2371  C   LYS A 304     -20.703  -6.707   3.117  1.00 86.75           C  
ATOM   2372  CB  LYS A 304     -20.656  -8.523   1.398  1.00 86.75           C  
ATOM   2373  O   LYS A 304     -21.016  -7.414   4.082  1.00 86.75           O  
ATOM   2374  CG  LYS A 304     -22.000  -8.227   0.755  1.00 86.75           C  
ATOM   2375  CD  LYS A 304     -22.641  -9.484   0.171  1.00 86.75           C  
ATOM   2376  CE  LYS A 304     -24.000  -9.188  -0.448  1.00 86.75           C  
ATOM   2377  NZ  LYS A 304     -24.609 -10.414  -1.037  1.00 86.75           N  
ATOM   2378  N   SER A 305     -20.719  -5.375   3.170  1.00 82.25           N  
ATOM   2379  CA  SER A 305     -21.422  -4.836   4.328  1.00 82.25           C  
ATOM   2380  C   SER A 305     -22.047  -3.482   4.016  1.00 82.25           C  
ATOM   2381  CB  SER A 305     -20.469  -4.703   5.520  1.00 82.25           C  
ATOM   2382  O   SER A 305     -21.531  -2.727   3.193  1.00 82.25           O  
ATOM   2383  OG  SER A 305     -21.141  -4.113   6.625  1.00 82.25           O  
ATOM   2384  N   ASN A 306     -23.219  -3.236   4.551  1.00 82.19           N  
ATOM   2385  CA  ASN A 306     -23.859  -1.932   4.484  1.00 82.19           C  
ATOM   2386  C   ASN A 306     -23.562  -1.097   5.727  1.00 82.19           C  
ATOM   2387  CB  ASN A 306     -25.375  -2.092   4.301  1.00 82.19           C  
ATOM   2388  O   ASN A 306     -24.188  -0.056   5.945  1.00 82.19           O  
ATOM   2389  CG  ASN A 306     -25.734  -2.688   2.957  1.00 82.19           C  
ATOM   2390  ND2 ASN A 306     -26.875  -3.371   2.900  1.00 82.19           N  
ATOM   2391  OD1 ASN A 306     -25.000  -2.535   1.977  1.00 82.19           O  
ATOM   2392  N   LEU A 307     -22.656  -1.666   6.547  1.00 86.75           N  
ATOM   2393  CA  LEU A 307     -22.297  -0.975   7.777  1.00 86.75           C  
ATOM   2394  C   LEU A 307     -21.266   0.119   7.504  1.00 86.75           C  
ATOM   2395  CB  LEU A 307     -21.734  -1.966   8.805  1.00 86.75           C  
ATOM   2396  O   LEU A 307     -20.531   0.053   6.516  1.00 86.75           O  
ATOM   2397  CG  LEU A 307     -22.703  -3.055   9.281  1.00 86.75           C  
ATOM   2398  CD1 LEU A 307     -21.969  -4.070  10.148  1.00 86.75           C  
ATOM   2399  CD2 LEU A 307     -23.875  -2.441  10.047  1.00 86.75           C  
ATOM   2400  N   PRO A 308     -21.219   1.062   8.359  1.00 80.44           N  
ATOM   2401  CA  PRO A 308     -20.391   2.246   8.133  1.00 80.44           C  
ATOM   2402  C   PRO A 308     -18.922   2.020   8.516  1.00 80.44           C  
ATOM   2403  CB  PRO A 308     -21.031   3.301   9.047  1.00 80.44           C  
ATOM   2404  O   PRO A 308     -18.047   2.707   8.000  1.00 80.44           O  
ATOM   2405  CG  PRO A 308     -21.719   2.518  10.117  1.00 80.44           C  
ATOM   2406  CD  PRO A 308     -22.172   1.208   9.531  1.00 80.44           C  
ATOM   2407  N   PHE A 309     -18.672   0.960   9.445  1.00 88.19           N  
ATOM   2408  CA  PHE A 309     -17.297   0.734   9.898  1.00 88.19           C  
ATOM   2409  C   PHE A 309     -16.906  -0.726   9.711  1.00 88.19           C  
ATOM   2410  CB  PHE A 309     -17.141   1.138  11.367  1.00 88.19           C  
ATOM   2411  O   PHE A 309     -17.766  -1.607   9.664  1.00 88.19           O  
ATOM   2412  CG  PHE A 309     -17.547   2.562  11.648  1.00 88.19           C  
ATOM   2413  CD1 PHE A 309     -16.734   3.615  11.250  1.00 88.19           C  
ATOM   2414  CD2 PHE A 309     -18.719   2.846  12.320  1.00 88.19           C  
ATOM   2415  CE1 PHE A 309     -17.094   4.934  11.508  1.00 88.19           C  
ATOM   2416  CE2 PHE A 309     -19.094   4.164  12.586  1.00 88.19           C  
ATOM   2417  CZ  PHE A 309     -18.281   5.203  12.180  1.00 88.19           C  
ATOM   2418  N   GLN A 310     -15.602  -0.960   9.555  1.00 91.69           N  
ATOM   2419  CA  GLN A 310     -15.023  -2.301   9.516  1.00 91.69           C  
ATOM   2420  C   GLN A 310     -13.742  -2.377  10.336  1.00 91.69           C  
ATOM   2421  CB  GLN A 310     -14.750  -2.723   8.070  1.00 91.69           C  
ATOM   2422  O   GLN A 310     -13.078  -1.359  10.555  1.00 91.69           O  
ATOM   2423  CG  GLN A 310     -13.672  -1.896   7.383  1.00 91.69           C  
ATOM   2424  CD  GLN A 310     -12.281  -2.449   7.605  1.00 91.69           C  
ATOM   2425  NE2 GLN A 310     -11.273  -1.605   7.418  1.00 91.69           N  
ATOM   2426  OE1 GLN A 310     -12.109  -3.625   7.945  1.00 91.69           O  
ATOM   2427  N   ASN A 311     -13.477  -3.607  10.898  1.00 91.25           N  
ATOM   2428  CA  ASN A 311     -12.250  -3.816  11.656  1.00 91.25           C  
ATOM   2429  C   ASN A 311     -11.422  -4.961  11.086  1.00 91.25           C  
ATOM   2430  CB  ASN A 311     -12.570  -4.082  13.133  1.00 91.25           C  
ATOM   2431  O   ASN A 311     -10.664  -5.609  11.805  1.00 91.25           O  
ATOM   2432  CG  ASN A 311     -13.234  -5.426  13.352  1.00 91.25           C  
ATOM   2433  ND2 ASN A 311     -13.266  -5.875  14.602  1.00 91.25           N  
ATOM   2434  OD1 ASN A 311     -13.719  -6.059  12.406  1.00 91.25           O  
ATOM   2435  N   VAL A 312     -11.562  -5.254   9.805  1.00 89.19           N  
ATOM   2436  CA  VAL A 312     -10.898  -6.355   9.109  1.00 89.19           C  
ATOM   2437  C   VAL A 312      -9.477  -5.949   8.750  1.00 89.19           C  
ATOM   2438  CB  VAL A 312     -11.680  -6.773   7.844  1.00 89.19           C  
ATOM   2439  O   VAL A 312      -8.516  -6.637   9.102  1.00 89.19           O  
ATOM   2440  CG1 VAL A 312     -10.914  -7.859   7.082  1.00 89.19           C  
ATOM   2441  CG2 VAL A 312     -13.078  -7.258   8.211  1.00 89.19           C  
ATOM   2442  N   HIS A 313      -9.305  -4.855   7.992  1.00 87.50           N  
ATOM   2443  CA  HIS A 313      -7.969  -4.383   7.629  1.00 87.50           C  
ATOM   2444  C   HIS A 313      -7.977  -2.889   7.332  1.00 87.50           C  
ATOM   2445  CB  HIS A 313      -7.438  -5.156   6.422  1.00 87.50           C  
ATOM   2446  O   HIS A 313      -8.914  -2.377   6.719  1.00 87.50           O  
ATOM   2447  CG  HIS A 313      -5.961  -5.027   6.227  1.00 87.50           C  
ATOM   2448  CD2 HIS A 313      -4.949  -5.875   6.527  1.00 87.50           C  
ATOM   2449  ND1 HIS A 313      -5.379  -3.914   5.664  1.00 87.50           N  
ATOM   2450  CE1 HIS A 313      -4.066  -4.082   5.625  1.00 87.50           C  
ATOM   2451  NE2 HIS A 313      -3.781  -5.266   6.145  1.00 87.50           N  
ATOM   2452  N   PRO A 314      -6.938  -2.178   7.762  1.00 83.38           N  
ATOM   2453  CA  PRO A 314      -6.855  -0.733   7.531  1.00 83.38           C  
ATOM   2454  C   PRO A 314      -6.676  -0.380   6.055  1.00 83.38           C  
ATOM   2455  CB  PRO A 314      -5.629  -0.314   8.344  1.00 83.38           C  
ATOM   2456  O   PRO A 314      -7.062   0.709   5.625  1.00 83.38           O  
ATOM   2457  CG  PRO A 314      -4.867  -1.581   8.570  1.00 83.38           C  
ATOM   2458  CD  PRO A 314      -5.836  -2.729   8.555  1.00 83.38           C  
ATOM   2459  N   PHE A 315      -6.035  -1.283   5.316  1.00 83.75           N  
ATOM   2460  CA  PHE A 315      -5.867  -1.052   3.887  1.00 83.75           C  
ATOM   2461  C   PHE A 315      -7.031  -1.646   3.102  1.00 83.75           C  
ATOM   2462  CB  PHE A 315      -4.543  -1.648   3.395  1.00 83.75           C  
ATOM   2463  O   PHE A 315      -7.246  -2.859   3.125  1.00 83.75           O  
ATOM   2464  CG  PHE A 315      -4.266  -1.390   1.939  1.00 83.75           C  
ATOM   2465  CD1 PHE A 315      -4.535  -2.359   0.982  1.00 83.75           C  
ATOM   2466  CD2 PHE A 315      -3.732  -0.175   1.527  1.00 83.75           C  
ATOM   2467  CE1 PHE A 315      -4.277  -2.123  -0.367  1.00 83.75           C  
ATOM   2468  CE2 PHE A 315      -3.473   0.069   0.182  1.00 83.75           C  
ATOM   2469  CZ  PHE A 315      -3.746  -0.906  -0.763  1.00 83.75           C  
ATOM   2470  N   THR A 316      -7.816  -0.785   2.441  1.00 86.31           N  
ATOM   2471  CA  THR A 316      -8.977  -1.229   1.678  1.00 86.31           C  
ATOM   2472  C   THR A 316      -8.984  -0.602   0.287  1.00 86.31           C  
ATOM   2473  CB  THR A 316     -10.289  -0.881   2.402  1.00 86.31           C  
ATOM   2474  O   THR A 316      -8.453   0.498   0.094  1.00 86.31           O  
ATOM   2475  CG2 THR A 316     -10.352  -1.540   3.777  1.00 86.31           C  
ATOM   2476  OG1 THR A 316     -10.383   0.540   2.562  1.00 86.31           O  
ATOM   2477  N   ILE A 317      -9.469  -1.281  -0.742  1.00 84.81           N  
ATOM   2478  CA  ILE A 317      -9.602  -0.780  -2.105  1.00 84.81           C  
ATOM   2479  C   ILE A 317     -11.062  -0.845  -2.539  1.00 84.81           C  
ATOM   2480  CB  ILE A 317      -8.719  -1.576  -3.090  1.00 84.81           C  
ATOM   2481  O   ILE A 317     -11.727  -1.876  -2.377  1.00 84.81           O  
ATOM   2482  CG1 ILE A 317      -7.246  -1.494  -2.666  1.00 84.81           C  
ATOM   2483  CG2 ILE A 317      -8.906  -1.065  -4.520  1.00 84.81           C  
ATOM   2484  CD1 ILE A 317      -6.320  -2.406  -3.461  1.00 84.81           C  
ATOM   2485  N   GLY A 318     -11.625   0.285  -3.057  1.00 85.44           N  
ATOM   2486  CA  GLY A 318     -13.016   0.340  -3.471  1.00 85.44           C  
ATOM   2487  C   GLY A 318     -13.906   1.061  -2.477  1.00 85.44           C  
ATOM   2488  O   GLY A 318     -13.430   1.872  -1.681  1.00 85.44           O  
ATOM   2489  N   GLU A 319     -15.164   0.801  -2.512  1.00 87.19           N  
ATOM   2490  CA  GLU A 319     -16.141   1.396  -1.604  1.00 87.19           C  
ATOM   2491  C   GLU A 319     -16.266   0.579  -0.321  1.00 87.19           C  
ATOM   2492  CB  GLU A 319     -17.500   1.522  -2.287  1.00 87.19           C  
ATOM   2493  O   GLU A 319     -17.109  -0.316  -0.231  1.00 87.19           O  
ATOM   2494  CG  GLU A 319     -17.500   2.438  -3.502  1.00 87.19           C  
ATOM   2495  CD  GLU A 319     -18.859   2.557  -4.168  1.00 87.19           C  
ATOM   2496  OE1 GLU A 319     -18.984   3.252  -5.203  1.00 87.19           O  
ATOM   2497  OE2 GLU A 319     -19.828   1.952  -3.646  1.00 87.19           O  
ATOM   2498  N   CYS A 320     -15.336   0.823   0.642  1.00 87.50           N  
ATOM   2499  CA  CYS A 320     -15.289   0.039   1.871  1.00 87.50           C  
ATOM   2500  C   CYS A 320     -15.688   0.884   3.074  1.00 87.50           C  
ATOM   2501  CB  CYS A 320     -13.891  -0.537   2.086  1.00 87.50           C  
ATOM   2502  O   CYS A 320     -15.438   2.092   3.100  1.00 87.50           O  
ATOM   2503  SG  CYS A 320     -13.312  -1.574   0.724  1.00 87.50           S  
ATOM   2504  N   PRO A 321     -16.453   0.161   4.043  1.00 87.12           N  
ATOM   2505  CA  PRO A 321     -16.656   0.848   5.320  1.00 87.12           C  
ATOM   2506  C   PRO A 321     -15.359   1.318   5.957  1.00 87.12           C  
ATOM   2507  CB  PRO A 321     -17.344  -0.218   6.188  1.00 87.12           C  
ATOM   2508  O   PRO A 321     -14.297   0.750   5.691  1.00 87.12           O  
ATOM   2509  CG  PRO A 321     -17.875  -1.215   5.215  1.00 87.12           C  
ATOM   2510  CD  PRO A 321     -17.000  -1.217   3.996  1.00 87.12           C  
ATOM   2511  N   LYS A 322     -15.406   2.340   6.742  1.00 84.44           N  
ATOM   2512  CA  LYS A 322     -14.203   2.941   7.312  1.00 84.44           C  
ATOM   2513  C   LYS A 322     -13.617   2.055   8.406  1.00 84.44           C  
ATOM   2514  CB  LYS A 322     -14.516   4.328   7.875  1.00 84.44           C  
ATOM   2515  O   LYS A 322     -14.344   1.513   9.234  1.00 84.44           O  
ATOM   2516  CG  LYS A 322     -14.906   5.352   6.816  1.00 84.44           C  
ATOM   2517  CD  LYS A 322     -13.734   5.719   5.926  1.00 84.44           C  
ATOM   2518  CE  LYS A 322     -14.109   6.801   4.922  1.00 84.44           C  
ATOM   2519  NZ  LYS A 322     -12.969   7.117   4.004  1.00 84.44           N  
ATOM   2520  N   TYR A 323     -12.344   1.981   8.359  1.00 85.81           N  
ATOM   2521  CA  TYR A 323     -11.648   1.128   9.312  1.00 85.81           C  
ATOM   2522  C   TYR A 323     -11.586   1.785  10.688  1.00 85.81           C  
ATOM   2523  CB  TYR A 323     -10.227   0.814   8.828  1.00 85.81           C  
ATOM   2524  O   TYR A 323     -11.281   2.975  10.805  1.00 85.81           O  
ATOM   2525  CG  TYR A 323      -9.422  -0.015   9.797  1.00 85.81           C  
ATOM   2526  CD1 TYR A 323      -8.531   0.586  10.680  1.00 85.81           C  
ATOM   2527  CD2 TYR A 323      -9.547  -1.399   9.828  1.00 85.81           C  
ATOM   2528  CE1 TYR A 323      -7.781  -0.174  11.578  1.00 85.81           C  
ATOM   2529  CE2 TYR A 323      -8.805  -2.168  10.719  1.00 85.81           C  
ATOM   2530  OH  TYR A 323      -7.188  -2.305  12.469  1.00 85.81           O  
ATOM   2531  CZ  TYR A 323      -7.926  -1.548  11.586  1.00 85.81           C  
ATOM   2532  N   VAL A 324     -11.836   1.035  11.742  1.00 87.62           N  
ATOM   2533  CA  VAL A 324     -11.703   1.451  13.133  1.00 87.62           C  
ATOM   2534  C   VAL A 324     -11.016   0.353  13.938  1.00 87.62           C  
ATOM   2535  CB  VAL A 324     -13.078   1.788  13.758  1.00 87.62           C  
ATOM   2536  O   VAL A 324     -11.312  -0.831  13.773  1.00 87.62           O  
ATOM   2537  CG1 VAL A 324     -13.672   3.035  13.109  1.00 87.62           C  
ATOM   2538  CG2 VAL A 324     -14.031   0.602  13.625  1.00 87.62           C  
ATOM   2539  N   LYS A 325     -10.070   0.767  14.672  1.00 86.62           N  
ATOM   2540  CA  LYS A 325      -9.297  -0.173  15.484  1.00 86.62           C  
ATOM   2541  C   LYS A 325     -10.039  -0.525  16.766  1.00 86.62           C  
ATOM   2542  CB  LYS A 325      -7.922   0.405  15.805  1.00 86.62           C  
ATOM   2543  O   LYS A 325      -9.578  -0.188  17.859  1.00 86.62           O  
ATOM   2544  CG  LYS A 325      -6.930  -0.620  16.344  1.00 86.62           C  
ATOM   2545  CD  LYS A 325      -5.543  -0.015  16.516  1.00 86.62           C  
ATOM   2546  CE  LYS A 325      -4.539  -1.054  17.000  1.00 86.62           C  
ATOM   2547  NZ  LYS A 325      -3.180  -0.463  17.188  1.00 86.62           N  
ATOM   2548  N   SER A 326     -11.273  -0.897  16.688  1.00 86.25           N  
ATOM   2549  CA  SER A 326     -12.141  -1.313  17.781  1.00 86.25           C  
ATOM   2550  C   SER A 326     -12.719  -2.701  17.531  1.00 86.25           C  
ATOM   2551  CB  SER A 326     -13.273  -0.305  17.984  1.00 86.25           C  
ATOM   2552  O   SER A 326     -12.875  -3.117  16.391  1.00 86.25           O  
ATOM   2553  OG  SER A 326     -12.789   0.877  18.609  1.00 86.25           O  
ATOM   2554  N   THR A 327     -12.891  -3.412  18.625  1.00 85.19           N  
ATOM   2555  CA  THR A 327     -13.398  -4.773  18.531  1.00 85.19           C  
ATOM   2556  C   THR A 327     -14.922  -4.773  18.438  1.00 85.19           C  
ATOM   2557  CB  THR A 327     -12.953  -5.629  19.734  1.00 85.19           C  
ATOM   2558  O   THR A 327     -15.516  -5.676  17.844  1.00 85.19           O  
ATOM   2559  CG2 THR A 327     -11.445  -5.828  19.734  1.00 85.19           C  
ATOM   2560  OG1 THR A 327     -13.344  -4.977  20.938  1.00 85.19           O  
ATOM   2561  N   GLN A 328     -15.469  -3.699  18.969  1.00 85.19           N  
ATOM   2562  CA  GLN A 328     -16.922  -3.568  18.938  1.00 85.19           C  
ATOM   2563  C   GLN A 328     -17.344  -2.104  19.000  1.00 85.19           C  
ATOM   2564  CB  GLN A 328     -17.562  -4.344  20.094  1.00 85.19           C  
ATOM   2565  O   GLN A 328     -16.734  -1.305  19.719  1.00 85.19           O  
ATOM   2566  CG  GLN A 328     -17.094  -3.889  21.469  1.00 85.19           C  
ATOM   2567  CD  GLN A 328     -17.656  -4.746  22.594  1.00 85.19           C  
ATOM   2568  NE2 GLN A 328     -17.125  -4.555  23.797  1.00 85.19           N  
ATOM   2569  OE1 GLN A 328     -18.547  -5.570  22.375  1.00 85.19           O  
ATOM   2570  N   LEU A 329     -18.297  -1.756  18.188  1.00 86.19           N  
ATOM   2571  CA  LEU A 329     -18.969  -0.458  18.203  1.00 86.19           C  
ATOM   2572  C   LEU A 329     -20.484  -0.626  18.266  1.00 86.19           C  
ATOM   2573  CB  LEU A 329     -18.578   0.365  16.969  1.00 86.19           C  
ATOM   2574  O   LEU A 329     -21.156  -0.616  17.234  1.00 86.19           O  
ATOM   2575  CG  LEU A 329     -17.141   0.862  16.922  1.00 86.19           C  
ATOM   2576  CD1 LEU A 329     -16.859   1.545  15.578  1.00 86.19           C  
ATOM   2577  CD2 LEU A 329     -16.859   1.810  18.078  1.00 86.19           C  
ATOM   2578  N   ARG A 330     -20.984  -0.760  19.531  1.00 88.00           N  
ATOM   2579  CA  ARG A 330     -22.391  -1.068  19.719  1.00 88.00           C  
ATOM   2580  C   ARG A 330     -23.219   0.205  19.906  1.00 88.00           C  
ATOM   2581  CB  ARG A 330     -22.594  -2.004  20.906  1.00 88.00           C  
ATOM   2582  O   ARG A 330     -22.859   1.062  20.719  1.00 88.00           O  
ATOM   2583  CG  ARG A 330     -22.094  -3.420  20.672  1.00 88.00           C  
ATOM   2584  CD  ARG A 330     -22.578  -4.379  21.750  1.00 88.00           C  
ATOM   2585  NE  ARG A 330     -22.172  -5.754  21.469  1.00 88.00           N  
ATOM   2586  NH1 ARG A 330     -23.750  -6.715  22.859  1.00 88.00           N  
ATOM   2587  NH2 ARG A 330     -22.297  -8.039  21.672  1.00 88.00           N  
ATOM   2588  CZ  ARG A 330     -22.734  -6.832  22.000  1.00 88.00           C  
ATOM   2589  N   MET A 331     -24.219   0.264  19.188  1.00 83.25           N  
ATOM   2590  CA  MET A 331     -25.141   1.393  19.312  1.00 83.25           C  
ATOM   2591  C   MET A 331     -26.484   0.944  19.859  1.00 83.25           C  
ATOM   2592  CB  MET A 331     -25.344   2.064  17.938  1.00 83.25           C  
ATOM   2593  O   MET A 331     -27.047  -0.050  19.406  1.00 83.25           O  
ATOM   2594  CG  MET A 331     -26.203   3.314  18.000  1.00 83.25           C  
ATOM   2595  SD  MET A 331     -26.438   4.078  16.344  1.00 83.25           S  
ATOM   2596  CE  MET A 331     -24.844   4.902  16.141  1.00 83.25           C  
ATOM   2597  N   ALA A 332     -26.859   1.672  20.859  1.00 80.00           N  
ATOM   2598  CA  ALA A 332     -28.141   1.343  21.500  1.00 80.00           C  
ATOM   2599  C   ALA A 332     -29.312   1.708  20.594  1.00 80.00           C  
ATOM   2600  CB  ALA A 332     -28.266   2.057  22.844  1.00 80.00           C  
ATOM   2601  O   ALA A 332     -29.391   2.834  20.109  1.00 80.00           O  
ATOM   2602  N   THR A 333     -30.156   0.757  20.219  1.00 71.44           N  
ATOM   2603  CA  THR A 333     -31.375   0.992  19.453  1.00 71.44           C  
ATOM   2604  C   THR A 333     -32.625   0.771  20.312  1.00 71.44           C  
ATOM   2605  CB  THR A 333     -31.438   0.076  18.219  1.00 71.44           C  
ATOM   2606  O   THR A 333     -33.750   1.056  19.891  1.00 71.44           O  
ATOM   2607  CG2 THR A 333     -30.297   0.382  17.250  1.00 71.44           C  
ATOM   2608  OG1 THR A 333     -31.344  -1.291  18.641  1.00 71.44           O  
ATOM   2609  N   GLY A 334     -32.312   0.350  21.469  1.00 67.44           N  
ATOM   2610  CA  GLY A 334     -33.344   0.072  22.453  1.00 67.44           C  
ATOM   2611  C   GLY A 334     -33.188   0.853  23.734  1.00 67.44           C  
ATOM   2612  O   GLY A 334     -32.344   1.750  23.828  1.00 67.44           O  
ATOM   2613  N   LEU A 335     -34.062   0.673  24.734  1.00 68.50           N  
ATOM   2614  CA  LEU A 335     -34.062   1.408  25.984  1.00 68.50           C  
ATOM   2615  C   LEU A 335     -33.125   0.763  27.000  1.00 68.50           C  
ATOM   2616  CB  LEU A 335     -35.469   1.476  26.562  1.00 68.50           C  
ATOM   2617  O   LEU A 335     -32.656  -0.368  26.812  1.00 68.50           O  
ATOM   2618  CG  LEU A 335     -36.562   2.055  25.641  1.00 68.50           C  
ATOM   2619  CD1 LEU A 335     -37.938   1.759  26.203  1.00 68.50           C  
ATOM   2620  CD2 LEU A 335     -36.344   3.557  25.469  1.00 68.50           C  
ATOM   2621  N   ARG A 336     -32.844   1.487  27.953  1.00 68.56           N  
ATOM   2622  CA  ARG A 336     -32.062   0.936  29.078  1.00 68.56           C  
ATOM   2623  C   ARG A 336     -32.812  -0.253  29.688  1.00 68.56           C  
ATOM   2624  CB  ARG A 336     -31.828   2.010  30.141  1.00 68.56           C  
ATOM   2625  O   ARG A 336     -34.031  -0.221  29.859  1.00 68.56           O  
ATOM   2626  CG  ARG A 336     -30.703   1.674  31.094  1.00 68.56           C  
ATOM   2627  CD  ARG A 336     -30.312   2.873  31.953  1.00 68.56           C  
ATOM   2628  NE  ARG A 336     -29.234   2.547  32.875  1.00 68.56           N  
ATOM   2629  NH1 ARG A 336     -28.703   4.742  33.375  1.00 68.56           N  
ATOM   2630  NH2 ARG A 336     -27.531   3.037  34.344  1.00 68.56           N  
ATOM   2631  CZ  ARG A 336     -28.500   3.443  33.531  1.00 68.56           C  
ATOM   2632  N   ASN A 337     -32.094  -1.380  29.828  1.00 66.94           N  
ATOM   2633  CA  ASN A 337     -32.688  -2.623  30.328  1.00 66.94           C  
ATOM   2634  C   ASN A 337     -32.344  -2.838  31.797  1.00 66.94           C  
ATOM   2635  CB  ASN A 337     -32.188  -3.812  29.500  1.00 66.94           C  
ATOM   2636  O   ASN A 337     -31.219  -2.574  32.219  1.00 66.94           O  
ATOM   2637  CG  ASN A 337     -32.969  -5.082  29.797  1.00 66.94           C  
ATOM   2638  ND2 ASN A 337     -32.344  -6.227  29.531  1.00 66.94           N  
ATOM   2639  OD1 ASN A 337     -34.125  -5.035  30.266  1.00 66.94           O  
ATOM   2640  N   ILE A 338     -33.219  -3.045  32.531  1.00 57.34           N  
ATOM   2641  CA  ILE A 338     -33.031  -3.535  33.906  1.00 57.34           C  
ATOM   2642  C   ILE A 338     -33.188  -5.055  33.938  1.00 57.34           C  
ATOM   2643  CB  ILE A 338     -34.031  -2.875  34.906  1.00 57.34           C  
ATOM   2644  O   ILE A 338     -34.250  -5.578  33.594  1.00 57.34           O  
ATOM   2645  CG1 ILE A 338     -33.875  -1.349  34.844  1.00 57.34           C  
ATOM   2646  CG2 ILE A 338     -33.812  -3.410  36.312  1.00 57.34           C  
ATOM   2647  CD1 ILE A 338     -35.031  -0.601  35.531  1.00 57.34           C  
ATOM   2648  N   PRO A 339     -32.031  -5.758  33.938  1.00 48.41           N  
ATOM   2649  CA  PRO A 339     -32.125  -7.219  33.875  1.00 48.41           C  
ATOM   2650  C   PRO A 339     -33.250  -7.773  34.750  1.00 48.41           C  
ATOM   2651  CB  PRO A 339     -30.750  -7.668  34.406  1.00 48.41           C  
ATOM   2652  O   PRO A 339     -33.531  -7.215  35.812  1.00 48.41           O  
ATOM   2653  CG  PRO A 339     -30.031  -6.398  34.719  1.00 48.41           C  
ATOM   2654  CD  PRO A 339     -30.953  -5.246  34.500  1.00 48.41           C  
ATOM   2655  N   SER A 340     -34.312  -8.414  34.219  1.00 41.72           N  
ATOM   2656  CA  SER A 340     -35.219  -9.219  35.031  1.00 41.72           C  
ATOM   2657  C   SER A 340     -34.469 -10.008  36.094  1.00 41.72           C  
ATOM   2658  CB  SER A 340     -36.031 -10.172  34.125  1.00 41.72           C  
ATOM   2659  O   SER A 340     -33.406 -10.570  35.812  1.00 41.72           O  
ATOM   2660  OG  SER A 340     -35.188 -11.227  33.656  1.00 41.72           O  
ATOM   2661  N   ILE A 341     -33.656  -9.320  36.969  1.00 39.66           N  
ATOM   2662  CA  ILE A 341     -32.938 -10.039  38.031  1.00 39.66           C  
ATOM   2663  C   ILE A 341     -33.156 -11.539  37.844  1.00 39.66           C  
ATOM   2664  CB  ILE A 341     -33.438  -9.586  39.438  1.00 39.66           C  
ATOM   2665  O   ILE A 341     -34.281 -12.016  37.656  1.00 39.66           O  
ATOM   2666  CG1 ILE A 341     -33.312  -8.070  39.562  1.00 39.66           C  
ATOM   2667  CG2 ILE A 341     -32.625 -10.297  40.531  1.00 39.66           C  
ATOM   2668  CD1 ILE A 341     -34.031  -7.508  40.781  1.00 39.66           C  
ATOM   2669  N   GLN A 342     -32.188 -12.312  37.219  1.00 34.56           N  
ATOM   2670  CA  GLN A 342     -31.578 -13.625  37.406  1.00 34.56           C  
ATOM   2671  C   GLN A 342     -32.125 -14.328  38.625  1.00 34.56           C  
ATOM   2672  CB  GLN A 342     -30.062 -13.492  37.500  1.00 34.56           C  
ATOM   2673  O   GLN A 342     -32.281 -13.719  39.688  1.00 34.56           O  
ATOM   2674  CG  GLN A 342     -29.312 -13.945  36.250  1.00 34.56           C  
ATOM   2675  CD  GLN A 342     -27.812 -13.844  36.406  1.00 34.56           C  
ATOM   2676  NE2 GLN A 342     -27.094 -13.906  35.281  1.00 34.56           N  
ATOM   2677  OE1 GLN A 342     -27.281 -13.719  37.531  1.00 34.56           O  
ATOM   2678  N   SER A 343     -33.250 -15.047  38.594  1.00 36.38           N  
ATOM   2679  CA  SER A 343     -33.562 -15.977  39.688  1.00 36.38           C  
ATOM   2680  C   SER A 343     -32.469 -15.953  40.750  1.00 36.38           C  
ATOM   2681  CB  SER A 343     -33.719 -17.391  39.125  1.00 36.38           C  
ATOM   2682  O   SER A 343     -31.281 -15.969  40.438  1.00 36.38           O  
ATOM   2683  OG  SER A 343     -32.469 -17.922  38.750  1.00 36.38           O  
ATOM   2684  N   ARG A 344     -32.375 -14.938  41.719  1.00 35.69           N  
ATOM   2685  CA  ARG A 344     -31.453 -14.984  42.875  1.00 35.69           C  
ATOM   2686  C   ARG A 344     -31.391 -16.391  43.469  1.00 35.69           C  
ATOM   2687  CB  ARG A 344     -31.891 -13.977  43.938  1.00 35.69           C  
ATOM   2688  O   ARG A 344     -30.641 -16.625  44.406  1.00 35.69           O  
ATOM   2689  CG  ARG A 344     -31.672 -12.523  43.562  1.00 35.69           C  
ATOM   2690  CD  ARG A 344     -31.719 -11.602  44.750  1.00 35.69           C  
ATOM   2691  NE  ARG A 344     -31.172 -10.289  44.469  1.00 35.69           N  
ATOM   2692  NH1 ARG A 344     -31.984  -9.273  46.375  1.00 35.69           N  
ATOM   2693  NH2 ARG A 344     -30.766  -8.062  44.844  1.00 35.69           N  
ATOM   2694  CZ  ARG A 344     -31.312  -9.211  45.219  1.00 35.69           C  
ATOM   2695  N   GLY A 345     -31.922 -17.422  42.406  1.00 41.59           N  
ATOM   2696  CA  GLY A 345     -31.719 -18.766  42.906  1.00 41.59           C  
ATOM   2697  C   GLY A 345     -32.062 -18.891  44.375  1.00 41.59           C  
ATOM   2698  O   GLY A 345     -32.656 -17.969  44.969  1.00 41.59           O  
ATOM   2699  N   LEU A 346     -32.188 -19.875  45.031  1.00 42.78           N  
ATOM   2700  CA  LEU A 346     -32.500 -20.359  46.344  1.00 42.78           C  
ATOM   2701  C   LEU A 346     -32.031 -19.391  47.438  1.00 42.78           C  
ATOM   2702  CB  LEU A 346     -31.875 -21.734  46.594  1.00 42.78           C  
ATOM   2703  O   LEU A 346     -32.750 -19.141  48.406  1.00 42.78           O  
ATOM   2704  CG  LEU A 346     -32.188 -22.422  47.906  1.00 42.78           C  
ATOM   2705  CD1 LEU A 346     -33.656 -22.875  47.938  1.00 42.78           C  
ATOM   2706  CD2 LEU A 346     -31.266 -23.609  48.156  1.00 42.78           C  
ATOM   2707  N   PHE A 347     -30.984 -18.531  47.156  1.00 37.06           N  
ATOM   2708  CA  PHE A 347     -30.406 -17.672  48.188  1.00 37.06           C  
ATOM   2709  C   PHE A 347     -30.984 -16.266  48.094  1.00 37.06           C  
ATOM   2710  CB  PHE A 347     -28.875 -17.609  48.031  1.00 37.06           C  
ATOM   2711  O   PHE A 347     -31.172 -15.602  49.125  1.00 37.06           O  
ATOM   2712  CG  PHE A 347     -28.172 -18.844  48.562  1.00 37.06           C  
ATOM   2713  CD1 PHE A 347     -28.016 -19.031  49.906  1.00 37.06           C  
ATOM   2714  CD2 PHE A 347     -27.672 -19.781  47.656  1.00 37.06           C  
ATOM   2715  CE1 PHE A 347     -27.359 -20.172  50.406  1.00 37.06           C  
ATOM   2716  CE2 PHE A 347     -27.031 -20.922  48.156  1.00 37.06           C  
ATOM   2717  CZ  PHE A 347     -26.859 -21.109  49.500  1.00 37.06           C  
ATOM   2718  N   GLY A 348     -31.594 -15.859  46.969  1.00 42.34           N  
ATOM   2719  CA  GLY A 348     -32.406 -14.688  46.719  1.00 42.34           C  
ATOM   2720  C   GLY A 348     -33.844 -14.852  47.125  1.00 42.34           C  
ATOM   2721  O   GLY A 348     -34.469 -13.898  47.625  1.00 42.34           O  
ATOM   2722  N   GLY A 349     -34.438 -16.094  47.188  1.00 39.50           N  
ATOM   2723  CA  GLY A 349     -35.719 -16.531  47.750  1.00 39.50           C  
ATOM   2724  C   GLY A 349     -35.688 -16.578  49.281  1.00 39.50           C  
ATOM   2725  O   GLY A 349     -36.656 -16.172  49.938  1.00 39.50           O  
ATOM   2726  N   ILE A 350     -34.531 -16.734  49.781  1.00 42.22           N  
ATOM   2727  CA  ILE A 350     -34.312 -16.859  51.219  1.00 42.22           C  
ATOM   2728  C   ILE A 350     -34.094 -15.469  51.844  1.00 42.22           C  
ATOM   2729  CB  ILE A 350     -33.125 -17.781  51.562  1.00 42.22           C  
ATOM   2730  O   ILE A 350     -34.656 -15.141  52.875  1.00 42.22           O  
ATOM   2731  CG1 ILE A 350     -33.406 -19.219  51.125  1.00 42.22           C  
ATOM   2732  CG2 ILE A 350     -32.781 -17.719  53.062  1.00 42.22           C  
ATOM   2733  CD1 ILE A 350     -32.219 -20.156  51.281  1.00 42.22           C  
ATOM   2734  N   ALA A 351     -33.469 -14.602  51.125  1.00 40.06           N  
ATOM   2735  CA  ALA A 351     -33.250 -13.219  51.531  1.00 40.06           C  
ATOM   2736  C   ALA A 351     -34.500 -12.375  51.312  1.00 40.06           C  
ATOM   2737  CB  ALA A 351     -32.062 -12.617  50.781  1.00 40.06           C  
ATOM   2738  O   ALA A 351     -34.844 -11.516  52.125  1.00 40.06           O  
ATOM   2739  N   GLY A 352     -35.281 -12.633  50.406  1.00 41.41           N  
ATOM   2740  CA  GLY A 352     -36.562 -12.078  50.031  1.00 41.41           C  
ATOM   2741  C   GLY A 352     -37.688 -12.570  50.938  1.00 41.41           C  
ATOM   2742  O   GLY A 352     -38.625 -11.812  51.250  1.00 41.41           O  
ATOM   2743  N   PHE A 353     -37.562 -13.719  51.438  1.00 39.03           N  
ATOM   2744  CA  PHE A 353     -38.469 -14.289  52.438  1.00 39.03           C  
ATOM   2745  C   PHE A 353     -38.219 -13.680  53.812  1.00 39.03           C  
ATOM   2746  CB  PHE A 353     -38.281 -15.812  52.500  1.00 39.03           C  
ATOM   2747  O   PHE A 353     -39.156 -13.398  54.562  1.00 39.03           O  
ATOM   2748  CG  PHE A 353     -39.281 -16.500  53.406  1.00 39.03           C  
ATOM   2749  CD1 PHE A 353     -38.906 -16.922  54.688  1.00 39.03           C  
ATOM   2750  CD2 PHE A 353     -40.594 -16.703  53.000  1.00 39.03           C  
ATOM   2751  CE1 PHE A 353     -39.812 -17.562  55.531  1.00 39.03           C  
ATOM   2752  CE2 PHE A 353     -41.500 -17.328  53.844  1.00 39.03           C  
ATOM   2753  CZ  PHE A 353     -41.125 -17.750  55.094  1.00 39.03           C  
ATOM   2754  N   ILE A 354     -37.000 -13.188  54.062  1.00 39.72           N  
ATOM   2755  CA  ILE A 354     -36.562 -12.625  55.312  1.00 39.72           C  
ATOM   2756  C   ILE A 354     -36.906 -11.133  55.375  1.00 39.72           C  
ATOM   2757  CB  ILE A 354     -35.062 -12.828  55.531  1.00 39.72           C  
ATOM   2758  O   ILE A 354     -37.312 -10.617  56.406  1.00 39.72           O  
ATOM   2759  CG1 ILE A 354     -34.719 -14.328  55.625  1.00 39.72           C  
ATOM   2760  CG2 ILE A 354     -34.562 -12.094  56.812  1.00 39.72           C  
ATOM   2761  CD1 ILE A 354     -33.250 -14.625  55.750  1.00 39.72           C  
ATOM   2762  N   GLU A 355     -37.062 -10.500  54.250  1.00 37.78           N  
ATOM   2763  CA  GLU A 355     -37.281  -9.055  54.125  1.00 37.78           C  
ATOM   2764  C   GLU A 355     -38.719  -8.734  53.781  1.00 37.78           C  
ATOM   2765  CB  GLU A 355     -36.312  -8.461  53.094  1.00 37.78           C  
ATOM   2766  O   GLU A 355     -39.250  -7.715  54.188  1.00 37.78           O  
ATOM   2767  CG  GLU A 355     -34.906  -8.188  53.625  1.00 37.78           C  
ATOM   2768  CD  GLU A 355     -33.969  -7.688  52.562  1.00 37.78           C  
ATOM   2769  OE1 GLU A 355     -32.750  -7.520  52.875  1.00 37.78           O  
ATOM   2770  OE2 GLU A 355     -34.406  -7.461  51.438  1.00 37.78           O  
ATOM   2771  N   GLY A 356     -39.562  -9.781  53.469  1.00 38.38           N  
ATOM   2772  CA  GLY A 356     -40.906  -9.383  53.031  1.00 38.38           C  
ATOM   2773  C   GLY A 356     -41.844 -10.555  52.906  1.00 38.38           C  
ATOM   2774  O   GLY A 356     -42.938 -10.406  52.344  1.00 38.38           O  
ATOM   2775  N   GLY A 357     -41.500 -11.820  53.688  1.00 42.09           N  
ATOM   2776  CA  GLY A 357     -42.344 -13.000  53.719  1.00 42.09           C  
ATOM   2777  C   GLY A 357     -42.531 -13.641  52.375  1.00 42.09           C  
ATOM   2778  O   GLY A 357     -41.625 -13.570  51.531  1.00 42.09           O  
ATOM   2779  N   TRP A 358     -43.562 -14.445  52.094  1.00 43.38           N  
ATOM   2780  CA  TRP A 358     -43.875 -15.266  50.906  1.00 43.38           C  
ATOM   2781  C   TRP A 358     -43.812 -14.422  49.625  1.00 43.38           C  
ATOM   2782  CB  TRP A 358     -45.250 -15.922  51.031  1.00 43.38           C  
ATOM   2783  O   TRP A 358     -43.312 -14.891  48.594  1.00 43.38           O  
ATOM   2784  CG  TRP A 358     -45.250 -17.391  50.781  1.00 43.38           C  
ATOM   2785  CD1 TRP A 358     -46.031 -18.328  51.375  1.00 43.38           C  
ATOM   2786  CD2 TRP A 358     -44.375 -18.109  49.875  1.00 43.38           C  
ATOM   2787  CE2 TRP A 358     -44.719 -19.469  49.969  1.00 43.38           C  
ATOM   2788  CE3 TRP A 358     -43.375 -17.719  49.000  1.00 43.38           C  
ATOM   2789  NE1 TRP A 358     -45.750 -19.594  50.875  1.00 43.38           N  
ATOM   2790  CH2 TRP A 358     -43.094 -20.047  48.344  1.00 43.38           C  
ATOM   2791  CZ2 TRP A 358     -44.094 -20.453  49.219  1.00 43.38           C  
ATOM   2792  CZ3 TRP A 358     -42.719 -18.688  48.250  1.00 43.38           C  
ATOM   2793  N   THR A 359     -44.062 -13.172  49.750  1.00 41.06           N  
ATOM   2794  CA  THR A 359     -43.938 -12.164  48.688  1.00 41.06           C  
ATOM   2795  C   THR A 359     -42.500 -11.727  48.531  1.00 41.06           C  
ATOM   2796  CB  THR A 359     -44.812 -10.938  49.000  1.00 41.06           C  
ATOM   2797  O   THR A 359     -42.031 -11.477  47.406  1.00 41.06           O  
ATOM   2798  CG2 THR A 359     -46.281 -11.242  48.719  1.00 41.06           C  
ATOM   2799  OG1 THR A 359     -44.656 -10.570  50.375  1.00 41.06           O  
ATOM   2800  N   GLY A 360     -41.719 -11.750  49.531  1.00 43.16           N  
ATOM   2801  CA  GLY A 360     -40.281 -11.500  49.594  1.00 43.16           C  
ATOM   2802  C   GLY A 360     -39.469 -12.664  49.094  1.00 43.16           C  
ATOM   2803  O   GLY A 360     -38.406 -12.469  48.500  1.00 43.16           O  
ATOM   2804  N   MET A 361     -40.031 -13.922  49.219  1.00 47.88           N  
ATOM   2805  CA  MET A 361     -39.438 -15.172  48.719  1.00 47.88           C  
ATOM   2806  C   MET A 361     -39.625 -15.312  47.219  1.00 47.88           C  
ATOM   2807  CB  MET A 361     -40.062 -16.375  49.438  1.00 47.88           C  
ATOM   2808  O   MET A 361     -38.688 -15.703  46.500  1.00 47.88           O  
ATOM   2809  CG  MET A 361     -39.500 -17.703  49.031  1.00 47.88           C  
ATOM   2810  SD  MET A 361     -40.406 -19.125  49.719  1.00 47.88           S  
ATOM   2811  CE  MET A 361     -41.875 -19.141  48.656  1.00 47.88           C  
ATOM   2812  N   ILE A 362     -40.656 -14.906  46.750  1.00 43.12           N  
ATOM   2813  CA  ILE A 362     -41.000 -14.914  45.312  1.00 43.12           C  
ATOM   2814  C   ILE A 362     -40.312 -13.742  44.625  1.00 43.12           C  
ATOM   2815  CB  ILE A 362     -42.531 -14.844  45.125  1.00 43.12           C  
ATOM   2816  O   ILE A 362     -39.781 -13.891  43.531  1.00 43.12           O  
ATOM   2817  CG1 ILE A 362     -43.188 -16.125  45.625  1.00 43.12           C  
ATOM   2818  CG2 ILE A 362     -42.875 -14.609  43.656  1.00 43.12           C  
ATOM   2819  CD1 ILE A 362     -43.781 -17.016  44.531  1.00 43.12           C  
ATOM   2820  N   ASP A 363     -40.156 -12.664  45.375  1.00 45.44           N  
ATOM   2821  CA  ASP A 363     -39.469 -11.438  44.969  1.00 45.44           C  
ATOM   2822  C   ASP A 363     -37.938 -11.648  44.906  1.00 45.44           C  
ATOM   2823  CB  ASP A 363     -39.812 -10.289  45.906  1.00 45.44           C  
ATOM   2824  O   ASP A 363     -37.281 -11.125  44.031  1.00 45.44           O  
ATOM   2825  CG  ASP A 363     -41.250  -9.805  45.750  1.00 45.44           C  
ATOM   2826  OD1 ASP A 363     -41.906 -10.156  44.750  1.00 45.44           O  
ATOM   2827  OD2 ASP A 363     -41.719  -9.078  46.656  1.00 45.44           O  
ATOM   2828  N   GLY A 364     -37.562 -12.445  45.844  1.00 37.16           N  
ATOM   2829  CA  GLY A 364     -36.156 -12.859  46.000  1.00 37.16           C  
ATOM   2830  C   GLY A 364     -35.781 -14.000  45.094  1.00 37.16           C  
ATOM   2831  O   GLY A 364     -34.625 -14.047  44.625  1.00 37.16           O  
ATOM   2832  N   TRP A 365     -36.781 -14.828  44.656  1.00 37.62           N  
ATOM   2833  CA  TRP A 365     -36.594 -15.984  43.781  1.00 37.62           C  
ATOM   2834  C   TRP A 365     -36.781 -15.586  42.312  1.00 37.62           C  
ATOM   2835  CB  TRP A 365     -37.625 -17.078  44.125  1.00 37.62           C  
ATOM   2836  O   TRP A 365     -35.969 -15.992  41.469  1.00 37.62           O  
ATOM   2837  CG  TRP A 365     -37.281 -18.422  43.562  1.00 37.62           C  
ATOM   2838  CD1 TRP A 365     -37.562 -18.891  42.312  1.00 37.62           C  
ATOM   2839  CD2 TRP A 365     -36.594 -19.484  44.250  1.00 37.62           C  
ATOM   2840  CE2 TRP A 365     -36.500 -20.562  43.344  1.00 37.62           C  
ATOM   2841  CE3 TRP A 365     -36.062 -19.641  45.531  1.00 37.62           C  
ATOM   2842  NE1 TRP A 365     -37.094 -20.172  42.156  1.00 37.62           N  
ATOM   2843  CH2 TRP A 365     -35.375 -21.891  44.938  1.00 37.62           C  
ATOM   2844  CZ2 TRP A 365     -35.875 -21.766  43.688  1.00 37.62           C  
ATOM   2845  CZ3 TRP A 365     -35.438 -20.844  45.875  1.00 37.62           C  
ATOM   2846  N   TYR A 366     -37.406 -14.484  42.062  1.00 36.88           N  
ATOM   2847  CA  TYR A 366     -37.781 -14.086  40.688  1.00 36.88           C  
ATOM   2848  C   TYR A 366     -37.438 -12.625  40.438  1.00 36.88           C  
ATOM   2849  CB  TYR A 366     -39.281 -14.312  40.469  1.00 36.88           C  
ATOM   2850  O   TYR A 366     -37.500 -12.156  39.312  1.00 36.88           O  
ATOM   2851  CG  TYR A 366     -39.656 -15.773  40.375  1.00 36.88           C  
ATOM   2852  CD1 TYR A 366     -39.344 -16.531  39.250  1.00 36.88           C  
ATOM   2853  CD2 TYR A 366     -40.344 -16.391  41.438  1.00 36.88           C  
ATOM   2854  CE1 TYR A 366     -39.688 -17.875  39.188  1.00 36.88           C  
ATOM   2855  CE2 TYR A 366     -40.719 -17.734  41.344  1.00 36.88           C  
ATOM   2856  OH  TYR A 366     -40.719 -19.797  40.156  1.00 36.88           O  
ATOM   2857  CZ  TYR A 366     -40.375 -18.469  40.219  1.00 36.88           C  
ATOM   2858  N   GLY A 367     -36.719 -11.867  41.500  1.00 33.75           N  
ATOM   2859  CA  GLY A 367     -36.188 -10.531  41.344  1.00 33.75           C  
ATOM   2860  C   GLY A 367     -37.156  -9.547  40.750  1.00 33.75           C  
ATOM   2861  O   GLY A 367     -36.781  -8.453  40.312  1.00 33.75           O  
ATOM   2862  N   TYR A 368     -38.531  -9.414  41.094  1.00 31.58           N  
ATOM   2863  CA  TYR A 368     -39.625  -8.461  41.000  1.00 31.58           C  
ATOM   2864  C   TYR A 368     -40.656  -8.898  39.969  1.00 31.58           C  
ATOM   2865  CB  TYR A 368     -39.094  -7.066  40.656  1.00 31.58           C  
ATOM   2866  O   TYR A 368     -40.281  -9.289  38.844  1.00 31.58           O  
ATOM   2867  CG  TYR A 368     -38.500  -6.332  41.844  1.00 31.58           C  
ATOM   2868  CD1 TYR A 368     -39.281  -5.660  42.750  1.00 31.58           C  
ATOM   2869  CD2 TYR A 368     -37.094  -6.312  42.031  1.00 31.58           C  
ATOM   2870  CE1 TYR A 368     -38.719  -4.984  43.812  1.00 31.58           C  
ATOM   2871  CE2 TYR A 368     -36.531  -5.641  43.094  1.00 31.58           C  
ATOM   2872  OH  TYR A 368     -36.812  -4.309  45.062  1.00 31.58           O  
ATOM   2873  CZ  TYR A 368     -37.375  -4.980  44.000  1.00 31.58           C  
ATOM   2874  N   HIS A 369     -42.125  -9.164  40.375  1.00 29.66           N  
ATOM   2875  CA  HIS A 369     -43.312  -9.469  39.594  1.00 29.66           C  
ATOM   2876  C   HIS A 369     -44.125  -8.203  39.312  1.00 29.66           C  
ATOM   2877  CB  HIS A 369     -44.188 -10.469  40.375  1.00 29.66           C  
ATOM   2878  O   HIS A 369     -44.312  -7.371  40.188  1.00 29.66           O  
ATOM   2879  CG  HIS A 369     -44.375 -11.773  39.656  1.00 29.66           C  
ATOM   2880  CD2 HIS A 369     -45.406 -12.625  39.594  1.00 29.66           C  
ATOM   2881  ND1 HIS A 369     -43.375 -12.344  38.906  1.00 29.66           N  
ATOM   2882  CE1 HIS A 369     -43.812 -13.492  38.406  1.00 29.66           C  
ATOM   2883  NE2 HIS A 369     -45.031 -13.688  38.812  1.00 29.66           N  
ATOM   2884  N   HIS A 370     -44.469  -7.711  38.031  1.00 30.95           N  
ATOM   2885  CA  HIS A 370     -45.875  -7.352  37.969  1.00 30.95           C  
ATOM   2886  C   HIS A 370     -46.625  -8.211  36.938  1.00 30.95           C  
ATOM   2887  CB  HIS A 370     -46.031  -5.871  37.594  1.00 30.95           C  
ATOM   2888  O   HIS A 370     -46.094  -8.508  35.875  1.00 30.95           O  
ATOM   2889  CG  HIS A 370     -45.500  -5.512  36.281  1.00 30.95           C  
ATOM   2890  CD2 HIS A 370     -46.125  -5.145  35.125  1.00 30.95           C  
ATOM   2891  ND1 HIS A 370     -44.156  -5.508  36.000  1.00 30.95           N  
ATOM   2892  CE1 HIS A 370     -43.969  -5.152  34.719  1.00 30.95           C  
ATOM   2893  NE2 HIS A 370     -45.125  -4.926  34.188  1.00 30.95           N  
ATOM   2894  N   GLN A 371     -47.562  -9.219  37.344  1.00 27.06           N  
ATOM   2895  CA  GLN A 371     -48.781  -9.820  36.844  1.00 27.06           C  
ATOM   2896  C   GLN A 371     -49.781  -8.750  36.406  1.00 27.06           C  
ATOM   2897  CB  GLN A 371     -49.438 -10.727  37.906  1.00 27.06           C  
ATOM   2898  O   GLN A 371     -50.125  -7.848  37.188  1.00 27.06           O  
ATOM   2899  CG  GLN A 371     -48.938 -12.164  37.875  1.00 27.06           C  
ATOM   2900  CD  GLN A 371     -49.625 -13.047  38.875  1.00 27.06           C  
ATOM   2901  NE2 GLN A 371     -49.344 -14.352  38.812  1.00 27.06           N  
ATOM   2902  OE1 GLN A 371     -50.375 -12.570  39.719  1.00 27.06           O  
ATOM   2903  N   ASN A 372     -49.906  -8.422  35.156  1.00 27.91           N  
ATOM   2904  CA  ASN A 372     -51.031  -8.617  34.281  1.00 27.91           C  
ATOM   2905  C   ASN A 372     -50.656  -8.367  32.812  1.00 27.91           C  
ATOM   2906  CB  ASN A 372     -52.188  -7.699  34.688  1.00 27.91           C  
ATOM   2907  O   ASN A 372     -50.000  -7.383  32.500  1.00 27.91           O  
ATOM   2908  CG  ASN A 372     -52.688  -7.969  36.094  1.00 27.91           C  
ATOM   2909  ND2 ASN A 372     -53.344  -6.984  36.688  1.00 27.91           N  
ATOM   2910  OD1 ASN A 372     -52.438  -9.047  36.656  1.00 27.91           O  
ATOM   2911  N   GLU A 373     -50.125  -9.336  32.125  1.00 27.23           N  
ATOM   2912  CA  GLU A 373     -50.500  -9.648  30.750  1.00 27.23           C  
ATOM   2913  C   GLU A 373     -51.094  -8.422  30.047  1.00 27.23           C  
ATOM   2914  CB  GLU A 373     -51.500 -10.805  30.703  1.00 27.23           C  
ATOM   2915  O   GLU A 373     -52.031  -7.809  30.547  1.00 27.23           O  
ATOM   2916  CG  GLU A 373     -50.875 -12.180  30.859  1.00 27.23           C  
ATOM   2917  CD  GLU A 373     -51.844 -13.320  30.656  1.00 27.23           C  
ATOM   2918  OE1 GLU A 373     -51.438 -14.500  30.734  1.00 27.23           O  
ATOM   2919  OE2 GLU A 373     -53.062 -13.039  30.422  1.00 27.23           O  
ATOM   2920  N   GLN A 374     -50.219  -7.531  29.500  1.00 24.81           N  
ATOM   2921  CA  GLN A 374     -50.375  -6.992  28.156  1.00 24.81           C  
ATOM   2922  C   GLN A 374     -49.719  -5.617  28.031  1.00 24.81           C  
ATOM   2923  CB  GLN A 374     -51.875  -6.906  27.797  1.00 24.81           C  
ATOM   2924  O   GLN A 374     -50.188  -4.648  28.641  1.00 24.81           O  
ATOM   2925  CG  GLN A 374     -52.531  -8.258  27.547  1.00 24.81           C  
ATOM   2926  CD  GLN A 374     -53.938  -8.141  27.062  1.00 24.81           C  
ATOM   2927  NE2 GLN A 374     -54.500  -9.250  26.594  1.00 24.81           N  
ATOM   2928  OE1 GLN A 374     -54.562  -7.066  27.109  1.00 24.81           O  
ATOM   2929  N   GLY A 375     -48.406  -5.617  27.875  1.00 29.30           N  
ATOM   2930  CA  GLY A 375     -47.875  -4.379  27.344  1.00 29.30           C  
ATOM   2931  C   GLY A 375     -46.938  -4.602  26.156  1.00 29.30           C  
ATOM   2932  O   GLY A 375     -46.062  -5.461  26.203  1.00 29.30           O  
ATOM   2933  N   SER A 376     -47.406  -4.926  24.969  1.00 24.64           N  
ATOM   2934  CA  SER A 376     -46.719  -4.934  23.703  1.00 24.64           C  
ATOM   2935  C   SER A 376     -45.844  -3.688  23.547  1.00 24.64           C  
ATOM   2936  CB  SER A 376     -47.688  -5.031  22.531  1.00 24.64           C  
ATOM   2937  O   SER A 376     -46.344  -2.564  23.641  1.00 24.64           O  
ATOM   2938  OG  SER A 376     -48.438  -3.840  22.422  1.00 24.64           O  
ATOM   2939  N   GLY A 377     -44.719  -3.576  24.219  1.00 31.05           N  
ATOM   2940  CA  GLY A 377     -43.656  -2.623  23.984  1.00 31.05           C  
ATOM   2941  C   GLY A 377     -43.156  -2.643  22.562  1.00 31.05           C  
ATOM   2942  O   GLY A 377     -42.938  -3.713  21.984  1.00 31.05           O  
ATOM   2943  N   TYR A 378     -43.844  -1.869  21.672  1.00 27.19           N  
ATOM   2944  CA  TYR A 378     -43.406  -1.731  20.281  1.00 27.19           C  
ATOM   2945  C   TYR A 378     -41.906  -1.389  20.203  1.00 27.19           C  
ATOM   2946  CB  TYR A 378     -44.219  -0.656  19.562  1.00 27.19           C  
ATOM   2947  O   TYR A 378     -41.469  -0.454  20.875  1.00 27.19           O  
ATOM   2948  CG  TYR A 378     -45.594  -1.108  19.172  1.00 27.19           C  
ATOM   2949  CD1 TYR A 378     -45.812  -1.792  17.984  1.00 27.19           C  
ATOM   2950  CD2 TYR A 378     -46.688  -0.854  20.000  1.00 27.19           C  
ATOM   2951  CE1 TYR A 378     -47.094  -2.209  17.609  1.00 27.19           C  
ATOM   2952  CE2 TYR A 378     -47.969  -1.267  19.641  1.00 27.19           C  
ATOM   2953  OH  TYR A 378     -49.438  -2.354  18.094  1.00 27.19           O  
ATOM   2954  CZ  TYR A 378     -48.156  -1.942  18.453  1.00 27.19           C  
ATOM   2955  N   ALA A 379     -40.969  -2.396  20.266  1.00 31.16           N  
ATOM   2956  CA  ALA A 379     -39.594  -2.281  19.766  1.00 31.16           C  
ATOM   2957  C   ALA A 379     -39.531  -1.219  18.672  1.00 31.16           C  
ATOM   2958  CB  ALA A 379     -39.125  -3.629  19.219  1.00 31.16           C  
ATOM   2959  O   ALA A 379     -40.469  -0.995  17.922  1.00 31.16           O  
ATOM   2960  N   ALA A 380     -38.906  -0.023  18.969  1.00 34.53           N  
ATOM   2961  CA  ALA A 380     -38.500   0.835  17.844  1.00 34.53           C  
ATOM   2962  C   ALA A 380     -38.500   0.058  16.531  1.00 34.53           C  
ATOM   2963  CB  ALA A 380     -37.156   1.453  18.094  1.00 34.53           C  
ATOM   2964  O   ALA A 380     -38.031  -1.082  16.484  1.00 34.53           O  
ATOM   2965  N   ASP A 381     -39.531   0.159  15.734  1.00 32.53           N  
ATOM   2966  CA  ASP A 381     -39.656  -0.400  14.391  1.00 32.53           C  
ATOM   2967  C   ASP A 381     -38.375  -0.256  13.594  1.00 32.53           C  
ATOM   2968  CB  ASP A 381     -40.812   0.278  13.656  1.00 32.53           C  
ATOM   2969  O   ASP A 381     -37.562   0.634  13.859  1.00 32.53           O  
ATOM   2970  CG  ASP A 381     -40.438   1.611  13.047  1.00 32.53           C  
ATOM   2971  OD1 ASP A 381     -40.125   2.564  13.797  1.00 32.53           O  
ATOM   2972  OD2 ASP A 381     -40.438   1.710  11.797  1.00 32.53           O  
ATOM   2973  N   GLN A 382     -37.812  -1.401  13.172  1.00 37.22           N  
ATOM   2974  CA  GLN A 382     -36.688  -1.577  12.273  1.00 37.22           C  
ATOM   2975  C   GLN A 382     -36.469  -0.330  11.422  1.00 37.22           C  
ATOM   2976  CB  GLN A 382     -36.875  -2.797  11.375  1.00 37.22           C  
ATOM   2977  O   GLN A 382     -35.312   0.076  11.195  1.00 37.22           O  
ATOM   2978  CG  GLN A 382     -35.625  -3.273  10.680  1.00 37.22           C  
ATOM   2979  CD  GLN A 382     -35.844  -4.523   9.844  1.00 37.22           C  
ATOM   2980  NE2 GLN A 382     -34.750  -5.094   9.328  1.00 37.22           N  
ATOM   2981  OE1 GLN A 382     -36.969  -4.973   9.672  1.00 37.22           O  
ATOM   2982  N   LYS A 383     -37.500   0.456  11.188  1.00 40.94           N  
ATOM   2983  CA  LYS A 383     -37.469   1.615  10.297  1.00 40.94           C  
ATOM   2984  C   LYS A 383     -37.000   2.857  11.031  1.00 40.94           C  
ATOM   2985  CB  LYS A 383     -38.875   1.874   9.703  1.00 40.94           C  
ATOM   2986  O   LYS A 383     -36.188   3.619  10.500  1.00 40.94           O  
ATOM   2987  CG  LYS A 383     -38.844   2.734   8.445  1.00 40.94           C  
ATOM   2988  CD  LYS A 383     -40.219   2.816   7.809  1.00 40.94           C  
ATOM   2989  CE  LYS A 383     -40.219   3.707   6.570  1.00 40.94           C  
ATOM   2990  NZ  LYS A 383     -41.562   3.787   5.938  1.00 40.94           N  
ATOM   2991  N   SER A 384     -37.344   3.078  12.312  1.00 39.50           N  
ATOM   2992  CA  SER A 384     -36.906   4.180  13.172  1.00 39.50           C  
ATOM   2993  C   SER A 384     -35.500   3.986  13.664  1.00 39.50           C  
ATOM   2994  CB  SER A 384     -37.875   4.316  14.367  1.00 39.50           C  
ATOM   2995  O   SER A 384     -34.719   4.949  13.758  1.00 39.50           O  
ATOM   2996  OG  SER A 384     -39.156   4.699  13.945  1.00 39.50           O  
ATOM   2997  N   THR A 385     -35.156   2.826  13.797  1.00 42.09           N  
ATOM   2998  CA  THR A 385     -33.812   2.377  14.102  1.00 42.09           C  
ATOM   2999  C   THR A 385     -32.906   2.518  12.883  1.00 42.09           C  
ATOM   3000  CB  THR A 385     -33.812   0.916  14.586  1.00 42.09           C  
ATOM   3001  O   THR A 385     -31.766   2.957  13.000  1.00 42.09           O  
ATOM   3002  CG2 THR A 385     -32.406   0.504  15.070  1.00 42.09           C  
ATOM   3003  OG1 THR A 385     -34.719   0.771  15.672  1.00 42.09           O  
ATOM   3004  N   GLN A 386     -33.375   2.270  11.828  1.00 37.16           N  
ATOM   3005  CA  GLN A 386     -32.656   2.432  10.562  1.00 37.16           C  
ATOM   3006  C   GLN A 386     -32.531   3.904  10.195  1.00 37.16           C  
ATOM   3007  CB  GLN A 386     -33.375   1.680   9.445  1.00 37.16           C  
ATOM   3008  O   GLN A 386     -31.500   4.320   9.648  1.00 37.16           O  
ATOM   3009  CG  GLN A 386     -32.531   1.467   8.195  1.00 37.16           C  
ATOM   3010  CD  GLN A 386     -31.281   0.662   8.469  1.00 37.16           C  
ATOM   3011  NE2 GLN A 386     -30.156   1.120   7.930  1.00 37.16           N  
ATOM   3012  OE1 GLN A 386     -31.328  -0.363   9.156  1.00 37.16           O  
ATOM   3013  N   ILE A 387     -33.438   4.719  10.625  1.00 46.84           N  
ATOM   3014  CA  ILE A 387     -33.438   6.160  10.406  1.00 46.84           C  
ATOM   3015  C   ILE A 387     -32.406   6.824  11.320  1.00 46.84           C  
ATOM   3016  CB  ILE A 387     -34.844   6.770  10.641  1.00 46.84           C  
ATOM   3017  O   ILE A 387     -31.703   7.734  10.906  1.00 46.84           O  
ATOM   3018  CG1 ILE A 387     -35.812   6.301   9.547  1.00 46.84           C  
ATOM   3019  CG2 ILE A 387     -34.781   8.297  10.688  1.00 46.84           C  
ATOM   3020  CD1 ILE A 387     -37.281   6.695   9.805  1.00 46.84           C  
ATOM   3021  N   ALA A 388     -32.406   6.340  12.531  1.00 41.69           N  
ATOM   3022  CA  ALA A 388     -31.391   6.773  13.500  1.00 41.69           C  
ATOM   3023  C   ALA A 388     -30.000   6.316  13.078  1.00 41.69           C  
ATOM   3024  CB  ALA A 388     -31.734   6.242  14.891  1.00 41.69           C  
ATOM   3025  O   ALA A 388     -29.031   7.070  13.188  1.00 41.69           O  
ATOM   3026  N   ILE A 389     -29.953   5.090  12.500  1.00 47.25           N  
ATOM   3027  CA  ILE A 389     -28.719   4.516  11.945  1.00 47.25           C  
ATOM   3028  C   ILE A 389     -28.312   5.289  10.695  1.00 47.25           C  
ATOM   3029  CB  ILE A 389     -28.906   3.018  11.609  1.00 47.25           C  
ATOM   3030  O   ILE A 389     -27.141   5.609  10.508  1.00 47.25           O  
ATOM   3031  CG1 ILE A 389     -29.094   2.205  12.898  1.00 47.25           C  
ATOM   3032  CG2 ILE A 389     -27.703   2.498  10.805  1.00 47.25           C  
ATOM   3033  CD1 ILE A 389     -29.422   0.738  12.656  1.00 47.25           C  
ATOM   3034  N   ASP A 390     -29.266   5.605   9.875  1.00 46.44           N  
ATOM   3035  CA  ASP A 390     -29.047   6.371   8.648  1.00 46.44           C  
ATOM   3036  C   ASP A 390     -28.641   7.805   8.969  1.00 46.44           C  
ATOM   3037  CB  ASP A 390     -30.312   6.359   7.781  1.00 46.44           C  
ATOM   3038  O   ASP A 390     -27.828   8.391   8.250  1.00 46.44           O  
ATOM   3039  CG  ASP A 390     -30.547   5.023   7.102  1.00 46.44           C  
ATOM   3040  OD1 ASP A 390     -29.625   4.180   7.074  1.00 46.44           O  
ATOM   3041  OD2 ASP A 390     -31.672   4.816   6.590  1.00 46.44           O  
ATOM   3042  N   GLY A 391     -29.250   8.445  10.094  1.00 49.72           N  
ATOM   3043  CA  GLY A 391     -28.859   9.766  10.570  1.00 49.72           C  
ATOM   3044  C   GLY A 391     -27.438   9.820  11.094  1.00 49.72           C  
ATOM   3045  O   GLY A 391     -26.719  10.789  10.844  1.00 49.72           O  
ATOM   3046  N   ILE A 392     -27.047   8.742  11.719  1.00 47.59           N  
ATOM   3047  CA  ILE A 392     -25.703   8.531  12.250  1.00 47.59           C  
ATOM   3048  C   ILE A 392     -24.734   8.250  11.102  1.00 47.59           C  
ATOM   3049  CB  ILE A 392     -25.672   7.371  13.266  1.00 47.59           C  
ATOM   3050  O   ILE A 392     -23.625   8.789  11.070  1.00 47.59           O  
ATOM   3051  CG1 ILE A 392     -26.484   7.734  14.516  1.00 47.59           C  
ATOM   3052  CG2 ILE A 392     -24.234   7.016  13.641  1.00 47.59           C  
ATOM   3053  CD1 ILE A 392     -26.703   6.570  15.469  1.00 47.59           C  
ATOM   3054  N   SER A 393     -25.219   7.418  10.164  1.00 45.44           N  
ATOM   3055  CA  SER A 393     -24.469   7.098   8.953  1.00 45.44           C  
ATOM   3056  C   SER A 393     -24.250   8.344   8.102  1.00 45.44           C  
ATOM   3057  CB  SER A 393     -25.219   6.039   8.125  1.00 45.44           C  
ATOM   3058  O   SER A 393     -23.141   8.555   7.590  1.00 45.44           O  
ATOM   3059  OG  SER A 393     -24.375   5.523   7.109  1.00 45.44           O  
ATOM   3060  N   ASN A 394     -25.219   9.219   7.988  1.00 52.75           N  
ATOM   3061  CA  ASN A 394     -25.156  10.469   7.242  1.00 52.75           C  
ATOM   3062  C   ASN A 394     -24.281  11.500   7.949  1.00 52.75           C  
ATOM   3063  CB  ASN A 394     -26.562  11.023   7.016  1.00 52.75           C  
ATOM   3064  O   ASN A 394     -23.531  12.227   7.301  1.00 52.75           O  
ATOM   3065  CG  ASN A 394     -27.328  10.250   5.961  1.00 52.75           C  
ATOM   3066  ND2 ASN A 394     -28.656  10.391   5.973  1.00 52.75           N  
ATOM   3067  OD1 ASN A 394     -26.750   9.539   5.145  1.00 52.75           O  
ATOM   3068  N   LYS A 395     -24.406  11.555   9.289  1.00 51.09           N  
ATOM   3069  CA  LYS A 395     -23.578  12.445  10.109  1.00 51.09           C  
ATOM   3070  C   LYS A 395     -22.141  11.961  10.164  1.00 51.09           C  
ATOM   3071  CB  LYS A 395     -24.156  12.562  11.523  1.00 51.09           C  
ATOM   3072  O   LYS A 395     -21.203  12.766  10.070  1.00 51.09           O  
ATOM   3073  CG  LYS A 395     -23.656  13.781  12.289  1.00 51.09           C  
ATOM   3074  CD  LYS A 395     -24.719  14.320  13.227  1.00 51.09           C  
ATOM   3075  CE  LYS A 395     -24.250  15.562  13.969  1.00 51.09           C  
ATOM   3076  NZ  LYS A 395     -25.219  15.992  15.016  1.00 51.09           N  
ATOM   3077  N   VAL A 396     -22.000  10.672  10.172  1.00 49.97           N  
ATOM   3078  CA  VAL A 396     -20.703   9.992  10.148  1.00 49.97           C  
ATOM   3079  C   VAL A 396     -20.062  10.125   8.773  1.00 49.97           C  
ATOM   3080  CB  VAL A 396     -20.844   8.500  10.531  1.00 49.97           C  
ATOM   3081  O   VAL A 396     -18.875  10.414   8.656  1.00 49.97           O  
ATOM   3082  CG1 VAL A 396     -19.531   7.754  10.281  1.00 49.97           C  
ATOM   3083  CG2 VAL A 396     -21.266   8.352  11.984  1.00 49.97           C  
ATOM   3084  N   ASN A 397     -20.891   9.914   7.781  1.00 51.91           N  
ATOM   3085  CA  ASN A 397     -20.453  10.086   6.398  1.00 51.91           C  
ATOM   3086  C   ASN A 397     -20.062  11.531   6.109  1.00 51.91           C  
ATOM   3087  CB  ASN A 397     -21.547   9.617   5.430  1.00 51.91           C  
ATOM   3088  O   ASN A 397     -19.125  11.781   5.363  1.00 51.91           O  
ATOM   3089  CG  ASN A 397     -21.656   8.109   5.355  1.00 51.91           C  
ATOM   3090  ND2 ASN A 397     -22.828   7.625   4.945  1.00 51.91           N  
ATOM   3091  OD1 ASN A 397     -20.703   7.391   5.664  1.00 51.91           O  
ATOM   3092  N   SER A 398     -20.734  12.531   6.723  1.00 53.97           N  
ATOM   3093  CA  SER A 398     -20.438  13.953   6.586  1.00 53.97           C  
ATOM   3094  C   SER A 398     -19.156  14.336   7.316  1.00 53.97           C  
ATOM   3095  CB  SER A 398     -21.609  14.789   7.121  1.00 53.97           C  
ATOM   3096  O   SER A 398     -18.359  15.117   6.805  1.00 53.97           O  
ATOM   3097  OG  SER A 398     -21.594  14.828   8.539  1.00 53.97           O  
ATOM   3098  N   VAL A 399     -18.953  13.836   8.453  1.00 47.50           N  
ATOM   3099  CA  VAL A 399     -17.750  14.047   9.250  1.00 47.50           C  
ATOM   3100  C   VAL A 399     -16.578  13.289   8.617  1.00 47.50           C  
ATOM   3101  CB  VAL A 399     -17.938  13.609  10.711  1.00 47.50           C  
ATOM   3102  O   VAL A 399     -15.461  13.797   8.555  1.00 47.50           O  
ATOM   3103  CG1 VAL A 399     -16.625  13.656  11.477  1.00 47.50           C  
ATOM   3104  CG2 VAL A 399     -18.984  14.484  11.398  1.00 47.50           C  
ATOM   3105  N   ILE A 400     -16.844  12.047   8.102  1.00 52.38           N  
ATOM   3106  CA  ILE A 400     -15.898  11.234   7.348  1.00 52.38           C  
ATOM   3107  C   ILE A 400     -15.461  11.977   6.086  1.00 52.38           C  
ATOM   3108  CB  ILE A 400     -16.500   9.859   6.977  1.00 52.38           C  
ATOM   3109  O   ILE A 400     -14.281  11.992   5.742  1.00 52.38           O  
ATOM   3110  CG1 ILE A 400     -16.672   9.000   8.234  1.00 52.38           C  
ATOM   3111  CG2 ILE A 400     -15.625   9.148   5.941  1.00 52.38           C  
ATOM   3112  CD1 ILE A 400     -17.422   7.695   7.988  1.00 52.38           C  
ATOM   3113  N   GLU A 401     -16.422  12.516   5.430  1.00 52.31           N  
ATOM   3114  CA  GLU A 401     -16.188  13.305   4.223  1.00 52.31           C  
ATOM   3115  C   GLU A 401     -15.367  14.555   4.527  1.00 52.31           C  
ATOM   3116  CB  GLU A 401     -17.516  13.695   3.562  1.00 52.31           C  
ATOM   3117  O   GLU A 401     -14.453  14.906   3.775  1.00 52.31           O  
ATOM   3118  CG  GLU A 401     -17.375  14.094   2.100  1.00 52.31           C  
ATOM   3119  CD  GLU A 401     -18.703  14.453   1.450  1.00 52.31           C  
ATOM   3120  OE1 GLU A 401     -18.703  14.852   0.266  1.00 52.31           O  
ATOM   3121  OE2 GLU A 401     -19.750  14.328   2.133  1.00 52.31           O  
ATOM   3122  N   LYS A 402     -15.656  15.211   5.613  1.00 50.19           N  
ATOM   3123  CA  LYS A 402     -14.969  16.422   6.039  1.00 50.19           C  
ATOM   3124  C   LYS A 402     -13.578  16.109   6.582  1.00 50.19           C  
ATOM   3125  CB  LYS A 402     -15.789  17.172   7.098  1.00 50.19           C  
ATOM   3126  O   LYS A 402     -12.625  16.859   6.328  1.00 50.19           O  
ATOM   3127  CG  LYS A 402     -16.844  18.109   6.520  1.00 50.19           C  
ATOM   3128  CD  LYS A 402     -17.578  18.859   7.617  1.00 50.19           C  
ATOM   3129  CE  LYS A 402     -18.750  19.672   7.059  1.00 50.19           C  
ATOM   3130  NZ  LYS A 402     -19.234  20.688   8.039  1.00 50.19           N  
ATOM   3131  N   MET A 403     -13.422  15.008   7.074  1.00 48.28           N  
ATOM   3132  CA  MET A 403     -12.172  14.539   7.652  1.00 48.28           C  
ATOM   3133  C   MET A 403     -11.305  13.859   6.598  1.00 48.28           C  
ATOM   3134  CB  MET A 403     -12.445  13.570   8.805  1.00 48.28           C  
ATOM   3135  O   MET A 403     -10.078  13.969   6.629  1.00 48.28           O  
ATOM   3136  CG  MET A 403     -12.906  14.258  10.086  1.00 48.28           C  
ATOM   3137  SD  MET A 403     -12.992  13.102  11.508  1.00 48.28           S  
ATOM   3138  CE  MET A 403     -11.852  11.812  10.945  1.00 48.28           C  
ATOM   3139  N   ASN A 404     -11.891  13.109   5.633  1.00 47.97           N  
ATOM   3140  CA  ASN A 404     -11.258  12.531   4.453  1.00 47.97           C  
ATOM   3141  C   ASN A 404     -10.641  13.602   3.561  1.00 47.97           C  
ATOM   3142  CB  ASN A 404     -12.273  11.703   3.660  1.00 47.97           C  
ATOM   3143  O   ASN A 404      -9.562  13.406   2.998  1.00 47.97           O  
ATOM   3144  CG  ASN A 404     -11.625  10.531   2.938  1.00 47.97           C  
ATOM   3145  ND2 ASN A 404     -12.344   9.961   1.975  1.00 47.97           N  
ATOM   3146  OD1 ASN A 404     -10.500  10.141   3.242  1.00 47.97           O  
ATOM   3147  N   ILE A 405     -11.242  14.758   3.477  1.00 53.22           N  
ATOM   3148  CA  ILE A 405     -10.727  15.898   2.719  1.00 53.22           C  
ATOM   3149  C   ILE A 405      -9.500  16.469   3.414  1.00 53.22           C  
ATOM   3150  CB  ILE A 405     -11.805  16.984   2.551  1.00 53.22           C  
ATOM   3151  O   ILE A 405      -8.492  16.766   2.764  1.00 53.22           O  
ATOM   3152  CG1 ILE A 405     -12.930  16.500   1.637  1.00 53.22           C  
ATOM   3153  CG2 ILE A 405     -11.188  18.281   2.008  1.00 53.22           C  
ATOM   3154  CD1 ILE A 405     -14.125  17.438   1.560  1.00 53.22           C  
ATOM   3155  N   GLN A 406      -9.516  16.500   4.707  1.00 41.34           N  
ATOM   3156  CA  GLN A 406      -8.438  17.078   5.512  1.00 41.34           C  
ATOM   3157  C   GLN A 406      -7.305  16.062   5.703  1.00 41.34           C  
ATOM   3158  CB  GLN A 406      -8.969  17.531   6.871  1.00 41.34           C  
ATOM   3159  O   GLN A 406      -6.129  16.438   5.680  1.00 41.34           O  
ATOM   3160  CG  GLN A 406      -9.891  18.734   6.797  1.00 41.34           C  
ATOM   3161  CD  GLN A 406      -9.141  20.031   6.574  1.00 41.34           C  
ATOM   3162  NE2 GLN A 406      -9.812  21.016   5.980  1.00 41.34           N  
ATOM   3163  OE1 GLN A 406      -7.965  20.156   6.934  1.00 41.34           O  
ATOM   3164  N   PHE A 407      -7.613  14.766   5.621  1.00 45.41           N  
ATOM   3165  CA  PHE A 407      -6.672  13.680   5.824  1.00 45.41           C  
ATOM   3166  C   PHE A 407      -6.074  13.219   4.500  1.00 45.41           C  
ATOM   3167  CB  PHE A 407      -7.355  12.500   6.527  1.00 45.41           C  
ATOM   3168  O   PHE A 407      -4.898  12.867   4.434  1.00 45.41           O  
ATOM   3169  CG  PHE A 407      -7.414  12.641   8.023  1.00 45.41           C  
ATOM   3170  CD1 PHE A 407      -6.273  12.453   8.797  1.00 45.41           C  
ATOM   3171  CD2 PHE A 407      -8.609  12.953   8.664  1.00 45.41           C  
ATOM   3172  CE1 PHE A 407      -6.324  12.586  10.188  1.00 45.41           C  
ATOM   3173  CE2 PHE A 407      -8.664  13.078  10.047  1.00 45.41           C  
ATOM   3174  CZ  PHE A 407      -7.523  12.891  10.805  1.00 45.41           C  
ATOM   3175  N   THR A 408      -6.941  13.172   3.428  1.00 45.59           N  
ATOM   3176  CA  THR A 408      -6.473  12.977   2.062  1.00 45.59           C  
ATOM   3177  C   THR A 408      -5.516  14.086   1.650  1.00 45.59           C  
ATOM   3178  CB  THR A 408      -7.652  12.914   1.070  1.00 45.59           C  
ATOM   3179  O   THR A 408      -4.512  13.836   0.978  1.00 45.59           O  
ATOM   3180  CG2 THR A 408      -7.199  12.383  -0.287  1.00 45.59           C  
ATOM   3181  OG1 THR A 408      -8.664  12.047   1.595  1.00 45.59           O  
ATOM   3182  N   SER A 409      -5.727  15.234   2.082  1.00 41.75           N  
ATOM   3183  CA  SER A 409      -4.891  16.422   1.884  1.00 41.75           C  
ATOM   3184  C   SER A 409      -3.631  16.344   2.740  1.00 41.75           C  
ATOM   3185  CB  SER A 409      -5.672  17.688   2.211  1.00 41.75           C  
ATOM   3186  O   SER A 409      -2.539  16.688   2.273  1.00 41.75           O  
ATOM   3187  OG  SER A 409      -4.859  18.828   2.037  1.00 41.75           O  
ATOM   3188  N   VAL A 410      -3.734  15.781   3.955  1.00 39.72           N  
ATOM   3189  CA  VAL A 410      -2.639  15.570   4.895  1.00 39.72           C  
ATOM   3190  C   VAL A 410      -1.858  14.312   4.500  1.00 39.72           C  
ATOM   3191  CB  VAL A 410      -3.152  15.445   6.344  1.00 39.72           C  
ATOM   3192  O   VAL A 410      -0.628  14.289   4.582  1.00 39.72           O  
ATOM   3193  CG1 VAL A 410      -2.010  15.078   7.293  1.00 39.72           C  
ATOM   3194  CG2 VAL A 410      -3.820  16.750   6.789  1.00 39.72           C  
ATOM   3195  N   GLY A 411      -2.635  13.180   4.113  1.00 40.56           N  
ATOM   3196  CA  GLY A 411      -2.057  11.984   3.521  1.00 40.56           C  
ATOM   3197  C   GLY A 411      -1.268  12.266   2.258  1.00 40.56           C  
ATOM   3198  O   GLY A 411      -0.196  11.695   2.047  1.00 40.56           O  
ATOM   3199  N   LYS A 412      -1.728  13.188   1.317  1.00 45.12           N  
ATOM   3200  CA  LYS A 412      -1.061  13.656   0.106  1.00 45.12           C  
ATOM   3201  C   LYS A 412       0.167  14.492   0.444  1.00 45.12           C  
ATOM   3202  CB  LYS A 412      -2.027  14.461  -0.760  1.00 45.12           C  
ATOM   3203  O   LYS A 412       1.205  14.383  -0.213  1.00 45.12           O  
ATOM   3204  CG  LYS A 412      -3.016  13.609  -1.546  1.00 45.12           C  
ATOM   3205  CD  LYS A 412      -3.861  14.461  -2.484  1.00 45.12           C  
ATOM   3206  CE  LYS A 412      -4.922  13.625  -3.193  1.00 45.12           C  
ATOM   3207  NZ  LYS A 412      -5.777  14.469  -4.086  1.00 45.12           N  
ATOM   3208  N   GLU A 413       0.169  15.242   1.525  1.00 42.31           N  
ATOM   3209  CA  GLU A 413       1.252  16.078   2.035  1.00 42.31           C  
ATOM   3210  C   GLU A 413       2.277  15.250   2.803  1.00 42.31           C  
ATOM   3211  CB  GLU A 413       0.699  17.188   2.934  1.00 42.31           C  
ATOM   3212  O   GLU A 413       3.482  15.484   2.697  1.00 42.31           O  
ATOM   3213  CG  GLU A 413       0.072  18.344   2.166  1.00 42.31           C  
ATOM   3214  CD  GLU A 413       0.085  19.656   2.938  1.00 42.31           C  
ATOM   3215  OE1 GLU A 413      -0.300  20.703   2.367  1.00 42.31           O  
ATOM   3216  OE2 GLU A 413       0.486  19.641   4.125  1.00 42.31           O  
ATOM   3217  N   PHE A 414       1.837  14.266   3.461  1.00 39.41           N  
ATOM   3218  CA  PHE A 414       2.684  13.367   4.238  1.00 39.41           C  
ATOM   3219  C   PHE A 414       3.287  12.289   3.350  1.00 39.41           C  
ATOM   3220  CB  PHE A 414       1.884  12.727   5.379  1.00 39.41           C  
ATOM   3221  O   PHE A 414       4.402  11.820   3.598  1.00 39.41           O  
ATOM   3222  CG  PHE A 414       1.725  13.609   6.582  1.00 39.41           C  
ATOM   3223  CD1 PHE A 414       2.795  13.844   7.438  1.00 39.41           C  
ATOM   3224  CD2 PHE A 414       0.504  14.211   6.859  1.00 39.41           C  
ATOM   3225  CE1 PHE A 414       2.650  14.664   8.555  1.00 39.41           C  
ATOM   3226  CE2 PHE A 414       0.352  15.031   7.977  1.00 39.41           C  
ATOM   3227  CZ  PHE A 414       1.426  15.258   8.820  1.00 39.41           C  
ATOM   3228  N   ASN A 415       2.412  11.828   2.275  1.00 40.25           N  
ATOM   3229  CA  ASN A 415       2.947  11.039   1.167  1.00 40.25           C  
ATOM   3230  C   ASN A 415       4.121  11.750   0.494  1.00 40.25           C  
ATOM   3231  CB  ASN A 415       1.850  10.742   0.144  1.00 40.25           C  
ATOM   3232  O   ASN A 415       5.098  11.102   0.111  1.00 40.25           O  
ATOM   3233  CG  ASN A 415       1.349   9.312   0.224  1.00 40.25           C  
ATOM   3234  ND2 ASN A 415       0.292   9.008  -0.521  1.00 40.25           N  
ATOM   3235  OD1 ASN A 415       1.906   8.484   0.952  1.00 40.25           O  
ATOM   3236  N   SER A 416       4.094  13.039   0.337  1.00 42.62           N  
ATOM   3237  CA  SER A 416       5.180  13.891  -0.143  1.00 42.62           C  
ATOM   3238  C   SER A 416       6.301  13.992   0.886  1.00 42.62           C  
ATOM   3239  CB  SER A 416       4.660  15.289  -0.479  1.00 42.62           C  
ATOM   3240  O   SER A 416       7.480  14.000   0.529  1.00 42.62           O  
ATOM   3241  OG  SER A 416       5.355  16.281   0.264  1.00 42.62           O  
ATOM   3242  N   LEU A 417       6.031  13.922   2.312  1.00 38.41           N  
ATOM   3243  CA  LEU A 417       6.945  13.953   3.447  1.00 38.41           C  
ATOM   3244  C   LEU A 417       7.426  12.547   3.793  1.00 38.41           C  
ATOM   3245  CB  LEU A 417       6.270  14.586   4.664  1.00 38.41           C  
ATOM   3246  O   LEU A 417       8.523  12.375   4.320  1.00 38.41           O  
ATOM   3247  CG  LEU A 417       6.199  16.109   4.680  1.00 38.41           C  
ATOM   3248  CD1 LEU A 417       5.160  16.594   5.695  1.00 38.41           C  
ATOM   3249  CD2 LEU A 417       7.566  16.719   4.992  1.00 38.41           C  
ATOM   3250  N   GLU A 418       6.566  11.375   3.607  1.00 37.38           N  
ATOM   3251  CA  GLU A 418       6.914   9.961   3.494  1.00 37.38           C  
ATOM   3252  C   GLU A 418       8.133   9.758   2.600  1.00 37.38           C  
ATOM   3253  CB  GLU A 418       5.727   9.164   2.955  1.00 37.38           C  
ATOM   3254  O   GLU A 418       8.891   8.805   2.779  1.00 37.38           O  
ATOM   3255  CG  GLU A 418       5.871   7.656   3.125  1.00 37.38           C  
ATOM   3256  CD  GLU A 418       4.625   6.883   2.723  1.00 37.38           C  
ATOM   3257  OE1 GLU A 418       4.625   5.637   2.834  1.00 37.38           O  
ATOM   3258  OE2 GLU A 418       3.646   7.527   2.289  1.00 37.38           O  
ATOM   3259  N   LYS A 419       8.453  10.711   1.584  1.00 48.19           N  
ATOM   3260  CA  LYS A 419       9.562  11.023   0.694  1.00 48.19           C  
ATOM   3261  C   LYS A 419      10.875  11.141   1.474  1.00 48.19           C  
ATOM   3262  CB  LYS A 419       9.297  12.312  -0.076  1.00 48.19           C  
ATOM   3263  O   LYS A 419      11.930  10.727   0.993  1.00 48.19           O  
ATOM   3264  CG  LYS A 419       8.297  12.156  -1.212  1.00 48.19           C  
ATOM   3265  CD  LYS A 419       8.094  13.469  -1.962  1.00 48.19           C  
ATOM   3266  CE  LYS A 419       6.992  13.352  -3.010  1.00 48.19           C  
ATOM   3267  NZ  LYS A 419       6.773  14.641  -3.732  1.00 48.19           N  
ATOM   3268  N   ARG A 420      10.797  11.172   3.053  1.00 43.50           N  
ATOM   3269  CA  ARG A 420      11.977  11.539   3.820  1.00 43.50           C  
ATOM   3270  C   ARG A 420      12.078  10.711   5.098  1.00 43.50           C  
ATOM   3271  CB  ARG A 420      11.961  13.031   4.156  1.00 43.50           C  
ATOM   3272  O   ARG A 420      13.180  10.430   5.574  1.00 43.50           O  
ATOM   3273  CG  ARG A 420      12.359  13.930   2.998  1.00 43.50           C  
ATOM   3274  CD  ARG A 420      12.258  15.406   3.369  1.00 43.50           C  
ATOM   3275  NE  ARG A 420      13.344  15.805   4.266  1.00 43.50           N  
ATOM   3276  NH1 ARG A 420      12.547  17.953   4.598  1.00 43.50           N  
ATOM   3277  NH2 ARG A 420      14.477  17.266   5.629  1.00 43.50           N  
ATOM   3278  CZ  ARG A 420      13.453  17.000   4.828  1.00 43.50           C  
ATOM   3279  N   MET A 421      11.180   9.625   5.301  1.00 41.84           N  
ATOM   3280  CA  MET A 421      11.391   8.891   6.543  1.00 41.84           C  
ATOM   3281  C   MET A 421      10.484   7.664   6.605  1.00 41.84           C  
ATOM   3282  CB  MET A 421      11.141   9.789   7.754  1.00 41.84           C  
ATOM   3283  O   MET A 421       9.258   7.789   6.582  1.00 41.84           O  
ATOM   3284  CG  MET A 421      12.242  10.797   8.000  1.00 41.84           C  
ATOM   3285  SD  MET A 421      12.047  11.680   9.602  1.00 41.84           S  
ATOM   3286  CE  MET A 421      12.812  10.484  10.727  1.00 41.84           C  
ATOM   3287  N   GLU A 422      10.750   6.379   6.074  1.00 44.88           N  
ATOM   3288  CA  GLU A 422      10.125   5.059   6.047  1.00 44.88           C  
ATOM   3289  C   GLU A 422       9.656   4.645   7.438  1.00 44.88           C  
ATOM   3290  CB  GLU A 422      11.102   4.020   5.488  1.00 44.88           C  
ATOM   3291  O   GLU A 422       8.578   4.066   7.590  1.00 44.88           O  
ATOM   3292  CG  GLU A 422      10.938   3.770   3.994  1.00 44.88           C  
ATOM   3293  CD  GLU A 422      11.906   2.729   3.453  1.00 44.88           C  
ATOM   3294  OE1 GLU A 422      11.859   2.426   2.238  1.00 44.88           O  
ATOM   3295  OE2 GLU A 422      12.727   2.211   4.250  1.00 44.88           O  
ATOM   3296  N   ASN A 423      10.102   5.246   8.617  1.00 45.41           N  
ATOM   3297  CA  ASN A 423       9.766   4.895   9.992  1.00 45.41           C  
ATOM   3298  C   ASN A 423       8.719   5.844  10.578  1.00 45.41           C  
ATOM   3299  CB  ASN A 423      11.016   4.883  10.875  1.00 45.41           C  
ATOM   3300  O   ASN A 423       7.867   5.430  11.367  1.00 45.41           O  
ATOM   3301  CG  ASN A 423      10.961   3.820  11.953  1.00 45.41           C  
ATOM   3302  ND2 ASN A 423      12.008   3.748  12.766  1.00 45.41           N  
ATOM   3303  OD1 ASN A 423       9.992   3.068  12.055  1.00 45.41           O  
ATOM   3304  N   LEU A 424       8.523   6.969  10.039  1.00 41.91           N  
ATOM   3305  CA  LEU A 424       7.586   8.000  10.469  1.00 41.91           C  
ATOM   3306  C   LEU A 424       6.219   7.793   9.828  1.00 41.91           C  
ATOM   3307  CB  LEU A 424       8.125   9.391  10.117  1.00 41.91           C  
ATOM   3308  O   LEU A 424       5.191   8.141  10.422  1.00 41.91           O  
ATOM   3309  CG  LEU A 424       8.531  10.273  11.297  1.00 41.91           C  
ATOM   3310  CD1 LEU A 424      10.055  10.344  11.406  1.00 41.91           C  
ATOM   3311  CD2 LEU A 424       7.941  11.672  11.141  1.00 41.91           C  
ATOM   3312  N   ASN A 425       6.141   7.102   8.742  1.00 40.47           N  
ATOM   3313  CA  ASN A 425       4.938   6.777   7.988  1.00 40.47           C  
ATOM   3314  C   ASN A 425       4.078   5.746   8.711  1.00 40.47           C  
ATOM   3315  CB  ASN A 425       5.305   6.277   6.586  1.00 40.47           C  
ATOM   3316  O   ASN A 425       2.854   5.863   8.742  1.00 40.47           O  
ATOM   3317  CG  ASN A 425       4.102   6.188   5.668  1.00 40.47           C  
ATOM   3318  ND2 ASN A 425       4.227   5.402   4.605  1.00 40.47           N  
ATOM   3319  OD1 ASN A 425       3.070   6.816   5.910  1.00 40.47           O  
ATOM   3320  N   LYS A 426       4.727   4.723   9.297  1.00 50.41           N  
ATOM   3321  CA  LYS A 426       3.979   3.723  10.055  1.00 50.41           C  
ATOM   3322  C   LYS A 426       3.414   4.316  11.344  1.00 50.41           C  
ATOM   3323  CB  LYS A 426       4.867   2.521  10.383  1.00 50.41           C  
ATOM   3324  O   LYS A 426       2.283   4.008  11.734  1.00 50.41           O  
ATOM   3325  CG  LYS A 426       5.113   1.596   9.195  1.00 50.41           C  
ATOM   3326  CD  LYS A 426       5.879   0.348   9.609  1.00 50.41           C  
ATOM   3327  CE  LYS A 426       6.188  -0.544   8.414  1.00 50.41           C  
ATOM   3328  NZ  LYS A 426       7.000  -1.735   8.812  1.00 50.41           N  
ATOM   3329  N   LYS A 427       4.172   5.277  11.914  1.00 51.72           N  
ATOM   3330  CA  LYS A 427       3.795   5.945  13.156  1.00 51.72           C  
ATOM   3331  C   LYS A 427       2.730   7.012  12.914  1.00 51.72           C  
ATOM   3332  CB  LYS A 427       5.023   6.574  13.820  1.00 51.72           C  
ATOM   3333  O   LYS A 427       1.808   7.168  13.711  1.00 51.72           O  
ATOM   3334  CG  LYS A 427       5.863   5.594  14.625  1.00 51.72           C  
ATOM   3335  CD  LYS A 427       7.023   6.293  15.320  1.00 51.72           C  
ATOM   3336  CE  LYS A 427       7.961   5.293  15.984  1.00 51.72           C  
ATOM   3337  NZ  LYS A 427       9.156   5.965  16.578  1.00 51.72           N  
ATOM   3338  N   VAL A 428       2.811   7.703  11.836  1.00 55.47           N  
ATOM   3339  CA  VAL A 428       1.857   8.734  11.438  1.00 55.47           C  
ATOM   3340  C   VAL A 428       0.556   8.078  10.977  1.00 55.47           C  
ATOM   3341  CB  VAL A 428       2.430   9.633  10.312  1.00 55.47           C  
ATOM   3342  O   VAL A 428      -0.534   8.523  11.336  1.00 55.47           O  
ATOM   3343  CG1 VAL A 428       1.348  10.555   9.758  1.00 55.47           C  
ATOM   3344  CG2 VAL A 428       3.617  10.438  10.836  1.00 55.47           C  
ATOM   3345  N   ASP A 429       0.655   6.961  10.156  1.00 59.09           N  
ATOM   3346  CA  ASP A 429      -0.512   6.188   9.742  1.00 59.09           C  
ATOM   3347  C   ASP A 429      -1.215   5.570  10.945  1.00 59.09           C  
ATOM   3348  CB  ASP A 429      -0.108   5.094   8.750  1.00 59.09           C  
ATOM   3349  O   ASP A 429      -2.445   5.574  11.023  1.00 59.09           O  
ATOM   3350  CG  ASP A 429       0.152   5.629   7.352  1.00 59.09           C  
ATOM   3351  OD1 ASP A 429      -0.234   6.781   7.059  1.00 59.09           O  
ATOM   3352  OD2 ASP A 429       0.745   4.891   6.539  1.00 59.09           O  
ATOM   3353  N   ASP A 430      -0.418   5.148  11.883  1.00 63.06           N  
ATOM   3354  CA  ASP A 430      -0.934   4.570  13.117  1.00 63.06           C  
ATOM   3355  C   ASP A 430      -1.585   5.633  13.992  1.00 63.06           C  
ATOM   3356  CB  ASP A 430       0.186   3.863  13.883  1.00 63.06           C  
ATOM   3357  O   ASP A 430      -2.633   5.395  14.602  1.00 63.06           O  
ATOM   3358  CG  ASP A 430       0.484   2.473  13.359  1.00 63.06           C  
ATOM   3359  OD1 ASP A 430      -0.254   1.984  12.477  1.00 63.06           O  
ATOM   3360  OD2 ASP A 430       1.464   1.856  13.828  1.00 63.06           O  
ATOM   3361  N   GLY A 431      -0.996   6.805  14.078  1.00 65.62           N  
ATOM   3362  CA  GLY A 431      -1.545   7.930  14.820  1.00 65.62           C  
ATOM   3363  C   GLY A 431      -2.859   8.430  14.258  1.00 65.62           C  
ATOM   3364  O   GLY A 431      -3.793   8.727  15.008  1.00 65.62           O  
ATOM   3365  N   PHE A 432      -2.916   8.516  13.000  1.00 69.38           N  
ATOM   3366  CA  PHE A 432      -4.133   8.930  12.305  1.00 69.38           C  
ATOM   3367  C   PHE A 432      -5.254   7.922  12.539  1.00 69.38           C  
ATOM   3368  CB  PHE A 432      -3.871   9.094  10.805  1.00 69.38           C  
ATOM   3369  O   PHE A 432      -6.402   8.305  12.766  1.00 69.38           O  
ATOM   3370  CG  PHE A 432      -3.217  10.398  10.445  1.00 69.38           C  
ATOM   3371  CD1 PHE A 432      -3.916  11.594  10.547  1.00 69.38           C  
ATOM   3372  CD2 PHE A 432      -1.901  10.430  10.000  1.00 69.38           C  
ATOM   3373  CE1 PHE A 432      -3.311  12.805  10.211  1.00 69.38           C  
ATOM   3374  CE2 PHE A 432      -1.291  11.633   9.664  1.00 69.38           C  
ATOM   3375  CZ  PHE A 432      -1.998  12.820   9.766  1.00 69.38           C  
ATOM   3376  N   LEU A 433      -4.945   6.703  12.391  1.00 75.00           N  
ATOM   3377  CA  LEU A 433      -5.906   5.629  12.602  1.00 75.00           C  
ATOM   3378  C   LEU A 433      -6.418   5.633  14.039  1.00 75.00           C  
ATOM   3379  CB  LEU A 433      -5.277   4.273  12.273  1.00 75.00           C  
ATOM   3380  O   LEU A 433      -7.609   5.414  14.281  1.00 75.00           O  
ATOM   3381  CG  LEU A 433      -6.215   3.066  12.297  1.00 75.00           C  
ATOM   3382  CD1 LEU A 433      -7.281   3.205  11.211  1.00 75.00           C  
ATOM   3383  CD2 LEU A 433      -5.430   1.772  12.117  1.00 75.00           C  
ATOM   3384  N   ASP A 434      -5.566   5.895  14.961  1.00 74.81           N  
ATOM   3385  CA  ASP A 434      -5.930   5.973  16.375  1.00 74.81           C  
ATOM   3386  C   ASP A 434      -6.875   7.145  16.625  1.00 74.81           C  
ATOM   3387  CB  ASP A 434      -4.676   6.109  17.234  1.00 74.81           C  
ATOM   3388  O   ASP A 434      -7.844   7.012  17.375  1.00 74.81           O  
ATOM   3389  CG  ASP A 434      -3.896   4.809  17.359  1.00 74.81           C  
ATOM   3390  OD1 ASP A 434      -4.469   3.729  17.094  1.00 74.81           O  
ATOM   3391  OD2 ASP A 434      -2.703   4.867  17.734  1.00 74.81           O  
ATOM   3392  N   VAL A 435      -6.547   8.203  16.109  1.00 68.69           N  
ATOM   3393  CA  VAL A 435      -7.379   9.391  16.250  1.00 68.69           C  
ATOM   3394  C   VAL A 435      -8.758   9.141  15.656  1.00 68.69           C  
ATOM   3395  CB  VAL A 435      -6.730  10.633  15.602  1.00 68.69           C  
ATOM   3396  O   VAL A 435      -9.781   9.461  16.266  1.00 68.69           O  
ATOM   3397  CG1 VAL A 435      -7.695  11.812  15.602  1.00 68.69           C  
ATOM   3398  CG2 VAL A 435      -5.430  10.992  16.312  1.00 68.69           C  
ATOM   3399  N   TRP A 436      -8.688   8.555  14.438  1.00 76.50           N  
ATOM   3400  CA  TRP A 436      -9.930   8.195  13.766  1.00 76.50           C  
ATOM   3401  C   TRP A 436     -10.758   7.250  14.633  1.00 76.50           C  
ATOM   3402  CB  TRP A 436      -9.641   7.551  12.406  1.00 76.50           C  
ATOM   3403  O   TRP A 436     -11.969   7.430  14.773  1.00 76.50           O  
ATOM   3404  CG  TRP A 436     -10.852   6.945  11.758  1.00 76.50           C  
ATOM   3405  CD1 TRP A 436     -11.133   5.613  11.625  1.00 76.50           C  
ATOM   3406  CD2 TRP A 436     -11.930   7.648  11.141  1.00 76.50           C  
ATOM   3407  CE2 TRP A 436     -12.836   6.680  10.656  1.00 76.50           C  
ATOM   3408  CE3 TRP A 436     -12.227   9.008  10.953  1.00 76.50           C  
ATOM   3409  NE1 TRP A 436     -12.328   5.445  10.961  1.00 76.50           N  
ATOM   3410  CH2 TRP A 436     -14.281   8.359   9.828  1.00 76.50           C  
ATOM   3411  CZ2 TRP A 436     -14.023   7.023  10.000  1.00 76.50           C  
ATOM   3412  CZ3 TRP A 436     -13.398   9.352  10.297  1.00 76.50           C  
ATOM   3413  N   THR A 437     -10.141   6.277  15.070  1.00 79.31           N  
ATOM   3414  CA  THR A 437     -10.797   5.270  15.898  1.00 79.31           C  
ATOM   3415  C   THR A 437     -11.398   5.906  17.156  1.00 79.31           C  
ATOM   3416  CB  THR A 437      -9.805   4.160  16.312  1.00 79.31           C  
ATOM   3417  O   THR A 437     -12.531   5.605  17.516  1.00 79.31           O  
ATOM   3418  CG2 THR A 437     -10.492   3.100  17.156  1.00 79.31           C  
ATOM   3419  OG1 THR A 437      -9.281   3.539  15.133  1.00 79.31           O  
ATOM   3420  N   TYR A 438     -10.742   6.797  17.766  1.00 74.88           N  
ATOM   3421  CA  TYR A 438     -11.227   7.504  18.953  1.00 74.88           C  
ATOM   3422  C   TYR A 438     -12.445   8.352  18.625  1.00 74.88           C  
ATOM   3423  CB  TYR A 438     -10.117   8.383  19.531  1.00 74.88           C  
ATOM   3424  O   TYR A 438     -13.414   8.375  19.375  1.00 74.88           O  
ATOM   3425  CG  TYR A 438      -9.109   7.625  20.375  1.00 74.88           C  
ATOM   3426  CD1 TYR A 438      -9.508   6.926  21.500  1.00 74.88           C  
ATOM   3427  CD2 TYR A 438      -7.766   7.609  20.016  1.00 74.88           C  
ATOM   3428  CE1 TYR A 438      -8.586   6.227  22.281  1.00 74.88           C  
ATOM   3429  CE2 TYR A 438      -6.832   6.910  20.781  1.00 74.88           C  
ATOM   3430  OH  TYR A 438      -6.336   5.535  22.672  1.00 74.88           O  
ATOM   3431  CZ  TYR A 438      -7.254   6.227  21.906  1.00 74.88           C  
ATOM   3432  N   ASN A 439     -12.359   9.062  17.609  1.00 73.19           N  
ATOM   3433  CA  ASN A 439     -13.469   9.914  17.188  1.00 73.19           C  
ATOM   3434  C   ASN A 439     -14.719   9.094  16.891  1.00 73.19           C  
ATOM   3435  CB  ASN A 439     -13.070  10.742  15.961  1.00 73.19           C  
ATOM   3436  O   ASN A 439     -15.828   9.500  17.219  1.00 73.19           O  
ATOM   3437  CG  ASN A 439     -12.133  11.883  16.312  1.00 73.19           C  
ATOM   3438  ND2 ASN A 439     -11.422  12.398  15.312  1.00 73.19           N  
ATOM   3439  OD1 ASN A 439     -12.055  12.305  17.469  1.00 73.19           O  
ATOM   3440  N   ALA A 440     -14.477   8.086  16.156  1.00 75.31           N  
ATOM   3441  CA  ALA A 440     -15.586   7.191  15.852  1.00 75.31           C  
ATOM   3442  C   ALA A 440     -16.219   6.633  17.125  1.00 75.31           C  
ATOM   3443  CB  ALA A 440     -15.117   6.051  14.945  1.00 75.31           C  
ATOM   3444  O   ALA A 440     -17.438   6.609  17.266  1.00 75.31           O  
ATOM   3445  N   GLU A 441     -15.414   6.176  18.078  1.00 80.31           N  
ATOM   3446  CA  GLU A 441     -15.891   5.660  19.359  1.00 80.31           C  
ATOM   3447  C   GLU A 441     -16.641   6.734  20.141  1.00 80.31           C  
ATOM   3448  CB  GLU A 441     -14.727   5.109  20.172  1.00 80.31           C  
ATOM   3449  O   GLU A 441     -17.672   6.465  20.750  1.00 80.31           O  
ATOM   3450  CG  GLU A 441     -14.188   3.781  19.672  1.00 80.31           C  
ATOM   3451  CD  GLU A 441     -13.023   3.250  20.500  1.00 80.31           C  
ATOM   3452  OE1 GLU A 441     -12.531   2.139  20.203  1.00 80.31           O  
ATOM   3453  OE2 GLU A 441     -12.609   3.949  21.438  1.00 80.31           O  
ATOM   3454  N   LEU A 442     -16.062   7.875  20.188  1.00 74.19           N  
ATOM   3455  CA  LEU A 442     -16.688   9.000  20.891  1.00 74.19           C  
ATOM   3456  C   LEU A 442     -18.062   9.305  20.328  1.00 74.19           C  
ATOM   3457  CB  LEU A 442     -15.789  10.242  20.797  1.00 74.19           C  
ATOM   3458  O   LEU A 442     -19.000   9.555  21.078  1.00 74.19           O  
ATOM   3459  CG  LEU A 442     -16.297  11.492  21.516  1.00 74.19           C  
ATOM   3460  CD1 LEU A 442     -16.469  11.219  23.000  1.00 74.19           C  
ATOM   3461  CD2 LEU A 442     -15.344  12.656  21.281  1.00 74.19           C  
ATOM   3462  N   LEU A 443     -18.156   9.438  19.125  1.00 72.44           N  
ATOM   3463  CA  LEU A 443     -19.422   9.695  18.469  1.00 72.44           C  
ATOM   3464  C   LEU A 443     -20.469   8.672  18.891  1.00 72.44           C  
ATOM   3465  CB  LEU A 443     -19.250   9.656  16.953  1.00 72.44           C  
ATOM   3466  O   LEU A 443     -21.609   9.039  19.203  1.00 72.44           O  
ATOM   3467  CG  LEU A 443     -20.484  10.023  16.125  1.00 72.44           C  
ATOM   3468  CD1 LEU A 443     -20.359  11.430  15.555  1.00 72.44           C  
ATOM   3469  CD2 LEU A 443     -20.688   9.008  15.000  1.00 72.44           C  
ATOM   3470  N   ILE A 444     -20.125   7.438  18.812  1.00 74.06           N  
ATOM   3471  CA  ILE A 444     -21.031   6.359  19.188  1.00 74.06           C  
ATOM   3472  C   ILE A 444     -21.422   6.512  20.656  1.00 74.06           C  
ATOM   3473  CB  ILE A 444     -20.406   4.973  18.938  1.00 74.06           C  
ATOM   3474  O   ILE A 444     -22.578   6.359  21.031  1.00 74.06           O  
ATOM   3475  CG1 ILE A 444     -20.188   4.746  17.438  1.00 74.06           C  
ATOM   3476  CG2 ILE A 444     -21.281   3.867  19.547  1.00 74.06           C  
ATOM   3477  CD1 ILE A 444     -19.391   3.490  17.109  1.00 74.06           C  
ATOM   3478  N   LEU A 445     -20.484   6.820  21.500  1.00 76.69           N  
ATOM   3479  CA  LEU A 445     -20.734   7.047  22.922  1.00 76.69           C  
ATOM   3480  C   LEU A 445     -21.750   8.172  23.125  1.00 76.69           C  
ATOM   3481  CB  LEU A 445     -19.438   7.379  23.656  1.00 76.69           C  
ATOM   3482  O   LEU A 445     -22.656   8.047  23.938  1.00 76.69           O  
ATOM   3483  CG  LEU A 445     -18.406   6.246  23.766  1.00 76.69           C  
ATOM   3484  CD1 LEU A 445     -17.125   6.758  24.391  1.00 76.69           C  
ATOM   3485  CD2 LEU A 445     -18.984   5.086  24.578  1.00 76.69           C  
ATOM   3486  N   LEU A 446     -21.594   9.250  22.453  1.00 68.69           N  
ATOM   3487  CA  LEU A 446     -22.484  10.398  22.547  1.00 68.69           C  
ATOM   3488  C   LEU A 446     -23.891  10.031  22.094  1.00 68.69           C  
ATOM   3489  CB  LEU A 446     -21.953  11.562  21.719  1.00 68.69           C  
ATOM   3490  O   LEU A 446     -24.875  10.438  22.703  1.00 68.69           O  
ATOM   3491  CG  LEU A 446     -20.734  12.312  22.281  1.00 68.69           C  
ATOM   3492  CD1 LEU A 446     -20.172  13.273  21.250  1.00 68.69           C  
ATOM   3493  CD2 LEU A 446     -21.125  13.055  23.562  1.00 68.69           C  
ATOM   3494  N   GLU A 447     -23.922   9.336  21.016  1.00 72.00           N  
ATOM   3495  CA  GLU A 447     -25.203   8.906  20.484  1.00 72.00           C  
ATOM   3496  C   GLU A 447     -25.922   7.977  21.469  1.00 72.00           C  
ATOM   3497  CB  GLU A 447     -25.031   8.211  19.125  1.00 72.00           C  
ATOM   3498  O   GLU A 447     -27.141   8.062  21.641  1.00 72.00           O  
ATOM   3499  CG  GLU A 447     -26.344   7.902  18.422  1.00 72.00           C  
ATOM   3500  CD  GLU A 447     -27.172   9.141  18.109  1.00 72.00           C  
ATOM   3501  OE1 GLU A 447     -28.406   9.031  17.953  1.00 72.00           O  
ATOM   3502  OE2 GLU A 447     -26.578  10.242  18.031  1.00 72.00           O  
ATOM   3503  N   ASN A 448     -25.250   7.031  22.000  1.00 76.06           N  
ATOM   3504  CA  ASN A 448     -25.828   6.137  23.000  1.00 76.06           C  
ATOM   3505  C   ASN A 448     -26.359   6.910  24.203  1.00 76.06           C  
ATOM   3506  CB  ASN A 448     -24.781   5.109  23.453  1.00 76.06           C  
ATOM   3507  O   ASN A 448     -27.438   6.598  24.719  1.00 76.06           O  
ATOM   3508  CG  ASN A 448     -24.578   4.000  22.438  1.00 76.06           C  
ATOM   3509  ND2 ASN A 448     -23.453   3.293  22.547  1.00 76.06           N  
ATOM   3510  OD1 ASN A 448     -25.406   3.783  21.562  1.00 76.06           O  
ATOM   3511  N   GLU A 449     -25.547   7.953  24.609  1.00 70.31           N  
ATOM   3512  CA  GLU A 449     -26.000   8.789  25.719  1.00 70.31           C  
ATOM   3513  C   GLU A 449     -27.297   9.523  25.375  1.00 70.31           C  
ATOM   3514  CB  GLU A 449     -24.906   9.797  26.094  1.00 70.31           C  
ATOM   3515  O   GLU A 449     -28.219   9.570  26.188  1.00 70.31           O  
ATOM   3516  CG  GLU A 449     -25.203  10.555  27.391  1.00 70.31           C  
ATOM   3517  CD  GLU A 449     -23.984  11.281  27.938  1.00 70.31           C  
ATOM   3518  OE1 GLU A 449     -24.078  11.836  29.062  1.00 70.31           O  
ATOM   3519  OE2 GLU A 449     -22.953  11.312  27.250  1.00 70.31           O  
ATOM   3520  N   ARG A 450     -27.250  10.094  24.297  1.00 67.06           N  
ATOM   3521  CA  ARG A 450     -28.406  10.836  23.828  1.00 67.06           C  
ATOM   3522  C   ARG A 450     -29.641   9.938  23.766  1.00 67.06           C  
ATOM   3523  CB  ARG A 450     -28.141  11.461  22.453  1.00 67.06           C  
ATOM   3524  O   ARG A 450     -30.734  10.328  24.188  1.00 67.06           O  
ATOM   3525  CG  ARG A 450     -29.281  12.297  21.922  1.00 67.06           C  
ATOM   3526  CD  ARG A 450     -28.984  12.844  20.531  1.00 67.06           C  
ATOM   3527  NE  ARG A 450     -30.125  13.547  19.969  1.00 67.06           N  
ATOM   3528  NH1 ARG A 450     -28.953  14.500  18.219  1.00 67.06           N  
ATOM   3529  NH2 ARG A 450     -31.203  14.914  18.453  1.00 67.06           N  
ATOM   3530  CZ  ARG A 450     -30.094  14.320  18.891  1.00 67.06           C  
ATOM   3531  N   THR A 451     -29.562   8.812  23.109  1.00 65.81           N  
ATOM   3532  CA  THR A 451     -30.641   7.844  22.953  1.00 65.81           C  
ATOM   3533  C   THR A 451     -31.172   7.395  24.312  1.00 65.81           C  
ATOM   3534  CB  THR A 451     -30.172   6.617  22.156  1.00 65.81           C  
ATOM   3535  O   THR A 451     -32.375   7.355  24.531  1.00 65.81           O  
ATOM   3536  CG2 THR A 451     -31.312   5.633  21.938  1.00 65.81           C  
ATOM   3537  OG1 THR A 451     -29.688   7.047  20.875  1.00 65.81           O  
ATOM   3538  N   LEU A 452     -30.297   7.094  25.156  1.00 69.62           N  
ATOM   3539  CA  LEU A 452     -30.688   6.613  26.484  1.00 69.62           C  
ATOM   3540  C   LEU A 452     -31.281   7.742  27.328  1.00 69.62           C  
ATOM   3541  CB  LEU A 452     -29.500   5.988  27.203  1.00 69.62           C  
ATOM   3542  O   LEU A 452     -32.250   7.535  28.062  1.00 69.62           O  
ATOM   3543  CG  LEU A 452     -28.969   4.676  26.625  1.00 69.62           C  
ATOM   3544  CD1 LEU A 452     -27.719   4.230  27.375  1.00 69.62           C  
ATOM   3545  CD2 LEU A 452     -30.031   3.594  26.672  1.00 69.62           C  
ATOM   3546  N   ASP A 453     -30.672   8.977  27.312  1.00 67.00           N  
ATOM   3547  CA  ASP A 453     -31.156  10.141  28.047  1.00 67.00           C  
ATOM   3548  C   ASP A 453     -32.531  10.562  27.562  1.00 67.00           C  
ATOM   3549  CB  ASP A 453     -30.172  11.297  27.922  1.00 67.00           C  
ATOM   3550  O   ASP A 453     -33.375  10.984  28.359  1.00 67.00           O  
ATOM   3551  CG  ASP A 453     -28.938  11.133  28.812  1.00 67.00           C  
ATOM   3552  OD1 ASP A 453     -28.938  10.250  29.688  1.00 67.00           O  
ATOM   3553  OD2 ASP A 453     -27.969  11.898  28.625  1.00 67.00           O  
ATOM   3554  N   PHE A 454     -32.719  10.602  26.312  1.00 64.12           N  
ATOM   3555  CA  PHE A 454     -34.031  10.938  25.734  1.00 64.12           C  
ATOM   3556  C   PHE A 454     -35.094  10.008  26.266  1.00 64.12           C  
ATOM   3557  CB  PHE A 454     -33.969  10.867  24.203  1.00 64.12           C  
ATOM   3558  O   PHE A 454     -36.188  10.453  26.641  1.00 64.12           O  
ATOM   3559  CG  PHE A 454     -35.250  11.258  23.531  1.00 64.12           C  
ATOM   3560  CD1 PHE A 454     -36.125  10.281  23.047  1.00 64.12           C  
ATOM   3561  CD2 PHE A 454     -35.594  12.594  23.391  1.00 64.12           C  
ATOM   3562  CE1 PHE A 454     -37.312  10.641  22.422  1.00 64.12           C  
ATOM   3563  CE2 PHE A 454     -36.781  12.953  22.766  1.00 64.12           C  
ATOM   3564  CZ  PHE A 454     -37.656  11.977  22.281  1.00 64.12           C  
ATOM   3565  N   HIS A 455     -34.781   8.781  26.281  1.00 65.38           N  
ATOM   3566  CA  HIS A 455     -35.719   7.789  26.766  1.00 65.38           C  
ATOM   3567  C   HIS A 455     -36.000   7.969  28.266  1.00 65.38           C  
ATOM   3568  CB  HIS A 455     -35.219   6.375  26.500  1.00 65.38           C  
ATOM   3569  O   HIS A 455     -37.125   7.828  28.719  1.00 65.38           O  
ATOM   3570  CG  HIS A 455     -35.219   6.004  25.047  1.00 65.38           C  
ATOM   3571  CD2 HIS A 455     -34.219   5.641  24.219  1.00 65.38           C  
ATOM   3572  ND1 HIS A 455     -36.375   5.984  24.297  1.00 65.38           N  
ATOM   3573  CE1 HIS A 455     -36.094   5.621  23.062  1.00 65.38           C  
ATOM   3574  NE2 HIS A 455     -34.781   5.410  22.984  1.00 65.38           N  
ATOM   3575  N   ASP A 456     -35.000   8.242  29.031  1.00 65.12           N  
ATOM   3576  CA  ASP A 456     -35.125   8.492  30.469  1.00 65.12           C  
ATOM   3577  C   ASP A 456     -35.969   9.727  30.750  1.00 65.12           C  
ATOM   3578  CB  ASP A 456     -33.750   8.664  31.094  1.00 65.12           C  
ATOM   3579  O   ASP A 456     -36.781   9.742  31.688  1.00 65.12           O  
ATOM   3580  CG  ASP A 456     -33.000   7.348  31.312  1.00 65.12           C  
ATOM   3581  OD1 ASP A 456     -33.656   6.277  31.188  1.00 65.12           O  
ATOM   3582  OD2 ASP A 456     -31.797   7.379  31.609  1.00 65.12           O  
ATOM   3583  N   LEU A 457     -35.844  10.734  29.906  1.00 63.34           N  
ATOM   3584  CA  LEU A 457     -36.625  11.961  30.031  1.00 63.34           C  
ATOM   3585  C   LEU A 457     -38.094  11.688  29.766  1.00 63.34           C  
ATOM   3586  CB  LEU A 457     -36.094  13.023  29.047  1.00 63.34           C  
ATOM   3587  O   LEU A 457     -38.969  12.227  30.469  1.00 63.34           O  
ATOM   3588  CG  LEU A 457     -34.812  13.758  29.453  1.00 63.34           C  
ATOM   3589  CD1 LEU A 457     -34.281  14.578  28.281  1.00 63.34           C  
ATOM   3590  CD2 LEU A 457     -35.094  14.648  30.672  1.00 63.34           C  
ATOM   3591  N   ASN A 458     -38.375  10.914  28.766  1.00 67.12           N  
ATOM   3592  CA  ASN A 458     -39.750  10.531  28.453  1.00 67.12           C  
ATOM   3593  C   ASN A 458     -40.406   9.766  29.609  1.00 67.12           C  
ATOM   3594  CB  ASN A 458     -39.812   9.695  27.172  1.00 67.12           C  
ATOM   3595  O   ASN A 458     -41.562   9.984  29.922  1.00 67.12           O  
ATOM   3596  CG  ASN A 458     -39.594  10.531  25.922  1.00 67.12           C  
ATOM   3597  ND2 ASN A 458     -39.188   9.891  24.844  1.00 67.12           N  
ATOM   3598  OD1 ASN A 458     -39.812  11.742  25.938  1.00 67.12           O  
ATOM   3599  N   ILE A 459     -39.656   8.875  30.188  1.00 66.19           N  
ATOM   3600  CA  ILE A 459     -40.125   8.094  31.328  1.00 66.19           C  
ATOM   3601  C   ILE A 459     -40.375   9.016  32.531  1.00 66.19           C  
ATOM   3602  CB  ILE A 459     -39.125   6.984  31.703  1.00 66.19           C  
ATOM   3603  O   ILE A 459     -41.375   8.867  33.219  1.00 66.19           O  
ATOM   3604  CG1 ILE A 459     -39.031   5.934  30.594  1.00 66.19           C  
ATOM   3605  CG2 ILE A 459     -39.500   6.336  33.031  1.00 66.19           C  
ATOM   3606  CD1 ILE A 459     -37.969   4.855  30.844  1.00 66.19           C  
ATOM   3607  N   LYS A 460     -39.469   9.906  32.750  1.00 68.62           N  
ATOM   3608  CA  LYS A 460     -39.625  10.891  33.812  1.00 68.62           C  
ATOM   3609  C   LYS A 460     -40.906  11.719  33.594  1.00 68.62           C  
ATOM   3610  CB  LYS A 460     -38.406  11.812  33.875  1.00 68.62           C  
ATOM   3611  O   LYS A 460     -41.625  11.984  34.562  1.00 68.62           O  
ATOM   3612  CG  LYS A 460     -38.406  12.789  35.031  1.00 68.62           C  
ATOM   3613  CD  LYS A 460     -37.156  13.617  35.094  1.00 68.62           C  
ATOM   3614  CE  LYS A 460     -37.188  14.617  36.250  1.00 68.62           C  
ATOM   3615  NZ  LYS A 460     -35.938  15.430  36.281  1.00 68.62           N  
ATOM   3616  N   ASN A 461     -41.094  12.188  32.375  1.00 72.19           N  
ATOM   3617  CA  ASN A 461     -42.312  12.945  32.031  1.00 72.19           C  
ATOM   3618  C   ASN A 461     -43.562  12.133  32.312  1.00 72.19           C  
ATOM   3619  CB  ASN A 461     -42.281  13.383  30.578  1.00 72.19           C  
ATOM   3620  O   ASN A 461     -44.562  12.664  32.844  1.00 72.19           O  
ATOM   3621  CG  ASN A 461     -43.312  14.438  30.266  1.00 72.19           C  
ATOM   3622  ND2 ASN A 461     -43.406  14.805  29.000  1.00 72.19           N  
ATOM   3623  OD1 ASN A 461     -44.031  14.914  31.156  1.00 72.19           O  
ATOM   3624  N   LEU A 462     -43.500  10.906  31.938  1.00 75.88           N  
ATOM   3625  CA  LEU A 462     -44.594   9.992  32.188  1.00 75.88           C  
ATOM   3626  C   LEU A 462     -44.844   9.797  33.688  1.00 75.88           C  
ATOM   3627  CB  LEU A 462     -44.344   8.633  31.516  1.00 75.88           C  
ATOM   3628  O   LEU A 462     -45.969   9.766  34.125  1.00 75.88           O  
ATOM   3629  CG  LEU A 462     -45.500   7.637  31.531  1.00 75.88           C  
ATOM   3630  CD1 LEU A 462     -46.719   8.219  30.812  1.00 75.88           C  
ATOM   3631  CD2 LEU A 462     -45.062   6.316  30.891  1.00 75.88           C  
ATOM   3632  N   TYR A 463     -43.781   9.547  34.344  1.00 74.44           N  
ATOM   3633  CA  TYR A 463     -43.844   9.430  35.812  1.00 74.44           C  
ATOM   3634  C   TYR A 463     -44.500  10.656  36.438  1.00 74.44           C  
ATOM   3635  CB  TYR A 463     -42.406   9.258  36.375  1.00 74.44           C  
ATOM   3636  O   TYR A 463     -45.344  10.523  37.312  1.00 74.44           O  
ATOM   3637  CG  TYR A 463     -42.344   9.359  37.875  1.00 74.44           C  
ATOM   3638  CD1 TYR A 463     -41.938  10.547  38.500  1.00 74.44           C  
ATOM   3639  CD2 TYR A 463     -42.688   8.281  38.688  1.00 74.44           C  
ATOM   3640  CE1 TYR A 463     -41.875  10.648  39.875  1.00 74.44           C  
ATOM   3641  CE2 TYR A 463     -42.625   8.375  40.062  1.00 74.44           C  
ATOM   3642  OH  TYR A 463     -42.125   9.648  42.031  1.00 74.44           O  
ATOM   3643  CZ  TYR A 463     -42.219   9.555  40.656  1.00 74.44           C  
ATOM   3644  N   GLU A 464     -44.062  11.867  36.062  1.00 81.44           N  
ATOM   3645  CA  GLU A 464     -44.625  13.117  36.562  1.00 81.44           C  
ATOM   3646  C   GLU A 464     -46.094  13.258  36.219  1.00 81.44           C  
ATOM   3647  CB  GLU A 464     -43.844  14.312  36.000  1.00 81.44           C  
ATOM   3648  O   GLU A 464     -46.875  13.766  37.031  1.00 81.44           O  
ATOM   3649  CG  GLU A 464     -42.438  14.445  36.594  1.00 81.44           C  
ATOM   3650  CD  GLU A 464     -42.406  14.617  38.094  1.00 81.44           C  
ATOM   3651  OE1 GLU A 464     -41.406  14.266  38.750  1.00 81.44           O  
ATOM   3652  OE2 GLU A 464     -43.438  15.109  38.656  1.00 81.44           O  
ATOM   3653  N   LYS A 465     -46.500  12.875  35.062  1.00 83.81           N  
ATOM   3654  CA  LYS A 465     -47.875  12.891  34.625  1.00 83.81           C  
ATOM   3655  C   LYS A 465     -48.750  11.969  35.469  1.00 83.81           C  
ATOM   3656  CB  LYS A 465     -47.969  12.469  33.156  1.00 83.81           C  
ATOM   3657  O   LYS A 465     -49.844  12.344  35.875  1.00 83.81           O  
ATOM   3658  CG  LYS A 465     -49.344  12.648  32.531  1.00 83.81           C  
ATOM   3659  CD  LYS A 465     -49.344  12.328  31.047  1.00 83.81           C  
ATOM   3660  CE  LYS A 465     -50.750  12.484  30.438  1.00 83.81           C  
ATOM   3661  NZ  LYS A 465     -50.750  12.219  28.969  1.00 83.81           N  
ATOM   3662  N   VAL A 466     -48.219  10.719  35.688  1.00 81.06           N  
ATOM   3663  CA  VAL A 466     -48.906   9.727  36.500  1.00 81.06           C  
ATOM   3664  C   VAL A 466     -49.000  10.219  37.938  1.00 81.06           C  
ATOM   3665  CB  VAL A 466     -48.188   8.359  36.438  1.00 81.06           C  
ATOM   3666  O   VAL A 466     -50.062  10.078  38.562  1.00 81.06           O  
ATOM   3667  CG1 VAL A 466     -48.812   7.398  37.469  1.00 81.06           C  
ATOM   3668  CG2 VAL A 466     -48.281   7.766  35.031  1.00 81.06           C  
ATOM   3669  N   LYS A 467     -47.969  10.750  38.406  1.00 84.25           N  
ATOM   3670  CA  LYS A 467     -47.938  11.328  39.750  1.00 84.25           C  
ATOM   3671  C   LYS A 467     -48.969  12.445  39.875  1.00 84.25           C  
ATOM   3672  CB  LYS A 467     -46.531  11.867  40.062  1.00 84.25           C  
ATOM   3673  O   LYS A 467     -49.656  12.523  40.906  1.00 84.25           O  
ATOM   3674  CG  LYS A 467     -46.375  12.398  41.500  1.00 84.25           C  
ATOM   3675  CD  LYS A 467     -44.969  12.867  41.781  1.00 84.25           C  
ATOM   3676  CE  LYS A 467     -44.812  13.414  43.188  1.00 84.25           C  
ATOM   3677  NZ  LYS A 467     -43.406  13.836  43.469  1.00 84.25           N  
ATOM   3678  N   SER A 468     -49.062  13.273  38.906  1.00 87.38           N  
ATOM   3679  CA  SER A 468     -50.000  14.391  38.875  1.00 87.38           C  
ATOM   3680  C   SER A 468     -51.438  13.898  38.812  1.00 87.38           C  
ATOM   3681  CB  SER A 468     -49.719  15.312  37.688  1.00 87.38           C  
ATOM   3682  O   SER A 468     -52.312  14.469  39.469  1.00 87.38           O  
ATOM   3683  OG  SER A 468     -50.688  16.344  37.625  1.00 87.38           O  
ATOM   3684  N   GLN A 469     -51.719  12.859  38.094  1.00 86.75           N  
ATOM   3685  CA  GLN A 469     -53.031  12.273  37.906  1.00 86.75           C  
ATOM   3686  C   GLN A 469     -53.500  11.602  39.219  1.00 86.75           C  
ATOM   3687  CB  GLN A 469     -53.031  11.258  36.781  1.00 86.75           C  
ATOM   3688  O   GLN A 469     -54.656  11.734  39.594  1.00 86.75           O  
ATOM   3689  CG  GLN A 469     -52.969  11.898  35.406  1.00 86.75           C  
ATOM   3690  CD  GLN A 469     -53.125  10.891  34.281  1.00 86.75           C  
ATOM   3691  NE2 GLN A 469     -53.938  11.227  33.281  1.00 86.75           N  
ATOM   3692  OE1 GLN A 469     -52.500   9.812  34.312  1.00 86.75           O  
ATOM   3693  N   LEU A 470     -52.562  10.820  39.875  1.00 86.31           N  
ATOM   3694  CA  LEU A 470     -52.875   9.977  41.000  1.00 86.31           C  
ATOM   3695  C   LEU A 470     -52.875  10.781  42.312  1.00 86.31           C  
ATOM   3696  CB  LEU A 470     -51.875   8.828  41.125  1.00 86.31           C  
ATOM   3697  O   LEU A 470     -53.625  10.461  43.250  1.00 86.31           O  
ATOM   3698  CG  LEU A 470     -51.906   7.777  40.000  1.00 86.31           C  
ATOM   3699  CD1 LEU A 470     -50.781   6.773  40.188  1.00 86.31           C  
ATOM   3700  CD2 LEU A 470     -53.250   7.062  40.000  1.00 86.31           C  
ATOM   3701  N   ARG A 471     -52.281  11.844  42.406  1.00 88.06           N  
ATOM   3702  CA  ARG A 471     -52.219  12.734  43.562  1.00 88.06           C  
ATOM   3703  C   ARG A 471     -52.250  11.945  44.875  1.00 88.06           C  
ATOM   3704  CB  ARG A 471     -53.344  13.742  43.531  1.00 88.06           C  
ATOM   3705  O   ARG A 471     -51.438  11.055  45.094  1.00 88.06           O  
ATOM   3706  CG  ARG A 471     -53.312  14.688  42.344  1.00 88.06           C  
ATOM   3707  CD  ARG A 471     -54.469  15.664  42.344  1.00 88.06           C  
ATOM   3708  NE  ARG A 471     -54.438  16.531  41.156  1.00 88.06           N  
ATOM   3709  NH1 ARG A 471     -56.375  17.672  41.719  1.00 88.06           N  
ATOM   3710  NH2 ARG A 471     -55.219  18.219  39.812  1.00 88.06           N  
ATOM   3711  CZ  ARG A 471     -55.344  17.469  40.906  1.00 88.06           C  
ATOM   3712  N   ASN A 472     -53.156  12.234  45.750  1.00 87.31           N  
ATOM   3713  CA  ASN A 472     -53.188  11.602  47.062  1.00 87.31           C  
ATOM   3714  C   ASN A 472     -54.000  10.305  47.031  1.00 87.31           C  
ATOM   3715  CB  ASN A 472     -53.781  12.562  48.094  1.00 87.31           C  
ATOM   3716  O   ASN A 472     -54.312   9.742  48.094  1.00 87.31           O  
ATOM   3717  CG  ASN A 472     -55.125  13.164  47.656  1.00 87.31           C  
ATOM   3718  ND2 ASN A 472     -55.812  13.844  48.562  1.00 87.31           N  
ATOM   3719  OD1 ASN A 472     -55.531  13.016  46.500  1.00 87.31           O  
ATOM   3720  N   ASN A 473     -54.375   9.852  45.844  1.00 86.12           N  
ATOM   3721  CA  ASN A 473     -55.094   8.594  45.656  1.00 86.12           C  
ATOM   3722  C   ASN A 473     -54.125   7.410  45.594  1.00 86.12           C  
ATOM   3723  CB  ASN A 473     -55.938   8.648  44.375  1.00 86.12           C  
ATOM   3724  O   ASN A 473     -54.562   6.254  45.625  1.00 86.12           O  
ATOM   3725  CG  ASN A 473     -57.188   9.477  44.531  1.00 86.12           C  
ATOM   3726  ND2 ASN A 473     -57.812   9.844  43.438  1.00 86.12           N  
ATOM   3727  OD1 ASN A 473     -57.625   9.781  45.656  1.00 86.12           O  
ATOM   3728  N   ALA A 474     -52.750   7.668  45.625  1.00 86.62           N  
ATOM   3729  CA  ALA A 474     -51.719   6.629  45.562  1.00 86.62           C  
ATOM   3730  C   ALA A 474     -50.500   7.047  46.375  1.00 86.62           C  
ATOM   3731  CB  ALA A 474     -51.312   6.324  44.125  1.00 86.62           C  
ATOM   3732  O   ALA A 474     -50.250   8.242  46.594  1.00 86.62           O  
ATOM   3733  N   LYS A 475     -49.750   6.121  46.969  1.00 84.31           N  
ATOM   3734  CA  LYS A 475     -48.500   6.336  47.688  1.00 84.31           C  
ATOM   3735  C   LYS A 475     -47.312   5.918  46.844  1.00 84.31           C  
ATOM   3736  CB  LYS A 475     -48.500   5.566  49.000  1.00 84.31           C  
ATOM   3737  O   LYS A 475     -47.344   4.867  46.188  1.00 84.31           O  
ATOM   3738  CG  LYS A 475     -47.219   5.688  49.781  1.00 84.31           C  
ATOM   3739  CD  LYS A 475     -47.250   4.793  51.031  1.00 84.31           C  
ATOM   3740  CE  LYS A 475     -45.938   4.926  51.844  1.00 84.31           C  
ATOM   3741  NZ  LYS A 475     -45.938   4.031  53.031  1.00 84.31           N  
ATOM   3742  N   GLU A 476     -46.312   6.754  46.969  1.00 83.75           N  
ATOM   3743  CA  GLU A 476     -45.094   6.441  46.219  1.00 83.75           C  
ATOM   3744  C   GLU A 476     -44.250   5.426  47.000  1.00 83.75           C  
ATOM   3745  CB  GLU A 476     -44.281   7.711  45.969  1.00 83.75           C  
ATOM   3746  O   GLU A 476     -43.906   5.645  48.156  1.00 83.75           O  
ATOM   3747  CG  GLU A 476     -44.938   8.664  44.969  1.00 83.75           C  
ATOM   3748  CD  GLU A 476     -44.094   9.875  44.656  1.00 83.75           C  
ATOM   3749  OE1 GLU A 476     -44.562  10.797  43.969  1.00 83.75           O  
ATOM   3750  OE2 GLU A 476     -42.906   9.906  45.094  1.00 83.75           O  
ATOM   3751  N   ILE A 477     -43.969   4.285  46.344  1.00 79.06           N  
ATOM   3752  CA  ILE A 477     -43.312   3.162  47.031  1.00 79.06           C  
ATOM   3753  C   ILE A 477     -41.875   3.055  46.562  1.00 79.06           C  
ATOM   3754  CB  ILE A 477     -44.062   1.837  46.750  1.00 79.06           C  
ATOM   3755  O   ILE A 477     -41.094   2.285  47.125  1.00 79.06           O  
ATOM   3756  CG1 ILE A 477     -45.562   2.096  46.594  1.00 79.06           C  
ATOM   3757  CG2 ILE A 477     -43.812   0.830  47.875  1.00 79.06           C  
ATOM   3758  CD1 ILE A 477     -46.344   0.902  46.062  1.00 79.06           C  
ATOM   3759  N   GLY A 478     -41.406   4.133  45.688  1.00 67.81           N  
ATOM   3760  CA  GLY A 478     -40.000   4.125  45.219  1.00 67.81           C  
ATOM   3761  C   GLY A 478     -39.812   3.314  43.938  1.00 67.81           C  
ATOM   3762  O   GLY A 478     -40.688   2.566  43.531  1.00 67.81           O  
ATOM   3763  N   ASN A 479     -38.750   3.658  43.125  1.00 64.12           N  
ATOM   3764  CA  ASN A 479     -38.406   3.014  41.844  1.00 64.12           C  
ATOM   3765  C   ASN A 479     -39.469   3.273  40.781  1.00 64.12           C  
ATOM   3766  CB  ASN A 479     -38.219   1.509  42.062  1.00 64.12           C  
ATOM   3767  O   ASN A 479     -39.844   2.375  40.031  1.00 64.12           O  
ATOM   3768  CG  ASN A 479     -36.969   1.185  42.875  1.00 64.12           C  
ATOM   3769  ND2 ASN A 479     -37.000   0.021  43.500  1.00 64.12           N  
ATOM   3770  OD1 ASN A 479     -36.031   1.973  42.938  1.00 64.12           O  
ATOM   3771  N   ARG A 480     -40.188   4.500  40.938  1.00 67.50           N  
ATOM   3772  CA  ARG A 480     -41.156   4.992  39.969  1.00 67.50           C  
ATOM   3773  C   ARG A 480     -42.438   4.168  40.000  1.00 67.50           C  
ATOM   3774  CB  ARG A 480     -40.562   4.973  38.562  1.00 67.50           C  
ATOM   3775  O   ARG A 480     -43.094   3.992  39.000  1.00 67.50           O  
ATOM   3776  CG  ARG A 480     -39.375   5.914  38.375  1.00 67.50           C  
ATOM   3777  CD  ARG A 480     -38.844   5.855  36.938  1.00 67.50           C  
ATOM   3778  NE  ARG A 480     -37.594   6.641  36.812  1.00 67.50           N  
ATOM   3779  NH1 ARG A 480     -37.375   6.273  34.531  1.00 67.50           N  
ATOM   3780  NH2 ARG A 480     -35.844   7.551  35.656  1.00 67.50           N  
ATOM   3781  CZ  ARG A 480     -36.938   6.820  35.656  1.00 67.50           C  
ATOM   3782  N   CYS A 481     -42.719   3.617  41.188  1.00 75.19           N  
ATOM   3783  CA  CYS A 481     -43.938   2.818  41.375  1.00 75.19           C  
ATOM   3784  C   CYS A 481     -44.875   3.520  42.344  1.00 75.19           C  
ATOM   3785  CB  CYS A 481     -43.562   1.439  41.938  1.00 75.19           C  
ATOM   3786  O   CYS A 481     -44.469   4.238  43.250  1.00 75.19           O  
ATOM   3787  SG  CYS A 481     -42.562   0.446  40.812  1.00 75.19           S  
ATOM   3788  N   PHE A 482     -46.281   3.312  42.094  1.00 80.44           N  
ATOM   3789  CA  PHE A 482     -47.312   3.873  42.906  1.00 80.44           C  
ATOM   3790  C   PHE A 482     -48.219   2.773  43.438  1.00 80.44           C  
ATOM   3791  CB  PHE A 482     -48.156   4.891  42.125  1.00 80.44           C  
ATOM   3792  O   PHE A 482     -48.594   1.839  42.719  1.00 80.44           O  
ATOM   3793  CG  PHE A 482     -47.344   6.051  41.594  1.00 80.44           C  
ATOM   3794  CD1 PHE A 482     -47.156   7.195  42.375  1.00 80.44           C  
ATOM   3795  CD2 PHE A 482     -46.750   5.992  40.344  1.00 80.44           C  
ATOM   3796  CE1 PHE A 482     -46.438   8.273  41.875  1.00 80.44           C  
ATOM   3797  CE2 PHE A 482     -46.000   7.062  39.844  1.00 80.44           C  
ATOM   3798  CZ  PHE A 482     -45.844   8.195  40.625  1.00 80.44           C  
ATOM   3799  N   GLU A 483     -48.406   2.879  44.781  1.00 83.50           N  
ATOM   3800  CA  GLU A 483     -49.375   1.990  45.375  1.00 83.50           C  
ATOM   3801  C   GLU A 483     -50.719   2.701  45.594  1.00 83.50           C  
ATOM   3802  CB  GLU A 483     -48.875   1.453  46.719  1.00 83.50           C  
ATOM   3803  O   GLU A 483     -50.781   3.744  46.250  1.00 83.50           O  
ATOM   3804  CG  GLU A 483     -49.750   0.394  47.344  1.00 83.50           C  
ATOM   3805  CD  GLU A 483     -49.219  -0.154  48.656  1.00 83.50           C  
ATOM   3806  OE1 GLU A 483     -49.625  -1.266  49.062  1.00 83.50           O  
ATOM   3807  OE2 GLU A 483     -48.375   0.534  49.281  1.00 83.50           O  
ATOM   3808  N   PHE A 484     -51.844   2.105  44.875  1.00 84.25           N  
ATOM   3809  CA  PHE A 484     -53.156   2.744  44.938  1.00 84.25           C  
ATOM   3810  C   PHE A 484     -53.781   2.562  46.312  1.00 84.25           C  
ATOM   3811  CB  PHE A 484     -54.062   2.176  43.844  1.00 84.25           C  
ATOM   3812  O   PHE A 484     -53.688   1.488  46.906  1.00 84.25           O  
ATOM   3813  CG  PHE A 484     -53.656   2.523  42.438  1.00 84.25           C  
ATOM   3814  CD1 PHE A 484     -54.125   3.686  41.844  1.00 84.25           C  
ATOM   3815  CD2 PHE A 484     -52.812   1.690  41.750  1.00 84.25           C  
ATOM   3816  CE1 PHE A 484     -53.719   4.008  40.531  1.00 84.25           C  
ATOM   3817  CE2 PHE A 484     -52.406   2.008  40.438  1.00 84.25           C  
ATOM   3818  CZ  PHE A 484     -52.875   3.168  39.844  1.00 84.25           C  
ATOM   3819  N   TYR A 485     -54.438   3.572  46.875  1.00 82.44           N  
ATOM   3820  CA  TYR A 485     -55.188   3.520  48.125  1.00 82.44           C  
ATOM   3821  C   TYR A 485     -56.625   3.092  47.875  1.00 82.44           C  
ATOM   3822  CB  TYR A 485     -55.156   4.879  48.812  1.00 82.44           C  
ATOM   3823  O   TYR A 485     -57.375   2.881  48.844  1.00 82.44           O  
ATOM   3824  CG  TYR A 485     -53.812   5.230  49.406  1.00 82.44           C  
ATOM   3825  CD1 TYR A 485     -53.250   4.473  50.438  1.00 82.44           C  
ATOM   3826  CD2 TYR A 485     -53.094   6.324  48.938  1.00 82.44           C  
ATOM   3827  CE1 TYR A 485     -52.000   4.793  50.969  1.00 82.44           C  
ATOM   3828  CE2 TYR A 485     -51.844   6.652  49.469  1.00 82.44           C  
ATOM   3829  OH  TYR A 485     -50.094   6.207  51.000  1.00 82.44           O  
ATOM   3830  CZ  TYR A 485     -51.312   5.887  50.469  1.00 82.44           C  
ATOM   3831  N   HIS A 486     -57.062   2.959  46.594  1.00 82.44           N  
ATOM   3832  CA  HIS A 486     -58.375   2.498  46.188  1.00 82.44           C  
ATOM   3833  C   HIS A 486     -58.281   1.281  45.281  1.00 82.44           C  
ATOM   3834  CB  HIS A 486     -59.156   3.621  45.500  1.00 82.44           C  
ATOM   3835  O   HIS A 486     -57.219   0.998  44.719  1.00 82.44           O  
ATOM   3836  CG  HIS A 486     -58.500   4.074  44.219  1.00 82.44           C  
ATOM   3837  CD2 HIS A 486     -57.688   5.121  43.938  1.00 82.44           C  
ATOM   3838  ND1 HIS A 486     -58.688   3.416  43.000  1.00 82.44           N  
ATOM   3839  CE1 HIS A 486     -58.031   4.043  42.062  1.00 82.44           C  
ATOM   3840  NE2 HIS A 486     -57.406   5.082  42.594  1.00 82.44           N  
ATOM   3841  N   LYS A 487     -59.344   0.473  45.250  1.00 81.81           N  
ATOM   3842  CA  LYS A 487     -59.406  -0.618  44.281  1.00 81.81           C  
ATOM   3843  C   LYS A 487     -59.438  -0.084  42.844  1.00 81.81           C  
ATOM   3844  CB  LYS A 487     -60.625  -1.507  44.531  1.00 81.81           C  
ATOM   3845  O   LYS A 487     -60.219   0.806  42.531  1.00 81.81           O  
ATOM   3846  CG  LYS A 487     -60.500  -2.367  45.781  1.00 81.81           C  
ATOM   3847  CD  LYS A 487     -61.719  -3.283  45.938  1.00 81.81           C  
ATOM   3848  CE  LYS A 487     -61.656  -4.051  47.250  1.00 81.81           C  
ATOM   3849  NZ  LYS A 487     -62.875  -4.922  47.438  1.00 81.81           N  
ATOM   3850  N   CYS A 488     -58.406  -0.490  42.094  1.00 80.75           N  
ATOM   3851  CA  CYS A 488     -58.312  -0.026  40.719  1.00 80.75           C  
ATOM   3852  C   CYS A 488     -58.531  -1.175  39.750  1.00 80.75           C  
ATOM   3853  CB  CYS A 488     -56.938   0.623  40.469  1.00 80.75           C  
ATOM   3854  O   CYS A 488     -57.656  -2.047  39.594  1.00 80.75           O  
ATOM   3855  SG  CYS A 488     -56.844   1.509  38.906  1.00 80.75           S  
ATOM   3856  N   ASP A 489     -59.688  -1.247  39.125  1.00 79.00           N  
ATOM   3857  CA  ASP A 489     -60.031  -2.279  38.156  1.00 79.00           C  
ATOM   3858  C   ASP A 489     -59.406  -1.968  36.781  1.00 79.00           C  
ATOM   3859  CB  ASP A 489     -61.531  -2.420  38.000  1.00 79.00           C  
ATOM   3860  O   ASP A 489     -58.688  -0.964  36.625  1.00 79.00           O  
ATOM   3861  CG  ASP A 489     -62.219  -1.141  37.531  1.00 79.00           C  
ATOM   3862  OD1 ASP A 489     -61.500  -0.160  37.219  1.00 79.00           O  
ATOM   3863  OD2 ASP A 489     -63.469  -1.111  37.500  1.00 79.00           O  
ATOM   3864  N   ASN A 490     -59.438  -2.822  35.750  1.00 75.69           N  
ATOM   3865  CA  ASN A 490     -58.844  -2.701  34.406  1.00 75.69           C  
ATOM   3866  C   ASN A 490     -59.250  -1.380  33.750  1.00 75.69           C  
ATOM   3867  CB  ASN A 490     -59.281  -3.877  33.531  1.00 75.69           C  
ATOM   3868  O   ASN A 490     -58.438  -0.771  33.062  1.00 75.69           O  
ATOM   3869  CG  ASN A 490     -58.531  -5.152  33.844  1.00 75.69           C  
ATOM   3870  ND2 ASN A 490     -59.031  -6.277  33.344  1.00 75.69           N  
ATOM   3871  OD1 ASN A 490     -57.500  -5.129  34.531  1.00 75.69           O  
ATOM   3872  N   GLU A 491     -60.438  -0.934  34.000  1.00 77.88           N  
ATOM   3873  CA  GLU A 491     -60.938   0.334  33.500  1.00 77.88           C  
ATOM   3874  C   GLU A 491     -60.219   1.518  34.125  1.00 77.88           C  
ATOM   3875  CB  GLU A 491     -62.438   0.448  33.719  1.00 77.88           C  
ATOM   3876  O   GLU A 491     -59.906   2.496  33.469  1.00 77.88           O  
ATOM   3877  CG  GLU A 491     -63.094   1.628  33.000  1.00 77.88           C  
ATOM   3878  CD  GLU A 491     -64.562   1.714  33.250  1.00 77.88           C  
ATOM   3879  OE1 GLU A 491     -65.250   2.689  32.781  1.00 77.88           O  
ATOM   3880  OE2 GLU A 491     -65.125   0.797  33.875  1.00 77.88           O  
ATOM   3881  N   CYS A 492     -60.000   1.505  35.406  1.00 80.38           N  
ATOM   3882  CA  CYS A 492     -59.250   2.492  36.188  1.00 80.38           C  
ATOM   3883  C   CYS A 492     -57.781   2.525  35.750  1.00 80.38           C  
ATOM   3884  CB  CYS A 492     -59.344   2.188  37.688  1.00 80.38           C  
ATOM   3885  O   CYS A 492     -57.219   3.600  35.531  1.00 80.38           O  
ATOM   3886  SG  CYS A 492     -58.281   3.240  38.688  1.00 80.38           S  
ATOM   3887  N   MET A 493     -57.156   1.405  35.531  1.00 78.06           N  
ATOM   3888  CA  MET A 493     -55.781   1.279  35.062  1.00 78.06           C  
ATOM   3889  C   MET A 493     -55.625   1.843  33.656  1.00 78.06           C  
ATOM   3890  CB  MET A 493     -55.344  -0.183  35.094  1.00 78.06           C  
ATOM   3891  O   MET A 493     -54.625   2.496  33.344  1.00 78.06           O  
ATOM   3892  CG  MET A 493     -55.188  -0.745  36.500  1.00 78.06           C  
ATOM   3893  SD  MET A 493     -53.906   0.157  37.469  1.00 78.06           S  
ATOM   3894  CE  MET A 493     -52.406  -0.703  36.938  1.00 78.06           C  
ATOM   3895  N   GLU A 494     -56.594   1.660  32.812  1.00 77.75           N  
ATOM   3896  CA  GLU A 494     -56.625   2.170  31.438  1.00 77.75           C  
ATOM   3897  C   GLU A 494     -56.781   3.686  31.422  1.00 77.75           C  
ATOM   3898  CB  GLU A 494     -57.750   1.503  30.641  1.00 77.75           C  
ATOM   3899  O   GLU A 494     -56.250   4.367  30.547  1.00 77.75           O  
ATOM   3900  CG  GLU A 494     -57.438   0.104  30.156  1.00 77.75           C  
ATOM   3901  CD  GLU A 494     -56.312   0.084  29.125  1.00 77.75           C  
ATOM   3902  OE1 GLU A 494     -55.500  -0.878  29.125  1.00 77.75           O  
ATOM   3903  OE2 GLU A 494     -56.219   1.037  28.328  1.00 77.75           O  
ATOM   3904  N   SER A 495     -57.469   4.176  32.375  1.00 82.44           N  
ATOM   3905  CA  SER A 495     -57.688   5.613  32.500  1.00 82.44           C  
ATOM   3906  C   SER A 495     -56.406   6.324  32.938  1.00 82.44           C  
ATOM   3907  CB  SER A 495     -58.812   5.895  33.500  1.00 82.44           C  
ATOM   3908  O   SER A 495     -56.156   7.457  32.531  1.00 82.44           O  
ATOM   3909  OG  SER A 495     -58.406   5.562  34.812  1.00 82.44           O  
ATOM   3910  N   VAL A 496     -55.625   5.727  33.781  1.00 81.50           N  
ATOM   3911  CA  VAL A 496     -54.312   6.219  34.156  1.00 81.50           C  
ATOM   3912  C   VAL A 496     -53.344   6.156  33.000  1.00 81.50           C  
ATOM   3913  CB  VAL A 496     -53.750   5.418  35.375  1.00 81.50           C  
ATOM   3914  O   VAL A 496     -52.594   7.109  32.719  1.00 81.50           O  
ATOM   3915  CG1 VAL A 496     -52.344   5.887  35.719  1.00 81.50           C  
ATOM   3916  CG2 VAL A 496     -54.656   5.543  36.562  1.00 81.50           C  
ATOM   3917  N   LYS A 497     -53.469   5.102  32.156  1.00 73.75           N  
ATOM   3918  CA  LYS A 497     -52.656   4.902  30.969  1.00 73.75           C  
ATOM   3919  C   LYS A 497     -52.969   5.934  29.906  1.00 73.75           C  
ATOM   3920  CB  LYS A 497     -52.844   3.488  30.422  1.00 73.75           C  
ATOM   3921  O   LYS A 497     -52.094   6.441  29.219  1.00 73.75           O  
ATOM   3922  CG  LYS A 497     -51.906   3.143  29.266  1.00 73.75           C  
ATOM   3923  CD  LYS A 497     -52.188   1.735  28.734  1.00 73.75           C  
ATOM   3924  CE  LYS A 497     -51.406   1.464  27.453  1.00 73.75           C  
ATOM   3925  NZ  LYS A 497     -51.719   0.106  26.906  1.00 73.75           N  
ATOM   3926  N   ASN A 498     -54.250   6.289  29.672  1.00 78.75           N  
ATOM   3927  CA  ASN A 498     -54.750   7.168  28.625  1.00 78.75           C  
ATOM   3928  C   ASN A 498     -54.812   8.617  29.078  1.00 78.75           C  
ATOM   3929  CB  ASN A 498     -56.125   6.711  28.141  1.00 78.75           C  
ATOM   3930  O   ASN A 498     -55.219   9.500  28.328  1.00 78.75           O  
ATOM   3931  CG  ASN A 498     -56.062   5.418  27.344  1.00 78.75           C  
ATOM   3932  ND2 ASN A 498     -57.188   4.727  27.266  1.00 78.75           N  
ATOM   3933  OD1 ASN A 498     -55.031   5.047  26.812  1.00 78.75           O  
ATOM   3934  N   GLY A 499     -54.344   8.805  30.375  1.00 83.00           N  
ATOM   3935  CA  GLY A 499     -54.281  10.164  30.906  1.00 83.00           C  
ATOM   3936  C   GLY A 499     -55.656  10.703  31.234  1.00 83.00           C  
ATOM   3937  O   GLY A 499     -55.875  11.922  31.281  1.00 83.00           O  
ATOM   3938  N   THR A 500     -56.750   9.945  31.312  1.00 87.38           N  
ATOM   3939  CA  THR A 500     -58.125  10.328  31.578  1.00 87.38           C  
ATOM   3940  C   THR A 500     -58.562   9.883  32.969  1.00 87.38           C  
ATOM   3941  CB  THR A 500     -59.094   9.727  30.531  1.00 87.38           C  
ATOM   3942  O   THR A 500     -59.750   9.695  33.250  1.00 87.38           O  
ATOM   3943  CG2 THR A 500     -58.812  10.305  29.156  1.00 87.38           C  
ATOM   3944  OG1 THR A 500     -58.938   8.305  30.500  1.00 87.38           O  
ATOM   3945  N   TYR A 501     -57.656   9.711  33.906  1.00 85.62           N  
ATOM   3946  CA  TYR A 501     -57.906   9.281  35.281  1.00 85.62           C  
ATOM   3947  C   TYR A 501     -58.781  10.289  36.000  1.00 85.62           C  
ATOM   3948  CB  TYR A 501     -56.594   9.094  36.031  1.00 85.62           C  
ATOM   3949  O   TYR A 501     -58.500  11.492  36.000  1.00 85.62           O  
ATOM   3950  CG  TYR A 501     -56.781   8.625  37.438  1.00 85.62           C  
ATOM   3951  CD1 TYR A 501     -56.656   9.516  38.500  1.00 85.62           C  
ATOM   3952  CD2 TYR A 501     -57.062   7.297  37.719  1.00 85.62           C  
ATOM   3953  CE1 TYR A 501     -56.812   9.086  39.844  1.00 85.62           C  
ATOM   3954  CE2 TYR A 501     -57.219   6.859  39.031  1.00 85.62           C  
ATOM   3955  OH  TYR A 501     -57.250   7.328  41.375  1.00 85.62           O  
ATOM   3956  CZ  TYR A 501     -57.094   7.758  40.094  1.00 85.62           C  
ATOM   3957  N   ASN A 502     -60.000   9.828  36.469  1.00 87.31           N  
ATOM   3958  CA  ASN A 502     -60.938  10.656  37.188  1.00 87.31           C  
ATOM   3959  C   ASN A 502     -60.656  10.688  38.688  1.00 87.31           C  
ATOM   3960  CB  ASN A 502     -62.375  10.164  36.969  1.00 87.31           C  
ATOM   3961  O   ASN A 502     -61.031   9.789  39.438  1.00 87.31           O  
ATOM   3962  CG  ASN A 502     -63.438  11.125  37.500  1.00 87.31           C  
ATOM   3963  ND2 ASN A 502     -64.688  10.945  37.062  1.00 87.31           N  
ATOM   3964  OD1 ASN A 502     -63.125  12.016  38.281  1.00 87.31           O  
ATOM   3965  N   TYR A 503     -59.906  11.719  39.094  1.00 85.88           N  
ATOM   3966  CA  TYR A 503     -59.375  11.844  40.438  1.00 85.88           C  
ATOM   3967  C   TYR A 503     -60.500  11.867  41.469  1.00 85.88           C  
ATOM   3968  CB  TYR A 503     -58.531  13.117  40.562  1.00 85.88           C  
ATOM   3969  O   TYR A 503     -60.438  11.125  42.469  1.00 85.88           O  
ATOM   3970  CG  TYR A 503     -58.156  13.469  42.000  1.00 85.88           C  
ATOM   3971  CD1 TYR A 503     -58.906  14.398  42.719  1.00 85.88           C  
ATOM   3972  CD2 TYR A 503     -57.094  12.875  42.625  1.00 85.88           C  
ATOM   3973  CE1 TYR A 503     -58.594  14.734  44.031  1.00 85.88           C  
ATOM   3974  CE2 TYR A 503     -56.750  13.203  43.938  1.00 85.88           C  
ATOM   3975  OH  TYR A 503     -57.188  14.445  45.906  1.00 85.88           O  
ATOM   3976  CZ  TYR A 503     -57.500  14.125  44.625  1.00 85.88           C  
ATOM   3977  N   PRO A 504     -61.625  12.625  41.250  1.00 86.50           N  
ATOM   3978  CA  PRO A 504     -62.656  12.750  42.250  1.00 86.50           C  
ATOM   3979  C   PRO A 504     -63.438  11.453  42.469  1.00 86.50           C  
ATOM   3980  CB  PRO A 504     -63.594  13.836  41.656  1.00 86.50           C  
ATOM   3981  O   PRO A 504     -63.969  11.211  43.562  1.00 86.50           O  
ATOM   3982  CG  PRO A 504     -62.719  14.586  40.688  1.00 86.50           C  
ATOM   3983  CD  PRO A 504     -61.656  13.648  40.188  1.00 86.50           C  
ATOM   3984  N   LYS A 505     -63.469  10.688  41.531  1.00 86.75           N  
ATOM   3985  CA  LYS A 505     -64.188   9.422  41.594  1.00 86.75           C  
ATOM   3986  C   LYS A 505     -63.594   8.484  42.625  1.00 86.75           C  
ATOM   3987  CB  LYS A 505     -64.188   8.758  40.219  1.00 86.75           C  
ATOM   3988  O   LYS A 505     -64.312   7.781  43.344  1.00 86.75           O  
ATOM   3989  CG  LYS A 505     -65.000   7.457  40.156  1.00 86.75           C  
ATOM   3990  CD  LYS A 505     -64.938   6.840  38.750  1.00 86.75           C  
ATOM   3991  CE  LYS A 505     -65.688   5.508  38.719  1.00 86.75           C  
ATOM   3992  NZ  LYS A 505     -65.625   4.898  37.344  1.00 86.75           N  
ATOM   3993  N   TYR A 506     -62.219   8.508  42.906  1.00 84.44           N  
ATOM   3994  CA  TYR A 506     -61.531   7.523  43.719  1.00 84.44           C  
ATOM   3995  C   TYR A 506     -60.969   8.164  45.000  1.00 84.44           C  
ATOM   3996  CB  TYR A 506     -60.375   6.875  42.938  1.00 84.44           C  
ATOM   3997  O   TYR A 506     -60.312   7.496  45.812  1.00 84.44           O  
ATOM   3998  CG  TYR A 506     -60.844   6.172  41.688  1.00 84.44           C  
ATOM   3999  CD1 TYR A 506     -61.531   4.957  41.750  1.00 84.44           C  
ATOM   4000  CD2 TYR A 506     -60.594   6.719  40.438  1.00 84.44           C  
ATOM   4001  CE1 TYR A 506     -61.938   4.301  40.594  1.00 84.44           C  
ATOM   4002  CE2 TYR A 506     -61.031   6.074  39.250  1.00 84.44           C  
ATOM   4003  OH  TYR A 506     -62.094   4.227  38.219  1.00 84.44           O  
ATOM   4004  CZ  TYR A 506     -61.688   4.867  39.344  1.00 84.44           C  
ATOM   4005  N   SER A 507     -61.250   9.406  45.188  1.00 82.56           N  
ATOM   4006  CA  SER A 507     -60.688  10.219  46.250  1.00 82.56           C  
ATOM   4007  C   SER A 507     -61.312   9.836  47.594  1.00 82.56           C  
ATOM   4008  CB  SER A 507     -60.938  11.703  46.000  1.00 82.56           C  
ATOM   4009  O   SER A 507     -60.625   9.812  48.625  1.00 82.56           O  
ATOM   4010  OG  SER A 507     -60.438  12.500  47.062  1.00 82.56           O  
ATOM   4011  N   GLU A 508     -62.625   9.461  47.594  1.00 80.88           N  
ATOM   4012  CA  GLU A 508     -63.344   9.125  48.812  1.00 80.88           C  
ATOM   4013  C   GLU A 508     -62.875   7.789  49.375  1.00 80.88           C  
ATOM   4014  CB  GLU A 508     -64.875   9.070  48.531  1.00 80.88           C  
ATOM   4015  O   GLU A 508     -62.656   7.676  50.594  1.00 80.88           O  
ATOM   4016  CG  GLU A 508     -65.500  10.445  48.375  1.00 80.88           C  
ATOM   4017  CD  GLU A 508     -66.625  10.688  49.375  1.00 80.88           C  
ATOM   4018  OE1 GLU A 508     -67.000  11.859  49.594  1.00 80.88           O  
ATOM   4019  OE2 GLU A 508     -67.125   9.695  49.938  1.00 80.88           O  
ATOM   4020  N   GLU A 509     -62.719   6.785  48.438  1.00 81.31           N  
ATOM   4021  CA  GLU A 509     -62.219   5.461  48.812  1.00 81.31           C  
ATOM   4022  C   GLU A 509     -60.750   5.527  49.250  1.00 81.31           C  
ATOM   4023  CB  GLU A 509     -62.344   4.488  47.625  1.00 81.31           C  
ATOM   4024  O   GLU A 509     -60.344   4.832  50.188  1.00 81.31           O  
ATOM   4025  CG  GLU A 509     -62.062   3.043  48.000  1.00 81.31           C  
ATOM   4026  CD  GLU A 509     -62.219   2.088  46.812  1.00 81.31           C  
ATOM   4027  OE1 GLU A 509     -61.969   0.871  47.000  1.00 81.31           O  
ATOM   4028  OE2 GLU A 509     -62.562   2.562  45.719  1.00 81.31           O  
ATOM   4029  N   SER A 510     -59.938   6.348  48.625  1.00 80.56           N  
ATOM   4030  CA  SER A 510     -58.531   6.559  48.906  1.00 80.56           C  
ATOM   4031  C   SER A 510     -58.344   7.270  50.250  1.00 80.56           C  
ATOM   4032  CB  SER A 510     -57.875   7.371  47.781  1.00 80.56           C  
ATOM   4033  O   SER A 510     -57.406   6.977  50.969  1.00 80.56           O  
ATOM   4034  OG  SER A 510     -57.969   6.691  46.531  1.00 80.56           O  
ATOM   4035  N   LYS A 511     -59.188   8.320  50.562  1.00 82.00           N  
ATOM   4036  CA  LYS A 511     -59.188   9.055  51.844  1.00 82.00           C  
ATOM   4037  C   LYS A 511     -59.438   8.133  53.000  1.00 82.00           C  
ATOM   4038  CB  LYS A 511     -60.219  10.180  51.812  1.00 82.00           C  
ATOM   4039  O   LYS A 511     -58.781   8.250  54.062  1.00 82.00           O  
ATOM   4040  CG  LYS A 511     -60.031  11.211  52.906  1.00 82.00           C  
ATOM   4041  CD  LYS A 511     -61.031  12.352  52.781  1.00 82.00           C  
ATOM   4042  CE  LYS A 511     -60.906  13.344  53.938  1.00 82.00           C  
ATOM   4043  NZ  LYS A 511     -61.875  14.469  53.812  1.00 82.00           N  
ATOM   4044  N   LEU A 512     -60.406   7.191  52.906  1.00 77.19           N  
ATOM   4045  CA  LEU A 512     -60.812   6.227  53.906  1.00 77.19           C  
ATOM   4046  C   LEU A 512     -59.688   5.211  54.156  1.00 77.19           C  
ATOM   4047  CB  LEU A 512     -62.094   5.508  53.500  1.00 77.19           C  
ATOM   4048  O   LEU A 512     -59.438   4.852  55.312  1.00 77.19           O  
ATOM   4049  CG  LEU A 512     -63.406   6.297  53.656  1.00 77.19           C  
ATOM   4050  CD1 LEU A 512     -64.500   5.645  52.844  1.00 77.19           C  
ATOM   4051  CD2 LEU A 512     -63.781   6.406  55.125  1.00 77.19           C  
ATOM   4052  N   ASN A 513     -58.969   4.777  53.188  1.00 74.62           N  
ATOM   4053  CA  ASN A 513     -57.875   3.789  53.219  1.00 74.62           C  
ATOM   4054  C   ASN A 513     -56.594   4.414  53.719  1.00 74.62           C  
ATOM   4055  CB  ASN A 513     -57.688   3.127  51.875  1.00 74.62           C  
ATOM   4056  O   ASN A 513     -55.750   3.732  54.281  1.00 74.62           O  
ATOM   4057  CG  ASN A 513     -58.812   2.143  51.531  1.00 74.62           C  
ATOM   4058  ND2 ASN A 513     -59.094   1.976  50.250  1.00 74.62           N  
ATOM   4059  OD1 ASN A 513     -59.406   1.536  52.438  1.00 74.62           O  
ATOM   4060  N   ARG A 514     -56.406   5.773  53.406  1.00 71.94           N  
ATOM   4061  CA  ARG A 514     -55.281   6.543  53.906  1.00 71.94           C  
ATOM   4062  C   ARG A 514     -55.344   6.703  55.438  1.00 71.94           C  
ATOM   4063  CB  ARG A 514     -55.219   7.914  53.250  1.00 71.94           C  
ATOM   4064  O   ARG A 514     -54.312   6.730  56.094  1.00 71.94           O  
ATOM   4065  CG  ARG A 514     -54.625   7.891  51.844  1.00 71.94           C  
ATOM   4066  CD  ARG A 514     -54.719   9.258  51.156  1.00 71.94           C  
ATOM   4067  NE  ARG A 514     -53.938  10.258  51.875  1.00 71.94           N  
ATOM   4068  NH1 ARG A 514     -54.594  12.023  50.531  1.00 71.94           N  
ATOM   4069  NH2 ARG A 514     -53.156  12.383  52.312  1.00 71.94           N  
ATOM   4070  CZ  ARG A 514     -53.906  11.555  51.562  1.00 71.94           C  
ATOM   4071  N   GLU A 515     -56.656   6.910  55.906  1.00 65.00           N  
ATOM   4072  CA  GLU A 515     -56.938   7.188  57.312  1.00 65.00           C  
ATOM   4073  C   GLU A 515     -57.062   5.895  58.094  1.00 65.00           C  
ATOM   4074  CB  GLU A 515     -58.219   8.023  57.438  1.00 65.00           C  
ATOM   4075  O   GLU A 515     -57.125   5.926  59.344  1.00 65.00           O  
ATOM   4076  CG  GLU A 515     -58.062   9.461  56.969  1.00 65.00           C  
ATOM   4077  CD  GLU A 515     -59.281  10.305  57.188  1.00 65.00           C  
ATOM   4078  OE1 GLU A 515     -59.250  11.523  56.906  1.00 65.00           O  
ATOM   4079  OE2 GLU A 515     -60.312   9.742  57.656  1.00 65.00           O  
ATOM   4080  N   GLU A 516     -57.125   4.738  57.312  1.00 58.12           N  
ATOM   4081  CA  GLU A 516     -57.125   3.420  57.938  1.00 58.12           C  
ATOM   4082  C   GLU A 516     -55.750   3.082  58.531  1.00 58.12           C  
ATOM   4083  CB  GLU A 516     -57.531   2.348  56.906  1.00 58.12           C  
ATOM   4084  O   GLU A 516     -54.719   3.221  57.875  1.00 58.12           O  
ATOM   4085  CG  GLU A 516     -57.906   1.013  57.562  1.00 58.12           C  
ATOM   4086  CD  GLU A 516     -58.406  -0.015  56.531  1.00 58.12           C  
ATOM   4087  OE1 GLU A 516     -58.688  -1.168  56.938  1.00 58.12           O  
ATOM   4088  OE2 GLU A 516     -58.500   0.335  55.344  1.00 58.12           O  
ATOM   4089  N   ILE A 517     -55.531   3.342  59.844  1.00 43.88           N  
ATOM   4090  CA  ILE A 517     -54.406   2.867  60.625  1.00 43.88           C  
ATOM   4091  C   ILE A 517     -54.375   1.341  60.625  1.00 43.88           C  
ATOM   4092  CB  ILE A 517     -54.500   3.387  62.094  1.00 43.88           C  
ATOM   4093  O   ILE A 517     -55.344   0.686  60.969  1.00 43.88           O  
ATOM   4094  CG1 ILE A 517     -54.562   4.918  62.094  1.00 43.88           C  
ATOM   4095  CG2 ILE A 517     -53.281   2.889  62.906  1.00 43.88           C  
ATOM   4096  CD1 ILE A 517     -54.750   5.512  63.500  1.00 43.88           C  
ATOM   4097  N   ASP A 518     -53.656   0.736  59.625  1.00 42.88           N  
ATOM   4098  CA  ASP A 518     -53.438  -0.704  59.750  1.00 42.88           C  
ATOM   4099  C   ASP A 518     -53.125  -1.098  61.188  1.00 42.88           C  
ATOM   4100  CB  ASP A 518     -52.344  -1.159  58.812  1.00 42.88           C  
ATOM   4101  O   ASP A 518     -52.281  -0.482  61.812  1.00 42.88           O  
ATOM   4102  CG  ASP A 518     -52.844  -1.709  57.500  1.00 42.88           C  
ATOM   4103  OD1 ASP A 518     -54.062  -1.999  57.375  1.00 42.88           O  
ATOM   4104  OD2 ASP A 518     -52.031  -1.855  56.562  1.00 42.88           O  
ATOM   4105  N   GLY A 519     -54.094  -1.310  62.094  1.00 33.28           N  
ATOM   4106  CA  GLY A 519     -53.844  -2.072  63.312  1.00 33.28           C  
ATOM   4107  C   GLY A 519     -52.688  -3.016  63.188  1.00 33.28           C  
ATOM   4108  O   GLY A 519     -52.406  -3.570  62.125  1.00 33.28           O  
ATOM   4109  N   VAL A 520     -51.375  -2.635  63.656  1.00 31.20           N  
ATOM   4110  CA  VAL A 520     -50.312  -3.609  63.812  1.00 31.20           C  
ATOM   4111  C   VAL A 520     -50.906  -5.020  63.844  1.00 31.20           C  
ATOM   4112  CB  VAL A 520     -49.469  -3.336  65.062  1.00 31.20           C  
ATOM   4113  O   VAL A 520     -51.750  -5.312  64.688  1.00 31.20           O  
ATOM   4114  CG1 VAL A 520     -48.344  -4.359  65.188  1.00 31.20           C  
ATOM   4115  CG2 VAL A 520     -48.906  -1.916  65.062  1.00 31.20           C  
ATOM   4116  N   LYS A 521     -51.344  -5.633  62.812  1.00 31.09           N  
ATOM   4117  CA  LYS A 521     -51.531  -7.078  62.719  1.00 31.09           C  
ATOM   4118  C   LYS A 521     -50.375  -7.832  63.344  1.00 31.09           C  
ATOM   4119  CB  LYS A 521     -51.656  -7.496  61.250  1.00 31.09           C  
ATOM   4120  O   LYS A 521     -49.188  -7.625  63.000  1.00 31.09           O  
ATOM   4121  CG  LYS A 521     -52.844  -8.391  60.969  1.00 31.09           C  
ATOM   4122  CD  LYS A 521     -52.938  -8.797  59.500  1.00 31.09           C  
ATOM   4123  CE  LYS A 521     -54.125  -9.680  59.219  1.00 31.09           C  
ATOM   4124  NZ  LYS A 521     -54.219 -10.047  57.781  1.00 31.09           N  
ATOM   4125  N   LEU A 522     -50.375  -8.016  64.688  1.00 33.22           N  
ATOM   4126  CA  LEU A 522     -49.688  -9.070  65.438  1.00 33.22           C  
ATOM   4127  C   LEU A 522     -49.812 -10.414  64.750  1.00 33.22           C  
ATOM   4128  CB  LEU A 522     -50.219  -9.164  66.875  1.00 33.22           C  
ATOM   4129  O   LEU A 522     -50.938 -10.938  64.625  1.00 33.22           O  
ATOM   4130  CG  LEU A 522     -49.438  -8.430  67.938  1.00 33.22           C  
ATOM   4131  CD1 LEU A 522     -50.344  -7.504  68.750  1.00 33.22           C  
ATOM   4132  CD2 LEU A 522     -48.750  -9.430  68.875  1.00 33.22           C  
ATOM   4133  N   GLU A 523     -49.594 -10.516  63.406  1.00 33.09           N  
ATOM   4134  CA  GLU A 523     -49.594 -11.781  62.688  1.00 33.09           C  
ATOM   4135  C   GLU A 523     -48.562 -12.742  63.250  1.00 33.09           C  
ATOM   4136  CB  GLU A 523     -49.312 -11.547  61.188  1.00 33.09           C  
ATOM   4137  O   GLU A 523     -47.406 -12.352  63.469  1.00 33.09           O  
ATOM   4138  CG  GLU A 523     -50.594 -11.492  60.344  1.00 33.09           C  
ATOM   4139  CD  GLU A 523     -50.312 -11.297  58.875  1.00 33.09           C  
ATOM   4140  OE1 GLU A 523     -51.250 -11.266  58.062  1.00 33.09           O  
ATOM   4141  OE2 GLU A 523     -49.125 -11.164  58.500  1.00 33.09           O  
ATOM   4142  N   SER A 524     -48.906 -13.516  64.375  1.00 38.53           N  
ATOM   4143  CA  SER A 524     -48.656 -14.914  64.750  1.00 38.53           C  
ATOM   4144  C   SER A 524     -47.219 -15.141  65.188  1.00 38.53           C  
ATOM   4145  CB  SER A 524     -49.000 -15.812  63.562  1.00 38.53           C  
ATOM   4146  O   SER A 524     -46.281 -14.891  64.375  1.00 38.53           O  
ATOM   4147  OG  SER A 524     -47.844 -16.031  62.750  1.00 38.53           O  
ATOM   4148  N   MET A 525     -46.812 -14.703  66.250  1.00 33.53           N  
ATOM   4149  CA  MET A 525     -46.312 -15.039  67.562  1.00 33.53           C  
ATOM   4150  C   MET A 525     -45.500 -16.344  67.562  1.00 33.53           C  
ATOM   4151  CB  MET A 525     -47.438 -15.164  68.625  1.00 33.53           C  
ATOM   4152  O   MET A 525     -45.875 -17.312  68.188  1.00 33.53           O  
ATOM   4153  CG  MET A 525     -47.938 -13.828  69.125  1.00 33.53           C  
ATOM   4154  SD  MET A 525     -48.969 -14.008  70.625  1.00 33.53           S  
ATOM   4155  CE  MET A 525     -50.312 -15.023  70.000  1.00 33.53           C  
ATOM   4156  N   GLY A 526     -44.531 -16.562  66.562  1.00 45.97           N  
ATOM   4157  CA  GLY A 526     -43.625 -17.672  66.812  1.00 45.97           C  
ATOM   4158  C   GLY A 526     -42.188 -17.375  66.438  1.00 45.97           C  
ATOM   4159  O   GLY A 526     -41.250 -17.812  67.062  1.00 45.97           O  
ATOM   4160  N   ILE A 527     -41.875 -16.234  65.750  1.00 42.28           N  
ATOM   4161  CA  ILE A 527     -40.500 -15.961  65.375  1.00 42.28           C  
ATOM   4162  C   ILE A 527     -40.062 -14.609  65.938  1.00 42.28           C  
ATOM   4163  CB  ILE A 527     -40.344 -15.977  63.812  1.00 42.28           C  
ATOM   4164  O   ILE A 527     -38.906 -14.453  66.312  1.00 42.28           O  
ATOM   4165  CG1 ILE A 527     -40.594 -17.391  63.250  1.00 42.28           C  
ATOM   4166  CG2 ILE A 527     -38.938 -15.461  63.406  1.00 42.28           C  
ATOM   4167  CD1 ILE A 527     -40.719 -17.438  61.750  1.00 42.28           C  
ATOM   4168  N   HIS A 528     -40.969 -13.672  66.125  1.00 45.34           N  
ATOM   4169  CA  HIS A 528     -40.688 -12.406  66.812  1.00 45.34           C  
ATOM   4170  C   HIS A 528     -40.781 -12.562  68.312  1.00 45.34           C  
ATOM   4171  CB  HIS A 528     -41.688 -11.336  66.375  1.00 45.34           C  
ATOM   4172  O   HIS A 528     -40.000 -11.922  69.062  1.00 45.34           O  
ATOM   4173  CG  HIS A 528     -41.375 -10.781  65.000  1.00 45.34           C  
ATOM   4174  CD2 HIS A 528     -42.156 -10.422  63.969  1.00 45.34           C  
ATOM   4175  ND1 HIS A 528     -40.062 -10.547  64.562  1.00 45.34           N  
ATOM   4176  CE1 HIS A 528     -40.094 -10.055  63.344  1.00 45.34           C  
ATOM   4177  NE2 HIS A 528     -41.375  -9.977  62.969  1.00 45.34           N  
ATOM   4178  N   GLN A 529     -41.594 -13.562  68.938  1.00 47.62           N  
ATOM   4179  CA  GLN A 529     -41.594 -14.000  70.312  1.00 47.62           C  
ATOM   4180  C   GLN A 529     -40.375 -14.875  70.625  1.00 47.62           C  
ATOM   4181  CB  GLN A 529     -42.875 -14.758  70.688  1.00 47.62           C  
ATOM   4182  O   GLN A 529     -39.812 -14.805  71.750  1.00 47.62           O  
ATOM   4183  CG  GLN A 529     -43.969 -13.875  71.250  1.00 47.62           C  
ATOM   4184  CD  GLN A 529     -45.250 -14.641  71.500  1.00 47.62           C  
ATOM   4185  NE2 GLN A 529     -46.062 -14.141  72.438  1.00 47.62           N  
ATOM   4186  OE1 GLN A 529     -45.531 -15.664  70.875  1.00 47.62           O  
ATOM   4187  N   ILE A 530     -39.906 -15.594  69.562  1.00 56.28           N  
ATOM   4188  CA  ILE A 530     -38.750 -16.453  69.625  1.00 56.28           C  
ATOM   4189  C   ILE A 530     -37.469 -15.602  69.500  1.00 56.28           C  
ATOM   4190  CB  ILE A 530     -38.781 -17.531  68.500  1.00 56.28           C  
ATOM   4191  O   ILE A 530     -36.469 -15.844  70.188  1.00 56.28           O  
ATOM   4192  CG1 ILE A 530     -39.938 -18.484  68.750  1.00 56.28           C  
ATOM   4193  CG2 ILE A 530     -37.438 -18.297  68.438  1.00 56.28           C  
ATOM   4194  CD1 ILE A 530     -40.219 -19.438  67.562  1.00 56.28           C  
ATOM   4195  N   LEU A 531     -37.438 -14.570  68.750  1.00 56.09           N  
ATOM   4196  CA  LEU A 531     -36.344 -13.625  68.562  1.00 56.09           C  
ATOM   4197  C   LEU A 531     -36.344 -12.625  69.750  1.00 56.09           C  
ATOM   4198  CB  LEU A 531     -36.469 -12.891  67.250  1.00 56.09           C  
ATOM   4199  O   LEU A 531     -35.250 -12.234  70.188  1.00 56.09           O  
ATOM   4200  CG  LEU A 531     -35.688 -13.500  66.062  1.00 56.09           C  
ATOM   4201  CD1 LEU A 531     -36.500 -13.305  64.750  1.00 56.09           C  
ATOM   4202  CD2 LEU A 531     -34.312 -12.891  65.938  1.00 56.09           C  
ATOM   4203  N   ALA A 532     -37.500 -12.227  70.312  1.00 58.97           N  
ATOM   4204  CA  ALA A 532     -37.625 -11.375  71.438  1.00 58.97           C  
ATOM   4205  C   ALA A 532     -37.312 -12.148  72.750  1.00 58.97           C  
ATOM   4206  CB  ALA A 532     -39.031 -10.789  71.562  1.00 58.97           C  
ATOM   4207  O   ALA A 532     -36.688 -11.617  73.688  1.00 58.97           O  
ATOM   4208  N   ILE A 533     -37.625 -13.508  72.812  1.00 65.38           N  
ATOM   4209  CA  ILE A 533     -37.281 -14.430  73.875  1.00 65.38           C  
ATOM   4210  C   ILE A 533     -35.781 -14.766  73.812  1.00 65.38           C  
ATOM   4211  CB  ILE A 533     -38.125 -15.727  73.812  1.00 65.38           C  
ATOM   4212  O   ILE A 533     -35.094 -14.812  74.875  1.00 65.38           O  
ATOM   4213  CG1 ILE A 533     -39.594 -15.406  74.125  1.00 65.38           C  
ATOM   4214  CG2 ILE A 533     -37.594 -16.766  74.812  1.00 65.38           C  
ATOM   4215  CD1 ILE A 533     -40.531 -16.594  73.875  1.00 65.38           C  
ATOM   4216  N   TYR A 534     -35.250 -14.945  72.562  1.00 66.62           N  
ATOM   4217  CA  TYR A 534     -33.844 -15.180  72.312  1.00 66.62           C  
ATOM   4218  C   TYR A 534     -33.031 -13.914  72.562  1.00 66.62           C  
ATOM   4219  CB  TYR A 534     -33.594 -15.680  70.875  1.00 66.62           C  
ATOM   4220  O   TYR A 534     -31.922 -13.969  73.125  1.00 66.62           O  
ATOM   4221  CG  TYR A 534     -33.188 -17.125  70.812  1.00 66.62           C  
ATOM   4222  CD1 TYR A 534     -31.859 -17.516  71.000  1.00 66.62           C  
ATOM   4223  CD2 TYR A 534     -34.125 -18.125  70.562  1.00 66.62           C  
ATOM   4224  CE1 TYR A 534     -31.469 -18.844  70.938  1.00 66.62           C  
ATOM   4225  CE2 TYR A 534     -33.750 -19.469  70.500  1.00 66.62           C  
ATOM   4226  OH  TYR A 534     -32.062 -21.141  70.625  1.00 66.62           O  
ATOM   4227  CZ  TYR A 534     -32.438 -19.812  70.688  1.00 66.62           C  
ATOM   4228  N   SER A 535     -33.500 -12.750  72.312  1.00 64.94           N  
ATOM   4229  CA  SER A 535     -32.875 -11.461  72.562  1.00 64.94           C  
ATOM   4230  C   SER A 535     -32.969 -11.086  74.000  1.00 64.94           C  
ATOM   4231  CB  SER A 535     -33.531 -10.367  71.688  1.00 64.94           C  
ATOM   4232  O   SER A 535     -32.000 -10.547  74.562  1.00 64.94           O  
ATOM   4233  OG  SER A 535     -33.125  -9.086  72.125  1.00 64.94           O  
ATOM   4234  N   THR A 536     -34.125 -11.422  74.688  1.00 72.12           N  
ATOM   4235  CA  THR A 536     -34.281 -11.211  76.125  1.00 72.12           C  
ATOM   4236  C   THR A 536     -33.469 -12.211  76.875  1.00 72.12           C  
ATOM   4237  CB  THR A 536     -35.781 -11.320  76.500  1.00 72.12           C  
ATOM   4238  O   THR A 536     -32.875 -11.852  77.938  1.00 72.12           O  
ATOM   4239  CG2 THR A 536     -36.531 -10.070  76.125  1.00 72.12           C  
ATOM   4240  OG1 THR A 536     -36.344 -12.453  75.875  1.00 72.12           O  
ATOM   4241  N   VAL A 537     -33.344 -13.492  76.438  1.00 73.62           N  
ATOM   4242  CA  VAL A 537     -32.500 -14.539  77.062  1.00 73.62           C  
ATOM   4243  C   VAL A 537     -31.031 -14.234  76.812  1.00 73.62           C  
ATOM   4244  CB  VAL A 537     -32.875 -15.930  76.500  1.00 73.62           C  
ATOM   4245  O   VAL A 537     -30.219 -14.398  77.750  1.00 73.62           O  
ATOM   4246  CG1 VAL A 537     -31.906 -16.984  77.000  1.00 73.62           C  
ATOM   4247  CG2 VAL A 537     -34.312 -16.297  76.812  1.00 73.62           C  
ATOM   4248  N   ALA A 538     -30.688 -13.742  75.625  1.00 71.25           N  
ATOM   4249  CA  ALA A 538     -29.312 -13.367  75.312  1.00 71.25           C  
ATOM   4250  C   ALA A 538     -28.891 -12.102  76.062  1.00 71.25           C  
ATOM   4251  CB  ALA A 538     -29.172 -13.172  73.812  1.00 71.25           C  
ATOM   4252  O   ALA A 538     -27.766 -12.008  76.562  1.00 71.25           O  
ATOM   4253  N   SER A 539     -29.859 -11.117  76.188  1.00 71.19           N  
ATOM   4254  CA  SER A 539     -29.594  -9.891  76.938  1.00 71.19           C  
ATOM   4255  C   SER A 539     -29.547 -10.141  78.438  1.00 71.19           C  
ATOM   4256  CB  SER A 539     -30.656  -8.836  76.625  1.00 71.19           C  
ATOM   4257  O   SER A 539     -28.719  -9.562  79.125  1.00 71.19           O  
ATOM   4258  OG  SER A 539     -30.906  -8.016  77.750  1.00 71.19           O  
ATOM   4259  N   SER A 540     -30.406 -11.094  78.938  1.00 75.00           N  
ATOM   4260  CA  SER A 540     -30.406 -11.484  80.375  1.00 75.00           C  
ATOM   4261  C   SER A 540     -29.172 -12.320  80.688  1.00 75.00           C  
ATOM   4262  CB  SER A 540     -31.672 -12.273  80.688  1.00 75.00           C  
ATOM   4263  O   SER A 540     -28.625 -12.211  81.812  1.00 75.00           O  
ATOM   4264  OG  SER A 540     -31.812 -13.398  79.875  1.00 75.00           O  
ATOM   4265  N   LEU A 541     -28.625 -13.172  79.750  1.00 74.12           N  
ATOM   4266  CA  LEU A 541     -27.422 -13.977  79.938  1.00 74.12           C  
ATOM   4267  C   LEU A 541     -26.172 -13.102  79.938  1.00 74.12           C  
ATOM   4268  CB  LEU A 541     -27.328 -15.023  78.812  1.00 74.12           C  
ATOM   4269  O   LEU A 541     -25.234 -13.336  80.688  1.00 74.12           O  
ATOM   4270  CG  LEU A 541     -26.922 -16.438  79.250  1.00 74.12           C  
ATOM   4271  CD1 LEU A 541     -28.109 -17.391  79.125  1.00 74.12           C  
ATOM   4272  CD2 LEU A 541     -25.734 -16.938  78.438  1.00 74.12           C  
ATOM   4273  N   VAL A 542     -26.203 -12.094  79.062  1.00 75.88           N  
ATOM   4274  CA  VAL A 542     -25.094 -11.141  79.000  1.00 75.88           C  
ATOM   4275  C   VAL A 542     -25.047 -10.312  80.312  1.00 75.88           C  
ATOM   4276  CB  VAL A 542     -25.203 -10.219  77.812  1.00 75.88           C  
ATOM   4277  O   VAL A 542     -23.969 -10.047  80.875  1.00 75.88           O  
ATOM   4278  CG1 VAL A 542     -24.156  -9.109  77.875  1.00 75.88           C  
ATOM   4279  CG2 VAL A 542     -25.062 -11.023  76.500  1.00 75.88           C  
ATOM   4280  N   LEU A 543     -26.203  -9.914  80.812  1.00 75.44           N  
ATOM   4281  CA  LEU A 543     -26.297  -9.180  82.062  1.00 75.44           C  
ATOM   4282  C   LEU A 543     -25.891 -10.055  83.250  1.00 75.44           C  
ATOM   4283  CB  LEU A 543     -27.719  -8.648  82.250  1.00 75.44           C  
ATOM   4284  O   LEU A 543     -25.203  -9.594  84.188  1.00 75.44           O  
ATOM   4285  CG  LEU A 543     -28.047  -7.293  81.625  1.00 75.44           C  
ATOM   4286  CD1 LEU A 543     -29.547  -7.059  81.625  1.00 75.44           C  
ATOM   4287  CD2 LEU A 543     -27.328  -6.176  82.438  1.00 75.44           C  
ATOM   4288  N   LEU A 544     -26.219 -11.375  83.312  1.00 77.19           N  
ATOM   4289  CA  LEU A 544     -25.828 -12.297  84.375  1.00 77.19           C  
ATOM   4290  C   LEU A 544     -24.328 -12.586  84.312  1.00 77.19           C  
ATOM   4291  CB  LEU A 544     -26.609 -13.609  84.250  1.00 77.19           C  
ATOM   4292  O   LEU A 544     -23.672 -12.656  85.375  1.00 77.19           O  
ATOM   4293  CG  LEU A 544     -28.031 -13.602  84.812  1.00 77.19           C  
ATOM   4294  CD1 LEU A 544     -28.766 -14.891  84.438  1.00 77.19           C  
ATOM   4295  CD2 LEU A 544     -28.016 -13.422  86.312  1.00 77.19           C  
ATOM   4296  N   VAL A 545     -23.812 -12.758  83.125  1.00 77.81           N  
ATOM   4297  CA  VAL A 545     -22.375 -12.992  82.938  1.00 77.81           C  
ATOM   4298  C   VAL A 545     -21.594 -11.750  83.312  1.00 77.81           C  
ATOM   4299  CB  VAL A 545     -22.047 -13.375  81.500  1.00 77.81           C  
ATOM   4300  O   VAL A 545     -20.547 -11.844  84.000  1.00 77.81           O  
ATOM   4301  CG1 VAL A 545     -20.531 -13.414  81.250  1.00 77.81           C  
ATOM   4302  CG2 VAL A 545     -22.672 -14.719  81.125  1.00 77.81           C  
ATOM   4303  N   SER A 546     -22.156 -10.594  83.000  1.00 76.38           N  
ATOM   4304  CA  SER A 546     -21.531  -9.328  83.375  1.00 76.38           C  
ATOM   4305  C   SER A 546     -21.609  -9.086  84.875  1.00 76.38           C  
ATOM   4306  CB  SER A 546     -22.188  -8.172  82.625  1.00 76.38           C  
ATOM   4307  O   SER A 546     -20.641  -8.648  85.438  1.00 76.38           O  
ATOM   4308  OG  SER A 546     -23.484  -8.523  82.188  1.00 76.38           O  
ATOM   4309  N   LEU A 547     -22.719  -9.422  85.500  1.00 79.62           N  
ATOM   4310  CA  LEU A 547     -22.859  -9.289  86.938  1.00 79.62           C  
ATOM   4311  C   LEU A 547     -22.000 -10.312  87.688  1.00 79.62           C  
ATOM   4312  CB  LEU A 547     -24.328  -9.461  87.312  1.00 79.62           C  
ATOM   4313  O   LEU A 547     -21.438 -10.016  88.750  1.00 79.62           O  
ATOM   4314  CG  LEU A 547     -25.234  -8.227  87.188  1.00 79.62           C  
ATOM   4315  CD1 LEU A 547     -26.703  -8.633  87.250  1.00 79.62           C  
ATOM   4316  CD2 LEU A 547     -24.906  -7.176  88.250  1.00 79.62           C  
ATOM   4317  N   GLY A 548     -21.922 -11.586  87.125  1.00 80.62           N  
ATOM   4318  CA  GLY A 548     -21.016 -12.586  87.688  1.00 80.62           C  
ATOM   4319  C   GLY A 548     -19.547 -12.172  87.562  1.00 80.62           C  
ATOM   4320  O   GLY A 548     -18.766 -12.383  88.500  1.00 80.62           O  
ATOM   4321  N   ALA A 549     -19.172 -11.586  86.438  1.00 77.12           N  
ATOM   4322  CA  ALA A 549     -17.812 -11.109  86.188  1.00 77.12           C  
ATOM   4323  C   ALA A 549     -17.484  -9.938  87.125  1.00 77.12           C  
ATOM   4324  CB  ALA A 549     -17.609 -10.695  84.750  1.00 77.12           C  
ATOM   4325  O   ALA A 549     -16.375  -9.867  87.688  1.00 77.12           O  
ATOM   4326  N   ILE A 550     -18.453  -9.086  87.312  1.00 77.88           N  
ATOM   4327  CA  ILE A 550     -18.312  -7.938  88.250  1.00 77.88           C  
ATOM   4328  C   ILE A 550     -18.266  -8.406  89.688  1.00 77.88           C  
ATOM   4329  CB  ILE A 550     -19.438  -6.910  88.000  1.00 77.88           C  
ATOM   4330  O   ILE A 550     -17.484  -7.891  90.500  1.00 77.88           O  
ATOM   4331  CG1 ILE A 550     -19.328  -6.258  86.625  1.00 77.88           C  
ATOM   4332  CG2 ILE A 550     -19.422  -5.855  89.125  1.00 77.88           C  
ATOM   4333  CD1 ILE A 550     -20.531  -5.395  86.250  1.00 77.88           C  
ATOM   4334  N   SER A 551     -19.156  -9.359  90.062  1.00 74.12           N  
ATOM   4335  CA  SER A 551     -19.188  -9.945  91.375  1.00 74.12           C  
ATOM   4336  C   SER A 551     -17.906 -10.727  91.688  1.00 74.12           C  
ATOM   4337  CB  SER A 551     -20.391 -10.867  91.500  1.00 74.12           C  
ATOM   4338  O   SER A 551     -17.359 -10.648  92.750  1.00 74.12           O  
ATOM   4339  OG  SER A 551     -21.609 -10.148  91.312  1.00 74.12           O  
ATOM   4340  N   PHE A 552     -17.359 -11.500  90.625  1.00 74.44           N  
ATOM   4341  CA  PHE A 552     -16.078 -12.195  90.750  1.00 74.44           C  
ATOM   4342  C   PHE A 552     -14.930 -11.203  90.875  1.00 74.44           C  
ATOM   4343  CB  PHE A 552     -15.883 -13.141  89.562  1.00 74.44           C  
ATOM   4344  O   PHE A 552     -13.969 -11.422  91.625  1.00 74.44           O  
ATOM   4345  CG  PHE A 552     -14.961 -14.297  89.875  1.00 74.44           C  
ATOM   4346  CD1 PHE A 552     -13.609 -14.219  89.562  1.00 74.44           C  
ATOM   4347  CD2 PHE A 552     -15.453 -15.461  90.438  1.00 74.44           C  
ATOM   4348  CE1 PHE A 552     -12.758 -15.289  89.812  1.00 74.44           C  
ATOM   4349  CE2 PHE A 552     -14.609 -16.531  90.688  1.00 74.44           C  
ATOM   4350  CZ  PHE A 552     -13.258 -16.453  90.375  1.00 74.44           C  
ATOM   4351  N   TRP A 553     -15.016 -10.156  90.062  1.00 73.50           N  
ATOM   4352  CA  TRP A 553     -14.047  -9.070  90.062  1.00 73.50           C  
ATOM   4353  C   TRP A 553     -14.094  -8.328  91.438  1.00 73.50           C  
ATOM   4354  CB  TRP A 553     -14.289  -8.102  88.938  1.00 73.50           C  
ATOM   4355  O   TRP A 553     -13.055  -8.008  92.000  1.00 73.50           O  
ATOM   4356  CG  TRP A 553     -13.234  -7.043  88.750  1.00 73.50           C  
ATOM   4357  CD1 TRP A 553     -11.977  -7.199  88.250  1.00 73.50           C  
ATOM   4358  CD2 TRP A 553     -13.352  -5.668  89.125  1.00 73.50           C  
ATOM   4359  CE2 TRP A 553     -12.117  -5.047  88.875  1.00 73.50           C  
ATOM   4360  CE3 TRP A 553     -14.375  -4.895  89.750  1.00 73.50           C  
ATOM   4361  NE1 TRP A 553     -11.297  -6.004  88.312  1.00 73.50           N  
ATOM   4362  CH2 TRP A 553     -12.898  -2.959  89.625  1.00 73.50           C  
ATOM   4363  CZ2 TRP A 553     -11.883  -3.691  89.062  1.00 73.50           C  
ATOM   4364  CZ3 TRP A 553     -14.141  -3.545  89.938  1.00 73.50           C  
ATOM   4365  N   MET A 554     -15.273  -8.117  91.938  1.00 73.56           N  
ATOM   4366  CA  MET A 554     -15.477  -7.430  93.250  1.00 73.56           C  
ATOM   4367  C   MET A 554     -15.109  -8.344  94.375  1.00 73.56           C  
ATOM   4368  CB  MET A 554     -16.922  -6.961  93.375  1.00 73.56           C  
ATOM   4369  O   MET A 554     -14.617  -7.875  95.438  1.00 73.56           O  
ATOM   4370  CG  MET A 554     -17.250  -5.738  92.500  1.00 73.56           C  
ATOM   4371  SD  MET A 554     -18.750  -4.863  93.125  1.00 73.56           S  
ATOM   4372  CE  MET A 554     -18.734  -3.410  92.000  1.00 73.56           C  
ATOM   4373  N   CYS A 555     -15.219  -9.781  94.312  1.00 70.00           N  
ATOM   4374  CA  CYS A 555     -14.812 -10.781  95.250  1.00 70.00           C  
ATOM   4375  C   CYS A 555     -13.297 -10.969  95.250  1.00 70.00           C  
ATOM   4376  CB  CYS A 555     -15.500 -12.109  95.000  1.00 70.00           C  
ATOM   4377  O   CYS A 555     -12.688 -11.195  96.312  1.00 70.00           O  
ATOM   4378  SG  CYS A 555     -17.203 -12.195  95.625  1.00 70.00           S  
ATOM   4379  N   SER A 556     -12.586 -10.734  94.062  1.00 66.44           N  
ATOM   4380  CA  SER A 556     -11.141 -10.859  93.875  1.00 66.44           C  
ATOM   4381  C   SER A 556     -10.422  -9.586  94.312  1.00 66.44           C  
ATOM   4382  CB  SER A 556     -10.797 -11.156  92.438  1.00 66.44           C  
ATOM   4383  O   SER A 556      -9.273  -9.641  94.750  1.00 66.44           O  
ATOM   4384  OG  SER A 556      -9.773 -10.289  91.938  1.00 66.44           O  
ATOM   4385  N   ASN A 557     -11.156  -8.422  94.375  1.00 66.38           N  
ATOM   4386  CA  ASN A 557     -10.633  -7.109  94.750  1.00 66.38           C  
ATOM   4387  C   ASN A 557     -11.062  -6.707  96.188  1.00 66.38           C  
ATOM   4388  CB  ASN A 557     -11.070  -6.047  93.750  1.00 66.38           C  
ATOM   4389  O   ASN A 557     -10.703  -5.637  96.688  1.00 66.38           O  
ATOM   4390  CG  ASN A 557     -10.125  -5.941  92.562  1.00 66.38           C  
ATOM   4391  ND2 ASN A 557     -10.539  -5.219  91.562  1.00 66.38           N  
ATOM   4392  OD1 ASN A 557      -9.023  -6.504  92.625  1.00 66.38           O  
ATOM   4393  N   GLY A 558     -11.695  -7.781  97.000  1.00 64.38           N  
ATOM   4394  CA  GLY A 558     -11.914  -7.617  98.438  1.00 64.38           C  
ATOM   4395  C   GLY A 558     -13.055  -6.664  98.750  1.00 64.38           C  
ATOM   4396  O   GLY A 558     -13.219  -6.254  99.875  1.00 64.38           O  
ATOM   4397  N   SER A 559     -14.000  -6.254  97.812  1.00 60.84           N  
ATOM   4398  CA  SER A 559     -15.070  -5.270  97.938  1.00 60.84           C  
ATOM   4399  C   SER A 559     -16.438  -5.938  98.000  1.00 60.84           C  
ATOM   4400  CB  SER A 559     -15.031  -4.305  96.750  1.00 60.84           C  
ATOM   4401  O   SER A 559     -17.406  -5.320  98.438  1.00 60.84           O  
ATOM   4402  OG  SER A 559     -15.828  -4.793  95.688  1.00 60.84           O  
ATOM   4403  N   LEU A 560     -16.594  -7.355  98.000  1.00 56.34           N  
ATOM   4404  CA  LEU A 560     -17.844  -8.094  98.188  1.00 56.34           C  
ATOM   4405  C   LEU A 560     -17.625  -9.391  98.938  1.00 56.34           C  
ATOM   4406  CB  LEU A 560     -18.453  -8.398  96.812  1.00 56.34           C  
ATOM   4407  O   LEU A 560     -16.688 -10.141  98.625  1.00 56.34           O  
ATOM   4408  CG  LEU A 560     -19.953  -8.133  96.625  1.00 56.34           C  
ATOM   4409  CD1 LEU A 560     -20.203  -7.066  95.562  1.00 56.34           C  
ATOM   4410  CD2 LEU A 560     -20.703  -9.422  96.312  1.00 56.34           C  
ATOM   4411  N   GLN A 561     -17.953  -9.586 100.188  1.00 55.50           N  
ATOM   4412  CA  GLN A 561     -17.953 -10.719 101.125  1.00 55.50           C  
ATOM   4413  C   GLN A 561     -18.953 -11.781 100.750  1.00 55.50           C  
ATOM   4414  CB  GLN A 561     -18.250 -10.242 102.562  1.00 55.50           C  
ATOM   4415  O   GLN A 561     -20.156 -11.500 100.625  1.00 55.50           O  
ATOM   4416  CG  GLN A 561     -17.016 -10.172 103.438  1.00 55.50           C  
ATOM   4417  CD  GLN A 561     -17.328  -9.641 104.875  1.00 55.50           C  
ATOM   4418  NE2 GLN A 561     -16.375  -9.789 105.750  1.00 55.50           N  
ATOM   4419  OE1 GLN A 561     -18.406  -9.102 105.062  1.00 55.50           O  
ATOM   4420  N   CYS A 562     -18.656 -12.766  99.750  1.00 54.75           N  
ATOM   4421  CA  CYS A 562     -19.547 -13.844  99.375  1.00 54.75           C  
ATOM   4422  C   CYS A 562     -19.484 -15.008 100.312  1.00 54.75           C  
ATOM   4423  CB  CYS A 562     -19.203 -14.336  97.938  1.00 54.75           C  
ATOM   4424  O   CYS A 562     -18.391 -15.523 100.625  1.00 54.75           O  
ATOM   4425  SG  CYS A 562     -19.875 -13.297  96.625  1.00 54.75           S  
ATOM   4426  N   ARG A 563     -20.328 -15.180 101.375  1.00 50.66           N  
ATOM   4427  CA  ARG A 563     -20.594 -16.297 102.250  1.00 50.66           C  
ATOM   4428  C   ARG A 563     -21.609 -17.266 101.625  1.00 50.66           C  
ATOM   4429  CB  ARG A 563     -21.078 -15.812 103.625  1.00 50.66           C  
ATOM   4430  O   ARG A 563     -22.750 -16.875 101.375  1.00 50.66           O  
ATOM   4431  CG  ARG A 563     -19.984 -15.742 104.688  1.00 50.66           C  
ATOM   4432  CD  ARG A 563     -20.531 -15.266 106.000  1.00 50.66           C  
ATOM   4433  NE  ARG A 563     -19.453 -14.977 106.938  1.00 50.66           N  
ATOM   4434  NH1 ARG A 563     -20.828 -14.945 108.812  1.00 50.66           N  
ATOM   4435  NH2 ARG A 563     -18.578 -14.562 109.062  1.00 50.66           N  
ATOM   4436  CZ  ARG A 563     -19.625 -14.828 108.250  1.00 50.66           C  
ATOM   4437  N   VAL A 564     -21.297 -18.141 100.688  1.00 48.53           N  
ATOM   4438  CA  VAL A 564     -22.266 -19.156 100.250  1.00 48.53           C  
ATOM   4439  C   VAL A 564     -21.969 -20.469 100.938  1.00 48.53           C  
ATOM   4440  CB  VAL A 564     -22.281 -19.344  98.750  1.00 48.53           C  
ATOM   4441  O   VAL A 564     -20.812 -20.938 100.938  1.00 48.53           O  
ATOM   4442  CG1 VAL A 564     -23.297 -20.406  98.312  1.00 48.53           C  
ATOM   4443  CG2 VAL A 564     -22.562 -18.016  98.000  1.00 48.53           C  
ATOM   4444  N   CYS A 565     -22.594 -20.969 102.125  1.00 40.25           N  
ATOM   4445  CA  CYS A 565     -22.875 -22.266 102.750  1.00 40.25           C  
ATOM   4446  C   CYS A 565     -23.703 -23.141 101.812  1.00 40.25           C  
ATOM   4447  CB  CYS A 565     -23.625 -22.078 104.062  1.00 40.25           C  
ATOM   4448  O   CYS A 565     -24.656 -22.672 101.188  1.00 40.25           O  
ATOM   4449  SG  CYS A 565     -22.594 -21.484 105.375  1.00 40.25           S  
ATOM   4450  N   ILE A 566     -23.094 -24.156 101.062  1.00 37.38           N  
ATOM   4451  CA  ILE A 566     -23.609 -25.188 100.188  1.00 37.38           C  
ATOM   4452  C   ILE A 566     -25.125 -25.312 100.375  1.00 37.38           C  
ATOM   4453  CB  ILE A 566     -22.922 -26.547 100.438  1.00 37.38           C  
ATOM   4454  O   ILE A 566     -25.625 -25.312 101.500  1.00 37.38           O  
ATOM   4455  CG1 ILE A 566     -21.406 -26.422 100.250  1.00 37.38           C  
ATOM   4456  CG2 ILE A 566     -23.516 -27.625  99.562  1.00 37.38           C  
ATOM   4457  CD1 ILE A 566     -20.641 -27.656 100.688  1.00 37.38           C  
TER    4458      ILE A 566                                                      
ENDMDL                                                                          
END                                                                             
