# Supplementary material for: Future Sequon Finder - A novel approach for predicting future N-linked glycosylation sequon locations on viral surface proteins
Source: PLoS One. 2025 Aug 14;20(8):e0328174. doi: 10.1371/journal.pone.0328174 (PMC12352829; doi:10.1371/journal.pone.0328174)
Supplement: S3 File — (ZIP) [file pone.0328174.s004.zip › S3_File/S3_File/Swine H1N1/AswineTexasSG11622003_ce2c9_unrelaxed_rank_001_alphafold2_ptm_model_1_seed_000.pdb]

MODEL     1                                                                     
ATOM      1  N   MET A   1      67.562 -27.969 -81.250  1.00 35.66           N  
ATOM      2  CA  MET A   1      68.312 -26.797 -80.875  1.00 35.66           C  
ATOM      3  C   MET A   1      67.812 -26.188 -79.562  1.00 35.66           C  
ATOM      4  CB  MET A   1      68.250 -25.750 -82.000  1.00 35.66           C  
ATOM      5  O   MET A   1      66.625 -25.859 -79.438  1.00 35.66           O  
ATOM      6  CG  MET A   1      69.312 -25.953 -83.125  1.00 35.66           C  
ATOM      7  SD  MET A   1      69.312 -24.578 -84.312  1.00 35.66           S  
ATOM      8  CE  MET A   1      68.500 -25.391 -85.750  1.00 35.66           C  
ATOM      9  N   LYS A   2      68.125 -26.812 -78.438  1.00 29.19           N  
ATOM     10  CA  LYS A   2      68.438 -26.453 -77.062  1.00 29.19           C  
ATOM     11  C   LYS A   2      68.750 -24.969 -76.938  1.00 29.19           C  
ATOM     12  CB  LYS A   2      69.562 -27.312 -76.438  1.00 29.19           C  
ATOM     13  O   LYS A   2      69.750 -24.516 -77.500  1.00 29.19           O  
ATOM     14  CG  LYS A   2      69.062 -28.656 -75.938  1.00 29.19           C  
ATOM     15  CD  LYS A   2      70.250 -29.438 -75.312  1.00 29.19           C  
ATOM     16  CE  LYS A   2      69.812 -30.781 -74.750  1.00 29.19           C  
ATOM     17  NZ  LYS A   2      70.938 -31.578 -74.188  1.00 29.19           N  
ATOM     18  N   ALA A   3      67.750 -24.016 -76.500  1.00 33.16           N  
ATOM     19  CA  ALA A   3      68.125 -22.828 -75.750  1.00 33.16           C  
ATOM     20  C   ALA A   3      67.250 -22.672 -74.500  1.00 33.16           C  
ATOM     21  CB  ALA A   3      68.062 -21.578 -76.625  1.00 33.16           C  
ATOM     22  O   ALA A   3      66.062 -22.719 -74.625  1.00 33.16           O  
ATOM     23  N   THR A   4      67.625 -23.312 -73.375  1.00 32.72           N  
ATOM     24  CA  THR A   4      67.562 -23.047 -71.938  1.00 32.72           C  
ATOM     25  C   THR A   4      67.625 -21.547 -71.688  1.00 32.72           C  
ATOM     26  CB  THR A   4      68.625 -23.781 -71.188  1.00 32.72           C  
ATOM     27  O   THR A   4      68.562 -20.891 -72.062  1.00 32.72           O  
ATOM     28  CG2 THR A   4      68.062 -24.531 -70.000  1.00 32.72           C  
ATOM     29  OG1 THR A   4      69.312 -24.719 -72.000  1.00 32.72           O  
ATOM     30  N   LEU A   5      66.438 -20.844 -71.750  1.00 29.92           N  
ATOM     31  CA  LEU A   5      66.062 -19.531 -71.250  1.00 29.92           C  
ATOM     32  C   LEU A   5      66.000 -19.500 -69.750  1.00 29.92           C  
ATOM     33  CB  LEU A   5      64.688 -19.141 -71.812  1.00 29.92           C  
ATOM     34  O   LEU A   5      65.375 -20.328 -69.125  1.00 29.92           O  
ATOM     35  CG  LEU A   5      64.562 -17.719 -72.375  1.00 29.92           C  
ATOM     36  CD1 LEU A   5      64.188 -17.750 -73.812  1.00 29.92           C  
ATOM     37  CD2 LEU A   5      63.500 -16.938 -71.562  1.00 29.92           C  
ATOM     38  N   VAL A   6      67.125 -19.172 -69.062  1.00 28.81           N  
ATOM     39  CA  VAL A   6      67.375 -18.672 -67.750  1.00 28.81           C  
ATOM     40  C   VAL A   6      66.438 -17.516 -67.438  1.00 28.81           C  
ATOM     41  CB  VAL A   6      68.812 -18.219 -67.562  1.00 28.81           C  
ATOM     42  O   VAL A   6      66.438 -16.500 -68.125  1.00 28.81           O  
ATOM     43  CG1 VAL A   6      69.062 -17.609 -66.188  1.00 28.81           C  
ATOM     44  CG2 VAL A   6      69.812 -19.391 -67.750  1.00 28.81           C  
ATOM     45  N   VAL A   7      65.125 -17.734 -67.062  1.00 32.75           N  
ATOM     46  CA  VAL A   7      64.125 -16.828 -66.500  1.00 32.75           C  
ATOM     47  C   VAL A   7      64.438 -16.594 -65.000  1.00 32.75           C  
ATOM     48  CB  VAL A   7      62.688 -17.359 -66.625  1.00 32.75           C  
ATOM     49  O   VAL A   7      64.562 -17.562 -64.250  1.00 32.75           O  
ATOM     50  CG1 VAL A   7      61.688 -16.438 -65.938  1.00 32.75           C  
ATOM     51  CG2 VAL A   7      62.344 -17.516 -68.125  1.00 32.75           C  
ATOM     52  N   LEU A   8      65.375 -15.695 -64.688  1.00 27.66           N  
ATOM     53  CA  LEU A   8      65.562 -14.906 -63.469  1.00 27.66           C  
ATOM     54  C   LEU A   8      64.250 -14.609 -62.781  1.00 27.66           C  
ATOM     55  CB  LEU A   8      66.312 -13.594 -63.812  1.00 27.66           C  
ATOM     56  O   LEU A   8      63.375 -14.000 -63.375  1.00 27.66           O  
ATOM     57  CG  LEU A   8      67.625 -13.359 -63.125  1.00 27.66           C  
ATOM     58  CD1 LEU A   8      68.750 -13.102 -64.188  1.00 27.66           C  
ATOM     59  CD2 LEU A   8      67.562 -12.195 -62.156  1.00 27.66           C  
ATOM     60  N   LEU A   9      63.562 -15.594 -62.156  1.00 25.25           N  
ATOM     61  CA  LEU A   9      62.531 -15.531 -61.125  1.00 25.25           C  
ATOM     62  C   LEU A   9      62.938 -14.539 -60.031  1.00 25.25           C  
ATOM     63  CB  LEU A   9      62.312 -16.906 -60.500  1.00 25.25           C  
ATOM     64  O   LEU A   9      63.906 -14.773 -59.281  1.00 25.25           O  
ATOM     65  CG  LEU A   9      61.156 -17.734 -61.125  1.00 25.25           C  
ATOM     66  CD1 LEU A   9      61.594 -19.203 -61.250  1.00 25.25           C  
ATOM     67  CD2 LEU A   9      59.906 -17.594 -60.250  1.00 25.25           C  
ATOM     68  N   TYR A  10      63.000 -13.219 -60.312  1.00 25.69           N  
ATOM     69  CA  TYR A  10      62.875 -12.180 -59.312  1.00 25.69           C  
ATOM     70  C   TYR A  10      61.500 -12.180 -58.656  1.00 25.69           C  
ATOM     71  CB  TYR A  10      63.188 -10.805 -59.906  1.00 25.69           C  
ATOM     72  O   TYR A  10      60.500 -12.148 -59.344  1.00 25.69           O  
ATOM     73  CG  TYR A  10      64.625 -10.344 -59.719  1.00 25.69           C  
ATOM     74  CD1 TYR A  10      65.000  -9.703 -58.531  1.00 25.69           C  
ATOM     75  CD2 TYR A  10      65.562 -10.547 -60.688  1.00 25.69           C  
ATOM     76  CE1 TYR A  10      66.312  -9.281 -58.344  1.00 25.69           C  
ATOM     77  CE2 TYR A  10      66.875 -10.125 -60.500  1.00 25.69           C  
ATOM     78  OH  TYR A  10      68.562  -9.078 -59.156  1.00 25.69           O  
ATOM     79  CZ  TYR A  10      67.250  -9.500 -59.344  1.00 25.69           C  
ATOM     80  N   THR A  11      61.094 -13.109 -57.781  1.00 25.59           N  
ATOM     81  CA  THR A  11      60.062 -13.062 -56.750  1.00 25.59           C  
ATOM     82  C   THR A  11      59.719 -11.625 -56.406  1.00 25.59           C  
ATOM     83  CB  THR A  11      60.500 -13.828 -55.500  1.00 25.59           C  
ATOM     84  O   THR A  11      60.594 -10.844 -56.031  1.00 25.59           O  
ATOM     85  CG2 THR A  11      60.625 -15.320 -55.781  1.00 25.59           C  
ATOM     86  OG1 THR A  11      61.781 -13.328 -55.062  1.00 25.59           O  
ATOM     87  N   PHE A  12      59.094 -10.805 -57.281  1.00 26.92           N  
ATOM     88  CA  PHE A  12      58.344  -9.578 -57.000  1.00 26.92           C  
ATOM     89  C   PHE A  12      57.500  -9.727 -55.750  1.00 26.92           C  
ATOM     90  CB  PHE A  12      57.469  -9.211 -58.219  1.00 26.92           C  
ATOM     91  O   PHE A  12      56.656 -10.641 -55.656  1.00 26.92           O  
ATOM     92  CG  PHE A  12      58.219  -8.641 -59.375  1.00 26.92           C  
ATOM     93  CD1 PHE A  12      58.656  -7.320 -59.344  1.00 26.92           C  
ATOM     94  CD2 PHE A  12      58.500  -9.422 -60.500  1.00 26.92           C  
ATOM     95  CE1 PHE A  12      59.375  -6.785 -60.438  1.00 26.92           C  
ATOM     96  CE2 PHE A  12      59.219  -8.891 -61.562  1.00 26.92           C  
ATOM     97  CZ  PHE A  12      59.625  -7.574 -61.531  1.00 26.92           C  
ATOM     98  N   THR A  13      58.062  -9.789 -54.531  1.00 26.55           N  
ATOM     99  CA  THR A  13      57.375  -9.570 -53.250  1.00 26.55           C  
ATOM    100  C   THR A  13      56.375  -8.430 -53.375  1.00 26.55           C  
ATOM    101  CB  THR A  13      58.406  -9.266 -52.156  1.00 26.55           C  
ATOM    102  O   THR A  13      56.688  -7.367 -53.906  1.00 26.55           O  
ATOM    103  CG2 THR A  13      59.344 -10.445 -51.906  1.00 26.55           C  
ATOM    104  OG1 THR A  13      59.188  -8.117 -52.500  1.00 26.55           O  
ATOM    105  N   THR A  14      55.219  -8.539 -54.031  1.00 30.67           N  
ATOM    106  CA  THR A  14      54.031  -7.688 -53.844  1.00 30.67           C  
ATOM    107  C   THR A  14      54.188  -6.848 -52.562  1.00 30.67           C  
ATOM    108  CB  THR A  14      52.750  -8.516 -53.750  1.00 30.67           C  
ATOM    109  O   THR A  14      54.562  -7.367 -51.500  1.00 30.67           O  
ATOM    110  CG2 THR A  14      52.469  -9.234 -55.062  1.00 30.67           C  
ATOM    111  OG1 THR A  14      52.875  -9.484 -52.719  1.00 30.67           O  
ATOM    112  N   ALA A  15      55.031  -5.824 -52.531  1.00 34.16           N  
ATOM    113  CA  ALA A  15      55.031  -4.715 -51.562  1.00 34.16           C  
ATOM    114  C   ALA A  15      53.719  -4.598 -50.844  1.00 34.16           C  
ATOM    115  CB  ALA A  15      55.375  -3.408 -52.281  1.00 34.16           C  
ATOM    116  O   ALA A  15      52.656  -4.422 -51.469  1.00 34.16           O  
ATOM    117  N   ASN A  16      53.250  -5.547 -49.969  1.00 43.81           N  
ATOM    118  CA  ASN A  16      52.188  -5.500 -48.969  1.00 43.81           C  
ATOM    119  C   ASN A  16      52.031  -4.102 -48.375  1.00 43.81           C  
ATOM    120  CB  ASN A  16      52.438  -6.520 -47.875  1.00 43.81           C  
ATOM    121  O   ASN A  16      52.938  -3.604 -47.719  1.00 43.81           O  
ATOM    122  CG  ASN A  16      52.250  -7.949 -48.344  1.00 43.81           C  
ATOM    123  ND2 ASN A  16      52.875  -8.891 -47.625  1.00 43.81           N  
ATOM    124  OD1 ASN A  16      51.562  -8.211 -49.344  1.00 43.81           O  
ATOM    125  N   ALA A  17      51.562  -3.076 -49.125  1.00 52.88           N  
ATOM    126  CA  ALA A  17      51.219  -1.748 -48.594  1.00 52.88           C  
ATOM    127  C   ALA A  17      50.469  -1.840 -47.281  1.00 52.88           C  
ATOM    128  CB  ALA A  17      50.406  -0.978 -49.625  1.00 52.88           C  
ATOM    129  O   ALA A  17      49.594  -2.693 -47.125  1.00 52.88           O  
ATOM    130  N   ASP A  18      51.062  -1.349 -46.188  1.00 67.06           N  
ATOM    131  CA  ASP A  18      50.531  -1.264 -44.844  1.00 67.06           C  
ATOM    132  C   ASP A  18      49.312  -0.353 -44.781  1.00 67.06           C  
ATOM    133  CB  ASP A  18      51.594  -0.758 -43.875  1.00 67.06           C  
ATOM    134  O   ASP A  18      49.281   0.722 -45.406  1.00 67.06           O  
ATOM    135  CG  ASP A  18      52.750  -1.728 -43.688  1.00 67.06           C  
ATOM    136  OD1 ASP A  18      52.500  -2.951 -43.594  1.00 67.06           O  
ATOM    137  OD2 ASP A  18      53.906  -1.263 -43.656  1.00 67.06           O  
ATOM    138  N   THR A  19      48.062  -0.882 -44.469  1.00 67.38           N  
ATOM    139  CA  THR A  19      46.781  -0.176 -44.406  1.00 67.38           C  
ATOM    140  C   THR A  19      46.438   0.174 -42.938  1.00 67.38           C  
ATOM    141  CB  THR A  19      45.656  -1.013 -45.000  1.00 67.38           C  
ATOM    142  O   THR A  19      46.719  -0.610 -42.031  1.00 67.38           O  
ATOM    143  CG2 THR A  19      45.812  -1.159 -46.500  1.00 67.38           C  
ATOM    144  OG1 THR A  19      45.656  -2.314 -44.406  1.00 67.38           O  
ATOM    145  N   LEU A  20      46.125   1.442 -42.750  1.00 68.31           N  
ATOM    146  CA  LEU A  20      45.656   1.943 -41.469  1.00 68.31           C  
ATOM    147  C   LEU A  20      44.188   2.334 -41.562  1.00 68.31           C  
ATOM    148  CB  LEU A  20      46.469   3.146 -41.031  1.00 68.31           C  
ATOM    149  O   LEU A  20      43.812   3.172 -42.406  1.00 68.31           O  
ATOM    150  CG  LEU A  20      46.031   3.838 -39.750  1.00 68.31           C  
ATOM    151  CD1 LEU A  20      46.281   2.936 -38.531  1.00 68.31           C  
ATOM    152  CD2 LEU A  20      46.719   5.176 -39.562  1.00 68.31           C  
ATOM    153  N   CYS A  21      43.375   1.679 -40.750  1.00 66.12           N  
ATOM    154  CA  CYS A  21      41.938   1.973 -40.750  1.00 66.12           C  
ATOM    155  C   CYS A  21      41.500   2.555 -39.406  1.00 66.12           C  
ATOM    156  CB  CYS A  21      41.125   0.711 -41.062  1.00 66.12           C  
ATOM    157  O   CYS A  21      41.812   1.986 -38.375  1.00 66.12           O  
ATOM    158  SG  CYS A  21      41.500  -0.027 -42.656  1.00 66.12           S  
ATOM    159  N   ILE A  22      40.906   3.699 -39.562  1.00 64.69           N  
ATOM    160  CA  ILE A  22      40.375   4.402 -38.406  1.00 64.69           C  
ATOM    161  C   ILE A  22      38.844   4.242 -38.344  1.00 64.69           C  
ATOM    162  CB  ILE A  22      40.750   5.898 -38.438  1.00 64.69           C  
ATOM    163  O   ILE A  22      38.156   4.625 -39.281  1.00 64.69           O  
ATOM    164  CG1 ILE A  22      42.281   6.059 -38.531  1.00 64.69           C  
ATOM    165  CG2 ILE A  22      40.188   6.613 -37.188  1.00 64.69           C  
ATOM    166  CD1 ILE A  22      42.719   7.500 -38.688  1.00 64.69           C  
ATOM    167  N   GLY A  23      38.406   3.367 -37.625  1.00 58.91           N  
ATOM    168  CA  GLY A  23      36.969   3.092 -37.594  1.00 58.91           C  
ATOM    169  C   GLY A  23      36.594   2.131 -36.469  1.00 58.91           C  
ATOM    170  O   GLY A  23      37.406   1.882 -35.562  1.00 58.91           O  
ATOM    171  N   TYR A  24      35.281   1.847 -36.312  1.00 53.41           N  
ATOM    172  CA  TYR A  24      34.719   0.992 -35.281  1.00 53.41           C  
ATOM    173  C   TYR A  24      35.156  -0.452 -35.438  1.00 53.41           C  
ATOM    174  CB  TYR A  24      33.188   1.063 -35.281  1.00 53.41           C  
ATOM    175  O   TYR A  24      35.312  -0.927 -36.594  1.00 53.41           O  
ATOM    176  CG  TYR A  24      32.625   2.447 -35.031  1.00 53.41           C  
ATOM    177  CD1 TYR A  24      32.500   2.932 -33.719  1.00 53.41           C  
ATOM    178  CD2 TYR A  24      32.250   3.271 -36.062  1.00 53.41           C  
ATOM    179  CE1 TYR A  24      32.000   4.203 -33.469  1.00 53.41           C  
ATOM    180  CE2 TYR A  24      31.734   4.547 -35.844  1.00 53.41           C  
ATOM    181  OH  TYR A  24      31.125   6.262 -34.312  1.00 53.41           O  
ATOM    182  CZ  TYR A  24      31.625   5.004 -34.531  1.00 53.41           C  
ATOM    183  N   HIS A  25      35.812  -1.173 -34.469  1.00 50.94           N  
ATOM    184  CA  HIS A  25      36.062  -2.609 -34.469  1.00 50.94           C  
ATOM    185  C   HIS A  25      34.750  -3.389 -34.719  1.00 50.94           C  
ATOM    186  CB  HIS A  25      36.688  -3.051 -33.156  1.00 50.94           C  
ATOM    187  O   HIS A  25      33.719  -3.082 -34.125  1.00 50.94           O  
ATOM    188  CG  HIS A  25      38.188  -2.871 -33.125  1.00 50.94           C  
ATOM    189  CD2 HIS A  25      38.938  -1.915 -32.562  1.00 50.94           C  
ATOM    190  ND1 HIS A  25      39.062  -3.744 -33.750  1.00 50.94           N  
ATOM    191  CE1 HIS A  25      40.281  -3.330 -33.562  1.00 50.94           C  
ATOM    192  NE2 HIS A  25      40.250  -2.223 -32.844  1.00 50.94           N  
ATOM    193  N   ALA A  26      34.594  -4.109 -35.938  1.00 52.94           N  
ATOM    194  CA  ALA A  26      33.531  -5.078 -36.188  1.00 52.94           C  
ATOM    195  C   ALA A  26      33.531  -6.211 -35.156  1.00 52.94           C  
ATOM    196  CB  ALA A  26      33.656  -5.645 -37.594  1.00 52.94           C  
ATOM    197  O   ALA A  26      34.625  -6.723 -34.812  1.00 52.94           O  
ATOM    198  N   ASN A  27      32.625  -6.168 -34.281  1.00 57.31           N  
ATOM    199  CA  ASN A  27      32.406  -7.250 -33.312  1.00 57.31           C  
ATOM    200  C   ASN A  27      31.172  -8.086 -33.719  1.00 57.31           C  
ATOM    201  CB  ASN A  27      32.219  -6.699 -31.906  1.00 57.31           C  
ATOM    202  O   ASN A  27      30.406  -7.695 -34.594  1.00 57.31           O  
ATOM    203  CG  ASN A  27      30.875  -6.023 -31.703  1.00 57.31           C  
ATOM    204  ND2 ASN A  27      30.703  -5.387 -30.547  1.00 57.31           N  
ATOM    205  OD1 ASN A  27      30.000  -6.078 -32.562  1.00 57.31           O  
ATOM    206  N   ASN A  28      31.203  -9.383 -33.531  1.00 62.09           N  
ATOM    207  CA  ASN A  28      30.094 -10.289 -33.812  1.00 62.09           C  
ATOM    208  C   ASN A  28      28.891 -10.000 -32.906  1.00 62.09           C  
ATOM    209  CB  ASN A  28      30.531 -11.742 -33.656  1.00 62.09           C  
ATOM    210  O   ASN A  28      28.016 -10.852 -32.750  1.00 62.09           O  
ATOM    211  CG  ASN A  28      31.344 -12.234 -34.844  1.00 62.09           C  
ATOM    212  ND2 ASN A  28      31.984 -13.391 -34.688  1.00 62.09           N  
ATOM    213  OD1 ASN A  28      31.391 -11.578 -35.875  1.00 62.09           O  
ATOM    214  N   SER A  29      28.891  -8.805 -32.281  1.00 65.75           N  
ATOM    215  CA  SER A  29      27.797  -8.477 -31.375  1.00 65.75           C  
ATOM    216  C   SER A  29      26.500  -8.234 -32.125  1.00 65.75           C  
ATOM    217  CB  SER A  29      28.156  -7.246 -30.547  1.00 65.75           C  
ATOM    218  O   SER A  29      26.500  -7.648 -33.219  1.00 65.75           O  
ATOM    219  OG  SER A  29      27.047  -6.840 -29.750  1.00 65.75           O  
ATOM    220  N   THR A  30      25.406  -8.789 -31.656  1.00 77.81           N  
ATOM    221  CA  THR A  30      24.062  -8.625 -32.219  1.00 77.81           C  
ATOM    222  C   THR A  30      23.250  -7.633 -31.375  1.00 77.81           C  
ATOM    223  CB  THR A  30      23.312  -9.969 -32.281  1.00 77.81           C  
ATOM    224  O   THR A  30      22.047  -7.504 -31.547  1.00 77.81           O  
ATOM    225  CG2 THR A  30      24.000 -10.945 -33.219  1.00 77.81           C  
ATOM    226  OG1 THR A  30      23.266 -10.547 -30.953  1.00 77.81           O  
ATOM    227  N   ASP A  31      23.984  -6.953 -30.484  1.00 82.94           N  
ATOM    228  CA  ASP A  31      23.297  -6.051 -29.562  1.00 82.94           C  
ATOM    229  C   ASP A  31      22.828  -4.789 -30.297  1.00 82.94           C  
ATOM    230  CB  ASP A  31      24.188  -5.684 -28.391  1.00 82.94           C  
ATOM    231  O   ASP A  31      23.578  -4.227 -31.109  1.00 82.94           O  
ATOM    232  CG  ASP A  31      24.297  -6.797 -27.359  1.00 82.94           C  
ATOM    233  OD1 ASP A  31      23.719  -7.883 -27.562  1.00 82.94           O  
ATOM    234  OD2 ASP A  31      24.984  -6.590 -26.328  1.00 82.94           O  
ATOM    235  N   THR A  32      21.625  -4.352 -30.000  1.00 87.12           N  
ATOM    236  CA  THR A  32      21.094  -3.129 -30.578  1.00 87.12           C  
ATOM    237  C   THR A  32      20.516  -2.217 -29.500  1.00 87.12           C  
ATOM    238  CB  THR A  32      20.000  -3.445 -31.625  1.00 87.12           C  
ATOM    239  O   THR A  32      20.031  -2.693 -28.469  1.00 87.12           O  
ATOM    240  CG2 THR A  32      20.547  -4.320 -32.750  1.00 87.12           C  
ATOM    241  OG1 THR A  32      18.922  -4.133 -30.984  1.00 87.12           O  
ATOM    242  N   VAL A  33      20.719  -0.928 -29.812  1.00 87.06           N  
ATOM    243  CA  VAL A  33      20.125   0.059 -28.922  1.00 87.06           C  
ATOM    244  C   VAL A  33      19.344   1.081 -29.734  1.00 87.06           C  
ATOM    245  CB  VAL A  33      21.188   0.772 -28.062  1.00 87.06           C  
ATOM    246  O   VAL A  33      19.594   1.259 -30.938  1.00 87.06           O  
ATOM    247  CG1 VAL A  33      21.938  -0.234 -27.188  1.00 87.06           C  
ATOM    248  CG2 VAL A  33      22.156   1.546 -28.953  1.00 87.06           C  
ATOM    249  N   ASP A  34      18.375   1.777 -29.047  1.00 86.19           N  
ATOM    250  CA  ASP A  34      17.625   2.865 -29.672  1.00 86.19           C  
ATOM    251  C   ASP A  34      18.188   4.223 -29.266  1.00 86.19           C  
ATOM    252  CB  ASP A  34      16.141   2.781 -29.312  1.00 86.19           C  
ATOM    253  O   ASP A  34      18.625   4.402 -28.125  1.00 86.19           O  
ATOM    254  CG  ASP A  34      15.461   1.553 -29.891  1.00 86.19           C  
ATOM    255  OD1 ASP A  34      15.953   0.999 -30.891  1.00 86.19           O  
ATOM    256  OD2 ASP A  34      14.422   1.138 -29.344  1.00 86.19           O  
ATOM    257  N   THR A  35      18.266   5.117 -30.219  1.00 81.56           N  
ATOM    258  CA  THR A  35      18.594   6.512 -29.953  1.00 81.56           C  
ATOM    259  C   THR A  35      17.406   7.418 -30.266  1.00 81.56           C  
ATOM    260  CB  THR A  35      19.828   6.961 -30.766  1.00 81.56           C  
ATOM    261  O   THR A  35      16.375   6.953 -30.766  1.00 81.56           O  
ATOM    262  CG2 THR A  35      20.953   5.941 -30.656  1.00 81.56           C  
ATOM    263  OG1 THR A  35      19.453   7.109 -32.125  1.00 81.56           O  
ATOM    264  N   VAL A  36      17.578   8.703 -30.000  1.00 73.19           N  
ATOM    265  CA  VAL A  36      16.516   9.672 -30.266  1.00 73.19           C  
ATOM    266  C   VAL A  36      16.219   9.711 -31.766  1.00 73.19           C  
ATOM    267  CB  VAL A  36      16.891  11.078 -29.766  1.00 73.19           C  
ATOM    268  O   VAL A  36      15.062   9.852 -32.188  1.00 73.19           O  
ATOM    269  CG1 VAL A  36      15.812  12.094 -30.141  1.00 73.19           C  
ATOM    270  CG2 VAL A  36      17.094  11.062 -28.250  1.00 73.19           C  
ATOM    271  N   LEU A  37      17.266   9.430 -32.594  1.00 72.31           N  
ATOM    272  CA  LEU A  37      17.203   9.680 -34.031  1.00 72.31           C  
ATOM    273  C   LEU A  37      17.109   8.359 -34.781  1.00 72.31           C  
ATOM    274  CB  LEU A  37      18.438  10.461 -34.500  1.00 72.31           C  
ATOM    275  O   LEU A  37      16.531   8.320 -35.906  1.00 72.31           O  
ATOM    276  CG  LEU A  37      18.594  11.867 -33.938  1.00 72.31           C  
ATOM    277  CD1 LEU A  37      19.938  12.461 -34.344  1.00 72.31           C  
ATOM    278  CD2 LEU A  37      17.453  12.766 -34.375  1.00 72.31           C  
ATOM    279  N   GLU A  38      17.656   7.273 -34.219  1.00 77.31           N  
ATOM    280  CA  GLU A  38      17.734   6.012 -34.969  1.00 77.31           C  
ATOM    281  C   GLU A  38      17.297   4.840 -34.094  1.00 77.31           C  
ATOM    282  CB  GLU A  38      19.156   5.785 -35.469  1.00 77.31           C  
ATOM    283  O   GLU A  38      17.672   4.762 -32.906  1.00 77.31           O  
ATOM    284  CG  GLU A  38      19.594   6.809 -36.531  1.00 77.31           C  
ATOM    285  CD  GLU A  38      21.031   6.613 -36.969  1.00 77.31           C  
ATOM    286  OE1 GLU A  38      21.594   7.539 -37.594  1.00 77.31           O  
ATOM    287  OE2 GLU A  38      21.594   5.531 -36.719  1.00 77.31           O  
ATOM    288  N   LYS A  39      16.484   3.949 -34.656  1.00 85.62           N  
ATOM    289  CA  LYS A  39      16.094   2.723 -33.969  1.00 85.62           C  
ATOM    290  C   LYS A  39      16.984   1.555 -34.375  1.00 85.62           C  
ATOM    291  CB  LYS A  39      14.633   2.387 -34.250  1.00 85.62           C  
ATOM    292  O   LYS A  39      17.469   1.510 -35.531  1.00 85.62           O  
ATOM    293  CG  LYS A  39      13.641   3.346 -33.594  1.00 85.62           C  
ATOM    294  CD  LYS A  39      12.219   2.812 -33.656  1.00 85.62           C  
ATOM    295  CE  LYS A  39      11.242   3.736 -32.969  1.00 85.62           C  
ATOM    296  NZ  LYS A  39       9.844   3.205 -33.000  1.00 85.62           N  
ATOM    297  N   ASN A  40      17.375   0.609 -33.469  1.00 85.88           N  
ATOM    298  CA  ASN A  40      18.094  -0.643 -33.719  1.00 85.88           C  
ATOM    299  C   ASN A  40      19.516  -0.397 -34.188  1.00 85.88           C  
ATOM    300  CB  ASN A  40      17.328  -1.523 -34.688  1.00 85.88           C  
ATOM    301  O   ASN A  40      19.938  -0.996 -35.188  1.00 85.88           O  
ATOM    302  CG  ASN A  40      16.000  -2.016 -34.156  1.00 85.88           C  
ATOM    303  ND2 ASN A  40      15.008  -2.141 -35.031  1.00 85.88           N  
ATOM    304  OD1 ASN A  40      15.875  -2.281 -32.938  1.00 85.88           O  
ATOM    305  N   VAL A  41      20.172   0.481 -33.531  1.00 82.94           N  
ATOM    306  CA  VAL A  41      21.578   0.763 -33.812  1.00 82.94           C  
ATOM    307  C   VAL A  41      22.453  -0.353 -33.250  1.00 82.94           C  
ATOM    308  CB  VAL A  41      22.000   2.127 -33.250  1.00 82.94           C  
ATOM    309  O   VAL A  41      22.359  -0.685 -32.062  1.00 82.94           O  
ATOM    310  CG1 VAL A  41      23.469   2.400 -33.531  1.00 82.94           C  
ATOM    311  CG2 VAL A  41      21.125   3.246 -33.781  1.00 82.94           C  
ATOM    312  N   THR A  42      23.188  -1.006 -34.125  1.00 82.31           N  
ATOM    313  CA  THR A  42      24.062  -2.084 -33.688  1.00 82.31           C  
ATOM    314  C   THR A  42      25.266  -1.528 -32.906  1.00 82.31           C  
ATOM    315  CB  THR A  42      24.578  -2.910 -34.875  1.00 82.31           C  
ATOM    316  O   THR A  42      25.938  -0.609 -33.375  1.00 82.31           O  
ATOM    317  CG2 THR A  42      23.422  -3.627 -35.562  1.00 82.31           C  
ATOM    318  OG1 THR A  42      25.219  -2.037 -35.812  1.00 82.31           O  
ATOM    319  N   VAL A  43      25.484  -2.084 -31.719  1.00 75.88           N  
ATOM    320  CA  VAL A  43      26.562  -1.617 -30.859  1.00 75.88           C  
ATOM    321  C   VAL A  43      27.422  -2.801 -30.422  1.00 75.88           C  
ATOM    322  CB  VAL A  43      26.031  -0.859 -29.625  1.00 75.88           C  
ATOM    323  O   VAL A  43      26.984  -3.953 -30.484  1.00 75.88           O  
ATOM    324  CG1 VAL A  43      25.281   0.405 -30.047  1.00 75.88           C  
ATOM    325  CG2 VAL A  43      25.109  -1.766 -28.797  1.00 75.88           C  
ATOM    326  N   THR A  44      28.562  -2.535 -30.031  1.00 68.62           N  
ATOM    327  CA  THR A  44      29.531  -3.557 -29.641  1.00 68.62           C  
ATOM    328  C   THR A  44      29.156  -4.152 -28.281  1.00 68.62           C  
ATOM    329  CB  THR A  44      30.953  -2.980 -29.578  1.00 68.62           C  
ATOM    330  O   THR A  44      29.406  -5.336 -28.031  1.00 68.62           O  
ATOM    331  CG2 THR A  44      31.438  -2.574 -30.969  1.00 68.62           C  
ATOM    332  OG1 THR A  44      30.969  -1.830 -28.719  1.00 68.62           O  
ATOM    333  N   HIS A  45      28.516  -3.334 -27.391  1.00 71.06           N  
ATOM    334  CA  HIS A  45      28.062  -3.787 -26.078  1.00 71.06           C  
ATOM    335  C   HIS A  45      26.891  -2.947 -25.578  1.00 71.06           C  
ATOM    336  CB  HIS A  45      29.219  -3.744 -25.062  1.00 71.06           C  
ATOM    337  O   HIS A  45      26.828  -1.743 -25.844  1.00 71.06           O  
ATOM    338  CG  HIS A  45      28.875  -4.371 -23.750  1.00 71.06           C  
ATOM    339  CD2 HIS A  45      28.656  -3.822 -22.531  1.00 71.06           C  
ATOM    340  ND1 HIS A  45      28.734  -5.734 -23.594  1.00 71.06           N  
ATOM    341  CE1 HIS A  45      28.438  -5.996 -22.328  1.00 71.06           C  
ATOM    342  NE2 HIS A  45      28.391  -4.852 -21.672  1.00 71.06           N  
ATOM    343  N   SER A  46      26.016  -3.547 -24.859  1.00 83.25           N  
ATOM    344  CA  SER A  46      24.891  -2.854 -24.234  1.00 83.25           C  
ATOM    345  C   SER A  46      24.469  -3.545 -22.938  1.00 83.25           C  
ATOM    346  CB  SER A  46      23.703  -2.775 -25.188  1.00 83.25           C  
ATOM    347  O   SER A  46      24.766  -4.723 -22.734  1.00 83.25           O  
ATOM    348  OG  SER A  46      23.141  -4.059 -25.406  1.00 83.25           O  
ATOM    349  N   VAL A  47      23.922  -2.795 -22.094  1.00 84.69           N  
ATOM    350  CA  VAL A  47      23.406  -3.338 -20.844  1.00 84.69           C  
ATOM    351  C   VAL A  47      21.922  -2.988 -20.703  1.00 84.69           C  
ATOM    352  CB  VAL A  47      24.188  -2.811 -19.625  1.00 84.69           C  
ATOM    353  O   VAL A  47      21.500  -1.892 -21.078  1.00 84.69           O  
ATOM    354  CG1 VAL A  47      25.625  -3.332 -19.641  1.00 84.69           C  
ATOM    355  CG2 VAL A  47      24.172  -1.283 -19.594  1.00 84.69           C  
ATOM    356  N   ASN A  48      21.188  -4.016 -20.234  1.00 90.06           N  
ATOM    357  CA  ASN A  48      19.781  -3.746 -19.969  1.00 90.06           C  
ATOM    358  C   ASN A  48      19.594  -3.104 -18.594  1.00 90.06           C  
ATOM    359  CB  ASN A  48      18.969  -5.031 -20.062  1.00 90.06           C  
ATOM    360  O   ASN A  48      20.109  -3.600 -17.594  1.00 90.06           O  
ATOM    361  CG  ASN A  48      17.469  -4.766 -20.188  1.00 90.06           C  
ATOM    362  ND2 ASN A  48      16.672  -5.832 -20.172  1.00 90.06           N  
ATOM    363  OD1 ASN A  48      17.047  -3.617 -20.297  1.00 90.06           O  
ATOM    364  N   LEU A  49      18.859  -2.020 -18.562  1.00 87.81           N  
ATOM    365  CA  LEU A  49      18.688  -1.254 -17.344  1.00 87.81           C  
ATOM    366  C   LEU A  49      17.422  -1.696 -16.594  1.00 87.81           C  
ATOM    367  CB  LEU A  49      18.609   0.245 -17.641  1.00 87.81           C  
ATOM    368  O   LEU A  49      17.094  -1.146 -15.547  1.00 87.81           O  
ATOM    369  CG  LEU A  49      19.844   0.869 -18.281  1.00 87.81           C  
ATOM    370  CD1 LEU A  49      19.609   2.346 -18.578  1.00 87.81           C  
ATOM    371  CD2 LEU A  49      21.062   0.690 -17.375  1.00 87.81           C  
ATOM    372  N   LEU A  50      16.734  -2.711 -17.141  1.00 91.44           N  
ATOM    373  CA  LEU A  50      15.461  -3.152 -16.578  1.00 91.44           C  
ATOM    374  C   LEU A  50      15.625  -4.488 -15.859  1.00 91.44           C  
ATOM    375  CB  LEU A  50      14.398  -3.275 -17.672  1.00 91.44           C  
ATOM    376  O   LEU A  50      16.172  -5.438 -16.422  1.00 91.44           O  
ATOM    377  CG  LEU A  50      13.805  -1.966 -18.188  1.00 91.44           C  
ATOM    378  CD1 LEU A  50      12.977  -2.217 -19.453  1.00 91.44           C  
ATOM    379  CD2 LEU A  50      12.945  -1.308 -17.109  1.00 91.44           C  
ATOM    380  N   GLU A  51      15.203  -4.555 -14.555  1.00 91.44           N  
ATOM    381  CA  GLU A  51      15.117  -5.801 -13.805  1.00 91.44           C  
ATOM    382  C   GLU A  51      13.789  -6.508 -14.047  1.00 91.44           C  
ATOM    383  CB  GLU A  51      15.312  -5.539 -12.305  1.00 91.44           C  
ATOM    384  O   GLU A  51      12.727  -5.906 -13.898  1.00 91.44           O  
ATOM    385  CG  GLU A  51      15.211  -6.789 -11.445  1.00 91.44           C  
ATOM    386  CD  GLU A  51      16.250  -7.844 -11.797  1.00 91.44           C  
ATOM    387  OE1 GLU A  51      15.867  -8.922 -12.305  1.00 91.44           O  
ATOM    388  OE2 GLU A  51      17.453  -7.590 -11.570  1.00 91.44           O  
ATOM    389  N   ASP A  52      13.914  -7.781 -14.391  1.00 89.94           N  
ATOM    390  CA  ASP A  52      12.672  -8.500 -14.656  1.00 89.94           C  
ATOM    391  C   ASP A  52      12.594  -9.781 -13.836  1.00 89.94           C  
ATOM    392  CB  ASP A  52      12.539  -8.812 -16.141  1.00 89.94           C  
ATOM    393  O   ASP A  52      11.695 -10.602 -14.039  1.00 89.94           O  
ATOM    394  CG  ASP A  52      13.703  -9.633 -16.688  1.00 89.94           C  
ATOM    395  OD1 ASP A  52      14.672  -9.883 -15.930  1.00 89.94           O  
ATOM    396  OD2 ASP A  52      13.656 -10.023 -17.875  1.00 89.94           O  
ATOM    397  N   ARG A  53      13.570  -9.898 -12.945  1.00 90.81           N  
ATOM    398  CA  ARG A  53      13.617 -11.102 -12.109  1.00 90.81           C  
ATOM    399  C   ARG A  53      13.133 -10.805 -10.695  1.00 90.81           C  
ATOM    400  CB  ARG A  53      15.031 -11.672 -12.070  1.00 90.81           C  
ATOM    401  O   ARG A  53      13.305  -9.688 -10.195  1.00 90.81           O  
ATOM    402  CG  ARG A  53      15.531 -12.172 -13.414  1.00 90.81           C  
ATOM    403  CD  ARG A  53      16.891 -12.844 -13.297  1.00 90.81           C  
ATOM    404  NE  ARG A  53      17.406 -13.258 -14.602  1.00 90.81           N  
ATOM    405  NH1 ARG A  53      19.297 -14.297 -13.758  1.00 90.81           N  
ATOM    406  NH2 ARG A  53      18.906 -14.266 -16.016  1.00 90.81           N  
ATOM    407  CZ  ARG A  53      18.531 -13.938 -14.789  1.00 90.81           C  
ATOM    408  N   HIS A  54      12.492 -11.789 -10.125  1.00 91.75           N  
ATOM    409  CA  HIS A  54      12.047 -11.750  -8.734  1.00 91.75           C  
ATOM    410  C   HIS A  54      12.164 -13.125  -8.078  1.00 91.75           C  
ATOM    411  CB  HIS A  54      10.602 -11.250  -8.648  1.00 91.75           C  
ATOM    412  O   HIS A  54      12.258 -14.141  -8.773  1.00 91.75           O  
ATOM    413  CG  HIS A  54       9.617 -12.117  -9.359  1.00 91.75           C  
ATOM    414  CD2 HIS A  54       9.070 -12.016 -10.594  1.00 91.75           C  
ATOM    415  ND1 HIS A  54       9.086 -13.258  -8.797  1.00 91.75           N  
ATOM    416  CE1 HIS A  54       8.250 -13.820  -9.656  1.00 91.75           C  
ATOM    417  NE2 HIS A  54       8.227 -13.086 -10.758  1.00 91.75           N  
ATOM    418  N   ASN A  55      12.094 -13.148  -6.801  1.00 91.00           N  
ATOM    419  CA  ASN A  55      12.375 -14.398  -6.098  1.00 91.00           C  
ATOM    420  C   ASN A  55      11.094 -15.141  -5.742  1.00 91.00           C  
ATOM    421  CB  ASN A  55      13.203 -14.133  -4.840  1.00 91.00           C  
ATOM    422  O   ASN A  55      11.141 -16.219  -5.156  1.00 91.00           O  
ATOM    423  CG  ASN A  55      12.438 -13.336  -3.795  1.00 91.00           C  
ATOM    424  ND2 ASN A  55      13.109 -13.000  -2.701  1.00 91.00           N  
ATOM    425  OD1 ASN A  55      11.258 -13.039  -3.971  1.00 91.00           O  
ATOM    426  N   GLY A  56       9.953 -14.516  -6.094  1.00 92.25           N  
ATOM    427  CA  GLY A  56       8.656 -15.156  -5.906  1.00 92.25           C  
ATOM    428  C   GLY A  56       8.289 -15.344  -4.445  1.00 92.25           C  
ATOM    429  O   GLY A  56       7.422 -16.156  -4.117  1.00 92.25           O  
ATOM    430  N   LYS A  57       8.977 -14.719  -3.578  1.00 93.31           N  
ATOM    431  CA  LYS A  57       8.750 -14.859  -2.143  1.00 93.31           C  
ATOM    432  C   LYS A  57       8.406 -13.523  -1.502  1.00 93.31           C  
ATOM    433  CB  LYS A  57       9.984 -15.461  -1.467  1.00 93.31           C  
ATOM    434  O   LYS A  57       9.000 -12.492  -1.839  1.00 93.31           O  
ATOM    435  CG  LYS A  57      10.406 -16.812  -2.031  1.00 93.31           C  
ATOM    436  CD  LYS A  57      11.719 -17.281  -1.428  1.00 93.31           C  
ATOM    437  CE  LYS A  57      12.164 -18.609  -2.029  1.00 93.31           C  
ATOM    438  NZ  LYS A  57      13.492 -19.047  -1.487  1.00 93.31           N  
ATOM    439  N   LEU A  58       7.414 -13.562  -0.531  1.00 94.12           N  
ATOM    440  CA  LEU A  58       7.191 -12.406   0.332  1.00 94.12           C  
ATOM    441  C   LEU A  58       8.164 -12.406   1.503  1.00 94.12           C  
ATOM    442  CB  LEU A  58       5.750 -12.398   0.853  1.00 94.12           C  
ATOM    443  O   LEU A  58       8.219 -13.367   2.273  1.00 94.12           O  
ATOM    444  CG  LEU A  58       4.648 -12.281  -0.201  1.00 94.12           C  
ATOM    445  CD1 LEU A  58       3.275 -12.367   0.457  1.00 94.12           C  
ATOM    446  CD2 LEU A  58       4.793 -10.984  -0.988  1.00 94.12           C  
ATOM    447  N   CYS A  59       8.984 -11.328   1.616  1.00 93.94           N  
ATOM    448  CA  CYS A  59      10.078 -11.289   2.576  1.00 93.94           C  
ATOM    449  C   CYS A  59       9.859 -10.195   3.609  1.00 93.94           C  
ATOM    450  CB  CYS A  59      11.414 -11.078   1.860  1.00 93.94           C  
ATOM    451  O   CYS A  59       9.016  -9.320   3.424  1.00 93.94           O  
ATOM    452  SG  CYS A  59      11.797 -12.352   0.639  1.00 93.94           S  
ATOM    453  N   ARG A  60      10.617 -10.266   4.680  1.00 93.44           N  
ATOM    454  CA  ARG A  60      10.695  -9.164   5.637  1.00 93.44           C  
ATOM    455  C   ARG A  60      11.297  -7.918   4.992  1.00 93.44           C  
ATOM    456  CB  ARG A  60      11.531  -9.578   6.855  1.00 93.44           C  
ATOM    457  O   ARG A  60      12.242  -8.008   4.211  1.00 93.44           O  
ATOM    458  CG  ARG A  60      10.938 -10.727   7.648  1.00 93.44           C  
ATOM    459  CD  ARG A  60      11.852 -11.164   8.781  1.00 93.44           C  
ATOM    460  NE  ARG A  60      11.086 -11.578   9.961  1.00 93.44           N  
ATOM    461  NH1 ARG A  60      11.391 -13.844   9.609  1.00 93.44           N  
ATOM    462  NH2 ARG A  60      10.180 -13.109  11.414  1.00 93.44           N  
ATOM    463  CZ  ARG A  60      10.891 -12.844  10.328  1.00 93.44           C  
ATOM    464  N   LEU A  61      10.633  -6.844   5.227  1.00 90.94           N  
ATOM    465  CA  LEU A  61      11.148  -5.570   4.738  1.00 90.94           C  
ATOM    466  C   LEU A  61      11.969  -4.867   5.812  1.00 90.94           C  
ATOM    467  CB  LEU A  61      10.008  -4.664   4.281  1.00 90.94           C  
ATOM    468  O   LEU A  61      11.445  -4.512   6.871  1.00 90.94           O  
ATOM    469  CG  LEU A  61      10.398  -3.445   3.443  1.00 90.94           C  
ATOM    470  CD1 LEU A  61      10.977  -3.887   2.104  1.00 90.94           C  
ATOM    471  CD2 LEU A  61       9.195  -2.531   3.236  1.00 90.94           C  
ATOM    472  N   ARG A  62      13.266  -4.785   5.645  1.00 87.56           N  
ATOM    473  CA  ARG A  62      14.203  -4.195   6.590  1.00 87.56           C  
ATOM    474  C   ARG A  62      14.117  -4.883   7.949  1.00 87.56           C  
ATOM    475  CB  ARG A  62      13.938  -2.695   6.746  1.00 87.56           C  
ATOM    476  O   ARG A  62      14.125  -4.219   8.992  1.00 87.56           O  
ATOM    477  CG  ARG A  62      14.148  -1.896   5.469  1.00 87.56           C  
ATOM    478  CD  ARG A  62      13.875  -0.413   5.680  1.00 87.56           C  
ATOM    479  NE  ARG A  62      14.008   0.341   4.438  1.00 87.56           N  
ATOM    480  NH1 ARG A  62      13.117   2.295   5.289  1.00 87.56           N  
ATOM    481  NH2 ARG A  62      13.805   2.201   3.105  1.00 87.56           N  
ATOM    482  CZ  ARG A  62      13.641   1.610   4.281  1.00 87.56           C  
ATOM    483  N   GLY A  63      13.875  -6.156   7.941  1.00 87.81           N  
ATOM    484  CA  GLY A  63      13.953  -6.949   9.156  1.00 87.81           C  
ATOM    485  C   GLY A  63      12.617  -7.086   9.867  1.00 87.81           C  
ATOM    486  O   GLY A  63      12.516  -7.770  10.883  1.00 87.81           O  
ATOM    487  N   VAL A  64      11.555  -6.465   9.328  1.00 89.75           N  
ATOM    488  CA  VAL A  64      10.219  -6.516   9.914  1.00 89.75           C  
ATOM    489  C   VAL A  64       9.305  -7.391   9.055  1.00 89.75           C  
ATOM    490  CB  VAL A  64       9.609  -5.102  10.062  1.00 89.75           C  
ATOM    491  O   VAL A  64       9.242  -7.211   7.832  1.00 89.75           O  
ATOM    492  CG1 VAL A  64       8.219  -5.176  10.695  1.00 89.75           C  
ATOM    493  CG2 VAL A  64      10.531  -4.215  10.898  1.00 89.75           C  
ATOM    494  N   ALA A  65       8.562  -8.312   9.641  1.00 91.38           N  
ATOM    495  CA  ALA A  65       7.707  -9.266   8.938  1.00 91.38           C  
ATOM    496  C   ALA A  65       6.418  -8.602   8.461  1.00 91.38           C  
ATOM    497  CB  ALA A  65       7.391 -10.453   9.836  1.00 91.38           C  
ATOM    498  O   ALA A  65       5.891  -7.707   9.133  1.00 91.38           O  
ATOM    499  N   PRO A  66       5.934  -9.070   7.312  1.00 93.06           N  
ATOM    500  CA  PRO A  66       4.633  -8.570   6.859  1.00 93.06           C  
ATOM    501  C   PRO A  66       3.467  -9.148   7.656  1.00 93.06           C  
ATOM    502  CB  PRO A  66       4.570  -9.023   5.398  1.00 93.06           C  
ATOM    503  O   PRO A  66       3.596 -10.211   8.258  1.00 93.06           O  
ATOM    504  CG  PRO A  66       5.398 -10.266   5.348  1.00 93.06           C  
ATOM    505  CD  PRO A  66       6.551 -10.109   6.301  1.00 93.06           C  
ATOM    506  N   LEU A  67       2.320  -8.398   7.641  1.00 92.69           N  
ATOM    507  CA  LEU A  67       1.068  -8.922   8.180  1.00 92.69           C  
ATOM    508  C   LEU A  67       0.266  -9.633   7.098  1.00 92.69           C  
ATOM    509  CB  LEU A  67       0.233  -7.785   8.789  1.00 92.69           C  
ATOM    510  O   LEU A  67      -0.314  -8.992   6.219  1.00 92.69           O  
ATOM    511  CG  LEU A  67      -1.124  -8.180   9.367  1.00 92.69           C  
ATOM    512  CD1 LEU A  67      -0.939  -9.141  10.539  1.00 92.69           C  
ATOM    513  CD2 LEU A  67      -1.902  -6.945   9.805  1.00 92.69           C  
ATOM    514  N   HIS A  68       0.300 -10.898   7.176  1.00 92.50           N  
ATOM    515  CA  HIS A  68      -0.434 -11.719   6.219  1.00 92.50           C  
ATOM    516  C   HIS A  68      -1.837 -12.039   6.727  1.00 92.50           C  
ATOM    517  CB  HIS A  68       0.326 -13.016   5.930  1.00 92.50           C  
ATOM    518  O   HIS A  68      -1.994 -12.711   7.746  1.00 92.50           O  
ATOM    519  CG  HIS A  68      -0.137 -13.719   4.695  1.00 92.50           C  
ATOM    520  CD2 HIS A  68       0.454 -13.883   3.488  1.00 92.50           C  
ATOM    521  ND1 HIS A  68      -1.354 -14.359   4.617  1.00 92.50           N  
ATOM    522  CE1 HIS A  68      -1.490 -14.891   3.412  1.00 92.50           C  
ATOM    523  NE2 HIS A  68      -0.407 -14.609   2.707  1.00 92.50           N  
ATOM    524  N   LEU A  69      -2.842 -11.641   5.930  1.00 92.25           N  
ATOM    525  CA  LEU A  69      -4.219 -11.680   6.414  1.00 92.25           C  
ATOM    526  C   LEU A  69      -4.859 -13.023   6.102  1.00 92.25           C  
ATOM    527  CB  LEU A  69      -5.043 -10.547   5.793  1.00 92.25           C  
ATOM    528  O   LEU A  69      -5.973 -13.312   6.559  1.00 92.25           O  
ATOM    529  CG  LEU A  69      -4.633  -9.125   6.172  1.00 92.25           C  
ATOM    530  CD1 LEU A  69      -5.547  -8.117   5.484  1.00 92.25           C  
ATOM    531  CD2 LEU A  69      -4.664  -8.945   7.684  1.00 92.25           C  
ATOM    532  N   GLY A  70      -4.109 -13.938   5.395  1.00 90.31           N  
ATOM    533  CA  GLY A  70      -4.668 -15.242   5.055  1.00 90.31           C  
ATOM    534  C   GLY A  70      -5.980 -15.148   4.301  1.00 90.31           C  
ATOM    535  O   GLY A  70      -6.070 -14.461   3.281  1.00 90.31           O  
ATOM    536  N   LYS A  71      -7.031 -15.812   4.867  1.00 91.31           N  
ATOM    537  CA  LYS A  71      -8.352 -15.836   4.234  1.00 91.31           C  
ATOM    538  C   LYS A  71      -9.180 -14.633   4.656  1.00 91.31           C  
ATOM    539  CB  LYS A  71      -9.086 -17.125   4.574  1.00 91.31           C  
ATOM    540  O   LYS A  71     -10.352 -14.516   4.281  1.00 91.31           O  
ATOM    541  CG  LYS A  71      -8.445 -18.375   3.996  1.00 91.31           C  
ATOM    542  CD  LYS A  71      -9.297 -19.625   4.258  1.00 91.31           C  
ATOM    543  CE  LYS A  71      -8.656 -20.875   3.668  1.00 91.31           C  
ATOM    544  NZ  LYS A  71      -9.461 -22.094   3.965  1.00 91.31           N  
ATOM    545  N   CYS A  72      -8.617 -13.766   5.449  1.00 93.00           N  
ATOM    546  CA  CYS A  72      -9.297 -12.562   5.930  1.00 93.00           C  
ATOM    547  C   CYS A  72      -8.922 -11.352   5.086  1.00 93.00           C  
ATOM    548  CB  CYS A  72      -8.961 -12.305   7.395  1.00 93.00           C  
ATOM    549  O   CYS A  72      -7.805 -11.273   4.570  1.00 93.00           O  
ATOM    550  SG  CYS A  72      -9.500 -13.617   8.508  1.00 93.00           S  
ATOM    551  N   ASN A  73      -9.898 -10.422   4.961  1.00 92.69           N  
ATOM    552  CA  ASN A  73      -9.562  -9.125   4.387  1.00 92.69           C  
ATOM    553  C   ASN A  73      -9.477  -8.047   5.461  1.00 92.69           C  
ATOM    554  CB  ASN A  73     -10.594  -8.734   3.324  1.00 92.69           C  
ATOM    555  O   ASN A  73      -9.656  -8.328   6.648  1.00 92.69           O  
ATOM    556  CG  ASN A  73     -11.992  -8.562   3.895  1.00 92.69           C  
ATOM    557  ND2 ASN A  73     -12.992  -8.648   3.033  1.00 92.69           N  
ATOM    558  OD1 ASN A  73     -12.156  -8.359   5.098  1.00 92.69           O  
ATOM    559  N   ILE A  74      -9.016  -6.891   5.098  1.00 92.62           N  
ATOM    560  CA  ILE A  74      -8.766  -5.805   6.039  1.00 92.62           C  
ATOM    561  C   ILE A  74     -10.023  -5.520   6.852  1.00 92.62           C  
ATOM    562  CB  ILE A  74      -8.297  -4.523   5.309  1.00 92.62           C  
ATOM    563  O   ILE A  74      -9.953  -5.293   8.062  1.00 92.62           O  
ATOM    564  CG1 ILE A  74      -6.883  -4.719   4.746  1.00 92.62           C  
ATOM    565  CG2 ILE A  74      -8.352  -3.316   6.250  1.00 92.62           C  
ATOM    566  CD1 ILE A  74      -6.406  -3.570   3.865  1.00 92.62           C  
ATOM    567  N   ALA A  75     -11.164  -5.531   6.242  1.00 93.62           N  
ATOM    568  CA  ALA A  75     -12.430  -5.309   6.930  1.00 93.62           C  
ATOM    569  C   ALA A  75     -12.664  -6.363   8.008  1.00 93.62           C  
ATOM    570  CB  ALA A  75     -13.586  -5.312   5.934  1.00 93.62           C  
ATOM    571  O   ALA A  75     -13.023  -6.031   9.141  1.00 93.62           O  
ATOM    572  N   GLY A  76     -12.508  -7.617   7.656  1.00 93.62           N  
ATOM    573  CA  GLY A  76     -12.656  -8.711   8.602  1.00 93.62           C  
ATOM    574  C   GLY A  76     -11.695  -8.609   9.781  1.00 93.62           C  
ATOM    575  O   GLY A  76     -12.086  -8.867  10.922  1.00 93.62           O  
ATOM    576  N   TRP A  77     -10.477  -8.281   9.477  1.00 93.19           N  
ATOM    577  CA  TRP A  77      -9.445  -8.094  10.492  1.00 93.19           C  
ATOM    578  C   TRP A  77      -9.805  -6.953  11.438  1.00 93.19           C  
ATOM    579  CB  TRP A  77      -8.086  -7.824   9.836  1.00 93.19           C  
ATOM    580  O   TRP A  77      -9.789  -7.121  12.656  1.00 93.19           O  
ATOM    581  CG  TRP A  77      -7.016  -7.414  10.805  1.00 93.19           C  
ATOM    582  CD1 TRP A  77      -6.727  -7.988  12.008  1.00 93.19           C  
ATOM    583  CD2 TRP A  77      -6.094  -6.328  10.641  1.00 93.19           C  
ATOM    584  CE2 TRP A  77      -5.273  -6.309  11.797  1.00 93.19           C  
ATOM    585  CE3 TRP A  77      -5.879  -5.375   9.641  1.00 93.19           C  
ATOM    586  NE1 TRP A  77      -5.680  -7.332  12.609  1.00 93.19           N  
ATOM    587  CH2 TRP A  77      -4.066  -4.445  10.969  1.00 93.19           C  
ATOM    588  CZ2 TRP A  77      -4.254  -5.367  11.969  1.00 93.19           C  
ATOM    589  CZ3 TRP A  77      -4.867  -4.441   9.812  1.00 93.19           C  
ATOM    590  N   LEU A  78     -10.234  -5.812  10.938  1.00 93.94           N  
ATOM    591  CA  LEU A  78     -10.500  -4.617  11.727  1.00 93.94           C  
ATOM    592  C   LEU A  78     -11.781  -4.781  12.539  1.00 93.94           C  
ATOM    593  CB  LEU A  78     -10.617  -3.391  10.812  1.00 93.94           C  
ATOM    594  O   LEU A  78     -11.844  -4.352  13.695  1.00 93.94           O  
ATOM    595  CG  LEU A  78      -9.320  -2.879  10.195  1.00 93.94           C  
ATOM    596  CD1 LEU A  78      -9.602  -1.694   9.273  1.00 93.94           C  
ATOM    597  CD2 LEU A  78      -8.320  -2.494  11.281  1.00 93.94           C  
ATOM    598  N   LEU A  79     -12.805  -5.375  11.961  1.00 94.94           N  
ATOM    599  CA  LEU A  79     -14.086  -5.562  12.633  1.00 94.94           C  
ATOM    600  C   LEU A  79     -13.992  -6.680  13.672  1.00 94.94           C  
ATOM    601  CB  LEU A  79     -15.188  -5.875  11.625  1.00 94.94           C  
ATOM    602  O   LEU A  79     -14.773  -6.711  14.625  1.00 94.94           O  
ATOM    603  CG  LEU A  79     -15.617  -4.723  10.711  1.00 94.94           C  
ATOM    604  CD1 LEU A  79     -16.531  -5.238   9.602  1.00 94.94           C  
ATOM    605  CD2 LEU A  79     -16.312  -3.633  11.516  1.00 94.94           C  
ATOM    606  N   GLY A  80     -12.969  -7.520  13.469  1.00 93.88           N  
ATOM    607  CA  GLY A  80     -12.773  -8.641  14.383  1.00 93.88           C  
ATOM    608  C   GLY A  80     -13.641  -9.836  14.039  1.00 93.88           C  
ATOM    609  O   GLY A  80     -14.250 -10.438  14.930  1.00 93.88           O  
ATOM    610  N   ASN A  81     -13.711 -10.141  12.766  1.00 94.44           N  
ATOM    611  CA  ASN A  81     -14.383 -11.375  12.367  1.00 94.44           C  
ATOM    612  C   ASN A  81     -13.828 -12.578  13.125  1.00 94.44           C  
ATOM    613  CB  ASN A  81     -14.250 -11.594  10.852  1.00 94.44           C  
ATOM    614  O   ASN A  81     -12.609 -12.773  13.188  1.00 94.44           O  
ATOM    615  CG  ASN A  81     -15.117 -12.734  10.352  1.00 94.44           C  
ATOM    616  ND2 ASN A  81     -15.750 -12.539   9.203  1.00 94.44           N  
ATOM    617  OD1 ASN A  81     -15.219 -13.781  11.000  1.00 94.44           O  
ATOM    618  N   PRO A  82     -14.633 -13.312  13.727  1.00 92.31           N  
ATOM    619  CA  PRO A  82     -14.211 -14.422  14.578  1.00 92.31           C  
ATOM    620  C   PRO A  82     -13.297 -15.414  13.852  1.00 92.31           C  
ATOM    621  CB  PRO A  82     -15.531 -15.094  14.977  1.00 92.31           C  
ATOM    622  O   PRO A  82     -12.453 -16.047  14.477  1.00 92.31           O  
ATOM    623  CG  PRO A  82     -16.547 -14.000  14.898  1.00 92.31           C  
ATOM    624  CD  PRO A  82     -16.172 -13.062  13.789  1.00 92.31           C  
ATOM    625  N   GLU A  83     -13.414 -15.492  12.547  1.00 90.75           N  
ATOM    626  CA  GLU A  83     -12.570 -16.375  11.742  1.00 90.75           C  
ATOM    627  C   GLU A  83     -11.180 -15.766  11.531  1.00 90.75           C  
ATOM    628  CB  GLU A  83     -13.227 -16.656  10.383  1.00 90.75           C  
ATOM    629  O   GLU A  83     -10.258 -16.469  11.109  1.00 90.75           O  
ATOM    630  CG  GLU A  83     -14.516 -17.469  10.484  1.00 90.75           C  
ATOM    631  CD  GLU A  83     -14.289 -18.875  10.977  1.00 90.75           C  
ATOM    632  OE1 GLU A  83     -15.227 -19.469  11.578  1.00 90.75           O  
ATOM    633  OE2 GLU A  83     -13.180 -19.406  10.773  1.00 90.75           O  
ATOM    634  N   CYS A  84     -11.008 -14.477  11.898  1.00 91.62           N  
ATOM    635  CA  CYS A  84      -9.734 -13.781  11.734  1.00 91.62           C  
ATOM    636  C   CYS A  84      -9.086 -13.500  13.086  1.00 91.62           C  
ATOM    637  CB  CYS A  84      -9.938 -12.469  10.984  1.00 91.62           C  
ATOM    638  O   CYS A  84      -8.203 -12.648  13.195  1.00 91.62           O  
ATOM    639  SG  CYS A  84     -10.617 -12.680   9.320  1.00 91.62           S  
ATOM    640  N   ASP A  85      -9.430 -14.156  14.062  1.00 84.56           N  
ATOM    641  CA  ASP A  85      -9.031 -13.898  15.445  1.00 84.56           C  
ATOM    642  C   ASP A  85      -7.523 -14.070  15.617  1.00 84.56           C  
ATOM    643  CB  ASP A  85      -9.773 -14.836  16.406  1.00 84.56           C  
ATOM    644  O   ASP A  85      -6.918 -13.422  16.469  1.00 84.56           O  
ATOM    645  CG  ASP A  85      -9.781 -14.336  17.828  1.00 84.56           C  
ATOM    646  OD1 ASP A  85      -9.594 -13.125  18.062  1.00 84.56           O  
ATOM    647  OD2 ASP A  85      -9.961 -15.172  18.750  1.00 84.56           O  
ATOM    648  N   SER A  86      -6.945 -14.875  14.844  1.00 83.38           N  
ATOM    649  CA  SER A  86      -5.516 -15.156  14.922  1.00 83.38           C  
ATOM    650  C   SER A  86      -4.695 -13.906  14.617  1.00 83.38           C  
ATOM    651  CB  SER A  86      -5.137 -16.281  13.953  1.00 83.38           C  
ATOM    652  O   SER A  86      -3.521 -13.820  14.984  1.00 83.38           O  
ATOM    653  OG  SER A  86      -5.469 -15.922  12.625  1.00 83.38           O  
ATOM    654  N   LEU A  87      -5.316 -12.898  14.047  1.00 84.06           N  
ATOM    655  CA  LEU A  87      -4.656 -11.672  13.594  1.00 84.06           C  
ATOM    656  C   LEU A  87      -4.742 -10.586  14.656  1.00 84.06           C  
ATOM    657  CB  LEU A  87      -5.281 -11.180  12.289  1.00 84.06           C  
ATOM    658  O   LEU A  87      -4.180  -9.500  14.492  1.00 84.06           O  
ATOM    659  CG  LEU A  87      -5.141 -12.102  11.078  1.00 84.06           C  
ATOM    660  CD1 LEU A  87      -5.984 -11.586   9.914  1.00 84.06           C  
ATOM    661  CD2 LEU A  87      -3.676 -12.227  10.664  1.00 84.06           C  
ATOM    662  N   SER A  88      -5.301 -10.852  15.805  1.00 74.19           N  
ATOM    663  CA  SER A  88      -5.598  -9.922  16.891  1.00 74.19           C  
ATOM    664  C   SER A  88      -4.355  -9.633  17.719  1.00 74.19           C  
ATOM    665  CB  SER A  88      -6.703 -10.484  17.781  1.00 74.19           C  
ATOM    666  O   SER A  88      -4.281  -8.609  18.406  1.00 74.19           O  
ATOM    667  OG  SER A  88      -6.301 -11.711  18.375  1.00 74.19           O  
ATOM    668  N   THR A  89      -3.189 -10.391  17.469  1.00 74.31           N  
ATOM    669  CA  THR A  89      -1.968 -10.234  18.250  1.00 74.31           C  
ATOM    670  C   THR A  89      -0.917  -9.461  17.453  1.00 74.31           C  
ATOM    671  CB  THR A  89      -1.396 -11.602  18.656  1.00 74.31           C  
ATOM    672  O   THR A  89       0.130  -9.102  18.000  1.00 74.31           O  
ATOM    673  CG2 THR A  89      -2.338 -12.320  19.625  1.00 74.31           C  
ATOM    674  OG1 THR A  89      -1.206 -12.414  17.500  1.00 74.31           O  
ATOM    675  N   ALA A  90      -1.311  -9.133  16.234  1.00 78.75           N  
ATOM    676  CA  ALA A  90      -0.342  -8.445  15.391  1.00 78.75           C  
ATOM    677  C   ALA A  90      -0.199  -6.980  15.797  1.00 78.75           C  
ATOM    678  CB  ALA A  90      -0.752  -8.539  13.922  1.00 78.75           C  
ATOM    679  O   ALA A  90      -1.186  -6.242  15.844  1.00 78.75           O  
ATOM    680  N   SER A  91       0.917  -6.527  16.172  1.00 82.62           N  
ATOM    681  CA  SER A  91       1.117  -5.195  16.719  1.00 82.62           C  
ATOM    682  C   SER A  91       2.004  -4.344  15.820  1.00 82.62           C  
ATOM    683  CB  SER A  91       1.733  -5.281  18.125  1.00 82.62           C  
ATOM    684  O   SER A  91       1.918  -3.115  15.836  1.00 82.62           O  
ATOM    685  OG  SER A  91       2.959  -5.992  18.094  1.00 82.62           O  
ATOM    686  N   SER A  92       2.760  -5.027  14.945  1.00 89.25           N  
ATOM    687  CA  SER A  92       3.621  -4.297  14.023  1.00 89.25           C  
ATOM    688  C   SER A  92       3.896  -5.109  12.766  1.00 89.25           C  
ATOM    689  CB  SER A  92       4.941  -3.926  14.703  1.00 89.25           C  
ATOM    690  O   SER A  92       3.973  -6.340  12.820  1.00 89.25           O  
ATOM    691  OG  SER A  92       5.703  -5.086  14.984  1.00 89.25           O  
ATOM    692  N   TRP A  93       4.043  -4.328  11.664  1.00 91.94           N  
ATOM    693  CA  TRP A  93       4.277  -5.004  10.398  1.00 91.94           C  
ATOM    694  C   TRP A  93       5.016  -4.094   9.422  1.00 91.94           C  
ATOM    695  CB  TRP A  93       2.953  -5.465   9.781  1.00 91.94           C  
ATOM    696  O   TRP A  93       5.086  -2.881   9.625  1.00 91.94           O  
ATOM    697  CG  TRP A  93       1.945  -4.367   9.609  1.00 91.94           C  
ATOM    698  CD1 TRP A  93       1.812  -3.533   8.531  1.00 91.94           C  
ATOM    699  CD2 TRP A  93       0.933  -3.984  10.547  1.00 91.94           C  
ATOM    700  CE2 TRP A  93       0.221  -2.908   9.969  1.00 91.94           C  
ATOM    701  CE3 TRP A  93       0.558  -4.449  11.812  1.00 91.94           C  
ATOM    702  NE1 TRP A  93       0.776  -2.652   8.742  1.00 91.94           N  
ATOM    703  CH2 TRP A  93      -1.192  -2.760  11.859  1.00 91.94           C  
ATOM    704  CZ2 TRP A  93      -0.847  -2.287  10.625  1.00 91.94           C  
ATOM    705  CZ3 TRP A  93      -0.504  -3.828  12.461  1.00 91.94           C  
ATOM    706  N   SER A  94       5.688  -4.750   8.445  1.00 90.56           N  
ATOM    707  CA  SER A  94       6.320  -3.988   7.375  1.00 90.56           C  
ATOM    708  C   SER A  94       5.312  -3.611   6.293  1.00 90.56           C  
ATOM    709  CB  SER A  94       7.469  -4.785   6.754  1.00 90.56           C  
ATOM    710  O   SER A  94       5.340  -2.494   5.773  1.00 90.56           O  
ATOM    711  OG  SER A  94       7.012  -6.039   6.277  1.00 90.56           O  
ATOM    712  N   TYR A  95       4.445  -4.398   5.895  1.00 92.25           N  
ATOM    713  CA  TYR A  95       3.348  -4.184   4.961  1.00 92.25           C  
ATOM    714  C   TYR A  95       2.248  -5.215   5.160  1.00 92.25           C  
ATOM    715  CB  TYR A  95       3.854  -4.230   3.516  1.00 92.25           C  
ATOM    716  O   TYR A  95       2.465  -6.246   5.805  1.00 92.25           O  
ATOM    717  CG  TYR A  95       4.570  -5.512   3.168  1.00 92.25           C  
ATOM    718  CD1 TYR A  95       5.941  -5.652   3.391  1.00 92.25           C  
ATOM    719  CD2 TYR A  95       3.885  -6.586   2.613  1.00 92.25           C  
ATOM    720  CE1 TYR A  95       6.605  -6.828   3.070  1.00 92.25           C  
ATOM    721  CE2 TYR A  95       4.539  -7.770   2.287  1.00 92.25           C  
ATOM    722  OH  TYR A  95       6.551  -9.047   2.199  1.00 92.25           O  
ATOM    723  CZ  TYR A  95       5.898  -7.883   2.520  1.00 92.25           C  
ATOM    724  N   ILE A  96       1.021  -4.973   4.676  1.00 93.00           N  
ATOM    725  CA  ILE A  96      -0.142  -5.840   4.832  1.00 93.00           C  
ATOM    726  C   ILE A  96      -0.372  -6.629   3.543  1.00 93.00           C  
ATOM    727  CB  ILE A  96      -1.406  -5.031   5.195  1.00 93.00           C  
ATOM    728  O   ILE A  96      -0.366  -6.059   2.449  1.00 93.00           O  
ATOM    729  CG1 ILE A  96      -1.188  -4.262   6.504  1.00 93.00           C  
ATOM    730  CG2 ILE A  96      -2.627  -5.949   5.297  1.00 93.00           C  
ATOM    731  CD1 ILE A  96      -2.270  -3.230   6.801  1.00 93.00           C  
ATOM    732  N   VAL A  97      -0.535  -7.922   3.721  1.00 93.44           N  
ATOM    733  CA  VAL A  97      -0.756  -8.773   2.561  1.00 93.44           C  
ATOM    734  C   VAL A  97      -2.188  -9.312   2.576  1.00 93.44           C  
ATOM    735  CB  VAL A  97       0.248  -9.953   2.521  1.00 93.44           C  
ATOM    736  O   VAL A  97      -2.594  -9.992   3.521  1.00 93.44           O  
ATOM    737  CG1 VAL A  97       0.023 -10.812   1.280  1.00 93.44           C  
ATOM    738  CG2 VAL A  97       1.683  -9.422   2.557  1.00 93.44           C  
ATOM    739  N   GLU A  98      -2.961  -8.938   1.538  1.00 92.94           N  
ATOM    740  CA  GLU A  98      -4.277  -9.516   1.293  1.00 92.94           C  
ATOM    741  C   GLU A  98      -4.230 -10.531   0.153  1.00 92.94           C  
ATOM    742  CB  GLU A  98      -5.301  -8.414   0.981  1.00 92.94           C  
ATOM    743  O   GLU A  98      -3.510 -10.336  -0.827  1.00 92.94           O  
ATOM    744  CG  GLU A  98      -5.738  -7.617   2.201  1.00 92.94           C  
ATOM    745  CD  GLU A  98      -6.879  -6.656   1.910  1.00 92.94           C  
ATOM    746  OE1 GLU A  98      -8.031  -6.945   2.311  1.00 92.94           O  
ATOM    747  OE2 GLU A  98      -6.621  -5.609   1.277  1.00 92.94           O  
ATOM    748  N   THR A  99      -4.988 -11.555   0.263  1.00 91.31           N  
ATOM    749  CA  THR A  99      -5.035 -12.539  -0.812  1.00 91.31           C  
ATOM    750  C   THR A  99      -6.195 -12.258  -1.759  1.00 91.31           C  
ATOM    751  CB  THR A  99      -5.160 -13.969  -0.255  1.00 91.31           C  
ATOM    752  O   THR A  99      -7.168 -11.602  -1.378  1.00 91.31           O  
ATOM    753  CG2 THR A  99      -4.027 -14.289   0.713  1.00 91.31           C  
ATOM    754  OG1 THR A  99      -6.410 -14.102   0.433  1.00 91.31           O  
ATOM    755  N   SER A 100      -6.082 -12.633  -3.000  1.00 85.94           N  
ATOM    756  CA  SER A 100      -7.113 -12.445  -4.012  1.00 85.94           C  
ATOM    757  C   SER A 100      -8.375 -13.227  -3.672  1.00 85.94           C  
ATOM    758  CB  SER A 100      -6.598 -12.867  -5.391  1.00 85.94           C  
ATOM    759  O   SER A 100      -9.477 -12.859  -4.082  1.00 85.94           O  
ATOM    760  OG  SER A 100      -6.133 -14.203  -5.363  1.00 85.94           O  
ATOM    761  N   ASN A 101      -8.281 -14.242  -2.811  1.00 82.62           N  
ATOM    762  CA  ASN A 101      -9.398 -15.094  -2.424  1.00 82.62           C  
ATOM    763  C   ASN A 101      -9.797 -14.867  -0.968  1.00 82.62           C  
ATOM    764  CB  ASN A 101      -9.062 -16.562  -2.664  1.00 82.62           C  
ATOM    765  O   ASN A 101     -10.195 -15.812  -0.278  1.00 82.62           O  
ATOM    766  CG  ASN A 101      -9.125 -16.953  -4.129  1.00 82.62           C  
ATOM    767  ND2 ASN A 101      -8.523 -18.078  -4.473  1.00 82.62           N  
ATOM    768  OD1 ASN A 101      -9.703 -16.234  -4.945  1.00 82.62           O  
ATOM    769  N   SER A 102      -9.766 -13.633  -0.532  1.00 84.75           N  
ATOM    770  CA  SER A 102     -10.172 -13.367   0.843  1.00 84.75           C  
ATOM    771  C   SER A 102     -11.688 -13.375   0.980  1.00 84.75           C  
ATOM    772  CB  SER A 102      -9.617 -12.023   1.319  1.00 84.75           C  
ATOM    773  O   SER A 102     -12.391 -12.703   0.225  1.00 84.75           O  
ATOM    774  OG  SER A 102     -10.125 -10.961   0.531  1.00 84.75           O  
ATOM    775  N   TYR A 103     -12.266 -14.352   1.731  1.00 84.25           N  
ATOM    776  CA  TYR A 103     -13.719 -14.406   1.801  1.00 84.25           C  
ATOM    777  C   TYR A 103     -14.211 -14.141   3.221  1.00 84.25           C  
ATOM    778  CB  TYR A 103     -14.234 -15.766   1.317  1.00 84.25           C  
ATOM    779  O   TYR A 103     -15.414 -14.055   3.463  1.00 84.25           O  
ATOM    780  CG  TYR A 103     -13.586 -16.938   2.014  1.00 84.25           C  
ATOM    781  CD1 TYR A 103     -12.422 -17.516   1.507  1.00 84.25           C  
ATOM    782  CD2 TYR A 103     -14.133 -17.469   3.176  1.00 84.25           C  
ATOM    783  CE1 TYR A 103     -11.820 -18.594   2.145  1.00 84.25           C  
ATOM    784  CE2 TYR A 103     -13.539 -18.547   3.820  1.00 84.25           C  
ATOM    785  OH  TYR A 103     -11.797 -20.172   3.932  1.00 84.25           O  
ATOM    786  CZ  TYR A 103     -12.391 -19.109   3.299  1.00 84.25           C  
ATOM    787  N   ASN A 104     -13.234 -14.055   4.160  1.00 87.88           N  
ATOM    788  CA  ASN A 104     -13.609 -13.719   5.531  1.00 87.88           C  
ATOM    789  C   ASN A 104     -13.500 -12.219   5.789  1.00 87.88           C  
ATOM    790  CB  ASN A 104     -12.734 -14.484   6.527  1.00 87.88           C  
ATOM    791  O   ASN A 104     -12.531 -11.750   6.383  1.00 87.88           O  
ATOM    792  CG  ASN A 104     -13.016 -15.977   6.516  1.00 87.88           C  
ATOM    793  ND2 ASN A 104     -11.984 -16.781   6.770  1.00 87.88           N  
ATOM    794  OD1 ASN A 104     -14.141 -16.406   6.277  1.00 87.88           O  
ATOM    795  N   GLY A 105     -14.406 -11.445   5.445  1.00 89.06           N  
ATOM    796  CA  GLY A 105     -14.555 -10.008   5.637  1.00 89.06           C  
ATOM    797  C   GLY A 105     -15.648  -9.648   6.625  1.00 89.06           C  
ATOM    798  O   GLY A 105     -15.617 -10.086   7.777  1.00 89.06           O  
ATOM    799  N   THR A 106     -16.625  -8.961   6.195  1.00 92.69           N  
ATOM    800  CA  THR A 106     -17.781  -8.641   7.027  1.00 92.69           C  
ATOM    801  C   THR A 106     -18.719  -9.836   7.125  1.00 92.69           C  
ATOM    802  CB  THR A 106     -18.547  -7.426   6.480  1.00 92.69           C  
ATOM    803  O   THR A 106     -19.234 -10.312   6.109  1.00 92.69           O  
ATOM    804  CG2 THR A 106     -17.672  -6.172   6.488  1.00 92.69           C  
ATOM    805  OG1 THR A 106     -18.953  -7.695   5.133  1.00 92.69           O  
ATOM    806  N   CYS A 107     -18.828 -10.492   8.352  1.00 93.12           N  
ATOM    807  CA  CYS A 107     -19.641 -11.688   8.516  1.00 93.12           C  
ATOM    808  C   CYS A 107     -21.125 -11.336   8.594  1.00 93.12           C  
ATOM    809  CB  CYS A 107     -19.219 -12.445   9.773  1.00 93.12           C  
ATOM    810  O   CYS A 107     -21.969 -12.094   8.117  1.00 93.12           O  
ATOM    811  SG  CYS A 107     -19.375 -11.484  11.289  1.00 93.12           S  
ATOM    812  N   TYR A 108     -21.531 -10.156   9.156  1.00 94.44           N  
ATOM    813  CA  TYR A 108     -22.906  -9.664   9.102  1.00 94.44           C  
ATOM    814  C   TYR A 108     -23.125  -8.805   7.855  1.00 94.44           C  
ATOM    815  CB  TYR A 108     -23.234  -8.852  10.359  1.00 94.44           C  
ATOM    816  O   TYR A 108     -22.344  -7.895   7.578  1.00 94.44           O  
ATOM    817  CG  TYR A 108     -24.719  -8.680  10.594  1.00 94.44           C  
ATOM    818  CD1 TYR A 108     -25.438  -7.691   9.930  1.00 94.44           C  
ATOM    819  CD2 TYR A 108     -25.391  -9.508  11.484  1.00 94.44           C  
ATOM    820  CE1 TYR A 108     -26.812  -7.531  10.148  1.00 94.44           C  
ATOM    821  CE2 TYR A 108     -26.766  -9.352  11.711  1.00 94.44           C  
ATOM    822  OH  TYR A 108     -28.812  -8.211  11.258  1.00 94.44           O  
ATOM    823  CZ  TYR A 108     -27.453  -8.367  11.039  1.00 94.44           C  
ATOM    824  N   PRO A 109     -24.156  -9.062   7.113  1.00 93.12           N  
ATOM    825  CA  PRO A 109     -24.359  -8.344   5.852  1.00 93.12           C  
ATOM    826  C   PRO A 109     -24.500  -6.836   6.047  1.00 93.12           C  
ATOM    827  CB  PRO A 109     -25.656  -8.945   5.305  1.00 93.12           C  
ATOM    828  O   PRO A 109     -25.188  -6.391   6.977  1.00 93.12           O  
ATOM    829  CG  PRO A 109     -25.844 -10.211   6.082  1.00 93.12           C  
ATOM    830  CD  PRO A 109     -25.125 -10.078   7.395  1.00 93.12           C  
ATOM    831  N   GLY A 110     -23.781  -6.023   5.238  1.00 92.00           N  
ATOM    832  CA  GLY A 110     -23.812  -4.570   5.273  1.00 92.00           C  
ATOM    833  C   GLY A 110     -22.641  -3.926   4.551  1.00 92.00           C  
ATOM    834  O   GLY A 110     -21.766  -4.621   4.035  1.00 92.00           O  
ATOM    835  N   ASP A 111     -22.750  -2.604   4.570  1.00 92.75           N  
ATOM    836  CA  ASP A 111     -21.719  -1.839   3.869  1.00 92.75           C  
ATOM    837  C   ASP A 111     -20.688  -1.277   4.848  1.00 92.75           C  
ATOM    838  CB  ASP A 111     -22.359  -0.703   3.062  1.00 92.75           C  
ATOM    839  O   ASP A 111     -21.047  -0.832   5.941  1.00 92.75           O  
ATOM    840  CG  ASP A 111     -23.234  -1.200   1.933  1.00 92.75           C  
ATOM    841  OD1 ASP A 111     -22.953  -2.281   1.371  1.00 92.75           O  
ATOM    842  OD2 ASP A 111     -24.219  -0.502   1.600  1.00 92.75           O  
ATOM    843  N   PHE A 112     -19.453  -1.399   4.480  1.00 94.50           N  
ATOM    844  CA  PHE A 112     -18.375  -0.679   5.164  1.00 94.50           C  
ATOM    845  C   PHE A 112     -18.125   0.673   4.504  1.00 94.50           C  
ATOM    846  CB  PHE A 112     -17.094  -1.505   5.172  1.00 94.50           C  
ATOM    847  O   PHE A 112     -17.516   0.745   3.436  1.00 94.50           O  
ATOM    848  CG  PHE A 112     -16.141  -1.145   6.285  1.00 94.50           C  
ATOM    849  CD1 PHE A 112     -16.016   0.173   6.707  1.00 94.50           C  
ATOM    850  CD2 PHE A 112     -15.383  -2.123   6.910  1.00 94.50           C  
ATOM    851  CE1 PHE A 112     -15.141   0.510   7.738  1.00 94.50           C  
ATOM    852  CE2 PHE A 112     -14.508  -1.795   7.941  1.00 94.50           C  
ATOM    853  CZ  PHE A 112     -14.391  -0.478   8.352  1.00 94.50           C  
ATOM    854  N   ILE A 113     -18.578   1.685   5.172  1.00 93.00           N  
ATOM    855  CA  ILE A 113     -18.641   3.018   4.586  1.00 93.00           C  
ATOM    856  C   ILE A 113     -17.234   3.611   4.508  1.00 93.00           C  
ATOM    857  CB  ILE A 113     -19.578   3.949   5.398  1.00 93.00           C  
ATOM    858  O   ILE A 113     -16.516   3.660   5.508  1.00 93.00           O  
ATOM    859  CG1 ILE A 113     -20.969   3.316   5.551  1.00 93.00           C  
ATOM    860  CG2 ILE A 113     -19.672   5.324   4.734  1.00 93.00           C  
ATOM    861  CD1 ILE A 113     -21.641   2.992   4.230  1.00 93.00           C  
ATOM    862  N   ASN A 114     -16.844   4.086   3.242  1.00 88.94           N  
ATOM    863  CA  ASN A 114     -15.555   4.715   2.969  1.00 88.94           C  
ATOM    864  C   ASN A 114     -14.398   3.752   3.203  1.00 88.94           C  
ATOM    865  CB  ASN A 114     -15.383   5.973   3.824  1.00 88.94           C  
ATOM    866  O   ASN A 114     -13.391   4.121   3.807  1.00 88.94           O  
ATOM    867  CG  ASN A 114     -16.375   7.062   3.471  1.00 88.94           C  
ATOM    868  ND2 ASN A 114     -16.828   7.801   4.477  1.00 88.94           N  
ATOM    869  OD1 ASN A 114     -16.734   7.238   2.303  1.00 88.94           O  
ATOM    870  N   TYR A 115     -14.547   2.455   2.857  1.00 90.06           N  
ATOM    871  CA  TYR A 115     -13.602   1.364   3.053  1.00 90.06           C  
ATOM    872  C   TYR A 115     -12.305   1.623   2.295  1.00 90.06           C  
ATOM    873  CB  TYR A 115     -14.211   0.034   2.602  1.00 90.06           C  
ATOM    874  O   TYR A 115     -11.211   1.400   2.824  1.00 90.06           O  
ATOM    875  CG  TYR A 115     -13.281  -1.143   2.744  1.00 90.06           C  
ATOM    876  CD1 TYR A 115     -12.875  -1.877   1.631  1.00 90.06           C  
ATOM    877  CD2 TYR A 115     -12.797  -1.523   3.992  1.00 90.06           C  
ATOM    878  CE1 TYR A 115     -12.016  -2.963   1.758  1.00 90.06           C  
ATOM    879  CE2 TYR A 115     -11.938  -2.607   4.133  1.00 90.06           C  
ATOM    880  OH  TYR A 115     -10.703  -4.395   3.141  1.00 90.06           O  
ATOM    881  CZ  TYR A 115     -11.555  -3.320   3.010  1.00 90.06           C  
ATOM    882  N   GLU A 116     -12.367   2.090   1.067  1.00 86.00           N  
ATOM    883  CA  GLU A 116     -11.180   2.348   0.254  1.00 86.00           C  
ATOM    884  C   GLU A 116     -10.320   3.449   0.866  1.00 86.00           C  
ATOM    885  CB  GLU A 116     -11.578   2.723  -1.175  1.00 86.00           C  
ATOM    886  O   GLU A 116      -9.094   3.373   0.839  1.00 86.00           O  
ATOM    887  CG  GLU A 116     -12.219   1.585  -1.954  1.00 86.00           C  
ATOM    888  CD  GLU A 116     -11.320   0.369  -2.092  1.00 86.00           C  
ATOM    889  OE1 GLU A 116     -11.836  -0.760  -2.238  1.00 86.00           O  
ATOM    890  OE2 GLU A 116     -10.078   0.547  -2.053  1.00 86.00           O  
ATOM    891  N   GLU A 117     -11.008   4.465   1.418  1.00 86.25           N  
ATOM    892  CA  GLU A 117     -10.297   5.523   2.127  1.00 86.25           C  
ATOM    893  C   GLU A 117      -9.570   4.977   3.352  1.00 86.25           C  
ATOM    894  CB  GLU A 117     -11.266   6.633   2.545  1.00 86.25           C  
ATOM    895  O   GLU A 117      -8.438   5.379   3.639  1.00 86.25           O  
ATOM    896  CG  GLU A 117     -10.586   7.848   3.156  1.00 86.25           C  
ATOM    897  CD  GLU A 117     -11.547   8.984   3.467  1.00 86.25           C  
ATOM    898  OE1 GLU A 117     -11.109  10.008   4.035  1.00 86.25           O  
ATOM    899  OE2 GLU A 117     -12.742   8.844   3.139  1.00 86.25           O  
ATOM    900  N   LEU A 118     -10.203   4.180   4.031  1.00 90.50           N  
ATOM    901  CA  LEU A 118      -9.578   3.547   5.188  1.00 90.50           C  
ATOM    902  C   LEU A 118      -8.352   2.738   4.770  1.00 90.50           C  
ATOM    903  CB  LEU A 118     -10.578   2.641   5.906  1.00 90.50           C  
ATOM    904  O   LEU A 118      -7.309   2.799   5.426  1.00 90.50           O  
ATOM    905  CG  LEU A 118     -10.039   1.842   7.094  1.00 90.50           C  
ATOM    906  CD1 LEU A 118      -9.523   2.783   8.172  1.00 90.50           C  
ATOM    907  CD2 LEU A 118     -11.117   0.921   7.652  1.00 90.50           C  
ATOM    908  N   ARG A 119      -8.523   1.954   3.713  1.00 90.19           N  
ATOM    909  CA  ARG A 119      -7.418   1.154   3.193  1.00 90.19           C  
ATOM    910  C   ARG A 119      -6.211   2.029   2.879  1.00 90.19           C  
ATOM    911  CB  ARG A 119      -7.852   0.388   1.941  1.00 90.19           C  
ATOM    912  O   ARG A 119      -5.074   1.657   3.178  1.00 90.19           O  
ATOM    913  CG  ARG A 119      -8.727  -0.824   2.232  1.00 90.19           C  
ATOM    914  CD  ARG A 119      -9.086  -1.573   0.958  1.00 90.19           C  
ATOM    915  NE  ARG A 119      -7.938  -2.271   0.394  1.00 90.19           N  
ATOM    916  NH1 ARG A 119      -9.188  -3.803  -0.799  1.00 90.19           N  
ATOM    917  NH2 ARG A 119      -6.898  -3.873  -0.883  1.00 90.19           N  
ATOM    918  CZ  ARG A 119      -8.008  -3.314  -0.428  1.00 90.19           C  
ATOM    919  N   GLU A 120      -6.461   3.072   2.312  1.00 85.12           N  
ATOM    920  CA  GLU A 120      -5.402   4.027   1.995  1.00 85.12           C  
ATOM    921  C   GLU A 120      -4.727   4.543   3.262  1.00 85.12           C  
ATOM    922  CB  GLU A 120      -5.961   5.199   1.183  1.00 85.12           C  
ATOM    923  O   GLU A 120      -3.502   4.680   3.307  1.00 85.12           O  
ATOM    924  CG  GLU A 120      -4.898   6.168   0.695  1.00 85.12           C  
ATOM    925  CD  GLU A 120      -5.461   7.305  -0.147  1.00 85.12           C  
ATOM    926  OE1 GLU A 120      -4.684   8.195  -0.563  1.00 85.12           O  
ATOM    927  OE2 GLU A 120      -6.688   7.301  -0.392  1.00 85.12           O  
ATOM    928  N   GLN A 121      -5.562   4.910   4.227  1.00 87.50           N  
ATOM    929  CA  GLN A 121      -5.004   5.363   5.496  1.00 87.50           C  
ATOM    930  C   GLN A 121      -4.109   4.297   6.117  1.00 87.50           C  
ATOM    931  CB  GLN A 121      -6.125   5.742   6.469  1.00 87.50           C  
ATOM    932  O   GLN A 121      -3.033   4.605   6.637  1.00 87.50           O  
ATOM    933  CG  GLN A 121      -6.918   6.973   6.047  1.00 87.50           C  
ATOM    934  CD  GLN A 121      -6.066   8.227   5.984  1.00 87.50           C  
ATOM    935  NE2 GLN A 121      -6.207   8.984   4.906  1.00 87.50           N  
ATOM    936  OE1 GLN A 121      -5.285   8.508   6.902  1.00 87.50           O  
ATOM    937  N   LEU A 122      -4.496   3.107   5.957  1.00 89.75           N  
ATOM    938  CA  LEU A 122      -3.793   1.993   6.582  1.00 89.75           C  
ATOM    939  C   LEU A 122      -2.486   1.697   5.852  1.00 89.75           C  
ATOM    940  CB  LEU A 122      -4.676   0.743   6.598  1.00 89.75           C  
ATOM    941  O   LEU A 122      -1.574   1.098   6.422  1.00 89.75           O  
ATOM    942  CG  LEU A 122      -5.816   0.730   7.617  1.00 89.75           C  
ATOM    943  CD1 LEU A 122      -6.684  -0.509   7.430  1.00 89.75           C  
ATOM    944  CD2 LEU A 122      -5.262   0.792   9.039  1.00 89.75           C  
ATOM    945  N   SER A 123      -2.473   2.047   4.605  1.00 86.31           N  
ATOM    946  CA  SER A 123      -1.286   1.789   3.797  1.00 86.31           C  
ATOM    947  C   SER A 123      -0.073   2.539   4.336  1.00 86.31           C  
ATOM    948  CB  SER A 123      -1.534   2.184   2.340  1.00 86.31           C  
ATOM    949  O   SER A 123       1.068   2.188   4.027  1.00 86.31           O  
ATOM    950  OG  SER A 123      -1.672   3.590   2.217  1.00 86.31           O  
ATOM    951  N   SER A 124      -0.298   3.475   5.172  1.00 86.00           N  
ATOM    952  CA  SER A 124       0.790   4.270   5.730  1.00 86.00           C  
ATOM    953  C   SER A 124       1.023   3.934   7.199  1.00 86.00           C  
ATOM    954  CB  SER A 124       0.493   5.762   5.582  1.00 86.00           C  
ATOM    955  O   SER A 124       1.800   4.609   7.879  1.00 86.00           O  
ATOM    956  OG  SER A 124      -0.663   6.121   6.320  1.00 86.00           O  
ATOM    957  N   VAL A 125       0.423   2.854   7.672  1.00 89.06           N  
ATOM    958  CA  VAL A 125       0.488   2.475   9.078  1.00 89.06           C  
ATOM    959  C   VAL A 125       1.409   1.269   9.250  1.00 89.06           C  
ATOM    960  CB  VAL A 125      -0.914   2.158   9.648  1.00 89.06           C  
ATOM    961  O   VAL A 125       1.310   0.293   8.500  1.00 89.06           O  
ATOM    962  CG1 VAL A 125      -0.814   1.673  11.094  1.00 89.06           C  
ATOM    963  CG2 VAL A 125      -1.816   3.387   9.555  1.00 89.06           C  
ATOM    964  N   SER A 126       2.248   1.322  10.234  1.00 87.62           N  
ATOM    965  CA  SER A 126       3.244   0.270  10.414  1.00 87.62           C  
ATOM    966  C   SER A 126       3.031  -0.477  11.727  1.00 87.62           C  
ATOM    967  CB  SER A 126       4.656   0.856  10.375  1.00 87.62           C  
ATOM    968  O   SER A 126       3.547  -1.583  11.906  1.00 87.62           O  
ATOM    969  OG  SER A 126       4.809   1.864  11.359  1.00 87.62           O  
ATOM    970  N   SER A 127       2.158   0.076  12.523  1.00 88.94           N  
ATOM    971  CA  SER A 127       1.870  -0.610  13.773  1.00 88.94           C  
ATOM    972  C   SER A 127       0.516  -0.190  14.336  1.00 88.94           C  
ATOM    973  CB  SER A 127       2.967  -0.330  14.805  1.00 88.94           C  
ATOM    974  O   SER A 127       0.078   0.945  14.133  1.00 88.94           O  
ATOM    975  OG  SER A 127       2.873   0.998  15.289  1.00 88.94           O  
ATOM    976  N   PHE A 128      -0.096  -1.271  15.078  1.00 88.44           N  
ATOM    977  CA  PHE A 128      -1.347  -1.065  15.797  1.00 88.44           C  
ATOM    978  C   PHE A 128      -1.185  -1.414  17.266  1.00 88.44           C  
ATOM    979  CB  PHE A 128      -2.469  -1.905  15.180  1.00 88.44           C  
ATOM    980  O   PHE A 128      -0.536  -2.406  17.609  1.00 88.44           O  
ATOM    981  CG  PHE A 128      -3.094  -1.282  13.961  1.00 88.44           C  
ATOM    982  CD1 PHE A 128      -2.928   0.071  13.695  1.00 88.44           C  
ATOM    983  CD2 PHE A 128      -3.846  -2.051  13.086  1.00 88.44           C  
ATOM    984  CE1 PHE A 128      -3.504   0.650  12.562  1.00 88.44           C  
ATOM    985  CE2 PHE A 128      -4.422  -1.479  11.953  1.00 88.44           C  
ATOM    986  CZ  PHE A 128      -4.254  -0.128  11.695  1.00 88.44           C  
ATOM    987  N   GLU A 129      -1.668  -0.553  18.094  1.00 91.12           N  
ATOM    988  CA  GLU A 129      -1.900  -0.977  19.469  1.00 91.12           C  
ATOM    989  C   GLU A 129      -3.391  -1.121  19.750  1.00 91.12           C  
ATOM    990  CB  GLU A 129      -1.267   0.013  20.453  1.00 91.12           C  
ATOM    991  O   GLU A 129      -4.129  -0.133  19.750  1.00 91.12           O  
ATOM    992  CG  GLU A 129      -1.392  -0.402  21.906  1.00 91.12           C  
ATOM    993  CD  GLU A 129      -0.930   0.672  22.875  1.00 91.12           C  
ATOM    994  OE1 GLU A 129      -1.143   0.517  24.109  1.00 91.12           O  
ATOM    995  OE2 GLU A 129      -0.350   1.679  22.406  1.00 91.12           O  
ATOM    996  N   ARG A 130      -3.785  -2.355  19.891  1.00 92.94           N  
ATOM    997  CA  ARG A 130      -5.188  -2.660  20.172  1.00 92.94           C  
ATOM    998  C   ARG A 130      -5.500  -2.510  21.656  1.00 92.94           C  
ATOM    999  CB  ARG A 130      -5.531  -4.074  19.703  1.00 92.94           C  
ATOM   1000  O   ARG A 130      -4.816  -3.092  22.500  1.00 92.94           O  
ATOM   1001  CG  ARG A 130      -7.000  -4.441  19.875  1.00 92.94           C  
ATOM   1002  CD  ARG A 130      -7.289  -5.852  19.375  1.00 92.94           C  
ATOM   1003  NE  ARG A 130      -8.625  -6.289  19.766  1.00 92.94           N  
ATOM   1004  NH1 ARG A 130      -7.926  -7.535  21.578  1.00 92.94           N  
ATOM   1005  NH2 ARG A 130     -10.156  -7.414  21.047  1.00 92.94           N  
ATOM   1006  CZ  ARG A 130      -8.898  -7.078  20.797  1.00 92.94           C  
ATOM   1007  N   PHE A 131      -6.520  -1.736  22.047  1.00 93.38           N  
ATOM   1008  CA  PHE A 131      -6.879  -1.546  23.453  1.00 93.38           C  
ATOM   1009  C   PHE A 131      -8.383  -1.380  23.609  1.00 93.38           C  
ATOM   1010  CB  PHE A 131      -6.156  -0.327  24.031  1.00 93.38           C  
ATOM   1011  O   PHE A 131      -9.070  -0.979  22.672  1.00 93.38           O  
ATOM   1012  CG  PHE A 131      -6.516   0.971  23.359  1.00 93.38           C  
ATOM   1013  CD1 PHE A 131      -5.859   1.375  22.203  1.00 93.38           C  
ATOM   1014  CD2 PHE A 131      -7.508   1.786  23.891  1.00 93.38           C  
ATOM   1015  CE1 PHE A 131      -6.191   2.576  21.578  1.00 93.38           C  
ATOM   1016  CE2 PHE A 131      -7.844   2.988  23.266  1.00 93.38           C  
ATOM   1017  CZ  PHE A 131      -7.184   3.381  22.125  1.00 93.38           C  
ATOM   1018  N   GLU A 132      -8.828  -1.717  24.734  1.00 93.88           N  
ATOM   1019  CA  GLU A 132     -10.266  -1.674  25.000  1.00 93.88           C  
ATOM   1020  C   GLU A 132     -10.727  -0.258  25.344  1.00 93.88           C  
ATOM   1021  CB  GLU A 132     -10.633  -2.633  26.141  1.00 93.88           C  
ATOM   1022  O   GLU A 132     -10.211   0.358  26.281  1.00 93.88           O  
ATOM   1023  CG  GLU A 132     -12.117  -2.959  26.203  1.00 93.88           C  
ATOM   1024  CD  GLU A 132     -12.453  -4.039  27.219  1.00 93.88           C  
ATOM   1025  OE1 GLU A 132     -13.609  -4.516  27.250  1.00 93.88           O  
ATOM   1026  OE2 GLU A 132     -11.547  -4.406  28.000  1.00 93.88           O  
ATOM   1027  N   ILE A 133     -11.688   0.274  24.547  1.00 94.31           N  
ATOM   1028  CA  ILE A 133     -12.180   1.632  24.766  1.00 94.31           C  
ATOM   1029  C   ILE A 133     -13.469   1.593  25.578  1.00 94.31           C  
ATOM   1030  CB  ILE A 133     -12.414   2.367  23.422  1.00 94.31           C  
ATOM   1031  O   ILE A 133     -13.672   2.414  26.484  1.00 94.31           O  
ATOM   1032  CG1 ILE A 133     -12.539   3.877  23.656  1.00 94.31           C  
ATOM   1033  CG2 ILE A 133     -13.656   1.816  22.719  1.00 94.31           C  
ATOM   1034  CD1 ILE A 133     -12.594   4.699  22.391  1.00 94.31           C  
ATOM   1035  N   PHE A 134     -14.336   0.701  25.344  1.00 94.50           N  
ATOM   1036  CA  PHE A 134     -15.562   0.489  26.094  1.00 94.50           C  
ATOM   1037  C   PHE A 134     -15.711  -0.978  26.484  1.00 94.50           C  
ATOM   1038  CB  PHE A 134     -16.781   0.947  25.297  1.00 94.50           C  
ATOM   1039  O   PHE A 134     -16.141  -1.799  25.672  1.00 94.50           O  
ATOM   1040  CG  PHE A 134     -16.750   2.402  24.906  1.00 94.50           C  
ATOM   1041  CD1 PHE A 134     -16.609   3.387  25.875  1.00 94.50           C  
ATOM   1042  CD2 PHE A 134     -16.859   2.783  23.578  1.00 94.50           C  
ATOM   1043  CE1 PHE A 134     -16.562   4.734  25.531  1.00 94.50           C  
ATOM   1044  CE2 PHE A 134     -16.828   4.129  23.219  1.00 94.50           C  
ATOM   1045  CZ  PHE A 134     -16.688   5.102  24.203  1.00 94.50           C  
ATOM   1046  N   PRO A 135     -15.398  -1.303  27.781  1.00 93.00           N  
ATOM   1047  CA  PRO A 135     -15.523  -2.693  28.219  1.00 93.00           C  
ATOM   1048  C   PRO A 135     -16.969  -3.186  28.203  1.00 93.00           C  
ATOM   1049  CB  PRO A 135     -14.977  -2.662  29.641  1.00 93.00           C  
ATOM   1050  O   PRO A 135     -17.891  -2.424  28.516  1.00 93.00           O  
ATOM   1051  CG  PRO A 135     -14.102  -1.451  29.688  1.00 93.00           C  
ATOM   1052  CD  PRO A 135     -14.680  -0.408  28.781  1.00 93.00           C  
ATOM   1053  N   LYS A 136     -17.172  -4.426  27.797  1.00 88.62           N  
ATOM   1054  CA  LYS A 136     -18.484  -5.031  27.594  1.00 88.62           C  
ATOM   1055  C   LYS A 136     -19.312  -5.043  28.875  1.00 88.62           C  
ATOM   1056  CB  LYS A 136     -18.344  -6.457  27.047  1.00 88.62           C  
ATOM   1057  O   LYS A 136     -20.484  -4.680  28.859  1.00 88.62           O  
ATOM   1058  CG  LYS A 136     -19.656  -7.109  26.641  1.00 88.62           C  
ATOM   1059  CD  LYS A 136     -19.422  -8.469  26.000  1.00 88.62           C  
ATOM   1060  CE  LYS A 136     -20.734  -9.125  25.594  1.00 88.62           C  
ATOM   1061  NZ  LYS A 136     -20.516 -10.422  24.891  1.00 88.62           N  
ATOM   1062  N   THR A 137     -18.828  -5.277  30.078  1.00 83.00           N  
ATOM   1063  CA  THR A 137     -19.547  -5.504  31.328  1.00 83.00           C  
ATOM   1064  C   THR A 137     -19.703  -4.199  32.094  1.00 83.00           C  
ATOM   1065  CB  THR A 137     -18.812  -6.539  32.219  1.00 83.00           C  
ATOM   1066  O   THR A 137     -20.750  -3.951  32.688  1.00 83.00           O  
ATOM   1067  CG2 THR A 137     -18.875  -7.930  31.578  1.00 83.00           C  
ATOM   1068  OG1 THR A 137     -17.438  -6.152  32.344  1.00 83.00           O  
ATOM   1069  N   SER A 138     -18.859  -3.256  31.953  1.00 89.50           N  
ATOM   1070  CA  SER A 138     -18.875  -2.068  32.812  1.00 89.50           C  
ATOM   1071  C   SER A 138     -19.453  -0.868  32.062  1.00 89.50           C  
ATOM   1072  CB  SER A 138     -17.469  -1.741  33.281  1.00 89.50           C  
ATOM   1073  O   SER A 138     -20.031   0.027  32.688  1.00 89.50           O  
ATOM   1074  OG  SER A 138     -16.594  -1.497  32.188  1.00 89.50           O  
ATOM   1075  N   SER A 139     -19.422  -0.861  30.812  1.00 91.62           N  
ATOM   1076  CA  SER A 139     -19.719   0.327  30.016  1.00 91.62           C  
ATOM   1077  C   SER A 139     -21.203   0.410  29.672  1.00 91.62           C  
ATOM   1078  CB  SER A 139     -18.891   0.330  28.734  1.00 91.62           C  
ATOM   1079  O   SER A 139     -21.719   1.492  29.391  1.00 91.62           O  
ATOM   1080  OG  SER A 139     -17.500   0.445  29.031  1.00 91.62           O  
ATOM   1081  N   TRP A 140     -21.922  -0.745  29.859  1.00 92.69           N  
ATOM   1082  CA  TRP A 140     -23.312  -0.726  29.422  1.00 92.69           C  
ATOM   1083  C   TRP A 140     -24.203  -1.438  30.438  1.00 92.69           C  
ATOM   1084  CB  TRP A 140     -23.469  -1.380  28.047  1.00 92.69           C  
ATOM   1085  O   TRP A 140     -24.828  -2.451  30.125  1.00 92.69           O  
ATOM   1086  CG  TRP A 140     -22.422  -0.946  27.047  1.00 92.69           C  
ATOM   1087  CD1 TRP A 140     -21.375  -1.679  26.594  1.00 92.69           C  
ATOM   1088  CD2 TRP A 140     -22.344   0.324  26.406  1.00 92.69           C  
ATOM   1089  CE2 TRP A 140     -21.219   0.292  25.562  1.00 92.69           C  
ATOM   1090  CE3 TRP A 140     -23.125   1.486  26.438  1.00 92.69           C  
ATOM   1091  NE1 TRP A 140     -20.641  -0.940  25.688  1.00 92.69           N  
ATOM   1092  CH2 TRP A 140     -21.625   2.504  24.828  1.00 92.69           C  
ATOM   1093  CZ2 TRP A 140     -20.844   1.380  24.766  1.00 92.69           C  
ATOM   1094  CZ3 TRP A 140     -22.766   2.568  25.656  1.00 92.69           C  
ATOM   1095  N   PRO A 141     -24.406  -0.991  31.625  1.00 90.56           N  
ATOM   1096  CA  PRO A 141     -25.156  -1.650  32.688  1.00 90.56           C  
ATOM   1097  C   PRO A 141     -26.672  -1.663  32.438  1.00 90.56           C  
ATOM   1098  CB  PRO A 141     -24.828  -0.812  33.938  1.00 90.56           C  
ATOM   1099  O   PRO A 141     -27.375  -2.541  32.938  1.00 90.56           O  
ATOM   1100  CG  PRO A 141     -24.391   0.511  33.406  1.00 90.56           C  
ATOM   1101  CD  PRO A 141     -23.719   0.286  32.062  1.00 90.56           C  
ATOM   1102  N   ASN A 142     -27.125  -0.768  31.562  1.00 93.00           N  
ATOM   1103  CA  ASN A 142     -28.547  -0.649  31.312  1.00 93.00           C  
ATOM   1104  C   ASN A 142     -28.922  -1.220  29.938  1.00 93.00           C  
ATOM   1105  CB  ASN A 142     -29.000   0.811  31.422  1.00 93.00           C  
ATOM   1106  O   ASN A 142     -30.047  -1.015  29.469  1.00 93.00           O  
ATOM   1107  CG  ASN A 142     -28.812   1.382  32.812  1.00 93.00           C  
ATOM   1108  ND2 ASN A 142     -28.312   2.615  32.875  1.00 93.00           N  
ATOM   1109  OD1 ASN A 142     -29.094   0.720  33.812  1.00 93.00           O  
ATOM   1110  N   HIS A 143     -28.000  -1.812  29.312  1.00 94.62           N  
ATOM   1111  CA  HIS A 143     -28.188  -2.465  28.016  1.00 94.62           C  
ATOM   1112  C   HIS A 143     -27.656  -3.895  28.047  1.00 94.62           C  
ATOM   1113  CB  HIS A 143     -27.484  -1.667  26.906  1.00 94.62           C  
ATOM   1114  O   HIS A 143     -26.766  -4.215  28.828  1.00 94.62           O  
ATOM   1115  CG  HIS A 143     -27.969  -0.253  26.797  1.00 94.62           C  
ATOM   1116  CD2 HIS A 143     -28.812   0.334  25.922  1.00 94.62           C  
ATOM   1117  ND1 HIS A 143     -27.562   0.737  27.672  1.00 94.62           N  
ATOM   1118  CE1 HIS A 143     -28.141   1.877  27.328  1.00 94.62           C  
ATOM   1119  NE2 HIS A 143     -28.906   1.659  26.266  1.00 94.62           N  
ATOM   1120  N   ASP A 144     -28.250  -4.785  27.203  1.00 93.69           N  
ATOM   1121  CA  ASP A 144     -27.766  -6.160  27.078  1.00 93.69           C  
ATOM   1122  C   ASP A 144     -26.656  -6.266  26.031  1.00 93.69           C  
ATOM   1123  CB  ASP A 144     -28.922  -7.098  26.703  1.00 93.69           C  
ATOM   1124  O   ASP A 144     -26.906  -6.176  24.828  1.00 93.69           O  
ATOM   1125  CG  ASP A 144     -28.547  -8.562  26.859  1.00 93.69           C  
ATOM   1126  OD1 ASP A 144     -27.375  -8.922  26.688  1.00 93.69           O  
ATOM   1127  OD2 ASP A 144     -29.469  -9.375  27.141  1.00 93.69           O  
ATOM   1128  N   ALA A 145     -25.500  -6.535  26.453  1.00 92.25           N  
ATOM   1129  CA  ALA A 145     -24.312  -6.578  25.609  1.00 92.25           C  
ATOM   1130  C   ALA A 145     -23.969  -8.016  25.203  1.00 92.25           C  
ATOM   1131  CB  ALA A 145     -23.125  -5.926  26.297  1.00 92.25           C  
ATOM   1132  O   ALA A 145     -23.125  -8.242  24.344  1.00 92.25           O  
ATOM   1133  N   ASN A 146     -24.734  -9.070  25.672  1.00 90.75           N  
ATOM   1134  CA  ASN A 146     -24.453 -10.484  25.422  1.00 90.75           C  
ATOM   1135  C   ASN A 146     -25.422 -11.070  24.391  1.00 90.75           C  
ATOM   1136  CB  ASN A 146     -24.531 -11.281  26.734  1.00 90.75           C  
ATOM   1137  O   ASN A 146     -25.094 -12.031  23.703  1.00 90.75           O  
ATOM   1138  CG  ASN A 146     -23.406 -10.930  27.688  1.00 90.75           C  
ATOM   1139  ND2 ASN A 146     -23.734 -10.797  28.969  1.00 90.75           N  
ATOM   1140  OD1 ASN A 146     -22.250 -10.773  27.281  1.00 90.75           O  
ATOM   1141  N   ARG A 147     -26.531 -10.516  24.234  1.00 91.12           N  
ATOM   1142  CA  ARG A 147     -27.594 -11.062  23.375  1.00 91.12           C  
ATOM   1143  C   ARG A 147     -27.375 -10.664  21.922  1.00 91.12           C  
ATOM   1144  CB  ARG A 147     -28.969 -10.586  23.859  1.00 91.12           C  
ATOM   1145  O   ARG A 147     -27.922 -11.297  21.016  1.00 91.12           O  
ATOM   1146  CG  ARG A 147     -29.469 -11.312  25.094  1.00 91.12           C  
ATOM   1147  CD  ARG A 147     -30.906 -10.922  25.438  1.00 91.12           C  
ATOM   1148  NE  ARG A 147     -31.844 -11.438  24.453  1.00 91.12           N  
ATOM   1149  NH1 ARG A 147     -33.719 -10.648  25.547  1.00 91.12           N  
ATOM   1150  NH2 ARG A 147     -33.938 -11.812  23.578  1.00 91.12           N  
ATOM   1151  CZ  ARG A 147     -33.156 -11.297  24.531  1.00 91.12           C  
ATOM   1152  N   GLY A 148     -26.609  -9.695  21.703  1.00 89.56           N  
ATOM   1153  CA  GLY A 148     -26.312  -9.258  20.359  1.00 89.56           C  
ATOM   1154  C   GLY A 148     -25.359 -10.180  19.625  1.00 89.56           C  
ATOM   1155  O   GLY A 148     -24.219  -9.812  19.344  1.00 89.56           O  
ATOM   1156  N   VAL A 149     -25.750 -11.414  19.391  1.00 92.75           N  
ATOM   1157  CA  VAL A 149     -24.953 -12.398  18.672  1.00 92.75           C  
ATOM   1158  C   VAL A 149     -25.719 -12.898  17.453  1.00 92.75           C  
ATOM   1159  CB  VAL A 149     -24.562 -13.586  19.578  1.00 92.75           C  
ATOM   1160  O   VAL A 149     -26.953 -12.781  17.391  1.00 92.75           O  
ATOM   1161  CG1 VAL A 149     -23.688 -13.117  20.734  1.00 92.75           C  
ATOM   1162  CG2 VAL A 149     -25.812 -14.281  20.109  1.00 92.75           C  
ATOM   1163  N   THR A 150     -24.969 -13.453  16.422  1.00 92.88           N  
ATOM   1164  CA  THR A 150     -25.609 -13.859  15.180  1.00 92.88           C  
ATOM   1165  C   THR A 150     -24.953 -15.109  14.617  1.00 92.88           C  
ATOM   1166  CB  THR A 150     -25.562 -12.727  14.133  1.00 92.88           C  
ATOM   1167  O   THR A 150     -23.766 -15.344  14.828  1.00 92.88           O  
ATOM   1168  CG2 THR A 150     -24.125 -12.273  13.883  1.00 92.88           C  
ATOM   1169  OG1 THR A 150     -26.125 -13.203  12.898  1.00 92.88           O  
ATOM   1170  N   ALA A 151     -25.719 -15.891  13.922  1.00 92.38           N  
ATOM   1171  CA  ALA A 151     -25.219 -17.078  13.242  1.00 92.38           C  
ATOM   1172  C   ALA A 151     -24.312 -16.703  12.070  1.00 92.38           C  
ATOM   1173  CB  ALA A 151     -26.375 -17.953  12.758  1.00 92.38           C  
ATOM   1174  O   ALA A 151     -23.484 -17.500  11.633  1.00 92.38           O  
ATOM   1175  N   ALA A 152     -24.531 -15.484  11.578  1.00 91.88           N  
ATOM   1176  CA  ALA A 152     -23.750 -14.977  10.445  1.00 91.88           C  
ATOM   1177  C   ALA A 152     -22.281 -14.781  10.828  1.00 91.88           C  
ATOM   1178  CB  ALA A 152     -24.344 -13.664   9.945  1.00 91.88           C  
ATOM   1179  O   ALA A 152     -21.406 -14.859   9.977  1.00 91.88           O  
ATOM   1180  N   CYS A 153     -22.047 -14.562  12.055  1.00 93.38           N  
ATOM   1181  CA  CYS A 153     -20.688 -14.383  12.562  1.00 93.38           C  
ATOM   1182  C   CYS A 153     -20.328 -15.469  13.570  1.00 93.38           C  
ATOM   1183  CB  CYS A 153     -20.531 -13.000  13.203  1.00 93.38           C  
ATOM   1184  O   CYS A 153     -19.766 -15.180  14.625  1.00 93.38           O  
ATOM   1185  SG  CYS A 153     -20.750 -11.633  12.047  1.00 93.38           S  
ATOM   1186  N   ALA A 154     -20.609 -16.656  13.273  1.00 92.12           N  
ATOM   1187  CA  ALA A 154     -20.406 -17.781  14.188  1.00 92.12           C  
ATOM   1188  C   ALA A 154     -18.922 -18.078  14.383  1.00 92.12           C  
ATOM   1189  CB  ALA A 154     -21.141 -19.016  13.672  1.00 92.12           C  
ATOM   1190  O   ALA A 154     -18.109 -17.844  13.484  1.00 92.12           O  
ATOM   1191  N   HIS A 155     -18.609 -18.469  15.531  1.00 90.50           N  
ATOM   1192  CA  HIS A 155     -17.266 -18.953  15.852  1.00 90.50           C  
ATOM   1193  C   HIS A 155     -17.312 -20.375  16.391  1.00 90.50           C  
ATOM   1194  CB  HIS A 155     -16.594 -18.031  16.859  1.00 90.50           C  
ATOM   1195  O   HIS A 155     -17.953 -20.641  17.422  1.00 90.50           O  
ATOM   1196  CG  HIS A 155     -15.172 -18.391  17.156  1.00 90.50           C  
ATOM   1197  CD2 HIS A 155     -14.594 -18.859  18.297  1.00 90.50           C  
ATOM   1198  ND1 HIS A 155     -14.164 -18.312  16.219  1.00 90.50           N  
ATOM   1199  CE1 HIS A 155     -13.023 -18.703  16.766  1.00 90.50           C  
ATOM   1200  NE2 HIS A 155     -13.258 -19.031  18.031  1.00 90.50           N  
ATOM   1201  N   ALA A 156     -16.766 -21.297  15.656  1.00 88.06           N  
ATOM   1202  CA  ALA A 156     -16.734 -22.703  16.000  1.00 88.06           C  
ATOM   1203  C   ALA A 156     -18.156 -23.266  16.172  1.00 88.06           C  
ATOM   1204  CB  ALA A 156     -15.938 -22.922  17.281  1.00 88.06           C  
ATOM   1205  O   ALA A 156     -18.422 -24.031  17.094  1.00 88.06           O  
ATOM   1206  N   GLY A 157     -19.078 -22.781  15.367  1.00 85.56           N  
ATOM   1207  CA  GLY A 157     -20.391 -23.391  15.305  1.00 85.56           C  
ATOM   1208  C   GLY A 157     -21.375 -22.797  16.297  1.00 85.56           C  
ATOM   1209  O   GLY A 157     -22.531 -23.188  16.344  1.00 85.56           O  
ATOM   1210  N   VAL A 158     -20.906 -21.766  17.031  1.00 92.06           N  
ATOM   1211  CA  VAL A 158     -21.734 -21.062  18.000  1.00 92.06           C  
ATOM   1212  C   VAL A 158     -21.953 -19.609  17.562  1.00 92.06           C  
ATOM   1213  CB  VAL A 158     -21.109 -21.094  19.406  1.00 92.06           C  
ATOM   1214  O   VAL A 158     -21.031 -18.969  17.047  1.00 92.06           O  
ATOM   1215  CG1 VAL A 158     -21.969 -20.344  20.406  1.00 92.06           C  
ATOM   1216  CG2 VAL A 158     -20.906 -22.547  19.859  1.00 92.06           C  
ATOM   1217  N   ASN A 159     -23.234 -19.172  17.766  1.00 93.69           N  
ATOM   1218  CA  ASN A 159     -23.516 -17.766  17.438  1.00 93.69           C  
ATOM   1219  C   ASN A 159     -22.562 -16.828  18.156  1.00 93.69           C  
ATOM   1220  CB  ASN A 159     -24.969 -17.422  17.781  1.00 93.69           C  
ATOM   1221  O   ASN A 159     -22.359 -16.953  19.375  1.00 93.69           O  
ATOM   1222  CG  ASN A 159     -25.969 -18.172  16.922  1.00 93.69           C  
ATOM   1223  ND2 ASN A 159     -27.250 -18.031  17.250  1.00 93.69           N  
ATOM   1224  OD1 ASN A 159     -25.594 -18.891  15.992  1.00 93.69           O  
ATOM   1225  N   SER A 160     -21.984 -16.016  17.453  1.00 94.06           N  
ATOM   1226  CA  SER A 160     -21.047 -15.008  17.938  1.00 94.06           C  
ATOM   1227  C   SER A 160     -21.234 -13.680  17.219  1.00 94.06           C  
ATOM   1228  CB  SER A 160     -19.609 -15.484  17.781  1.00 94.06           C  
ATOM   1229  O   SER A 160     -22.203 -13.500  16.469  1.00 94.06           O  
ATOM   1230  OG  SER A 160     -18.703 -14.586  18.406  1.00 94.06           O  
ATOM   1231  N   PHE A 161     -20.250 -12.805  17.578  1.00 94.94           N  
ATOM   1232  CA  PHE A 161     -20.250 -11.492  16.953  1.00 94.94           C  
ATOM   1233  C   PHE A 161     -18.828 -10.992  16.766  1.00 94.94           C  
ATOM   1234  CB  PHE A 161     -21.062 -10.492  17.781  1.00 94.94           C  
ATOM   1235  O   PHE A 161     -17.859 -11.680  17.109  1.00 94.94           O  
ATOM   1236  CG  PHE A 161     -21.438  -9.242  17.031  1.00 94.94           C  
ATOM   1237  CD1 PHE A 161     -21.047  -7.992  17.484  1.00 94.94           C  
ATOM   1238  CD2 PHE A 161     -22.188  -9.328  15.859  1.00 94.94           C  
ATOM   1239  CE1 PHE A 161     -21.391  -6.840  16.781  1.00 94.94           C  
ATOM   1240  CE2 PHE A 161     -22.547  -8.180  15.164  1.00 94.94           C  
ATOM   1241  CZ  PHE A 161     -22.141  -6.934  15.625  1.00 94.94           C  
ATOM   1242  N   TYR A 162     -18.672  -9.867  16.125  1.00 95.12           N  
ATOM   1243  CA  TYR A 162     -17.359  -9.289  15.922  1.00 95.12           C  
ATOM   1244  C   TYR A 162     -16.609  -9.141  17.234  1.00 95.12           C  
ATOM   1245  CB  TYR A 162     -17.469  -7.922  15.234  1.00 95.12           C  
ATOM   1246  O   TYR A 162     -17.203  -8.797  18.266  1.00 95.12           O  
ATOM   1247  CG  TYR A 162     -17.984  -7.996  13.812  1.00 95.12           C  
ATOM   1248  CD1 TYR A 162     -17.219  -8.609  12.820  1.00 95.12           C  
ATOM   1249  CD2 TYR A 162     -19.219  -7.461  13.469  1.00 95.12           C  
ATOM   1250  CE1 TYR A 162     -17.672  -8.680  11.508  1.00 95.12           C  
ATOM   1251  CE2 TYR A 162     -19.688  -7.523  12.156  1.00 95.12           C  
ATOM   1252  OH  TYR A 162     -19.375  -8.203   9.891  1.00 95.12           O  
ATOM   1253  CZ  TYR A 162     -18.906  -8.133  11.188  1.00 95.12           C  
ATOM   1254  N   ARG A 163     -15.227  -9.305  17.312  1.00 93.69           N  
ATOM   1255  CA  ARG A 163     -14.414  -9.281  18.516  1.00 93.69           C  
ATOM   1256  C   ARG A 163     -14.133  -7.848  18.953  1.00 93.69           C  
ATOM   1257  CB  ARG A 163     -13.102 -10.031  18.297  1.00 93.69           C  
ATOM   1258  O   ARG A 163     -13.875  -7.590  20.141  1.00 93.69           O  
ATOM   1259  CG  ARG A 163     -13.281 -11.508  17.984  1.00 93.69           C  
ATOM   1260  CD  ARG A 163     -13.953 -12.258  19.125  1.00 93.69           C  
ATOM   1261  NE  ARG A 163     -14.102 -13.680  18.828  1.00 93.69           N  
ATOM   1262  NH1 ARG A 163     -16.359 -13.758  19.328  1.00 93.69           N  
ATOM   1263  NH2 ARG A 163     -15.266 -15.648  18.625  1.00 93.69           N  
ATOM   1264  CZ  ARG A 163     -15.242 -14.359  18.922  1.00 93.69           C  
ATOM   1265  N   ASN A 164     -14.234  -6.891  17.891  1.00 94.88           N  
ATOM   1266  CA  ASN A 164     -13.883  -5.508  18.203  1.00 94.88           C  
ATOM   1267  C   ASN A 164     -15.133  -4.645  18.391  1.00 94.88           C  
ATOM   1268  CB  ASN A 164     -12.992  -4.922  17.109  1.00 94.88           C  
ATOM   1269  O   ASN A 164     -15.023  -3.455  18.703  1.00 94.88           O  
ATOM   1270  CG  ASN A 164     -11.625  -5.574  17.062  1.00 94.88           C  
ATOM   1271  ND2 ASN A 164     -11.062  -5.699  15.867  1.00 94.88           N  
ATOM   1272  OD1 ASN A 164     -11.070  -5.965  18.109  1.00 94.88           O  
ATOM   1273  N   LEU A 165     -16.328  -5.227  18.219  1.00 96.38           N  
ATOM   1274  CA  LEU A 165     -17.562  -4.469  18.312  1.00 96.38           C  
ATOM   1275  C   LEU A 165     -18.547  -5.148  19.266  1.00 96.38           C  
ATOM   1276  CB  LEU A 165     -18.203  -4.316  16.922  1.00 96.38           C  
ATOM   1277  O   LEU A 165     -18.453  -6.355  19.484  1.00 96.38           O  
ATOM   1278  CG  LEU A 165     -17.359  -3.596  15.867  1.00 96.38           C  
ATOM   1279  CD1 LEU A 165     -18.047  -3.689  14.500  1.00 96.38           C  
ATOM   1280  CD2 LEU A 165     -17.141  -2.139  16.266  1.00 96.38           C  
ATOM   1281  N   ILE A 166     -19.469  -4.379  19.688  1.00 96.19           N  
ATOM   1282  CA  ILE A 166     -20.547  -4.883  20.547  1.00 96.19           C  
ATOM   1283  C   ILE A 166     -21.906  -4.484  19.969  1.00 96.19           C  
ATOM   1284  CB  ILE A 166     -20.406  -4.359  22.000  1.00 96.19           C  
ATOM   1285  O   ILE A 166     -22.125  -3.318  19.641  1.00 96.19           O  
ATOM   1286  CG1 ILE A 166     -19.031  -4.734  22.578  1.00 96.19           C  
ATOM   1287  CG2 ILE A 166     -21.547  -4.898  22.875  1.00 96.19           C  
ATOM   1288  CD1 ILE A 166     -18.703  -4.039  23.875  1.00 96.19           C  
ATOM   1289  N   TRP A 167     -22.703  -5.496  19.891  1.00 95.81           N  
ATOM   1290  CA  TRP A 167     -24.062  -5.250  19.453  1.00 95.81           C  
ATOM   1291  C   TRP A 167     -25.000  -5.090  20.641  1.00 95.81           C  
ATOM   1292  CB  TRP A 167     -24.562  -6.387  18.547  1.00 95.81           C  
ATOM   1293  O   TRP A 167     -25.391  -6.078  21.266  1.00 95.81           O  
ATOM   1294  CG  TRP A 167     -25.891  -6.133  17.922  1.00 95.81           C  
ATOM   1295  CD1 TRP A 167     -26.625  -4.973  17.969  1.00 95.81           C  
ATOM   1296  CD2 TRP A 167     -26.672  -7.066  17.172  1.00 95.81           C  
ATOM   1297  CE2 TRP A 167     -27.859  -6.402  16.781  1.00 95.81           C  
ATOM   1298  CE3 TRP A 167     -26.484  -8.398  16.781  1.00 95.81           C  
ATOM   1299  NE1 TRP A 167     -27.797  -5.129  17.281  1.00 95.81           N  
ATOM   1300  CH2 TRP A 167     -28.641  -8.328  15.656  1.00 95.81           C  
ATOM   1301  CZ2 TRP A 167     -28.859  -7.027  16.016  1.00 95.81           C  
ATOM   1302  CZ3 TRP A 167     -27.484  -9.023  16.031  1.00 95.81           C  
ATOM   1303  N   LEU A 168     -25.406  -3.820  20.922  1.00 94.81           N  
ATOM   1304  CA  LEU A 168     -26.219  -3.541  22.094  1.00 94.81           C  
ATOM   1305  C   LEU A 168     -27.703  -3.729  21.766  1.00 94.81           C  
ATOM   1306  CB  LEU A 168     -25.984  -2.115  22.594  1.00 94.81           C  
ATOM   1307  O   LEU A 168     -28.188  -3.230  20.750  1.00 94.81           O  
ATOM   1308  CG  LEU A 168     -24.578  -1.823  23.141  1.00 94.81           C  
ATOM   1309  CD1 LEU A 168     -24.453  -0.347  23.500  1.00 94.81           C  
ATOM   1310  CD2 LEU A 168     -24.281  -2.703  24.344  1.00 94.81           C  
ATOM   1311  N   VAL A 169     -28.391  -4.434  22.656  1.00 94.62           N  
ATOM   1312  CA  VAL A 169     -29.828  -4.594  22.516  1.00 94.62           C  
ATOM   1313  C   VAL A 169     -30.516  -4.270  23.844  1.00 94.62           C  
ATOM   1314  CB  VAL A 169     -30.203  -6.020  22.062  1.00 94.62           C  
ATOM   1315  O   VAL A 169     -29.844  -4.035  24.844  1.00 94.62           O  
ATOM   1316  CG1 VAL A 169     -29.625  -6.312  20.672  1.00 94.62           C  
ATOM   1317  CG2 VAL A 169     -29.719  -7.051  23.078  1.00 94.62           C  
ATOM   1318  N   LYS A 170     -31.781  -4.301  23.828  1.00 94.88           N  
ATOM   1319  CA  LYS A 170     -32.562  -3.936  25.000  1.00 94.88           C  
ATOM   1320  C   LYS A 170     -32.250  -4.875  26.172  1.00 94.88           C  
ATOM   1321  CB  LYS A 170     -34.062  -3.951  24.688  1.00 94.88           C  
ATOM   1322  O   LYS A 170     -31.953  -6.051  25.969  1.00 94.88           O  
ATOM   1323  CG  LYS A 170     -34.625  -5.344  24.453  1.00 94.88           C  
ATOM   1324  CD  LYS A 170     -36.125  -5.301  24.219  1.00 94.88           C  
ATOM   1325  CE  LYS A 170     -36.688  -6.695  24.016  1.00 94.88           C  
ATOM   1326  NZ  LYS A 170     -38.188  -6.660  23.781  1.00 94.88           N  
ATOM   1327  N   LYS A 171     -32.156  -4.453  27.344  1.00 93.81           N  
ATOM   1328  CA  LYS A 171     -32.125  -5.207  28.594  1.00 93.81           C  
ATOM   1329  C   LYS A 171     -33.500  -5.211  29.250  1.00 93.81           C  
ATOM   1330  CB  LYS A 171     -31.062  -4.625  29.531  1.00 93.81           C  
ATOM   1331  O   LYS A 171     -34.000  -4.160  29.641  1.00 93.81           O  
ATOM   1332  CG  LYS A 171     -30.797  -5.484  30.766  1.00 93.81           C  
ATOM   1333  CD  LYS A 171     -29.672  -4.914  31.609  1.00 93.81           C  
ATOM   1334  CE  LYS A 171     -29.375  -5.805  32.812  1.00 93.81           C  
ATOM   1335  NZ  LYS A 171     -28.219  -5.289  33.594  1.00 93.81           N  
ATOM   1336  N   GLY A 172     -34.094  -6.367  29.344  1.00 91.44           N  
ATOM   1337  CA  GLY A 172     -35.469  -6.410  29.781  1.00 91.44           C  
ATOM   1338  C   GLY A 172     -36.438  -5.762  28.797  1.00 91.44           C  
ATOM   1339  O   GLY A 172     -36.406  -6.082  27.609  1.00 91.44           O  
ATOM   1340  N   ASN A 173     -37.156  -4.785  29.188  1.00 91.12           N  
ATOM   1341  CA  ASN A 173     -38.094  -4.117  28.312  1.00 91.12           C  
ATOM   1342  C   ASN A 173     -37.719  -2.652  28.094  1.00 91.12           C  
ATOM   1343  CB  ASN A 173     -39.500  -4.227  28.875  1.00 91.12           C  
ATOM   1344  O   ASN A 173     -38.594  -1.835  27.750  1.00 91.12           O  
ATOM   1345  CG  ASN A 173     -40.062  -5.633  28.781  1.00 91.12           C  
ATOM   1346  ND2 ASN A 173     -40.906  -6.004  29.750  1.00 91.12           N  
ATOM   1347  OD1 ASN A 173     -39.750  -6.383  27.859  1.00 91.12           O  
ATOM   1348  N   SER A 174     -36.469  -2.367  28.391  1.00 93.44           N  
ATOM   1349  CA  SER A 174     -36.062  -0.967  28.281  1.00 93.44           C  
ATOM   1350  C   SER A 174     -34.750  -0.819  27.500  1.00 93.44           C  
ATOM   1351  CB  SER A 174     -35.906  -0.350  29.672  1.00 93.44           C  
ATOM   1352  O   SER A 174     -33.906  -1.699  27.547  1.00 93.44           O  
ATOM   1353  OG  SER A 174     -34.812  -0.932  30.359  1.00 93.44           O  
ATOM   1354  N   TYR A 175     -34.625   0.278  26.750  1.00 94.19           N  
ATOM   1355  CA  TYR A 175     -33.406   0.735  26.062  1.00 94.19           C  
ATOM   1356  C   TYR A 175     -33.219   2.232  26.266  1.00 94.19           C  
ATOM   1357  CB  TYR A 175     -33.500   0.413  24.562  1.00 94.19           C  
ATOM   1358  O   TYR A 175     -33.688   3.041  25.453  1.00 94.19           O  
ATOM   1359  CG  TYR A 175     -32.156   0.506  23.859  1.00 94.19           C  
ATOM   1360  CD1 TYR A 175     -31.625   1.740  23.500  1.00 94.19           C  
ATOM   1361  CD2 TYR A 175     -31.438  -0.641  23.547  1.00 94.19           C  
ATOM   1362  CE1 TYR A 175     -30.406   1.831  22.844  1.00 94.19           C  
ATOM   1363  CE2 TYR A 175     -30.219  -0.562  22.891  1.00 94.19           C  
ATOM   1364  OH  TYR A 175     -28.484   0.759  21.906  1.00 94.19           O  
ATOM   1365  CZ  TYR A 175     -29.703   0.676  22.547  1.00 94.19           C  
ATOM   1366  N   PRO A 176     -32.688   2.582  27.391  1.00 94.94           N  
ATOM   1367  CA  PRO A 176     -32.500   4.012  27.641  1.00 94.94           C  
ATOM   1368  C   PRO A 176     -31.484   4.645  26.688  1.00 94.94           C  
ATOM   1369  CB  PRO A 176     -31.984   4.047  29.078  1.00 94.94           C  
ATOM   1370  O   PRO A 176     -30.641   3.943  26.125  1.00 94.94           O  
ATOM   1371  CG  PRO A 176     -31.344   2.709  29.297  1.00 94.94           C  
ATOM   1372  CD  PRO A 176     -32.062   1.699  28.453  1.00 94.94           C  
ATOM   1373  N   LYS A 177     -31.672   5.934  26.500  1.00 95.06           N  
ATOM   1374  CA  LYS A 177     -30.719   6.680  25.688  1.00 95.06           C  
ATOM   1375  C   LYS A 177     -29.297   6.504  26.234  1.00 95.06           C  
ATOM   1376  CB  LYS A 177     -31.078   8.164  25.656  1.00 95.06           C  
ATOM   1377  O   LYS A 177     -29.078   6.582  27.438  1.00 95.06           O  
ATOM   1378  CG  LYS A 177     -30.141   9.016  24.812  1.00 95.06           C  
ATOM   1379  CD  LYS A 177     -30.531  10.484  24.859  1.00 95.06           C  
ATOM   1380  CE  LYS A 177     -29.531  11.352  24.094  1.00 95.06           C  
ATOM   1381  NZ  LYS A 177     -29.906  12.797  24.141  1.00 95.06           N  
ATOM   1382  N   LEU A 178     -28.422   6.172  25.297  1.00 93.94           N  
ATOM   1383  CA  LEU A 178     -27.031   6.004  25.703  1.00 93.94           C  
ATOM   1384  C   LEU A 178     -26.172   7.168  25.234  1.00 93.94           C  
ATOM   1385  CB  LEU A 178     -26.469   4.684  25.172  1.00 93.94           C  
ATOM   1386  O   LEU A 178     -26.469   7.785  24.203  1.00 93.94           O  
ATOM   1387  CG  LEU A 178     -26.391   4.555  23.641  1.00 93.94           C  
ATOM   1388  CD1 LEU A 178     -25.125   5.203  23.125  1.00 93.94           C  
ATOM   1389  CD2 LEU A 178     -26.469   3.088  23.234  1.00 93.94           C  
ATOM   1390  N   SER A 179     -25.250   7.539  26.094  1.00 94.81           N  
ATOM   1391  CA  SER A 179     -24.266   8.578  25.812  1.00 94.81           C  
ATOM   1392  C   SER A 179     -22.906   8.227  26.406  1.00 94.81           C  
ATOM   1393  CB  SER A 179     -24.734   9.930  26.344  1.00 94.81           C  
ATOM   1394  O   SER A 179     -22.766   8.117  27.625  1.00 94.81           O  
ATOM   1395  OG  SER A 179     -23.812  10.945  26.031  1.00 94.81           O  
ATOM   1396  N   LYS A 180     -21.984   8.055  25.500  1.00 94.88           N  
ATOM   1397  CA  LYS A 180     -20.641   7.676  25.922  1.00 94.88           C  
ATOM   1398  C   LYS A 180     -19.578   8.367  25.062  1.00 94.88           C  
ATOM   1399  CB  LYS A 180     -20.453   6.160  25.844  1.00 94.88           C  
ATOM   1400  O   LYS A 180     -19.781   8.562  23.859  1.00 94.88           O  
ATOM   1401  CG  LYS A 180     -19.297   5.633  26.672  1.00 94.88           C  
ATOM   1402  CD  LYS A 180     -19.688   5.492  28.141  1.00 94.88           C  
ATOM   1403  CE  LYS A 180     -18.547   4.871  28.953  1.00 94.88           C  
ATOM   1404  NZ  LYS A 180     -18.938   4.680  30.391  1.00 94.88           N  
ATOM   1405  N   SER A 181     -18.469   8.727  25.781  1.00 95.31           N  
ATOM   1406  CA  SER A 181     -17.406   9.414  25.047  1.00 95.31           C  
ATOM   1407  C   SER A 181     -16.031   8.836  25.375  1.00 95.31           C  
ATOM   1408  CB  SER A 181     -17.422  10.914  25.344  1.00 95.31           C  
ATOM   1409  O   SER A 181     -15.852   8.242  26.438  1.00 95.31           O  
ATOM   1410  OG  SER A 181     -17.156  11.148  26.719  1.00 95.31           O  
ATOM   1411  N   TYR A 182     -15.195   8.984  24.453  1.00 95.31           N  
ATOM   1412  CA  TYR A 182     -13.797   8.602  24.625  1.00 95.31           C  
ATOM   1413  C   TYR A 182     -12.867   9.758  24.266  1.00 95.31           C  
ATOM   1414  CB  TYR A 182     -13.469   7.383  23.766  1.00 95.31           C  
ATOM   1415  O   TYR A 182     -12.984  10.352  23.203  1.00 95.31           O  
ATOM   1416  CG  TYR A 182     -12.000   7.035  23.734  1.00 95.31           C  
ATOM   1417  CD1 TYR A 182     -11.195   7.371  22.656  1.00 95.31           C  
ATOM   1418  CD2 TYR A 182     -11.406   6.371  24.812  1.00 95.31           C  
ATOM   1419  CE1 TYR A 182      -9.844   7.051  22.625  1.00 95.31           C  
ATOM   1420  CE2 TYR A 182     -10.055   6.043  24.797  1.00 95.31           C  
ATOM   1421  OH  TYR A 182      -7.941   6.070  23.688  1.00 95.31           O  
ATOM   1422  CZ  TYR A 182      -9.281   6.391  23.703  1.00 95.31           C  
ATOM   1423  N   ILE A 183     -11.961  10.023  25.234  1.00 95.81           N  
ATOM   1424  CA  ILE A 183     -10.930  11.023  24.984  1.00 95.81           C  
ATOM   1425  C   ILE A 183      -9.609  10.336  24.672  1.00 95.81           C  
ATOM   1426  CB  ILE A 183     -10.766  11.977  26.188  1.00 95.81           C  
ATOM   1427  O   ILE A 183      -9.133   9.500  25.438  1.00 95.81           O  
ATOM   1428  CG1 ILE A 183     -12.094  12.680  26.516  1.00 95.81           C  
ATOM   1429  CG2 ILE A 183      -9.656  12.992  25.938  1.00 95.81           C  
ATOM   1430  CD1 ILE A 183     -12.086  13.461  27.812  1.00 95.81           C  
ATOM   1431  N   ASN A 184      -9.062  10.703  23.422  1.00 95.62           N  
ATOM   1432  CA  ASN A 184      -7.801  10.102  22.984  1.00 95.62           C  
ATOM   1433  C   ASN A 184      -6.621  10.633  23.797  1.00 95.62           C  
ATOM   1434  CB  ASN A 184      -7.578  10.336  21.500  1.00 95.62           C  
ATOM   1435  O   ASN A 184      -6.148  11.750  23.547  1.00 95.62           O  
ATOM   1436  CG  ASN A 184      -6.305   9.688  20.984  1.00 95.62           C  
ATOM   1437  ND2 ASN A 184      -5.992   9.914  19.719  1.00 95.62           N  
ATOM   1438  OD1 ASN A 184      -5.605   8.992  21.734  1.00 95.62           O  
ATOM   1439  N   ASN A 185      -6.199   9.859  24.750  1.00 93.81           N  
ATOM   1440  CA  ASN A 185      -5.078  10.250  25.594  1.00 93.81           C  
ATOM   1441  C   ASN A 185      -3.770   9.625  25.125  1.00 93.81           C  
ATOM   1442  CB  ASN A 185      -5.355   9.859  27.047  1.00 93.81           C  
ATOM   1443  O   ASN A 185      -2.746   9.727  25.797  1.00 93.81           O  
ATOM   1444  CG  ASN A 185      -5.598   8.375  27.219  1.00 93.81           C  
ATOM   1445  ND2 ASN A 185      -5.742   7.934  28.469  1.00 93.81           N  
ATOM   1446  OD1 ASN A 185      -5.656   7.625  26.250  1.00 93.81           O  
ATOM   1447  N   LYS A 186      -3.922   9.016  23.969  1.00 92.50           N  
ATOM   1448  CA  LYS A 186      -2.725   8.438  23.359  1.00 92.50           C  
ATOM   1449  C   LYS A 186      -1.939   9.484  22.578  1.00 92.50           C  
ATOM   1450  CB  LYS A 186      -3.096   7.266  22.453  1.00 92.50           C  
ATOM   1451  O   LYS A 186      -2.502  10.492  22.141  1.00 92.50           O  
ATOM   1452  CG  LYS A 186      -3.861   6.152  23.156  1.00 92.50           C  
ATOM   1453  CD  LYS A 186      -2.961   5.359  24.094  1.00 92.50           C  
ATOM   1454  CE  LYS A 186      -3.686   4.156  24.688  1.00 92.50           C  
ATOM   1455  NZ  LYS A 186      -2.822   3.406  25.641  1.00 92.50           N  
ATOM   1456  N   GLU A 187      -0.710   9.578  22.562  1.00 91.31           N  
ATOM   1457  CA  GLU A 187       0.116  10.523  21.828  1.00 91.31           C  
ATOM   1458  C   GLU A 187       0.104  10.203  20.328  1.00 91.31           C  
ATOM   1459  CB  GLU A 187       1.554  10.516  22.344  1.00 91.31           C  
ATOM   1460  O   GLU A 187       0.942  10.703  19.578  1.00 91.31           O  
ATOM   1461  CG  GLU A 187       1.686  11.008  23.781  1.00 91.31           C  
ATOM   1462  CD  GLU A 187       3.117  10.992  24.297  1.00 91.31           C  
ATOM   1463  OE1 GLU A 187       3.354  11.406  25.453  1.00 91.31           O  
ATOM   1464  OE2 GLU A 187       4.012  10.570  23.531  1.00 91.31           O  
ATOM   1465  N   LYS A 188      -0.798   9.352  19.938  1.00 93.19           N  
ATOM   1466  CA  LYS A 188      -0.961   8.953  18.547  1.00 93.19           C  
ATOM   1467  C   LYS A 188      -2.432   8.961  18.141  1.00 93.19           C  
ATOM   1468  CB  LYS A 188      -0.357   7.574  18.297  1.00 93.19           C  
ATOM   1469  O   LYS A 188      -3.316   9.016  19.000  1.00 93.19           O  
ATOM   1470  CG  LYS A 188       1.088   7.438  18.766  1.00 93.19           C  
ATOM   1471  CD  LYS A 188       1.587   6.008  18.625  1.00 93.19           C  
ATOM   1472  CE  LYS A 188       3.021   5.863  19.109  1.00 93.19           C  
ATOM   1473  NZ  LYS A 188       3.492   4.449  19.047  1.00 93.19           N  
ATOM   1474  N   GLU A 189      -2.705   8.922  16.719  1.00 94.06           N  
ATOM   1475  CA  GLU A 189      -4.066   8.844  16.203  1.00 94.06           C  
ATOM   1476  C   GLU A 189      -4.711   7.504  16.531  1.00 94.06           C  
ATOM   1477  CB  GLU A 189      -4.078   9.078  14.688  1.00 94.06           C  
ATOM   1478  O   GLU A 189      -4.051   6.461  16.484  1.00 94.06           O  
ATOM   1479  CG  GLU A 189      -3.676  10.484  14.273  1.00 94.06           C  
ATOM   1480  CD  GLU A 189      -3.605  10.672  12.766  1.00 94.06           C  
ATOM   1481  OE1 GLU A 189      -4.312  11.555  12.234  1.00 94.06           O  
ATOM   1482  OE2 GLU A 189      -2.838   9.930  12.117  1.00 94.06           O  
ATOM   1483  N   VAL A 190      -5.945   7.539  16.922  1.00 95.62           N  
ATOM   1484  CA  VAL A 190      -6.664   6.324  17.281  1.00 95.62           C  
ATOM   1485  C   VAL A 190      -7.793   6.066  16.297  1.00 95.62           C  
ATOM   1486  CB  VAL A 190      -7.230   6.418  18.719  1.00 95.62           C  
ATOM   1487  O   VAL A 190      -8.586   6.965  16.000  1.00 95.62           O  
ATOM   1488  CG1 VAL A 190      -8.156   5.238  19.016  1.00 95.62           C  
ATOM   1489  CG2 VAL A 190      -6.094   6.473  19.750  1.00 95.62           C  
ATOM   1490  N   LEU A 191      -7.758   4.844  15.719  1.00 95.81           N  
ATOM   1491  CA  LEU A 191      -8.828   4.414  14.828  1.00 95.81           C  
ATOM   1492  C   LEU A 191      -9.969   3.777  15.609  1.00 95.81           C  
ATOM   1493  CB  LEU A 191      -8.289   3.420  13.789  1.00 95.81           C  
ATOM   1494  O   LEU A 191      -9.766   2.787  16.312  1.00 95.81           O  
ATOM   1495  CG  LEU A 191      -9.320   2.791  12.852  1.00 95.81           C  
ATOM   1496  CD1 LEU A 191      -9.930   3.852  11.945  1.00 95.81           C  
ATOM   1497  CD2 LEU A 191      -8.688   1.671  12.031  1.00 95.81           C  
ATOM   1498  N   VAL A 192     -11.188   4.328  15.477  1.00 96.00           N  
ATOM   1499  CA  VAL A 192     -12.375   3.816  16.156  1.00 96.00           C  
ATOM   1500  C   VAL A 192     -13.406   3.365  15.117  1.00 96.00           C  
ATOM   1501  CB  VAL A 192     -12.992   4.875  17.094  1.00 96.00           C  
ATOM   1502  O   VAL A 192     -13.805   4.145  14.250  1.00 96.00           O  
ATOM   1503  CG1 VAL A 192     -14.227   4.316  17.797  1.00 96.00           C  
ATOM   1504  CG2 VAL A 192     -11.961   5.352  18.109  1.00 96.00           C  
ATOM   1505  N   ILE A 193     -13.773   2.107  15.250  1.00 96.31           N  
ATOM   1506  CA  ILE A 193     -14.742   1.544  14.320  1.00 96.31           C  
ATOM   1507  C   ILE A 193     -16.094   1.357  15.016  1.00 96.31           C  
ATOM   1508  CB  ILE A 193     -14.250   0.200  13.734  1.00 96.31           C  
ATOM   1509  O   ILE A 193     -16.141   0.896  16.156  1.00 96.31           O  
ATOM   1510  CG1 ILE A 193     -12.898   0.384  13.039  1.00 96.31           C  
ATOM   1511  CG2 ILE A 193     -15.289  -0.384  12.773  1.00 96.31           C  
ATOM   1512  CD1 ILE A 193     -12.234  -0.921  12.625  1.00 96.31           C  
ATOM   1513  N   TRP A 194     -17.172   1.645  14.312  1.00 96.56           N  
ATOM   1514  CA  TRP A 194     -18.531   1.509  14.852  1.00 96.56           C  
ATOM   1515  C   TRP A 194     -19.531   1.203  13.742  1.00 96.56           C  
ATOM   1516  CB  TRP A 194     -18.938   2.783  15.594  1.00 96.56           C  
ATOM   1517  O   TRP A 194     -19.172   1.209  12.562  1.00 96.56           O  
ATOM   1518  CG  TRP A 194     -18.828   4.031  14.773  1.00 96.56           C  
ATOM   1519  CD1 TRP A 194     -17.719   4.781  14.547  1.00 96.56           C  
ATOM   1520  CD2 TRP A 194     -19.891   4.672  14.062  1.00 96.56           C  
ATOM   1521  CE2 TRP A 194     -19.344   5.809  13.430  1.00 96.56           C  
ATOM   1522  CE3 TRP A 194     -21.266   4.395  13.898  1.00 96.56           C  
ATOM   1523  NE1 TRP A 194     -18.016   5.852  13.742  1.00 96.56           N  
ATOM   1524  CH2 TRP A 194     -21.453   6.379  12.500  1.00 96.56           C  
ATOM   1525  CZ2 TRP A 194     -20.125   6.672  12.641  1.00 96.56           C  
ATOM   1526  CZ3 TRP A 194     -22.031   5.254  13.117  1.00 96.56           C  
ATOM   1527  N   GLY A 195     -20.766   0.942  14.172  1.00 96.75           N  
ATOM   1528  CA  GLY A 195     -21.719   0.553  13.141  1.00 96.75           C  
ATOM   1529  C   GLY A 195     -23.156   0.927  13.484  1.00 96.75           C  
ATOM   1530  O   GLY A 195     -23.438   1.319  14.617  1.00 96.75           O  
ATOM   1531  N   ILE A 196     -24.047   0.762  12.500  1.00 97.12           N  
ATOM   1532  CA  ILE A 196     -25.469   1.016  12.656  1.00 97.12           C  
ATOM   1533  C   ILE A 196     -26.266  -0.181  12.141  1.00 97.12           C  
ATOM   1534  CB  ILE A 196     -25.906   2.303  11.922  1.00 97.12           C  
ATOM   1535  O   ILE A 196     -26.109  -0.598  10.992  1.00 97.12           O  
ATOM   1536  CG1 ILE A 196     -25.094   3.504  12.430  1.00 97.12           C  
ATOM   1537  CG2 ILE A 196     -27.406   2.543  12.086  1.00 97.12           C  
ATOM   1538  CD1 ILE A 196     -25.359   4.797  11.664  1.00 97.12           C  
ATOM   1539  N   HIS A 197     -27.047  -0.683  13.000  1.00 96.81           N  
ATOM   1540  CA  HIS A 197     -27.906  -1.805  12.617  1.00 96.81           C  
ATOM   1541  C   HIS A 197     -29.188  -1.320  11.961  1.00 96.81           C  
ATOM   1542  CB  HIS A 197     -28.219  -2.672  13.836  1.00 96.81           C  
ATOM   1543  O   HIS A 197     -29.875  -0.451  12.500  1.00 96.81           O  
ATOM   1544  CG  HIS A 197     -29.062  -3.869  13.508  1.00 96.81           C  
ATOM   1545  CD2 HIS A 197     -28.859  -4.879  12.625  1.00 96.81           C  
ATOM   1546  ND1 HIS A 197     -30.266  -4.129  14.133  1.00 96.81           N  
ATOM   1547  CE1 HIS A 197     -30.766  -5.246  13.648  1.00 96.81           C  
ATOM   1548  NE2 HIS A 197     -29.938  -5.723  12.727  1.00 96.81           N  
ATOM   1549  N   HIS A 198     -29.484  -1.905  10.820  1.00 95.94           N  
ATOM   1550  CA  HIS A 198     -30.688  -1.603  10.070  1.00 95.94           C  
ATOM   1551  C   HIS A 198     -31.641  -2.793  10.055  1.00 95.94           C  
ATOM   1552  CB  HIS A 198     -30.344  -1.194   8.633  1.00 95.94           C  
ATOM   1553  O   HIS A 198     -31.469  -3.729   9.273  1.00 95.94           O  
ATOM   1554  CG  HIS A 198     -29.391  -0.043   8.547  1.00 95.94           C  
ATOM   1555  CD2 HIS A 198     -28.062  -0.005   8.297  1.00 95.94           C  
ATOM   1556  ND1 HIS A 198     -29.781   1.264   8.742  1.00 95.94           N  
ATOM   1557  CE1 HIS A 198     -28.734   2.059   8.609  1.00 95.94           C  
ATOM   1558  NE2 HIS A 198     -27.688   1.313   8.344  1.00 95.94           N  
ATOM   1559  N   PRO A 199     -32.625  -2.764  10.922  1.00 94.81           N  
ATOM   1560  CA  PRO A 199     -33.562  -3.895  11.008  1.00 94.81           C  
ATOM   1561  C   PRO A 199     -34.438  -4.035   9.766  1.00 94.81           C  
ATOM   1562  CB  PRO A 199     -34.406  -3.559  12.242  1.00 94.81           C  
ATOM   1563  O   PRO A 199     -34.688  -3.051   9.070  1.00 94.81           O  
ATOM   1564  CG  PRO A 199     -33.562  -2.596  13.023  1.00 94.81           C  
ATOM   1565  CD  PRO A 199     -32.750  -1.798  12.070  1.00 94.81           C  
ATOM   1566  N   SER A 200     -35.000  -5.203   9.602  1.00 94.00           N  
ATOM   1567  CA  SER A 200     -35.781  -5.547   8.406  1.00 94.00           C  
ATOM   1568  C   SER A 200     -37.250  -5.156   8.562  1.00 94.00           C  
ATOM   1569  CB  SER A 200     -35.656  -7.043   8.109  1.00 94.00           C  
ATOM   1570  O   SER A 200     -37.938  -4.953   7.574  1.00 94.00           O  
ATOM   1571  OG  SER A 200     -36.156  -7.809   9.195  1.00 94.00           O  
ATOM   1572  N   THR A 201     -37.719  -5.055   9.883  1.00 94.06           N  
ATOM   1573  CA  THR A 201     -39.094  -4.695  10.148  1.00 94.06           C  
ATOM   1574  C   THR A 201     -39.219  -3.789  11.375  1.00 94.06           C  
ATOM   1575  CB  THR A 201     -39.969  -5.949  10.367  1.00 94.06           C  
ATOM   1576  O   THR A 201     -38.312  -3.764  12.203  1.00 94.06           O  
ATOM   1577  CG2 THR A 201     -39.875  -6.910   9.188  1.00 94.06           C  
ATOM   1578  OG1 THR A 201     -39.531  -6.621  11.555  1.00 94.06           O  
ATOM   1579  N   SER A 202     -40.281  -3.123  11.453  1.00 93.56           N  
ATOM   1580  CA  SER A 202     -40.562  -2.277  12.609  1.00 93.56           C  
ATOM   1581  C   SER A 202     -40.688  -3.105  13.891  1.00 93.56           C  
ATOM   1582  CB  SER A 202     -41.844  -1.471  12.391  1.00 93.56           C  
ATOM   1583  O   SER A 202     -40.312  -2.646  14.969  1.00 93.56           O  
ATOM   1584  OG  SER A 202     -42.969  -2.328  12.297  1.00 93.56           O  
ATOM   1585  N   ALA A 203     -41.188  -4.344  13.766  1.00 93.81           N  
ATOM   1586  CA  ALA A 203     -41.281  -5.266  14.891  1.00 93.81           C  
ATOM   1587  C   ALA A 203     -39.906  -5.602  15.445  1.00 93.81           C  
ATOM   1588  CB  ALA A 203     -42.000  -6.543  14.469  1.00 93.81           C  
ATOM   1589  O   ALA A 203     -39.719  -5.633  16.656  1.00 93.81           O  
ATOM   1590  N   ASP A 204     -38.969  -5.914  14.570  1.00 92.88           N  
ATOM   1591  CA  ASP A 204     -37.594  -6.203  14.953  1.00 92.88           C  
ATOM   1592  C   ASP A 204     -36.938  -4.996  15.625  1.00 92.88           C  
ATOM   1593  CB  ASP A 204     -36.781  -6.617  13.727  1.00 92.88           C  
ATOM   1594  O   ASP A 204     -36.219  -5.148  16.609  1.00 92.88           O  
ATOM   1595  CG  ASP A 204     -37.062  -8.031  13.266  1.00 92.88           C  
ATOM   1596  OD1 ASP A 204     -37.750  -8.781  13.992  1.00 92.88           O  
ATOM   1597  OD2 ASP A 204     -36.625  -8.406  12.156  1.00 92.88           O  
ATOM   1598  N   GLN A 205     -37.219  -3.805  15.141  1.00 94.50           N  
ATOM   1599  CA  GLN A 205     -36.750  -2.557  15.719  1.00 94.50           C  
ATOM   1600  C   GLN A 205     -37.250  -2.385  17.141  1.00 94.50           C  
ATOM   1601  CB  GLN A 205     -37.188  -1.364  14.859  1.00 94.50           C  
ATOM   1602  O   GLN A 205     -36.469  -2.059  18.047  1.00 94.50           O  
ATOM   1603  CG  GLN A 205     -36.812  -0.014  15.461  1.00 94.50           C  
ATOM   1604  CD  GLN A 205     -35.312   0.300  15.336  1.00 94.50           C  
ATOM   1605  NE2 GLN A 205     -34.844   1.175  16.203  1.00 94.50           N  
ATOM   1606  OE1 GLN A 205     -34.625  -0.241  14.461  1.00 94.50           O  
ATOM   1607  N   GLN A 206     -38.562  -2.619  17.328  1.00 94.12           N  
ATOM   1608  CA  GLN A 206     -39.188  -2.484  18.641  1.00 94.12           C  
ATOM   1609  C   GLN A 206     -38.688  -3.562  19.594  1.00 94.12           C  
ATOM   1610  CB  GLN A 206     -40.719  -2.549  18.500  1.00 94.12           C  
ATOM   1611  O   GLN A 206     -38.469  -3.293  20.781  1.00 94.12           O  
ATOM   1612  CG  GLN A 206     -41.469  -2.211  19.781  1.00 94.12           C  
ATOM   1613  CD  GLN A 206     -41.281  -0.762  20.203  1.00 94.12           C  
ATOM   1614  NE2 GLN A 206     -41.094  -0.532  21.500  1.00 94.12           N  
ATOM   1615  OE1 GLN A 206     -41.312   0.145  19.359  1.00 94.12           O  
ATOM   1616  N   SER A 207     -38.500  -4.688  19.109  1.00 93.50           N  
ATOM   1617  CA  SER A 207     -38.094  -5.820  19.938  1.00 93.50           C  
ATOM   1618  C   SER A 207     -36.656  -5.668  20.406  1.00 93.50           C  
ATOM   1619  CB  SER A 207     -38.250  -7.129  19.156  1.00 93.50           C  
ATOM   1620  O   SER A 207     -36.312  -6.055  21.516  1.00 93.50           O  
ATOM   1621  OG  SER A 207     -37.281  -7.234  18.141  1.00 93.50           O  
ATOM   1622  N   LEU A 208     -35.875  -5.105  19.578  1.00 94.44           N  
ATOM   1623  CA  LEU A 208     -34.438  -5.008  19.875  1.00 94.44           C  
ATOM   1624  C   LEU A 208     -34.125  -3.711  20.609  1.00 94.44           C  
ATOM   1625  CB  LEU A 208     -33.625  -5.086  18.578  1.00 94.44           C  
ATOM   1626  O   LEU A 208     -33.312  -3.699  21.531  1.00 94.44           O  
ATOM   1627  CG  LEU A 208     -33.562  -6.449  17.891  1.00 94.44           C  
ATOM   1628  CD1 LEU A 208     -32.969  -6.312  16.500  1.00 94.44           C  
ATOM   1629  CD2 LEU A 208     -32.750  -7.438  18.734  1.00 94.44           C  
ATOM   1630  N   TYR A 209     -34.844  -2.596  20.312  1.00 95.19           N  
ATOM   1631  CA  TYR A 209     -34.375  -1.301  20.812  1.00 95.19           C  
ATOM   1632  C   TYR A 209     -35.500  -0.562  21.516  1.00 95.19           C  
ATOM   1633  CB  TYR A 209     -33.844  -0.446  19.656  1.00 95.19           C  
ATOM   1634  O   TYR A 209     -35.281   0.503  22.094  1.00 95.19           O  
ATOM   1635  CG  TYR A 209     -32.719  -1.112  18.875  1.00 95.19           C  
ATOM   1636  CD1 TYR A 209     -31.516  -1.424  19.469  1.00 95.19           C  
ATOM   1637  CD2 TYR A 209     -32.906  -1.433  17.531  1.00 95.19           C  
ATOM   1638  CE1 TYR A 209     -30.484  -2.037  18.750  1.00 95.19           C  
ATOM   1639  CE2 TYR A 209     -31.891  -2.045  16.797  1.00 95.19           C  
ATOM   1640  OH  TYR A 209     -29.672  -2.951  16.703  1.00 95.19           O  
ATOM   1641  CZ  TYR A 209     -30.688  -2.344  17.422  1.00 95.19           C  
ATOM   1642  N   GLN A 210     -36.781  -1.027  21.484  1.00 93.88           N  
ATOM   1643  CA  GLN A 210     -37.938  -0.498  22.172  1.00 93.88           C  
ATOM   1644  C   GLN A 210     -38.250   0.927  21.719  1.00 93.88           C  
ATOM   1645  CB  GLN A 210     -37.750  -0.535  23.688  1.00 93.88           C  
ATOM   1646  O   GLN A 210     -38.812   1.720  22.484  1.00 93.88           O  
ATOM   1647  CG  GLN A 210     -37.594  -1.941  24.250  1.00 93.88           C  
ATOM   1648  CD  GLN A 210     -38.875  -2.775  24.078  1.00 93.88           C  
ATOM   1649  NE2 GLN A 210     -38.688  -4.004  23.609  1.00 93.88           N  
ATOM   1650  OE1 GLN A 210     -39.969  -2.320  24.375  1.00 93.88           O  
ATOM   1651  N   ASN A 211     -37.656   1.295  20.594  1.00 91.06           N  
ATOM   1652  CA  ASN A 211     -37.844   2.621  20.016  1.00 91.06           C  
ATOM   1653  C   ASN A 211     -38.062   2.547  18.500  1.00 91.06           C  
ATOM   1654  CB  ASN A 211     -36.625   3.521  20.328  1.00 91.06           C  
ATOM   1655  O   ASN A 211     -37.156   2.180  17.750  1.00 91.06           O  
ATOM   1656  CG  ASN A 211     -36.906   4.980  20.016  1.00 91.06           C  
ATOM   1657  ND2 ASN A 211     -36.156   5.871  20.641  1.00 91.06           N  
ATOM   1658  OD1 ASN A 211     -37.812   5.309  19.234  1.00 91.06           O  
ATOM   1659  N   ALA A 212     -39.281   2.982  18.047  1.00 87.12           N  
ATOM   1660  CA  ALA A 212     -39.656   2.912  16.641  1.00 87.12           C  
ATOM   1661  C   ALA A 212     -38.969   3.980  15.820  1.00 87.12           C  
ATOM   1662  CB  ALA A 212     -41.188   3.061  16.516  1.00 87.12           C  
ATOM   1663  O   ALA A 212     -38.688   3.775  14.641  1.00 87.12           O  
ATOM   1664  N   ASP A 213     -38.594   5.121  16.516  1.00 88.81           N  
ATOM   1665  CA  ASP A 213     -37.906   6.230  15.859  1.00 88.81           C  
ATOM   1666  C   ASP A 213     -36.531   6.473  16.469  1.00 88.81           C  
ATOM   1667  CB  ASP A 213     -38.750   7.508  15.945  1.00 88.81           C  
ATOM   1668  O   ASP A 213     -36.281   7.535  17.047  1.00 88.81           O  
ATOM   1669  CG  ASP A 213     -40.062   7.391  15.211  1.00 88.81           C  
ATOM   1670  OD1 ASP A 213     -40.125   6.730  14.148  1.00 88.81           O  
ATOM   1671  OD2 ASP A 213     -41.062   7.969  15.695  1.00 88.81           O  
ATOM   1672  N   ALA A 214     -35.594   5.547  16.281  1.00 94.00           N  
ATOM   1673  CA  ALA A 214     -34.281   5.594  16.906  1.00 94.00           C  
ATOM   1674  C   ALA A 214     -33.312   6.410  16.078  1.00 94.00           C  
ATOM   1675  CB  ALA A 214     -33.750   4.180  17.125  1.00 94.00           C  
ATOM   1676  O   ALA A 214     -33.500   6.543  14.859  1.00 94.00           O  
ATOM   1677  N   TYR A 215     -32.375   6.949  16.781  1.00 95.56           N  
ATOM   1678  CA  TYR A 215     -31.297   7.672  16.094  1.00 95.56           C  
ATOM   1679  C   TYR A 215     -29.938   7.367  16.719  1.00 95.56           C  
ATOM   1680  CB  TYR A 215     -31.562   9.180  16.125  1.00 95.56           C  
ATOM   1681  O   TYR A 215     -29.875   6.930  17.875  1.00 95.56           O  
ATOM   1682  CG  TYR A 215     -31.344   9.805  17.484  1.00 95.56           C  
ATOM   1683  CD1 TYR A 215     -32.406   9.930  18.391  1.00 95.56           C  
ATOM   1684  CD2 TYR A 215     -30.094  10.266  17.859  1.00 95.56           C  
ATOM   1685  CE1 TYR A 215     -32.219  10.508  19.641  1.00 95.56           C  
ATOM   1686  CE2 TYR A 215     -29.891  10.844  19.109  1.00 95.56           C  
ATOM   1687  OH  TYR A 215     -30.750  11.531  21.234  1.00 95.56           O  
ATOM   1688  CZ  TYR A 215     -30.953  10.961  20.000  1.00 95.56           C  
ATOM   1689  N   VAL A 216     -28.922   7.633  15.867  1.00 96.69           N  
ATOM   1690  CA  VAL A 216     -27.547   7.516  16.328  1.00 96.69           C  
ATOM   1691  C   VAL A 216     -26.781   8.797  15.992  1.00 96.69           C  
ATOM   1692  CB  VAL A 216     -26.844   6.293  15.695  1.00 96.69           C  
ATOM   1693  O   VAL A 216     -26.797   9.258  14.852  1.00 96.69           O  
ATOM   1694  CG1 VAL A 216     -25.391   6.223  16.141  1.00 96.69           C  
ATOM   1695  CG2 VAL A 216     -27.578   5.004  16.062  1.00 96.69           C  
ATOM   1696  N   PHE A 217     -26.188   9.281  17.078  1.00 96.62           N  
ATOM   1697  CA  PHE A 217     -25.359  10.461  16.891  1.00 96.62           C  
ATOM   1698  C   PHE A 217     -23.906  10.156  17.234  1.00 96.62           C  
ATOM   1699  CB  PHE A 217     -25.859  11.617  17.766  1.00 96.62           C  
ATOM   1700  O   PHE A 217     -23.609   9.586  18.281  1.00 96.62           O  
ATOM   1701  CG  PHE A 217     -24.953  12.820  17.766  1.00 96.62           C  
ATOM   1702  CD1 PHE A 217     -24.000  12.992  18.766  1.00 96.62           C  
ATOM   1703  CD2 PHE A 217     -25.062  13.781  16.766  1.00 96.62           C  
ATOM   1704  CE1 PHE A 217     -23.156  14.102  18.766  1.00 96.62           C  
ATOM   1705  CE2 PHE A 217     -24.219  14.898  16.766  1.00 96.62           C  
ATOM   1706  CZ  PHE A 217     -23.281  15.055  17.766  1.00 96.62           C  
ATOM   1707  N   VAL A 218     -23.016  10.523  16.297  1.00 95.12           N  
ATOM   1708  CA  VAL A 218     -21.578  10.414  16.516  1.00 95.12           C  
ATOM   1709  C   VAL A 218     -20.906  11.766  16.281  1.00 95.12           C  
ATOM   1710  CB  VAL A 218     -20.938   9.336  15.609  1.00 95.12           C  
ATOM   1711  O   VAL A 218     -21.141  12.398  15.250  1.00 95.12           O  
ATOM   1712  CG1 VAL A 218     -19.453   9.180  15.914  1.00 95.12           C  
ATOM   1713  CG2 VAL A 218     -21.672   8.008  15.766  1.00 95.12           C  
ATOM   1714  N   GLY A 219     -20.156  12.172  17.281  1.00 92.31           N  
ATOM   1715  CA  GLY A 219     -19.531  13.477  17.125  1.00 92.31           C  
ATOM   1716  C   GLY A 219     -18.109  13.523  17.609  1.00 92.31           C  
ATOM   1717  O   GLY A 219     -17.766  12.906  18.625  1.00 92.31           O  
ATOM   1718  N   SER A 220     -17.234  14.188  16.766  1.00 90.44           N  
ATOM   1719  CA  SER A 220     -15.867  14.570  17.125  1.00 90.44           C  
ATOM   1720  C   SER A 220     -15.586  16.016  16.719  1.00 90.44           C  
ATOM   1721  CB  SER A 220     -14.859  13.641  16.438  1.00 90.44           C  
ATOM   1722  O   SER A 220     -16.469  16.719  16.250  1.00 90.44           O  
ATOM   1723  OG  SER A 220     -14.734  13.945  15.062  1.00 90.44           O  
ATOM   1724  N   SER A 221     -14.453  16.469  17.016  1.00 84.81           N  
ATOM   1725  CA  SER A 221     -14.086  17.844  16.656  1.00 84.81           C  
ATOM   1726  C   SER A 221     -14.234  18.078  15.156  1.00 84.81           C  
ATOM   1727  CB  SER A 221     -12.648  18.141  17.078  1.00 84.81           C  
ATOM   1728  O   SER A 221     -14.586  19.172  14.727  1.00 84.81           O  
ATOM   1729  OG  SER A 221     -11.742  17.219  16.484  1.00 84.81           O  
ATOM   1730  N   ARG A 222     -14.148  17.078  14.336  1.00 80.19           N  
ATOM   1731  CA  ARG A 222     -14.117  17.219  12.883  1.00 80.19           C  
ATOM   1732  C   ARG A 222     -15.305  16.516  12.234  1.00 80.19           C  
ATOM   1733  CB  ARG A 222     -12.805  16.656  12.320  1.00 80.19           C  
ATOM   1734  O   ARG A 222     -15.539  16.656  11.031  1.00 80.19           O  
ATOM   1735  CG  ARG A 222     -11.570  17.438  12.742  1.00 80.19           C  
ATOM   1736  CD  ARG A 222     -10.320  16.922  12.039  1.00 80.19           C  
ATOM   1737  NE  ARG A 222      -9.133  17.672  12.453  1.00 80.19           N  
ATOM   1738  NH1 ARG A 222      -7.695  16.594  10.992  1.00 80.19           N  
ATOM   1739  NH2 ARG A 222      -6.906  18.234  12.398  1.00 80.19           N  
ATOM   1740  CZ  ARG A 222      -7.914  17.500  11.945  1.00 80.19           C  
ATOM   1741  N   TYR A 223     -16.078  15.812  13.047  1.00 83.25           N  
ATOM   1742  CA  TYR A 223     -17.141  14.992  12.500  1.00 83.25           C  
ATOM   1743  C   TYR A 223     -18.359  14.992  13.414  1.00 83.25           C  
ATOM   1744  CB  TYR A 223     -16.656  13.555  12.273  1.00 83.25           C  
ATOM   1745  O   TYR A 223     -18.234  14.805  14.625  1.00 83.25           O  
ATOM   1746  CG  TYR A 223     -17.703  12.656  11.664  1.00 83.25           C  
ATOM   1747  CD1 TYR A 223     -18.500  11.836  12.461  1.00 83.25           C  
ATOM   1748  CD2 TYR A 223     -17.906  12.617  10.289  1.00 83.25           C  
ATOM   1749  CE1 TYR A 223     -19.453  11.000  11.906  1.00 83.25           C  
ATOM   1750  CE2 TYR A 223     -18.859  11.781   9.719  1.00 83.25           C  
ATOM   1751  OH  TYR A 223     -20.578  10.156   9.977  1.00 83.25           O  
ATOM   1752  CZ  TYR A 223     -19.641  10.977  10.539  1.00 83.25           C  
ATOM   1753  N   SER A 224     -19.453  15.438  12.875  1.00 90.50           N  
ATOM   1754  CA  SER A 224     -20.719  15.391  13.609  1.00 90.50           C  
ATOM   1755  C   SER A 224     -21.875  14.992  12.695  1.00 90.50           C  
ATOM   1756  CB  SER A 224     -21.016  16.734  14.266  1.00 90.50           C  
ATOM   1757  O   SER A 224     -22.203  15.719  11.758  1.00 90.50           O  
ATOM   1758  OG  SER A 224     -22.188  16.672  15.047  1.00 90.50           O  
ATOM   1759  N   LYS A 225     -22.406  13.828  12.984  1.00 93.44           N  
ATOM   1760  CA  LYS A 225     -23.469  13.352  12.109  1.00 93.44           C  
ATOM   1761  C   LYS A 225     -24.531  12.586  12.898  1.00 93.44           C  
ATOM   1762  CB  LYS A 225     -22.906  12.469  11.000  1.00 93.44           C  
ATOM   1763  O   LYS A 225     -24.203  11.875  13.852  1.00 93.44           O  
ATOM   1764  CG  LYS A 225     -23.875  12.195   9.867  1.00 93.44           C  
ATOM   1765  CD  LYS A 225     -23.188  11.523   8.680  1.00 93.44           C  
ATOM   1766  CE  LYS A 225     -24.156  11.281   7.531  1.00 93.44           C  
ATOM   1767  NZ  LYS A 225     -23.469  10.648   6.363  1.00 93.44           N  
ATOM   1768  N   LYS A 226     -25.734  12.828  12.531  1.00 94.69           N  
ATOM   1769  CA  LYS A 226     -26.859  12.070  13.062  1.00 94.69           C  
ATOM   1770  C   LYS A 226     -27.391  11.070  12.031  1.00 94.69           C  
ATOM   1771  CB  LYS A 226     -27.984  13.008  13.492  1.00 94.69           C  
ATOM   1772  O   LYS A 226     -27.594  11.422  10.867  1.00 94.69           O  
ATOM   1773  CG  LYS A 226     -29.109  12.328  14.258  1.00 94.69           C  
ATOM   1774  CD  LYS A 226     -30.141  13.336  14.758  1.00 94.69           C  
ATOM   1775  CE  LYS A 226     -31.266  12.648  15.523  1.00 94.69           C  
ATOM   1776  NZ  LYS A 226     -32.250  13.641  16.078  1.00 94.69           N  
ATOM   1777  N   PHE A 227     -27.641   9.836  12.461  1.00 95.25           N  
ATOM   1778  CA  PHE A 227     -28.062   8.766  11.562  1.00 95.25           C  
ATOM   1779  C   PHE A 227     -29.438   8.234  11.969  1.00 95.25           C  
ATOM   1780  CB  PHE A 227     -27.031   7.625  11.562  1.00 95.25           C  
ATOM   1781  O   PHE A 227     -29.703   8.047  13.156  1.00 95.25           O  
ATOM   1782  CG  PHE A 227     -25.672   8.047  11.102  1.00 95.25           C  
ATOM   1783  CD1 PHE A 227     -25.312   7.949   9.766  1.00 95.25           C  
ATOM   1784  CD2 PHE A 227     -24.734   8.531  12.008  1.00 95.25           C  
ATOM   1785  CE1 PHE A 227     -24.047   8.336   9.336  1.00 95.25           C  
ATOM   1786  CE2 PHE A 227     -23.469   8.922  11.586  1.00 95.25           C  
ATOM   1787  CZ  PHE A 227     -23.125   8.820  10.250  1.00 95.25           C  
ATOM   1788  N   LYS A 228     -30.188   7.988  10.953  1.00 94.81           N  
ATOM   1789  CA  LYS A 228     -31.453   7.297  11.148  1.00 94.81           C  
ATOM   1790  C   LYS A 228     -31.438   5.918  10.492  1.00 94.81           C  
ATOM   1791  CB  LYS A 228     -32.625   8.125  10.586  1.00 94.81           C  
ATOM   1792  O   LYS A 228     -31.094   5.793   9.312  1.00 94.81           O  
ATOM   1793  CG  LYS A 228     -32.938   9.375  11.391  1.00 94.81           C  
ATOM   1794  CD  LYS A 228     -34.188  10.070  10.883  1.00 94.81           C  
ATOM   1795  CE  LYS A 228     -34.469  11.336  11.672  1.00 94.81           C  
ATOM   1796  NZ  LYS A 228     -35.688  12.039  11.164  1.00 94.81           N  
ATOM   1797  N   PRO A 229     -31.781   4.863  11.297  1.00 94.12           N  
ATOM   1798  CA  PRO A 229     -31.750   3.523  10.703  1.00 94.12           C  
ATOM   1799  C   PRO A 229     -32.781   3.344   9.602  1.00 94.12           C  
ATOM   1800  CB  PRO A 229     -32.062   2.607  11.891  1.00 94.12           C  
ATOM   1801  O   PRO A 229     -33.875   3.961   9.648  1.00 94.12           O  
ATOM   1802  CG  PRO A 229     -32.781   3.473  12.867  1.00 94.12           C  
ATOM   1803  CD  PRO A 229     -32.312   4.887  12.703  1.00 94.12           C  
ATOM   1804  N   GLU A 230     -32.438   2.590   8.625  1.00 93.81           N  
ATOM   1805  CA  GLU A 230     -33.344   2.260   7.523  1.00 93.81           C  
ATOM   1806  C   GLU A 230     -34.062   0.933   7.773  1.00 93.81           C  
ATOM   1807  CB  GLU A 230     -32.594   2.209   6.195  1.00 93.81           C  
ATOM   1808  O   GLU A 230     -33.438  -0.130   7.711  1.00 93.81           O  
ATOM   1809  CG  GLU A 230     -32.000   3.547   5.777  1.00 93.81           C  
ATOM   1810  CD  GLU A 230     -31.219   3.473   4.477  1.00 93.81           C  
ATOM   1811  OE1 GLU A 230     -30.609   4.492   4.070  1.00 93.81           O  
ATOM   1812  OE2 GLU A 230     -31.203   2.387   3.854  1.00 93.81           O  
ATOM   1813  N   ILE A 231     -35.344   1.062   7.988  1.00 93.12           N  
ATOM   1814  CA  ILE A 231     -36.156  -0.132   8.203  1.00 93.12           C  
ATOM   1815  C   ILE A 231     -36.781  -0.556   6.891  1.00 93.12           C  
ATOM   1816  CB  ILE A 231     -37.219   0.101   9.289  1.00 93.12           C  
ATOM   1817  O   ILE A 231     -37.688   0.124   6.387  1.00 93.12           O  
ATOM   1818  CG1 ILE A 231     -36.562   0.599  10.586  1.00 93.12           C  
ATOM   1819  CG2 ILE A 231     -38.031  -1.178   9.531  1.00 93.12           C  
ATOM   1820  CD1 ILE A 231     -37.562   1.053  11.641  1.00 93.12           C  
ATOM   1821  N   ALA A 232     -36.250  -1.630   6.434  1.00 92.25           N  
ATOM   1822  CA  ALA A 232     -36.750  -2.086   5.137  1.00 92.25           C  
ATOM   1823  C   ALA A 232     -36.562  -3.592   4.977  1.00 92.25           C  
ATOM   1824  CB  ALA A 232     -36.062  -1.342   4.008  1.00 92.25           C  
ATOM   1825  O   ALA A 232     -35.594  -4.160   5.488  1.00 92.25           O  
ATOM   1826  N   THR A 233     -37.594  -4.160   4.285  1.00 90.38           N  
ATOM   1827  CA  THR A 233     -37.469  -5.578   3.967  1.00 90.38           C  
ATOM   1828  C   THR A 233     -36.406  -5.812   2.898  1.00 90.38           C  
ATOM   1829  CB  THR A 233     -38.812  -6.148   3.486  1.00 90.38           C  
ATOM   1830  O   THR A 233     -36.375  -5.113   1.883  1.00 90.38           O  
ATOM   1831  CG2 THR A 233     -38.750  -7.660   3.309  1.00 90.38           C  
ATOM   1832  OG1 THR A 233     -39.844  -5.840   4.453  1.00 90.38           O  
ATOM   1833  N   ARG A 234     -35.531  -6.812   3.168  1.00 89.44           N  
ATOM   1834  CA  ARG A 234     -34.438  -7.145   2.273  1.00 89.44           C  
ATOM   1835  C   ARG A 234     -34.312  -8.656   2.094  1.00 89.44           C  
ATOM   1836  CB  ARG A 234     -33.125  -6.570   2.805  1.00 89.44           C  
ATOM   1837  O   ARG A 234     -34.750  -9.422   2.945  1.00 89.44           O  
ATOM   1838  CG  ARG A 234     -33.156  -5.062   3.000  1.00 89.44           C  
ATOM   1839  CD  ARG A 234     -31.859  -4.559   3.652  1.00 89.44           C  
ATOM   1840  NE  ARG A 234     -31.922  -3.121   3.902  1.00 89.44           N  
ATOM   1841  NH1 ARG A 234     -33.062  -3.301   5.895  1.00 89.44           N  
ATOM   1842  NH2 ARG A 234     -32.469  -1.238   5.094  1.00 89.44           N  
ATOM   1843  CZ  ARG A 234     -32.500  -2.557   4.961  1.00 89.44           C  
ATOM   1844  N   PRO A 235     -33.625  -9.031   1.041  1.00 89.69           N  
ATOM   1845  CA  PRO A 235     -33.375 -10.461   0.887  1.00 89.69           C  
ATOM   1846  C   PRO A 235     -32.469 -11.016   1.986  1.00 89.69           C  
ATOM   1847  CB  PRO A 235     -32.688 -10.547  -0.479  1.00 89.69           C  
ATOM   1848  O   PRO A 235     -31.578 -10.312   2.475  1.00 89.69           O  
ATOM   1849  CG  PRO A 235     -33.062  -9.281  -1.175  1.00 89.69           C  
ATOM   1850  CD  PRO A 235     -33.250  -8.211  -0.141  1.00 89.69           C  
ATOM   1851  N   LYS A 236     -32.719 -12.188   2.311  1.00 89.88           N  
ATOM   1852  CA  LYS A 236     -31.906 -12.852   3.332  1.00 89.88           C  
ATOM   1853  C   LYS A 236     -30.500 -13.148   2.820  1.00 89.88           C  
ATOM   1854  CB  LYS A 236     -32.594 -14.141   3.791  1.00 89.88           C  
ATOM   1855  O   LYS A 236     -30.344 -13.680   1.722  1.00 89.88           O  
ATOM   1856  CG  LYS A 236     -33.781 -13.930   4.723  1.00 89.88           C  
ATOM   1857  CD  LYS A 236     -34.312 -15.250   5.242  1.00 89.88           C  
ATOM   1858  CE  LYS A 236     -35.562 -15.039   6.094  1.00 89.88           C  
ATOM   1859  NZ  LYS A 236     -36.125 -16.328   6.586  1.00 89.88           N  
ATOM   1860  N   MET A 237     -29.609 -12.656   3.557  1.00 88.06           N  
ATOM   1861  CA  MET A 237     -28.188 -12.938   3.299  1.00 88.06           C  
ATOM   1862  C   MET A 237     -27.516 -13.531   4.531  1.00 88.06           C  
ATOM   1863  CB  MET A 237     -27.469 -11.656   2.869  1.00 88.06           C  
ATOM   1864  O   MET A 237     -27.578 -12.938   5.613  1.00 88.06           O  
ATOM   1865  CG  MET A 237     -27.922 -11.117   1.522  1.00 88.06           C  
ATOM   1866  SD  MET A 237     -26.797  -9.812   0.875  1.00 88.06           S  
ATOM   1867  CE  MET A 237     -27.297  -9.805  -0.871  1.00 88.06           C  
ATOM   1868  N   ARG A 238     -26.953 -14.781   4.383  1.00 87.00           N  
ATOM   1869  CA  ARG A 238     -26.312 -15.484   5.484  1.00 87.00           C  
ATOM   1870  C   ARG A 238     -27.250 -15.609   6.684  1.00 87.00           C  
ATOM   1871  CB  ARG A 238     -25.016 -14.766   5.895  1.00 87.00           C  
ATOM   1872  O   ARG A 238     -26.828 -15.406   7.824  1.00 87.00           O  
ATOM   1873  CG  ARG A 238     -23.938 -14.789   4.828  1.00 87.00           C  
ATOM   1874  CD  ARG A 238     -22.672 -14.094   5.293  1.00 87.00           C  
ATOM   1875  NE  ARG A 238     -21.719 -13.898   4.199  1.00 87.00           N  
ATOM   1876  NH1 ARG A 238     -20.172 -12.750   5.465  1.00 87.00           N  
ATOM   1877  NH2 ARG A 238     -19.781 -13.148   3.244  1.00 87.00           N  
ATOM   1878  CZ  ARG A 238     -20.562 -13.266   4.305  1.00 87.00           C  
ATOM   1879  N   ASP A 239     -28.594 -15.766   6.410  1.00 87.56           N  
ATOM   1880  CA  ASP A 239     -29.656 -16.031   7.359  1.00 87.56           C  
ATOM   1881  C   ASP A 239     -30.016 -14.789   8.156  1.00 87.56           C  
ATOM   1882  CB  ASP A 239     -29.266 -17.172   8.312  1.00 87.56           C  
ATOM   1883  O   ASP A 239     -30.516 -14.883   9.281  1.00 87.56           O  
ATOM   1884  CG  ASP A 239     -29.156 -18.516   7.613  1.00 87.56           C  
ATOM   1885  OD1 ASP A 239     -29.922 -18.781   6.660  1.00 87.56           O  
ATOM   1886  OD2 ASP A 239     -28.297 -19.328   8.023  1.00 87.56           O  
ATOM   1887  N   GLN A 240     -29.594 -13.609   7.574  1.00 91.19           N  
ATOM   1888  CA  GLN A 240     -29.922 -12.336   8.211  1.00 91.19           C  
ATOM   1889  C   GLN A 240     -30.859 -11.516   7.328  1.00 91.19           C  
ATOM   1890  CB  GLN A 240     -28.656 -11.539   8.516  1.00 91.19           C  
ATOM   1891  O   GLN A 240     -30.641 -11.398   6.121  1.00 91.19           O  
ATOM   1892  CG  GLN A 240     -27.703 -12.242   9.477  1.00 91.19           C  
ATOM   1893  CD  GLN A 240     -28.312 -12.453  10.852  1.00 91.19           C  
ATOM   1894  NE2 GLN A 240     -28.000 -13.586  11.469  1.00 91.19           N  
ATOM   1895  OE1 GLN A 240     -29.047 -11.602  11.352  1.00 91.19           O  
ATOM   1896  N   THR A 241     -31.828 -10.961   7.926  1.00 92.12           N  
ATOM   1897  CA  THR A 241     -32.781 -10.125   7.199  1.00 92.12           C  
ATOM   1898  C   THR A 241     -32.500  -8.648   7.430  1.00 92.12           C  
ATOM   1899  CB  THR A 241     -34.219 -10.445   7.617  1.00 92.12           C  
ATOM   1900  O   THR A 241     -32.938  -7.793   6.660  1.00 92.12           O  
ATOM   1901  CG2 THR A 241     -34.625 -11.852   7.199  1.00 92.12           C  
ATOM   1902  OG1 THR A 241     -34.344 -10.320   9.039  1.00 92.12           O  
ATOM   1903  N   GLY A 242     -31.688  -8.312   8.391  1.00 93.31           N  
ATOM   1904  CA  GLY A 242     -31.219  -6.965   8.656  1.00 93.31           C  
ATOM   1905  C   GLY A 242     -29.875  -6.672   8.008  1.00 93.31           C  
ATOM   1906  O   GLY A 242     -29.219  -7.574   7.480  1.00 93.31           O  
ATOM   1907  N   ARG A 243     -29.531  -5.336   8.016  1.00 95.12           N  
ATOM   1908  CA  ARG A 243     -28.219  -4.906   7.539  1.00 95.12           C  
ATOM   1909  C   ARG A 243     -27.484  -4.090   8.602  1.00 95.12           C  
ATOM   1910  CB  ARG A 243     -28.359  -4.086   6.254  1.00 95.12           C  
ATOM   1911  O   ARG A 243     -28.125  -3.422   9.422  1.00 95.12           O  
ATOM   1912  CG  ARG A 243     -29.000  -4.848   5.105  1.00 95.12           C  
ATOM   1913  CD  ARG A 243     -28.109  -5.965   4.594  1.00 95.12           C  
ATOM   1914  NE  ARG A 243     -28.688  -6.637   3.436  1.00 95.12           N  
ATOM   1915  NH1 ARG A 243     -29.922  -8.148   4.672  1.00 95.12           N  
ATOM   1916  NH2 ARG A 243     -30.016  -8.188   2.383  1.00 95.12           N  
ATOM   1917  CZ  ARG A 243     -29.547  -7.656   3.500  1.00 95.12           C  
ATOM   1918  N   MET A 244     -26.094  -4.223   8.516  1.00 95.81           N  
ATOM   1919  CA  MET A 244     -25.266  -3.373   9.375  1.00 95.81           C  
ATOM   1920  C   MET A 244     -24.250  -2.590   8.547  1.00 95.81           C  
ATOM   1921  CB  MET A 244     -24.547  -4.211  10.430  1.00 95.81           C  
ATOM   1922  O   MET A 244     -23.500  -3.172   7.766  1.00 95.81           O  
ATOM   1923  CG  MET A 244     -25.469  -4.762  11.508  1.00 95.81           C  
ATOM   1924  SD  MET A 244     -24.547  -5.648  12.828  1.00 95.81           S  
ATOM   1925  CE  MET A 244     -25.719  -5.488  14.203  1.00 95.81           C  
ATOM   1926  N   ASN A 245     -24.344  -1.312   8.734  1.00 96.50           N  
ATOM   1927  CA  ASN A 245     -23.328  -0.470   8.125  1.00 96.50           C  
ATOM   1928  C   ASN A 245     -22.203  -0.143   9.117  1.00 96.50           C  
ATOM   1929  CB  ASN A 245     -23.938   0.818   7.578  1.00 96.50           C  
ATOM   1930  O   ASN A 245     -22.469   0.153  10.281  1.00 96.50           O  
ATOM   1931  CG  ASN A 245     -24.844   0.571   6.387  1.00 96.50           C  
ATOM   1932  ND2 ASN A 245     -25.703   1.537   6.082  1.00 96.50           N  
ATOM   1933  OD1 ASN A 245     -24.781  -0.481   5.742  1.00 96.50           O  
ATOM   1934  N   TYR A 246     -21.016  -0.146   8.648  1.00 97.06           N  
ATOM   1935  CA  TYR A 246     -19.844   0.080   9.492  1.00 97.06           C  
ATOM   1936  C   TYR A 246     -19.125   1.371   9.109  1.00 97.06           C  
ATOM   1937  CB  TYR A 246     -18.875  -1.100   9.398  1.00 97.06           C  
ATOM   1938  O   TYR A 246     -18.969   1.665   7.922  1.00 97.06           O  
ATOM   1939  CG  TYR A 246     -19.531  -2.443   9.609  1.00 97.06           C  
ATOM   1940  CD1 TYR A 246     -19.797  -2.918  10.891  1.00 97.06           C  
ATOM   1941  CD2 TYR A 246     -19.875  -3.242   8.523  1.00 97.06           C  
ATOM   1942  CE1 TYR A 246     -20.391  -4.156  11.086  1.00 97.06           C  
ATOM   1943  CE2 TYR A 246     -20.484  -4.484   8.711  1.00 97.06           C  
ATOM   1944  OH  TYR A 246     -21.328  -6.156  10.180  1.00 97.06           O  
ATOM   1945  CZ  TYR A 246     -20.734  -4.930   9.992  1.00 97.06           C  
ATOM   1946  N   TYR A 247     -18.719   2.031  10.172  1.00 96.06           N  
ATOM   1947  CA  TYR A 247     -18.062   3.324  10.008  1.00 96.06           C  
ATOM   1948  C   TYR A 247     -16.750   3.379  10.766  1.00 96.06           C  
ATOM   1949  CB  TYR A 247     -18.984   4.453  10.477  1.00 96.06           C  
ATOM   1950  O   TYR A 247     -16.500   2.557  11.656  1.00 96.06           O  
ATOM   1951  CG  TYR A 247     -20.297   4.516   9.734  1.00 96.06           C  
ATOM   1952  CD1 TYR A 247     -20.469   5.395   8.664  1.00 96.06           C  
ATOM   1953  CD2 TYR A 247     -21.359   3.701  10.094  1.00 96.06           C  
ATOM   1954  CE1 TYR A 247     -21.688   5.457   7.977  1.00 96.06           C  
ATOM   1955  CE2 TYR A 247     -22.578   3.754   9.414  1.00 96.06           C  
ATOM   1956  OH  TYR A 247     -23.922   4.691   7.680  1.00 96.06           O  
ATOM   1957  CZ  TYR A 247     -22.719   4.633   8.359  1.00 96.06           C  
ATOM   1958  N   TRP A 248     -15.930   4.344  10.461  1.00 95.00           N  
ATOM   1959  CA  TRP A 248     -14.672   4.535  11.180  1.00 95.00           C  
ATOM   1960  C   TRP A 248     -14.375   6.020  11.375  1.00 95.00           C  
ATOM   1961  CB  TRP A 248     -13.516   3.869  10.422  1.00 95.00           C  
ATOM   1962  O   TRP A 248     -14.844   6.859  10.602  1.00 95.00           O  
ATOM   1963  CG  TRP A 248     -13.305   4.406   9.039  1.00 95.00           C  
ATOM   1964  CD1 TRP A 248     -13.891   3.973   7.883  1.00 95.00           C  
ATOM   1965  CD2 TRP A 248     -12.430   5.477   8.664  1.00 95.00           C  
ATOM   1966  CE2 TRP A 248     -12.547   5.641   7.266  1.00 95.00           C  
ATOM   1967  CE3 TRP A 248     -11.562   6.316   9.375  1.00 95.00           C  
ATOM   1968  NE1 TRP A 248     -13.438   4.711   6.816  1.00 95.00           N  
ATOM   1969  CH2 TRP A 248     -10.984   7.418   7.289  1.00 95.00           C  
ATOM   1970  CZ2 TRP A 248     -11.820   6.609   6.566  1.00 95.00           C  
ATOM   1971  CZ3 TRP A 248     -10.844   7.281   8.680  1.00 95.00           C  
ATOM   1972  N   THR A 249     -13.734   6.293  12.453  1.00 94.25           N  
ATOM   1973  CA  THR A 249     -13.320   7.660  12.750  1.00 94.25           C  
ATOM   1974  C   THR A 249     -11.898   7.691  13.297  1.00 94.25           C  
ATOM   1975  CB  THR A 249     -14.281   8.328  13.758  1.00 94.25           C  
ATOM   1976  O   THR A 249     -11.539   6.879  14.156  1.00 94.25           O  
ATOM   1977  CG2 THR A 249     -13.906   9.789  13.984  1.00 94.25           C  
ATOM   1978  OG1 THR A 249     -15.617   8.258  13.250  1.00 94.25           O  
ATOM   1979  N   LEU A 250     -11.078   8.586  12.719  1.00 93.88           N  
ATOM   1980  CA  LEU A 250      -9.750   8.820  13.273  1.00 93.88           C  
ATOM   1981  C   LEU A 250      -9.781   9.922  14.328  1.00 93.88           C  
ATOM   1982  CB  LEU A 250      -8.766   9.188  12.164  1.00 93.88           C  
ATOM   1983  O   LEU A 250     -10.203  11.047  14.039  1.00 93.88           O  
ATOM   1984  CG  LEU A 250      -8.445   8.086  11.148  1.00 93.88           C  
ATOM   1985  CD1 LEU A 250      -7.574   8.641  10.023  1.00 93.88           C  
ATOM   1986  CD2 LEU A 250      -7.766   6.906  11.828  1.00 93.88           C  
ATOM   1987  N   VAL A 251      -9.391   9.617  15.555  1.00 94.69           N  
ATOM   1988  CA  VAL A 251      -9.430  10.562  16.656  1.00 94.69           C  
ATOM   1989  C   VAL A 251      -8.016  11.047  16.969  1.00 94.69           C  
ATOM   1990  CB  VAL A 251     -10.062   9.945  17.922  1.00 94.69           C  
ATOM   1991  O   VAL A 251      -7.145  10.258  17.344  1.00 94.69           O  
ATOM   1992  CG1 VAL A 251     -10.203  10.984  19.031  1.00 94.69           C  
ATOM   1993  CG2 VAL A 251     -11.422   9.336  17.594  1.00 94.69           C  
ATOM   1994  N   GLU A 252      -7.766  12.305  16.797  1.00 94.19           N  
ATOM   1995  CA  GLU A 252      -6.449  12.891  17.047  1.00 94.19           C  
ATOM   1996  C   GLU A 252      -6.145  12.953  18.547  1.00 94.19           C  
ATOM   1997  CB  GLU A 252      -6.367  14.297  16.438  1.00 94.19           C  
ATOM   1998  O   GLU A 252      -7.059  12.961  19.375  1.00 94.19           O  
ATOM   1999  CG  GLU A 252      -6.453  14.312  14.914  1.00 94.19           C  
ATOM   2000  CD  GLU A 252      -6.352  15.711  14.328  1.00 94.19           C  
ATOM   2001  OE1 GLU A 252      -6.164  15.836  13.094  1.00 94.19           O  
ATOM   2002  OE2 GLU A 252      -6.465  16.688  15.102  1.00 94.19           O  
ATOM   2003  N   PRO A 253      -4.797  13.031  18.766  1.00 94.31           N  
ATOM   2004  CA  PRO A 253      -4.414  13.148  20.172  1.00 94.31           C  
ATOM   2005  C   PRO A 253      -5.043  14.367  20.859  1.00 94.31           C  
ATOM   2006  CB  PRO A 253      -2.893  13.289  20.109  1.00 94.31           C  
ATOM   2007  O   PRO A 253      -4.984  15.477  20.328  1.00 94.31           O  
ATOM   2008  CG  PRO A 253      -2.498  12.633  18.828  1.00 94.31           C  
ATOM   2009  CD  PRO A 253      -3.580  12.875  17.812  1.00 94.31           C  
ATOM   2010  N   GLY A 254      -5.781  14.156  22.000  1.00 93.62           N  
ATOM   2011  CA  GLY A 254      -6.398  15.242  22.750  1.00 93.62           C  
ATOM   2012  C   GLY A 254      -7.832  15.516  22.344  1.00 93.62           C  
ATOM   2013  O   GLY A 254      -8.523  16.312  22.969  1.00 93.62           O  
ATOM   2014  N   ASP A 255      -8.266  14.859  21.250  1.00 94.75           N  
ATOM   2015  CA  ASP A 255      -9.625  15.016  20.750  1.00 94.75           C  
ATOM   2016  C   ASP A 255     -10.555  13.969  21.359  1.00 94.75           C  
ATOM   2017  CB  ASP A 255      -9.648  14.906  19.219  1.00 94.75           C  
ATOM   2018  O   ASP A 255     -10.102  12.961  21.891  1.00 94.75           O  
ATOM   2019  CG  ASP A 255     -10.875  15.555  18.594  1.00 94.75           C  
ATOM   2020  OD1 ASP A 255     -11.664  16.188  19.328  1.00 94.75           O  
ATOM   2021  OD2 ASP A 255     -11.055  15.422  17.375  1.00 94.75           O  
ATOM   2022  N   LYS A 256     -11.898  14.195  21.219  1.00 94.75           N  
ATOM   2023  CA  LYS A 256     -12.898  13.336  21.828  1.00 94.75           C  
ATOM   2024  C   LYS A 256     -13.922  12.852  20.812  1.00 94.75           C  
ATOM   2025  CB  LYS A 256     -13.609  14.070  22.969  1.00 94.75           C  
ATOM   2026  O   LYS A 256     -14.281  13.586  19.891  1.00 94.75           O  
ATOM   2027  CG  LYS A 256     -14.711  13.258  23.641  1.00 94.75           C  
ATOM   2028  CD  LYS A 256     -15.359  14.039  24.781  1.00 94.75           C  
ATOM   2029  CE  LYS A 256     -16.203  15.195  24.266  1.00 94.75           C  
ATOM   2030  NZ  LYS A 256     -16.844  15.961  25.375  1.00 94.75           N  
ATOM   2031  N   ILE A 257     -14.328  11.641  20.922  1.00 95.75           N  
ATOM   2032  CA  ILE A 257     -15.430  11.109  20.125  1.00 95.75           C  
ATOM   2033  C   ILE A 257     -16.594  10.734  21.047  1.00 95.75           C  
ATOM   2034  CB  ILE A 257     -14.992   9.898  19.281  1.00 95.75           C  
ATOM   2035  O   ILE A 257     -16.391  10.109  22.094  1.00 95.75           O  
ATOM   2036  CG1 ILE A 257     -16.125   9.438  18.375  1.00 95.75           C  
ATOM   2037  CG2 ILE A 257     -14.523   8.750  20.188  1.00 95.75           C  
ATOM   2038  CD1 ILE A 257     -15.711   8.430  17.312  1.00 95.75           C  
ATOM   2039  N   THR A 258     -17.797  11.180  20.594  1.00 96.69           N  
ATOM   2040  CA  THR A 258     -18.969  10.984  21.422  1.00 96.69           C  
ATOM   2041  C   THR A 258     -20.031  10.188  20.672  1.00 96.69           C  
ATOM   2042  CB  THR A 258     -19.562  12.336  21.875  1.00 96.69           C  
ATOM   2043  O   THR A 258     -20.281  10.438  19.484  1.00 96.69           O  
ATOM   2044  CG2 THR A 258     -20.766  12.125  22.797  1.00 96.69           C  
ATOM   2045  OG1 THR A 258     -18.562  13.078  22.578  1.00 96.69           O  
ATOM   2046  N   PHE A 259     -20.625   9.242  21.391  1.00 96.75           N  
ATOM   2047  CA  PHE A 259     -21.719   8.438  20.828  1.00 96.75           C  
ATOM   2048  C   PHE A 259     -23.000   8.680  21.609  1.00 96.75           C  
ATOM   2049  CB  PHE A 259     -21.359   6.949  20.859  1.00 96.75           C  
ATOM   2050  O   PHE A 259     -23.016   8.617  22.844  1.00 96.75           O  
ATOM   2051  CG  PHE A 259     -20.125   6.613  20.062  1.00 96.75           C  
ATOM   2052  CD1 PHE A 259     -20.203   6.309  18.719  1.00 96.75           C  
ATOM   2053  CD2 PHE A 259     -18.875   6.602  20.672  1.00 96.75           C  
ATOM   2054  CE1 PHE A 259     -19.062   5.996  17.984  1.00 96.75           C  
ATOM   2055  CE2 PHE A 259     -17.734   6.289  19.953  1.00 96.75           C  
ATOM   2056  CZ  PHE A 259     -17.828   5.984  18.594  1.00 96.75           C  
ATOM   2057  N   GLU A 260     -24.031   8.977  20.906  1.00 96.50           N  
ATOM   2058  CA  GLU A 260     -25.375   9.102  21.453  1.00 96.50           C  
ATOM   2059  C   GLU A 260     -26.391   8.320  20.609  1.00 96.50           C  
ATOM   2060  CB  GLU A 260     -25.781  10.578  21.531  1.00 96.50           C  
ATOM   2061  O   GLU A 260     -26.422   8.453  19.391  1.00 96.50           O  
ATOM   2062  CG  GLU A 260     -24.953  11.391  22.516  1.00 96.50           C  
ATOM   2063  CD  GLU A 260     -25.391  12.844  22.594  1.00 96.50           C  
ATOM   2064  OE1 GLU A 260     -24.719  13.641  23.297  1.00 96.50           O  
ATOM   2065  OE2 GLU A 260     -26.406  13.195  21.969  1.00 96.50           O  
ATOM   2066  N   ALA A 261     -27.172   7.496  21.359  1.00 96.81           N  
ATOM   2067  CA  ALA A 261     -28.094   6.684  20.562  1.00 96.81           C  
ATOM   2068  C   ALA A 261     -29.312   6.273  21.375  1.00 96.81           C  
ATOM   2069  CB  ALA A 261     -27.375   5.441  20.016  1.00 96.81           C  
ATOM   2070  O   ALA A 261     -29.219   6.043  22.578  1.00 96.81           O  
ATOM   2071  N   THR A 262     -30.453   6.246  20.734  1.00 95.75           N  
ATOM   2072  CA  THR A 262     -31.672   5.750  21.328  1.00 95.75           C  
ATOM   2073  C   THR A 262     -32.000   4.352  20.812  1.00 95.75           C  
ATOM   2074  CB  THR A 262     -32.875   6.695  21.047  1.00 95.75           C  
ATOM   2075  O   THR A 262     -33.031   3.785  21.156  1.00 95.75           O  
ATOM   2076  CG2 THR A 262     -32.625   8.070  21.656  1.00 95.75           C  
ATOM   2077  OG1 THR A 262     -33.000   6.840  19.625  1.00 95.75           O  
ATOM   2078  N   GLY A 263     -30.984   3.748  19.984  1.00 94.81           N  
ATOM   2079  CA  GLY A 263     -31.062   2.396  19.453  1.00 94.81           C  
ATOM   2080  C   GLY A 263     -30.219   2.197  18.203  1.00 94.81           C  
ATOM   2081  O   GLY A 263     -29.641   3.152  17.672  1.00 94.81           O  
ATOM   2082  N   ASN A 264     -29.859   1.003  17.766  1.00 96.00           N  
ATOM   2083  CA  ASN A 264     -29.312   0.578  16.469  1.00 96.00           C  
ATOM   2084  C   ASN A 264     -27.812   0.837  16.391  1.00 96.00           C  
ATOM   2085  CB  ASN A 264     -30.047   1.278  15.328  1.00 96.00           C  
ATOM   2086  O   ASN A 264     -27.203   0.612  15.344  1.00 96.00           O  
ATOM   2087  CG  ASN A 264     -31.516   0.884  15.234  1.00 96.00           C  
ATOM   2088  ND2 ASN A 264     -31.812  -0.077  14.375  1.00 96.00           N  
ATOM   2089  OD1 ASN A 264     -32.375   1.439  15.938  1.00 96.00           O  
ATOM   2090  N   LEU A 265     -27.172   1.381  17.516  1.00 96.19           N  
ATOM   2091  CA  LEU A 265     -25.734   1.632  17.500  1.00 96.19           C  
ATOM   2092  C   LEU A 265     -24.953   0.355  17.797  1.00 96.19           C  
ATOM   2093  CB  LEU A 265     -25.375   2.717  18.516  1.00 96.19           C  
ATOM   2094  O   LEU A 265     -25.250  -0.343  18.781  1.00 96.19           O  
ATOM   2095  CG  LEU A 265     -23.875   3.043  18.656  1.00 96.19           C  
ATOM   2096  CD1 LEU A 265     -23.344   3.646  17.375  1.00 96.19           C  
ATOM   2097  CD2 LEU A 265     -23.656   3.990  19.828  1.00 96.19           C  
ATOM   2098  N   VAL A 266     -24.094  -0.063  16.938  1.00 96.88           N  
ATOM   2099  CA  VAL A 266     -23.047  -1.042  17.234  1.00 96.88           C  
ATOM   2100  C   VAL A 266     -21.797  -0.330  17.734  1.00 96.88           C  
ATOM   2101  CB  VAL A 266     -22.703  -1.890  15.984  1.00 96.88           C  
ATOM   2102  O   VAL A 266     -21.156   0.412  17.000  1.00 96.88           O  
ATOM   2103  CG1 VAL A 266     -21.625  -2.922  16.312  1.00 96.88           C  
ATOM   2104  CG2 VAL A 266     -23.969  -2.574  15.445  1.00 96.88           C  
ATOM   2105  N   VAL A 267     -21.516  -0.552  19.031  1.00 96.12           N  
ATOM   2106  CA  VAL A 267     -20.516   0.269  19.719  1.00 96.12           C  
ATOM   2107  C   VAL A 267     -19.141  -0.396  19.625  1.00 96.12           C  
ATOM   2108  CB  VAL A 267     -20.906   0.507  21.188  1.00 96.12           C  
ATOM   2109  O   VAL A 267     -19.047  -1.620  19.516  1.00 96.12           O  
ATOM   2110  CG1 VAL A 267     -22.172   1.361  21.297  1.00 96.12           C  
ATOM   2111  CG2 VAL A 267     -21.094  -0.825  21.922  1.00 96.12           C  
ATOM   2112  N   PRO A 268     -18.141   0.469  19.703  1.00 96.50           N  
ATOM   2113  CA  PRO A 268     -16.781  -0.078  19.703  1.00 96.50           C  
ATOM   2114  C   PRO A 268     -16.406  -0.705  21.047  1.00 96.50           C  
ATOM   2115  CB  PRO A 268     -15.914   1.145  19.406  1.00 96.50           C  
ATOM   2116  O   PRO A 268     -16.703  -0.138  22.094  1.00 96.50           O  
ATOM   2117  CG  PRO A 268     -16.703   2.311  19.906  1.00 96.50           C  
ATOM   2118  CD  PRO A 268     -18.172   1.983  19.781  1.00 96.50           C  
ATOM   2119  N   ARG A 269     -15.836  -1.882  21.000  1.00 95.31           N  
ATOM   2120  CA  ARG A 269     -15.234  -2.482  22.188  1.00 95.31           C  
ATOM   2121  C   ARG A 269     -13.742  -2.168  22.266  1.00 95.31           C  
ATOM   2122  CB  ARG A 269     -15.453  -3.996  22.188  1.00 95.31           C  
ATOM   2123  O   ARG A 269     -13.242  -1.794  23.328  1.00 95.31           O  
ATOM   2124  CG  ARG A 269     -14.844  -4.703  23.391  1.00 95.31           C  
ATOM   2125  CD  ARG A 269     -15.141  -6.195  23.391  1.00 95.31           C  
ATOM   2126  NE  ARG A 269     -14.547  -6.871  24.531  1.00 95.31           N  
ATOM   2127  NH1 ARG A 269     -15.508  -8.922  24.094  1.00 95.31           N  
ATOM   2128  NH2 ARG A 269     -14.141  -8.672  25.906  1.00 95.31           N  
ATOM   2129  CZ  ARG A 269     -14.734  -8.156  24.844  1.00 95.31           C  
ATOM   2130  N   TYR A 270     -13.070  -2.318  21.125  1.00 95.06           N  
ATOM   2131  CA  TYR A 270     -11.641  -2.043  21.000  1.00 95.06           C  
ATOM   2132  C   TYR A 270     -11.391  -0.911  20.016  1.00 95.06           C  
ATOM   2133  CB  TYR A 270     -10.891  -3.299  20.562  1.00 95.06           C  
ATOM   2134  O   TYR A 270     -12.195  -0.684  19.109  1.00 95.06           O  
ATOM   2135  CG  TYR A 270     -10.820  -4.371  21.625  1.00 95.06           C  
ATOM   2136  CD1 TYR A 270      -9.766  -4.402  22.531  1.00 95.06           C  
ATOM   2137  CD2 TYR A 270     -11.797  -5.352  21.703  1.00 95.06           C  
ATOM   2138  CE1 TYR A 270      -9.695  -5.391  23.516  1.00 95.06           C  
ATOM   2139  CE2 TYR A 270     -11.742  -6.344  22.688  1.00 95.06           C  
ATOM   2140  OH  TYR A 270     -10.625  -7.332  24.547  1.00 95.06           O  
ATOM   2141  CZ  TYR A 270     -10.688  -6.352  23.578  1.00 95.06           C  
ATOM   2142  N   ALA A 271     -10.234  -0.232  20.219  1.00 95.25           N  
ATOM   2143  CA  ALA A 271      -9.727   0.788  19.312  1.00 95.25           C  
ATOM   2144  C   ALA A 271      -8.250   0.564  19.000  1.00 95.25           C  
ATOM   2145  CB  ALA A 271      -9.945   2.182  19.891  1.00 95.25           C  
ATOM   2146  O   ALA A 271      -7.590  -0.240  19.656  1.00 95.25           O  
ATOM   2147  N   PHE A 272      -7.762   1.327  17.922  1.00 94.94           N  
ATOM   2148  CA  PHE A 272      -6.406   1.033  17.484  1.00 94.94           C  
ATOM   2149  C   PHE A 272      -5.562   2.303  17.438  1.00 94.94           C  
ATOM   2150  CB  PHE A 272      -6.426   0.367  16.109  1.00 94.94           C  
ATOM   2151  O   PHE A 272      -5.859   3.225  16.672  1.00 94.94           O  
ATOM   2152  CG  PHE A 272      -7.309  -0.849  16.031  1.00 94.94           C  
ATOM   2153  CD1 PHE A 272      -6.816  -2.105  16.359  1.00 94.94           C  
ATOM   2154  CD2 PHE A 272      -8.633  -0.737  15.625  1.00 94.94           C  
ATOM   2155  CE1 PHE A 272      -7.629  -3.232  16.297  1.00 94.94           C  
ATOM   2156  CE2 PHE A 272      -9.453  -1.858  15.555  1.00 94.94           C  
ATOM   2157  CZ  PHE A 272      -8.953  -3.105  15.891  1.00 94.94           C  
ATOM   2158  N   ALA A 273      -4.582   2.295  18.328  1.00 94.50           N  
ATOM   2159  CA  ALA A 273      -3.607   3.381  18.266  1.00 94.50           C  
ATOM   2160  C   ALA A 273      -2.582   3.123  17.156  1.00 94.50           C  
ATOM   2161  CB  ALA A 273      -2.904   3.562  19.609  1.00 94.50           C  
ATOM   2162  O   ALA A 273      -1.912   2.088  17.156  1.00 94.50           O  
ATOM   2163  N   MET A 274      -2.436   4.125  16.219  1.00 93.00           N  
ATOM   2164  CA  MET A 274      -1.687   3.848  14.992  1.00 93.00           C  
ATOM   2165  C   MET A 274      -0.403   4.668  14.945  1.00 93.00           C  
ATOM   2166  CB  MET A 274      -2.543   4.137  13.758  1.00 93.00           C  
ATOM   2167  O   MET A 274      -0.396   5.840  15.320  1.00 93.00           O  
ATOM   2168  CG  MET A 274      -3.848   3.359  13.727  1.00 93.00           C  
ATOM   2169  SD  MET A 274      -4.895   3.814  12.289  1.00 93.00           S  
ATOM   2170  CE  MET A 274      -5.305   5.527  12.719  1.00 93.00           C  
ATOM   2171  N   LYS A 275       0.608   4.008  14.508  1.00 90.31           N  
ATOM   2172  CA  LYS A 275       1.862   4.672  14.164  1.00 90.31           C  
ATOM   2173  C   LYS A 275       2.100   4.648  12.656  1.00 90.31           C  
ATOM   2174  CB  LYS A 275       3.035   4.016  14.891  1.00 90.31           C  
ATOM   2175  O   LYS A 275       2.084   3.580  12.039  1.00 90.31           O  
ATOM   2176  CG  LYS A 275       4.348   4.777  14.766  1.00 90.31           C  
ATOM   2177  CD  LYS A 275       5.461   4.105  15.555  1.00 90.31           C  
ATOM   2178  CE  LYS A 275       6.781   4.852  15.406  1.00 90.31           C  
ATOM   2179  NZ  LYS A 275       7.871   4.211  16.203  1.00 90.31           N  
ATOM   2180  N   ARG A 276       2.297   5.828  12.125  1.00 86.81           N  
ATOM   2181  CA  ARG A 276       2.490   5.926  10.688  1.00 86.81           C  
ATOM   2182  C   ARG A 276       3.971   5.867  10.328  1.00 86.81           C  
ATOM   2183  CB  ARG A 276       1.871   7.219  10.141  1.00 86.81           C  
ATOM   2184  O   ARG A 276       4.812   6.402  11.047  1.00 86.81           O  
ATOM   2185  CG  ARG A 276       0.362   7.297  10.320  1.00 86.81           C  
ATOM   2186  CD  ARG A 276      -0.228   8.492   9.578  1.00 86.81           C  
ATOM   2187  NE  ARG A 276      -1.685   8.523   9.680  1.00 86.81           N  
ATOM   2188  NH1 ARG A 276      -2.049   8.516   7.398  1.00 86.81           N  
ATOM   2189  NH2 ARG A 276      -3.824   8.555   8.852  1.00 86.81           N  
ATOM   2190  CZ  ARG A 276      -2.516   8.531   8.641  1.00 86.81           C  
ATOM   2191  N   SER A 277       4.332   5.090   9.273  1.00 75.94           N  
ATOM   2192  CA  SER A 277       5.703   5.020   8.773  1.00 75.94           C  
ATOM   2193  C   SER A 277       5.738   5.090   7.250  1.00 75.94           C  
ATOM   2194  CB  SER A 277       6.379   3.732   9.250  1.00 75.94           C  
ATOM   2195  O   SER A 277       4.789   4.676   6.582  1.00 75.94           O  
ATOM   2196  OG  SER A 277       5.840   2.604   8.586  1.00 75.94           O  
ATOM   2197  N   SER A 278       6.727   5.918   6.719  1.00 66.19           N  
ATOM   2198  CA  SER A 278       6.941   6.148   5.293  1.00 66.19           C  
ATOM   2199  C   SER A 278       7.535   4.914   4.617  1.00 66.19           C  
ATOM   2200  CB  SER A 278       7.863   7.352   5.074  1.00 66.19           C  
ATOM   2201  O   SER A 278       8.492   4.324   5.121  1.00 66.19           O  
ATOM   2202  OG  SER A 278       9.125   7.133   5.680  1.00 66.19           O  
ATOM   2203  N   GLY A 279       6.754   3.789   4.520  1.00 68.88           N  
ATOM   2204  CA  GLY A 279       7.316   2.645   3.824  1.00 68.88           C  
ATOM   2205  C   GLY A 279       6.480   1.387   3.971  1.00 68.88           C  
ATOM   2206  O   GLY A 279       6.926   0.294   3.611  1.00 68.88           O  
ATOM   2207  N   SER A 280       5.223   1.526   4.633  1.00 80.88           N  
ATOM   2208  CA  SER A 280       4.270   0.425   4.715  1.00 80.88           C  
ATOM   2209  C   SER A 280       3.246   0.495   3.586  1.00 80.88           C  
ATOM   2210  CB  SER A 280       3.553   0.435   6.066  1.00 80.88           C  
ATOM   2211  O   SER A 280       3.139   1.514   2.900  1.00 80.88           O  
ATOM   2212  OG  SER A 280       2.717  -0.702   6.199  1.00 80.88           O  
ATOM   2213  N   GLY A 281       2.652  -0.496   3.207  1.00 87.88           N  
ATOM   2214  CA  GLY A 281       1.654  -0.543   2.150  1.00 87.88           C  
ATOM   2215  C   GLY A 281       0.851  -1.830   2.146  1.00 87.88           C  
ATOM   2216  O   GLY A 281       1.070  -2.707   2.982  1.00 87.88           O  
ATOM   2217  N   ILE A 282      -0.163  -1.844   1.297  1.00 90.00           N  
ATOM   2218  CA  ILE A 282      -1.008  -3.023   1.145  1.00 90.00           C  
ATOM   2219  C   ILE A 282      -0.748  -3.674  -0.212  1.00 90.00           C  
ATOM   2220  CB  ILE A 282      -2.504  -2.670   1.291  1.00 90.00           C  
ATOM   2221  O   ILE A 282      -0.767  -3.000  -1.244  1.00 90.00           O  
ATOM   2222  CG1 ILE A 282      -2.771  -2.027   2.658  1.00 90.00           C  
ATOM   2223  CG2 ILE A 282      -3.377  -3.912   1.090  1.00 90.00           C  
ATOM   2224  CD1 ILE A 282      -4.164  -1.428   2.799  1.00 90.00           C  
ATOM   2225  N   ILE A 283      -0.418  -4.988  -0.225  1.00 91.25           N  
ATOM   2226  CA  ILE A 283      -0.237  -5.695  -1.487  1.00 91.25           C  
ATOM   2227  C   ILE A 283      -1.230  -6.852  -1.577  1.00 91.25           C  
ATOM   2228  CB  ILE A 283       1.209  -6.219  -1.640  1.00 91.25           C  
ATOM   2229  O   ILE A 283      -1.546  -7.488  -0.568  1.00 91.25           O  
ATOM   2230  CG1 ILE A 283       1.542  -7.203  -0.514  1.00 91.25           C  
ATOM   2231  CG2 ILE A 283       2.205  -5.055  -1.661  1.00 91.25           C  
ATOM   2232  CD1 ILE A 283       2.881  -7.910  -0.684  1.00 91.25           C  
ATOM   2233  N   ILE A 284      -1.708  -7.023  -2.705  1.00 91.31           N  
ATOM   2234  CA  ILE A 284      -2.535  -8.195  -2.990  1.00 91.31           C  
ATOM   2235  C   ILE A 284      -1.687  -9.281  -3.645  1.00 91.31           C  
ATOM   2236  CB  ILE A 284      -3.732  -7.828  -3.898  1.00 91.31           C  
ATOM   2237  O   ILE A 284      -1.187  -9.102  -4.758  1.00 91.31           O  
ATOM   2238  CG1 ILE A 284      -4.602  -6.758  -3.232  1.00 91.31           C  
ATOM   2239  CG2 ILE A 284      -4.559  -9.078  -4.230  1.00 91.31           C  
ATOM   2240  CD1 ILE A 284      -5.711  -6.215  -4.125  1.00 91.31           C  
ATOM   2241  N   SER A 285      -1.501 -10.367  -2.887  1.00 91.56           N  
ATOM   2242  CA  SER A 285      -0.628 -11.422  -3.395  1.00 91.56           C  
ATOM   2243  C   SER A 285      -1.000 -12.773  -2.807  1.00 91.56           C  
ATOM   2244  CB  SER A 285       0.834 -11.102  -3.078  1.00 91.56           C  
ATOM   2245  O   SER A 285      -1.311 -12.883  -1.619  1.00 91.56           O  
ATOM   2246  OG  SER A 285       1.686 -12.133  -3.551  1.00 91.56           O  
ATOM   2247  N   ASP A 286      -0.947 -13.789  -3.658  1.00 90.56           N  
ATOM   2248  CA  ASP A 286      -1.199 -15.156  -3.215  1.00 90.56           C  
ATOM   2249  C   ASP A 286       0.109 -15.891  -2.922  1.00 90.56           C  
ATOM   2250  CB  ASP A 286      -2.004 -15.922  -4.270  1.00 90.56           C  
ATOM   2251  O   ASP A 286       0.104 -17.094  -2.641  1.00 90.56           O  
ATOM   2252  CG  ASP A 286      -3.420 -15.398  -4.430  1.00 90.56           C  
ATOM   2253  OD1 ASP A 286      -4.059 -15.047  -3.412  1.00 90.56           O  
ATOM   2254  OD2 ASP A 286      -3.902 -15.336  -5.578  1.00 90.56           O  
ATOM   2255  N   THR A 287       1.112 -15.195  -2.982  1.00 90.06           N  
ATOM   2256  CA  THR A 287       2.445 -15.742  -2.740  1.00 90.06           C  
ATOM   2257  C   THR A 287       2.660 -16.000  -1.254  1.00 90.06           C  
ATOM   2258  CB  THR A 287       3.537 -14.781  -3.258  1.00 90.06           C  
ATOM   2259  O   THR A 287       2.160 -15.258  -0.407  1.00 90.06           O  
ATOM   2260  CG2 THR A 287       4.926 -15.398  -3.109  1.00 90.06           C  
ATOM   2261  OG1 THR A 287       3.299 -14.500  -4.641  1.00 90.06           O  
ATOM   2262  N   SER A 288       3.473 -16.984  -0.897  1.00 88.44           N  
ATOM   2263  CA  SER A 288       3.697 -17.359   0.496  1.00 88.44           C  
ATOM   2264  C   SER A 288       4.809 -16.516   1.118  1.00 88.44           C  
ATOM   2265  CB  SER A 288       4.039 -18.844   0.607  1.00 88.44           C  
ATOM   2266  O   SER A 288       5.707 -16.047   0.415  1.00 88.44           O  
ATOM   2267  OG  SER A 288       5.215 -19.141  -0.125  1.00 88.44           O  
ATOM   2268  N   VAL A 289       4.668 -16.312   2.471  1.00 91.12           N  
ATOM   2269  CA  VAL A 289       5.656 -15.562   3.238  1.00 91.12           C  
ATOM   2270  C   VAL A 289       6.836 -16.469   3.588  1.00 91.12           C  
ATOM   2271  CB  VAL A 289       5.039 -14.969   4.523  1.00 91.12           C  
ATOM   2272  O   VAL A 289       6.652 -17.562   4.105  1.00 91.12           O  
ATOM   2273  CG1 VAL A 289       6.090 -14.195   5.320  1.00 91.12           C  
ATOM   2274  CG2 VAL A 289       3.855 -14.062   4.180  1.00 91.12           C  
ATOM   2275  N   HIS A 290       8.070 -16.062   3.266  1.00 92.19           N  
ATOM   2276  CA  HIS A 290       9.289 -16.828   3.543  1.00 92.19           C  
ATOM   2277  C   HIS A 290      10.227 -16.031   4.457  1.00 92.19           C  
ATOM   2278  CB  HIS A 290      10.008 -17.188   2.242  1.00 92.19           C  
ATOM   2279  O   HIS A 290      10.070 -14.828   4.621  1.00 92.19           O  
ATOM   2280  CG  HIS A 290       9.250 -18.141   1.385  1.00 92.19           C  
ATOM   2281  CD2 HIS A 290       8.281 -17.938   0.457  1.00 92.19           C  
ATOM   2282  ND1 HIS A 290       9.453 -19.500   1.436  1.00 92.19           N  
ATOM   2283  CE1 HIS A 290       8.648 -20.094   0.573  1.00 92.19           C  
ATOM   2284  NE2 HIS A 290       7.926 -19.172  -0.034  1.00 92.19           N  
ATOM   2285  N   ASP A 291      11.102 -16.797   5.164  1.00 91.00           N  
ATOM   2286  CA  ASP A 291      12.102 -16.188   6.047  1.00 91.00           C  
ATOM   2287  C   ASP A 291      13.242 -15.562   5.246  1.00 91.00           C  
ATOM   2288  CB  ASP A 291      12.648 -17.234   7.023  1.00 91.00           C  
ATOM   2289  O   ASP A 291      14.219 -16.234   4.918  1.00 91.00           O  
ATOM   2290  CG  ASP A 291      13.531 -16.625   8.102  1.00 91.00           C  
ATOM   2291  OD1 ASP A 291      13.523 -15.383   8.266  1.00 91.00           O  
ATOM   2292  OD2 ASP A 291      14.242 -17.391   8.789  1.00 91.00           O  
ATOM   2293  N   CYS A 292      13.047 -14.461   4.629  1.00 93.00           N  
ATOM   2294  CA  CYS A 292      14.008 -13.695   3.842  1.00 93.00           C  
ATOM   2295  C   CYS A 292      13.844 -12.195   4.082  1.00 93.00           C  
ATOM   2296  CB  CYS A 292      13.844 -14.000   2.352  1.00 93.00           C  
ATOM   2297  O   CYS A 292      12.805 -11.750   4.559  1.00 93.00           O  
ATOM   2298  SG  CYS A 292      12.219 -13.562   1.692  1.00 93.00           S  
ATOM   2299  N   ASN A 293      14.930 -11.477   3.881  1.00 92.94           N  
ATOM   2300  CA  ASN A 293      14.961 -10.031   4.074  1.00 92.94           C  
ATOM   2301  C   ASN A 293      15.219  -9.289   2.764  1.00 92.94           C  
ATOM   2302  CB  ASN A 293      16.016  -9.648   5.113  1.00 92.94           C  
ATOM   2303  O   ASN A 293      16.078  -9.695   1.979  1.00 92.94           O  
ATOM   2304  CG  ASN A 293      15.836  -8.234   5.641  1.00 92.94           C  
ATOM   2305  ND2 ASN A 293      16.922  -7.629   6.102  1.00 92.94           N  
ATOM   2306  OD1 ASN A 293      14.727  -7.695   5.637  1.00 92.94           O  
ATOM   2307  N   THR A 294      14.430  -8.172   2.598  1.00 92.56           N  
ATOM   2308  CA  THR A 294      14.602  -7.414   1.362  1.00 92.56           C  
ATOM   2309  C   THR A 294      14.352  -5.926   1.602  1.00 92.56           C  
ATOM   2310  CB  THR A 294      13.656  -7.926   0.261  1.00 92.56           C  
ATOM   2311  O   THR A 294      13.719  -5.547   2.592  1.00 92.56           O  
ATOM   2312  CG2 THR A 294      12.195  -7.656   0.621  1.00 92.56           C  
ATOM   2313  OG1 THR A 294      13.961  -7.262  -0.971  1.00 92.56           O  
ATOM   2314  N   ASN A 295      14.867  -5.129   0.703  1.00 91.00           N  
ATOM   2315  CA  ASN A 295      14.641  -3.689   0.754  1.00 91.00           C  
ATOM   2316  C   ASN A 295      13.570  -3.254  -0.248  1.00 91.00           C  
ATOM   2317  CB  ASN A 295      15.945  -2.932   0.504  1.00 91.00           C  
ATOM   2318  O   ASN A 295      13.141  -2.100  -0.239  1.00 91.00           O  
ATOM   2319  CG  ASN A 295      16.953  -3.113   1.625  1.00 91.00           C  
ATOM   2320  ND2 ASN A 295      18.234  -3.162   1.272  1.00 91.00           N  
ATOM   2321  OD1 ASN A 295      16.578  -3.211   2.797  1.00 91.00           O  
ATOM   2322  N   CYS A 296      13.203  -4.207  -1.102  1.00 91.88           N  
ATOM   2323  CA  CYS A 296      12.195  -3.959  -2.129  1.00 91.88           C  
ATOM   2324  C   CYS A 296      11.273  -5.160  -2.293  1.00 91.88           C  
ATOM   2325  CB  CYS A 296      12.867  -3.633  -3.465  1.00 91.88           C  
ATOM   2326  O   CYS A 296      11.727  -6.254  -2.637  1.00 91.88           O  
ATOM   2327  SG  CYS A 296      11.703  -3.348  -4.812  1.00 91.88           S  
ATOM   2328  N   GLN A 297       9.977  -4.836  -2.156  1.00 93.44           N  
ATOM   2329  CA  GLN A 297       8.984  -5.902  -2.227  1.00 93.44           C  
ATOM   2330  C   GLN A 297       7.891  -5.566  -3.236  1.00 93.44           C  
ATOM   2331  CB  GLN A 297       8.367  -6.152  -0.849  1.00 93.44           C  
ATOM   2332  O   GLN A 297       7.375  -4.445  -3.254  1.00 93.44           O  
ATOM   2333  CG  GLN A 297       7.379  -7.309  -0.819  1.00 93.44           C  
ATOM   2334  CD  GLN A 297       8.047  -8.656  -1.043  1.00 93.44           C  
ATOM   2335  NE2 GLN A 297       7.477  -9.461  -1.934  1.00 93.44           N  
ATOM   2336  OE1 GLN A 297       9.070  -8.969  -0.420  1.00 93.44           O  
ATOM   2337  N   THR A 298       7.555  -6.633  -4.066  1.00 93.12           N  
ATOM   2338  CA  THR A 298       6.430  -6.543  -4.992  1.00 93.12           C  
ATOM   2339  C   THR A 298       5.441  -7.684  -4.754  1.00 93.12           C  
ATOM   2340  CB  THR A 298       6.906  -6.570  -6.453  1.00 93.12           C  
ATOM   2341  O   THR A 298       5.754  -8.641  -4.043  1.00 93.12           O  
ATOM   2342  CG2 THR A 298       8.078  -5.621  -6.668  1.00 93.12           C  
ATOM   2343  OG1 THR A 298       7.316  -7.898  -6.793  1.00 93.12           O  
ATOM   2344  N   PRO A 299       4.207  -7.473  -5.320  1.00 91.56           N  
ATOM   2345  CA  PRO A 299       3.240  -8.562  -5.172  1.00 91.56           C  
ATOM   2346  C   PRO A 299       3.742  -9.883  -5.762  1.00 91.56           C  
ATOM   2347  CB  PRO A 299       2.016  -8.055  -5.938  1.00 91.56           C  
ATOM   2348  O   PRO A 299       3.299 -10.953  -5.348  1.00 91.56           O  
ATOM   2349  CG  PRO A 299       2.096  -6.566  -5.844  1.00 91.56           C  
ATOM   2350  CD  PRO A 299       3.539  -6.160  -5.934  1.00 91.56           C  
ATOM   2351  N   LYS A 300       4.641  -9.797  -6.672  1.00 92.12           N  
ATOM   2352  CA  LYS A 300       5.156 -10.977  -7.363  1.00 92.12           C  
ATOM   2353  C   LYS A 300       6.387 -11.539  -6.656  1.00 92.12           C  
ATOM   2354  CB  LYS A 300       5.492 -10.648  -8.820  1.00 92.12           C  
ATOM   2355  O   LYS A 300       6.770 -12.688  -6.879  1.00 92.12           O  
ATOM   2356  CG  LYS A 300       4.289 -10.242  -9.656  1.00 92.12           C  
ATOM   2357  CD  LYS A 300       3.373 -11.438  -9.930  1.00 92.12           C  
ATOM   2358  CE  LYS A 300       2.234 -11.062 -10.867  1.00 92.12           C  
ATOM   2359  NZ  LYS A 300       1.264 -12.188 -11.031  1.00 92.12           N  
ATOM   2360  N   GLY A 301       7.008 -10.773  -5.762  1.00 92.50           N  
ATOM   2361  CA  GLY A 301       8.180 -11.227  -5.031  1.00 92.50           C  
ATOM   2362  C   GLY A 301       9.211 -10.125  -4.832  1.00 92.50           C  
ATOM   2363  O   GLY A 301       9.094  -9.047  -5.406  1.00 92.50           O  
ATOM   2364  N   ALA A 302      10.250 -10.445  -3.992  1.00 92.88           N  
ATOM   2365  CA  ALA A 302      11.273  -9.461  -3.648  1.00 92.88           C  
ATOM   2366  C   ALA A 302      12.266  -9.273  -4.797  1.00 92.88           C  
ATOM   2367  CB  ALA A 302      12.016  -9.891  -2.381  1.00 92.88           C  
ATOM   2368  O   ALA A 302      12.578 -10.227  -5.516  1.00 92.88           O  
ATOM   2369  N   ILE A 303      12.672  -8.016  -4.961  1.00 92.38           N  
ATOM   2370  CA  ILE A 303      13.633  -7.648  -5.996  1.00 92.38           C  
ATOM   2371  C   ILE A 303      14.961  -7.254  -5.348  1.00 92.38           C  
ATOM   2372  CB  ILE A 303      13.102  -6.492  -6.875  1.00 92.38           C  
ATOM   2373  O   ILE A 303      14.992  -6.418  -4.445  1.00 92.38           O  
ATOM   2374  CG1 ILE A 303      11.781  -6.891  -7.539  1.00 92.38           C  
ATOM   2375  CG2 ILE A 303      14.148  -6.094  -7.926  1.00 92.38           C  
ATOM   2376  CD1 ILE A 303      11.070  -5.742  -8.242  1.00 92.38           C  
ATOM   2377  N   ASN A 304      16.000  -7.895  -5.719  1.00 89.31           N  
ATOM   2378  CA  ASN A 304      17.359  -7.535  -5.316  1.00 89.31           C  
ATOM   2379  C   ASN A 304      18.219  -7.156  -6.520  1.00 89.31           C  
ATOM   2380  CB  ASN A 304      18.016  -8.680  -4.539  1.00 89.31           C  
ATOM   2381  O   ASN A 304      18.734  -8.031  -7.215  1.00 89.31           O  
ATOM   2382  CG  ASN A 304      19.281  -8.266  -3.838  1.00 89.31           C  
ATOM   2383  ND2 ASN A 304      19.922  -9.203  -3.143  1.00 89.31           N  
ATOM   2384  OD1 ASN A 304      19.703  -7.105  -3.920  1.00 89.31           O  
ATOM   2385  N   THR A 305      18.234  -5.797  -6.754  1.00 87.00           N  
ATOM   2386  CA  THR A 305      18.938  -5.383  -7.957  1.00 87.00           C  
ATOM   2387  C   THR A 305      19.562  -4.004  -7.762  1.00 87.00           C  
ATOM   2388  CB  THR A 305      18.016  -5.359  -9.180  1.00 87.00           C  
ATOM   2389  O   THR A 305      19.109  -3.215  -6.938  1.00 87.00           O  
ATOM   2390  CG2 THR A 305      16.859  -4.387  -8.977  1.00 87.00           C  
ATOM   2391  OG1 THR A 305      18.766  -4.957 -10.336  1.00 87.00           O  
ATOM   2392  N   SER A 306      20.672  -3.789  -8.484  1.00 85.06           N  
ATOM   2393  CA  SER A 306      21.312  -2.475  -8.484  1.00 85.06           C  
ATOM   2394  C   SER A 306      20.859  -1.643  -9.680  1.00 85.06           C  
ATOM   2395  CB  SER A 306      22.828  -2.615  -8.500  1.00 85.06           C  
ATOM   2396  O   SER A 306      21.328  -0.526  -9.883  1.00 85.06           O  
ATOM   2397  OG  SER A 306      23.266  -3.326  -9.648  1.00 85.06           O  
ATOM   2398  N   LEU A 307      19.953  -2.225 -10.453  1.00 89.25           N  
ATOM   2399  CA  LEU A 307      19.453  -1.536 -11.641  1.00 89.25           C  
ATOM   2400  C   LEU A 307      18.438  -0.453 -11.258  1.00 89.25           C  
ATOM   2401  CB  LEU A 307      18.797  -2.533 -12.602  1.00 89.25           C  
ATOM   2402  O   LEU A 307      17.734  -0.579 -10.250  1.00 89.25           O  
ATOM   2403  CG  LEU A 307      19.719  -3.592 -13.211  1.00 89.25           C  
ATOM   2404  CD1 LEU A 307      18.906  -4.609 -14.000  1.00 89.25           C  
ATOM   2405  CD2 LEU A 307      20.781  -2.939 -14.086  1.00 89.25           C  
ATOM   2406  N   PRO A 308      18.359   0.510 -12.047  1.00 84.38           N  
ATOM   2407  CA  PRO A 308      17.562   1.697 -11.727  1.00 84.38           C  
ATOM   2408  C   PRO A 308      16.078   1.517 -12.039  1.00 84.38           C  
ATOM   2409  CB  PRO A 308      18.188   2.785 -12.609  1.00 84.38           C  
ATOM   2410  O   PRO A 308      15.242   2.207 -11.453  1.00 84.38           O  
ATOM   2411  CG  PRO A 308      18.797   2.047 -13.750  1.00 84.38           C  
ATOM   2412  CD  PRO A 308      19.266   0.712 -13.258  1.00 84.38           C  
ATOM   2413  N   PHE A 309      15.766   0.512 -13.000  1.00 90.69           N  
ATOM   2414  CA  PHE A 309      14.375   0.312 -13.391  1.00 90.69           C  
ATOM   2415  C   PHE A 309      13.977  -1.151 -13.234  1.00 90.69           C  
ATOM   2416  CB  PHE A 309      14.148   0.768 -14.836  1.00 90.69           C  
ATOM   2417  O   PHE A 309      14.828  -2.039 -13.250  1.00 90.69           O  
ATOM   2418  CG  PHE A 309      14.578   2.188 -15.094  1.00 90.69           C  
ATOM   2419  CD1 PHE A 309      13.844   3.252 -14.578  1.00 90.69           C  
ATOM   2420  CD2 PHE A 309      15.703   2.457 -15.859  1.00 90.69           C  
ATOM   2421  CE1 PHE A 309      14.234   4.566 -14.820  1.00 90.69           C  
ATOM   2422  CE2 PHE A 309      16.109   3.770 -16.094  1.00 90.69           C  
ATOM   2423  CZ  PHE A 309      15.367   4.824 -15.586  1.00 90.69           C  
ATOM   2424  N   GLN A 310      12.633  -1.372 -13.062  1.00 92.75           N  
ATOM   2425  CA  GLN A 310      12.062  -2.715 -13.031  1.00 92.75           C  
ATOM   2426  C   GLN A 310      10.742  -2.770 -13.789  1.00 92.75           C  
ATOM   2427  CB  GLN A 310      11.852  -3.174 -11.586  1.00 92.75           C  
ATOM   2428  O   GLN A 310      10.070  -1.748 -13.969  1.00 92.75           O  
ATOM   2429  CG  GLN A 310      10.789  -2.379 -10.836  1.00 92.75           C  
ATOM   2430  CD  GLN A 310       9.406  -2.996 -10.945  1.00 92.75           C  
ATOM   2431  NE2 GLN A 310       8.383  -2.230 -10.578  1.00 92.75           N  
ATOM   2432  OE1 GLN A 310       9.258  -4.152 -11.352  1.00 92.75           O  
ATOM   2433  N   ASN A 311      10.484  -3.986 -14.359  1.00 91.56           N  
ATOM   2434  CA  ASN A 311       9.227  -4.203 -15.070  1.00 91.56           C  
ATOM   2435  C   ASN A 311       8.453  -5.387 -14.484  1.00 91.56           C  
ATOM   2436  CB  ASN A 311       9.484  -4.418 -16.562  1.00 91.56           C  
ATOM   2437  O   ASN A 311       8.117  -6.328 -15.211  1.00 91.56           O  
ATOM   2438  CG  ASN A 311       8.203  -4.531 -17.359  1.00 91.56           C  
ATOM   2439  ND2 ASN A 311       8.312  -4.980 -18.609  1.00 91.56           N  
ATOM   2440  OD1 ASN A 311       7.113  -4.219 -16.859  1.00 91.56           O  
ATOM   2441  N   ILE A 312       8.531  -5.621 -13.305  1.00 89.12           N  
ATOM   2442  CA  ILE A 312       7.914  -6.738 -12.594  1.00 89.12           C  
ATOM   2443  C   ILE A 312       6.492  -6.363 -12.188  1.00 89.12           C  
ATOM   2444  CB  ILE A 312       8.734  -7.141 -11.352  1.00 89.12           C  
ATOM   2445  O   ILE A 312       5.535  -7.059 -12.547  1.00 89.12           O  
ATOM   2446  CG1 ILE A 312      10.133  -7.629 -11.766  1.00 89.12           C  
ATOM   2447  CG2 ILE A 312       8.000  -8.211 -10.539  1.00 89.12           C  
ATOM   2448  CD1 ILE A 312      11.070  -7.875 -10.602  1.00 89.12           C  
ATOM   2449  N   HIS A 313       6.316  -5.336 -11.305  1.00 89.19           N  
ATOM   2450  CA  HIS A 313       4.992  -4.879 -10.891  1.00 89.19           C  
ATOM   2451  C   HIS A 313       5.008  -3.391 -10.555  1.00 89.19           C  
ATOM   2452  CB  HIS A 313       4.500  -5.684  -9.688  1.00 89.19           C  
ATOM   2453  O   HIS A 313       5.969  -2.891  -9.969  1.00 89.19           O  
ATOM   2454  CG  HIS A 313       3.027  -5.570  -9.453  1.00 89.19           C  
ATOM   2455  CD2 HIS A 313       2.014  -6.422  -9.742  1.00 89.19           C  
ATOM   2456  ND1 HIS A 313       2.449  -4.473  -8.859  1.00 89.19           N  
ATOM   2457  CE1 HIS A 313       1.142  -4.652  -8.789  1.00 89.19           C  
ATOM   2458  NE2 HIS A 313       0.851  -5.828  -9.320  1.00 89.19           N  
ATOM   2459  N   PRO A 314       3.963  -2.693 -10.930  1.00 85.50           N  
ATOM   2460  CA  PRO A 314       3.900  -1.248 -10.695  1.00 85.50           C  
ATOM   2461  C   PRO A 314       3.760  -0.894  -9.219  1.00 85.50           C  
ATOM   2462  CB  PRO A 314       2.660  -0.817 -11.484  1.00 85.50           C  
ATOM   2463  O   PRO A 314       4.133   0.207  -8.805  1.00 85.50           O  
ATOM   2464  CG  PRO A 314       1.874  -2.074 -11.680  1.00 85.50           C  
ATOM   2465  CD  PRO A 314       2.828  -3.234 -11.695  1.00 85.50           C  
ATOM   2466  N   VAL A 315       3.174  -1.827  -8.430  1.00 86.19           N  
ATOM   2467  CA  VAL A 315       3.023  -1.589  -7.000  1.00 86.19           C  
ATOM   2468  C   VAL A 315       4.223  -2.168  -6.254  1.00 86.19           C  
ATOM   2469  CB  VAL A 315       1.711  -2.197  -6.461  1.00 86.19           C  
ATOM   2470  O   VAL A 315       4.457  -3.377  -6.281  1.00 86.19           O  
ATOM   2471  CG1 VAL A 315       1.587  -1.960  -4.957  1.00 86.19           C  
ATOM   2472  CG2 VAL A 315       0.507  -1.613  -7.195  1.00 86.19           C  
ATOM   2473  N   THR A 316       5.004  -1.262  -5.625  1.00 88.31           N  
ATOM   2474  CA  THR A 316       6.203  -1.691  -4.914  1.00 88.31           C  
ATOM   2475  C   THR A 316       6.246  -1.085  -3.514  1.00 88.31           C  
ATOM   2476  CB  THR A 316       7.477  -1.305  -5.684  1.00 88.31           C  
ATOM   2477  O   THR A 316       5.699  -0.006  -3.279  1.00 88.31           O  
ATOM   2478  CG2 THR A 316       7.480  -1.915  -7.082  1.00 88.31           C  
ATOM   2479  OG1 THR A 316       7.547   0.122  -5.797  1.00 88.31           O  
ATOM   2480  N   ILE A 317       6.820  -1.780  -2.537  1.00 87.88           N  
ATOM   2481  CA  ILE A 317       6.980  -1.303  -1.168  1.00 87.88           C  
ATOM   2482  C   ILE A 317       8.453  -1.356  -0.773  1.00 87.88           C  
ATOM   2483  CB  ILE A 317       6.129  -2.129  -0.178  1.00 87.88           C  
ATOM   2484  O   ILE A 317       9.117  -2.377  -0.968  1.00 87.88           O  
ATOM   2485  CG1 ILE A 317       4.652  -2.100  -0.589  1.00 87.88           C  
ATOM   2486  CG2 ILE A 317       6.312  -1.610   1.252  1.00 87.88           C  
ATOM   2487  CD1 ILE A 317       3.770  -3.049   0.208  1.00 87.88           C  
ATOM   2488  N   GLY A 318       8.992  -0.250  -0.240  1.00 86.94           N  
ATOM   2489  CA  GLY A 318      10.391  -0.182   0.137  1.00 86.94           C  
ATOM   2490  C   GLY A 318      11.250   0.529  -0.891  1.00 86.94           C  
ATOM   2491  O   GLY A 318      10.750   1.344  -1.670  1.00 86.94           O  
ATOM   2492  N   GLU A 319      12.531   0.286  -0.913  1.00 87.88           N  
ATOM   2493  CA  GLU A 319      13.477   0.890  -1.841  1.00 87.88           C  
ATOM   2494  C   GLU A 319      13.586   0.081  -3.131  1.00 87.88           C  
ATOM   2495  CB  GLU A 319      14.859   1.020  -1.188  1.00 87.88           C  
ATOM   2496  O   GLU A 319      14.500  -0.724  -3.293  1.00 87.88           O  
ATOM   2497  CG  GLU A 319      14.883   1.946   0.018  1.00 87.88           C  
ATOM   2498  CD  GLU A 319      16.266   2.074   0.646  1.00 87.88           C  
ATOM   2499  OE1 GLU A 319      16.422   2.877   1.594  1.00 87.88           O  
ATOM   2500  OE2 GLU A 319      17.188   1.368   0.188  1.00 87.88           O  
ATOM   2501  N   CYS A 320      12.562   0.217  -4.043  1.00 89.56           N  
ATOM   2502  CA  CYS A 320      12.508  -0.560  -5.277  1.00 89.56           C  
ATOM   2503  C   CYS A 320      12.867   0.302  -6.480  1.00 89.56           C  
ATOM   2504  CB  CYS A 320      11.117  -1.160  -5.465  1.00 89.56           C  
ATOM   2505  O   CYS A 320      12.594   1.505  -6.492  1.00 89.56           O  
ATOM   2506  SG  CYS A 320      10.586  -2.215  -4.098  1.00 89.56           S  
ATOM   2507  N   PRO A 321      13.625  -0.381  -7.492  1.00 88.44           N  
ATOM   2508  CA  PRO A 321      13.805   0.319  -8.766  1.00 88.44           C  
ATOM   2509  C   PRO A 321      12.477   0.767  -9.383  1.00 88.44           C  
ATOM   2510  CB  PRO A 321      14.492  -0.724  -9.648  1.00 88.44           C  
ATOM   2511  O   PRO A 321      11.438   0.145  -9.148  1.00 88.44           O  
ATOM   2512  CG  PRO A 321      15.062  -1.717  -8.688  1.00 88.44           C  
ATOM   2513  CD  PRO A 321      14.211  -1.736  -7.453  1.00 88.44           C  
ATOM   2514  N   LYS A 322      12.500   1.784 -10.117  1.00 86.19           N  
ATOM   2515  CA  LYS A 322      11.273   2.377 -10.641  1.00 86.19           C  
ATOM   2516  C   LYS A 322      10.664   1.509 -11.742  1.00 86.19           C  
ATOM   2517  CB  LYS A 322      11.539   3.787 -11.164  1.00 86.19           C  
ATOM   2518  O   LYS A 322      11.391   0.993 -12.594  1.00 86.19           O  
ATOM   2519  CG  LYS A 322      11.914   4.793 -10.086  1.00 86.19           C  
ATOM   2520  CD  LYS A 322      10.773   5.008  -9.102  1.00 86.19           C  
ATOM   2521  CE  LYS A 322      11.148   6.012  -8.023  1.00 86.19           C  
ATOM   2522  NZ  LYS A 322      10.070   6.145  -6.992  1.00 86.19           N  
ATOM   2523  N   TYR A 323       9.398   1.467 -11.648  1.00 88.44           N  
ATOM   2524  CA  TYR A 323       8.672   0.654 -12.617  1.00 88.44           C  
ATOM   2525  C   TYR A 323       8.602   1.353 -13.969  1.00 88.44           C  
ATOM   2526  CB  TYR A 323       7.258   0.348 -12.117  1.00 88.44           C  
ATOM   2527  O   TYR A 323       8.281   2.541 -14.047  1.00 88.44           O  
ATOM   2528  CG  TYR A 323       6.430  -0.461 -13.086  1.00 88.44           C  
ATOM   2529  CD1 TYR A 323       5.559   0.162 -13.969  1.00 88.44           C  
ATOM   2530  CD2 TYR A 323       6.520  -1.849 -13.109  1.00 88.44           C  
ATOM   2531  CE1 TYR A 323       4.789  -0.580 -14.867  1.00 88.44           C  
ATOM   2532  CE2 TYR A 323       5.758  -2.600 -14.000  1.00 88.44           C  
ATOM   2533  OH  TYR A 323       4.141  -2.697 -15.750  1.00 88.44           O  
ATOM   2534  CZ  TYR A 323       4.898  -1.958 -14.875  1.00 88.44           C  
ATOM   2535  N   VAL A 324       8.906   0.684 -15.039  1.00 89.00           N  
ATOM   2536  CA  VAL A 324       8.812   1.148 -16.422  1.00 89.00           C  
ATOM   2537  C   VAL A 324       8.094   0.101 -17.266  1.00 89.00           C  
ATOM   2538  CB  VAL A 324      10.203   1.454 -17.016  1.00 89.00           C  
ATOM   2539  O   VAL A 324       8.469  -1.074 -17.266  1.00 89.00           O  
ATOM   2540  CG1 VAL A 324      10.086   1.874 -18.484  1.00 89.00           C  
ATOM   2541  CG2 VAL A 324      10.906   2.539 -16.203  1.00 89.00           C  
ATOM   2542  N   LYS A 325       7.039   0.578 -17.859  1.00 87.69           N  
ATOM   2543  CA  LYS A 325       6.250  -0.321 -18.703  1.00 87.69           C  
ATOM   2544  C   LYS A 325       6.934  -0.560 -20.047  1.00 87.69           C  
ATOM   2545  CB  LYS A 325       4.844   0.244 -18.922  1.00 87.69           C  
ATOM   2546  O   LYS A 325       6.500  -0.027 -21.078  1.00 87.69           O  
ATOM   2547  CG  LYS A 325       3.863  -0.753 -19.516  1.00 87.69           C  
ATOM   2548  CD  LYS A 325       2.459  -0.168 -19.609  1.00 87.69           C  
ATOM   2549  CE  LYS A 325       1.466  -1.182 -20.156  1.00 87.69           C  
ATOM   2550  NZ  LYS A 325       0.091  -0.606 -20.266  1.00 87.69           N  
ATOM   2551  N   SER A 326       8.109  -1.172 -20.047  1.00 86.56           N  
ATOM   2552  CA  SER A 326       8.914  -1.505 -21.219  1.00 86.56           C  
ATOM   2553  C   SER A 326       9.500  -2.908 -21.109  1.00 86.56           C  
ATOM   2554  CB  SER A 326      10.039  -0.486 -21.406  1.00 86.56           C  
ATOM   2555  O   SER A 326       9.703  -3.414 -20.000  1.00 86.56           O  
ATOM   2556  OG  SER A 326       9.859   0.249 -22.609  1.00 86.56           O  
ATOM   2557  N   THR A 327       9.625  -3.512 -22.297  1.00 84.06           N  
ATOM   2558  CA  THR A 327      10.133  -4.875 -22.328  1.00 84.06           C  
ATOM   2559  C   THR A 327      11.664  -4.879 -22.281  1.00 84.06           C  
ATOM   2560  CB  THR A 327       9.648  -5.629 -23.578  1.00 84.06           C  
ATOM   2561  O   THR A 327      12.273  -5.816 -21.766  1.00 84.06           O  
ATOM   2562  CG2 THR A 327       8.141  -5.852 -23.531  1.00 84.06           C  
ATOM   2563  OG1 THR A 327       9.969  -4.859 -24.750  1.00 84.06           O  
ATOM   2564  N   LYS A 328      12.211  -3.791 -22.750  1.00 85.00           N  
ATOM   2565  CA  LYS A 328      13.664  -3.646 -22.766  1.00 85.00           C  
ATOM   2566  C   LYS A 328      14.070  -2.178 -22.719  1.00 85.00           C  
ATOM   2567  CB  LYS A 328      14.266  -4.328 -23.984  1.00 85.00           C  
ATOM   2568  O   LYS A 328      13.438  -1.336 -23.359  1.00 85.00           O  
ATOM   2569  CG  LYS A 328      14.070  -5.840 -24.016  1.00 85.00           C  
ATOM   2570  CD  LYS A 328      14.719  -6.465 -25.250  1.00 85.00           C  
ATOM   2571  CE  LYS A 328      14.484  -7.965 -25.297  1.00 85.00           C  
ATOM   2572  NZ  LYS A 328      15.133  -8.586 -26.500  1.00 85.00           N  
ATOM   2573  N   LEU A 329      15.008  -1.890 -21.891  1.00 87.81           N  
ATOM   2574  CA  LEU A 329      15.648  -0.579 -21.828  1.00 87.81           C  
ATOM   2575  C   LEU A 329      17.172  -0.714 -21.844  1.00 87.81           C  
ATOM   2576  CB  LEU A 329      15.203   0.170 -20.578  1.00 87.81           C  
ATOM   2577  O   LEU A 329      17.797  -0.862 -20.797  1.00 87.81           O  
ATOM   2578  CG  LEU A 329      15.383   1.689 -20.594  1.00 87.81           C  
ATOM   2579  CD1 LEU A 329      14.438   2.320 -21.609  1.00 87.81           C  
ATOM   2580  CD2 LEU A 329      15.141   2.271 -19.203  1.00 87.81           C  
ATOM   2581  N   ARG A 330      17.734  -0.643 -23.109  1.00 89.00           N  
ATOM   2582  CA  ARG A 330      19.156  -0.936 -23.297  1.00 89.00           C  
ATOM   2583  C   ARG A 330      19.969   0.349 -23.391  1.00 89.00           C  
ATOM   2584  CB  ARG A 330      19.375  -1.796 -24.547  1.00 89.00           C  
ATOM   2585  O   ARG A 330      19.594   1.275 -24.109  1.00 89.00           O  
ATOM   2586  CG  ARG A 330      18.906  -3.232 -24.391  1.00 89.00           C  
ATOM   2587  CD  ARG A 330      19.406  -4.117 -25.516  1.00 89.00           C  
ATOM   2588  NE  ARG A 330      19.125  -5.527 -25.266  1.00 89.00           N  
ATOM   2589  NH1 ARG A 330      20.812  -6.328 -26.625  1.00 89.00           N  
ATOM   2590  NH2 ARG A 330      19.438  -7.789 -25.516  1.00 89.00           N  
ATOM   2591  CZ  ARG A 330      19.797  -6.543 -25.797  1.00 89.00           C  
ATOM   2592  N   MET A 331      21.000   0.293 -22.703  1.00 84.19           N  
ATOM   2593  CA  MET A 331      21.953   1.407 -22.766  1.00 84.19           C  
ATOM   2594  C   MET A 331      23.266   0.978 -23.406  1.00 84.19           C  
ATOM   2595  CB  MET A 331      22.203   1.962 -21.359  1.00 84.19           C  
ATOM   2596  O   MET A 331      23.812  -0.070 -23.062  1.00 84.19           O  
ATOM   2597  CG  MET A 331      23.109   3.191 -21.344  1.00 84.19           C  
ATOM   2598  SD  MET A 331      23.500   3.752 -19.641  1.00 84.19           S  
ATOM   2599  CE  MET A 331      21.953   4.605 -19.219  1.00 84.19           C  
ATOM   2600  N   ALA A 332      23.609   1.804 -24.359  1.00 78.69           N  
ATOM   2601  CA  ALA A 332      24.844   1.504 -25.047  1.00 78.69           C  
ATOM   2602  C   ALA A 332      26.062   1.764 -24.156  1.00 78.69           C  
ATOM   2603  CB  ALA A 332      24.953   2.330 -26.328  1.00 78.69           C  
ATOM   2604  O   ALA A 332      26.172   2.830 -23.547  1.00 78.69           O  
ATOM   2605  N   THR A 333      26.875   0.788 -23.969  1.00 70.88           N  
ATOM   2606  CA  THR A 333      28.125   0.935 -23.219  1.00 70.88           C  
ATOM   2607  C   THR A 333      29.328   0.807 -24.141  1.00 70.88           C  
ATOM   2608  CB  THR A 333      28.219  -0.110 -22.094  1.00 70.88           C  
ATOM   2609  O   THR A 333      30.469   1.053 -23.719  1.00 70.88           O  
ATOM   2610  CG2 THR A 333      27.109   0.085 -21.062  1.00 70.88           C  
ATOM   2611  OG1 THR A 333      28.109  -1.423 -22.656  1.00 70.88           O  
ATOM   2612  N   GLY A 334      28.953   0.493 -25.328  1.00 64.12           N  
ATOM   2613  CA  GLY A 334      29.969   0.314 -26.359  1.00 64.12           C  
ATOM   2614  C   GLY A 334      29.734   1.185 -27.594  1.00 64.12           C  
ATOM   2615  O   GLY A 334      28.891   2.084 -27.562  1.00 64.12           O  
ATOM   2616  N   LEU A 335      30.500   1.031 -28.672  1.00 65.88           N  
ATOM   2617  CA  LEU A 335      30.453   1.873 -29.859  1.00 65.88           C  
ATOM   2618  C   LEU A 335      29.484   1.303 -30.891  1.00 65.88           C  
ATOM   2619  CB  LEU A 335      31.859   2.012 -30.484  1.00 65.88           C  
ATOM   2620  O   LEU A 335      29.031   0.162 -30.766  1.00 65.88           O  
ATOM   2621  CG  LEU A 335      32.969   2.514 -29.547  1.00 65.88           C  
ATOM   2622  CD1 LEU A 335      34.312   2.307 -30.203  1.00 65.88           C  
ATOM   2623  CD2 LEU A 335      32.750   3.982 -29.203  1.00 65.88           C  
ATOM   2624  N   ARG A 336      29.250   2.082 -31.859  1.00 68.56           N  
ATOM   2625  CA  ARG A 336      28.438   1.617 -33.000  1.00 68.56           C  
ATOM   2626  C   ARG A 336      29.141   0.478 -33.719  1.00 68.56           C  
ATOM   2627  CB  ARG A 336      28.156   2.768 -33.969  1.00 68.56           C  
ATOM   2628  O   ARG A 336      30.359   0.525 -33.938  1.00 68.56           O  
ATOM   2629  CG  ARG A 336      27.031   3.686 -33.500  1.00 68.56           C  
ATOM   2630  CD  ARG A 336      26.719   4.746 -34.562  1.00 68.56           C  
ATOM   2631  NE  ARG A 336      25.625   5.613 -34.125  1.00 68.56           N  
ATOM   2632  NH1 ARG A 336      25.578   6.840 -36.094  1.00 68.56           N  
ATOM   2633  NH2 ARG A 336      24.109   7.312 -34.406  1.00 68.56           N  
ATOM   2634  CZ  ARG A 336      25.109   6.586 -34.875  1.00 68.56           C  
ATOM   2635  N   ASN A 337      28.406  -0.654 -34.000  1.00 65.81           N  
ATOM   2636  CA  ASN A 337      28.953  -1.837 -34.656  1.00 65.81           C  
ATOM   2637  C   ASN A 337      28.703  -1.818 -36.156  1.00 65.81           C  
ATOM   2638  CB  ASN A 337      28.375  -3.111 -34.031  1.00 65.81           C  
ATOM   2639  O   ASN A 337      27.578  -1.578 -36.594  1.00 65.81           O  
ATOM   2640  CG  ASN A 337      29.109  -4.359 -34.469  1.00 65.81           C  
ATOM   2641  ND2 ASN A 337      28.469  -5.512 -34.344  1.00 65.81           N  
ATOM   2642  OD1 ASN A 337      30.266  -4.293 -34.938  1.00 65.81           O  
ATOM   2643  N   ILE A 338      29.688  -1.915 -37.062  1.00 57.19           N  
ATOM   2644  CA  ILE A 338      29.547  -2.076 -38.500  1.00 57.19           C  
ATOM   2645  C   ILE A 338      29.922  -3.504 -38.906  1.00 57.19           C  
ATOM   2646  CB  ILE A 338      30.422  -1.062 -39.281  1.00 57.19           C  
ATOM   2647  O   ILE A 338      31.047  -3.951 -38.656  1.00 57.19           O  
ATOM   2648  CG1 ILE A 338      30.094   0.368 -38.844  1.00 57.19           C  
ATOM   2649  CG2 ILE A 338      30.250  -1.227 -40.781  1.00 57.19           C  
ATOM   2650  CD1 ILE A 338      31.094   1.409 -39.312  1.00 57.19           C  
ATOM   2651  N   PRO A 339      28.922  -4.375 -39.312  1.00 45.28           N  
ATOM   2652  CA  PRO A 339      29.188  -5.777 -39.625  1.00 45.28           C  
ATOM   2653  C   PRO A 339      30.266  -5.930 -40.719  1.00 45.28           C  
ATOM   2654  CB  PRO A 339      27.844  -6.301 -40.125  1.00 45.28           C  
ATOM   2655  O   PRO A 339      30.312  -5.125 -41.656  1.00 45.28           O  
ATOM   2656  CG  PRO A 339      26.922  -5.121 -40.062  1.00 45.28           C  
ATOM   2657  CD  PRO A 339      27.719  -3.920 -39.625  1.00 45.28           C  
ATOM   2658  N   SER A 340      31.500  -6.570 -40.500  1.00 39.50           N  
ATOM   2659  CA  SER A 340      32.594  -6.891 -41.406  1.00 39.50           C  
ATOM   2660  C   SER A 340      32.125  -7.754 -42.562  1.00 39.50           C  
ATOM   2661  CB  SER A 340      33.719  -7.609 -40.625  1.00 39.50           C  
ATOM   2662  O   SER A 340      31.422  -8.734 -42.375  1.00 39.50           O  
ATOM   2663  OG  SER A 340      33.312  -8.922 -40.281  1.00 39.50           O  
ATOM   2664  N   ILE A 341      31.750  -7.250 -43.750  1.00 28.02           N  
ATOM   2665  CA  ILE A 341      31.578  -8.086 -44.906  1.00 28.02           C  
ATOM   2666  C   ILE A 341      32.906  -8.195 -45.656  1.00 28.02           C  
ATOM   2667  CB  ILE A 341      30.484  -7.527 -45.844  1.00 28.02           C  
ATOM   2668  O   ILE A 341      33.531  -7.180 -46.000  1.00 28.02           O  
ATOM   2669  CG1 ILE A 341      29.141  -7.426 -45.094  1.00 28.02           C  
ATOM   2670  CG2 ILE A 341      30.344  -8.398 -47.094  1.00 28.02           C  
ATOM   2671  CD1 ILE A 341      28.078  -6.621 -45.844  1.00 28.02           C  
ATOM   2672  N   GLN A 342      33.875  -9.367 -45.438  1.00 25.16           N  
ATOM   2673  CA  GLN A 342      34.500 -10.430 -46.219  1.00 25.16           C  
ATOM   2674  C   GLN A 342      36.000 -10.328 -46.188  1.00 25.16           C  
ATOM   2675  CB  GLN A 342      34.000 -10.383 -47.688  1.00 25.16           C  
ATOM   2676  O   GLN A 342      36.562  -9.242 -46.344  1.00 25.16           O  
ATOM   2677  CG  GLN A 342      33.094 -11.555 -48.062  1.00 25.16           C  
ATOM   2678  CD  GLN A 342      32.625 -11.461 -49.500  1.00 25.16           C  
ATOM   2679  NE2 GLN A 342      31.500 -12.141 -49.781  1.00 25.16           N  
ATOM   2680  OE1 GLN A 342      33.219 -10.781 -50.344  1.00 25.16           O  
ATOM   2681  N   SER A 343      36.875 -11.500 -45.750  1.00 24.38           N  
ATOM   2682  CA  SER A 343      37.688 -12.703 -45.875  1.00 24.38           C  
ATOM   2683  C   SER A 343      39.156 -12.398 -45.594  1.00 24.38           C  
ATOM   2684  CB  SER A 343      37.562 -13.320 -47.250  1.00 24.38           C  
ATOM   2685  O   SER A 343      39.719 -11.469 -46.156  1.00 24.38           O  
ATOM   2686  OG  SER A 343      37.938 -12.406 -48.250  1.00 24.38           O  
ATOM   2687  N   ARG A 344      39.875 -12.812 -44.375  1.00 25.06           N  
ATOM   2688  CA  ARG A 344      40.844 -13.891 -44.281  1.00 25.06           C  
ATOM   2689  C   ARG A 344      42.094 -13.438 -43.562  1.00 25.06           C  
ATOM   2690  CB  ARG A 344      41.188 -14.422 -45.688  1.00 25.06           C  
ATOM   2691  O   ARG A 344      42.656 -12.383 -43.875  1.00 25.06           O  
ATOM   2692  CG  ARG A 344      40.125 -15.273 -46.312  1.00 25.06           C  
ATOM   2693  CD  ARG A 344      40.625 -16.062 -47.500  1.00 25.06           C  
ATOM   2694  NE  ARG A 344      39.781 -17.219 -47.812  1.00 25.06           N  
ATOM   2695  NH1 ARG A 344      40.344 -17.312 -50.031  1.00 25.06           N  
ATOM   2696  NH2 ARG A 344      38.875 -18.844 -49.156  1.00 25.06           N  
ATOM   2697  CZ  ARG A 344      39.656 -17.781 -49.000  1.00 25.06           C  
ATOM   2698  N   GLY A 345      42.625 -14.094 -42.375  1.00 24.39           N  
ATOM   2699  CA  GLY A 345      43.531 -15.164 -42.031  1.00 24.39           C  
ATOM   2700  C   GLY A 345      44.500 -14.781 -40.906  1.00 24.39           C  
ATOM   2701  O   GLY A 345      44.906 -13.625 -40.812  1.00 24.39           O  
ATOM   2702  N   LEU A 346      44.625 -15.500 -39.719  1.00 30.11           N  
ATOM   2703  CA  LEU A 346      45.188 -16.562 -38.875  1.00 30.11           C  
ATOM   2704  C   LEU A 346      46.656 -16.328 -38.594  1.00 30.11           C  
ATOM   2705  CB  LEU A 346      44.969 -17.922 -39.562  1.00 30.11           C  
ATOM   2706  O   LEU A 346      47.188 -16.859 -37.625  1.00 30.11           O  
ATOM   2707  CG  LEU A 346      45.281 -19.156 -38.688  1.00 30.11           C  
ATOM   2708  CD1 LEU A 346      44.219 -19.359 -37.625  1.00 30.11           C  
ATOM   2709  CD2 LEU A 346      45.438 -20.406 -39.562  1.00 30.11           C  
ATOM   2710  N   PHE A 347      47.281 -14.828 -38.219  1.00 24.59           N  
ATOM   2711  CA  PHE A 347      48.594 -14.852 -37.656  1.00 24.59           C  
ATOM   2712  C   PHE A 347      48.938 -13.500 -37.031  1.00 24.59           C  
ATOM   2713  CB  PHE A 347      49.656 -15.242 -38.688  1.00 24.59           C  
ATOM   2714  O   PHE A 347      50.125 -13.195 -36.812  1.00 24.59           O  
ATOM   2715  CG  PHE A 347      49.844 -16.734 -38.812  1.00 24.59           C  
ATOM   2716  CD1 PHE A 347      50.688 -17.422 -37.938  1.00 24.59           C  
ATOM   2717  CD2 PHE A 347      49.188 -17.438 -39.812  1.00 24.59           C  
ATOM   2718  CE1 PHE A 347      50.875 -18.797 -38.062  1.00 24.59           C  
ATOM   2719  CE2 PHE A 347      49.375 -18.812 -39.938  1.00 24.59           C  
ATOM   2720  CZ  PHE A 347      50.219 -19.484 -39.062  1.00 24.59           C  
ATOM   2721  N   GLY A 348      48.156 -12.781 -36.125  1.00 29.36           N  
ATOM   2722  CA  GLY A 348      48.344 -11.555 -35.375  1.00 29.36           C  
ATOM   2723  C   GLY A 348      47.906 -11.672 -33.906  1.00 29.36           C  
ATOM   2724  O   GLY A 348      48.219 -10.797 -33.094  1.00 29.36           O  
ATOM   2725  N   ALA A 349      47.562 -12.852 -33.469  1.00 27.08           N  
ATOM   2726  CA  ALA A 349      47.125 -13.227 -32.125  1.00 27.08           C  
ATOM   2727  C   ALA A 349      48.188 -14.023 -31.391  1.00 27.08           C  
ATOM   2728  CB  ALA A 349      45.812 -14.031 -32.188  1.00 27.08           C  
ATOM   2729  O   ALA A 349      48.344 -13.906 -30.172  1.00 27.08           O  
ATOM   2730  N   ILE A 350      49.594 -13.922 -31.766  1.00 28.75           N  
ATOM   2731  CA  ILE A 350      50.562 -14.703 -31.016  1.00 28.75           C  
ATOM   2732  C   ILE A 350      51.938 -13.984 -31.000  1.00 28.75           C  
ATOM   2733  CB  ILE A 350      50.719 -16.125 -31.594  1.00 28.75           C  
ATOM   2734  O   ILE A 350      52.625 -14.008 -30.000  1.00 28.75           O  
ATOM   2735  CG1 ILE A 350      49.406 -16.891 -31.516  1.00 28.75           C  
ATOM   2736  CG2 ILE A 350      51.844 -16.891 -30.859  1.00 28.75           C  
ATOM   2737  CD1 ILE A 350      49.438 -18.250 -32.188  1.00 28.75           C  
ATOM   2738  N   ALA A 351      52.156 -12.469 -31.094  1.00 27.00           N  
ATOM   2739  CA  ALA A 351      53.438 -11.797 -30.875  1.00 27.00           C  
ATOM   2740  C   ALA A 351      53.219 -10.477 -30.125  1.00 27.00           C  
ATOM   2741  CB  ALA A 351      54.156 -11.555 -32.188  1.00 27.00           C  
ATOM   2742  O   ALA A 351      54.188  -9.930 -29.562  1.00 27.00           O  
ATOM   2743  N   GLY A 352      52.156 -10.102 -29.578  1.00 28.22           N  
ATOM   2744  CA  GLY A 352      51.719  -9.016 -28.719  1.00 28.22           C  
ATOM   2745  C   GLY A 352      51.594  -9.422 -27.266  1.00 28.22           C  
ATOM   2746  O   GLY A 352      51.719  -8.578 -26.375  1.00 28.22           O  
ATOM   2747  N   PHE A 353      51.906 -10.508 -26.781  1.00 26.55           N  
ATOM   2748  CA  PHE A 353      51.969 -11.055 -25.438  1.00 26.55           C  
ATOM   2749  C   PHE A 353      53.406 -11.250 -24.984  1.00 26.55           C  
ATOM   2750  CB  PHE A 353      51.219 -12.391 -25.375  1.00 26.55           C  
ATOM   2751  O   PHE A 353      53.719 -11.055 -23.812  1.00 26.55           O  
ATOM   2752  CG  PHE A 353      50.688 -12.727 -24.000  1.00 26.55           C  
ATOM   2753  CD1 PHE A 353      51.375 -13.578 -23.156  1.00 26.55           C  
ATOM   2754  CD2 PHE A 353      49.469 -12.188 -23.547  1.00 26.55           C  
ATOM   2755  CE1 PHE A 353      50.906 -13.891 -21.891  1.00 26.55           C  
ATOM   2756  CE2 PHE A 353      49.000 -12.492 -22.281  1.00 26.55           C  
ATOM   2757  CZ  PHE A 353      49.719 -13.344 -21.453  1.00 26.55           C  
ATOM   2758  N   ILE A 354      54.375 -10.789 -25.734  1.00 29.09           N  
ATOM   2759  CA  ILE A 354      55.688 -11.164 -25.156  1.00 29.09           C  
ATOM   2760  C   ILE A 354      56.625  -9.977 -25.203  1.00 29.09           C  
ATOM   2761  CB  ILE A 354      56.281 -12.375 -25.891  1.00 29.09           C  
ATOM   2762  O   ILE A 354      57.438  -9.773 -24.297  1.00 29.09           O  
ATOM   2763  CG1 ILE A 354      55.375 -13.602 -25.766  1.00 29.09           C  
ATOM   2764  CG2 ILE A 354      57.688 -12.672 -25.359  1.00 29.09           C  
ATOM   2765  CD1 ILE A 354      55.906 -14.836 -26.484  1.00 29.09           C  
ATOM   2766  N   GLU A 355      56.188  -8.562 -25.328  1.00 27.95           N  
ATOM   2767  CA  GLU A 355      57.156  -7.508 -25.109  1.00 27.95           C  
ATOM   2768  C   GLU A 355      56.500  -6.219 -24.656  1.00 27.95           C  
ATOM   2769  CB  GLU A 355      57.969  -7.254 -26.391  1.00 27.95           C  
ATOM   2770  O   GLU A 355      57.125  -5.375 -24.016  1.00 27.95           O  
ATOM   2771  CG  GLU A 355      59.188  -8.164 -26.547  1.00 27.95           C  
ATOM   2772  CD  GLU A 355      59.938  -7.953 -27.859  1.00 27.95           C  
ATOM   2773  OE1 GLU A 355      60.906  -8.688 -28.125  1.00 27.95           O  
ATOM   2774  OE2 GLU A 355      59.531  -7.051 -28.625  1.00 27.95           O  
ATOM   2775  N   GLY A 356      55.281  -6.090 -24.016  1.00 27.89           N  
ATOM   2776  CA  GLY A 356      54.875  -4.738 -23.656  1.00 27.89           C  
ATOM   2777  C   GLY A 356      53.875  -4.691 -22.516  1.00 27.89           C  
ATOM   2778  O   GLY A 356      53.312  -3.635 -22.234  1.00 27.89           O  
ATOM   2779  N   GLY A 357      53.969  -5.539 -21.609  1.00 31.20           N  
ATOM   2780  CA  GLY A 357      53.219  -5.395 -20.375  1.00 31.20           C  
ATOM   2781  C   GLY A 357      52.000  -4.492 -20.516  1.00 31.20           C  
ATOM   2782  O   GLY A 357      51.625  -4.113 -21.625  1.00 31.20           O  
ATOM   2783  N   TRP A 358      51.125  -3.803 -19.547  1.00 28.56           N  
ATOM   2784  CA  TRP A 358      49.938  -3.090 -19.094  1.00 28.56           C  
ATOM   2785  C   TRP A 358      49.812  -1.747 -19.797  1.00 28.56           C  
ATOM   2786  CB  TRP A 358      50.000  -2.877 -17.578  1.00 28.56           C  
ATOM   2787  O   TRP A 358      48.688  -1.306 -20.094  1.00 28.56           O  
ATOM   2788  CG  TRP A 358      48.844  -3.479 -16.828  1.00 28.56           C  
ATOM   2789  CD1 TRP A 358      48.875  -4.566 -16.000  1.00 28.56           C  
ATOM   2790  CD2 TRP A 358      47.500  -3.027 -16.859  1.00 28.56           C  
ATOM   2791  CE2 TRP A 358      46.750  -3.889 -16.016  1.00 28.56           C  
ATOM   2792  CE3 TRP A 358      46.844  -1.977 -17.500  1.00 28.56           C  
ATOM   2793  NE1 TRP A 358      47.625  -4.816 -15.508  1.00 28.56           N  
ATOM   2794  CH2 TRP A 358      44.750  -2.695 -16.453  1.00 28.56           C  
ATOM   2795  CZ2 TRP A 358      45.375  -3.730 -15.805  1.00 28.56           C  
ATOM   2796  CZ3 TRP A 358      45.469  -1.820 -17.297  1.00 28.56           C  
ATOM   2797  N   THR A 359      50.656  -1.248 -20.656  1.00 29.80           N  
ATOM   2798  CA  THR A 359      50.688   0.020 -21.375  1.00 29.80           C  
ATOM   2799  C   THR A 359      50.594  -0.213 -22.891  1.00 29.80           C  
ATOM   2800  CB  THR A 359      51.969   0.817 -21.062  1.00 29.80           C  
ATOM   2801  O   THR A 359      50.000   0.602 -23.609  1.00 29.80           O  
ATOM   2802  CG2 THR A 359      51.844   1.569 -19.750  1.00 29.80           C  
ATOM   2803  OG1 THR A 359      53.062  -0.086 -20.984  1.00 29.80           O  
ATOM   2804  N   GLY A 360      50.625  -1.415 -23.375  1.00 31.53           N  
ATOM   2805  CA  GLY A 360      50.375  -1.997 -24.688  1.00 31.53           C  
ATOM   2806  C   GLY A 360      48.969  -2.594 -24.797  1.00 31.53           C  
ATOM   2807  O   GLY A 360      48.406  -2.672 -25.891  1.00 31.53           O  
ATOM   2808  N   MET A 361      48.031  -2.553 -23.859  1.00 29.58           N  
ATOM   2809  CA  MET A 361      46.688  -2.908 -23.484  1.00 29.58           C  
ATOM   2810  C   MET A 361      45.812  -1.666 -23.359  1.00 29.58           C  
ATOM   2811  CB  MET A 361      46.656  -3.672 -22.156  1.00 29.58           C  
ATOM   2812  O   MET A 361      44.594  -1.720 -23.641  1.00 29.58           O  
ATOM   2813  CG  MET A 361      45.312  -4.246 -21.781  1.00 29.58           C  
ATOM   2814  SD  MET A 361      45.312  -5.070 -20.141  1.00 29.58           S  
ATOM   2815  CE  MET A 361      45.219  -3.617 -19.062  1.00 29.58           C  
ATOM   2816  N   ILE A 362      46.188  -0.347 -23.562  1.00 28.41           N  
ATOM   2817  CA  ILE A 362      45.562   0.954 -23.359  1.00 28.41           C  
ATOM   2818  C   ILE A 362      45.500   1.705 -24.688  1.00 28.41           C  
ATOM   2819  CB  ILE A 362      46.312   1.792 -22.312  1.00 28.41           C  
ATOM   2820  O   ILE A 362      44.531   2.406 -24.969  1.00 28.41           O  
ATOM   2821  CG1 ILE A 362      46.156   1.181 -20.922  1.00 28.41           C  
ATOM   2822  CG2 ILE A 362      45.844   3.248 -22.328  1.00 28.41           C  
ATOM   2823  CD1 ILE A 362      44.938   1.720 -20.156  1.00 28.41           C  
ATOM   2824  N   ASP A 363      45.781   1.200 -25.828  1.00 32.28           N  
ATOM   2825  CA  ASP A 363      45.844   1.820 -27.156  1.00 32.28           C  
ATOM   2826  C   ASP A 363      44.938   1.095 -28.141  1.00 32.28           C  
ATOM   2827  CB  ASP A 363      47.281   1.833 -27.656  1.00 32.28           C  
ATOM   2828  O   ASP A 363      44.719   1.591 -29.250  1.00 32.28           O  
ATOM   2829  CG  ASP A 363      48.094   3.035 -27.172  1.00 32.28           C  
ATOM   2830  OD1 ASP A 363      47.469   3.982 -26.625  1.00 32.28           O  
ATOM   2831  OD2 ASP A 363      49.312   3.033 -27.344  1.00 32.28           O  
ATOM   2832  N   GLY A 364      44.062   0.244 -27.797  1.00 30.28           N  
ATOM   2833  CA  GLY A 364      43.000  -0.479 -28.484  1.00 30.28           C  
ATOM   2834  C   GLY A 364      41.625   0.054 -28.172  1.00 30.28           C  
ATOM   2835  O   GLY A 364      40.625  -0.446 -28.703  1.00 30.28           O  
ATOM   2836  N   TRP A 365      41.406   1.422 -27.781  1.00 28.48           N  
ATOM   2837  CA  TRP A 365      40.219   2.191 -27.484  1.00 28.48           C  
ATOM   2838  C   TRP A 365      40.000   3.281 -28.531  1.00 28.48           C  
ATOM   2839  CB  TRP A 365      40.312   2.816 -26.094  1.00 28.48           C  
ATOM   2840  O   TRP A 365      38.844   3.625 -28.828  1.00 28.48           O  
ATOM   2841  CG  TRP A 365      39.312   2.285 -25.109  1.00 28.48           C  
ATOM   2842  CD1 TRP A 365      38.812   1.015 -25.047  1.00 28.48           C  
ATOM   2843  CD2 TRP A 365      38.688   3.012 -24.047  1.00 28.48           C  
ATOM   2844  CE2 TRP A 365      37.812   2.119 -23.391  1.00 28.48           C  
ATOM   2845  CE3 TRP A 365      38.781   4.332 -23.594  1.00 28.48           C  
ATOM   2846  NE1 TRP A 365      37.906   0.908 -24.016  1.00 28.48           N  
ATOM   2847  CH2 TRP A 365      37.156   3.805 -21.859  1.00 28.48           C  
ATOM   2848  CZ2 TRP A 365      37.031   2.506 -22.297  1.00 28.48           C  
ATOM   2849  CZ3 TRP A 365      38.000   4.715 -22.500  1.00 28.48           C  
ATOM   2850  N   TYR A 366      41.188   3.451 -29.656  1.00 27.81           N  
ATOM   2851  CA  TYR A 366      41.219   4.445 -30.719  1.00 27.81           C  
ATOM   2852  C   TYR A 366      41.875   3.885 -31.969  1.00 27.81           C  
ATOM   2853  CB  TYR A 366      41.938   5.707 -30.250  1.00 27.81           C  
ATOM   2854  O   TYR A 366      42.906   3.189 -31.875  1.00 27.81           O  
ATOM   2855  CG  TYR A 366      41.219   6.488 -29.203  1.00 27.81           C  
ATOM   2856  CD1 TYR A 366      40.156   7.340 -29.547  1.00 27.81           C  
ATOM   2857  CD2 TYR A 366      41.562   6.383 -27.859  1.00 27.81           C  
ATOM   2858  CE1 TYR A 366      39.469   8.070 -28.578  1.00 27.81           C  
ATOM   2859  CE2 TYR A 366      40.875   7.102 -26.875  1.00 27.81           C  
ATOM   2860  OH  TYR A 366      39.156   8.656 -26.281  1.00 27.81           O  
ATOM   2861  CZ  TYR A 366      39.844   7.941 -27.250  1.00 27.81           C  
ATOM   2862  N   GLY A 367      41.312   3.041 -32.812  1.00 26.64           N  
ATOM   2863  CA  GLY A 367      41.375   2.613 -34.219  1.00 26.64           C  
ATOM   2864  C   GLY A 367      42.781   2.744 -34.812  1.00 26.64           C  
ATOM   2865  O   GLY A 367      43.250   3.855 -35.062  1.00 26.64           O  
ATOM   2866  N   TYR A 368      43.844   1.845 -34.344  1.00 28.58           N  
ATOM   2867  CA  TYR A 368      44.969   1.549 -35.219  1.00 28.58           C  
ATOM   2868  C   TYR A 368      45.031   0.068 -35.594  1.00 28.58           C  
ATOM   2869  CB  TYR A 368      46.281   1.962 -34.562  1.00 28.58           C  
ATOM   2870  O   TYR A 368      44.750  -0.789 -34.750  1.00 28.58           O  
ATOM   2871  CG  TYR A 368      46.625   3.430 -34.719  1.00 28.58           C  
ATOM   2872  CD1 TYR A 368      47.281   3.910 -35.844  1.00 28.58           C  
ATOM   2873  CD2 TYR A 368      46.281   4.340 -33.719  1.00 28.58           C  
ATOM   2874  CE1 TYR A 368      47.562   5.262 -35.969  1.00 28.58           C  
ATOM   2875  CE2 TYR A 368      46.562   5.691 -33.844  1.00 28.58           C  
ATOM   2876  OH  TYR A 368      47.500   7.480 -35.094  1.00 28.58           O  
ATOM   2877  CZ  TYR A 368      47.219   6.145 -34.969  1.00 28.58           C  
ATOM   2878  N   HIS A 369      44.875  -0.505 -36.938  1.00 31.59           N  
ATOM   2879  CA  HIS A 369      45.188  -1.835 -37.438  1.00 31.59           C  
ATOM   2880  C   HIS A 369      46.625  -1.907 -37.938  1.00 31.59           C  
ATOM   2881  CB  HIS A 369      44.219  -2.219 -38.562  1.00 31.59           C  
ATOM   2882  O   HIS A 369      47.062  -1.050 -38.719  1.00 31.59           O  
ATOM   2883  CG  HIS A 369      43.875  -3.672 -38.594  1.00 31.59           C  
ATOM   2884  CD2 HIS A 369      44.125  -4.641 -39.500  1.00 31.59           C  
ATOM   2885  ND1 HIS A 369      43.156  -4.273 -37.562  1.00 31.59           N  
ATOM   2886  CE1 HIS A 369      43.000  -5.555 -37.875  1.00 31.59           C  
ATOM   2887  NE2 HIS A 369      43.562  -5.805 -39.031  1.00 31.59           N  
ATOM   2888  N   HIS A 370      47.688  -2.479 -37.250  1.00 29.14           N  
ATOM   2889  CA  HIS A 370      48.781  -3.188 -37.938  1.00 29.14           C  
ATOM   2890  C   HIS A 370      48.750  -4.676 -37.594  1.00 29.14           C  
ATOM   2891  CB  HIS A 370      50.125  -2.586 -37.594  1.00 29.14           C  
ATOM   2892  O   HIS A 370      48.188  -5.078 -36.594  1.00 29.14           O  
ATOM   2893  CG  HIS A 370      50.531  -2.818 -36.156  1.00 29.14           C  
ATOM   2894  CD2 HIS A 370      50.562  -1.983 -35.094  1.00 29.14           C  
ATOM   2895  ND1 HIS A 370      50.969  -4.039 -35.688  1.00 29.14           N  
ATOM   2896  CE1 HIS A 370      51.250  -3.947 -34.406  1.00 29.14           C  
ATOM   2897  NE2 HIS A 370      51.000  -2.709 -34.031  1.00 29.14           N  
ATOM   2898  N   GLN A 371      48.719  -5.691 -38.531  1.00 29.31           N  
ATOM   2899  CA  GLN A 371      48.750  -7.148 -38.594  1.00 29.31           C  
ATOM   2900  C   GLN A 371      49.719  -7.742 -37.562  1.00 29.31           C  
ATOM   2901  CB  GLN A 371      49.125  -7.598 -40.000  1.00 29.31           C  
ATOM   2902  O   GLN A 371      50.906  -7.484 -37.625  1.00 29.31           O  
ATOM   2903  CG  GLN A 371      47.938  -7.711 -40.969  1.00 29.31           C  
ATOM   2904  CD  GLN A 371      48.344  -8.211 -42.344  1.00 29.31           C  
ATOM   2905  NE2 GLN A 371      47.375  -8.469 -43.188  1.00 29.31           N  
ATOM   2906  OE1 GLN A 371      49.531  -8.375 -42.625  1.00 29.31           O  
ATOM   2907  N   ASN A 372      49.344  -7.891 -36.062  1.00 26.80           N  
ATOM   2908  CA  ASN A 372      49.656  -9.039 -35.219  1.00 26.80           C  
ATOM   2909  C   ASN A 372      49.000  -8.914 -33.844  1.00 26.80           C  
ATOM   2910  CB  ASN A 372      51.156  -9.219 -35.094  1.00 26.80           C  
ATOM   2911  O   ASN A 372      49.125  -7.871 -33.188  1.00 26.80           O  
ATOM   2912  CG  ASN A 372      51.844  -9.352 -36.438  1.00 26.80           C  
ATOM   2913  ND2 ASN A 372      53.156  -9.203 -36.469  1.00 26.80           N  
ATOM   2914  OD1 ASN A 372      51.188  -9.594 -37.469  1.00 26.80           O  
ATOM   2915  N   GLU A 373      47.844  -9.680 -33.406  1.00 27.28           N  
ATOM   2916  CA  GLU A 373      47.031 -10.562 -32.594  1.00 27.28           C  
ATOM   2917  C   GLU A 373      47.438 -10.445 -31.109  1.00 27.28           C  
ATOM   2918  CB  GLU A 373      47.156 -12.016 -33.031  1.00 27.28           C  
ATOM   2919  O   GLU A 373      48.594 -10.648 -30.750  1.00 27.28           O  
ATOM   2920  CG  GLU A 373      46.250 -12.375 -34.188  1.00 27.28           C  
ATOM   2921  CD  GLU A 373      46.281 -13.852 -34.562  1.00 27.28           C  
ATOM   2922  OE1 GLU A 373      45.500 -14.281 -35.438  1.00 27.28           O  
ATOM   2923  OE2 GLU A 373      47.094 -14.586 -33.969  1.00 27.28           O  
ATOM   2924  N   GLN A 374      46.562  -9.594 -30.188  1.00 27.23           N  
ATOM   2925  CA  GLN A 374      46.062 -10.031 -28.891  1.00 27.23           C  
ATOM   2926  C   GLN A 374      45.219  -8.938 -28.234  1.00 27.23           C  
ATOM   2927  CB  GLN A 374      47.219 -10.430 -27.969  1.00 27.23           C  
ATOM   2928  O   GLN A 374      45.719  -7.824 -28.000  1.00 27.23           O  
ATOM   2929  CG  GLN A 374      47.719 -11.852 -28.203  1.00 27.23           C  
ATOM   2930  CD  GLN A 374      48.844 -12.234 -27.250  1.00 27.23           C  
ATOM   2931  NE2 GLN A 374      49.188 -13.523 -27.219  1.00 27.23           N  
ATOM   2932  OE1 GLN A 374      49.406 -11.383 -26.547  1.00 27.23           O  
ATOM   2933  N   GLY A 375      43.875  -8.969 -28.297  1.00 26.39           N  
ATOM   2934  CA  GLY A 375      42.562  -9.125 -27.734  1.00 26.39           C  
ATOM   2935  C   GLY A 375      42.531  -9.078 -26.219  1.00 26.39           C  
ATOM   2936  O   GLY A 375      43.281  -9.805 -25.562  1.00 26.39           O  
ATOM   2937  N   SER A 376      42.094  -7.789 -25.609  1.00 27.00           N  
ATOM   2938  CA  SER A 376      40.969  -7.730 -24.688  1.00 27.00           C  
ATOM   2939  C   SER A 376      40.469  -6.297 -24.500  1.00 27.00           C  
ATOM   2940  CB  SER A 376      41.344  -8.328 -23.328  1.00 27.00           C  
ATOM   2941  O   SER A 376      41.250  -5.414 -24.141  1.00 27.00           O  
ATOM   2942  OG  SER A 376      42.281  -7.500 -22.672  1.00 27.00           O  
ATOM   2943  N   GLY A 377      39.562  -5.750 -25.359  1.00 29.45           N  
ATOM   2944  CA  GLY A 377      38.625  -4.641 -25.531  1.00 29.45           C  
ATOM   2945  C   GLY A 377      37.750  -4.414 -24.328  1.00 29.45           C  
ATOM   2946  O   GLY A 377      37.156  -5.363 -23.812  1.00 29.45           O  
ATOM   2947  N   TYR A 378      38.188  -3.498 -23.297  1.00 29.27           N  
ATOM   2948  CA  TYR A 378      37.219  -3.174 -22.250  1.00 29.27           C  
ATOM   2949  C   TYR A 378      36.312  -2.031 -22.688  1.00 29.27           C  
ATOM   2950  CB  TYR A 378      37.938  -2.805 -20.953  1.00 29.27           C  
ATOM   2951  O   TYR A 378      36.781  -1.036 -23.250  1.00 29.27           O  
ATOM   2952  CG  TYR A 378      38.500  -3.990 -20.219  1.00 29.27           C  
ATOM   2953  CD1 TYR A 378      37.719  -4.730 -19.328  1.00 29.27           C  
ATOM   2954  CD2 TYR A 378      39.844  -4.375 -20.406  1.00 29.27           C  
ATOM   2955  CE1 TYR A 378      38.250  -5.820 -18.641  1.00 29.27           C  
ATOM   2956  CE2 TYR A 378      40.375  -5.465 -19.734  1.00 29.27           C  
ATOM   2957  OH  TYR A 378      40.094  -7.262 -18.188  1.00 29.27           O  
ATOM   2958  CZ  TYR A 378      39.562  -6.184 -18.859  1.00 29.27           C  
ATOM   2959  N   ALA A 379      35.062  -2.246 -23.109  1.00 33.69           N  
ATOM   2960  CA  ALA A 379      33.812  -1.498 -22.938  1.00 33.69           C  
ATOM   2961  C   ALA A 379      33.906  -0.577 -21.719  1.00 33.69           C  
ATOM   2962  CB  ALA A 379      32.656  -2.455 -22.781  1.00 33.69           C  
ATOM   2963  O   ALA A 379      34.719  -0.791 -20.828  1.00 33.69           O  
ATOM   2964  N   ALA A 380      33.812   0.823 -21.828  1.00 32.50           N  
ATOM   2965  CA  ALA A 380      33.688   1.729 -20.688  1.00 32.50           C  
ATOM   2966  C   ALA A 380      33.969   1.015 -19.375  1.00 32.50           C  
ATOM   2967  CB  ALA A 380      32.281   2.318 -20.656  1.00 32.50           C  
ATOM   2968  O   ALA A 380      33.594  -0.144 -19.188  1.00 32.50           O  
ATOM   2969  N   ASP A 381      35.156   1.149 -18.719  1.00 39.12           N  
ATOM   2970  CA  ASP A 381      35.531   0.626 -17.406  1.00 39.12           C  
ATOM   2971  C   ASP A 381      34.344   0.500 -16.484  1.00 39.12           C  
ATOM   2972  CB  ASP A 381      36.594   1.522 -16.766  1.00 39.12           C  
ATOM   2973  O   ASP A 381      33.344   1.222 -16.625  1.00 39.12           O  
ATOM   2974  CG  ASP A 381      36.031   2.760 -16.109  1.00 39.12           C  
ATOM   2975  OD1 ASP A 381      34.781   2.932 -16.125  1.00 39.12           O  
ATOM   2976  OD2 ASP A 381      36.812   3.574 -15.578  1.00 39.12           O  
ATOM   2977  N   ARG A 382      33.938  -0.802 -16.047  1.00 45.00           N  
ATOM   2978  CA  ARG A 382      32.906  -1.135 -15.070  1.00 45.00           C  
ATOM   2979  C   ARG A 382      32.562   0.070 -14.203  1.00 45.00           C  
ATOM   2980  CB  ARG A 382      33.344  -2.305 -14.195  1.00 45.00           C  
ATOM   2981  O   ARG A 382      31.391   0.305 -13.883  1.00 45.00           O  
ATOM   2982  CG  ARG A 382      32.219  -2.969 -13.430  1.00 45.00           C  
ATOM   2983  CD  ARG A 382      32.719  -4.168 -12.625  1.00 45.00           C  
ATOM   2984  NE  ARG A 382      31.672  -4.695 -11.750  1.00 45.00           N  
ATOM   2985  NH1 ARG A 382      32.969  -6.406 -10.898  1.00 45.00           N  
ATOM   2986  NH2 ARG A 382      30.797  -6.137 -10.188  1.00 45.00           N  
ATOM   2987  CZ  ARG A 382      31.812  -5.746 -10.945  1.00 45.00           C  
ATOM   2988  N   ARG A 383      33.562   0.963 -13.914  1.00 47.34           N  
ATOM   2989  CA  ARG A 383      33.406   2.121 -13.039  1.00 47.34           C  
ATOM   2990  C   ARG A 383      32.688   3.262 -13.773  1.00 47.34           C  
ATOM   2991  CB  ARG A 383      34.750   2.590 -12.508  1.00 47.34           C  
ATOM   2992  O   ARG A 383      31.812   3.916 -13.219  1.00 47.34           O  
ATOM   2993  CG  ARG A 383      34.656   3.570 -11.352  1.00 47.34           C  
ATOM   2994  CD  ARG A 383      36.031   3.922 -10.789  1.00 47.34           C  
ATOM   2995  NE  ARG A 383      35.938   4.887  -9.695  1.00 47.34           N  
ATOM   2996  NH1 ARG A 383      38.188   4.992  -9.312  1.00 47.34           N  
ATOM   2997  NH2 ARG A 383      36.750   6.242  -8.047  1.00 47.34           N  
ATOM   2998  CZ  ARG A 383      36.969   5.371  -9.023  1.00 47.34           C  
ATOM   2999  N   SER A 384      33.000   3.516 -15.008  1.00 46.62           N  
ATOM   3000  CA  SER A 384      32.406   4.559 -15.844  1.00 46.62           C  
ATOM   3001  C   SER A 384      30.984   4.199 -16.234  1.00 46.62           C  
ATOM   3002  CB  SER A 384      33.250   4.793 -17.094  1.00 46.62           C  
ATOM   3003  O   SER A 384      30.094   5.059 -16.250  1.00 46.62           O  
ATOM   3004  OG  SER A 384      32.656   5.793 -17.906  1.00 46.62           O  
ATOM   3005  N   THR A 385      30.781   2.918 -16.516  1.00 45.59           N  
ATOM   3006  CA  THR A 385      29.453   2.377 -16.766  1.00 45.59           C  
ATOM   3007  C   THR A 385      28.578   2.475 -15.531  1.00 45.59           C  
ATOM   3008  CB  THR A 385      29.516   0.911 -17.234  1.00 45.59           C  
ATOM   3009  O   THR A 385      27.406   2.871 -15.609  1.00 45.59           O  
ATOM   3010  CG2 THR A 385      28.141   0.376 -17.594  1.00 45.59           C  
ATOM   3011  OG1 THR A 385      30.375   0.825 -18.391  1.00 45.59           O  
ATOM   3012  N   GLN A 386      29.062   2.195 -14.453  1.00 51.59           N  
ATOM   3013  CA  GLN A 386      28.375   2.320 -13.180  1.00 51.59           C  
ATOM   3014  C   GLN A 386      28.109   3.783 -12.828  1.00 51.59           C  
ATOM   3015  CB  GLN A 386      29.156   1.645 -12.062  1.00 51.59           C  
ATOM   3016  O   GLN A 386      27.062   4.125 -12.281  1.00 51.59           O  
ATOM   3017  CG  GLN A 386      28.375   1.445 -10.773  1.00 51.59           C  
ATOM   3018  CD  GLN A 386      27.125   0.597 -10.977  1.00 51.59           C  
ATOM   3019  NE2 GLN A 386      25.984   1.102 -10.523  1.00 51.59           N  
ATOM   3020  OE1 GLN A 386      27.188  -0.502 -11.539  1.00 51.59           O  
ATOM   3021  N   ASN A 387      29.062   4.688 -13.195  1.00 58.34           N  
ATOM   3022  CA  ASN A 387      28.906   6.125 -12.984  1.00 58.34           C  
ATOM   3023  C   ASN A 387      27.766   6.688 -13.852  1.00 58.34           C  
ATOM   3024  CB  ASN A 387      30.203   6.859 -13.273  1.00 58.34           C  
ATOM   3025  O   ASN A 387      27.016   7.551 -13.398  1.00 58.34           O  
ATOM   3026  CG  ASN A 387      31.250   6.660 -12.188  1.00 58.34           C  
ATOM   3027  ND2 ASN A 387      32.500   6.969 -12.492  1.00 58.34           N  
ATOM   3028  OD1 ASN A 387      30.922   6.227 -11.078  1.00 58.34           O  
ATOM   3029  N   ALA A 388      27.734   6.219 -15.086  1.00 50.41           N  
ATOM   3030  CA  ALA A 388      26.656   6.598 -15.992  1.00 50.41           C  
ATOM   3031  C   ALA A 388      25.312   6.062 -15.500  1.00 50.41           C  
ATOM   3032  CB  ALA A 388      26.938   6.090 -17.406  1.00 50.41           C  
ATOM   3033  O   ALA A 388      24.297   6.770 -15.531  1.00 50.41           O  
ATOM   3034  N   ILE A 389      25.312   4.812 -15.031  1.00 58.38           N  
ATOM   3035  CA  ILE A 389      24.125   4.195 -14.469  1.00 58.38           C  
ATOM   3036  C   ILE A 389      23.719   4.938 -13.195  1.00 58.38           C  
ATOM   3037  CB  ILE A 389      24.359   2.697 -14.164  1.00 58.38           C  
ATOM   3038  O   ILE A 389      22.531   5.238 -13.000  1.00 58.38           O  
ATOM   3039  CG1 ILE A 389      24.531   1.906 -15.461  1.00 58.38           C  
ATOM   3040  CG2 ILE A 389      23.203   2.135 -13.320  1.00 58.38           C  
ATOM   3041  CD1 ILE A 389      24.891   0.442 -15.258  1.00 58.38           C  
ATOM   3042  N   ASP A 390      24.672   5.238 -12.367  1.00 60.88           N  
ATOM   3043  CA  ASP A 390      24.438   6.004 -11.148  1.00 60.88           C  
ATOM   3044  C   ASP A 390      23.906   7.398 -11.477  1.00 60.88           C  
ATOM   3045  CB  ASP A 390      25.734   6.105 -10.328  1.00 60.88           C  
ATOM   3046  O   ASP A 390      23.062   7.930 -10.758  1.00 60.88           O  
ATOM   3047  CG  ASP A 390      26.125   4.793  -9.672  1.00 60.88           C  
ATOM   3048  OD1 ASP A 390      25.281   3.871  -9.602  1.00 60.88           O  
ATOM   3049  OD2 ASP A 390      27.281   4.676  -9.227  1.00 60.88           O  
ATOM   3050  N   GLY A 391      24.547   8.078 -12.516  1.00 59.19           N  
ATOM   3051  CA  GLY A 391      24.062   9.367 -12.984  1.00 59.19           C  
ATOM   3052  C   GLY A 391      22.609   9.344 -13.406  1.00 59.19           C  
ATOM   3053  O   GLY A 391      21.859  10.266 -13.094  1.00 59.19           O  
ATOM   3054  N   ILE A 392      22.188   8.305 -14.094  1.00 56.12           N  
ATOM   3055  CA  ILE A 392      20.812   8.086 -14.516  1.00 56.12           C  
ATOM   3056  C   ILE A 392      19.922   7.875 -13.297  1.00 56.12           C  
ATOM   3057  CB  ILE A 392      20.703   6.871 -15.469  1.00 56.12           C  
ATOM   3058  O   ILE A 392      18.828   8.453 -13.203  1.00 56.12           O  
ATOM   3059  CG1 ILE A 392      21.406   7.172 -16.797  1.00 56.12           C  
ATOM   3060  CG2 ILE A 392      19.234   6.492 -15.703  1.00 56.12           C  
ATOM   3061  CD1 ILE A 392      21.531   5.969 -17.719  1.00 56.12           C  
ATOM   3062  N   THR A 393      20.438   7.020 -12.391  1.00 57.97           N  
ATOM   3063  CA  THR A 393      19.719   6.738 -11.148  1.00 57.97           C  
ATOM   3064  C   THR A 393      19.500   8.023 -10.359  1.00 57.97           C  
ATOM   3065  CB  THR A 393      20.484   5.723 -10.281  1.00 57.97           C  
ATOM   3066  O   THR A 393      18.391   8.273  -9.875  1.00 57.97           O  
ATOM   3067  CG2 THR A 393      19.734   5.434  -8.984  1.00 57.97           C  
ATOM   3068  OG1 THR A 393      20.641   4.500 -11.016  1.00 57.97           O  
ATOM   3069  N   ASN A 394      20.500   8.852 -10.234  1.00 62.28           N  
ATOM   3070  CA  ASN A 394      20.438  10.109  -9.500  1.00 62.28           C  
ATOM   3071  C   ASN A 394      19.500  11.109 -10.172  1.00 62.28           C  
ATOM   3072  CB  ASN A 394      21.844  10.703  -9.344  1.00 62.28           C  
ATOM   3073  O   ASN A 394      18.750  11.805  -9.500  1.00 62.28           O  
ATOM   3074  CG  ASN A 394      22.703   9.938  -8.352  1.00 62.28           C  
ATOM   3075  ND2 ASN A 394      24.016  10.086  -8.469  1.00 62.28           N  
ATOM   3076  OD1 ASN A 394      22.188   9.219  -7.492  1.00 62.28           O  
ATOM   3077  N   LYS A 395      19.609  11.234 -11.477  1.00 60.16           N  
ATOM   3078  CA  LYS A 395      18.750  12.117 -12.258  1.00 60.16           C  
ATOM   3079  C   LYS A 395      17.297  11.664 -12.203  1.00 60.16           C  
ATOM   3080  CB  LYS A 395      19.219  12.188 -13.711  1.00 60.16           C  
ATOM   3081  O   LYS A 395      16.391  12.492 -12.086  1.00 60.16           O  
ATOM   3082  CG  LYS A 395      20.359  13.164 -13.945  1.00 60.16           C  
ATOM   3083  CD  LYS A 395      20.844  13.133 -15.391  1.00 60.16           C  
ATOM   3084  CE  LYS A 395      22.125  13.922 -15.578  1.00 60.16           C  
ATOM   3085  NZ  LYS A 395      22.297  14.391 -16.984  1.00 60.16           N  
ATOM   3086  N   VAL A 396      17.125  10.414 -12.211  1.00 55.81           N  
ATOM   3087  CA  VAL A 396      15.805   9.797 -12.102  1.00 55.81           C  
ATOM   3088  C   VAL A 396      15.211  10.086 -10.727  1.00 55.81           C  
ATOM   3089  CB  VAL A 396      15.875   8.266 -12.336  1.00 55.81           C  
ATOM   3090  O   VAL A 396      14.039  10.453 -10.617  1.00 55.81           O  
ATOM   3091  CG1 VAL A 396      14.562   7.602 -11.938  1.00 55.81           C  
ATOM   3092  CG2 VAL A 396      16.203   7.969 -13.797  1.00 55.81           C  
ATOM   3093  N   ASN A 397      16.031   9.891  -9.734  1.00 59.38           N  
ATOM   3094  CA  ASN A 397      15.602  10.148  -8.367  1.00 59.38           C  
ATOM   3095  C   ASN A 397      15.211  11.609  -8.172  1.00 59.38           C  
ATOM   3096  CB  ASN A 397      16.688   9.750  -7.371  1.00 59.38           C  
ATOM   3097  O   ASN A 397      14.258  11.914  -7.457  1.00 59.38           O  
ATOM   3098  CG  ASN A 397      16.828   8.250  -7.215  1.00 59.38           C  
ATOM   3099  ND2 ASN A 397      17.984   7.801  -6.754  1.00 59.38           N  
ATOM   3100  OD1 ASN A 397      15.891   7.500  -7.512  1.00 59.38           O  
ATOM   3101  N   SER A 398      15.922  12.547  -8.797  1.00 58.94           N  
ATOM   3102  CA  SER A 398      15.656  13.984  -8.727  1.00 58.94           C  
ATOM   3103  C   SER A 398      14.359  14.336  -9.438  1.00 58.94           C  
ATOM   3104  CB  SER A 398      16.812  14.773  -9.336  1.00 58.94           C  
ATOM   3105  O   SER A 398      13.562  15.141  -8.938  1.00 58.94           O  
ATOM   3106  OG  SER A 398      16.797  14.695 -10.750  1.00 58.94           O  
ATOM   3107  N   VAL A 399      14.109  13.828 -10.562  1.00 50.41           N  
ATOM   3108  CA  VAL A 399      12.914  14.055 -11.367  1.00 50.41           C  
ATOM   3109  C   VAL A 399      11.703  13.430 -10.680  1.00 50.41           C  
ATOM   3110  CB  VAL A 399      13.070  13.492 -12.797  1.00 50.41           C  
ATOM   3111  O   VAL A 399      10.617  14.016 -10.656  1.00 50.41           O  
ATOM   3112  CG1 VAL A 399      11.742  13.555 -13.547  1.00 50.41           C  
ATOM   3113  CG2 VAL A 399      14.156  14.258 -13.555  1.00 50.41           C  
ATOM   3114  N   ILE A 400      11.875  12.445 -10.008  1.00 55.00           N  
ATOM   3115  CA  ILE A 400      10.844  11.695  -9.297  1.00 55.00           C  
ATOM   3116  C   ILE A 400      10.391  12.477  -8.070  1.00 55.00           C  
ATOM   3117  CB  ILE A 400      11.352  10.297  -8.883  1.00 55.00           C  
ATOM   3118  O   ILE A 400       9.188  12.555  -7.785  1.00 55.00           O  
ATOM   3119  CG1 ILE A 400      11.531   9.398 -10.117  1.00 55.00           C  
ATOM   3120  CG2 ILE A 400      10.398   9.648  -7.875  1.00 55.00           C  
ATOM   3121  CD1 ILE A 400      12.203   8.062  -9.820  1.00 55.00           C  
ATOM   3122  N   GLU A 401      11.328  12.820  -7.328  1.00 53.81           N  
ATOM   3123  CA  GLU A 401      11.016  13.617  -6.145  1.00 53.81           C  
ATOM   3124  C   GLU A 401      10.141  14.812  -6.500  1.00 53.81           C  
ATOM   3125  CB  GLU A 401      12.305  14.094  -5.465  1.00 53.81           C  
ATOM   3126  O   GLU A 401       9.203  15.141  -5.766  1.00 53.81           O  
ATOM   3127  CG  GLU A 401      12.930  13.055  -4.539  1.00 53.81           C  
ATOM   3128  CD  GLU A 401      14.172  13.562  -3.824  1.00 53.81           C  
ATOM   3129  OE1 GLU A 401      14.789  12.789  -3.055  1.00 53.81           O  
ATOM   3130  OE2 GLU A 401      14.539  14.734  -4.035  1.00 53.81           O  
ATOM   3131  N   LYS A 402      10.344  15.305  -7.613  1.00 53.31           N  
ATOM   3132  CA  LYS A 402       9.609  16.469  -8.078  1.00 53.31           C  
ATOM   3133  C   LYS A 402       8.242  16.094  -8.617  1.00 53.31           C  
ATOM   3134  CB  LYS A 402      10.406  17.219  -9.156  1.00 53.31           C  
ATOM   3135  O   LYS A 402       7.250  16.781  -8.375  1.00 53.31           O  
ATOM   3136  CG  LYS A 402      11.484  18.141  -8.602  1.00 53.31           C  
ATOM   3137  CD  LYS A 402      12.219  18.875  -9.719  1.00 53.31           C  
ATOM   3138  CE  LYS A 402      13.391  19.672  -9.180  1.00 53.31           C  
ATOM   3139  NZ  LYS A 402      14.031  20.500 -10.250  1.00 53.31           N  
ATOM   3140  N   MET A 403       8.172  14.914  -9.227  1.00 50.41           N  
ATOM   3141  CA  MET A 403       6.938  14.398  -9.812  1.00 50.41           C  
ATOM   3142  C   MET A 403       6.051  13.758  -8.750  1.00 50.41           C  
ATOM   3143  CB  MET A 403       7.246  13.391 -10.922  1.00 50.41           C  
ATOM   3144  O   MET A 403       4.824  13.898  -8.797  1.00 50.41           O  
ATOM   3145  CG  MET A 403       7.711  14.023 -12.219  1.00 50.41           C  
ATOM   3146  SD  MET A 403       7.895  12.797 -13.570  1.00 50.41           S  
ATOM   3147  CE  MET A 403       6.188  12.195 -13.695  1.00 50.41           C  
ATOM   3148  N   ASN A 404       6.590  12.984  -7.762  1.00 53.41           N  
ATOM   3149  CA  ASN A 404       5.891  12.328  -6.664  1.00 53.41           C  
ATOM   3150  C   ASN A 404       5.184  13.336  -5.766  1.00 53.41           C  
ATOM   3151  CB  ASN A 404       6.859  11.477  -5.844  1.00 53.41           C  
ATOM   3152  O   ASN A 404       4.070  13.086  -5.297  1.00 53.41           O  
ATOM   3153  CG  ASN A 404       7.102  10.109  -6.461  1.00 53.41           C  
ATOM   3154  ND2 ASN A 404       8.133   9.422  -5.992  1.00 53.41           N  
ATOM   3155  OD1 ASN A 404       6.367   9.680  -7.355  1.00 53.41           O  
ATOM   3156  N   THR A 405       5.754  14.484  -5.469  1.00 55.88           N  
ATOM   3157  CA  THR A 405       5.141  15.523  -4.652  1.00 55.88           C  
ATOM   3158  C   THR A 405       3.885  16.078  -5.324  1.00 55.88           C  
ATOM   3159  CB  THR A 405       6.125  16.688  -4.387  1.00 55.88           C  
ATOM   3160  O   THR A 405       2.859  16.266  -4.668  1.00 55.88           O  
ATOM   3161  CG2 THR A 405       5.547  17.672  -3.391  1.00 55.88           C  
ATOM   3162  OG1 THR A 405       7.348  16.141  -3.857  1.00 55.88           O  
ATOM   3163  N   GLN A 406       3.891  16.234  -6.574  1.00 47.75           N  
ATOM   3164  CA  GLN A 406       2.785  16.812  -7.336  1.00 47.75           C  
ATOM   3165  C   GLN A 406       1.693  15.773  -7.582  1.00 47.75           C  
ATOM   3166  CB  GLN A 406       3.285  17.375  -8.672  1.00 47.75           C  
ATOM   3167  O   GLN A 406       0.504  16.078  -7.496  1.00 47.75           O  
ATOM   3168  CG  GLN A 406       4.227  18.562  -8.516  1.00 47.75           C  
ATOM   3169  CD  GLN A 406       3.523  19.812  -8.039  1.00 47.75           C  
ATOM   3170  NE2 GLN A 406       4.262  20.688  -7.359  1.00 47.75           N  
ATOM   3171  OE1 GLN A 406       2.326  20.000  -8.273  1.00 47.75           O  
ATOM   3172  N   PHE A 407       2.104  14.523  -7.691  1.00 50.56           N  
ATOM   3173  CA  PHE A 407       1.200  13.422  -8.016  1.00 50.56           C  
ATOM   3174  C   PHE A 407       0.518  12.891  -6.758  1.00 50.56           C  
ATOM   3175  CB  PHE A 407       1.957  12.289  -8.719  1.00 50.56           C  
ATOM   3176  O   PHE A 407      -0.658  12.523  -6.793  1.00 50.56           O  
ATOM   3177  CG  PHE A 407       2.273  12.578 -10.164  1.00 50.56           C  
ATOM   3178  CD1 PHE A 407       1.257  12.844 -11.070  1.00 50.56           C  
ATOM   3179  CD2 PHE A 407       3.588  12.578 -10.609  1.00 50.56           C  
ATOM   3180  CE1 PHE A 407       1.547  13.109 -12.406  1.00 50.56           C  
ATOM   3181  CE2 PHE A 407       3.885  12.844 -11.945  1.00 50.56           C  
ATOM   3182  CZ  PHE A 407       2.863  13.109 -12.836  1.00 50.56           C  
ATOM   3183  N   THR A 408       1.340  12.812  -5.637  1.00 49.75           N  
ATOM   3184  CA  THR A 408       0.819  12.453  -4.324  1.00 49.75           C  
ATOM   3185  C   THR A 408      -0.235  13.461  -3.869  1.00 49.75           C  
ATOM   3186  CB  THR A 408       1.946  12.383  -3.275  1.00 49.75           C  
ATOM   3187  O   THR A 408      -1.253  13.086  -3.287  1.00 49.75           O  
ATOM   3188  CG2 THR A 408       1.411  11.930  -1.921  1.00 49.75           C  
ATOM   3189  OG1 THR A 408       2.941  11.453  -3.719  1.00 49.75           O  
ATOM   3190  N   ALA A 409      -0.080  14.672  -4.172  1.00 49.69           N  
ATOM   3191  CA  ALA A 409      -1.028  15.742  -3.875  1.00 49.69           C  
ATOM   3192  C   ALA A 409      -2.303  15.594  -4.699  1.00 49.69           C  
ATOM   3193  CB  ALA A 409      -0.390  17.109  -4.129  1.00 49.69           C  
ATOM   3194  O   ALA A 409      -3.408  15.766  -4.184  1.00 49.69           O  
ATOM   3195  N   VAL A 410      -2.168  15.172  -5.902  1.00 50.50           N  
ATOM   3196  CA  VAL A 410      -3.271  14.977  -6.836  1.00 50.50           C  
ATOM   3197  C   VAL A 410      -3.998  13.680  -6.512  1.00 50.50           C  
ATOM   3198  CB  VAL A 410      -2.779  14.961  -8.305  1.00 50.50           C  
ATOM   3199  O   VAL A 410      -5.230  13.625  -6.543  1.00 50.50           O  
ATOM   3200  CG1 VAL A 410      -3.912  14.570  -9.250  1.00 50.50           C  
ATOM   3201  CG2 VAL A 410      -2.207  16.328  -8.688  1.00 50.50           C  
ATOM   3202  N   GLY A 411      -3.201  12.562  -6.230  1.00 48.56           N  
ATOM   3203  CA  GLY A 411      -3.762  11.305  -5.777  1.00 48.56           C  
ATOM   3204  C   GLY A 411      -4.582  11.438  -4.508  1.00 48.56           C  
ATOM   3205  O   GLY A 411      -5.648  10.828  -4.387  1.00 48.56           O  
ATOM   3206  N   LYS A 412      -4.109  12.266  -3.461  1.00 50.69           N  
ATOM   3207  CA  LYS A 412      -4.773  12.523  -2.188  1.00 50.69           C  
ATOM   3208  C   LYS A 412      -6.078  13.289  -2.395  1.00 50.69           C  
ATOM   3209  CB  LYS A 412      -3.852  13.312  -1.252  1.00 50.69           C  
ATOM   3210  O   LYS A 412      -7.074  13.016  -1.719  1.00 50.69           O  
ATOM   3211  CG  LYS A 412      -2.744  12.477  -0.627  1.00 50.69           C  
ATOM   3212  CD  LYS A 412      -1.911  13.289   0.353  1.00 50.69           C  
ATOM   3213  CE  LYS A 412      -0.750  12.477   0.911  1.00 50.69           C  
ATOM   3214  NZ  LYS A 412       0.091  13.281   1.846  1.00 50.69           N  
ATOM   3215  N   GLU A 413      -6.219  14.109  -3.377  1.00 51.66           N  
ATOM   3216  CA  GLU A 413      -7.391  14.914  -3.699  1.00 51.66           C  
ATOM   3217  C   GLU A 413      -8.453  14.086  -4.410  1.00 51.66           C  
ATOM   3218  CB  GLU A 413      -6.996  16.109  -4.562  1.00 51.66           C  
ATOM   3219  O   GLU A 413      -9.656  14.258  -4.172  1.00 51.66           O  
ATOM   3220  CG  GLU A 413      -6.242  17.203  -3.805  1.00 51.66           C  
ATOM   3221  CD  GLU A 413      -7.098  17.906  -2.768  1.00 51.66           C  
ATOM   3222  OE1 GLU A 413      -6.535  18.594  -1.884  1.00 51.66           O  
ATOM   3223  OE2 GLU A 413      -8.344  17.781  -2.840  1.00 51.66           O  
ATOM   3224  N   PHE A 414      -8.141  13.094  -5.105  1.00 53.94           N  
ATOM   3225  CA  PHE A 414      -9.023  12.266  -5.926  1.00 53.94           C  
ATOM   3226  C   PHE A 414      -9.594  11.117  -5.113  1.00 53.94           C  
ATOM   3227  CB  PHE A 414      -8.273  11.727  -7.148  1.00 53.94           C  
ATOM   3228  O   PHE A 414     -10.703  10.648  -5.379  1.00 53.94           O  
ATOM   3229  CG  PHE A 414      -8.047  12.758  -8.219  1.00 53.94           C  
ATOM   3230  CD1 PHE A 414      -9.109  13.266  -8.961  1.00 53.94           C  
ATOM   3231  CD2 PHE A 414      -6.762  13.219  -8.492  1.00 53.94           C  
ATOM   3232  CE1 PHE A 414      -8.898  14.219  -9.953  1.00 53.94           C  
ATOM   3233  CE2 PHE A 414      -6.547  14.172  -9.484  1.00 53.94           C  
ATOM   3234  CZ  PHE A 414      -7.613  14.664 -10.219  1.00 53.94           C  
ATOM   3235  N   ASN A 415      -8.953  10.609  -4.078  1.00 47.91           N  
ATOM   3236  CA  ASN A 415      -9.375   9.578  -3.131  1.00 47.91           C  
ATOM   3237  C   ASN A 415     -10.508  10.070  -2.234  1.00 47.91           C  
ATOM   3238  CB  ASN A 415      -8.188   9.117  -2.283  1.00 47.91           C  
ATOM   3239  O   ASN A 415     -11.328   9.281  -1.773  1.00 47.91           O  
ATOM   3240  CG  ASN A 415      -7.277   8.156  -3.027  1.00 47.91           C  
ATOM   3241  ND2 ASN A 415      -6.055   8.000  -2.535  1.00 47.91           N  
ATOM   3242  OD1 ASN A 415      -7.672   7.566  -4.035  1.00 47.91           O  
ATOM   3243  N   HIS A 416     -10.812  11.344  -2.047  1.00 51.97           N  
ATOM   3244  CA  HIS A 416     -11.898  11.961  -1.287  1.00 51.97           C  
ATOM   3245  C   HIS A 416     -13.211  11.922  -2.059  1.00 51.97           C  
ATOM   3246  CB  HIS A 416     -11.539  13.414  -0.940  1.00 51.97           C  
ATOM   3247  O   HIS A 416     -14.281  11.859  -1.459  1.00 51.97           O  
ATOM   3248  CG  HIS A 416     -12.445  14.023   0.080  1.00 51.97           C  
ATOM   3249  CD2 HIS A 416     -12.305  14.172   1.418  1.00 51.97           C  
ATOM   3250  ND1 HIS A 416     -13.672  14.570  -0.245  1.00 51.97           N  
ATOM   3251  CE1 HIS A 416     -14.242  15.031   0.854  1.00 51.97           C  
ATOM   3252  NE2 HIS A 416     -13.438  14.797   1.877  1.00 51.97           N  
ATOM   3253  N   LEU A 417     -13.359  11.352  -3.396  1.00 54.22           N  
ATOM   3254  CA  LEU A 417     -14.594  11.336  -4.172  1.00 54.22           C  
ATOM   3255  C   LEU A 417     -14.906   9.930  -4.660  1.00 54.22           C  
ATOM   3256  CB  LEU A 417     -14.484  12.289  -5.367  1.00 54.22           C  
ATOM   3257  O   LEU A 417     -14.188   9.383  -5.504  1.00 54.22           O  
ATOM   3258  CG  LEU A 417     -14.477  13.789  -5.039  1.00 54.22           C  
ATOM   3259  CD1 LEU A 417     -13.977  14.586  -6.238  1.00 54.22           C  
ATOM   3260  CD2 LEU A 417     -15.867  14.250  -4.625  1.00 54.22           C  
ATOM   3261  N   GLU A 418     -15.445   8.773  -4.020  1.00 47.44           N  
ATOM   3262  CA  GLU A 418     -15.531   7.324  -3.875  1.00 47.44           C  
ATOM   3263  C   GLU A 418     -16.297   6.699  -5.031  1.00 47.44           C  
ATOM   3264  CB  GLU A 418     -16.188   6.957  -2.543  1.00 47.44           C  
ATOM   3265  O   GLU A 418     -15.883   5.684  -5.590  1.00 47.44           O  
ATOM   3266  CG  GLU A 418     -15.992   5.500  -2.145  1.00 47.44           C  
ATOM   3267  CD  GLU A 418     -16.609   5.160  -0.796  1.00 47.44           C  
ATOM   3268  OE1 GLU A 418     -16.438   4.016  -0.322  1.00 47.44           O  
ATOM   3269  OE2 GLU A 418     -17.266   6.047  -0.209  1.00 47.44           O  
ATOM   3270  N   LYS A 419     -16.953   7.090  -6.141  1.00 47.25           N  
ATOM   3271  CA  LYS A 419     -17.500   6.199  -7.152  1.00 47.25           C  
ATOM   3272  C   LYS A 419     -17.062   6.617  -8.555  1.00 47.25           C  
ATOM   3273  CB  LYS A 419     -19.031   6.176  -7.070  1.00 47.25           C  
ATOM   3274  O   LYS A 419     -16.766   5.770  -9.398  1.00 47.25           O  
ATOM   3275  CG  LYS A 419     -19.594   5.055  -6.207  1.00 47.25           C  
ATOM   3276  CD  LYS A 419     -21.109   5.004  -6.270  1.00 47.25           C  
ATOM   3277  CE  LYS A 419     -21.672   3.910  -5.371  1.00 47.25           C  
ATOM   3278  NZ  LYS A 419     -23.156   3.869  -5.414  1.00 47.25           N  
ATOM   3279  N   ARG A 420     -16.703   7.715  -8.891  1.00 45.91           N  
ATOM   3280  CA  ARG A 420     -16.016   8.281 -10.055  1.00 45.91           C  
ATOM   3281  C   ARG A 420     -14.508   8.258  -9.867  1.00 45.91           C  
ATOM   3282  CB  ARG A 420     -16.500   9.719 -10.297  1.00 45.91           C  
ATOM   3283  O   ARG A 420     -13.766   8.102 -10.836  1.00 45.91           O  
ATOM   3284  CG  ARG A 420     -17.766   9.812 -11.117  1.00 45.91           C  
ATOM   3285  CD  ARG A 420     -18.250  11.258 -11.234  1.00 45.91           C  
ATOM   3286  NE  ARG A 420     -17.562  11.969 -12.305  1.00 45.91           N  
ATOM   3287  NH1 ARG A 420     -18.562  14.008 -11.867  1.00 45.91           N  
ATOM   3288  NH2 ARG A 420     -17.031  13.812 -13.570  1.00 45.91           N  
ATOM   3289  CZ  ARG A 420     -17.719  13.266 -12.578  1.00 45.91           C  
ATOM   3290  N   ILE A 421     -13.984   7.789  -8.773  1.00 49.56           N  
ATOM   3291  CA  ILE A 421     -12.641   7.957  -8.227  1.00 49.56           C  
ATOM   3292  C   ILE A 421     -11.891   6.629  -8.289  1.00 49.56           C  
ATOM   3293  CB  ILE A 421     -12.688   8.484  -6.777  1.00 49.56           C  
ATOM   3294  O   ILE A 421     -10.688   6.602  -8.523  1.00 49.56           O  
ATOM   3295  CG1 ILE A 421     -13.195   9.930  -6.750  1.00 49.56           C  
ATOM   3296  CG2 ILE A 421     -11.305   8.375  -6.125  1.00 49.56           C  
ATOM   3297  CD1 ILE A 421     -13.430  10.477  -5.348  1.00 49.56           C  
ATOM   3298  N   GLU A 422     -12.656   5.434  -8.109  1.00 49.91           N  
ATOM   3299  CA  GLU A 422     -11.930   4.176  -8.281  1.00 49.91           C  
ATOM   3300  C   GLU A 422     -11.438   4.008  -9.711  1.00 49.91           C  
ATOM   3301  CB  GLU A 422     -12.820   2.990  -7.887  1.00 49.91           C  
ATOM   3302  O   GLU A 422     -10.289   3.604  -9.938  1.00 49.91           O  
ATOM   3303  CG  GLU A 422     -12.898   2.752  -6.387  1.00 49.91           C  
ATOM   3304  CD  GLU A 422     -13.805   1.588  -6.012  1.00 49.91           C  
ATOM   3305  OE1 GLU A 422     -13.953   1.304  -4.801  1.00 49.91           O  
ATOM   3306  OE2 GLU A 422     -14.359   0.954  -6.934  1.00 49.91           O  
ATOM   3307  N   ASN A 423     -12.344   4.387 -10.734  1.00 52.84           N  
ATOM   3308  CA  ASN A 423     -11.992   4.363 -12.148  1.00 52.84           C  
ATOM   3309  C   ASN A 423     -11.008   5.477 -12.500  1.00 52.84           C  
ATOM   3310  CB  ASN A 423     -13.250   4.469 -13.016  1.00 52.84           C  
ATOM   3311  O   ASN A 423     -10.078   5.266 -13.281  1.00 52.84           O  
ATOM   3312  CG  ASN A 423     -13.008   4.027 -14.445  1.00 52.84           C  
ATOM   3313  ND2 ASN A 423     -14.000   4.219 -15.305  1.00 52.84           N  
ATOM   3314  OD1 ASN A 423     -11.938   3.516 -14.781  1.00 52.84           O  
ATOM   3315  N   LEU A 424     -11.148   6.574 -11.875  1.00 51.25           N  
ATOM   3316  CA  LEU A 424     -10.297   7.742 -12.070  1.00 51.25           C  
ATOM   3317  C   LEU A 424      -8.930   7.543 -11.422  1.00 51.25           C  
ATOM   3318  CB  LEU A 424     -10.969   8.992 -11.508  1.00 51.25           C  
ATOM   3319  O   LEU A 424      -7.906   7.945 -11.969  1.00 51.25           O  
ATOM   3320  CG  LEU A 424     -10.328  10.336 -11.875  1.00 51.25           C  
ATOM   3321  CD1 LEU A 424     -10.359  10.539 -13.383  1.00 51.25           C  
ATOM   3322  CD2 LEU A 424     -11.023  11.477 -11.156  1.00 51.25           C  
ATOM   3323  N   ASN A 425      -8.867   6.988 -10.250  1.00 53.34           N  
ATOM   3324  CA  ASN A 425      -7.633   6.609  -9.570  1.00 53.34           C  
ATOM   3325  C   ASN A 425      -6.805   5.648 -10.414  1.00 53.34           C  
ATOM   3326  CB  ASN A 425      -7.934   5.992  -8.203  1.00 53.34           C  
ATOM   3327  O   ASN A 425      -5.582   5.789 -10.508  1.00 53.34           O  
ATOM   3328  CG  ASN A 425      -6.691   5.824  -7.352  1.00 53.34           C  
ATOM   3329  ND2 ASN A 425      -6.832   5.129  -6.230  1.00 53.34           N  
ATOM   3330  OD1 ASN A 425      -5.613   6.312  -7.703  1.00 53.34           O  
ATOM   3331  N   LYS A 426      -7.465   4.656 -11.008  1.00 59.03           N  
ATOM   3332  CA  LYS A 426      -6.801   3.709 -11.898  1.00 59.03           C  
ATOM   3333  C   LYS A 426      -6.273   4.406 -13.148  1.00 59.03           C  
ATOM   3334  CB  LYS A 426      -7.758   2.582 -12.297  1.00 59.03           C  
ATOM   3335  O   LYS A 426      -5.164   4.121 -13.609  1.00 59.03           O  
ATOM   3336  CG  LYS A 426      -7.988   1.557 -11.195  1.00 59.03           C  
ATOM   3337  CD  LYS A 426      -8.852   0.400 -11.680  1.00 59.03           C  
ATOM   3338  CE  LYS A 426      -9.141  -0.592 -10.562  1.00 59.03           C  
ATOM   3339  NZ  LYS A 426     -10.062  -1.683 -11.016  1.00 59.03           N  
ATOM   3340  N   LYS A 427      -7.066   5.305 -13.695  1.00 58.19           N  
ATOM   3341  CA  LYS A 427      -6.699   6.074 -14.883  1.00 58.19           C  
ATOM   3342  C   LYS A 427      -5.562   7.051 -14.578  1.00 58.19           C  
ATOM   3343  CB  LYS A 427      -7.910   6.836 -15.422  1.00 58.19           C  
ATOM   3344  O   LYS A 427      -4.652   7.223 -15.391  1.00 58.19           O  
ATOM   3345  CG  LYS A 427      -8.859   5.980 -16.250  1.00 58.19           C  
ATOM   3346  CD  LYS A 427      -9.984   6.812 -16.859  1.00 58.19           C  
ATOM   3347  CE  LYS A 427     -11.000   5.938 -17.578  1.00 58.19           C  
ATOM   3348  NZ  LYS A 427     -12.172   6.730 -18.047  1.00 58.19           N  
ATOM   3349  N   VAL A 428      -5.629   7.711 -13.469  1.00 65.38           N  
ATOM   3350  CA  VAL A 428      -4.594   8.633 -13.023  1.00 65.38           C  
ATOM   3351  C   VAL A 428      -3.297   7.871 -12.766  1.00 65.38           C  
ATOM   3352  CB  VAL A 428      -5.023   9.398 -11.750  1.00 65.38           C  
ATOM   3353  O   VAL A 428      -2.219   8.305 -13.180  1.00 65.38           O  
ATOM   3354  CG1 VAL A 428      -3.844  10.164 -11.148  1.00 65.38           C  
ATOM   3355  CG2 VAL A 428      -6.176  10.352 -12.062  1.00 65.38           C  
ATOM   3356  N   ASP A 429      -3.381   6.703 -12.062  1.00 65.75           N  
ATOM   3357  CA  ASP A 429      -2.221   5.848 -11.820  1.00 65.75           C  
ATOM   3358  C   ASP A 429      -1.609   5.371 -13.133  1.00 65.75           C  
ATOM   3359  CB  ASP A 429      -2.609   4.648 -10.953  1.00 65.75           C  
ATOM   3360  O   ASP A 429      -0.386   5.359 -13.289  1.00 65.75           O  
ATOM   3361  CG  ASP A 429      -2.809   5.012  -9.492  1.00 65.75           C  
ATOM   3362  OD1 ASP A 429      -2.375   6.105  -9.070  1.00 65.75           O  
ATOM   3363  OD2 ASP A 429      -3.398   4.191  -8.758  1.00 65.75           O  
ATOM   3364  N   ASP A 430      -2.465   5.047 -14.023  1.00 69.00           N  
ATOM   3365  CA  ASP A 430      -2.041   4.605 -15.344  1.00 69.00           C  
ATOM   3366  C   ASP A 430      -1.390   5.746 -16.125  1.00 69.00           C  
ATOM   3367  CB  ASP A 430      -3.230   4.043 -16.125  1.00 69.00           C  
ATOM   3368  O   ASP A 430      -0.370   5.547 -16.797  1.00 69.00           O  
ATOM   3369  CG  ASP A 430      -3.592   2.627 -15.727  1.00 69.00           C  
ATOM   3370  OD1 ASP A 430      -2.902   2.043 -14.867  1.00 69.00           O  
ATOM   3371  OD2 ASP A 430      -4.574   2.086 -16.281  1.00 69.00           O  
ATOM   3372  N   GLY A 431      -1.989   6.914 -16.125  1.00 70.00           N  
ATOM   3373  CA  GLY A 431      -1.418   8.094 -16.766  1.00 70.00           C  
ATOM   3374  C   GLY A 431      -0.053   8.461 -16.219  1.00 70.00           C  
ATOM   3375  O   GLY A 431       0.859   8.797 -16.969  1.00 70.00           O  
ATOM   3376  N   PHE A 432       0.041   8.398 -14.945  1.00 72.31           N  
ATOM   3377  CA  PHE A 432       1.308   8.672 -14.273  1.00 72.31           C  
ATOM   3378  C   PHE A 432       2.377   7.680 -14.719  1.00 72.31           C  
ATOM   3379  CB  PHE A 432       1.135   8.617 -12.750  1.00 72.31           C  
ATOM   3380  O   PHE A 432       3.520   8.070 -14.977  1.00 72.31           O  
ATOM   3381  CG  PHE A 432       0.402   9.797 -12.180  1.00 72.31           C  
ATOM   3382  CD1 PHE A 432       0.785  11.094 -12.500  1.00 72.31           C  
ATOM   3383  CD2 PHE A 432      -0.671   9.609 -11.312  1.00 72.31           C  
ATOM   3384  CE1 PHE A 432       0.108  12.188 -11.969  1.00 72.31           C  
ATOM   3385  CE2 PHE A 432      -1.352  10.703 -10.781  1.00 72.31           C  
ATOM   3386  CZ  PHE A 432      -0.960  11.992 -11.109  1.00 72.31           C  
ATOM   3387  N   LEU A 433       2.043   6.500 -14.727  1.00 79.25           N  
ATOM   3388  CA  LEU A 433       2.959   5.434 -15.117  1.00 79.25           C  
ATOM   3389  C   LEU A 433       3.402   5.605 -16.562  1.00 79.25           C  
ATOM   3390  CB  LEU A 433       2.299   4.066 -14.930  1.00 79.25           C  
ATOM   3391  O   LEU A 433       4.578   5.406 -16.891  1.00 79.25           O  
ATOM   3392  CG  LEU A 433       3.174   2.846 -15.227  1.00 79.25           C  
ATOM   3393  CD1 LEU A 433       4.324   2.764 -14.234  1.00 79.25           C  
ATOM   3394  CD2 LEU A 433       2.340   1.569 -15.195  1.00 79.25           C  
ATOM   3395  N   ASP A 434       2.543   5.969 -17.422  1.00 76.88           N  
ATOM   3396  CA  ASP A 434       2.842   6.188 -18.844  1.00 76.88           C  
ATOM   3397  C   ASP A 434       3.814   7.352 -19.016  1.00 76.88           C  
ATOM   3398  CB  ASP A 434       1.557   6.449 -19.625  1.00 76.88           C  
ATOM   3399  O   ASP A 434       4.766   7.258 -19.797  1.00 76.88           O  
ATOM   3400  CG  ASP A 434       0.740   5.191 -19.859  1.00 76.88           C  
ATOM   3401  OD1 ASP A 434       1.279   4.074 -19.703  1.00 76.88           O  
ATOM   3402  OD2 ASP A 434      -0.452   5.316 -20.219  1.00 76.88           O  
ATOM   3403  N   VAL A 435       3.529   8.383 -18.391  1.00 70.06           N  
ATOM   3404  CA  VAL A 435       4.383   9.562 -18.469  1.00 70.06           C  
ATOM   3405  C   VAL A 435       5.781   9.227 -17.953  1.00 70.06           C  
ATOM   3406  CB  VAL A 435       3.793  10.750 -17.688  1.00 70.06           C  
ATOM   3407  O   VAL A 435       6.781   9.586 -18.594  1.00 70.06           O  
ATOM   3408  CG1 VAL A 435       4.797  11.898 -17.609  1.00 70.06           C  
ATOM   3409  CG2 VAL A 435       2.484  11.219 -18.312  1.00 70.06           C  
ATOM   3410  N   TRP A 436       5.730   8.570 -16.812  1.00 77.62           N  
ATOM   3411  CA  TRP A 436       7.008   8.156 -16.234  1.00 77.62           C  
ATOM   3412  C   TRP A 436       7.762   7.246 -17.203  1.00 77.62           C  
ATOM   3413  CB  TRP A 436       6.793   7.449 -14.898  1.00 77.62           C  
ATOM   3414  O   TRP A 436       8.969   7.410 -17.406  1.00 77.62           O  
ATOM   3415  CG  TRP A 436       8.039   6.840 -14.328  1.00 77.62           C  
ATOM   3416  CD1 TRP A 436       8.367   5.516 -14.289  1.00 77.62           C  
ATOM   3417  CD2 TRP A 436       9.117   7.539 -13.703  1.00 77.62           C  
ATOM   3418  CE2 TRP A 436      10.070   6.570 -13.312  1.00 77.62           C  
ATOM   3419  CE3 TRP A 436       9.375   8.891 -13.430  1.00 77.62           C  
ATOM   3420  NE1 TRP A 436       9.586   5.344 -13.680  1.00 77.62           N  
ATOM   3421  CH2 TRP A 436      11.484   8.242 -12.414  1.00 77.62           C  
ATOM   3422  CZ2 TRP A 436      11.258   6.914 -12.664  1.00 77.62           C  
ATOM   3423  CZ3 TRP A 436      10.562   9.227 -12.789  1.00 77.62           C  
ATOM   3424  N   THR A 437       7.094   6.289 -17.656  1.00 80.94           N  
ATOM   3425  CA  THR A 437       7.684   5.344 -18.594  1.00 80.94           C  
ATOM   3426  C   THR A 437       8.258   6.078 -19.797  1.00 80.94           C  
ATOM   3427  CB  THR A 437       6.652   4.305 -19.062  1.00 80.94           C  
ATOM   3428  O   THR A 437       9.375   5.785 -20.234  1.00 80.94           O  
ATOM   3429  CG2 THR A 437       7.273   3.318 -20.047  1.00 80.94           C  
ATOM   3430  OG1 THR A 437       6.156   3.582 -17.938  1.00 80.94           O  
ATOM   3431  N   TYR A 438       7.625   6.988 -20.359  1.00 74.69           N  
ATOM   3432  CA  TYR A 438       8.086   7.789 -21.484  1.00 74.69           C  
ATOM   3433  C   TYR A 438       9.336   8.578 -21.125  1.00 74.69           C  
ATOM   3434  CB  TYR A 438       6.980   8.750 -21.938  1.00 74.69           C  
ATOM   3435  O   TYR A 438      10.297   8.609 -21.891  1.00 74.69           O  
ATOM   3436  CG  TYR A 438       7.398   9.656 -23.078  1.00 74.69           C  
ATOM   3437  CD1 TYR A 438       7.824  10.961 -22.828  1.00 74.69           C  
ATOM   3438  CD2 TYR A 438       7.363   9.211 -24.391  1.00 74.69           C  
ATOM   3439  CE1 TYR A 438       8.211  11.797 -23.859  1.00 74.69           C  
ATOM   3440  CE2 TYR A 438       7.746  10.047 -25.438  1.00 74.69           C  
ATOM   3441  OH  TYR A 438       8.547  12.164 -26.203  1.00 74.69           O  
ATOM   3442  CZ  TYR A 438       8.172  11.336 -25.172  1.00 74.69           C  
ATOM   3443  N   ASN A 439       9.289   9.234 -20.031  1.00 74.38           N  
ATOM   3444  CA  ASN A 439      10.430  10.023 -19.594  1.00 74.38           C  
ATOM   3445  C   ASN A 439      11.664   9.156 -19.391  1.00 74.38           C  
ATOM   3446  CB  ASN A 439      10.094  10.789 -18.312  1.00 74.38           C  
ATOM   3447  O   ASN A 439      12.781   9.555 -19.734  1.00 74.38           O  
ATOM   3448  CG  ASN A 439       9.172  11.969 -18.562  1.00 74.38           C  
ATOM   3449  ND2 ASN A 439       8.484  12.406 -17.516  1.00 74.38           N  
ATOM   3450  OD1 ASN A 439       9.086  12.477 -19.672  1.00 74.38           O  
ATOM   3451  N   ALA A 440      11.430   8.086 -18.766  1.00 78.00           N  
ATOM   3452  CA  ALA A 440      12.531   7.152 -18.531  1.00 78.00           C  
ATOM   3453  C   ALA A 440      13.125   6.672 -19.844  1.00 78.00           C  
ATOM   3454  CB  ALA A 440      12.047   5.961 -17.703  1.00 78.00           C  
ATOM   3455  O   ALA A 440      14.344   6.629 -20.016  1.00 78.00           O  
ATOM   3456  N   GLU A 441      12.266   6.297 -20.797  1.00 80.81           N  
ATOM   3457  CA  GLU A 441      12.711   5.863 -22.125  1.00 80.81           C  
ATOM   3458  C   GLU A 441      13.461   6.977 -22.844  1.00 80.81           C  
ATOM   3459  CB  GLU A 441      11.523   5.398 -22.969  1.00 80.81           C  
ATOM   3460  O   GLU A 441      14.484   6.730 -23.484  1.00 80.81           O  
ATOM   3461  CG  GLU A 441      10.961   4.047 -22.547  1.00 80.81           C  
ATOM   3462  CD  GLU A 441       9.781   3.600 -23.391  1.00 80.81           C  
ATOM   3463  OE1 GLU A 441       9.250   2.492 -23.141  1.00 80.81           O  
ATOM   3464  OE2 GLU A 441       9.383   4.363 -24.297  1.00 80.81           O  
ATOM   3465  N   LEU A 442      12.969   8.141 -22.781  1.00 76.31           N  
ATOM   3466  CA  LEU A 442      13.602   9.297 -23.406  1.00 76.31           C  
ATOM   3467  C   LEU A 442      14.992   9.523 -22.828  1.00 76.31           C  
ATOM   3468  CB  LEU A 442      12.742  10.547 -23.203  1.00 76.31           C  
ATOM   3469  O   LEU A 442      15.938   9.820 -23.562  1.00 76.31           O  
ATOM   3470  CG  LEU A 442      13.289  11.844 -23.812  1.00 76.31           C  
ATOM   3471  CD1 LEU A 442      13.477  11.688 -25.312  1.00 76.31           C  
ATOM   3472  CD2 LEU A 442      12.352  13.008 -23.500  1.00 76.31           C  
ATOM   3473  N   LEU A 443      15.094   9.555 -21.578  1.00 72.75           N  
ATOM   3474  CA  LEU A 443      16.375   9.727 -20.906  1.00 72.75           C  
ATOM   3475  C   LEU A 443      17.406   8.727 -21.438  1.00 72.75           C  
ATOM   3476  CB  LEU A 443      16.219   9.562 -19.391  1.00 72.75           C  
ATOM   3477  O   LEU A 443      18.531   9.094 -21.734  1.00 72.75           O  
ATOM   3478  CG  LEU A 443      17.484   9.766 -18.562  1.00 72.75           C  
ATOM   3479  CD1 LEU A 443      17.953  11.219 -18.641  1.00 72.75           C  
ATOM   3480  CD2 LEU A 443      17.250   9.352 -17.109  1.00 72.75           C  
ATOM   3481  N   VAL A 444      17.000   7.504 -21.500  1.00 76.62           N  
ATOM   3482  CA  VAL A 444      17.891   6.449 -21.984  1.00 76.62           C  
ATOM   3483  C   VAL A 444      18.250   6.715 -23.438  1.00 76.62           C  
ATOM   3484  CB  VAL A 444      17.234   5.055 -21.844  1.00 76.62           C  
ATOM   3485  O   VAL A 444      19.406   6.559 -23.844  1.00 76.62           O  
ATOM   3486  CG1 VAL A 444      18.094   3.990 -22.531  1.00 76.62           C  
ATOM   3487  CG2 VAL A 444      17.047   4.707 -20.359  1.00 76.62           C  
ATOM   3488  N   LEU A 445      17.312   7.109 -24.266  1.00 76.62           N  
ATOM   3489  CA  LEU A 445      17.547   7.438 -25.656  1.00 76.62           C  
ATOM   3490  C   LEU A 445      18.578   8.555 -25.797  1.00 76.62           C  
ATOM   3491  CB  LEU A 445      16.250   7.852 -26.344  1.00 76.62           C  
ATOM   3492  O   LEU A 445      19.484   8.477 -26.625  1.00 76.62           O  
ATOM   3493  CG  LEU A 445      15.203   6.750 -26.531  1.00 76.62           C  
ATOM   3494  CD1 LEU A 445      13.906   7.332 -27.094  1.00 76.62           C  
ATOM   3495  CD2 LEU A 445      15.742   5.660 -27.453  1.00 76.62           C  
ATOM   3496  N   LEU A 446      18.438   9.586 -25.062  1.00 69.75           N  
ATOM   3497  CA  LEU A 446      19.344  10.719 -25.094  1.00 69.75           C  
ATOM   3498  C   LEU A 446      20.750  10.297 -24.688  1.00 69.75           C  
ATOM   3499  CB  LEU A 446      18.859  11.828 -24.156  1.00 69.75           C  
ATOM   3500  O   LEU A 446      21.734  10.734 -25.297  1.00 69.75           O  
ATOM   3501  CG  LEU A 446      17.641  12.625 -24.625  1.00 69.75           C  
ATOM   3502  CD1 LEU A 446      17.125  13.523 -23.500  1.00 69.75           C  
ATOM   3503  CD2 LEU A 446      17.984  13.445 -25.859  1.00 69.75           C  
ATOM   3504  N   GLU A 447      20.828   9.477 -23.656  1.00 72.50           N  
ATOM   3505  CA  GLU A 447      22.125   8.984 -23.203  1.00 72.50           C  
ATOM   3506  C   GLU A 447      22.812   8.133 -24.281  1.00 72.50           C  
ATOM   3507  CB  GLU A 447      21.984   8.172 -21.906  1.00 72.50           C  
ATOM   3508  O   GLU A 447      24.016   8.227 -24.469  1.00 72.50           O  
ATOM   3509  CG  GLU A 447      23.297   7.812 -21.250  1.00 72.50           C  
ATOM   3510  CD  GLU A 447      24.109   9.031 -20.828  1.00 72.50           C  
ATOM   3511  OE1 GLU A 447      25.344   8.914 -20.688  1.00 72.50           O  
ATOM   3512  OE2 GLU A 447      23.500  10.109 -20.656  1.00 72.50           O  
ATOM   3513  N   ASN A 448      22.078   7.297 -24.891  1.00 75.69           N  
ATOM   3514  CA  ASN A 448      22.594   6.484 -25.984  1.00 75.69           C  
ATOM   3515  C   ASN A 448      23.109   7.355 -27.125  1.00 75.69           C  
ATOM   3516  CB  ASN A 448      21.531   5.523 -26.500  1.00 75.69           C  
ATOM   3517  O   ASN A 448      24.172   7.078 -27.688  1.00 75.69           O  
ATOM   3518  CG  ASN A 448      21.344   4.320 -25.594  1.00 75.69           C  
ATOM   3519  ND2 ASN A 448      20.203   3.652 -25.719  1.00 75.69           N  
ATOM   3520  OD1 ASN A 448      22.219   3.996 -24.781  1.00 75.69           O  
ATOM   3521  N   GLU A 449      22.312   8.422 -27.453  1.00 70.44           N  
ATOM   3522  CA  GLU A 449      22.734   9.344 -28.500  1.00 70.44           C  
ATOM   3523  C   GLU A 449      24.047  10.023 -28.125  1.00 70.44           C  
ATOM   3524  CB  GLU A 449      21.656  10.398 -28.766  1.00 70.44           C  
ATOM   3525  O   GLU A 449      24.953  10.125 -28.953  1.00 70.44           O  
ATOM   3526  CG  GLU A 449      21.953  11.289 -29.953  1.00 70.44           C  
ATOM   3527  CD  GLU A 449      21.719  10.609 -31.297  1.00 70.44           C  
ATOM   3528  OE1 GLU A 449      22.234  11.102 -32.344  1.00 70.44           O  
ATOM   3529  OE2 GLU A 449      21.031   9.570 -31.312  1.00 70.44           O  
ATOM   3530  N   ARG A 450      24.016  10.516 -27.000  1.00 67.12           N  
ATOM   3531  CA  ARG A 450      25.203  11.203 -26.500  1.00 67.12           C  
ATOM   3532  C   ARG A 450      26.438  10.289 -26.562  1.00 67.12           C  
ATOM   3533  CB  ARG A 450      24.984  11.703 -25.078  1.00 67.12           C  
ATOM   3534  O   ARG A 450      27.500  10.711 -26.984  1.00 67.12           O  
ATOM   3535  CG  ARG A 450      26.172  12.445 -24.484  1.00 67.12           C  
ATOM   3536  CD  ARG A 450      25.922  12.867 -23.047  1.00 67.12           C  
ATOM   3537  NE  ARG A 450      27.109  13.461 -22.438  1.00 67.12           N  
ATOM   3538  NH1 ARG A 450      25.984  14.383 -20.656  1.00 67.12           N  
ATOM   3539  NH2 ARG A 450      28.250  14.664 -20.859  1.00 67.12           N  
ATOM   3540  CZ  ARG A 450      27.109  14.164 -21.312  1.00 67.12           C  
ATOM   3541  N   THR A 451      26.344   9.109 -26.016  1.00 64.12           N  
ATOM   3542  CA  THR A 451      27.422   8.125 -25.969  1.00 64.12           C  
ATOM   3543  C   THR A 451      27.906   7.793 -27.375  1.00 64.12           C  
ATOM   3544  CB  THR A 451      26.969   6.836 -25.250  1.00 64.12           C  
ATOM   3545  O   THR A 451      29.125   7.777 -27.625  1.00 64.12           O  
ATOM   3546  CG2 THR A 451      28.109   5.820 -25.188  1.00 64.12           C  
ATOM   3547  OG1 THR A 451      26.547   7.148 -23.922  1.00 64.12           O  
ATOM   3548  N   LEU A 452      27.031   7.582 -28.234  1.00 67.62           N  
ATOM   3549  CA  LEU A 452      27.391   7.215 -29.594  1.00 67.62           C  
ATOM   3550  C   LEU A 452      27.969   8.406 -30.344  1.00 67.62           C  
ATOM   3551  CB  LEU A 452      26.156   6.672 -30.344  1.00 67.62           C  
ATOM   3552  O   LEU A 452      28.938   8.258 -31.094  1.00 67.62           O  
ATOM   3553  CG  LEU A 452      25.609   5.328 -29.859  1.00 67.62           C  
ATOM   3554  CD1 LEU A 452      24.359   4.953 -30.641  1.00 67.62           C  
ATOM   3555  CD2 LEU A 452      26.672   4.238 -29.984  1.00 67.62           C  
ATOM   3556  N   ASP A 453      27.375   9.609 -30.234  1.00 66.69           N  
ATOM   3557  CA  ASP A 453      27.859  10.828 -30.891  1.00 66.69           C  
ATOM   3558  C   ASP A 453      29.250  11.211 -30.391  1.00 66.69           C  
ATOM   3559  CB  ASP A 453      26.875  11.977 -30.672  1.00 66.69           C  
ATOM   3560  O   ASP A 453      30.094  11.672 -31.172  1.00 66.69           O  
ATOM   3561  CG  ASP A 453      25.625  11.875 -31.531  1.00 66.69           C  
ATOM   3562  OD1 ASP A 453      25.594  11.039 -32.469  1.00 66.69           O  
ATOM   3563  OD2 ASP A 453      24.672  12.633 -31.281  1.00 66.69           O  
ATOM   3564  N   TYR A 454      29.391  11.188 -29.125  1.00 63.72           N  
ATOM   3565  CA  TYR A 454      30.688  11.484 -28.531  1.00 63.72           C  
ATOM   3566  C   TYR A 454      31.766  10.586 -29.109  1.00 63.72           C  
ATOM   3567  CB  TYR A 454      30.625  11.336 -27.016  1.00 63.72           C  
ATOM   3568  O   TYR A 454      32.844  11.055 -29.484  1.00 63.72           O  
ATOM   3569  CG  TYR A 454      31.922  11.711 -26.328  1.00 63.72           C  
ATOM   3570  CD1 TYR A 454      32.812  10.734 -25.891  1.00 63.72           C  
ATOM   3571  CD2 TYR A 454      32.250  13.047 -26.094  1.00 63.72           C  
ATOM   3572  CE1 TYR A 454      34.000  11.070 -25.250  1.00 63.72           C  
ATOM   3573  CE2 TYR A 454      33.438  13.398 -25.453  1.00 63.72           C  
ATOM   3574  OH  TYR A 454      35.469  12.750 -24.406  1.00 63.72           O  
ATOM   3575  CZ  TYR A 454      34.281  12.406 -25.031  1.00 63.72           C  
ATOM   3576  N   HIS A 455      31.438   9.359 -29.203  1.00 63.28           N  
ATOM   3577  CA  HIS A 455      32.375   8.391 -29.734  1.00 63.28           C  
ATOM   3578  C   HIS A 455      32.656   8.656 -31.219  1.00 63.28           C  
ATOM   3579  CB  HIS A 455      31.875   6.965 -29.547  1.00 63.28           C  
ATOM   3580  O   HIS A 455      33.812   8.570 -31.672  1.00 63.28           O  
ATOM   3581  CG  HIS A 455      31.938   6.496 -28.125  1.00 63.28           C  
ATOM   3582  CD2 HIS A 455      30.953   6.184 -27.250  1.00 63.28           C  
ATOM   3583  ND1 HIS A 455      33.125   6.297 -27.453  1.00 63.28           N  
ATOM   3584  CE1 HIS A 455      32.875   5.883 -26.234  1.00 63.28           C  
ATOM   3585  NE2 HIS A 455      31.562   5.805 -26.078  1.00 63.28           N  
ATOM   3586  N   ASP A 456      31.656   8.930 -31.953  1.00 64.44           N  
ATOM   3587  CA  ASP A 456      31.781   9.258 -33.375  1.00 64.44           C  
ATOM   3588  C   ASP A 456      32.656  10.492 -33.562  1.00 64.44           C  
ATOM   3589  CB  ASP A 456      30.406   9.469 -34.000  1.00 64.44           C  
ATOM   3590  O   ASP A 456      33.469  10.539 -34.500  1.00 64.44           O  
ATOM   3591  CG  ASP A 456      29.672   8.172 -34.250  1.00 64.44           C  
ATOM   3592  OD1 ASP A 456      30.266   7.086 -34.125  1.00 64.44           O  
ATOM   3593  OD2 ASP A 456      28.469   8.227 -34.625  1.00 64.44           O  
ATOM   3594  N   SER A 457      32.438  11.484 -32.750  1.00 63.03           N  
ATOM   3595  CA  SER A 457      33.219  12.711 -32.812  1.00 63.03           C  
ATOM   3596  C   SER A 457      34.688  12.445 -32.562  1.00 63.03           C  
ATOM   3597  CB  SER A 457      32.688  13.742 -31.828  1.00 63.03           C  
ATOM   3598  O   SER A 457      35.562  13.016 -33.219  1.00 63.03           O  
ATOM   3599  OG  SER A 457      32.875  13.305 -30.500  1.00 63.03           O  
ATOM   3600  N   ASN A 458      34.969  11.656 -31.562  1.00 63.69           N  
ATOM   3601  CA  ASN A 458      36.344  11.297 -31.234  1.00 63.69           C  
ATOM   3602  C   ASN A 458      37.031  10.547 -32.375  1.00 63.69           C  
ATOM   3603  CB  ASN A 458      36.406  10.445 -29.953  1.00 63.69           C  
ATOM   3604  O   ASN A 458      38.188  10.789 -32.688  1.00 63.69           O  
ATOM   3605  CG  ASN A 458      36.156  11.273 -28.703  1.00 63.69           C  
ATOM   3606  ND2 ASN A 458      35.719  10.617 -27.641  1.00 63.69           N  
ATOM   3607  OD1 ASN A 458      36.375  12.484 -28.703  1.00 63.69           O  
ATOM   3608  N   VAL A 459      36.312   9.602 -32.938  1.00 63.25           N  
ATOM   3609  CA  VAL A 459      36.812   8.844 -34.062  1.00 63.25           C  
ATOM   3610  C   VAL A 459      37.094   9.781 -35.250  1.00 63.25           C  
ATOM   3611  CB  VAL A 459      35.844   7.727 -34.500  1.00 63.25           C  
ATOM   3612  O   VAL A 459      38.094   9.672 -35.906  1.00 63.25           O  
ATOM   3613  CG1 VAL A 459      36.281   7.074 -35.781  1.00 63.25           C  
ATOM   3614  CG2 VAL A 459      35.719   6.680 -33.375  1.00 63.25           C  
ATOM   3615  N   LYS A 460      36.156  10.680 -35.500  1.00 64.81           N  
ATOM   3616  CA  LYS A 460      36.312  11.672 -36.562  1.00 64.81           C  
ATOM   3617  C   LYS A 460      37.562  12.547 -36.312  1.00 64.81           C  
ATOM   3618  CB  LYS A 460      35.062  12.547 -36.656  1.00 64.81           C  
ATOM   3619  O   LYS A 460      38.312  12.820 -37.250  1.00 64.81           O  
ATOM   3620  CG  LYS A 460      35.125  13.539 -37.812  1.00 64.81           C  
ATOM   3621  CD  LYS A 460      33.812  14.336 -37.906  1.00 64.81           C  
ATOM   3622  CE  LYS A 460      33.875  15.367 -39.031  1.00 64.81           C  
ATOM   3623  NZ  LYS A 460      32.625  16.172 -39.125  1.00 64.81           N  
ATOM   3624  N   ASN A 461      37.688  13.047 -35.094  1.00 67.31           N  
ATOM   3625  CA  ASN A 461      38.844  13.852 -34.719  1.00 67.31           C  
ATOM   3626  C   ASN A 461      40.156  13.102 -34.969  1.00 67.31           C  
ATOM   3627  CB  ASN A 461      38.750  14.297 -33.281  1.00 67.31           C  
ATOM   3628  O   ASN A 461      41.125  13.672 -35.469  1.00 67.31           O  
ATOM   3629  CG  ASN A 461      37.812  15.469 -33.094  1.00 67.31           C  
ATOM   3630  ND2 ASN A 461      37.344  15.672 -31.859  1.00 67.31           N  
ATOM   3631  OD1 ASN A 461      37.469  16.188 -34.031  1.00 67.31           O  
ATOM   3632  N   LEU A 462      40.094  11.922 -34.594  1.00 67.75           N  
ATOM   3633  CA  LEU A 462      41.250  11.055 -34.812  1.00 67.75           C  
ATOM   3634  C   LEU A 462      41.531  10.867 -36.281  1.00 67.75           C  
ATOM   3635  CB  LEU A 462      41.031   9.688 -34.156  1.00 67.75           C  
ATOM   3636  O   LEU A 462      42.688  10.906 -36.719  1.00 67.75           O  
ATOM   3637  CG  LEU A 462      42.188   8.703 -34.219  1.00 67.75           C  
ATOM   3638  CD1 LEU A 462      43.438   9.305 -33.562  1.00 67.75           C  
ATOM   3639  CD2 LEU A 462      41.812   7.387 -33.531  1.00 67.75           C  
ATOM   3640  N   TYR A 463      40.531  10.539 -37.000  1.00 68.69           N  
ATOM   3641  CA  TYR A 463      40.656  10.406 -38.438  1.00 68.69           C  
ATOM   3642  C   TYR A 463      41.281  11.648 -39.062  1.00 68.69           C  
ATOM   3643  CB  TYR A 463      39.281  10.148 -39.062  1.00 68.69           C  
ATOM   3644  O   TYR A 463      42.188  11.555 -39.875  1.00 68.69           O  
ATOM   3645  CG  TYR A 463      39.281  10.133 -40.562  1.00 68.69           C  
ATOM   3646  CD1 TYR A 463      38.969  11.273 -41.312  1.00 68.69           C  
ATOM   3647  CD2 TYR A 463      39.625   8.977 -41.281  1.00 68.69           C  
ATOM   3648  CE1 TYR A 463      39.000  11.266 -42.688  1.00 68.69           C  
ATOM   3649  CE2 TYR A 463      39.625   8.953 -42.656  1.00 68.69           C  
ATOM   3650  OH  TYR A 463      39.344  10.078 -44.750  1.00 68.69           O  
ATOM   3651  CZ  TYR A 463      39.312  10.102 -43.375  1.00 68.69           C  
ATOM   3652  N   GLU A 464      40.812  12.812 -38.688  1.00 76.69           N  
ATOM   3653  CA  GLU A 464      41.281  14.086 -39.188  1.00 76.69           C  
ATOM   3654  C   GLU A 464      42.750  14.312 -38.812  1.00 76.69           C  
ATOM   3655  CB  GLU A 464      40.438  15.242 -38.688  1.00 76.69           C  
ATOM   3656  O   GLU A 464      43.531  14.836 -39.594  1.00 76.69           O  
ATOM   3657  CG  GLU A 464      39.031  15.273 -39.312  1.00 76.69           C  
ATOM   3658  CD  GLU A 464      39.062  15.500 -40.812  1.00 76.69           C  
ATOM   3659  OE1 GLU A 464      38.062  15.164 -41.500  1.00 76.69           O  
ATOM   3660  OE2 GLU A 464      40.062  16.016 -41.312  1.00 76.69           O  
ATOM   3661  N   ARG A 465      43.094  14.008 -37.594  1.00 76.69           N  
ATOM   3662  CA  ARG A 465      44.438  14.117 -37.094  1.00 76.69           C  
ATOM   3663  C   ARG A 465      45.406  13.242 -37.906  1.00 76.69           C  
ATOM   3664  CB  ARG A 465      44.531  13.734 -35.625  1.00 76.69           C  
ATOM   3665  O   ARG A 465      46.500  13.688 -38.281  1.00 76.69           O  
ATOM   3666  CG  ARG A 465      45.875  13.969 -35.000  1.00 76.69           C  
ATOM   3667  CD  ARG A 465      45.875  13.602 -33.500  1.00 76.69           C  
ATOM   3668  NE  ARG A 465      47.125  13.969 -32.875  1.00 76.69           N  
ATOM   3669  NH1 ARG A 465      46.562  13.086 -30.812  1.00 76.69           N  
ATOM   3670  NH2 ARG A 465      48.625  14.094 -31.109  1.00 76.69           N  
ATOM   3671  CZ  ARG A 465      47.438  13.719 -31.594  1.00 76.69           C  
ATOM   3672  N   VAL A 466      45.000  11.953 -38.094  1.00 77.44           N  
ATOM   3673  CA  VAL A 466      45.781  10.992 -38.844  1.00 77.44           C  
ATOM   3674  C   VAL A 466      45.906  11.438 -40.312  1.00 77.44           C  
ATOM   3675  CB  VAL A 466      45.188   9.570 -38.781  1.00 77.44           C  
ATOM   3676  O   VAL A 466      47.000  11.344 -40.906  1.00 77.44           O  
ATOM   3677  CG1 VAL A 466      45.906   8.633 -39.750  1.00 77.44           C  
ATOM   3678  CG2 VAL A 466      45.281   9.023 -37.344  1.00 77.44           C  
ATOM   3679  N   ARG A 467      44.812  11.883 -40.844  1.00 81.25           N  
ATOM   3680  CA  ARG A 467      44.781  12.406 -42.188  1.00 81.25           C  
ATOM   3681  C   ARG A 467      45.750  13.570 -42.344  1.00 81.25           C  
ATOM   3682  CB  ARG A 467      43.375  12.844 -42.594  1.00 81.25           C  
ATOM   3683  O   ARG A 467      46.469  13.648 -43.344  1.00 81.25           O  
ATOM   3684  CG  ARG A 467      43.250  13.336 -44.000  1.00 81.25           C  
ATOM   3685  CD  ARG A 467      41.812  13.766 -44.344  1.00 81.25           C  
ATOM   3686  NE  ARG A 467      41.719  14.273 -45.719  1.00 81.25           N  
ATOM   3687  NH1 ARG A 467      39.469  14.820 -45.562  1.00 81.25           N  
ATOM   3688  NH2 ARG A 467      40.625  15.203 -47.500  1.00 81.25           N  
ATOM   3689  CZ  ARG A 467      40.594  14.766 -46.250  1.00 81.25           C  
ATOM   3690  N   SER A 468      45.781  14.430 -41.375  1.00 85.81           N  
ATOM   3691  CA  SER A 468      46.656  15.602 -41.375  1.00 85.81           C  
ATOM   3692  C   SER A 468      48.125  15.211 -41.250  1.00 85.81           C  
ATOM   3693  CB  SER A 468      46.281  16.547 -40.250  1.00 85.81           C  
ATOM   3694  O   SER A 468      49.000  15.820 -41.875  1.00 85.81           O  
ATOM   3695  OG  SER A 468      47.156  17.656 -40.188  1.00 85.81           O  
ATOM   3696  N   GLN A 469      48.438  14.211 -40.500  1.00 85.00           N  
ATOM   3697  CA  GLN A 469      49.781  13.727 -40.281  1.00 85.00           C  
ATOM   3698  C   GLN A 469      50.344  13.023 -41.531  1.00 85.00           C  
ATOM   3699  CB  GLN A 469      49.812  12.773 -39.094  1.00 85.00           C  
ATOM   3700  O   GLN A 469      51.500  13.227 -41.875  1.00 85.00           O  
ATOM   3701  CG  GLN A 469      49.688  13.477 -37.750  1.00 85.00           C  
ATOM   3702  CD  GLN A 469      49.844  12.531 -36.562  1.00 85.00           C  
ATOM   3703  NE2 GLN A 469      50.719  12.898 -35.625  1.00 85.00           N  
ATOM   3704  OE1 GLN A 469      49.219  11.469 -36.500  1.00 85.00           O  
ATOM   3705  N   LEU A 470      49.469  12.148 -42.156  1.00 84.75           N  
ATOM   3706  CA  LEU A 470      49.875  11.266 -43.250  1.00 84.75           C  
ATOM   3707  C   LEU A 470      49.875  12.016 -44.594  1.00 84.75           C  
ATOM   3708  CB  LEU A 470      48.938  10.055 -43.344  1.00 84.75           C  
ATOM   3709  O   LEU A 470      50.688  11.695 -45.469  1.00 84.75           O  
ATOM   3710  CG  LEU A 470      49.000   9.070 -42.188  1.00 84.75           C  
ATOM   3711  CD1 LEU A 470      47.938   7.984 -42.344  1.00 84.75           C  
ATOM   3712  CD2 LEU A 470      50.406   8.461 -42.031  1.00 84.75           C  
ATOM   3713  N   LYS A 471      49.188  13.023 -44.750  1.00 87.38           N  
ATOM   3714  CA  LYS A 471      49.125  13.844 -45.969  1.00 87.38           C  
ATOM   3715  C   LYS A 471      49.281  12.992 -47.219  1.00 87.38           C  
ATOM   3716  CB  LYS A 471      50.188  14.938 -45.938  1.00 87.38           C  
ATOM   3717  O   LYS A 471      48.469  12.102 -47.469  1.00 87.38           O  
ATOM   3718  CG  LYS A 471      50.000  15.961 -44.812  1.00 87.38           C  
ATOM   3719  CD  LYS A 471      51.094  17.031 -44.875  1.00 87.38           C  
ATOM   3720  CE  LYS A 471      50.906  18.047 -43.750  1.00 87.38           C  
ATOM   3721  NZ  LYS A 471      51.938  19.125 -43.812  1.00 87.38           N  
ATOM   3722  N   ASN A 472      50.219  13.266 -48.031  1.00 87.06           N  
ATOM   3723  CA  ASN A 472      50.375  12.578 -49.312  1.00 87.06           C  
ATOM   3724  C   ASN A 472      51.219  11.312 -49.188  1.00 87.06           C  
ATOM   3725  CB  ASN A 472      50.969  13.516 -50.375  1.00 87.06           C  
ATOM   3726  O   ASN A 472      51.594  10.703 -50.188  1.00 87.06           O  
ATOM   3727  CG  ASN A 472      52.219  14.219 -49.875  1.00 87.06           C  
ATOM   3728  ND2 ASN A 472      52.938  14.867 -50.781  1.00 87.06           N  
ATOM   3729  OD1 ASN A 472      52.562  14.172 -48.688  1.00 87.06           O  
ATOM   3730  N   ASN A 473      51.562  10.953 -47.969  1.00 84.94           N  
ATOM   3731  CA  ASN A 473      52.312   9.734 -47.688  1.00 84.94           C  
ATOM   3732  C   ASN A 473      51.406   8.516 -47.625  1.00 84.94           C  
ATOM   3733  CB  ASN A 473      53.094   9.883 -46.375  1.00 84.94           C  
ATOM   3734  O   ASN A 473      51.875   7.379 -47.594  1.00 84.94           O  
ATOM   3735  CG  ASN A 473      54.312  10.750 -46.531  1.00 84.94           C  
ATOM   3736  ND2 ASN A 473      54.875  11.180 -45.406  1.00 84.94           N  
ATOM   3737  OD1 ASN A 473      54.781  11.031 -47.625  1.00 84.94           O  
ATOM   3738  N   ALA A 474      50.031   8.727 -47.719  1.00 85.00           N  
ATOM   3739  CA  ALA A 474      49.031   7.660 -47.688  1.00 85.00           C  
ATOM   3740  C   ALA A 474      47.812   8.008 -48.531  1.00 85.00           C  
ATOM   3741  CB  ALA A 474      48.594   7.379 -46.250  1.00 85.00           C  
ATOM   3742  O   ALA A 474      47.531   9.188 -48.781  1.00 85.00           O  
ATOM   3743  N   LYS A 475      47.188   7.043 -49.156  1.00 83.19           N  
ATOM   3744  CA  LYS A 475      45.969   7.195 -49.938  1.00 83.19           C  
ATOM   3745  C   LYS A 475      44.750   6.746 -49.156  1.00 83.19           C  
ATOM   3746  CB  LYS A 475      46.094   6.410 -51.250  1.00 83.19           C  
ATOM   3747  O   LYS A 475      44.781   5.715 -48.469  1.00 83.19           O  
ATOM   3748  CG  LYS A 475      44.812   6.457 -52.094  1.00 83.19           C  
ATOM   3749  CD  LYS A 475      44.938   5.555 -53.344  1.00 83.19           C  
ATOM   3750  CE  LYS A 475      43.688   5.617 -54.188  1.00 83.19           C  
ATOM   3751  NZ  LYS A 475      43.781   4.707 -55.375  1.00 83.19           N  
ATOM   3752  N   GLU A 476      43.719   7.523 -49.344  1.00 81.56           N  
ATOM   3753  CA  GLU A 476      42.469   7.172 -48.688  1.00 81.56           C  
ATOM   3754  C   GLU A 476      41.688   6.141 -49.469  1.00 81.56           C  
ATOM   3755  CB  GLU A 476      41.625   8.422 -48.438  1.00 81.56           C  
ATOM   3756  O   GLU A 476      41.406   6.359 -50.656  1.00 81.56           O  
ATOM   3757  CG  GLU A 476      42.188   9.391 -47.438  1.00 81.56           C  
ATOM   3758  CD  GLU A 476      41.312  10.586 -47.156  1.00 81.56           C  
ATOM   3759  OE1 GLU A 476      41.750  11.539 -46.469  1.00 81.56           O  
ATOM   3760  OE2 GLU A 476      40.156  10.570 -47.625  1.00 81.56           O  
ATOM   3761  N   ILE A 477      41.438   4.980 -48.875  1.00 76.38           N  
ATOM   3762  CA  ILE A 477      40.875   3.838 -49.594  1.00 76.38           C  
ATOM   3763  C   ILE A 477      39.375   3.723 -49.250  1.00 76.38           C  
ATOM   3764  CB  ILE A 477      41.594   2.527 -49.219  1.00 76.38           C  
ATOM   3765  O   ILE A 477      38.625   2.992 -49.906  1.00 76.38           O  
ATOM   3766  CG1 ILE A 477      43.125   2.699 -49.406  1.00 76.38           C  
ATOM   3767  CG2 ILE A 477      41.062   1.366 -50.094  1.00 76.38           C  
ATOM   3768  CD1 ILE A 477      43.938   1.546 -48.844  1.00 76.38           C  
ATOM   3769  N   GLY A 478      38.875   4.805 -48.375  1.00 64.88           N  
ATOM   3770  CA  GLY A 478      37.469   4.777 -48.031  1.00 64.88           C  
ATOM   3771  C   GLY A 478      37.156   3.959 -46.781  1.00 64.88           C  
ATOM   3772  O   GLY A 478      38.000   3.162 -46.344  1.00 64.88           O  
ATOM   3773  N   ASN A 479      36.031   4.344 -45.969  1.00 59.06           N  
ATOM   3774  CA  ASN A 479      35.562   3.678 -44.750  1.00 59.06           C  
ATOM   3775  C   ASN A 479      36.531   3.904 -43.594  1.00 59.06           C  
ATOM   3776  CB  ASN A 479      35.375   2.180 -45.000  1.00 59.06           C  
ATOM   3777  O   ASN A 479      36.688   3.021 -42.750  1.00 59.06           O  
ATOM   3778  CG  ASN A 479      34.250   1.886 -45.969  1.00 59.06           C  
ATOM   3779  ND2 ASN A 479      34.281   0.706 -46.562  1.00 59.06           N  
ATOM   3780  OD1 ASN A 479      33.344   2.711 -46.156  1.00 59.06           O  
ATOM   3781  N   GLY A 480      37.281   5.082 -43.688  1.00 64.62           N  
ATOM   3782  CA  GLY A 480      38.156   5.461 -42.562  1.00 64.62           C  
ATOM   3783  C   GLY A 480      39.500   4.766 -42.594  1.00 64.62           C  
ATOM   3784  O   GLY A 480      40.188   4.738 -41.562  1.00 64.62           O  
ATOM   3785  N   CYS A 481      39.906   4.219 -43.812  1.00 70.69           N  
ATOM   3786  CA  CYS A 481      41.156   3.484 -43.938  1.00 70.69           C  
ATOM   3787  C   CYS A 481      42.156   4.250 -44.812  1.00 70.69           C  
ATOM   3788  CB  CYS A 481      40.906   2.100 -44.531  1.00 70.69           C  
ATOM   3789  O   CYS A 481      41.750   4.965 -45.750  1.00 70.69           O  
ATOM   3790  SG  CYS A 481      39.906   1.032 -43.500  1.00 70.69           S  
ATOM   3791  N   PHE A 482      43.531   4.098 -44.438  1.00 75.69           N  
ATOM   3792  CA  PHE A 482      44.625   4.707 -45.156  1.00 75.69           C  
ATOM   3793  C   PHE A 482      45.594   3.643 -45.656  1.00 75.69           C  
ATOM   3794  CB  PHE A 482      45.375   5.719 -44.281  1.00 75.69           C  
ATOM   3795  O   PHE A 482      45.906   2.695 -44.938  1.00 75.69           O  
ATOM   3796  CG  PHE A 482      44.500   6.852 -43.812  1.00 75.69           C  
ATOM   3797  CD1 PHE A 482      44.344   7.996 -44.562  1.00 75.69           C  
ATOM   3798  CD2 PHE A 482      43.844   6.766 -42.594  1.00 75.69           C  
ATOM   3799  CE1 PHE A 482      43.531   9.039 -44.125  1.00 75.69           C  
ATOM   3800  CE2 PHE A 482      43.031   7.809 -42.125  1.00 75.69           C  
ATOM   3801  CZ  PHE A 482      42.875   8.945 -42.906  1.00 75.69           C  
ATOM   3802  N   GLU A 483      45.844   3.775 -46.969  1.00 80.38           N  
ATOM   3803  CA  GLU A 483      46.906   2.926 -47.531  1.00 80.38           C  
ATOM   3804  C   GLU A 483      48.219   3.693 -47.656  1.00 80.38           C  
ATOM   3805  CB  GLU A 483      46.469   2.355 -48.875  1.00 80.38           C  
ATOM   3806  O   GLU A 483      48.250   4.711 -48.375  1.00 80.38           O  
ATOM   3807  CG  GLU A 483      47.406   1.313 -49.438  1.00 80.38           C  
ATOM   3808  CD  GLU A 483      46.938   0.725 -50.750  1.00 80.38           C  
ATOM   3809  OE1 GLU A 483      47.438  -0.362 -51.156  1.00 80.38           O  
ATOM   3810  OE2 GLU A 483      46.094   1.355 -51.406  1.00 80.38           O  
ATOM   3811  N   PHE A 484      49.312   3.158 -46.875  1.00 81.31           N  
ATOM   3812  CA  PHE A 484      50.594   3.859 -46.906  1.00 81.31           C  
ATOM   3813  C   PHE A 484      51.312   3.650 -48.219  1.00 81.31           C  
ATOM   3814  CB  PHE A 484      51.469   3.387 -45.719  1.00 81.31           C  
ATOM   3815  O   PHE A 484      51.312   2.553 -48.781  1.00 81.31           O  
ATOM   3816  CG  PHE A 484      50.969   3.828 -44.375  1.00 81.31           C  
ATOM   3817  CD1 PHE A 484      51.406   5.039 -43.844  1.00 81.31           C  
ATOM   3818  CD2 PHE A 484      50.094   3.035 -43.656  1.00 81.31           C  
ATOM   3819  CE1 PHE A 484      50.938   5.449 -42.594  1.00 81.31           C  
ATOM   3820  CE2 PHE A 484      49.625   3.441 -42.406  1.00 81.31           C  
ATOM   3821  CZ  PHE A 484      50.062   4.648 -41.875  1.00 81.31           C  
ATOM   3822  N   TYR A 485      51.938   4.656 -48.750  1.00 80.25           N  
ATOM   3823  CA  TYR A 485      52.750   4.582 -49.969  1.00 80.25           C  
ATOM   3824  C   TYR A 485      54.188   4.238 -49.625  1.00 80.25           C  
ATOM   3825  CB  TYR A 485      52.719   5.906 -50.719  1.00 80.25           C  
ATOM   3826  O   TYR A 485      55.031   4.031 -50.531  1.00 80.25           O  
ATOM   3827  CG  TYR A 485      51.375   6.156 -51.406  1.00 80.25           C  
ATOM   3828  CD1 TYR A 485      50.938   5.316 -52.438  1.00 80.25           C  
ATOM   3829  CD2 TYR A 485      50.594   7.234 -51.062  1.00 80.25           C  
ATOM   3830  CE1 TYR A 485      49.719   5.543 -53.062  1.00 80.25           C  
ATOM   3831  CE2 TYR A 485      49.375   7.469 -51.688  1.00 80.25           C  
ATOM   3832  OH  TYR A 485      47.750   6.852 -53.312  1.00 80.25           O  
ATOM   3833  CZ  TYR A 485      48.938   6.621 -52.688  1.00 80.25           C  
ATOM   3834  N   HIS A 486      54.531   4.172 -48.281  1.00 79.69           N  
ATOM   3835  CA  HIS A 486      55.844   3.783 -47.781  1.00 79.69           C  
ATOM   3836  C   HIS A 486      55.719   2.631 -46.781  1.00 79.69           C  
ATOM   3837  CB  HIS A 486      56.531   4.977 -47.125  1.00 79.69           C  
ATOM   3838  O   HIS A 486      54.625   2.350 -46.281  1.00 79.69           O  
ATOM   3839  CG  HIS A 486      55.812   5.488 -45.906  1.00 79.69           C  
ATOM   3840  CD2 HIS A 486      54.938   6.500 -45.750  1.00 79.69           C  
ATOM   3841  ND1 HIS A 486      56.000   4.945 -44.656  1.00 79.69           N  
ATOM   3842  CE1 HIS A 486      55.250   5.602 -43.781  1.00 79.69           C  
ATOM   3843  NE2 HIS A 486      54.594   6.551 -44.438  1.00 79.69           N  
ATOM   3844  N   LYS A 487      56.812   1.893 -46.625  1.00 78.69           N  
ATOM   3845  CA  LYS A 487      56.844   0.861 -45.594  1.00 78.69           C  
ATOM   3846  C   LYS A 487      56.781   1.479 -44.188  1.00 78.69           C  
ATOM   3847  CB  LYS A 487      58.094  -0.015 -45.719  1.00 78.69           C  
ATOM   3848  O   LYS A 487      57.531   2.414 -43.906  1.00 78.69           O  
ATOM   3849  CG  LYS A 487      58.062  -0.916 -46.969  1.00 78.69           C  
ATOM   3850  CD  LYS A 487      59.281  -1.825 -47.000  1.00 78.69           C  
ATOM   3851  CE  LYS A 487      59.312  -2.674 -48.250  1.00 78.69           C  
ATOM   3852  NZ  LYS A 487      60.531  -3.553 -48.312  1.00 78.69           N  
ATOM   3853  N   CYS A 488      55.750   1.090 -43.500  1.00 76.81           N  
ATOM   3854  CA  CYS A 488      55.594   1.622 -42.156  1.00 76.81           C  
ATOM   3855  C   CYS A 488      55.812   0.536 -41.094  1.00 76.81           C  
ATOM   3856  CB  CYS A 488      54.188   2.232 -42.000  1.00 76.81           C  
ATOM   3857  O   CYS A 488      54.969  -0.355 -40.938  1.00 76.81           O  
ATOM   3858  SG  CYS A 488      53.969   3.162 -40.469  1.00 76.81           S  
ATOM   3859  N   ASP A 489      56.938   0.535 -40.406  1.00 74.69           N  
ATOM   3860  CA  ASP A 489      57.281  -0.436 -39.375  1.00 74.69           C  
ATOM   3861  C   ASP A 489      56.656  -0.055 -38.031  1.00 74.69           C  
ATOM   3862  CB  ASP A 489      58.781  -0.554 -39.219  1.00 74.69           C  
ATOM   3863  O   ASP A 489      55.906   0.928 -37.938  1.00 74.69           O  
ATOM   3864  CG  ASP A 489      59.438   0.752 -38.812  1.00 74.69           C  
ATOM   3865  OD1 ASP A 489      58.719   1.734 -38.531  1.00 74.69           O  
ATOM   3866  OD2 ASP A 489      60.688   0.802 -38.812  1.00 74.69           O  
ATOM   3867  N   ASP A 490      56.781  -0.776 -36.938  1.00 72.00           N  
ATOM   3868  CA  ASP A 490      56.188  -0.593 -35.625  1.00 72.00           C  
ATOM   3869  C   ASP A 490      56.500   0.785 -35.062  1.00 72.00           C  
ATOM   3870  CB  ASP A 490      56.656  -1.686 -34.656  1.00 72.00           C  
ATOM   3871  O   ASP A 490      55.688   1.395 -34.375  1.00 72.00           O  
ATOM   3872  CG  ASP A 490      56.062  -3.049 -34.969  1.00 72.00           C  
ATOM   3873  OD1 ASP A 490      55.031  -3.121 -35.656  1.00 72.00           O  
ATOM   3874  OD2 ASP A 490      56.656  -4.062 -34.531  1.00 72.00           O  
ATOM   3875  N   THR A 491      57.656   1.244 -35.344  1.00 71.69           N  
ATOM   3876  CA  THR A 491      58.125   2.555 -34.906  1.00 71.69           C  
ATOM   3877  C   THR A 491      57.375   3.668 -35.625  1.00 71.69           C  
ATOM   3878  CB  THR A 491      59.625   2.717 -35.156  1.00 71.69           C  
ATOM   3879  O   THR A 491      57.000   4.672 -35.031  1.00 71.69           O  
ATOM   3880  CG2 THR A 491      60.156   4.016 -34.562  1.00 71.69           C  
ATOM   3881  OG1 THR A 491      60.312   1.612 -34.562  1.00 71.69           O  
ATOM   3882  N   CYS A 492      57.156   3.537 -36.938  1.00 77.12           N  
ATOM   3883  CA  CYS A 492      56.344   4.445 -37.750  1.00 77.12           C  
ATOM   3884  C   CYS A 492      54.906   4.465 -37.312  1.00 77.12           C  
ATOM   3885  CB  CYS A 492      56.438   4.039 -39.219  1.00 77.12           C  
ATOM   3886  O   CYS A 492      54.312   5.535 -37.156  1.00 77.12           O  
ATOM   3887  SG  CYS A 492      55.344   4.977 -40.312  1.00 77.12           S  
ATOM   3888  N   MET A 493      54.344   3.375 -37.062  1.00 75.69           N  
ATOM   3889  CA  MET A 493      52.969   3.244 -36.594  1.00 75.69           C  
ATOM   3890  C   MET A 493      52.781   3.887 -35.219  1.00 75.69           C  
ATOM   3891  CB  MET A 493      52.562   1.771 -36.531  1.00 75.69           C  
ATOM   3892  O   MET A 493      51.750   4.520 -34.969  1.00 75.69           O  
ATOM   3893  CG  MET A 493      52.344   1.141 -37.906  1.00 75.69           C  
ATOM   3894  SD  MET A 493      51.125   2.045 -38.906  1.00 75.69           S  
ATOM   3895  CE  MET A 493      49.594   1.660 -38.000  1.00 75.69           C  
ATOM   3896  N   GLU A 494      53.750   3.738 -34.375  1.00 74.00           N  
ATOM   3897  CA  GLU A 494      53.781   4.336 -33.031  1.00 74.00           C  
ATOM   3898  C   GLU A 494      53.875   5.855 -33.125  1.00 74.00           C  
ATOM   3899  CB  GLU A 494      54.938   3.775 -32.219  1.00 74.00           C  
ATOM   3900  O   GLU A 494      53.281   6.566 -32.312  1.00 74.00           O  
ATOM   3901  CG  GLU A 494      54.625   2.484 -31.484  1.00 74.00           C  
ATOM   3902  CD  GLU A 494      55.719   2.012 -30.562  1.00 74.00           C  
ATOM   3903  OE1 GLU A 494      55.562   0.958 -29.906  1.00 74.00           O  
ATOM   3904  OE2 GLU A 494      56.781   2.699 -30.500  1.00 74.00           O  
ATOM   3905  N   SER A 495      54.562   6.316 -34.094  1.00 76.06           N  
ATOM   3906  CA  SER A 495      54.688   7.746 -34.312  1.00 76.06           C  
ATOM   3907  C   SER A 495      53.406   8.359 -34.844  1.00 76.06           C  
ATOM   3908  CB  SER A 495      55.812   8.008 -35.344  1.00 76.06           C  
ATOM   3909  O   SER A 495      53.062   9.500 -34.500  1.00 76.06           O  
ATOM   3910  OG  SER A 495      55.438   7.555 -36.625  1.00 76.06           O  
ATOM   3911  N   VAL A 496      52.625   7.680 -35.656  1.00 78.19           N  
ATOM   3912  CA  VAL A 496      51.312   8.078 -36.094  1.00 78.19           C  
ATOM   3913  C   VAL A 496      50.312   8.062 -34.938  1.00 78.19           C  
ATOM   3914  CB  VAL A 496      50.781   7.156 -37.219  1.00 78.19           C  
ATOM   3915  O   VAL A 496      49.531   9.000 -34.750  1.00 78.19           O  
ATOM   3916  CG1 VAL A 496      49.344   7.516 -37.625  1.00 78.19           C  
ATOM   3917  CG2 VAL A 496      51.719   7.250 -38.438  1.00 78.19           C  
ATOM   3918  N   LYS A 497      50.531   7.090 -34.062  1.00 69.69           N  
ATOM   3919  CA  LYS A 497      49.688   6.934 -32.875  1.00 69.69           C  
ATOM   3920  C   LYS A 497      49.938   8.062 -31.891  1.00 69.69           C  
ATOM   3921  CB  LYS A 497      49.969   5.586 -32.219  1.00 69.69           C  
ATOM   3922  O   LYS A 497      49.000   8.578 -31.266  1.00 69.69           O  
ATOM   3923  CG  LYS A 497      49.094   5.293 -31.016  1.00 69.69           C  
ATOM   3924  CD  LYS A 497      49.438   3.961 -30.359  1.00 69.69           C  
ATOM   3925  CE  LYS A 497      48.688   3.746 -29.062  1.00 69.69           C  
ATOM   3926  NZ  LYS A 497      49.031   2.453 -28.406  1.00 69.69           N  
ATOM   3927  N   ASN A 498      51.188   8.500 -31.625  1.00 74.94           N  
ATOM   3928  CA  ASN A 498      51.594   9.477 -30.625  1.00 74.94           C  
ATOM   3929  C   ASN A 498      51.562  10.898 -31.188  1.00 74.94           C  
ATOM   3930  CB  ASN A 498      52.969   9.141 -30.094  1.00 74.94           C  
ATOM   3931  O   ASN A 498      51.875  11.852 -30.484  1.00 74.94           O  
ATOM   3932  CG  ASN A 498      53.000   7.914 -29.203  1.00 74.94           C  
ATOM   3933  ND2 ASN A 498      54.156   7.344 -28.984  1.00 74.94           N  
ATOM   3934  OD1 ASN A 498      51.938   7.488 -28.703  1.00 74.94           O  
ATOM   3935  N   GLY A 499      51.094  10.930 -32.500  1.00 79.94           N  
ATOM   3936  CA  GLY A 499      51.000  12.234 -33.125  1.00 79.94           C  
ATOM   3937  C   GLY A 499      52.375  12.828 -33.469  1.00 79.94           C  
ATOM   3938  O   GLY A 499      52.500  14.047 -33.594  1.00 79.94           O  
ATOM   3939  N   THR A 500      53.469  12.086 -33.406  1.00 85.81           N  
ATOM   3940  CA  THR A 500      54.844  12.523 -33.688  1.00 85.81           C  
ATOM   3941  C   THR A 500      55.312  11.992 -35.031  1.00 85.81           C  
ATOM   3942  CB  THR A 500      55.781  12.055 -32.562  1.00 85.81           C  
ATOM   3943  O   THR A 500      56.531  11.852 -35.250  1.00 85.81           O  
ATOM   3944  CG2 THR A 500      55.438  12.711 -31.234  1.00 85.81           C  
ATOM   3945  OG1 THR A 500      55.688  10.633 -32.406  1.00 85.81           O  
ATOM   3946  N   TYR A 501      54.438  11.719 -35.938  1.00 82.38           N  
ATOM   3947  CA  TYR A 501      54.750  11.211 -37.281  1.00 82.38           C  
ATOM   3948  C   TYR A 501      55.625  12.203 -38.031  1.00 82.38           C  
ATOM   3949  CB  TYR A 501      53.469  10.906 -38.062  1.00 82.38           C  
ATOM   3950  O   TYR A 501      55.281  13.383 -38.156  1.00 82.38           O  
ATOM   3951  CG  TYR A 501      53.750  10.352 -39.438  1.00 82.38           C  
ATOM   3952  CD1 TYR A 501      53.625  11.164 -40.562  1.00 82.38           C  
ATOM   3953  CD2 TYR A 501      54.094   9.016 -39.625  1.00 82.38           C  
ATOM   3954  CE1 TYR A 501      53.844  10.656 -41.844  1.00 82.38           C  
ATOM   3955  CE2 TYR A 501      54.312   8.500 -40.875  1.00 82.38           C  
ATOM   3956  OH  TYR A 501      54.438   8.828 -43.250  1.00 82.38           O  
ATOM   3957  CZ  TYR A 501      54.188   9.328 -42.000  1.00 82.38           C  
ATOM   3958  N   ASP A 502      56.875  11.766 -38.438  1.00 86.56           N  
ATOM   3959  CA  ASP A 502      57.812  12.594 -39.156  1.00 86.56           C  
ATOM   3960  C   ASP A 502      57.562  12.516 -40.656  1.00 86.56           C  
ATOM   3961  CB  ASP A 502      59.250  12.164 -38.844  1.00 86.56           C  
ATOM   3962  O   ASP A 502      58.094  11.633 -41.344  1.00 86.56           O  
ATOM   3963  CG  ASP A 502      60.281  13.117 -39.375  1.00 86.56           C  
ATOM   3964  OD1 ASP A 502      59.938  14.055 -40.125  1.00 86.56           O  
ATOM   3965  OD2 ASP A 502      61.500  12.938 -39.094  1.00 86.56           O  
ATOM   3966  N   TYR A 503      56.750  13.461 -41.125  1.00 86.00           N  
ATOM   3967  CA  TYR A 503      56.281  13.477 -42.500  1.00 86.00           C  
ATOM   3968  C   TYR A 503      57.438  13.492 -43.500  1.00 86.00           C  
ATOM   3969  CB  TYR A 503      55.375  14.695 -42.719  1.00 86.00           C  
ATOM   3970  O   TYR A 503      57.469  12.688 -44.438  1.00 86.00           O  
ATOM   3971  CG  TYR A 503      55.031  14.938 -44.188  1.00 86.00           C  
ATOM   3972  CD1 TYR A 503      55.781  15.859 -44.938  1.00 86.00           C  
ATOM   3973  CD2 TYR A 503      54.000  14.258 -44.812  1.00 86.00           C  
ATOM   3974  CE1 TYR A 503      55.469  16.094 -46.281  1.00 86.00           C  
ATOM   3975  CE2 TYR A 503      53.719  14.484 -46.156  1.00 86.00           C  
ATOM   3976  OH  TYR A 503      54.156  15.633 -48.188  1.00 86.00           O  
ATOM   3977  CZ  TYR A 503      54.438  15.398 -46.875  1.00 86.00           C  
ATOM   3978  N   PRO A 504      58.500  14.312 -43.250  1.00 86.38           N  
ATOM   3979  CA  PRO A 504      59.594  14.422 -44.219  1.00 86.38           C  
ATOM   3980  C   PRO A 504      60.438  13.148 -44.312  1.00 86.38           C  
ATOM   3981  CB  PRO A 504      60.438  15.578 -43.656  1.00 86.38           C  
ATOM   3982  O   PRO A 504      61.000  12.859 -45.375  1.00 86.38           O  
ATOM   3983  CG  PRO A 504      59.500  16.359 -42.812  1.00 86.38           C  
ATOM   3984  CD  PRO A 504      58.469  15.422 -42.250  1.00 86.38           C  
ATOM   3985  N   LYS A 505      60.469  12.430 -43.344  1.00 86.12           N  
ATOM   3986  CA  LYS A 505      61.250  11.195 -43.312  1.00 86.12           C  
ATOM   3987  C   LYS A 505      60.719  10.172 -44.312  1.00 86.12           C  
ATOM   3988  CB  LYS A 505      61.219  10.609 -41.875  1.00 86.12           C  
ATOM   3989  O   LYS A 505      61.500   9.453 -44.938  1.00 86.12           O  
ATOM   3990  CG  LYS A 505      62.094   9.375 -41.719  1.00 86.12           C  
ATOM   3991  CD  LYS A 505      62.031   8.836 -40.281  1.00 86.12           C  
ATOM   3992  CE  LYS A 505      62.844   7.559 -40.125  1.00 86.12           C  
ATOM   3993  NZ  LYS A 505      62.781   7.027 -38.750  1.00 86.12           N  
ATOM   3994  N   TYR A 506      59.375  10.117 -44.594  1.00 83.94           N  
ATOM   3995  CA  TYR A 506      58.750   9.062 -45.375  1.00 83.94           C  
ATOM   3996  C   TYR A 506      58.250   9.609 -46.719  1.00 83.94           C  
ATOM   3997  CB  TYR A 506      57.594   8.430 -44.594  1.00 83.94           C  
ATOM   3998  O   TYR A 506      57.656   8.867 -47.500  1.00 83.94           O  
ATOM   3999  CG  TYR A 506      58.031   7.809 -43.281  1.00 83.94           C  
ATOM   4000  CD1 TYR A 506      58.750   6.617 -43.250  1.00 83.94           C  
ATOM   4001  CD2 TYR A 506      57.719   8.414 -42.062  1.00 83.94           C  
ATOM   4002  CE1 TYR A 506      59.125   6.039 -42.062  1.00 83.94           C  
ATOM   4003  CE2 TYR A 506      58.094   7.848 -40.875  1.00 83.94           C  
ATOM   4004  OH  TYR A 506      59.188   6.098 -39.656  1.00 83.94           O  
ATOM   4005  CZ  TYR A 506      58.812   6.664 -40.875  1.00 83.94           C  
ATOM   4006  N   SER A 507      58.438  10.844 -46.969  1.00 82.62           N  
ATOM   4007  CA  SER A 507      57.906  11.570 -48.125  1.00 82.62           C  
ATOM   4008  C   SER A 507      58.594  11.133 -49.406  1.00 82.62           C  
ATOM   4009  CB  SER A 507      58.062  13.078 -47.938  1.00 82.62           C  
ATOM   4010  O   SER A 507      57.969  11.023 -50.469  1.00 82.62           O  
ATOM   4011  OG  SER A 507      57.594  13.781 -49.062  1.00 82.62           O  
ATOM   4012  N   GLU A 508      59.906  10.805 -49.312  1.00 80.19           N  
ATOM   4013  CA  GLU A 508      60.719  10.445 -50.469  1.00 80.19           C  
ATOM   4014  C   GLU A 508      60.344   9.055 -51.000  1.00 80.19           C  
ATOM   4015  CB  GLU A 508      62.188  10.500 -50.156  1.00 80.19           C  
ATOM   4016  O   GLU A 508      60.156   8.859 -52.188  1.00 80.19           O  
ATOM   4017  CG  GLU A 508      62.750  11.914 -50.031  1.00 80.19           C  
ATOM   4018  CD  GLU A 508      62.719  12.672 -51.344  1.00 80.19           C  
ATOM   4019  OE1 GLU A 508      62.688  13.922 -51.344  1.00 80.19           O  
ATOM   4020  OE2 GLU A 508      62.750  12.008 -52.406  1.00 80.19           O  
ATOM   4021  N   GLU A 509      60.156   8.094 -50.000  1.00 79.69           N  
ATOM   4022  CA  GLU A 509      59.750   6.730 -50.312  1.00 79.69           C  
ATOM   4023  C   GLU A 509      58.281   6.699 -50.812  1.00 79.69           C  
ATOM   4024  CB  GLU A 509      59.875   5.836 -49.094  1.00 79.69           C  
ATOM   4025  O   GLU A 509      57.969   5.941 -51.719  1.00 79.69           O  
ATOM   4026  CG  GLU A 509      59.625   4.359 -49.344  1.00 79.69           C  
ATOM   4027  CD  GLU A 509      59.812   3.482 -48.125  1.00 79.69           C  
ATOM   4028  OE1 GLU A 509      59.594   2.254 -48.219  1.00 79.69           O  
ATOM   4029  OE2 GLU A 509      60.156   4.031 -47.062  1.00 79.69           O  
ATOM   4030  N   ALA A 510      57.438   7.520 -50.281  1.00 80.00           N  
ATOM   4031  CA  ALA A 510      56.000   7.645 -50.625  1.00 80.00           C  
ATOM   4032  C   ALA A 510      55.844   8.266 -52.000  1.00 80.00           C  
ATOM   4033  CB  ALA A 510      55.281   8.484 -49.562  1.00 80.00           C  
ATOM   4034  O   ALA A 510      54.969   7.863 -52.781  1.00 80.00           O  
ATOM   4035  N   LYS A 511      56.656   9.289 -52.375  1.00 80.75           N  
ATOM   4036  CA  LYS A 511      56.656   9.945 -53.656  1.00 80.75           C  
ATOM   4037  C   LYS A 511      57.031   8.969 -54.781  1.00 80.75           C  
ATOM   4038  CB  LYS A 511      57.625  11.133 -53.688  1.00 80.75           C  
ATOM   4039  O   LYS A 511      56.406   8.977 -55.844  1.00 80.75           O  
ATOM   4040  CG  LYS A 511      57.500  12.047 -54.875  1.00 80.75           C  
ATOM   4041  CD  LYS A 511      58.438  13.242 -54.812  1.00 80.75           C  
ATOM   4042  CE  LYS A 511      58.344  14.117 -56.031  1.00 80.75           C  
ATOM   4043  NZ  LYS A 511      59.250  15.289 -55.969  1.00 80.75           N  
ATOM   4044  N   LEU A 512      58.031   8.086 -54.562  1.00 76.44           N  
ATOM   4045  CA  LEU A 512      58.531   7.090 -55.531  1.00 76.44           C  
ATOM   4046  C   LEU A 512      57.500   6.000 -55.750  1.00 76.44           C  
ATOM   4047  CB  LEU A 512      59.844   6.465 -55.000  1.00 76.44           C  
ATOM   4048  O   LEU A 512      57.312   5.562 -56.906  1.00 76.44           O  
ATOM   4049  CG  LEU A 512      60.938   6.188 -56.062  1.00 76.44           C  
ATOM   4050  CD1 LEU A 512      62.156   7.043 -55.781  1.00 76.44           C  
ATOM   4051  CD2 LEU A 512      61.281   4.707 -56.062  1.00 76.44           C  
ATOM   4052  N   ASN A 513      56.750   5.598 -54.812  1.00 73.25           N  
ATOM   4053  CA  ASN A 513      55.719   4.555 -54.844  1.00 73.25           C  
ATOM   4054  C   ASN A 513      54.406   5.082 -55.406  1.00 73.25           C  
ATOM   4055  CB  ASN A 513      55.500   3.959 -53.469  1.00 73.25           C  
ATOM   4056  O   ASN A 513      53.656   4.332 -56.031  1.00 73.25           O  
ATOM   4057  CG  ASN A 513      56.625   3.051 -53.031  1.00 73.25           C  
ATOM   4058  ND2 ASN A 513      56.875   2.982 -51.719  1.00 73.25           N  
ATOM   4059  OD1 ASN A 513      57.281   2.416 -53.844  1.00 73.25           O  
ATOM   4060  N   ARG A 514      54.156   6.406 -55.219  1.00 71.19           N  
ATOM   4061  CA  ARG A 514      53.000   7.074 -55.812  1.00 71.19           C  
ATOM   4062  C   ARG A 514      53.125   7.141 -57.344  1.00 71.19           C  
ATOM   4063  CB  ARG A 514      52.844   8.484 -55.250  1.00 71.19           C  
ATOM   4064  O   ARG A 514      52.125   7.066 -58.062  1.00 71.19           O  
ATOM   4065  CG  ARG A 514      52.156   8.523 -53.875  1.00 71.19           C  
ATOM   4066  CD  ARG A 514      52.094   9.938 -53.344  1.00 71.19           C  
ATOM   4067  NE  ARG A 514      50.969  10.680 -53.906  1.00 71.19           N  
ATOM   4068  NH1 ARG A 514      51.062  12.422 -52.406  1.00 71.19           N  
ATOM   4069  NH2 ARG A 514      49.500  12.438 -54.062  1.00 71.19           N  
ATOM   4070  CZ  ARG A 514      50.531  11.844 -53.438  1.00 71.19           C  
ATOM   4071  N   GLU A 515      54.438   7.293 -57.719  1.00 65.62           N  
ATOM   4072  CA  GLU A 515      54.750   7.492 -59.156  1.00 65.62           C  
ATOM   4073  C   GLU A 515      55.000   6.160 -59.844  1.00 65.62           C  
ATOM   4074  CB  GLU A 515      55.969   8.398 -59.281  1.00 65.62           C  
ATOM   4075  O   GLU A 515      55.156   6.121 -61.062  1.00 65.62           O  
ATOM   4076  CG  GLU A 515      55.719   9.852 -58.906  1.00 65.62           C  
ATOM   4077  CD  GLU A 515      56.938  10.742 -59.094  1.00 65.62           C  
ATOM   4078  OE1 GLU A 515      56.812  11.977 -58.875  1.00 65.62           O  
ATOM   4079  OE2 GLU A 515      58.031  10.211 -59.438  1.00 65.62           O  
ATOM   4080  N   LYS A 516      55.000   4.988 -59.000  1.00 59.22           N  
ATOM   4081  CA  LYS A 516      55.125   3.627 -59.500  1.00 59.22           C  
ATOM   4082  C   LYS A 516      53.844   3.150 -60.156  1.00 59.22           C  
ATOM   4083  CB  LYS A 516      55.531   2.672 -58.375  1.00 59.22           C  
ATOM   4084  O   LYS A 516      52.750   3.316 -59.594  1.00 59.22           O  
ATOM   4085  CG  LYS A 516      56.438   1.522 -58.844  1.00 59.22           C  
ATOM   4086  CD  LYS A 516      56.875   0.677 -57.656  1.00 59.22           C  
ATOM   4087  CE  LYS A 516      57.750  -0.490 -58.125  1.00 59.22           C  
ATOM   4088  NZ  LYS A 516      58.281  -1.266 -56.969  1.00 59.22           N  
ATOM   4089  N   ILE A 517      53.719   3.094 -61.469  1.00 43.53           N  
ATOM   4090  CA  ILE A 517      52.625   2.514 -62.281  1.00 43.53           C  
ATOM   4091  C   ILE A 517      52.656   0.993 -62.156  1.00 43.53           C  
ATOM   4092  CB  ILE A 517      52.750   2.939 -63.750  1.00 43.53           C  
ATOM   4093  O   ILE A 517      53.656   0.359 -62.469  1.00 43.53           O  
ATOM   4094  CG1 ILE A 517      52.750   4.469 -63.875  1.00 43.53           C  
ATOM   4095  CG2 ILE A 517      51.594   2.326 -64.562  1.00 43.53           C  
ATOM   4096  CD1 ILE A 517      52.938   4.977 -65.312  1.00 43.53           C  
ATOM   4097  N   ASP A 518      51.875   0.385 -61.188  1.00 44.00           N  
ATOM   4098  CA  ASP A 518      51.750  -1.066 -61.094  1.00 44.00           C  
ATOM   4099  C   ASP A 518      51.219  -1.663 -62.375  1.00 44.00           C  
ATOM   4100  CB  ASP A 518      50.844  -1.449 -59.906  1.00 44.00           C  
ATOM   4101  O   ASP A 518      50.250  -1.146 -62.969  1.00 44.00           O  
ATOM   4102  CG  ASP A 518      51.562  -1.515 -58.594  1.00 44.00           C  
ATOM   4103  OD1 ASP A 518      52.812  -1.691 -58.594  1.00 44.00           O  
ATOM   4104  OD2 ASP A 518      50.906  -1.391 -57.531  1.00 44.00           O  
ATOM   4105  N   GLY A 519      52.031  -2.297 -63.188  1.00 33.84           N  
ATOM   4106  CA  GLY A 519      51.688  -3.211 -64.250  1.00 33.84           C  
ATOM   4107  C   GLY A 519      50.594  -4.176 -63.938  1.00 33.84           C  
ATOM   4108  O   GLY A 519      50.406  -4.520 -62.750  1.00 33.84           O  
ATOM   4109  N   VAL A 520      49.250  -4.148 -64.312  1.00 30.39           N  
ATOM   4110  CA  VAL A 520      48.094  -5.020 -64.125  1.00 30.39           C  
ATOM   4111  C   VAL A 520      48.562  -6.469 -64.000  1.00 30.39           C  
ATOM   4112  CB  VAL A 520      47.094  -4.871 -65.312  1.00 30.39           C  
ATOM   4113  O   VAL A 520      49.250  -6.980 -64.875  1.00 30.39           O  
ATOM   4114  CG1 VAL A 520      45.875  -5.777 -65.062  1.00 30.39           C  
ATOM   4115  CG2 VAL A 520      46.656  -3.414 -65.438  1.00 30.39           C  
ATOM   4116  N   LYS A 521      48.719  -7.137 -62.781  1.00 33.22           N  
ATOM   4117  CA  LYS A 521      48.875  -8.531 -62.375  1.00 33.22           C  
ATOM   4118  C   LYS A 521      47.594  -9.320 -62.594  1.00 33.22           C  
ATOM   4119  CB  LYS A 521      49.312  -8.609 -60.906  1.00 33.22           C  
ATOM   4120  O   LYS A 521      46.531  -8.953 -62.062  1.00 33.22           O  
ATOM   4121  CG  LYS A 521      50.438  -9.586 -60.656  1.00 33.22           C  
ATOM   4122  CD  LYS A 521      50.812  -9.641 -59.188  1.00 33.22           C  
ATOM   4123  CE  LYS A 521      51.969 -10.609 -58.938  1.00 33.22           C  
ATOM   4124  NZ  LYS A 521      52.344 -10.648 -57.469  1.00 33.22           N  
ATOM   4125  N   LEU A 522      47.438 -10.102 -63.625  1.00 32.62           N  
ATOM   4126  CA  LEU A 522      46.344 -10.898 -64.125  1.00 32.62           C  
ATOM   4127  C   LEU A 522      46.219 -12.219 -63.406  1.00 32.62           C  
ATOM   4128  CB  LEU A 522      46.531 -11.156 -65.625  1.00 32.62           C  
ATOM   4129  O   LEU A 522      47.125 -13.062 -63.469  1.00 32.62           O  
ATOM   4130  CG  LEU A 522      46.094 -10.031 -66.562  1.00 32.62           C  
ATOM   4131  CD1 LEU A 522      47.031  -9.922 -67.750  1.00 32.62           C  
ATOM   4132  CD2 LEU A 522      44.656 -10.266 -67.062  1.00 32.62           C  
ATOM   4133  N   GLU A 523      45.469 -12.359 -62.281  1.00 34.91           N  
ATOM   4134  CA  GLU A 523      45.250 -13.516 -61.406  1.00 34.91           C  
ATOM   4135  C   GLU A 523      43.938 -14.203 -61.719  1.00 34.91           C  
ATOM   4136  CB  GLU A 523      45.312 -13.102 -59.938  1.00 34.91           C  
ATOM   4137  O   GLU A 523      42.875 -13.609 -61.531  1.00 34.91           O  
ATOM   4138  CG  GLU A 523      46.656 -13.414 -59.281  1.00 34.91           C  
ATOM   4139  CD  GLU A 523      46.688 -13.047 -57.812  1.00 34.91           C  
ATOM   4140  OE1 GLU A 523      47.719 -13.281 -57.125  1.00 34.91           O  
ATOM   4141  OE2 GLU A 523      45.656 -12.516 -57.312  1.00 34.91           O  
ATOM   4142  N   SER A 524      43.656 -14.836 -62.938  1.00 40.44           N  
ATOM   4143  CA  SER A 524      42.719 -15.938 -63.094  1.00 40.44           C  
ATOM   4144  C   SER A 524      42.719 -16.438 -64.562  1.00 40.44           C  
ATOM   4145  CB  SER A 524      41.312 -15.508 -62.688  1.00 40.44           C  
ATOM   4146  O   SER A 524      42.562 -15.648 -65.500  1.00 40.44           O  
ATOM   4147  OG  SER A 524      40.375 -15.781 -63.750  1.00 40.44           O  
ATOM   4148  N   THR A 525      43.406 -17.500 -64.875  1.00 45.59           N  
ATOM   4149  CA  THR A 525      43.562 -18.234 -66.125  1.00 45.59           C  
ATOM   4150  C   THR A 525      42.188 -18.422 -66.812  1.00 45.59           C  
ATOM   4151  CB  THR A 525      44.188 -19.609 -65.875  1.00 45.59           C  
ATOM   4152  O   THR A 525      42.094 -18.406 -68.000  1.00 45.59           O  
ATOM   4153  CG2 THR A 525      45.719 -19.516 -65.938  1.00 45.59           C  
ATOM   4154  OG1 THR A 525      43.812 -20.109 -64.562  1.00 45.59           O  
ATOM   4155  N   ARG A 526      41.000 -18.141 -66.188  1.00 47.41           N  
ATOM   4156  CA  ARG A 526      39.625 -18.297 -66.688  1.00 47.41           C  
ATOM   4157  C   ARG A 526      38.969 -16.953 -66.938  1.00 47.41           C  
ATOM   4158  CB  ARG A 526      38.781 -19.125 -65.750  1.00 47.41           C  
ATOM   4159  O   ARG A 526      38.250 -16.797 -67.938  1.00 47.41           O  
ATOM   4160  CG  ARG A 526      37.906 -20.172 -66.375  1.00 47.41           C  
ATOM   4161  CD  ARG A 526      37.062 -20.953 -65.375  1.00 47.41           C  
ATOM   4162  NE  ARG A 526      36.500 -22.156 -66.000  1.00 47.41           N  
ATOM   4163  NH1 ARG A 526      35.062 -22.578 -64.250  1.00 47.41           N  
ATOM   4164  NH2 ARG A 526      35.125 -23.984 -66.062  1.00 47.41           N  
ATOM   4165  CZ  ARG A 526      35.562 -22.906 -65.438  1.00 47.41           C  
ATOM   4166  N   ILE A 527      39.312 -15.875 -66.312  1.00 45.81           N  
ATOM   4167  CA  ILE A 527      38.938 -14.477 -66.438  1.00 45.81           C  
ATOM   4168  C   ILE A 527      39.875 -13.766 -67.438  1.00 45.81           C  
ATOM   4169  CB  ILE A 527      38.969 -13.766 -65.062  1.00 45.81           C  
ATOM   4170  O   ILE A 527      39.438 -12.914 -68.188  1.00 45.81           O  
ATOM   4171  CG1 ILE A 527      37.938 -14.359 -64.125  1.00 45.81           C  
ATOM   4172  CG2 ILE A 527      38.781 -12.258 -65.250  1.00 45.81           C  
ATOM   4173  CD1 ILE A 527      38.062 -13.906 -62.688  1.00 45.81           C  
ATOM   4174  N   TYR A 528      41.031 -14.375 -67.688  1.00 48.72           N  
ATOM   4175  CA  TYR A 528      42.031 -13.977 -68.688  1.00 48.72           C  
ATOM   4176  C   TYR A 528      41.688 -14.516 -70.062  1.00 48.72           C  
ATOM   4177  CB  TYR A 528      43.438 -14.461 -68.250  1.00 48.72           C  
ATOM   4178  O   TYR A 528      41.906 -13.844 -71.062  1.00 48.72           O  
ATOM   4179  CG  TYR A 528      44.000 -13.703 -67.125  1.00 48.72           C  
ATOM   4180  CD1 TYR A 528      44.531 -12.430 -67.250  1.00 48.72           C  
ATOM   4181  CD2 TYR A 528      44.000 -14.266 -65.812  1.00 48.72           C  
ATOM   4182  CE1 TYR A 528      45.062 -11.734 -66.188  1.00 48.72           C  
ATOM   4183  CE2 TYR A 528      44.531 -13.570 -64.750  1.00 48.72           C  
ATOM   4184  OH  TYR A 528      45.594 -11.625 -63.875  1.00 48.72           O  
ATOM   4185  CZ  TYR A 528      45.062 -12.312 -64.938  1.00 48.72           C  
ATOM   4186  N   GLN A 529      41.031 -15.656 -70.188  1.00 52.19           N  
ATOM   4187  CA  GLN A 529      40.562 -16.219 -71.438  1.00 52.19           C  
ATOM   4188  C   GLN A 529      39.312 -15.492 -71.938  1.00 52.19           C  
ATOM   4189  CB  GLN A 529      40.281 -17.719 -71.250  1.00 52.19           C  
ATOM   4190  O   GLN A 529      39.156 -15.258 -73.125  1.00 52.19           O  
ATOM   4191  CG  GLN A 529      41.531 -18.578 -71.438  1.00 52.19           C  
ATOM   4192  CD  GLN A 529      41.219 -20.062 -71.250  1.00 52.19           C  
ATOM   4193  NE2 GLN A 529      42.062 -20.906 -71.812  1.00 52.19           N  
ATOM   4194  OE1 GLN A 529      40.219 -20.438 -70.625  1.00 52.19           O  
ATOM   4195  N   ILE A 530      38.594 -14.992 -70.875  1.00 57.78           N  
ATOM   4196  CA  ILE A 530      37.375 -14.266 -71.125  1.00 57.78           C  
ATOM   4197  C   ILE A 530      37.688 -12.789 -71.375  1.00 57.78           C  
ATOM   4198  CB  ILE A 530      36.375 -14.406 -70.000  1.00 57.78           C  
ATOM   4199  O   ILE A 530      37.094 -12.172 -72.312  1.00 57.78           O  
ATOM   4200  CG1 ILE A 530      35.906 -15.867 -69.875  1.00 57.78           C  
ATOM   4201  CG2 ILE A 530      35.156 -13.477 -70.188  1.00 57.78           C  
ATOM   4202  CD1 ILE A 530      35.125 -16.156 -68.562  1.00 57.78           C  
ATOM   4203  N   LEU A 531      38.594 -12.148 -70.688  1.00 55.44           N  
ATOM   4204  CA  LEU A 531      39.031 -10.773 -70.938  1.00 55.44           C  
ATOM   4205  C   LEU A 531      39.969 -10.672 -72.125  1.00 55.44           C  
ATOM   4206  CB  LEU A 531      39.750 -10.250 -69.688  1.00 55.44           C  
ATOM   4207  O   LEU A 531      39.938  -9.695 -72.875  1.00 55.44           O  
ATOM   4208  CG  LEU A 531      38.844  -9.586 -68.625  1.00 55.44           C  
ATOM   4209  CD1 LEU A 531      39.406  -9.836 -67.188  1.00 55.44           C  
ATOM   4210  CD2 LEU A 531      38.719  -8.094 -68.875  1.00 55.44           C  
ATOM   4211  N   ALA A 532      40.875 -11.719 -72.438  1.00 57.03           N  
ATOM   4212  CA  ALA A 532      41.688 -11.852 -73.625  1.00 57.03           C  
ATOM   4213  C   ALA A 532      40.844 -12.109 -74.875  1.00 57.03           C  
ATOM   4214  CB  ALA A 532      42.719 -12.977 -73.438  1.00 57.03           C  
ATOM   4215  O   ALA A 532      41.156 -11.570 -75.938  1.00 57.03           O  
ATOM   4216  N   ILE A 533      39.688 -12.828 -74.750  1.00 61.97           N  
ATOM   4217  CA  ILE A 533      38.688 -13.070 -75.812  1.00 61.97           C  
ATOM   4218  C   ILE A 533      37.875 -11.805 -76.062  1.00 61.97           C  
ATOM   4219  CB  ILE A 533      37.750 -14.250 -75.438  1.00 61.97           C  
ATOM   4220  O   ILE A 533      37.625 -11.438 -77.188  1.00 61.97           O  
ATOM   4221  CG1 ILE A 533      38.562 -15.555 -75.375  1.00 61.97           C  
ATOM   4222  CG2 ILE A 533      36.625 -14.367 -76.438  1.00 61.97           C  
ATOM   4223  CD1 ILE A 533      37.750 -16.750 -74.875  1.00 61.97           C  
ATOM   4224  N   TYR A 534      37.562 -11.047 -74.938  1.00 62.66           N  
ATOM   4225  CA  TYR A 534      36.844  -9.789 -75.062  1.00 62.66           C  
ATOM   4226  C   TYR A 534      37.750  -8.664 -75.500  1.00 62.66           C  
ATOM   4227  CB  TYR A 534      36.250  -9.422 -73.688  1.00 62.66           C  
ATOM   4228  O   TYR A 534      37.312  -7.824 -76.312  1.00 62.66           O  
ATOM   4229  CG  TYR A 534      34.750  -9.688 -73.562  1.00 62.66           C  
ATOM   4230  CD1 TYR A 534      33.812  -8.773 -74.062  1.00 62.66           C  
ATOM   4231  CD2 TYR A 534      34.281 -10.859 -73.000  1.00 62.66           C  
ATOM   4232  CE1 TYR A 534      32.469  -9.016 -74.000  1.00 62.66           C  
ATOM   4233  CE2 TYR A 534      32.906 -11.117 -72.875  1.00 62.66           C  
ATOM   4234  OH  TYR A 534      30.672 -10.438 -73.312  1.00 62.66           O  
ATOM   4235  CZ  TYR A 534      32.031 -10.188 -73.375  1.00 62.66           C  
ATOM   4236  N   SER A 535      38.969  -8.570 -75.125  1.00 58.75           N  
ATOM   4237  CA  SER A 535      39.969  -7.613 -75.625  1.00 58.75           C  
ATOM   4238  C   SER A 535      40.375  -7.898 -77.062  1.00 58.75           C  
ATOM   4239  CB  SER A 535      41.188  -7.637 -74.688  1.00 58.75           C  
ATOM   4240  O   SER A 535      40.562  -6.973 -77.875  1.00 58.75           O  
ATOM   4241  OG  SER A 535      42.312  -7.008 -75.312  1.00 58.75           O  
ATOM   4242  N   THR A 536      40.562  -9.227 -77.438  1.00 67.44           N  
ATOM   4243  CA  THR A 536      40.812  -9.648 -78.812  1.00 67.44           C  
ATOM   4244  C   THR A 536      39.625  -9.383 -79.750  1.00 67.44           C  
ATOM   4245  CB  THR A 536      41.188 -11.148 -78.875  1.00 67.44           C  
ATOM   4246  O   THR A 536      39.781  -8.961 -80.875  1.00 67.44           O  
ATOM   4247  CG2 THR A 536      42.625 -11.383 -78.438  1.00 67.44           C  
ATOM   4248  OG1 THR A 536      40.312 -11.875 -78.000  1.00 67.44           O  
ATOM   4249  N   VAL A 537      38.375  -9.547 -79.188  1.00 69.38           N  
ATOM   4250  CA  VAL A 537      37.156  -9.266 -79.938  1.00 69.38           C  
ATOM   4251  C   VAL A 537      36.938  -7.754 -80.062  1.00 69.38           C  
ATOM   4252  CB  VAL A 537      35.938  -9.906 -79.188  1.00 69.38           C  
ATOM   4253  O   VAL A 537      36.562  -7.258 -81.125  1.00 69.38           O  
ATOM   4254  CG1 VAL A 537      34.625  -9.492 -79.875  1.00 69.38           C  
ATOM   4255  CG2 VAL A 537      36.062 -11.422 -79.188  1.00 69.38           C  
ATOM   4256  N   ALA A 538      37.281  -7.035 -79.000  1.00 65.06           N  
ATOM   4257  CA  ALA A 538      37.156  -5.578 -79.000  1.00 65.06           C  
ATOM   4258  C   ALA A 538      38.250  -4.934 -79.875  1.00 65.06           C  
ATOM   4259  CB  ALA A 538      37.219  -5.043 -77.562  1.00 65.06           C  
ATOM   4260  O   ALA A 538      38.000  -3.975 -80.562  1.00 65.06           O  
ATOM   4261  N   SER A 539      39.500  -5.473 -79.812  1.00 66.19           N  
ATOM   4262  CA  SER A 539      40.594  -4.996 -80.625  1.00 66.19           C  
ATOM   4263  C   SER A 539      40.406  -5.383 -82.125  1.00 66.19           C  
ATOM   4264  CB  SER A 539      41.938  -5.555 -80.125  1.00 66.19           C  
ATOM   4265  O   SER A 539      40.688  -4.594 -83.000  1.00 66.19           O  
ATOM   4266  OG  SER A 539      42.875  -5.664 -81.188  1.00 66.19           O  
ATOM   4267  N   SER A 540      39.844  -6.613 -82.375  1.00 72.06           N  
ATOM   4268  CA  SER A 540      39.500  -7.055 -83.750  1.00 72.06           C  
ATOM   4269  C   SER A 540      38.344  -6.242 -84.312  1.00 72.06           C  
ATOM   4270  CB  SER A 540      39.125  -8.539 -83.750  1.00 72.06           C  
ATOM   4271  O   SER A 540      38.312  -5.957 -85.500  1.00 72.06           O  
ATOM   4272  OG  SER A 540      38.031  -8.797 -82.875  1.00 72.06           O  
ATOM   4273  N   LEU A 541      37.375  -5.785 -83.500  1.00 69.62           N  
ATOM   4274  CA  LEU A 541      36.250  -4.941 -83.875  1.00 69.62           C  
ATOM   4275  C   LEU A 541      36.719  -3.525 -84.188  1.00 69.62           C  
ATOM   4276  CB  LEU A 541      35.188  -4.910 -82.750  1.00 69.62           C  
ATOM   4277  O   LEU A 541      36.219  -2.908 -85.125  1.00 69.62           O  
ATOM   4278  CG  LEU A 541      33.750  -5.004 -83.188  1.00 69.62           C  
ATOM   4279  CD1 LEU A 541      33.125  -6.344 -82.812  1.00 69.62           C  
ATOM   4280  CD2 LEU A 541      32.938  -3.850 -82.625  1.00 69.62           C  
ATOM   4281  N   VAL A 542      37.656  -3.025 -83.438  1.00 73.50           N  
ATOM   4282  CA  VAL A 542      38.219  -1.700 -83.625  1.00 73.50           C  
ATOM   4283  C   VAL A 542      39.062  -1.716 -84.938  1.00 73.50           C  
ATOM   4284  CB  VAL A 542      39.094  -1.225 -82.438  1.00 73.50           C  
ATOM   4285  O   VAL A 542      39.000  -0.771 -85.750  1.00 73.50           O  
ATOM   4286  CG1 VAL A 542      39.812   0.068 -82.812  1.00 73.50           C  
ATOM   4287  CG2 VAL A 542      38.219  -1.032 -81.250  1.00 73.50           C  
ATOM   4288  N   LEU A 543      39.812  -2.797 -85.188  1.00 71.81           N  
ATOM   4289  CA  LEU A 543      40.562  -2.945 -86.438  1.00 71.81           C  
ATOM   4290  C   LEU A 543      39.656  -3.086 -87.625  1.00 71.81           C  
ATOM   4291  CB  LEU A 543      41.500  -4.160 -86.312  1.00 71.81           C  
ATOM   4292  O   LEU A 543      39.938  -2.514 -88.688  1.00 71.81           O  
ATOM   4293  CG  LEU A 543      42.844  -3.938 -85.625  1.00 71.81           C  
ATOM   4294  CD1 LEU A 543      43.562  -5.270 -85.375  1.00 71.81           C  
ATOM   4295  CD2 LEU A 543      43.719  -2.986 -86.438  1.00 71.81           C  
ATOM   4296  N   VAL A 544      38.531  -3.773 -87.562  1.00 75.12           N  
ATOM   4297  CA  VAL A 544      37.562  -3.947 -88.625  1.00 75.12           C  
ATOM   4298  C   VAL A 544      36.844  -2.619 -88.938  1.00 75.12           C  
ATOM   4299  CB  VAL A 544      36.500  -5.035 -88.312  1.00 75.12           C  
ATOM   4300  O   VAL A 544      36.656  -2.252 -90.062  1.00 75.12           O  
ATOM   4301  CG1 VAL A 544      35.375  -5.043 -89.312  1.00 75.12           C  
ATOM   4302  CG2 VAL A 544      37.188  -6.406 -88.250  1.00 75.12           C  
ATOM   4303  N   VAL A 545      36.531  -1.936 -87.812  1.00 74.81           N  
ATOM   4304  CA  VAL A 545      35.906  -0.631 -87.938  1.00 74.81           C  
ATOM   4305  C   VAL A 545      36.875   0.363 -88.562  1.00 74.81           C  
ATOM   4306  CB  VAL A 545      35.406  -0.102 -86.625  1.00 74.81           C  
ATOM   4307  O   VAL A 545      36.500   1.153 -89.438  1.00 74.81           O  
ATOM   4308  CG1 VAL A 545      34.906   1.342 -86.750  1.00 74.81           C  
ATOM   4309  CG2 VAL A 545      34.281  -0.996 -86.062  1.00 74.81           C  
ATOM   4310  N   SER A 546      38.125   0.295 -88.125  1.00 74.69           N  
ATOM   4311  CA  SER A 546      39.156   1.179 -88.688  1.00 74.69           C  
ATOM   4312  C   SER A 546      39.469   0.822 -90.125  1.00 74.69           C  
ATOM   4313  CB  SER A 546      40.406   1.110 -87.812  1.00 74.69           C  
ATOM   4314  O   SER A 546      39.625   1.708 -91.000  1.00 74.69           O  
ATOM   4315  OG  SER A 546      40.469  -0.091 -87.062  1.00 74.69           O  
ATOM   4316  N   LEU A 547      39.531  -0.481 -90.500  1.00 77.00           N  
ATOM   4317  CA  LEU A 547      39.750  -0.928 -91.875  1.00 77.00           C  
ATOM   4318  C   LEU A 547      38.562  -0.591 -92.750  1.00 77.00           C  
ATOM   4319  CB  LEU A 547      40.031  -2.436 -91.875  1.00 77.00           C  
ATOM   4320  O   LEU A 547      38.719  -0.211 -93.875  1.00 77.00           O  
ATOM   4321  CG  LEU A 547      41.438  -2.877 -91.562  1.00 77.00           C  
ATOM   4322  CD1 LEU A 547      41.500  -4.367 -91.250  1.00 77.00           C  
ATOM   4323  CD2 LEU A 547      42.375  -2.562 -92.750  1.00 77.00           C  
ATOM   4324  N   GLY A 548      37.344  -0.738 -92.125  1.00 77.50           N  
ATOM   4325  CA  GLY A 548      36.125  -0.286 -92.812  1.00 77.50           C  
ATOM   4326  C   GLY A 548      36.125   1.209 -93.125  1.00 77.50           C  
ATOM   4327  O   GLY A 548      35.719   1.656 -94.188  1.00 77.50           O  
ATOM   4328  N   ALA A 549      36.562   1.966 -92.125  1.00 74.38           N  
ATOM   4329  CA  ALA A 549      36.625   3.420 -92.250  1.00 74.38           C  
ATOM   4330  C   ALA A 549      37.688   3.836 -93.250  1.00 74.38           C  
ATOM   4331  CB  ALA A 549      36.906   4.055 -90.875  1.00 74.38           C  
ATOM   4332  O   ALA A 549      37.500   4.754 -94.000  1.00 74.38           O  
ATOM   4333  N   VAL A 550      38.781   3.156 -93.250  1.00 76.62           N  
ATOM   4334  CA  VAL A 550      39.875   3.416 -94.188  1.00 76.62           C  
ATOM   4335  C   VAL A 550      39.469   2.977 -95.625  1.00 76.62           C  
ATOM   4336  CB  VAL A 550      41.188   2.693 -93.750  1.00 76.62           C  
ATOM   4337  O   VAL A 550      39.781   3.662 -96.562  1.00 76.62           O  
ATOM   4338  CG1 VAL A 550      42.250   2.791 -94.875  1.00 76.62           C  
ATOM   4339  CG2 VAL A 550      41.688   3.279 -92.438  1.00 76.62           C  
ATOM   4340  N   SER A 551      38.844   1.807 -95.688  1.00 71.31           N  
ATOM   4341  CA  SER A 551      38.344   1.307 -96.938  1.00 71.31           C  
ATOM   4342  C   SER A 551      37.250   2.225 -97.500  1.00 71.31           C  
ATOM   4343  CB  SER A 551      37.781  -0.109 -96.812  1.00 71.31           C  
ATOM   4344  O   SER A 551      37.250   2.490 -98.750  1.00 71.31           O  
ATOM   4345  OG  SER A 551      38.781  -0.984 -96.250  1.00 71.31           O  
ATOM   4346  N   PHE A 552      36.375   2.758 -96.625  1.00 71.00           N  
ATOM   4347  CA  PHE A 552      35.344   3.734 -97.000  1.00 71.00           C  
ATOM   4348  C   PHE A 552      36.000   5.059 -97.375  1.00 71.00           C  
ATOM   4349  CB  PHE A 552      34.344   3.951 -95.875  1.00 71.00           C  
ATOM   4350  O   PHE A 552      35.562   5.703 -98.375  1.00 71.00           O  
ATOM   4351  CG  PHE A 552      33.000   4.418 -96.312  1.00 71.00           C  
ATOM   4352  CD1 PHE A 552      32.688   5.773 -96.312  1.00 71.00           C  
ATOM   4353  CD2 PHE A 552      32.031   3.508 -96.750  1.00 71.00           C  
ATOM   4354  CE1 PHE A 552      31.422   6.211 -96.750  1.00 71.00           C  
ATOM   4355  CE2 PHE A 552      30.781   3.936 -97.125  1.00 71.00           C  
ATOM   4356  CZ  PHE A 552      30.469   5.289 -97.125  1.00 71.00           C  
ATOM   4357  N   TRP A 553      36.969   5.461 -96.688  1.00 74.00           N  
ATOM   4358  CA  TRP A 553      37.750   6.656 -97.000  1.00 74.00           C  
ATOM   4359  C   TRP A 553      38.531   6.492 -98.312  1.00 74.00           C  
ATOM   4360  CB  TRP A 553      38.688   6.973 -95.812  1.00 74.00           C  
ATOM   4361  O   TRP A 553      38.562   7.406 -99.125  1.00 74.00           O  
ATOM   4362  CG  TRP A 553      39.438   8.273 -96.000  1.00 74.00           C  
ATOM   4363  CD1 TRP A 553      38.938   9.531 -95.750  1.00 74.00           C  
ATOM   4364  CD2 TRP A 553      40.781   8.453 -96.375  1.00 74.00           C  
ATOM   4365  CE2 TRP A 553      41.062   9.836 -96.438  1.00 74.00           C  
ATOM   4366  CE3 TRP A 553      41.812   7.566 -96.750  1.00 74.00           C  
ATOM   4367  NE1 TRP A 553      39.906  10.477 -96.000  1.00 74.00           N  
ATOM   4368  CH2 TRP A 553      43.281   9.477 -97.125  1.00 74.00           C  
ATOM   4369  CZ2 TRP A 553      42.281  10.367 -96.750  1.00 74.00           C  
ATOM   4370  CZ3 TRP A 553      43.062   8.094 -97.125  1.00 74.00           C  
ATOM   4371  N   MET A 554      39.094   5.348 -98.562  1.00 73.12           N  
ATOM   4372  CA  MET A 554      39.844   5.047 -99.750  1.00 73.12           C  
ATOM   4373  C   MET A 554      38.938   4.855-100.938  1.00 73.12           C  
ATOM   4374  CB  MET A 554      40.719   3.799 -99.562  1.00 73.12           C  
ATOM   4375  O   MET A 554      39.281   5.199-102.062  1.00 73.12           O  
ATOM   4376  CG  MET A 554      41.969   4.043 -98.750  1.00 73.12           C  
ATOM   4377  SD  MET A 554      43.188   2.695 -98.875  1.00 73.12           S  
ATOM   4378  CE  MET A 554      44.625   3.475 -98.125  1.00 73.12           C  
ATOM   4379  N   CYS A 555      37.594   4.375-100.812  1.00 69.31           N  
ATOM   4380  CA  CYS A 555      36.531   4.258-101.812  1.00 69.31           C  
ATOM   4381  C   CYS A 555      35.969   5.625-102.188  1.00 69.31           C  
ATOM   4382  CB  CYS A 555      35.438   3.330-101.312  1.00 69.31           C  
ATOM   4383  O   CYS A 555      35.625   5.883-103.312  1.00 69.31           O  
ATOM   4384  SG  CYS A 555      35.812   1.575-101.500  1.00 69.31           S  
ATOM   4385  N   SER A 556      35.969   6.672-101.188  1.00 67.00           N  
ATOM   4386  CA  SER A 556      35.469   8.031-101.375  1.00 67.00           C  
ATOM   4387  C   SER A 556      36.500   8.922-102.000  1.00 67.00           C  
ATOM   4388  CB  SER A 556      35.031   8.625-100.062  1.00 67.00           C  
ATOM   4389  O   SER A 556      36.188   9.867-102.750  1.00 67.00           O  
ATOM   4390  OG  SER A 556      35.781   9.781 -99.750  1.00 67.00           O  
ATOM   4391  N   ASN A 557      37.844   8.547-102.000  1.00 67.56           N  
ATOM   4392  CA  ASN A 557      38.969   9.305-102.500  1.00 67.56           C  
ATOM   4393  C   ASN A 557      39.531   8.680-103.750  1.00 67.56           C  
ATOM   4394  CB  ASN A 557      40.062   9.430-101.438  1.00 67.56           C  
ATOM   4395  O   ASN A 557      40.438   9.234-104.375  1.00 67.56           O  
ATOM   4396  CG  ASN A 557      39.938  10.703-100.625  1.00 67.56           C  
ATOM   4397  ND2 ASN A 557      40.844  10.859 -99.625  1.00 67.56           N  
ATOM   4398  OD1 ASN A 557      39.094  11.547-100.875  1.00 67.56           O  
ATOM   4399  N   GLY A 558      38.781   7.555-104.375  1.00 64.81           N  
ATOM   4400  CA  GLY A 558      39.031   7.051-105.688  1.00 64.81           C  
ATOM   4401  C   GLY A 558      40.250   6.160-105.812  1.00 64.81           C  
ATOM   4402  O   GLY A 558      40.688   5.824-106.875  1.00 64.81           O  
ATOM   4403  N   SER A 559      40.938   5.629-104.750  1.00 62.31           N  
ATOM   4404  CA  SER A 559      42.188   4.875-104.625  1.00 62.31           C  
ATOM   4405  C   SER A 559      41.906   3.391-104.375  1.00 62.31           C  
ATOM   4406  CB  SER A 559      43.031   5.422-103.500  1.00 62.31           C  
ATOM   4407  O   SER A 559      42.781   2.551-104.625  1.00 62.31           O  
ATOM   4408  OG  SER A 559      42.844   4.676-102.312  1.00 62.31           O  
ATOM   4409  N   LEU A 560      40.625   2.869-104.250  1.00 58.66           N  
ATOM   4410  CA  LEU A 560      40.219   1.473-104.125  1.00 58.66           C  
ATOM   4411  C   LEU A 560      38.938   1.183-104.875  1.00 58.66           C  
ATOM   4412  CB  LEU A 560      40.031   1.126-102.625  1.00 58.66           C  
ATOM   4413  O   LEU A 560      38.000   1.962-104.875  1.00 58.66           O  
ATOM   4414  CG  LEU A 560      40.719  -0.136-102.125  1.00 58.66           C  
ATOM   4415  CD1 LEU A 560      41.688   0.209-101.000  1.00 58.66           C  
ATOM   4416  CD2 LEU A 560      39.688  -1.172-101.688  1.00 58.66           C  
ATOM   4417  N   GLN A 561      38.875   0.444-106.062  1.00 56.34           N  
ATOM   4418  CA  GLN A 561      37.781  -0.001-106.938  1.00 56.34           C  
ATOM   4419  C   GLN A 561      36.969  -1.104-106.312  1.00 56.34           C  
ATOM   4420  CB  GLN A 561      38.344  -0.491-108.312  1.00 56.34           C  
ATOM   4421  O   GLN A 561      37.500  -2.146-105.938  1.00 56.34           O  
ATOM   4422  CG  GLN A 561      38.156   0.490-109.438  1.00 56.34           C  
ATOM   4423  CD  GLN A 561      38.781   0.023-110.750  1.00 56.34           C  
ATOM   4424  NE2 GLN A 561      38.438   0.665-111.812  1.00 56.34           N  
ATOM   4425  OE1 GLN A 561      39.594  -0.908-110.750  1.00 56.34           O  
ATOM   4426  N   CYS A 562      35.938  -0.763-105.375  1.00 55.50           N  
ATOM   4427  CA  CYS A 562      35.031  -1.704-104.750  1.00 55.50           C  
ATOM   4428  C   CYS A 562      34.000  -2.250-105.750  1.00 55.50           C  
ATOM   4429  CB  CYS A 562      34.281  -1.036-103.562  1.00 55.50           C  
ATOM   4430  O   CYS A 562      33.344  -1.481-106.438  1.00 55.50           O  
ATOM   4431  SG  CYS A 562      35.188  -1.118-102.000  1.00 55.50           S  
ATOM   4432  N   ARG A 563      34.125  -3.443-106.312  1.00 59.06           N  
ATOM   4433  CA  ARG A 563      33.281  -4.250-107.188  1.00 59.06           C  
ATOM   4434  C   ARG A 563      32.250  -5.027-106.438  1.00 59.06           C  
ATOM   4435  CB  ARG A 563      34.156  -5.215-108.062  1.00 59.06           C  
ATOM   4436  O   ARG A 563      31.406  -5.730-107.000  1.00 59.06           O  
ATOM   4437  CG  ARG A 563      34.469  -4.715-109.438  1.00 59.06           C  
ATOM   4438  CD  ARG A 563      35.281  -5.727-110.250  1.00 59.06           C  
ATOM   4439  NE  ARG A 563      35.750  -5.180-111.500  1.00 59.06           N  
ATOM   4440  NH1 ARG A 563      36.312  -7.227-112.438  1.00 59.06           N  
ATOM   4441  NH2 ARG A 563      36.594  -5.301-113.625  1.00 59.06           N  
ATOM   4442  CZ  ARG A 563      36.219  -5.902-112.500  1.00 59.06           C  
ATOM   4443  N   VAL A 564      31.875  -4.559-105.125  1.00 51.62           N  
ATOM   4444  CA  VAL A 564      30.812  -5.270-104.438  1.00 51.62           C  
ATOM   4445  C   VAL A 564      29.688  -4.293-104.125  1.00 51.62           C  
ATOM   4446  CB  VAL A 564      31.312  -5.973-103.188  1.00 51.62           C  
ATOM   4447  O   VAL A 564      29.938  -3.207-103.562  1.00 51.62           O  
ATOM   4448  CG1 VAL A 564      30.172  -6.703-102.500  1.00 51.62           C  
ATOM   4449  CG2 VAL A 564      32.438  -6.938-103.500  1.00 51.62           C  
ATOM   4450  N   CYS A 565      28.500  -4.250-104.938  1.00 37.81           N  
ATOM   4451  CA  CYS A 565      27.250  -3.516-104.750  1.00 37.81           C  
ATOM   4452  C   CYS A 565      26.500  -3.973-103.500  1.00 37.81           C  
ATOM   4453  CB  CYS A 565      26.344  -3.695-106.000  1.00 37.81           C  
ATOM   4454  O   CYS A 565      26.125  -5.141-103.375  1.00 37.81           O  
ATOM   4455  SG  CYS A 565      26.828  -2.666-107.375  1.00 37.81           S  
ATOM   4456  N   ILE A 566      26.719  -3.256-102.250  1.00 37.31           N  
ATOM   4457  CA  ILE A 566      25.750  -3.143-101.125  1.00 37.31           C  
ATOM   4458  C   ILE A 566      25.438  -1.671-100.875  1.00 37.31           C  
ATOM   4459  CB  ILE A 566      26.266  -3.822 -99.875  1.00 37.31           C  
ATOM   4460  O   ILE A 566      26.344  -0.838-100.812  1.00 37.31           O  
ATOM   4461  CG1 ILE A 566      26.547  -5.305-100.125  1.00 37.31           C  
ATOM   4462  CG2 ILE A 566      25.266  -3.650 -98.688  1.00 37.31           C  
ATOM   4463  CD1 ILE A 566      27.250  -6.008 -98.938  1.00 37.31           C  
TER    4464      ILE A 566                                                      
ENDMDL                                                                          
END                                                                             
