# Supplementary material for: Future Sequon Finder - A novel approach for predicting future N-linked glycosylation sequon locations on viral surface proteins
Source: PLoS One. 2025 Aug 14;20(8):e0328174. doi: 10.1371/journal.pone.0328174 (PMC12352829; doi:10.1371/journal.pone.0328174)
Supplement: S3 File — (ZIP) [file pone.0328174.s004.zip › S3_File/S3_File/Swine H1N1/AswineWisconsin11971_c2daa_unrelaxed_rank_001_alphafold2_ptm_model_1_seed_000.pdb]

MODEL     1                                                                     
ATOM      1  N   MET A   1     -78.562 -36.312  68.500  1.00 36.72           N  
ATOM      2  CA  MET A   1     -78.625 -34.875  68.500  1.00 36.72           C  
ATOM      3  C   MET A   1     -77.438 -34.250  67.750  1.00 36.72           C  
ATOM      4  CB  MET A   1     -78.562 -34.344  69.938  1.00 36.72           C  
ATOM      5  O   MET A   1     -76.312 -34.438  68.062  1.00 36.72           O  
ATOM      6  CG  MET A   1     -79.938 -34.312  70.625  1.00 36.72           C  
ATOM      7  SD  MET A   1     -79.938 -33.438  72.250  1.00 36.72           S  
ATOM      8  CE  MET A   1     -78.750 -34.438  73.125  1.00 36.72           C  
ATOM      9  N   LYS A   2     -77.500 -34.438  66.438  1.00 29.73           N  
ATOM     10  CA  LYS A   2     -77.000 -33.906  65.125  1.00 29.73           C  
ATOM     11  C   LYS A   2     -77.125 -32.375  65.062  1.00 29.73           C  
ATOM     12  CB  LYS A   2     -77.812 -34.500  63.969  1.00 29.73           C  
ATOM     13  O   LYS A   2     -78.188 -31.828  65.062  1.00 29.73           O  
ATOM     14  CG  LYS A   2     -77.250 -35.812  63.438  1.00 29.73           C  
ATOM     15  CD  LYS A   2     -78.125 -36.375  62.281  1.00 29.73           C  
ATOM     16  CE  LYS A   2     -77.562 -37.688  61.781  1.00 29.73           C  
ATOM     17  NZ  LYS A   2     -78.375 -38.250  60.688  1.00 29.73           N  
ATOM     18  N   ALA A   3     -76.125 -31.609  65.750  1.00 34.62           N  
ATOM     19  CA  ALA A   3     -76.000 -30.156  65.688  1.00 34.62           C  
ATOM     20  C   ALA A   3     -74.938 -29.750  64.688  1.00 34.62           C  
ATOM     21  CB  ALA A   3     -75.625 -29.594  67.062  1.00 34.62           C  
ATOM     22  O   ALA A   3     -73.812 -30.281  64.688  1.00 34.62           O  
ATOM     23  N   ILE A   4     -75.250 -29.594  63.344  1.00 31.50           N  
ATOM     24  CA  ILE A   4     -75.000 -28.750  62.188  1.00 31.50           C  
ATOM     25  C   ILE A   4     -74.000 -27.656  62.562  1.00 31.50           C  
ATOM     26  CB  ILE A   4     -76.312 -28.125  61.625  1.00 31.50           C  
ATOM     27  O   ILE A   4     -74.250 -26.828  63.438  1.00 31.50           O  
ATOM     28  CG1 ILE A   4     -77.250 -29.219  61.094  1.00 31.50           C  
ATOM     29  CG2 ILE A   4     -76.000 -27.094  60.531  1.00 31.50           C  
ATOM     30  CD1 ILE A   4     -78.625 -28.703  60.750  1.00 31.50           C  
ATOM     31  N   LEU A   5     -72.625 -27.891  62.594  1.00 32.56           N  
ATOM     32  CA  LEU A   5     -71.625 -26.859  62.625  1.00 32.56           C  
ATOM     33  C   LEU A   5     -71.250 -26.391  61.219  1.00 32.56           C  
ATOM     34  CB  LEU A   5     -70.375 -27.406  63.312  1.00 32.56           C  
ATOM     35  O   LEU A   5     -70.938 -27.203  60.344  1.00 32.56           O  
ATOM     36  CG  LEU A   5     -69.750 -26.500  64.375  1.00 32.56           C  
ATOM     37  CD1 LEU A   5     -70.000 -27.094  65.750  1.00 32.56           C  
ATOM     38  CD2 LEU A   5     -68.250 -26.312  64.125  1.00 32.56           C  
ATOM     39  N   LEU A   6     -72.062 -25.438  60.594  1.00 28.50           N  
ATOM     40  CA  LEU A   6     -71.812 -24.375  59.625  1.00 28.50           C  
ATOM     41  C   LEU A   6     -70.312 -23.938  59.656  1.00 28.50           C  
ATOM     42  CB  LEU A   6     -72.688 -23.172  59.906  1.00 28.50           C  
ATOM     43  O   LEU A   6     -69.875 -23.453  60.688  1.00 28.50           O  
ATOM     44  CG  LEU A   6     -73.938 -23.016  59.000  1.00 28.50           C  
ATOM     45  CD1 LEU A   6     -75.125 -22.547  59.812  1.00 28.50           C  
ATOM     46  CD2 LEU A   6     -73.625 -22.062  57.844  1.00 28.50           C  
ATOM     47  N   VAL A   7     -69.375 -24.672  59.125  1.00 30.61           N  
ATOM     48  CA  VAL A   7     -68.000 -24.297  58.750  1.00 30.61           C  
ATOM     49  C   VAL A   7     -68.000 -23.219  57.688  1.00 30.61           C  
ATOM     50  CB  VAL A   7     -67.188 -25.516  58.250  1.00 30.61           C  
ATOM     51  O   VAL A   7     -68.625 -23.391  56.625  1.00 30.61           O  
ATOM     52  CG1 VAL A   7     -65.812 -25.094  57.812  1.00 30.61           C  
ATOM     53  CG2 VAL A   7     -67.125 -26.578  59.344  1.00 30.61           C  
ATOM     54  N   LEU A   8     -68.312 -21.891  58.031  1.00 29.20           N  
ATOM     55  CA  LEU A   8     -67.938 -20.656  57.375  1.00 29.20           C  
ATOM     56  C   LEU A   8     -66.562 -20.750  56.781  1.00 29.20           C  
ATOM     57  CB  LEU A   8     -68.062 -19.469  58.344  1.00 29.20           C  
ATOM     58  O   LEU A   8     -65.625 -20.969  57.500  1.00 29.20           O  
ATOM     59  CG  LEU A   8     -68.938 -18.312  57.906  1.00 29.20           C  
ATOM     60  CD1 LEU A   8     -70.062 -18.078  58.938  1.00 29.20           C  
ATOM     61  CD2 LEU A   8     -68.125 -17.047  57.688  1.00 29.20           C  
ATOM     62  N   LEU A   9     -66.312 -21.578  55.750  1.00 26.03           N  
ATOM     63  CA  LEU A   9     -65.188 -21.484  54.781  1.00 26.03           C  
ATOM     64  C   LEU A   9     -65.000 -20.047  54.312  1.00 26.03           C  
ATOM     65  CB  LEU A   9     -65.500 -22.391  53.562  1.00 26.03           C  
ATOM     66  O   LEU A   9     -65.938 -19.453  53.719  1.00 26.03           O  
ATOM     67  CG  LEU A   9     -64.875 -23.781  53.594  1.00 26.03           C  
ATOM     68  CD1 LEU A   9     -65.875 -24.828  53.125  1.00 26.03           C  
ATOM     69  CD2 LEU A   9     -63.625 -23.828  52.750  1.00 26.03           C  
ATOM     70  N   CYS A  10     -64.625 -19.125  55.219  1.00 26.59           N  
ATOM     71  CA  CYS A  10     -64.062 -17.844  54.781  1.00 26.59           C  
ATOM     72  C   CYS A  10     -62.781 -18.062  53.969  1.00 26.59           C  
ATOM     73  CB  CYS A  10     -63.781 -16.938  55.969  1.00 26.59           C  
ATOM     74  O   CYS A  10     -61.844 -18.688  54.469  1.00 26.59           O  
ATOM     75  SG  CYS A  10     -65.188 -15.945  56.469  1.00 26.59           S  
ATOM     76  N   THR A  11     -62.812 -18.672  52.750  1.00 25.12           N  
ATOM     77  CA  THR A  11     -61.844 -18.531  51.688  1.00 25.12           C  
ATOM     78  C   THR A  11     -61.125 -17.188  51.750  1.00 25.12           C  
ATOM     79  CB  THR A  11     -62.500 -18.703  50.312  1.00 25.12           C  
ATOM     80  O   THR A  11     -61.781 -16.141  51.844  1.00 25.12           O  
ATOM     81  CG2 THR A  11     -63.031 -20.125  50.125  1.00 25.12           C  
ATOM     82  OG1 THR A  11     -63.594 -17.781  50.188  1.00 25.12           O  
ATOM     83  N   PHE A  12     -60.281 -16.875  52.781  1.00 27.53           N  
ATOM     84  CA  PHE A  12     -59.312 -15.781  52.750  1.00 27.53           C  
ATOM     85  C   PHE A  12     -58.688 -15.664  51.375  1.00 27.53           C  
ATOM     86  CB  PHE A  12     -58.219 -16.000  53.812  1.00 27.53           C  
ATOM     87  O   PHE A  12     -58.062 -16.609  50.875  1.00 27.53           O  
ATOM     88  CG  PHE A  12     -58.688 -15.734  55.219  1.00 27.53           C  
ATOM     89  CD1 PHE A  12     -58.812 -14.438  55.688  1.00 27.53           C  
ATOM     90  CD2 PHE A  12     -59.000 -16.797  56.062  1.00 27.53           C  
ATOM     91  CE1 PHE A  12     -59.219 -14.188  57.000  1.00 27.53           C  
ATOM     92  CE2 PHE A  12     -59.438 -16.547  57.344  1.00 27.53           C  
ATOM     93  CZ  PHE A  12     -59.531 -15.250  57.812  1.00 27.53           C  
ATOM     94  N   GLU A  13     -59.438 -15.289  50.312  1.00 27.11           N  
ATOM     95  CA  GLU A  13     -58.906 -14.758  49.062  1.00 27.11           C  
ATOM     96  C   GLU A  13     -57.719 -13.859  49.312  1.00 27.11           C  
ATOM     97  CB  GLU A  13     -60.000 -13.984  48.312  1.00 27.11           C  
ATOM     98  O   GLU A  13     -57.781 -12.930  50.125  1.00 27.11           O  
ATOM     99  CG  GLU A  13     -61.125 -14.867  47.750  1.00 27.11           C  
ATOM    100  CD  GLU A  13     -61.531 -14.477  46.344  1.00 27.11           C  
ATOM    101  OE1 GLU A  13     -62.469 -15.133  45.812  1.00 27.11           O  
ATOM    102  OE2 GLU A  13     -60.969 -13.516  45.812  1.00 27.11           O  
ATOM    103  N   ALA A  14     -56.531 -14.344  49.875  1.00 29.92           N  
ATOM    104  CA  ALA A  14     -55.312 -13.547  49.719  1.00 29.92           C  
ATOM    105  C   ALA A  14     -55.562 -12.336  48.812  1.00 29.92           C  
ATOM    106  CB  ALA A  14     -54.188 -14.406  49.156  1.00 29.92           C  
ATOM    107  O   ALA A  14     -56.062 -12.484  47.688  1.00 29.92           O  
ATOM    108  N   THR A  15     -56.344 -11.344  49.188  1.00 33.97           N  
ATOM    109  CA  THR A  15     -56.469 -10.023  48.594  1.00 33.97           C  
ATOM    110  C   THR A  15     -55.250  -9.695  47.719  1.00 33.97           C  
ATOM    111  CB  THR A  15     -56.656  -8.938  49.656  1.00 33.97           C  
ATOM    112  O   THR A  15     -54.125  -9.797  48.188  1.00 33.97           O  
ATOM    113  CG2 THR A  15     -57.969  -9.117  50.438  1.00 33.97           C  
ATOM    114  OG1 THR A  15     -55.562  -9.016  50.594  1.00 33.97           O  
ATOM    115  N   ASN A  16     -54.906 -10.367  46.594  1.00 42.47           N  
ATOM    116  CA  ASN A  16     -54.000 -10.008  45.500  1.00 42.47           C  
ATOM    117  C   ASN A  16     -53.844  -8.500  45.375  1.00 42.47           C  
ATOM    118  CB  ASN A  16     -54.500 -10.602  44.188  1.00 42.47           C  
ATOM    119  O   ASN A  16     -54.781  -7.805  45.000  1.00 42.47           O  
ATOM    120  CG  ASN A  16     -54.188 -12.078  44.062  1.00 42.47           C  
ATOM    121  ND2 ASN A  16     -54.906 -12.773  43.188  1.00 42.47           N  
ATOM    122  OD1 ASN A  16     -53.281 -12.594  44.719  1.00 42.47           O  
ATOM    123  N   ALA A  17     -53.281  -7.750  46.406  1.00 52.34           N  
ATOM    124  CA  ALA A  17     -52.969  -6.328  46.281  1.00 52.34           C  
ATOM    125  C   ALA A  17     -52.312  -6.035  44.938  1.00 52.34           C  
ATOM    126  CB  ALA A  17     -52.094  -5.867  47.438  1.00 52.34           C  
ATOM    127  O   ALA A  17     -51.469  -6.816  44.469  1.00 52.34           O  
ATOM    128  N   ASP A  18     -52.938  -5.191  44.094  1.00 66.81           N  
ATOM    129  CA  ASP A  18     -52.531  -4.742  42.781  1.00 66.81           C  
ATOM    130  C   ASP A  18     -51.219  -3.951  42.844  1.00 66.81           C  
ATOM    131  CB  ASP A  18     -53.625  -3.896  42.125  1.00 66.81           C  
ATOM    132  O   ASP A  18     -51.062  -3.068  43.719  1.00 66.81           O  
ATOM    133  CG  ASP A  18     -54.875  -4.680  41.844  1.00 66.81           C  
ATOM    134  OD1 ASP A  18     -54.781  -5.836  41.375  1.00 66.81           O  
ATOM    135  OD2 ASP A  18     -55.969  -4.137  42.094  1.00 66.81           O  
ATOM    136  N   THR A  19     -50.031  -4.441  42.281  1.00 67.00           N  
ATOM    137  CA  THR A  19     -48.688  -3.857  42.281  1.00 67.00           C  
ATOM    138  C   THR A  19     -48.375  -3.203  40.938  1.00 67.00           C  
ATOM    139  CB  THR A  19     -47.625  -4.918  42.625  1.00 67.00           C  
ATOM    140  O   THR A  19     -48.719  -3.748  39.906  1.00 67.00           O  
ATOM    141  CG2 THR A  19     -46.281  -4.273  42.844  1.00 67.00           C  
ATOM    142  OG1 THR A  19     -48.031  -5.637  43.781  1.00 67.00           O  
ATOM    143  N   LEU A  20     -47.938  -1.979  41.062  1.00 68.69           N  
ATOM    144  CA  LEU A  20     -47.438  -1.237  39.906  1.00 68.69           C  
ATOM    145  C   LEU A  20     -45.938  -1.002  40.000  1.00 68.69           C  
ATOM    146  CB  LEU A  20     -48.188   0.102  39.781  1.00 68.69           C  
ATOM    147  O   LEU A  20     -45.469  -0.434  41.000  1.00 68.69           O  
ATOM    148  CG  LEU A  20     -47.688   1.034  38.688  1.00 68.69           C  
ATOM    149  CD1 LEU A  20     -48.125   0.483  37.312  1.00 68.69           C  
ATOM    150  CD2 LEU A  20     -48.250   2.439  38.875  1.00 68.69           C  
ATOM    151  N   CYS A  21     -45.219  -1.479  39.031  1.00 63.91           N  
ATOM    152  CA  CYS A  21     -43.750  -1.297  39.000  1.00 63.91           C  
ATOM    153  C   CYS A  21     -43.344  -0.453  37.812  1.00 63.91           C  
ATOM    154  CB  CYS A  21     -43.062  -2.650  38.969  1.00 63.91           C  
ATOM    155  O   CYS A  21     -43.750  -0.707  36.688  1.00 63.91           O  
ATOM    156  SG  CYS A  21     -43.438  -3.713  40.375  1.00 63.91           S  
ATOM    157  N   ILE A  22     -42.531   0.564  38.156  1.00 64.38           N  
ATOM    158  CA  ILE A  22     -42.000   1.476  37.156  1.00 64.38           C  
ATOM    159  C   ILE A  22     -40.469   1.244  37.031  1.00 64.38           C  
ATOM    160  CB  ILE A  22     -42.281   2.949  37.531  1.00 64.38           C  
ATOM    161  O   ILE A  22     -39.750   1.312  38.031  1.00 64.38           O  
ATOM    162  CG1 ILE A  22     -43.781   3.176  37.688  1.00 64.38           C  
ATOM    163  CG2 ILE A  22     -41.688   3.889  36.469  1.00 64.38           C  
ATOM    164  CD1 ILE A  22     -44.156   4.559  38.219  1.00 64.38           C  
ATOM    165  N   GLY A  23     -40.031   0.649  36.125  1.00 58.88           N  
ATOM    166  CA  GLY A  23     -38.625   0.335  35.969  1.00 58.88           C  
ATOM    167  C   GLY A  23     -38.312  -0.304  34.656  1.00 58.88           C  
ATOM    168  O   GLY A  23     -39.094  -0.219  33.688  1.00 58.88           O  
ATOM    169  N   TYR A  24     -36.969  -0.633  34.406  1.00 53.50           N  
ATOM    170  CA  TYR A  24     -36.438  -1.246  33.219  1.00 53.50           C  
ATOM    171  C   TYR A  24     -37.094  -2.594  32.938  1.00 53.50           C  
ATOM    172  CB  TYR A  24     -34.906  -1.420  33.344  1.00 53.50           C  
ATOM    173  O   TYR A  24     -37.406  -3.330  33.875  1.00 53.50           O  
ATOM    174  CG  TYR A  24     -34.156  -0.118  33.469  1.00 53.50           C  
ATOM    175  CD1 TYR A  24     -33.844   0.654  32.375  1.00 53.50           C  
ATOM    176  CD2 TYR A  24     -33.781   0.340  34.719  1.00 53.50           C  
ATOM    177  CE1 TYR A  24     -33.125   1.853  32.500  1.00 53.50           C  
ATOM    178  CE2 TYR A  24     -33.062   1.537  34.875  1.00 53.50           C  
ATOM    179  OH  TYR A  24     -32.094   3.473  33.906  1.00 53.50           O  
ATOM    180  CZ  TYR A  24     -32.781   2.285  33.750  1.00 53.50           C  
ATOM    181  N   HIS A  25     -37.719  -2.906  31.828  1.00 50.53           N  
ATOM    182  CA  HIS A  25     -38.188  -4.219  31.406  1.00 50.53           C  
ATOM    183  C   HIS A  25     -37.094  -5.266  31.516  1.00 50.53           C  
ATOM    184  CB  HIS A  25     -38.719  -4.164  29.969  1.00 50.53           C  
ATOM    185  O   HIS A  25     -35.938  -5.004  31.156  1.00 50.53           O  
ATOM    186  CG  HIS A  25     -40.062  -3.541  29.844  1.00 50.53           C  
ATOM    187  CD2 HIS A  25     -40.438  -2.307  29.438  1.00 50.53           C  
ATOM    188  ND1 HIS A  25     -41.219  -4.211  30.172  1.00 50.53           N  
ATOM    189  CE1 HIS A  25     -42.281  -3.414  29.969  1.00 50.53           C  
ATOM    190  NE2 HIS A  25     -41.812  -2.254  29.516  1.00 50.53           N  
ATOM    191  N   ALA A  26     -37.156  -6.258  32.438  1.00 50.94           N  
ATOM    192  CA  ALA A  26     -36.344  -7.438  32.625  1.00 50.94           C  
ATOM    193  C   ALA A  26     -36.344  -8.336  31.406  1.00 50.94           C  
ATOM    194  CB  ALA A  26     -36.812  -8.219  33.875  1.00 50.94           C  
ATOM    195  O   ALA A  26     -37.406  -8.633  30.859  1.00 50.94           O  
ATOM    196  N   ASN A  27     -35.250  -8.289  30.594  1.00 53.19           N  
ATOM    197  CA  ASN A  27     -35.031  -9.188  29.453  1.00 53.19           C  
ATOM    198  C   ASN A  27     -33.906 -10.156  29.719  1.00 53.19           C  
ATOM    199  CB  ASN A  27     -34.781  -8.383  28.188  1.00 53.19           C  
ATOM    200  O   ASN A  27     -33.125  -9.969  30.656  1.00 53.19           O  
ATOM    201  CG  ASN A  27     -33.406  -7.703  28.188  1.00 53.19           C  
ATOM    202  ND2 ASN A  27     -33.156  -6.883  27.188  1.00 53.19           N  
ATOM    203  OD1 ASN A  27     -32.594  -7.918  29.094  1.00 53.19           O  
ATOM    204  N   ASN A  28     -34.000 -11.398  29.328  1.00 57.81           N  
ATOM    205  CA  ASN A  28     -32.938 -12.406  29.438  1.00 57.81           C  
ATOM    206  C   ASN A  28     -31.750 -12.070  28.562  1.00 57.81           C  
ATOM    207  CB  ASN A  28     -33.500 -13.797  29.094  1.00 57.81           C  
ATOM    208  O   ASN A  28     -30.953 -12.953  28.219  1.00 57.81           O  
ATOM    209  CG  ASN A  28     -32.688 -14.914  29.719  1.00 57.81           C  
ATOM    210  ND2 ASN A  28     -33.062 -16.156  29.438  1.00 57.81           N  
ATOM    211  OD1 ASN A  28     -31.734 -14.672  30.453  1.00 57.81           O  
ATOM    212  N   SER A  29     -31.656 -10.773  28.188  1.00 63.31           N  
ATOM    213  CA  SER A  29     -30.562 -10.391  27.297  1.00 63.31           C  
ATOM    214  C   SER A  29     -29.219 -10.422  28.031  1.00 63.31           C  
ATOM    215  CB  SER A  29     -30.797  -9.000  26.719  1.00 63.31           C  
ATOM    216  O   SER A  29     -29.141 -10.047  29.203  1.00 63.31           O  
ATOM    217  OG  SER A  29     -29.672  -8.570  25.953  1.00 63.31           O  
ATOM    218  N   THR A  30     -28.219 -11.023  27.422  1.00 74.81           N  
ATOM    219  CA  THR A  30     -26.859 -11.094  27.938  1.00 74.81           C  
ATOM    220  C   THR A  30     -25.984 -10.008  27.312  1.00 74.81           C  
ATOM    221  CB  THR A  30     -26.234 -12.477  27.672  1.00 74.81           C  
ATOM    222  O   THR A  30     -24.766 -10.016  27.469  1.00 74.81           O  
ATOM    223  CG2 THR A  30     -27.000 -13.578  28.391  1.00 74.81           C  
ATOM    224  OG1 THR A  30     -26.234 -12.734  26.266  1.00 74.81           O  
ATOM    225  N   ASP A  31     -26.703  -9.086  26.594  1.00 80.12           N  
ATOM    226  CA  ASP A  31     -25.938  -8.070  25.875  1.00 80.12           C  
ATOM    227  C   ASP A  31     -25.375  -7.027  26.828  1.00 80.12           C  
ATOM    228  CB  ASP A  31     -26.812  -7.395  24.812  1.00 80.12           C  
ATOM    229  O   ASP A  31     -26.062  -6.586  27.750  1.00 80.12           O  
ATOM    230  CG  ASP A  31     -27.031  -8.258  23.578  1.00 80.12           C  
ATOM    231  OD1 ASP A  31     -26.453  -9.359  23.500  1.00 80.12           O  
ATOM    232  OD2 ASP A  31     -27.781  -7.820  22.672  1.00 80.12           O  
ATOM    233  N   THR A  32     -24.141  -6.641  26.625  1.00 85.62           N  
ATOM    234  CA  THR A  32     -23.484  -5.617  27.438  1.00 85.62           C  
ATOM    235  C   THR A  32     -22.828  -4.562  26.547  1.00 85.62           C  
ATOM    236  CB  THR A  32     -22.438  -6.234  28.375  1.00 85.62           C  
ATOM    237  O   THR A  32     -22.391  -4.867  25.438  1.00 85.62           O  
ATOM    238  CG2 THR A  32     -23.062  -7.270  29.297  1.00 85.62           C  
ATOM    239  OG1 THR A  32     -21.422  -6.867  27.594  1.00 85.62           O  
ATOM    240  N   VAL A  33     -22.922  -3.340  27.094  1.00 85.81           N  
ATOM    241  CA  VAL A  33     -22.219  -2.260  26.406  1.00 85.81           C  
ATOM    242  C   VAL A  33     -21.328  -1.506  27.391  1.00 85.81           C  
ATOM    243  CB  VAL A  33     -23.219  -1.285  25.719  1.00 85.81           C  
ATOM    244  O   VAL A  33     -21.562  -1.554  28.594  1.00 85.81           O  
ATOM    245  CG1 VAL A  33     -24.062  -2.016  24.688  1.00 85.81           C  
ATOM    246  CG2 VAL A  33     -24.094  -0.609  26.766  1.00 85.81           C  
ATOM    247  N   ASP A  34     -20.281  -0.792  26.828  1.00 85.75           N  
ATOM    248  CA  ASP A  34     -19.422   0.068  27.656  1.00 85.75           C  
ATOM    249  C   ASP A  34     -19.859   1.528  27.547  1.00 85.75           C  
ATOM    250  CB  ASP A  34     -17.953  -0.074  27.234  1.00 85.75           C  
ATOM    251  O   ASP A  34     -20.281   1.984  26.484  1.00 85.75           O  
ATOM    252  CG  ASP A  34     -17.391  -1.454  27.516  1.00 85.75           C  
ATOM    253  OD1 ASP A  34     -17.922  -2.160  28.406  1.00 85.75           O  
ATOM    254  OD2 ASP A  34     -16.406  -1.838  26.859  1.00 85.75           O  
ATOM    255  N   THR A  35     -19.875   2.182  28.672  1.00 82.38           N  
ATOM    256  CA  THR A  35     -20.062   3.627  28.703  1.00 82.38           C  
ATOM    257  C   THR A  35     -18.797   4.324  29.172  1.00 82.38           C  
ATOM    258  CB  THR A  35     -21.234   4.016  29.641  1.00 82.38           C  
ATOM    259  O   THR A  35     -17.812   3.666  29.516  1.00 82.38           O  
ATOM    260  CG2 THR A  35     -22.469   3.160  29.359  1.00 82.38           C  
ATOM    261  OG1 THR A  35     -20.828   3.828  31.000  1.00 82.38           O  
ATOM    262  N   VAL A  36     -18.797   5.656  29.156  1.00 76.00           N  
ATOM    263  CA  VAL A  36     -17.641   6.438  29.578  1.00 76.00           C  
ATOM    264  C   VAL A  36     -17.312   6.125  31.047  1.00 76.00           C  
ATOM    265  CB  VAL A  36     -17.875   7.953  29.406  1.00 76.00           C  
ATOM    266  O   VAL A  36     -16.141   6.043  31.422  1.00 76.00           O  
ATOM    267  CG1 VAL A  36     -16.703   8.758  29.953  1.00 76.00           C  
ATOM    268  CG2 VAL A  36     -18.109   8.281  27.938  1.00 76.00           C  
ATOM    269  N   LEU A  37     -18.344   5.793  31.828  1.00 76.81           N  
ATOM    270  CA  LEU A  37     -18.219   5.719  33.281  1.00 76.81           C  
ATOM    271  C   LEU A  37     -18.266   4.270  33.750  1.00 76.81           C  
ATOM    272  CB  LEU A  37     -19.344   6.516  33.969  1.00 76.81           C  
ATOM    273  O   LEU A  37     -17.688   3.936  34.812  1.00 76.81           O  
ATOM    274  CG  LEU A  37     -19.344   8.023  33.719  1.00 76.81           C  
ATOM    275  CD1 LEU A  37     -20.609   8.656  34.281  1.00 76.81           C  
ATOM    276  CD2 LEU A  37     -18.109   8.672  34.312  1.00 76.81           C  
ATOM    277  N   GLU A  38     -18.938   3.391  33.000  1.00 80.94           N  
ATOM    278  CA  GLU A  38     -19.141   2.020  33.438  1.00 80.94           C  
ATOM    279  C   GLU A  38     -18.859   1.019  32.312  1.00 80.94           C  
ATOM    280  CB  GLU A  38     -20.578   1.837  33.969  1.00 80.94           C  
ATOM    281  O   GLU A  38     -19.266   1.228  31.188  1.00 80.94           O  
ATOM    282  CG  GLU A  38     -20.891   2.664  35.188  1.00 80.94           C  
ATOM    283  CD  GLU A  38     -22.328   2.521  35.656  1.00 80.94           C  
ATOM    284  OE1 GLU A  38     -22.812   3.406  36.406  1.00 80.94           O  
ATOM    285  OE2 GLU A  38     -22.969   1.519  35.281  1.00 80.94           O  
ATOM    286  N   LYS A  39     -18.141  -0.066  32.688  1.00 85.25           N  
ATOM    287  CA  LYS A  39     -17.906  -1.153  31.734  1.00 85.25           C  
ATOM    288  C   LYS A  39     -18.906  -2.283  31.922  1.00 85.25           C  
ATOM    289  CB  LYS A  39     -16.484  -1.688  31.875  1.00 85.25           C  
ATOM    290  O   LYS A  39     -19.391  -2.510  33.031  1.00 85.25           O  
ATOM    291  CG  LYS A  39     -15.406  -0.720  31.406  1.00 85.25           C  
ATOM    292  CD  LYS A  39     -14.039  -1.389  31.344  1.00 85.25           C  
ATOM    293  CE  LYS A  39     -12.977  -0.441  30.797  1.00 85.25           C  
ATOM    294  NZ  LYS A  39     -11.641  -1.104  30.703  1.00 85.25           N  
ATOM    295  N   ASN A  40     -19.422  -2.967  30.844  1.00 85.19           N  
ATOM    296  CA  ASN A  40     -20.250  -4.160  30.828  1.00 85.19           C  
ATOM    297  C   ASN A  40     -21.641  -3.883  31.422  1.00 85.19           C  
ATOM    298  CB  ASN A  40     -19.578  -5.301  31.594  1.00 85.19           C  
ATOM    299  O   ASN A  40     -22.125  -4.629  32.281  1.00 85.19           O  
ATOM    300  CG  ASN A  40     -18.312  -5.781  30.922  1.00 85.19           C  
ATOM    301  ND2 ASN A  40     -17.297  -6.109  31.719  1.00 85.19           N  
ATOM    302  OD1 ASN A  40     -18.234  -5.852  29.688  1.00 85.19           O  
ATOM    303  N   VAL A  41     -22.188  -2.791  31.000  1.00 82.50           N  
ATOM    304  CA  VAL A  41     -23.547  -2.432  31.391  1.00 82.50           C  
ATOM    305  C   VAL A  41     -24.547  -3.311  30.641  1.00 82.50           C  
ATOM    306  CB  VAL A  41     -23.844  -0.940  31.109  1.00 82.50           C  
ATOM    307  O   VAL A  41     -24.516  -3.391  29.406  1.00 82.50           O  
ATOM    308  CG1 VAL A  41     -25.266  -0.585  31.531  1.00 82.50           C  
ATOM    309  CG2 VAL A  41     -22.828  -0.056  31.844  1.00 82.50           C  
ATOM    310  N   THR A  42     -25.359  -4.074  31.359  1.00 80.62           N  
ATOM    311  CA  THR A  42     -26.344  -4.941  30.750  1.00 80.62           C  
ATOM    312  C   THR A  42     -27.469  -4.117  30.125  1.00 80.62           C  
ATOM    313  CB  THR A  42     -26.938  -5.934  31.766  1.00 80.62           C  
ATOM    314  O   THR A  42     -28.047  -3.252  30.797  1.00 80.62           O  
ATOM    315  CG2 THR A  42     -25.875  -6.902  32.281  1.00 80.62           C  
ATOM    316  OG1 THR A  42     -27.469  -5.207  32.875  1.00 80.62           O  
ATOM    317  N   VAL A  43     -27.734  -4.402  28.891  1.00 74.06           N  
ATOM    318  CA  VAL A  43     -28.766  -3.658  28.172  1.00 74.06           C  
ATOM    319  C   VAL A  43     -29.750  -4.629  27.531  1.00 74.06           C  
ATOM    320  CB  VAL A  43     -28.156  -2.719  27.109  1.00 74.06           C  
ATOM    321  O   VAL A  43     -29.438  -5.812  27.359  1.00 74.06           O  
ATOM    322  CG1 VAL A  43     -27.281  -1.659  27.766  1.00 74.06           C  
ATOM    323  CG2 VAL A  43     -27.359  -3.525  26.078  1.00 74.06           C  
ATOM    324  N   THR A  44     -30.859  -4.176  27.219  1.00 67.81           N  
ATOM    325  CA  THR A  44     -31.938  -4.984  26.641  1.00 67.81           C  
ATOM    326  C   THR A  44     -31.625  -5.316  25.188  1.00 67.81           C  
ATOM    327  CB  THR A  44     -33.281  -4.262  26.734  1.00 67.81           C  
ATOM    328  O   THR A  44     -31.984  -6.395  24.703  1.00 67.81           O  
ATOM    329  CG2 THR A  44     -33.750  -4.109  28.188  1.00 67.81           C  
ATOM    330  OG1 THR A  44     -33.188  -2.963  26.141  1.00 67.81           O  
ATOM    331  N   HIS A  45     -30.938  -4.387  24.469  1.00 69.50           N  
ATOM    332  CA  HIS A  45     -30.531  -4.598  23.094  1.00 69.50           C  
ATOM    333  C   HIS A  45     -29.281  -3.789  22.750  1.00 69.50           C  
ATOM    334  CB  HIS A  45     -31.672  -4.223  22.141  1.00 69.50           C  
ATOM    335  O   HIS A  45     -29.094  -2.680  23.250  1.00 69.50           O  
ATOM    336  CG  HIS A  45     -31.438  -4.637  20.719  1.00 69.50           C  
ATOM    337  CD2 HIS A  45     -31.109  -3.910  19.625  1.00 69.50           C  
ATOM    338  ND1 HIS A  45     -31.516  -5.949  20.312  1.00 69.50           N  
ATOM    339  CE1 HIS A  45     -31.250  -6.012  19.016  1.00 69.50           C  
ATOM    340  NE2 HIS A  45     -31.016  -4.789  18.578  1.00 69.50           N  
ATOM    341  N   SER A  46     -28.453  -4.312  21.938  1.00 81.31           N  
ATOM    342  CA  SER A  46     -27.266  -3.623  21.438  1.00 81.31           C  
ATOM    343  C   SER A  46     -26.938  -4.066  20.016  1.00 81.31           C  
ATOM    344  CB  SER A  46     -26.062  -3.871  22.344  1.00 81.31           C  
ATOM    345  O   SER A  46     -27.359  -5.141  19.578  1.00 81.31           O  
ATOM    346  OG  SER A  46     -25.641  -5.219  22.250  1.00 81.31           O  
ATOM    347  N   VAL A  47     -26.359  -3.191  19.297  1.00 82.81           N  
ATOM    348  CA  VAL A  47     -25.906  -3.518  17.953  1.00 82.81           C  
ATOM    349  C   VAL A  47     -24.406  -3.303  17.844  1.00 82.81           C  
ATOM    350  CB  VAL A  47     -26.641  -2.674  16.891  1.00 82.81           C  
ATOM    351  O   VAL A  47     -23.859  -2.361  18.422  1.00 82.81           O  
ATOM    352  CG1 VAL A  47     -28.125  -3.033  16.844  1.00 82.81           C  
ATOM    353  CG2 VAL A  47     -26.453  -1.185  17.156  1.00 82.81           C  
ATOM    354  N   ASN A  48     -23.766  -4.289  17.203  1.00 88.94           N  
ATOM    355  CA  ASN A  48     -22.344  -4.109  16.922  1.00 88.94           C  
ATOM    356  C   ASN A  48     -22.109  -3.246  15.688  1.00 88.94           C  
ATOM    357  CB  ASN A  48     -21.656  -5.469  16.766  1.00 88.94           C  
ATOM    358  O   ASN A  48     -22.672  -3.512  14.625  1.00 88.94           O  
ATOM    359  CG  ASN A  48     -20.141  -5.367  16.828  1.00 88.94           C  
ATOM    360  ND2 ASN A  48     -19.469  -6.484  16.594  1.00 88.94           N  
ATOM    361  OD1 ASN A  48     -19.594  -4.301  17.109  1.00 88.94           O  
ATOM    362  N   LEU A  49     -21.312  -2.213  15.852  1.00 86.19           N  
ATOM    363  CA  LEU A  49     -21.094  -1.249  14.781  1.00 86.19           C  
ATOM    364  C   LEU A  49     -19.891  -1.666  13.922  1.00 86.19           C  
ATOM    365  CB  LEU A  49     -20.844   0.149  15.359  1.00 86.19           C  
ATOM    366  O   LEU A  49     -19.531  -0.967  12.969  1.00 86.19           O  
ATOM    367  CG  LEU A  49     -22.000   0.759  16.156  1.00 86.19           C  
ATOM    368  CD1 LEU A  49     -21.594   2.117  16.719  1.00 86.19           C  
ATOM    369  CD2 LEU A  49     -23.250   0.885  15.273  1.00 86.19           C  
ATOM    370  N   LEU A  50     -19.297  -2.818  14.266  1.00 90.19           N  
ATOM    371  CA  LEU A  50     -18.094  -3.270  13.578  1.00 90.19           C  
ATOM    372  C   LEU A  50     -18.406  -4.434  12.641  1.00 90.19           C  
ATOM    373  CB  LEU A  50     -17.031  -3.689  14.586  1.00 90.19           C  
ATOM    374  O   LEU A  50     -19.062  -5.398  13.039  1.00 90.19           O  
ATOM    375  CG  LEU A  50     -16.328  -2.559  15.352  1.00 90.19           C  
ATOM    376  CD1 LEU A  50     -15.445  -3.127  16.453  1.00 90.19           C  
ATOM    377  CD2 LEU A  50     -15.523  -1.686  14.398  1.00 90.19           C  
ATOM    378  N   GLU A  51     -18.016  -4.301  11.352  1.00 91.94           N  
ATOM    379  CA  GLU A  51     -18.062  -5.406  10.398  1.00 91.94           C  
ATOM    380  C   GLU A  51     -16.812  -6.273  10.500  1.00 91.94           C  
ATOM    381  CB  GLU A  51     -18.234  -4.879   8.977  1.00 91.94           C  
ATOM    382  O   GLU A  51     -15.695  -5.766  10.430  1.00 91.94           O  
ATOM    383  CG  GLU A  51     -18.250  -5.973   7.914  1.00 91.94           C  
ATOM    384  CD  GLU A  51     -19.391  -6.973   8.109  1.00 91.94           C  
ATOM    385  OE1 GLU A  51     -19.109  -8.148   8.430  1.00 91.94           O  
ATOM    386  OE2 GLU A  51     -20.562  -6.578   7.934  1.00 91.94           O  
ATOM    387  N   ASP A  52     -17.078  -7.566  10.656  1.00 90.75           N  
ATOM    388  CA  ASP A  52     -15.922  -8.445  10.766  1.00 90.75           C  
ATOM    389  C   ASP A  52     -15.984  -9.570   9.742  1.00 90.75           C  
ATOM    390  CB  ASP A  52     -15.812  -9.023  12.180  1.00 90.75           C  
ATOM    391  O   ASP A  52     -15.141 -10.469   9.742  1.00 90.75           O  
ATOM    392  CG  ASP A  52     -17.031  -9.844  12.570  1.00 90.75           C  
ATOM    393  OD1 ASP A  52     -17.984  -9.945  11.773  1.00 90.75           O  
ATOM    394  OD2 ASP A  52     -17.031 -10.391  13.695  1.00 90.75           O  
ATOM    395  N   ARG A  53     -17.000  -9.484   8.875  1.00 92.19           N  
ATOM    396  CA  ARG A  53     -17.188 -10.508   7.855  1.00 92.19           C  
ATOM    397  C   ARG A  53     -16.672 -10.031   6.504  1.00 92.19           C  
ATOM    398  CB  ARG A  53     -18.672 -10.891   7.742  1.00 92.19           C  
ATOM    399  O   ARG A  53     -16.781  -8.852   6.168  1.00 92.19           O  
ATOM    400  CG  ARG A  53     -19.234 -11.562   8.984  1.00 92.19           C  
ATOM    401  CD  ARG A  53     -20.656 -12.039   8.773  1.00 92.19           C  
ATOM    402  NE  ARG A  53     -21.219 -12.625   9.984  1.00 92.19           N  
ATOM    403  NH1 ARG A  53     -23.188 -13.305   9.000  1.00 92.19           N  
ATOM    404  NH2 ARG A  53     -22.828 -13.711  11.219  1.00 92.19           N  
ATOM    405  CZ  ARG A  53     -22.406 -13.211  10.062  1.00 92.19           C  
ATOM    406  N   HIS A  54     -16.094 -10.938   5.766  1.00 93.31           N  
ATOM    407  CA  HIS A  54     -15.625 -10.703   4.406  1.00 93.31           C  
ATOM    408  C   HIS A  54     -15.828 -11.938   3.531  1.00 93.31           C  
ATOM    409  CB  HIS A  54     -14.148 -10.312   4.418  1.00 93.31           C  
ATOM    410  O   HIS A  54     -15.992 -13.047   4.047  1.00 93.31           O  
ATOM    411  CG  HIS A  54     -13.242 -11.367   4.969  1.00 93.31           C  
ATOM    412  CD2 HIS A  54     -12.734 -11.547   6.211  1.00 93.31           C  
ATOM    413  ND1 HIS A  54     -12.766 -12.414   4.207  1.00 93.31           N  
ATOM    414  CE1 HIS A  54     -12.000 -13.188   4.957  1.00 93.31           C  
ATOM    415  NE2 HIS A  54     -11.961 -12.680   6.176  1.00 93.31           N  
ATOM    416  N   ASN A  55     -15.766 -11.781   2.248  1.00 92.50           N  
ATOM    417  CA  ASN A  55     -16.125 -12.867   1.347  1.00 92.50           C  
ATOM    418  C   ASN A  55     -14.883 -13.602   0.840  1.00 92.50           C  
ATOM    419  CB  ASN A  55     -16.953 -12.344   0.170  1.00 92.50           C  
ATOM    420  O   ASN A  55     -14.992 -14.562   0.072  1.00 92.50           O  
ATOM    421  CG  ASN A  55     -16.172 -11.391  -0.712  1.00 92.50           C  
ATOM    422  ND2 ASN A  55     -16.859 -10.797  -1.684  1.00 92.50           N  
ATOM    423  OD1 ASN A  55     -14.969 -11.195  -0.523  1.00 92.50           O  
ATOM    424  N   GLY A  56     -13.703 -13.102   1.303  1.00 93.62           N  
ATOM    425  CA  GLY A  56     -12.453 -13.773   0.980  1.00 93.62           C  
ATOM    426  C   GLY A  56     -12.109 -13.719  -0.497  1.00 93.62           C  
ATOM    427  O   GLY A  56     -11.266 -14.484  -0.970  1.00 93.62           O  
ATOM    428  N   LYS A  57     -12.812 -12.953  -1.261  1.00 94.44           N  
ATOM    429  CA  LYS A  57     -12.625 -12.867  -2.707  1.00 94.44           C  
ATOM    430  C   LYS A  57     -12.203 -11.469  -3.129  1.00 94.44           C  
ATOM    431  CB  LYS A  57     -13.914 -13.273  -3.434  1.00 94.44           C  
ATOM    432  O   LYS A  57     -12.664 -10.477  -2.557  1.00 94.44           O  
ATOM    433  CG  LYS A  57     -14.422 -14.656  -3.070  1.00 94.44           C  
ATOM    434  CD  LYS A  57     -15.797 -14.922  -3.674  1.00 94.44           C  
ATOM    435  CE  LYS A  57     -16.328 -16.297  -3.270  1.00 94.44           C  
ATOM    436  NZ  LYS A  57     -17.703 -16.531  -3.811  1.00 94.44           N  
ATOM    437  N   LEU A  58     -11.312 -11.391  -4.203  1.00 94.88           N  
ATOM    438  CA  LEU A  58     -11.008 -10.125  -4.859  1.00 94.88           C  
ATOM    439  C   LEU A  58     -12.031  -9.820  -5.949  1.00 94.88           C  
ATOM    440  CB  LEU A  58      -9.602 -10.156  -5.461  1.00 94.88           C  
ATOM    441  O   LEU A  58     -12.195 -10.594  -6.891  1.00 94.88           O  
ATOM    442  CG  LEU A  58      -8.453 -10.398  -4.480  1.00 94.88           C  
ATOM    443  CD1 LEU A  58      -7.137 -10.562  -5.238  1.00 94.88           C  
ATOM    444  CD2 LEU A  58      -8.352  -9.258  -3.473  1.00 94.88           C  
ATOM    445  N   CYS A  59     -12.773  -8.688  -5.773  1.00 94.56           N  
ATOM    446  CA  CYS A  59     -13.906  -8.383  -6.641  1.00 94.56           C  
ATOM    447  C   CYS A  59     -13.633  -7.141  -7.480  1.00 94.56           C  
ATOM    448  CB  CYS A  59     -15.172  -8.188  -5.816  1.00 94.56           C  
ATOM    449  O   CYS A  59     -12.703  -6.379  -7.191  1.00 94.56           O  
ATOM    450  SG  CYS A  59     -15.633  -9.625  -4.832  1.00 94.56           S  
ATOM    451  N   LYS A  60     -14.445  -6.953  -8.531  1.00 93.94           N  
ATOM    452  CA  LYS A  60     -14.430  -5.730  -9.328  1.00 93.94           C  
ATOM    453  C   LYS A  60     -14.906  -4.535  -8.508  1.00 93.94           C  
ATOM    454  CB  LYS A  60     -15.297  -5.887 -10.578  1.00 93.94           C  
ATOM    455  O   LYS A  60     -15.836  -4.656  -7.707  1.00 93.94           O  
ATOM    456  CG  LYS A  60     -14.844  -6.992 -11.516  1.00 93.94           C  
ATOM    457  CD  LYS A  60     -15.789  -7.148 -12.695  1.00 93.94           C  
ATOM    458  CE  LYS A  60     -15.398  -8.336 -13.570  1.00 93.94           C  
ATOM    459  NZ  LYS A  60     -16.344  -8.516 -14.711  1.00 93.94           N  
ATOM    460  N   LEU A  61     -14.188  -3.479  -8.609  1.00 90.69           N  
ATOM    461  CA  LEU A  61     -14.594  -2.225  -7.984  1.00 90.69           C  
ATOM    462  C   LEU A  61     -15.234  -1.292  -9.008  1.00 90.69           C  
ATOM    463  CB  LEU A  61     -13.391  -1.537  -7.332  1.00 90.69           C  
ATOM    464  O   LEU A  61     -14.594  -0.894  -9.977  1.00 90.69           O  
ATOM    465  CG  LEU A  61     -13.703  -0.561  -6.195  1.00 90.69           C  
ATOM    466  CD1 LEU A  61     -13.273  -1.150  -4.855  1.00 90.69           C  
ATOM    467  CD2 LEU A  61     -13.016   0.780  -6.441  1.00 90.69           C  
ATOM    468  N   GLY A  62     -16.531  -0.964  -8.836  1.00 85.06           N  
ATOM    469  CA  GLY A  62     -17.219  -0.117  -9.789  1.00 85.06           C  
ATOM    470  C   GLY A  62     -17.312  -0.730 -11.172  1.00 85.06           C  
ATOM    471  O   GLY A  62     -17.234  -0.022 -12.180  1.00 85.06           O  
ATOM    472  N   GLY A  63     -17.281  -2.135 -11.258  1.00 87.75           N  
ATOM    473  CA  GLY A  63     -17.453  -2.859 -12.500  1.00 87.75           C  
ATOM    474  C   GLY A  63     -16.156  -3.055 -13.266  1.00 87.75           C  
ATOM    475  O   GLY A  63     -16.141  -3.629 -14.352  1.00 87.75           O  
ATOM    476  N   ILE A  64     -15.023  -2.580 -12.734  1.00 89.94           N  
ATOM    477  CA  ILE A  64     -13.695  -2.703 -13.336  1.00 89.94           C  
ATOM    478  C   ILE A  64     -12.891  -3.760 -12.586  1.00 89.94           C  
ATOM    479  CB  ILE A  64     -12.945  -1.353 -13.336  1.00 89.94           C  
ATOM    480  O   ILE A  64     -12.773  -3.707 -11.359  1.00 89.94           O  
ATOM    481  CG1 ILE A  64     -13.758  -0.290 -14.086  1.00 89.94           C  
ATOM    482  CG2 ILE A  64     -11.555  -1.509 -13.945  1.00 89.94           C  
ATOM    483  CD1 ILE A  64     -13.188   1.116 -13.977  1.00 89.94           C  
ATOM    484  N   ALA A  65     -12.273  -4.684 -13.250  1.00 92.00           N  
ATOM    485  CA  ALA A  65     -11.531  -5.797 -12.672  1.00 92.00           C  
ATOM    486  C   ALA A  65     -10.172  -5.336 -12.141  1.00 92.00           C  
ATOM    487  CB  ALA A  65     -11.344  -6.906 -13.703  1.00 92.00           C  
ATOM    488  O   ALA A  65      -9.562  -4.418 -12.695  1.00 92.00           O  
ATOM    489  N   PRO A  66      -9.719  -6.008 -11.070  1.00 93.56           N  
ATOM    490  CA  PRO A  66      -8.367  -5.703 -10.586  1.00 93.56           C  
ATOM    491  C   PRO A  66      -7.273  -6.258 -11.500  1.00 93.56           C  
ATOM    492  CB  PRO A  66      -8.328  -6.379  -9.211  1.00 93.56           C  
ATOM    493  O   PRO A  66      -7.508  -7.223 -12.227  1.00 93.56           O  
ATOM    494  CG  PRO A  66      -9.281  -7.527  -9.320  1.00 93.56           C  
ATOM    495  CD  PRO A  66     -10.406  -7.125 -10.227  1.00 93.56           C  
ATOM    496  N   LEU A  67      -6.062  -5.594 -11.438  1.00 93.31           N  
ATOM    497  CA  LEU A  67      -4.875  -6.145 -12.086  1.00 93.31           C  
ATOM    498  C   LEU A  67      -4.129  -7.086 -11.148  1.00 93.31           C  
ATOM    499  CB  LEU A  67      -3.943  -5.016 -12.539  1.00 93.31           C  
ATOM    500  O   LEU A  67      -3.459  -6.641 -10.219  1.00 93.31           O  
ATOM    501  CG  LEU A  67      -2.625  -5.445 -13.180  1.00 93.31           C  
ATOM    502  CD1 LEU A  67      -2.889  -6.250 -14.453  1.00 93.31           C  
ATOM    503  CD2 LEU A  67      -1.754  -4.230 -13.484  1.00 93.31           C  
ATOM    504  N   HIS A  68      -4.320  -8.305 -11.383  1.00 93.12           N  
ATOM    505  CA  HIS A  68      -3.652  -9.336 -10.594  1.00 93.12           C  
ATOM    506  C   HIS A  68      -2.312  -9.719 -11.211  1.00 93.12           C  
ATOM    507  CB  HIS A  68      -4.543 -10.570 -10.461  1.00 93.12           C  
ATOM    508  O   HIS A  68      -2.264 -10.242 -12.320  1.00 93.12           O  
ATOM    509  CG  HIS A  68      -4.105 -11.516  -9.391  1.00 93.12           C  
ATOM    510  CD2 HIS A  68      -4.672 -11.836  -8.203  1.00 93.12           C  
ATOM    511  ND1 HIS A  68      -2.947 -12.258  -9.477  1.00 93.12           N  
ATOM    512  CE1 HIS A  68      -2.820 -12.992  -8.383  1.00 93.12           C  
ATOM    513  NE2 HIS A  68      -3.854 -12.758  -7.594  1.00 93.12           N  
ATOM    514  N   LEU A  69      -1.237  -9.531 -10.430  1.00 92.94           N  
ATOM    515  CA  LEU A  69       0.106  -9.648 -10.992  1.00 92.94           C  
ATOM    516  C   LEU A  69       0.606 -11.086 -10.914  1.00 92.94           C  
ATOM    517  CB  LEU A  69       1.073  -8.719 -10.250  1.00 92.94           C  
ATOM    518  O   LEU A  69       1.658 -11.406 -11.469  1.00 92.94           O  
ATOM    519  CG  LEU A  69       0.820  -7.215 -10.398  1.00 92.94           C  
ATOM    520  CD1 LEU A  69       1.842  -6.422  -9.594  1.00 92.94           C  
ATOM    521  CD2 LEU A  69       0.862  -6.809 -11.867  1.00 92.94           C  
ATOM    522  N   GLY A  70      -0.215 -12.016 -10.297  1.00 90.81           N  
ATOM    523  CA  GLY A  70       0.206 -13.398 -10.188  1.00 90.81           C  
ATOM    524  C   GLY A  70       1.547 -13.562  -9.492  1.00 90.81           C  
ATOM    525  O   GLY A  70       1.748 -13.055  -8.391  1.00 90.81           O  
ATOM    526  N   LYS A  71       2.504 -14.273 -10.195  1.00 91.06           N  
ATOM    527  CA  LYS A  71       3.832 -14.516  -9.641  1.00 91.06           C  
ATOM    528  C   LYS A  71       4.762 -13.336  -9.906  1.00 91.06           C  
ATOM    529  CB  LYS A  71       4.430 -15.797 -10.227  1.00 91.06           C  
ATOM    530  O   LYS A  71       5.945 -13.383  -9.555  1.00 91.06           O  
ATOM    531  CG  LYS A  71       3.725 -17.062  -9.773  1.00 91.06           C  
ATOM    532  CD  LYS A  71       4.504 -18.312 -10.180  1.00 91.06           C  
ATOM    533  CE  LYS A  71       3.820 -19.578  -9.695  1.00 91.06           C  
ATOM    534  NZ  LYS A  71       4.574 -20.812 -10.102  1.00 91.06           N  
ATOM    535  N   CYS A  72       4.246 -12.320 -10.570  1.00 93.00           N  
ATOM    536  CA  CYS A  72       5.035 -11.133 -10.875  1.00 93.00           C  
ATOM    537  C   CYS A  72       4.793 -10.039  -9.836  1.00 93.00           C  
ATOM    538  CB  CYS A  72       4.695 -10.602 -12.266  1.00 93.00           C  
ATOM    539  O   CYS A  72       3.725  -9.977  -9.227  1.00 93.00           O  
ATOM    540  SG  CYS A  72       5.062 -11.773 -13.594  1.00 93.00           S  
ATOM    541  N   ASN A  73       5.832  -9.219  -9.641  1.00 92.81           N  
ATOM    542  CA  ASN A  73       5.641  -7.992  -8.867  1.00 92.81           C  
ATOM    543  C   ASN A  73       5.672  -6.758  -9.766  1.00 92.81           C  
ATOM    544  CB  ASN A  73       6.699  -7.879  -7.770  1.00 92.81           C  
ATOM    545  O   ASN A  73       5.797  -6.871 -10.984  1.00 92.81           O  
ATOM    546  CG  ASN A  73       8.109  -7.770  -8.320  1.00 92.81           C  
ATOM    547  ND2 ASN A  73       9.102  -8.016  -7.477  1.00 92.81           N  
ATOM    548  OD1 ASN A  73       8.305  -7.469  -9.500  1.00 92.81           O  
ATOM    549  N   ILE A  74       5.375  -5.629  -9.219  1.00 92.88           N  
ATOM    550  CA  ILE A  74       5.242  -4.391  -9.984  1.00 92.88           C  
ATOM    551  C   ILE A  74       6.512  -4.141 -10.789  1.00 92.88           C  
ATOM    552  CB  ILE A  74       4.949  -3.188  -9.055  1.00 92.88           C  
ATOM    553  O   ILE A  74       6.449  -3.742 -11.953  1.00 92.88           O  
ATOM    554  CG1 ILE A  74       3.533  -3.291  -8.477  1.00 92.88           C  
ATOM    555  CG2 ILE A  74       5.133  -1.869  -9.812  1.00 92.88           C  
ATOM    556  CD1 ILE A  74       3.219  -2.240  -7.422  1.00 92.88           C  
ATOM    557  N   ALA A  75       7.652  -4.371 -10.211  1.00 94.00           N  
ATOM    558  CA  ALA A  75       8.922  -4.199 -10.906  1.00 94.00           C  
ATOM    559  C   ALA A  75       9.008  -5.109 -12.125  1.00 94.00           C  
ATOM    560  CB  ALA A  75      10.086  -4.480  -9.953  1.00 94.00           C  
ATOM    561  O   ALA A  75       9.383  -4.660 -13.219  1.00 94.00           O  
ATOM    562  N   GLY A  76       8.711  -6.359 -11.945  1.00 93.75           N  
ATOM    563  CA  GLY A  76       8.711  -7.312 -13.047  1.00 93.75           C  
ATOM    564  C   GLY A  76       7.754  -6.938 -14.156  1.00 93.75           C  
ATOM    565  O   GLY A  76       8.086  -7.070 -15.336  1.00 93.75           O  
ATOM    566  N   TRP A  77       6.590  -6.516 -13.758  1.00 93.69           N  
ATOM    567  CA  TRP A  77       5.570  -6.078 -14.703  1.00 93.69           C  
ATOM    568  C   TRP A  77       6.047  -4.863 -15.500  1.00 93.69           C  
ATOM    569  CB  TRP A  77       4.266  -5.746 -13.977  1.00 93.69           C  
ATOM    570  O   TRP A  77       5.992  -4.859 -16.734  1.00 93.69           O  
ATOM    571  CG  TRP A  77       3.230  -5.094 -14.844  1.00 93.69           C  
ATOM    572  CD1 TRP A  77       2.867  -5.457 -16.109  1.00 93.69           C  
ATOM    573  CD2 TRP A  77       2.428  -3.955 -14.508  1.00 93.69           C  
ATOM    574  CE2 TRP A  77       1.600  -3.686 -15.617  1.00 93.69           C  
ATOM    575  CE3 TRP A  77       2.330  -3.137 -13.375  1.00 93.69           C  
ATOM    576  NE1 TRP A  77       1.886  -4.617 -16.578  1.00 93.69           N  
ATOM    577  CH2 TRP A  77       0.607  -1.847 -14.508  1.00 93.69           C  
ATOM    578  CZ2 TRP A  77       0.683  -2.633 -15.633  1.00 93.69           C  
ATOM    579  CZ3 TRP A  77       1.418  -2.088 -13.391  1.00 93.69           C  
ATOM    580  N   LEU A  78       6.613  -3.879 -14.867  1.00 94.56           N  
ATOM    581  CA  LEU A  78       6.992  -2.615 -15.484  1.00 94.56           C  
ATOM    582  C   LEU A  78       8.250  -2.781 -16.328  1.00 94.56           C  
ATOM    583  CB  LEU A  78       7.211  -1.537 -14.422  1.00 94.56           C  
ATOM    584  O   LEU A  78       8.344  -2.234 -17.438  1.00 94.56           O  
ATOM    585  CG  LEU A  78       5.957  -1.015 -13.719  1.00 94.56           C  
ATOM    586  CD1 LEU A  78       6.336   0.015 -12.656  1.00 94.56           C  
ATOM    587  CD2 LEU A  78       4.984  -0.417 -14.727  1.00 94.56           C  
ATOM    588  N   LEU A  79       9.242  -3.490 -15.828  1.00 95.25           N  
ATOM    589  CA  LEU A  79      10.500  -3.674 -16.547  1.00 95.25           C  
ATOM    590  C   LEU A  79      10.328  -4.652 -17.703  1.00 95.25           C  
ATOM    591  CB  LEU A  79      11.586  -4.176 -15.586  1.00 95.25           C  
ATOM    592  O   LEU A  79      11.102  -4.621 -18.656  1.00 95.25           O  
ATOM    593  CG  LEU A  79      12.094  -3.172 -14.555  1.00 95.25           C  
ATOM    594  CD1 LEU A  79      13.016  -3.865 -13.555  1.00 95.25           C  
ATOM    595  CD2 LEU A  79      12.812  -2.014 -15.234  1.00 95.25           C  
ATOM    596  N   GLY A  80       9.234  -5.457 -17.594  1.00 94.19           N  
ATOM    597  CA  GLY A  80       8.938  -6.402 -18.656  1.00 94.19           C  
ATOM    598  C   GLY A  80       9.648  -7.734 -18.500  1.00 94.19           C  
ATOM    599  O   GLY A  80      10.188  -8.281 -19.469  1.00 94.19           O  
ATOM    600  N   ASN A  81       9.641  -8.211 -17.266  1.00 94.44           N  
ATOM    601  CA  ASN A  81      10.148  -9.570 -17.078  1.00 94.44           C  
ATOM    602  C   ASN A  81       9.461 -10.562 -18.016  1.00 94.44           C  
ATOM    603  CB  ASN A  81       9.961 -10.008 -15.625  1.00 94.44           C  
ATOM    604  O   ASN A  81       8.234 -10.570 -18.125  1.00 94.44           O  
ATOM    605  CG  ASN A  81      10.688 -11.305 -15.305  1.00 94.44           C  
ATOM    606  ND2 ASN A  81      11.367 -11.336 -14.172  1.00 94.44           N  
ATOM    607  OD1 ASN A  81      10.625 -12.266 -16.078  1.00 94.44           O  
ATOM    608  N   PRO A  82      10.211 -11.297 -18.703  1.00 92.25           N  
ATOM    609  CA  PRO A  82       9.672 -12.188 -19.734  1.00 92.25           C  
ATOM    610  C   PRO A  82       8.617 -13.148 -19.188  1.00 92.25           C  
ATOM    611  CB  PRO A  82      10.906 -12.945 -20.219  1.00 92.25           C  
ATOM    612  O   PRO A  82       7.711 -13.555 -19.922  1.00 92.25           O  
ATOM    613  CG  PRO A  82      12.055 -12.023 -19.953  1.00 92.25           C  
ATOM    614  CD  PRO A  82      11.758 -11.250 -18.703  1.00 92.25           C  
ATOM    615  N   GLU A  83       8.664 -13.445 -17.938  1.00 90.75           N  
ATOM    616  CA  GLU A  83       7.703 -14.344 -17.297  1.00 90.75           C  
ATOM    617  C   GLU A  83       6.395 -13.617 -16.984  1.00 90.75           C  
ATOM    618  CB  GLU A  83       8.297 -14.938 -16.016  1.00 90.75           C  
ATOM    619  O   GLU A  83       5.391 -14.250 -16.656  1.00 90.75           O  
ATOM    620  CG  GLU A  83       9.461 -15.883 -16.250  1.00 90.75           C  
ATOM    621  CD  GLU A  83       9.055 -17.172 -16.938  1.00 90.75           C  
ATOM    622  OE1 GLU A  83       9.922 -17.828 -17.562  1.00 90.75           O  
ATOM    623  OE2 GLU A  83       7.859 -17.531 -16.844  1.00 90.75           O  
ATOM    624  N   CYS A  84       6.352 -12.289 -17.141  1.00 92.06           N  
ATOM    625  CA  CYS A  84       5.180 -11.484 -16.844  1.00 92.06           C  
ATOM    626  C   CYS A  84       4.531 -10.945 -18.109  1.00 92.06           C  
ATOM    627  CB  CYS A  84       5.555 -10.320 -15.922  1.00 92.06           C  
ATOM    628  O   CYS A  84       3.744 -10.000 -18.062  1.00 92.06           O  
ATOM    629  SG  CYS A  84       6.262 -10.836 -14.336  1.00 92.06           S  
ATOM    630  N   GLU A  85       4.809 -11.492 -19.172  1.00 86.62           N  
ATOM    631  CA  GLU A  85       4.402 -10.992 -20.469  1.00 86.62           C  
ATOM    632  C   GLU A  85       2.881 -10.938 -20.594  1.00 86.62           C  
ATOM    633  CB  GLU A  85       4.984 -11.867 -21.594  1.00 86.62           C  
ATOM    634  O   GLU A  85       2.338 -10.047 -21.250  1.00 86.62           O  
ATOM    635  CG  GLU A  85       4.773 -11.305 -22.984  1.00 86.62           C  
ATOM    636  CD  GLU A  85       5.484 -12.102 -24.062  1.00 86.62           C  
ATOM    637  OE1 GLU A  85       5.367 -11.742 -25.266  1.00 86.62           O  
ATOM    638  OE2 GLU A  85       6.164 -13.094 -23.719  1.00 86.62           O  
ATOM    639  N   LEU A  86       2.148 -11.789 -19.984  1.00 86.00           N  
ATOM    640  CA  LEU A  86       0.694 -11.883 -20.062  1.00 86.00           C  
ATOM    641  C   LEU A  86       0.043 -10.633 -19.484  1.00 86.00           C  
ATOM    642  CB  LEU A  86       0.192 -13.125 -19.328  1.00 86.00           C  
ATOM    643  O   LEU A  86      -1.106 -10.320 -19.797  1.00 86.00           O  
ATOM    644  CG  LEU A  86       0.560 -14.477 -19.938  1.00 86.00           C  
ATOM    645  CD1 LEU A  86       0.232 -15.602 -18.969  1.00 86.00           C  
ATOM    646  CD2 LEU A  86      -0.165 -14.672 -21.266  1.00 86.00           C  
ATOM    647  N   LEU A  87       0.771  -9.867 -18.734  1.00 87.75           N  
ATOM    648  CA  LEU A  87       0.261  -8.695 -18.031  1.00 87.75           C  
ATOM    649  C   LEU A  87       0.373  -7.449 -18.906  1.00 87.75           C  
ATOM    650  CB  LEU A  87       1.021  -8.484 -16.719  1.00 87.75           C  
ATOM    651  O   LEU A  87      -0.201  -6.406 -18.578  1.00 87.75           O  
ATOM    652  CG  LEU A  87       0.880  -9.586 -15.672  1.00 87.75           C  
ATOM    653  CD1 LEU A  87       1.823  -9.328 -14.500  1.00 87.75           C  
ATOM    654  CD2 LEU A  87      -0.564  -9.688 -15.188  1.00 87.75           C  
ATOM    655  N   PHE A  88       0.970  -7.543 -20.094  1.00 83.62           N  
ATOM    656  CA  PHE A  88       1.265  -6.406 -20.953  1.00 83.62           C  
ATOM    657  C   PHE A  88       0.024  -5.980 -21.734  1.00 83.62           C  
ATOM    658  CB  PHE A  88       2.400  -6.746 -21.922  1.00 83.62           C  
ATOM    659  O   PHE A  88      -0.062  -4.844 -22.203  1.00 83.62           O  
ATOM    660  CG  PHE A  88       3.727  -6.973 -21.250  1.00 83.62           C  
ATOM    661  CD1 PHE A  88       3.914  -6.621 -19.922  1.00 83.62           C  
ATOM    662  CD2 PHE A  88       4.785  -7.539 -21.953  1.00 83.62           C  
ATOM    663  CE1 PHE A  88       5.141  -6.832 -19.297  1.00 83.62           C  
ATOM    664  CE2 PHE A  88       6.012  -7.754 -21.328  1.00 83.62           C  
ATOM    665  CZ  PHE A  88       6.191  -7.395 -20.000  1.00 83.62           C  
ATOM    666  N   THR A  89      -1.030  -6.824 -21.750  1.00 82.31           N  
ATOM    667  CA  THR A  89      -2.223  -6.570 -22.547  1.00 82.31           C  
ATOM    668  C   THR A  89      -3.275  -5.828 -21.734  1.00 82.31           C  
ATOM    669  CB  THR A  89      -2.822  -7.883 -23.094  1.00 82.31           C  
ATOM    670  O   THR A  89      -4.219  -5.262 -22.297  1.00 82.31           O  
ATOM    671  CG2 THR A  89      -1.862  -8.570 -24.062  1.00 82.31           C  
ATOM    672  OG1 THR A  89      -3.088  -8.766 -21.984  1.00 82.31           O  
ATOM    673  N   VAL A  90      -2.992  -5.629 -20.453  1.00 84.69           N  
ATOM    674  CA  VAL A  90      -3.963  -4.992 -19.562  1.00 84.69           C  
ATOM    675  C   VAL A  90      -3.803  -3.473 -19.641  1.00 84.69           C  
ATOM    676  CB  VAL A  90      -3.809  -5.473 -18.109  1.00 84.69           C  
ATOM    677  O   VAL A  90      -2.701  -2.949 -19.453  1.00 84.69           O  
ATOM    678  CG1 VAL A  90      -4.840  -4.801 -17.203  1.00 84.69           C  
ATOM    679  CG2 VAL A  90      -3.939  -6.996 -18.031  1.00 84.69           C  
ATOM    680  N   SER A  91      -4.816  -2.744 -19.875  1.00 84.81           N  
ATOM    681  CA  SER A  91      -4.738  -1.309 -20.125  1.00 84.81           C  
ATOM    682  C   SER A  91      -5.473  -0.522 -19.047  1.00 84.81           C  
ATOM    683  CB  SER A  91      -5.324  -0.968 -21.500  1.00 84.81           C  
ATOM    684  O   SER A  91      -5.195   0.661 -18.844  1.00 84.81           O  
ATOM    685  OG  SER A  91      -6.668  -1.411 -21.594  1.00 84.81           O  
ATOM    686  N   SER A  92      -6.312  -1.233 -18.250  1.00 90.75           N  
ATOM    687  CA  SER A  92      -7.043  -0.553 -17.188  1.00 90.75           C  
ATOM    688  C   SER A  92      -7.359  -1.508 -16.047  1.00 90.75           C  
ATOM    689  CB  SER A  92      -8.336   0.062 -17.719  1.00 90.75           C  
ATOM    690  O   SER A  92      -7.539  -2.707 -16.266  1.00 90.75           O  
ATOM    691  OG  SER A  92      -9.242  -0.949 -18.125  1.00 90.75           O  
ATOM    692  N   TRP A  93      -7.422  -0.878 -14.836  1.00 92.69           N  
ATOM    693  CA  TRP A  93      -7.684  -1.702 -13.664  1.00 92.69           C  
ATOM    694  C   TRP A  93      -8.328  -0.877 -12.555  1.00 92.69           C  
ATOM    695  CB  TRP A  93      -6.387  -2.344 -13.156  1.00 92.69           C  
ATOM    696  O   TRP A  93      -8.281   0.355 -12.578  1.00 92.69           O  
ATOM    697  CG  TRP A  93      -5.289  -1.361 -12.891  1.00 92.69           C  
ATOM    698  CD1 TRP A  93      -5.074  -0.659 -11.734  1.00 92.69           C  
ATOM    699  CD2 TRP A  93      -4.254  -0.969 -13.797  1.00 92.69           C  
ATOM    700  CE2 TRP A  93      -3.443  -0.026 -13.125  1.00 92.69           C  
ATOM    701  CE3 TRP A  93      -3.930  -1.325 -15.109  1.00 92.69           C  
ATOM    702  NE1 TRP A  93      -3.967   0.146 -11.867  1.00 92.69           N  
ATOM    703  CH2 TRP A  93      -2.037   0.201 -15.008  1.00 92.69           C  
ATOM    704  CZ2 TRP A  93      -2.332   0.567 -13.727  1.00 92.69           C  
ATOM    705  CZ3 TRP A  93      -2.820  -0.735 -15.703  1.00 92.69           C  
ATOM    706  N   SER A  94      -9.047  -1.600 -11.648  1.00 91.38           N  
ATOM    707  CA  SER A  94      -9.586  -0.946 -10.461  1.00 91.38           C  
ATOM    708  C   SER A  94      -8.523  -0.811  -9.375  1.00 91.38           C  
ATOM    709  CB  SER A  94     -10.781  -1.726  -9.922  1.00 91.38           C  
ATOM    710  O   SER A  94      -8.422   0.232  -8.727  1.00 91.38           O  
ATOM    711  OG  SER A  94     -10.422  -3.064  -9.633  1.00 91.38           O  
ATOM    712  N   TYR A  95      -7.738  -1.722  -9.102  1.00 92.75           N  
ATOM    713  CA  TYR A  95      -6.605  -1.734  -8.180  1.00 92.75           C  
ATOM    714  C   TYR A  95      -5.613  -2.830  -8.555  1.00 92.75           C  
ATOM    715  CB  TYR A  95      -7.082  -1.933  -6.738  1.00 92.75           C  
ATOM    716  O   TYR A  95      -5.945  -3.742  -9.312  1.00 92.75           O  
ATOM    717  CG  TYR A  95      -7.922  -3.172  -6.543  1.00 92.75           C  
ATOM    718  CD1 TYR A  95      -9.305  -3.137  -6.723  1.00 92.75           C  
ATOM    719  CD2 TYR A  95      -7.336  -4.379  -6.176  1.00 92.75           C  
ATOM    720  CE1 TYR A  95     -10.078  -4.273  -6.539  1.00 92.75           C  
ATOM    721  CE2 TYR A  95      -8.102  -5.523  -5.988  1.00 92.75           C  
ATOM    722  OH  TYR A  95     -10.242  -6.590  -5.992  1.00 92.75           O  
ATOM    723  CZ  TYR A  95      -9.477  -5.461  -6.176  1.00 92.75           C  
ATOM    724  N   ILE A  96      -4.355  -2.770  -8.102  1.00 93.56           N  
ATOM    725  CA  ILE A  96      -3.283  -3.707  -8.422  1.00 93.56           C  
ATOM    726  C   ILE A  96      -3.096  -4.688  -7.266  1.00 93.56           C  
ATOM    727  CB  ILE A  96      -1.957  -2.973  -8.719  1.00 93.56           C  
ATOM    728  O   ILE A  96      -3.023  -4.277  -6.102  1.00 93.56           O  
ATOM    729  CG1 ILE A  96      -2.137  -2.006  -9.898  1.00 93.56           C  
ATOM    730  CG2 ILE A  96      -0.835  -3.975  -9.000  1.00 93.56           C  
ATOM    731  CD1 ILE A  96      -0.973  -1.044 -10.094  1.00 93.56           C  
ATOM    732  N   VAL A  97      -3.027  -5.957  -7.625  1.00 93.94           N  
ATOM    733  CA  VAL A  97      -2.867  -6.984  -6.605  1.00 93.94           C  
ATOM    734  C   VAL A  97      -1.509  -7.664  -6.758  1.00 93.94           C  
ATOM    735  CB  VAL A  97      -3.998  -8.031  -6.676  1.00 93.94           C  
ATOM    736  O   VAL A  97      -1.215  -8.242  -7.805  1.00 93.94           O  
ATOM    737  CG1 VAL A  97      -3.834  -9.078  -5.574  1.00 93.94           C  
ATOM    738  CG2 VAL A  97      -5.363  -7.355  -6.574  1.00 93.94           C  
ATOM    739  N   GLU A  98      -0.670  -7.527  -5.707  1.00 93.19           N  
ATOM    740  CA  GLU A  98       0.573  -8.281  -5.605  1.00 93.19           C  
ATOM    741  C   GLU A  98       0.428  -9.453  -4.637  1.00 93.19           C  
ATOM    742  CB  GLU A  98       1.724  -7.375  -5.164  1.00 93.19           C  
ATOM    743  O   GLU A  98      -0.254  -9.344  -3.617  1.00 93.19           O  
ATOM    744  CG  GLU A  98       2.199  -6.418  -6.246  1.00 93.19           C  
ATOM    745  CD  GLU A  98       3.430  -5.621  -5.844  1.00 93.19           C  
ATOM    746  OE1 GLU A  98       4.508  -5.824  -6.445  1.00 93.19           O  
ATOM    747  OE2 GLU A  98       3.312  -4.785  -4.918  1.00 93.19           O  
ATOM    748  N   THR A  99       1.049 -10.508  -4.957  1.00 91.31           N  
ATOM    749  CA  THR A  99       1.009 -11.648  -4.039  1.00 91.31           C  
ATOM    750  C   THR A  99       2.203 -11.617  -3.092  1.00 91.31           C  
ATOM    751  CB  THR A  99       0.990 -12.984  -4.809  1.00 91.31           C  
ATOM    752  O   THR A  99       3.227 -11.000  -3.393  1.00 91.31           O  
ATOM    753  CG2 THR A  99      -0.205 -13.055  -5.754  1.00 91.31           C  
ATOM    754  OG1 THR A  99       2.197 -13.102  -5.570  1.00 91.31           O  
ATOM    755  N   SER A 100       2.066 -12.141  -1.934  1.00 85.00           N  
ATOM    756  CA  SER A 100       3.109 -12.180  -0.914  1.00 85.00           C  
ATOM    757  C   SER A 100       4.309 -12.992  -1.385  1.00 85.00           C  
ATOM    758  CB  SER A 100       2.562 -12.773   0.387  1.00 85.00           C  
ATOM    759  O   SER A 100       5.438 -12.750  -0.955  1.00 85.00           O  
ATOM    760  OG  SER A 100       1.989 -14.047   0.160  1.00 85.00           O  
ATOM    761  N   ASN A 101       4.141 -13.859  -2.400  1.00 81.00           N  
ATOM    762  CA  ASN A 101       5.199 -14.727  -2.906  1.00 81.00           C  
ATOM    763  C   ASN A 101       5.531 -14.406  -4.363  1.00 81.00           C  
ATOM    764  CB  ASN A 101       4.812 -16.203  -2.758  1.00 81.00           C  
ATOM    765  O   ASN A 101       5.668 -15.312  -5.184  1.00 81.00           O  
ATOM    766  CG  ASN A 101       4.809 -16.656  -1.314  1.00 81.00           C  
ATOM    767  ND2 ASN A 101       4.027 -17.688  -1.023  1.00 81.00           N  
ATOM    768  OD1 ASN A 101       5.504 -16.094  -0.467  1.00 81.00           O  
ATOM    769  N   SER A 102       5.719 -13.156  -4.664  1.00 83.69           N  
ATOM    770  CA  SER A 102       6.055 -12.812  -6.043  1.00 83.69           C  
ATOM    771  C   SER A 102       7.527 -13.086  -6.336  1.00 83.69           C  
ATOM    772  CB  SER A 102       5.730 -11.352  -6.328  1.00 83.69           C  
ATOM    773  O   SER A 102       8.406 -12.633  -5.602  1.00 83.69           O  
ATOM    774  OG  SER A 102       6.488 -10.492  -5.484  1.00 83.69           O  
ATOM    775  N   ASP A 103       7.859 -14.008  -7.219  1.00 81.06           N  
ATOM    776  CA  ASP A 103       9.219 -14.469  -7.496  1.00 81.06           C  
ATOM    777  C   ASP A 103       9.758 -13.836  -8.781  1.00 81.06           C  
ATOM    778  CB  ASP A 103       9.266 -15.992  -7.594  1.00 81.06           C  
ATOM    779  O   ASP A 103      10.977 -13.781  -8.984  1.00 81.06           O  
ATOM    780  CG  ASP A 103       8.984 -16.688  -6.270  1.00 81.06           C  
ATOM    781  OD1 ASP A 103       9.195 -16.062  -5.207  1.00 81.06           O  
ATOM    782  OD2 ASP A 103       8.547 -17.844  -6.293  1.00 81.06           O  
ATOM    783  N   ASN A 104       8.805 -13.266  -9.508  1.00 85.38           N  
ATOM    784  CA  ASN A 104       9.203 -12.742 -10.805  1.00 85.38           C  
ATOM    785  C   ASN A 104       9.234 -11.211 -10.805  1.00 85.38           C  
ATOM    786  CB  ASN A 104       8.273 -13.250 -11.906  1.00 85.38           C  
ATOM    787  O   ASN A 104       8.328 -10.570 -11.336  1.00 85.38           O  
ATOM    788  CG  ASN A 104       8.359 -14.750 -12.094  1.00 85.38           C  
ATOM    789  ND2 ASN A 104       7.242 -15.375 -12.445  1.00 85.38           N  
ATOM    790  OD1 ASN A 104       9.430 -15.344 -11.938  1.00 85.38           O  
ATOM    791  N   GLY A 105      10.203 -10.602 -10.297  1.00 87.75           N  
ATOM    792  CA  GLY A 105      10.492  -9.180 -10.266  1.00 87.75           C  
ATOM    793  C   GLY A 105      11.656  -8.789 -11.164  1.00 87.75           C  
ATOM    794  O   GLY A 105      11.633  -9.062 -12.367  1.00 87.75           O  
ATOM    795  N   THR A 106      12.680  -8.242 -10.664  1.00 92.56           N  
ATOM    796  CA  THR A 106      13.883  -7.945 -11.430  1.00 92.56           C  
ATOM    797  C   THR A 106      14.703  -9.211 -11.672  1.00 92.56           C  
ATOM    798  CB  THR A 106      14.758  -6.898 -10.711  1.00 92.56           C  
ATOM    799  O   THR A 106      15.141  -9.859 -10.719  1.00 92.56           O  
ATOM    800  CG2 THR A 106      14.023  -5.566 -10.578  1.00 92.56           C  
ATOM    801  OG1 THR A 106      15.094  -7.379  -9.406  1.00 92.56           O  
ATOM    802  N   CYS A 107      14.773  -9.672 -12.961  1.00 92.31           N  
ATOM    803  CA  CYS A 107      15.438 -10.938 -13.281  1.00 92.31           C  
ATOM    804  C   CYS A 107      16.938 -10.742 -13.367  1.00 92.31           C  
ATOM    805  CB  CYS A 107      14.906 -11.500 -14.594  1.00 92.31           C  
ATOM    806  O   CYS A 107      17.703 -11.641 -13.008  1.00 92.31           O  
ATOM    807  SG  CYS A 107      15.117 -10.398 -16.000  1.00 92.31           S  
ATOM    808  N   TYR A 108      17.516  -9.617 -13.812  1.00 94.50           N  
ATOM    809  CA  TYR A 108      18.922  -9.289 -13.727  1.00 94.50           C  
ATOM    810  C   TYR A 108      19.250  -8.617 -12.398  1.00 94.50           C  
ATOM    811  CB  TYR A 108      19.344  -8.375 -14.883  1.00 94.50           C  
ATOM    812  O   TYR A 108      18.578  -7.668 -11.992  1.00 94.50           O  
ATOM    813  CG  TYR A 108      20.828  -8.352 -15.141  1.00 94.50           C  
ATOM    814  CD1 TYR A 108      21.672  -7.543 -14.375  1.00 94.50           C  
ATOM    815  CD2 TYR A 108      21.391  -9.133 -16.141  1.00 94.50           C  
ATOM    816  CE1 TYR A 108      23.047  -7.516 -14.609  1.00 94.50           C  
ATOM    817  CE2 TYR A 108      22.766  -9.117 -16.375  1.00 94.50           C  
ATOM    818  OH  TYR A 108      24.938  -8.281 -15.836  1.00 94.50           O  
ATOM    819  CZ  TYR A 108      23.578  -8.305 -15.609  1.00 94.50           C  
ATOM    820  N   PRO A 109      20.250  -9.086 -11.719  1.00 93.75           N  
ATOM    821  CA  PRO A 109      20.547  -8.555 -10.383  1.00 93.75           C  
ATOM    822  C   PRO A 109      20.875  -7.066 -10.391  1.00 93.75           C  
ATOM    823  CB  PRO A 109      21.750  -9.375  -9.930  1.00 93.75           C  
ATOM    824  O   PRO A 109      21.594  -6.598 -11.273  1.00 93.75           O  
ATOM    825  CG  PRO A 109      22.391  -9.836 -11.195  1.00 93.75           C  
ATOM    826  CD  PRO A 109      21.344  -9.969 -12.250  1.00 93.75           C  
ATOM    827  N   GLY A 110      20.250  -6.289  -9.477  1.00 92.62           N  
ATOM    828  CA  GLY A 110      20.469  -4.859  -9.328  1.00 92.62           C  
ATOM    829  C   GLY A 110      19.422  -4.172  -8.484  1.00 92.62           C  
ATOM    830  O   GLY A 110      18.469  -4.809  -8.039  1.00 92.62           O  
ATOM    831  N   ASP A 111      19.719  -2.865  -8.320  1.00 93.56           N  
ATOM    832  CA  ASP A 111      18.812  -2.074  -7.492  1.00 93.56           C  
ATOM    833  C   ASP A 111      17.797  -1.318  -8.352  1.00 93.56           C  
ATOM    834  CB  ASP A 111      19.594  -1.093  -6.621  1.00 93.56           C  
ATOM    835  O   ASP A 111      18.156  -0.779  -9.406  1.00 93.56           O  
ATOM    836  CG  ASP A 111      20.453  -1.784  -5.582  1.00 93.56           C  
ATOM    837  OD1 ASP A 111      20.078  -2.879  -5.109  1.00 93.56           O  
ATOM    838  OD2 ASP A 111      21.516  -1.228  -5.227  1.00 93.56           O  
ATOM    839  N   PHE A 112      16.562  -1.375  -7.930  1.00 94.94           N  
ATOM    840  CA  PHE A 112      15.539  -0.494  -8.484  1.00 94.94           C  
ATOM    841  C   PHE A 112      15.422   0.783  -7.664  1.00 94.94           C  
ATOM    842  CB  PHE A 112      14.188  -1.208  -8.547  1.00 94.94           C  
ATOM    843  O   PHE A 112      14.828   0.778  -6.582  1.00 94.94           O  
ATOM    844  CG  PHE A 112      13.227  -0.605  -9.539  1.00 94.94           C  
ATOM    845  CD1 PHE A 112      13.336   0.729  -9.914  1.00 94.94           C  
ATOM    846  CD2 PHE A 112      12.219  -1.375 -10.102  1.00 94.94           C  
ATOM    847  CE1 PHE A 112      12.453   1.288 -10.828  1.00 94.94           C  
ATOM    848  CE2 PHE A 112      11.328  -0.822 -11.023  1.00 94.94           C  
ATOM    849  CZ  PHE A 112      11.445   0.510 -11.383  1.00 94.94           C  
ATOM    850  N   ILE A 113      15.938   1.843  -8.234  1.00 93.69           N  
ATOM    851  CA  ILE A 113      16.125   3.090  -7.496  1.00 93.69           C  
ATOM    852  C   ILE A 113      14.789   3.789  -7.312  1.00 93.69           C  
ATOM    853  CB  ILE A 113      17.125   4.023  -8.219  1.00 93.69           C  
ATOM    854  O   ILE A 113      14.062   4.027  -8.281  1.00 93.69           O  
ATOM    855  CG1 ILE A 113      18.453   3.295  -8.484  1.00 93.69           C  
ATOM    856  CG2 ILE A 113      17.359   5.301  -7.406  1.00 93.69           C  
ATOM    857  CD1 ILE A 113      19.125   2.773  -7.227  1.00 93.69           C  
ATOM    858  N   ASN A 114      14.430   4.109  -5.965  1.00 90.56           N  
ATOM    859  CA  ASN A 114      13.211   4.824  -5.586  1.00 90.56           C  
ATOM    860  C   ASN A 114      11.961   4.027  -5.938  1.00 90.56           C  
ATOM    861  CB  ASN A 114      13.172   6.199  -6.250  1.00 90.56           C  
ATOM    862  O   ASN A 114      11.000   4.578  -6.477  1.00 90.56           O  
ATOM    863  CG  ASN A 114      14.273   7.117  -5.770  1.00 90.56           C  
ATOM    864  ND2 ASN A 114      14.789   7.949  -6.668  1.00 90.56           N  
ATOM    865  OD1 ASN A 114      14.664   7.078  -4.598  1.00 90.56           O  
ATOM    866  N   TYR A 115      11.945   2.689  -5.793  1.00 90.62           N  
ATOM    867  CA  TYR A 115      10.891   1.741  -6.121  1.00 90.62           C  
ATOM    868  C   TYR A 115       9.633   2.027  -5.312  1.00 90.62           C  
ATOM    869  CB  TYR A 115      11.359   0.304  -5.867  1.00 90.62           C  
ATOM    870  O   TYR A 115       8.523   2.004  -5.852  1.00 90.62           O  
ATOM    871  CG  TYR A 115      10.305  -0.737  -6.156  1.00 90.62           C  
ATOM    872  CD1 TYR A 115       9.820  -1.562  -5.145  1.00 90.62           C  
ATOM    873  CD2 TYR A 115       9.789  -0.897  -7.438  1.00 90.62           C  
ATOM    874  CE1 TYR A 115       8.844  -2.525  -5.402  1.00 90.62           C  
ATOM    875  CE2 TYR A 115       8.820  -1.856  -7.711  1.00 90.62           C  
ATOM    876  OH  TYR A 115       7.395  -3.615  -6.949  1.00 90.62           O  
ATOM    877  CZ  TYR A 115       8.352  -2.664  -6.688  1.00 90.62           C  
ATOM    878  N   GLU A 116       9.719   2.301  -4.055  1.00 87.00           N  
ATOM    879  CA  GLU A 116       8.570   2.566  -3.193  1.00 87.00           C  
ATOM    880  C   GLU A 116       7.836   3.834  -3.627  1.00 87.00           C  
ATOM    881  CB  GLU A 116       9.008   2.688  -1.731  1.00 87.00           C  
ATOM    882  O   GLU A 116       6.605   3.893  -3.582  1.00 87.00           O  
ATOM    883  CG  GLU A 116       9.516   1.383  -1.132  1.00 87.00           C  
ATOM    884  CD  GLU A 116       8.477   0.271  -1.150  1.00 87.00           C  
ATOM    885  OE1 GLU A 116       8.859  -0.919  -1.159  1.00 87.00           O  
ATOM    886  OE2 GLU A 116       7.270   0.594  -1.158  1.00 87.00           O  
ATOM    887  N   GLU A 117       8.648   4.820  -4.023  1.00 88.25           N  
ATOM    888  CA  GLU A 117       8.055   6.047  -4.559  1.00 88.25           C  
ATOM    889  C   GLU A 117       7.262   5.762  -5.832  1.00 88.25           C  
ATOM    890  CB  GLU A 117       9.141   7.090  -4.840  1.00 88.25           C  
ATOM    891  O   GLU A 117       6.188   6.332  -6.035  1.00 88.25           O  
ATOM    892  CG  GLU A 117       8.594   8.453  -5.238  1.00 88.25           C  
ATOM    893  CD  GLU A 117       9.680   9.508  -5.395  1.00 88.25           C  
ATOM    894  OE1 GLU A 117       9.352  10.656  -5.770  1.00 88.25           O  
ATOM    895  OE2 GLU A 117      10.859   9.188  -5.141  1.00 88.25           O  
ATOM    896  N   LEU A 118       7.797   4.996  -6.641  1.00 91.31           N  
ATOM    897  CA  LEU A 118       7.090   4.602  -7.852  1.00 91.31           C  
ATOM    898  C   LEU A 118       5.781   3.895  -7.508  1.00 91.31           C  
ATOM    899  CB  LEU A 118       7.965   3.688  -8.711  1.00 91.31           C  
ATOM    900  O   LEU A 118       4.746   4.164  -8.125  1.00 91.31           O  
ATOM    901  CG  LEU A 118       7.316   3.115  -9.969  1.00 91.31           C  
ATOM    902  CD1 LEU A 118       6.910   4.242 -10.914  1.00 91.31           C  
ATOM    903  CD2 LEU A 118       8.266   2.145 -10.672  1.00 91.31           C  
ATOM    904  N   ARG A 119       5.855   2.961  -6.582  1.00 90.75           N  
ATOM    905  CA  ARG A 119       4.668   2.238  -6.141  1.00 90.75           C  
ATOM    906  C   ARG A 119       3.578   3.201  -5.680  1.00 90.75           C  
ATOM    907  CB  ARG A 119       5.020   1.267  -5.012  1.00 90.75           C  
ATOM    908  O   ARG A 119       2.400   3.010  -5.992  1.00 90.75           O  
ATOM    909  CG  ARG A 119       5.754   0.019  -5.477  1.00 90.75           C  
ATOM    910  CD  ARG A 119       6.039  -0.932  -4.324  1.00 90.75           C  
ATOM    911  NE  ARG A 119       4.820  -1.579  -3.844  1.00 90.75           N  
ATOM    912  NH1 ARG A 119       5.902  -2.988  -2.367  1.00 90.75           N  
ATOM    913  NH2 ARG A 119       3.621  -3.061  -2.562  1.00 90.75           N  
ATOM    914  CZ  ARG A 119       4.785  -2.541  -2.926  1.00 90.75           C  
ATOM    915  N   GLU A 120       3.963   4.129  -5.004  1.00 86.12           N  
ATOM    916  CA  GLU A 120       3.031   5.152  -4.539  1.00 86.12           C  
ATOM    917  C   GLU A 120       2.398   5.895  -5.711  1.00 86.12           C  
ATOM    918  CB  GLU A 120       3.738   6.137  -3.607  1.00 86.12           C  
ATOM    919  O   GLU A 120       1.198   6.176  -5.699  1.00 86.12           O  
ATOM    920  CG  GLU A 120       2.807   7.156  -2.969  1.00 86.12           C  
ATOM    921  CD  GLU A 120       3.520   8.117  -2.031  1.00 86.12           C  
ATOM    922  OE1 GLU A 120       2.869   9.055  -1.510  1.00 86.12           O  
ATOM    923  OE2 GLU A 120       4.738   7.938  -1.819  1.00 86.12           O  
ATOM    924  N   GLN A 121       3.260   6.289  -6.637  1.00 88.56           N  
ATOM    925  CA  GLN A 121       2.744   6.965  -7.824  1.00 88.56           C  
ATOM    926  C   GLN A 121       1.719   6.094  -8.547  1.00 88.56           C  
ATOM    927  CB  GLN A 121       3.885   7.332  -8.773  1.00 88.56           C  
ATOM    928  O   GLN A 121       0.681   6.590  -8.992  1.00 88.56           O  
ATOM    929  CG  GLN A 121       4.816   8.406  -8.227  1.00 88.56           C  
ATOM    930  CD  GLN A 121       4.109   9.727  -7.980  1.00 88.56           C  
ATOM    931  NE2 GLN A 121       4.359  10.328  -6.824  1.00 88.56           N  
ATOM    932  OE1 GLN A 121       3.346  10.203  -8.828  1.00 88.56           O  
ATOM    933  N   LEU A 122       1.963   4.855  -8.555  1.00 90.19           N  
ATOM    934  CA  LEU A 122       1.126   3.920  -9.289  1.00 90.19           C  
ATOM    935  C   LEU A 122      -0.199   3.688  -8.570  1.00 90.19           C  
ATOM    936  CB  LEU A 122       1.854   2.588  -9.484  1.00 90.19           C  
ATOM    937  O   LEU A 122      -1.185   3.281  -9.195  1.00 90.19           O  
ATOM    938  CG  LEU A 122       2.961   2.566 -10.539  1.00 90.19           C  
ATOM    939  CD1 LEU A 122       3.672   1.218 -10.539  1.00 90.19           C  
ATOM    940  CD2 LEU A 122       2.389   2.873 -11.922  1.00 90.19           C  
ATOM    941  N   SER A 123      -0.156   3.873  -7.289  1.00 86.94           N  
ATOM    942  CA  SER A 123      -1.352   3.646  -6.484  1.00 86.94           C  
ATOM    943  C   SER A 123      -2.475   4.598  -6.883  1.00 86.94           C  
ATOM    944  CB  SER A 123      -1.036   3.811  -5.000  1.00 86.94           C  
ATOM    945  O   SER A 123      -3.645   4.344  -6.594  1.00 86.94           O  
ATOM    946  OG  SER A 123      -0.719   5.160  -4.695  1.00 86.94           O  
ATOM    947  N   SER A 124      -2.143   5.594  -7.586  1.00 86.31           N  
ATOM    948  CA  SER A 124      -3.135   6.578  -8.008  1.00 86.31           C  
ATOM    949  C   SER A 124      -3.434   6.461  -9.500  1.00 86.31           C  
ATOM    950  CB  SER A 124      -2.656   7.992  -7.684  1.00 86.31           C  
ATOM    951  O   SER A 124      -4.164   7.281 -10.055  1.00 86.31           O  
ATOM    952  OG  SER A 124      -1.491   8.312  -8.422  1.00 86.31           O  
ATOM    953  N   VAL A 125      -2.959   5.410 -10.141  1.00 89.94           N  
ATOM    954  CA  VAL A 125      -3.096   5.215 -11.578  1.00 89.94           C  
ATOM    955  C   VAL A 125      -4.137   4.133 -11.859  1.00 89.94           C  
ATOM    956  CB  VAL A 125      -1.746   4.840 -12.234  1.00 89.94           C  
ATOM    957  O   VAL A 125      -4.105   3.061 -11.258  1.00 89.94           O  
ATOM    958  CG1 VAL A 125      -1.924   4.566 -13.727  1.00 89.94           C  
ATOM    959  CG2 VAL A 125      -0.717   5.945 -12.008  1.00 89.94           C  
ATOM    960  N   SER A 126      -5.008   4.391 -12.789  1.00 88.81           N  
ATOM    961  CA  SER A 126      -6.113   3.477 -13.055  1.00 88.81           C  
ATOM    962  C   SER A 126      -6.004   2.865 -14.445  1.00 88.81           C  
ATOM    963  CB  SER A 126      -7.457   4.199 -12.914  1.00 88.81           C  
ATOM    964  O   SER A 126      -6.633   1.845 -14.734  1.00 88.81           O  
ATOM    965  OG  SER A 126      -7.512   5.328 -13.766  1.00 88.81           O  
ATOM    966  N   SER A 127      -5.113   3.400 -15.234  1.00 90.88           N  
ATOM    967  CA  SER A 127      -4.898   2.828 -16.562  1.00 90.88           C  
ATOM    968  C   SER A 127      -3.561   3.275 -17.141  1.00 90.88           C  
ATOM    969  CB  SER A 127      -6.031   3.221 -17.500  1.00 90.88           C  
ATOM    970  O   SER A 127      -3.057   4.348 -16.797  1.00 90.88           O  
ATOM    971  OG  SER A 127      -5.965   4.602 -17.828  1.00 90.88           O  
ATOM    972  N   PHE A 128      -3.027   2.264 -18.047  1.00 89.88           N  
ATOM    973  CA  PHE A 128      -1.813   2.549 -18.797  1.00 89.88           C  
ATOM    974  C   PHE A 128      -2.059   2.396 -20.297  1.00 89.88           C  
ATOM    975  CB  PHE A 128      -0.673   1.627 -18.359  1.00 89.88           C  
ATOM    976  O   PHE A 128      -2.857   1.557 -20.719  1.00 89.88           O  
ATOM    977  CG  PHE A 128      -0.052   2.016 -17.047  1.00 89.88           C  
ATOM    978  CD1 PHE A 128      -0.126   3.326 -16.594  1.00 89.88           C  
ATOM    979  CD2 PHE A 128       0.607   1.072 -16.266  1.00 89.88           C  
ATOM    980  CE1 PHE A 128       0.449   3.689 -15.375  1.00 89.88           C  
ATOM    981  CE2 PHE A 128       1.185   1.429 -15.055  1.00 89.88           C  
ATOM    982  CZ  PHE A 128       1.104   2.738 -14.609  1.00 89.88           C  
ATOM    983  N   GLU A 129      -1.438   3.270 -21.000  1.00 92.38           N  
ATOM    984  CA  GLU A 129      -1.236   2.986 -22.422  1.00 92.38           C  
ATOM    985  C   GLU A 129       0.230   2.691 -22.719  1.00 92.38           C  
ATOM    986  CB  GLU A 129      -1.725   4.156 -23.281  1.00 92.38           C  
ATOM    987  O   GLU A 129       1.089   3.561 -22.562  1.00 92.38           O  
ATOM    988  CG  GLU A 129      -1.604   3.914 -24.766  1.00 92.38           C  
ATOM    989  CD  GLU A 129      -1.907   5.148 -25.609  1.00 92.38           C  
ATOM    990  OE1 GLU A 129      -1.700   5.113 -26.844  1.00 92.38           O  
ATOM    991  OE2 GLU A 129      -2.355   6.160 -25.016  1.00 92.38           O  
ATOM    992  N   ARG A 130       0.458   1.467 -23.047  1.00 93.81           N  
ATOM    993  CA  ARG A 130       1.812   1.033 -23.359  1.00 93.81           C  
ATOM    994  C   ARG A 130       2.145   1.329 -24.828  1.00 93.81           C  
ATOM    995  CB  ARG A 130       1.982  -0.460 -23.078  1.00 93.81           C  
ATOM    996  O   ARG A 130       1.404   0.935 -25.734  1.00 93.81           O  
ATOM    997  CG  ARG A 130       3.393  -0.976 -23.328  1.00 93.81           C  
ATOM    998  CD  ARG A 130       3.510  -2.463 -23.016  1.00 93.81           C  
ATOM    999  NE  ARG A 130       4.801  -3.000 -23.438  1.00 93.81           N  
ATOM   1000  NH1 ARG A 130       4.039  -3.824 -25.453  1.00 93.81           N  
ATOM   1001  NH2 ARG A 130       6.238  -4.082 -24.859  1.00 93.81           N  
ATOM   1002  CZ  ARG A 130       5.023  -3.635 -24.578  1.00 93.81           C  
ATOM   1003  N   PHE A 131       3.275   2.004 -25.141  1.00 94.00           N  
ATOM   1004  CA  PHE A 131       3.643   2.332 -26.516  1.00 94.00           C  
ATOM   1005  C   PHE A 131       5.156   2.338 -26.688  1.00 94.00           C  
ATOM   1006  CB  PHE A 131       3.066   3.693 -26.922  1.00 94.00           C  
ATOM   1007  O   PHE A 131       5.895   2.525 -25.719  1.00 94.00           O  
ATOM   1008  CG  PHE A 131       3.615   4.844 -26.125  1.00 94.00           C  
ATOM   1009  CD1 PHE A 131       3.057   5.191 -24.891  1.00 94.00           C  
ATOM   1010  CD2 PHE A 131       4.691   5.582 -26.594  1.00 94.00           C  
ATOM   1011  CE1 PHE A 131       3.562   6.254 -24.156  1.00 94.00           C  
ATOM   1012  CE2 PHE A 131       5.203   6.648 -25.859  1.00 94.00           C  
ATOM   1013  CZ  PHE A 131       4.637   6.984 -24.641  1.00 94.00           C  
ATOM   1014  N   GLU A 132       5.543   2.119 -27.859  1.00 94.31           N  
ATOM   1015  CA  GLU A 132       6.973   2.055 -28.156  1.00 94.31           C  
ATOM   1016  C   GLU A 132       7.570   3.453 -28.281  1.00 94.31           C  
ATOM   1017  CB  GLU A 132       7.223   1.257 -29.438  1.00 94.31           C  
ATOM   1018  O   GLU A 132       7.156   4.234 -29.141  1.00 94.31           O  
ATOM   1019  CG  GLU A 132       8.656   0.783 -29.594  1.00 94.31           C  
ATOM   1020  CD  GLU A 132       8.852  -0.156 -30.766  1.00 94.31           C  
ATOM   1021  OE1 GLU A 132       9.945  -0.753 -30.906  1.00 94.31           O  
ATOM   1022  OE2 GLU A 132       7.906  -0.294 -31.578  1.00 94.31           O  
ATOM   1023  N   ILE A 133       8.555   3.758 -27.391  1.00 94.56           N  
ATOM   1024  CA  ILE A 133       9.180   5.074 -27.375  1.00 94.56           C  
ATOM   1025  C   ILE A 133      10.414   5.078 -28.266  1.00 94.56           C  
ATOM   1026  CB  ILE A 133       9.570   5.496 -25.938  1.00 94.56           C  
ATOM   1027  O   ILE A 133      10.633   6.023 -29.031  1.00 94.56           O  
ATOM   1028  CG1 ILE A 133      10.008   6.965 -25.906  1.00 94.56           C  
ATOM   1029  CG2 ILE A 133      10.664   4.586 -25.375  1.00 94.56           C  
ATOM   1030  CD1 ILE A 133      10.258   7.512 -24.516  1.00 94.56           C  
ATOM   1031  N   PHE A 134      11.219   4.082 -28.234  1.00 94.31           N  
ATOM   1032  CA  PHE A 134      12.383   3.887 -29.078  1.00 94.31           C  
ATOM   1033  C   PHE A 134      12.383   2.492 -29.703  1.00 94.31           C  
ATOM   1034  CB  PHE A 134      13.680   4.105 -28.281  1.00 94.31           C  
ATOM   1035  O   PHE A 134      12.742   1.516 -29.031  1.00 94.31           O  
ATOM   1036  CG  PHE A 134      13.805   5.484 -27.703  1.00 94.31           C  
ATOM   1037  CD1 PHE A 134      13.742   6.609 -28.516  1.00 94.31           C  
ATOM   1038  CD2 PHE A 134      13.992   5.664 -26.344  1.00 94.31           C  
ATOM   1039  CE1 PHE A 134      13.859   7.891 -27.984  1.00 94.31           C  
ATOM   1040  CE2 PHE A 134      14.117   6.938 -25.797  1.00 94.31           C  
ATOM   1041  CZ  PHE A 134      14.047   8.047 -26.625  1.00 94.31           C  
ATOM   1042  N   PRO A 135      12.039   2.400 -31.016  1.00 92.06           N  
ATOM   1043  CA  PRO A 135      12.031   1.092 -31.688  1.00 92.06           C  
ATOM   1044  C   PRO A 135      13.422   0.484 -31.812  1.00 92.06           C  
ATOM   1045  CB  PRO A 135      11.430   1.396 -33.062  1.00 92.06           C  
ATOM   1046  O   PRO A 135      14.398   1.210 -32.000  1.00 92.06           O  
ATOM   1047  CG  PRO A 135      10.695   2.684 -32.875  1.00 92.06           C  
ATOM   1048  CD  PRO A 135      11.398   3.494 -31.828  1.00 92.06           C  
ATOM   1049  N   ARG A 136      13.531  -0.813 -31.734  1.00 86.81           N  
ATOM   1050  CA  ARG A 136      14.773  -1.579 -31.656  1.00 86.81           C  
ATOM   1051  C   ARG A 136      15.602  -1.394 -32.938  1.00 86.81           C  
ATOM   1052  CB  ARG A 136      14.477  -3.064 -31.438  1.00 86.81           C  
ATOM   1053  O   ARG A 136      16.812  -1.130 -32.844  1.00 86.81           O  
ATOM   1054  CG  ARG A 136      15.703  -3.893 -31.094  1.00 86.81           C  
ATOM   1055  CD  ARG A 136      15.344  -5.348 -30.828  1.00 86.81           C  
ATOM   1056  NE  ARG A 136      14.914  -5.559 -29.453  1.00 86.81           N  
ATOM   1057  NH1 ARG A 136      16.219  -7.434 -29.109  1.00 86.81           N  
ATOM   1058  NH2 ARG A 136      14.883  -6.637 -27.422  1.00 86.81           N  
ATOM   1059  CZ  ARG A 136      15.344  -6.543 -28.656  1.00 86.81           C  
ATOM   1060  N   THR A 137      15.102  -1.383 -34.094  1.00 80.81           N  
ATOM   1061  CA  THR A 137      15.812  -1.419 -35.375  1.00 80.81           C  
ATOM   1062  C   THR A 137      16.078  -0.007 -35.906  1.00 80.81           C  
ATOM   1063  CB  THR A 137      15.031  -2.219 -36.438  1.00 80.81           C  
ATOM   1064  O   THR A 137      17.156   0.282 -36.406  1.00 80.81           O  
ATOM   1065  CG2 THR A 137      14.992  -3.703 -36.094  1.00 80.81           C  
ATOM   1066  OG1 THR A 137      13.688  -1.723 -36.500  1.00 80.81           O  
ATOM   1067  N   SER A 138      15.250   0.891 -35.594  1.00 88.31           N  
ATOM   1068  CA  SER A 138      15.352   2.211 -36.188  1.00 88.31           C  
ATOM   1069  C   SER A 138      16.062   3.199 -35.281  1.00 88.31           C  
ATOM   1070  CB  SER A 138      13.961   2.740 -36.562  1.00 88.31           C  
ATOM   1071  O   SER A 138      16.719   4.129 -35.750  1.00 88.31           O  
ATOM   1072  OG  SER A 138      13.148   2.844 -35.406  1.00 88.31           O  
ATOM   1073  N   SER A 139      16.062   2.953 -34.031  1.00 91.12           N  
ATOM   1074  CA  SER A 139      16.500   3.939 -33.062  1.00 91.12           C  
ATOM   1075  C   SER A 139      17.984   3.777 -32.750  1.00 91.12           C  
ATOM   1076  CB  SER A 139      15.680   3.824 -31.781  1.00 91.12           C  
ATOM   1077  O   SER A 139      18.641   4.727 -32.312  1.00 91.12           O  
ATOM   1078  OG  SER A 139      14.320   4.152 -32.000  1.00 91.12           O  
ATOM   1079  N   TRP A 140      18.516   2.568 -33.094  1.00 92.12           N  
ATOM   1080  CA  TRP A 140      19.906   2.336 -32.719  1.00 92.12           C  
ATOM   1081  C   TRP A 140      20.656   1.625 -33.844  1.00 92.12           C  
ATOM   1082  CB  TRP A 140      20.000   1.513 -31.438  1.00 92.12           C  
ATOM   1083  O   TRP A 140      21.141   0.502 -33.656  1.00 92.12           O  
ATOM   1084  CG  TRP A 140      19.047   1.967 -30.359  1.00 92.12           C  
ATOM   1085  CD1 TRP A 140      17.906   1.335 -29.938  1.00 92.12           C  
ATOM   1086  CD2 TRP A 140      19.172   3.154 -29.578  1.00 92.12           C  
ATOM   1087  CE2 TRP A 140      18.062   3.178 -28.688  1.00 92.12           C  
ATOM   1088  CE3 TRP A 140      20.094   4.199 -29.516  1.00 92.12           C  
ATOM   1089  NE1 TRP A 140      17.312   2.059 -28.938  1.00 92.12           N  
ATOM   1090  CH2 TRP A 140      18.781   5.223 -27.750  1.00 92.12           C  
ATOM   1091  CZ2 TRP A 140      17.859   4.211 -27.766  1.00 92.12           C  
ATOM   1092  CZ3 TRP A 140      19.891   5.227 -28.609  1.00 92.12           C  
ATOM   1093  N   PRO A 141      20.906   2.164 -35.000  1.00 90.06           N  
ATOM   1094  CA  PRO A 141      21.516   1.518 -36.156  1.00 90.06           C  
ATOM   1095  C   PRO A 141      23.000   1.240 -35.969  1.00 90.06           C  
ATOM   1096  CB  PRO A 141      21.281   2.531 -37.281  1.00 90.06           C  
ATOM   1097  O   PRO A 141      23.547   0.326 -36.594  1.00 90.06           O  
ATOM   1098  CG  PRO A 141      21.094   3.838 -36.562  1.00 90.06           C  
ATOM   1099  CD  PRO A 141      20.422   3.580 -35.250  1.00 90.06           C  
ATOM   1100  N   ASN A 142      23.609   1.958 -35.031  1.00 92.25           N  
ATOM   1101  CA  ASN A 142      25.047   1.820 -34.844  1.00 92.25           C  
ATOM   1102  C   ASN A 142      25.375   1.047 -33.562  1.00 92.25           C  
ATOM   1103  CB  ASN A 142      25.719   3.195 -34.812  1.00 92.25           C  
ATOM   1104  O   ASN A 142      26.500   1.078 -33.062  1.00 92.25           O  
ATOM   1105  CG  ASN A 142      25.578   3.947 -36.094  1.00 92.25           C  
ATOM   1106  ND2 ASN A 142      25.281   5.238 -36.031  1.00 92.25           N  
ATOM   1107  OD1 ASN A 142      25.719   3.371 -37.188  1.00 92.25           O  
ATOM   1108  N   HIS A 143      24.375   0.495 -33.000  1.00 93.94           N  
ATOM   1109  CA  HIS A 143      24.516  -0.305 -31.797  1.00 93.94           C  
ATOM   1110  C   HIS A 143      23.828  -1.660 -31.953  1.00 93.94           C  
ATOM   1111  CB  HIS A 143      23.938   0.440 -30.594  1.00 93.94           C  
ATOM   1112  O   HIS A 143      22.875  -1.791 -32.719  1.00 93.94           O  
ATOM   1113  CG  HIS A 143      24.609   1.750 -30.328  1.00 93.94           C  
ATOM   1114  CD2 HIS A 143      25.547   2.100 -29.406  1.00 93.94           C  
ATOM   1115  ND1 HIS A 143      24.328   2.891 -31.047  1.00 93.94           N  
ATOM   1116  CE1 HIS A 143      25.062   3.887 -30.578  1.00 93.94           C  
ATOM   1117  NE2 HIS A 143      25.812   3.434 -29.578  1.00 93.94           N  
ATOM   1118  N   GLU A 144      24.391  -2.736 -31.250  1.00 93.00           N  
ATOM   1119  CA  GLU A 144      23.797  -4.066 -31.234  1.00 93.00           C  
ATOM   1120  C   GLU A 144      22.641  -4.145 -30.234  1.00 93.00           C  
ATOM   1121  CB  GLU A 144      24.844  -5.129 -30.922  1.00 93.00           C  
ATOM   1122  O   GLU A 144      22.844  -3.910 -29.047  1.00 93.00           O  
ATOM   1123  CG  GLU A 144      24.344  -6.559 -31.047  1.00 93.00           C  
ATOM   1124  CD  GLU A 144      23.766  -6.871 -32.406  1.00 93.00           C  
ATOM   1125  OE1 GLU A 144      22.562  -7.176 -32.531  1.00 93.00           O  
ATOM   1126  OE2 GLU A 144      24.531  -6.809 -33.406  1.00 93.00           O  
ATOM   1127  N   THR A 145      21.484  -4.508 -30.656  1.00 90.69           N  
ATOM   1128  CA  THR A 145      20.297  -4.488 -29.828  1.00 90.69           C  
ATOM   1129  C   THR A 145      19.844  -5.906 -29.500  1.00 90.69           C  
ATOM   1130  CB  THR A 145      19.141  -3.719 -30.500  1.00 90.69           C  
ATOM   1131  O   THR A 145      19.062  -6.113 -28.547  1.00 90.69           O  
ATOM   1132  CG2 THR A 145      19.531  -2.264 -30.750  1.00 90.69           C  
ATOM   1133  OG1 THR A 145      18.844  -4.340 -31.766  1.00 90.69           O  
ATOM   1134  N   ASN A 146      20.422  -6.965 -30.109  1.00 86.81           N  
ATOM   1135  CA  ASN A 146      19.984  -8.344 -29.953  1.00 86.81           C  
ATOM   1136  C   ASN A 146      20.953  -9.156 -29.094  1.00 86.81           C  
ATOM   1137  CB  ASN A 146      19.797  -9.008 -31.312  1.00 86.81           C  
ATOM   1138  O   ASN A 146      20.594 -10.211 -28.562  1.00 86.81           O  
ATOM   1139  CG  ASN A 146      18.625  -8.438 -32.094  1.00 86.81           C  
ATOM   1140  ND2 ASN A 146      18.750  -8.398 -33.406  1.00 86.81           N  
ATOM   1141  OD1 ASN A 146      17.625  -8.023 -31.516  1.00 86.81           O  
ATOM   1142  N   ARG A 147      22.078  -8.680 -28.828  1.00 86.88           N  
ATOM   1143  CA  ARG A 147      23.125  -9.422 -28.125  1.00 86.88           C  
ATOM   1144  C   ARG A 147      23.062  -9.148 -26.625  1.00 86.88           C  
ATOM   1145  CB  ARG A 147      24.500  -9.055 -28.656  1.00 86.88           C  
ATOM   1146  O   ARG A 147      23.656  -9.875 -25.828  1.00 86.88           O  
ATOM   1147  CG  ARG A 147      24.797  -9.633 -30.047  1.00 86.88           C  
ATOM   1148  CD  ARG A 147      26.250  -9.422 -30.453  1.00 86.88           C  
ATOM   1149  NE  ARG A 147      27.156 -10.266 -29.688  1.00 86.88           N  
ATOM   1150  NH1 ARG A 147      29.078  -9.328 -30.531  1.00 86.88           N  
ATOM   1151  NH2 ARG A 147      29.203 -11.031 -29.000  1.00 86.88           N  
ATOM   1152  CZ  ARG A 147      28.484 -10.203 -29.734  1.00 86.88           C  
ATOM   1153  N   GLY A 148      22.344  -8.203 -26.250  1.00 83.81           N  
ATOM   1154  CA  GLY A 148      22.156  -7.891 -24.828  1.00 83.81           C  
ATOM   1155  C   GLY A 148      21.156  -8.797 -24.156  1.00 83.81           C  
ATOM   1156  O   GLY A 148      20.094  -8.344 -23.703  1.00 83.81           O  
ATOM   1157  N   VAL A 149      21.359 -10.094 -24.172  1.00 89.56           N  
ATOM   1158  CA  VAL A 149      20.484 -11.078 -23.531  1.00 89.56           C  
ATOM   1159  C   VAL A 149      21.234 -11.766 -22.391  1.00 89.56           C  
ATOM   1160  CB  VAL A 149      19.969 -12.125 -24.547  1.00 89.56           C  
ATOM   1161  O   VAL A 149      22.469 -11.781 -22.375  1.00 89.56           O  
ATOM   1162  CG1 VAL A 149      19.109 -11.453 -25.625  1.00 89.56           C  
ATOM   1163  CG2 VAL A 149      21.141 -12.867 -25.188  1.00 89.56           C  
ATOM   1164  N   THR A 150      20.453 -12.320 -21.406  1.00 91.25           N  
ATOM   1165  CA  THR A 150      21.078 -12.898 -20.219  1.00 91.25           C  
ATOM   1166  C   THR A 150      20.344 -14.164 -19.781  1.00 91.25           C  
ATOM   1167  CB  THR A 150      21.109 -11.898 -19.062  1.00 91.25           C  
ATOM   1168  O   THR A 150      19.125 -14.281 -19.984  1.00 91.25           O  
ATOM   1169  CG2 THR A 150      19.719 -11.359 -18.750  1.00 91.25           C  
ATOM   1170  OG1 THR A 150      21.625 -12.547 -17.891  1.00 91.25           O  
ATOM   1171  N   ALA A 151      21.078 -15.078 -19.219  1.00 91.69           N  
ATOM   1172  CA  ALA A 151      20.500 -16.297 -18.656  1.00 91.69           C  
ATOM   1173  C   ALA A 151      19.688 -15.984 -17.391  1.00 91.69           C  
ATOM   1174  CB  ALA A 151      21.594 -17.312 -18.344  1.00 91.69           C  
ATOM   1175  O   ALA A 151      18.859 -16.797 -16.969  1.00 91.69           O  
ATOM   1176  N   ALA A 152      19.953 -14.820 -16.844  1.00 91.19           N  
ATOM   1177  CA  ALA A 152      19.297 -14.383 -15.617  1.00 91.19           C  
ATOM   1178  C   ALA A 152      17.844 -14.000 -15.883  1.00 91.19           C  
ATOM   1179  CB  ALA A 152      20.047 -13.211 -14.992  1.00 91.19           C  
ATOM   1180  O   ALA A 152      17.016 -14.000 -14.961  1.00 91.19           O  
ATOM   1181  N   CYS A 153      17.562 -13.750 -17.125  1.00 92.25           N  
ATOM   1182  CA  CYS A 153      16.203 -13.438 -17.547  1.00 92.25           C  
ATOM   1183  C   CYS A 153      15.719 -14.391 -18.641  1.00 92.25           C  
ATOM   1184  CB  CYS A 153      16.109 -11.992 -18.047  1.00 92.25           C  
ATOM   1185  O   CYS A 153      15.523 -13.977 -19.781  1.00 92.25           O  
ATOM   1186  SG  CYS A 153      16.484 -10.766 -16.781  1.00 92.25           S  
ATOM   1187  N   PRO A 154      15.500 -15.586 -18.312  1.00 90.81           N  
ATOM   1188  CA  PRO A 154      15.156 -16.562 -19.344  1.00 90.81           C  
ATOM   1189  C   PRO A 154      13.695 -16.484 -19.766  1.00 90.81           C  
ATOM   1190  CB  PRO A 154      15.453 -17.906 -18.672  1.00 90.81           C  
ATOM   1191  O   PRO A 154      12.836 -16.094 -18.984  1.00 90.81           O  
ATOM   1192  CG  PRO A 154      15.180 -17.672 -17.219  1.00 90.81           C  
ATOM   1193  CD  PRO A 154      15.570 -16.266 -16.875  1.00 90.81           C  
ATOM   1194  N   TYR A 155      13.484 -16.781 -20.969  1.00 90.19           N  
ATOM   1195  CA  TYR A 155      12.133 -16.984 -21.484  1.00 90.19           C  
ATOM   1196  C   TYR A 155      12.031 -18.312 -22.234  1.00 90.19           C  
ATOM   1197  CB  TYR A 155      11.727 -15.836 -22.391  1.00 90.19           C  
ATOM   1198  O   TYR A 155      12.727 -18.516 -23.234  1.00 90.19           O  
ATOM   1199  CG  TYR A 155      10.297 -15.922 -22.891  1.00 90.19           C  
ATOM   1200  CD1 TYR A 155      10.016 -16.219 -24.219  1.00 90.19           C  
ATOM   1201  CD2 TYR A 155       9.234 -15.703 -22.016  1.00 90.19           C  
ATOM   1202  CE1 TYR A 155       8.703 -16.297 -24.672  1.00 90.19           C  
ATOM   1203  CE2 TYR A 155       7.918 -15.781 -22.453  1.00 90.19           C  
ATOM   1204  OH  TYR A 155       6.359 -16.156 -24.234  1.00 90.19           O  
ATOM   1205  CZ  TYR A 155       7.660 -16.078 -23.781  1.00 90.19           C  
ATOM   1206  N   ALA A 156      11.328 -19.219 -21.719  1.00 87.88           N  
ATOM   1207  CA  ALA A 156      11.133 -20.547 -22.281  1.00 87.88           C  
ATOM   1208  C   ALA A 156      12.469 -21.266 -22.453  1.00 87.88           C  
ATOM   1209  CB  ALA A 156      10.414 -20.453 -23.625  1.00 87.88           C  
ATOM   1210  O   ALA A 156      12.695 -21.938 -23.469  1.00 87.88           O  
ATOM   1211  N   GLY A 157      13.367 -21.078 -21.516  1.00 84.06           N  
ATOM   1212  CA  GLY A 157      14.578 -21.875 -21.484  1.00 84.06           C  
ATOM   1213  C   GLY A 157      15.711 -21.281 -22.312  1.00 84.06           C  
ATOM   1214  O   GLY A 157      16.828 -21.797 -22.297  1.00 84.06           O  
ATOM   1215  N   ALA A 158      15.469 -20.094 -22.953  1.00 91.44           N  
ATOM   1216  CA  ALA A 158      16.469 -19.375 -23.719  1.00 91.44           C  
ATOM   1217  C   ALA A 158      16.828 -18.047 -23.062  1.00 91.44           C  
ATOM   1218  CB  ALA A 158      15.969 -19.125 -25.156  1.00 91.44           C  
ATOM   1219  O   ALA A 158      16.000 -17.453 -22.344  1.00 91.44           O  
ATOM   1220  N   ASN A 159      18.125 -17.672 -23.297  1.00 92.56           N  
ATOM   1221  CA  ASN A 159      18.531 -16.359 -22.797  1.00 92.56           C  
ATOM   1222  C   ASN A 159      17.672 -15.242 -23.375  1.00 92.56           C  
ATOM   1223  CB  ASN A 159      20.016 -16.109 -23.094  1.00 92.56           C  
ATOM   1224  O   ASN A 159      17.453 -15.188 -24.594  1.00 92.56           O  
ATOM   1225  CG  ASN A 159      20.922 -17.109 -22.422  1.00 92.56           C  
ATOM   1226  ND2 ASN A 159      22.203 -17.109 -22.797  1.00 92.56           N  
ATOM   1227  OD1 ASN A 159      20.484 -17.891 -21.578  1.00 92.56           O  
ATOM   1228  N   SER A 160      17.188 -14.461 -22.547  1.00 93.50           N  
ATOM   1229  CA  SER A 160      16.359 -13.320 -22.922  1.00 93.50           C  
ATOM   1230  C   SER A 160      16.703 -12.094 -22.078  1.00 93.50           C  
ATOM   1231  CB  SER A 160      14.883 -13.656 -22.766  1.00 93.50           C  
ATOM   1232  O   SER A 160      17.719 -12.078 -21.375  1.00 93.50           O  
ATOM   1233  OG  SER A 160      14.070 -12.633 -23.328  1.00 93.50           O  
ATOM   1234  N   PHE A 161      15.773 -11.078 -22.344  1.00 94.44           N  
ATOM   1235  CA  PHE A 161      15.930  -9.836 -21.594  1.00 94.44           C  
ATOM   1236  C   PHE A 161      14.578  -9.164 -21.375  1.00 94.44           C  
ATOM   1237  CB  PHE A 161      16.875  -8.875 -22.344  1.00 94.44           C  
ATOM   1238  O   PHE A 161      13.555  -9.641 -21.875  1.00 94.44           O  
ATOM   1239  CG  PHE A 161      17.375  -7.738 -21.500  1.00 94.44           C  
ATOM   1240  CD1 PHE A 161      17.094  -6.422 -21.844  1.00 94.44           C  
ATOM   1241  CD2 PHE A 161      18.109  -7.980 -20.359  1.00 94.44           C  
ATOM   1242  CE1 PHE A 161      17.547  -5.363 -21.062  1.00 94.44           C  
ATOM   1243  CE2 PHE A 161      18.578  -6.926 -19.562  1.00 94.44           C  
ATOM   1244  CZ  PHE A 161      18.297  -5.617 -19.922  1.00 94.44           C  
ATOM   1245  N   TYR A 162      14.578  -8.188 -20.578  1.00 95.00           N  
ATOM   1246  CA  TYR A 162      13.352  -7.449 -20.297  1.00 95.00           C  
ATOM   1247  C   TYR A 162      12.656  -7.051 -21.594  1.00 95.00           C  
ATOM   1248  CB  TYR A 162      13.641  -6.207 -19.453  1.00 95.00           C  
ATOM   1249  O   TYR A 162      13.312  -6.660 -22.562  1.00 95.00           O  
ATOM   1250  CG  TYR A 162      14.109  -6.516 -18.062  1.00 95.00           C  
ATOM   1251  CD1 TYR A 162      13.250  -7.117 -17.141  1.00 95.00           C  
ATOM   1252  CD2 TYR A 162      15.398  -6.211 -17.656  1.00 95.00           C  
ATOM   1253  CE1 TYR A 162      13.672  -7.402 -15.844  1.00 95.00           C  
ATOM   1254  CE2 TYR A 162      15.836  -6.492 -16.359  1.00 95.00           C  
ATOM   1255  OH  TYR A 162      15.391  -7.367 -14.188  1.00 95.00           O  
ATOM   1256  CZ  TYR A 162      14.969  -7.086 -15.469  1.00 95.00           C  
ATOM   1257  N   ARG A 163      11.266  -7.035 -21.672  1.00 93.69           N  
ATOM   1258  CA  ARG A 163      10.484  -6.773 -22.891  1.00 93.69           C  
ATOM   1259  C   ARG A 163      10.312  -5.273 -23.109  1.00 93.69           C  
ATOM   1260  CB  ARG A 163       9.117  -7.453 -22.812  1.00 93.69           C  
ATOM   1261  O   ARG A 163      10.078  -4.828 -24.234  1.00 93.69           O  
ATOM   1262  CG  ARG A 163       9.195  -8.969 -22.734  1.00 93.69           C  
ATOM   1263  CD  ARG A 163       9.883  -9.562 -23.953  1.00 93.69           C  
ATOM   1264  NE  ARG A 163       9.930 -11.023 -23.891  1.00 93.69           N  
ATOM   1265  NH1 ARG A 163      12.023 -11.195 -24.844  1.00 93.69           N  
ATOM   1266  NH2 ARG A 163      10.898 -13.086 -24.203  1.00 93.69           N  
ATOM   1267  CZ  ARG A 163      10.953 -11.766 -24.312  1.00 93.69           C  
ATOM   1268  N   ASN A 164      10.469  -4.492 -21.938  1.00 94.94           N  
ATOM   1269  CA  ASN A 164      10.258  -3.053 -22.062  1.00 94.94           C  
ATOM   1270  C   ASN A 164      11.578  -2.295 -22.141  1.00 94.94           C  
ATOM   1271  CB  ASN A 164       9.430  -2.537 -20.875  1.00 94.94           C  
ATOM   1272  O   ASN A 164      11.586  -1.070 -22.281  1.00 94.94           O  
ATOM   1273  CG  ASN A 164       8.000  -3.039 -20.906  1.00 94.94           C  
ATOM   1274  ND2 ASN A 164       7.422  -3.254 -19.734  1.00 94.94           N  
ATOM   1275  OD1 ASN A 164       7.418  -3.234 -21.969  1.00 94.94           O  
ATOM   1276  N   LEU A 165      12.711  -3.002 -22.078  1.00 96.00           N  
ATOM   1277  CA  LEU A 165      14.023  -2.373 -22.109  1.00 96.00           C  
ATOM   1278  C   LEU A 165      14.906  -3.012 -23.172  1.00 96.00           C  
ATOM   1279  CB  LEU A 165      14.695  -2.479 -20.734  1.00 96.00           C  
ATOM   1280  O   LEU A 165      14.688  -4.160 -23.562  1.00 96.00           O  
ATOM   1281  CG  LEU A 165      13.945  -1.851 -19.562  1.00 96.00           C  
ATOM   1282  CD1 LEU A 165      14.648  -2.180 -18.250  1.00 96.00           C  
ATOM   1283  CD2 LEU A 165      13.828  -0.341 -19.750  1.00 96.00           C  
ATOM   1284  N   ILE A 166      15.906  -2.281 -23.531  1.00 95.50           N  
ATOM   1285  CA  ILE A 166      16.906  -2.777 -24.469  1.00 95.50           C  
ATOM   1286  C   ILE A 166      18.312  -2.596 -23.875  1.00 95.50           C  
ATOM   1287  CB  ILE A 166      16.812  -2.061 -25.828  1.00 95.50           C  
ATOM   1288  O   ILE A 166      18.656  -1.504 -23.422  1.00 95.50           O  
ATOM   1289  CG1 ILE A 166      15.406  -2.215 -26.406  1.00 95.50           C  
ATOM   1290  CG2 ILE A 166      17.875  -2.600 -26.797  1.00 95.50           C  
ATOM   1291  CD1 ILE A 166      15.141  -1.345 -27.641  1.00 95.50           C  
ATOM   1292  N   TRP A 167      19.000  -3.693 -23.922  1.00 95.06           N  
ATOM   1293  CA  TRP A 167      20.391  -3.646 -23.484  1.00 95.06           C  
ATOM   1294  C   TRP A 167      21.312  -3.408 -24.672  1.00 95.06           C  
ATOM   1295  CB  TRP A 167      20.766  -4.945 -22.766  1.00 95.06           C  
ATOM   1296  O   TRP A 167      21.594  -4.328 -25.453  1.00 95.06           O  
ATOM   1297  CG  TRP A 167      22.125  -4.906 -22.125  1.00 95.06           C  
ATOM   1298  CD1 TRP A 167      22.984  -3.848 -22.094  1.00 95.06           C  
ATOM   1299  CD2 TRP A 167      22.781  -5.980 -21.438  1.00 95.06           C  
ATOM   1300  CE2 TRP A 167      24.031  -5.500 -21.000  1.00 95.06           C  
ATOM   1301  CE3 TRP A 167      22.422  -7.301 -21.141  1.00 95.06           C  
ATOM   1302  NE1 TRP A 167      24.141  -4.199 -21.422  1.00 95.06           N  
ATOM   1303  CH2 TRP A 167      24.547  -7.586 -20.016  1.00 95.06           C  
ATOM   1304  CZ2 TRP A 167      24.938  -6.297 -20.297  1.00 95.06           C  
ATOM   1305  CZ3 TRP A 167      23.312  -8.094 -20.438  1.00 95.06           C  
ATOM   1306  N   LEU A 168      21.875  -2.160 -24.750  1.00 93.81           N  
ATOM   1307  CA  LEU A 168      22.703  -1.795 -25.891  1.00 93.81           C  
ATOM   1308  C   LEU A 168      24.156  -2.207 -25.656  1.00 93.81           C  
ATOM   1309  CB  LEU A 168      22.625  -0.288 -26.156  1.00 93.81           C  
ATOM   1310  O   LEU A 168      24.719  -1.936 -24.594  1.00 93.81           O  
ATOM   1311  CG  LEU A 168      21.266   0.258 -26.578  1.00 93.81           C  
ATOM   1312  CD1 LEU A 168      21.312   1.776 -26.703  1.00 93.81           C  
ATOM   1313  CD2 LEU A 168      20.812  -0.375 -27.891  1.00 93.81           C  
ATOM   1314  N   VAL A 169      24.734  -2.855 -26.672  1.00 93.88           N  
ATOM   1315  CA  VAL A 169      26.156  -3.199 -26.609  1.00 93.88           C  
ATOM   1316  C   VAL A 169      26.844  -2.793 -27.922  1.00 93.88           C  
ATOM   1317  CB  VAL A 169      26.359  -4.707 -26.359  1.00 93.88           C  
ATOM   1318  O   VAL A 169      26.188  -2.355 -28.859  1.00 93.88           O  
ATOM   1319  CG1 VAL A 169      25.781  -5.105 -25.000  1.00 93.88           C  
ATOM   1320  CG2 VAL A 169      25.734  -5.535 -27.469  1.00 93.88           C  
ATOM   1321  N   LYS A 170      28.094  -2.979 -27.953  1.00 94.06           N  
ATOM   1322  CA  LYS A 170      28.891  -2.547 -29.094  1.00 94.06           C  
ATOM   1323  C   LYS A 170      28.469  -3.283 -30.359  1.00 94.06           C  
ATOM   1324  CB  LYS A 170      30.375  -2.771 -28.828  1.00 94.06           C  
ATOM   1325  O   LYS A 170      28.047  -4.438 -30.312  1.00 94.06           O  
ATOM   1326  CG  LYS A 170      30.797  -4.234 -28.797  1.00 94.06           C  
ATOM   1327  CD  LYS A 170      32.281  -4.391 -28.625  1.00 94.06           C  
ATOM   1328  CE  LYS A 170      32.719  -5.855 -28.641  1.00 94.06           C  
ATOM   1329  NZ  LYS A 170      34.188  -6.012 -28.453  1.00 94.06           N  
ATOM   1330  N   LYS A 171      28.406  -2.676 -31.484  1.00 93.38           N  
ATOM   1331  CA  LYS A 171      28.297  -3.244 -32.812  1.00 93.38           C  
ATOM   1332  C   LYS A 171      29.656  -3.312 -33.500  1.00 93.38           C  
ATOM   1333  CB  LYS A 171      27.312  -2.430 -33.656  1.00 93.38           C  
ATOM   1334  O   LYS A 171      30.281  -2.281 -33.750  1.00 93.38           O  
ATOM   1335  CG  LYS A 171      26.953  -3.074 -35.000  1.00 93.38           C  
ATOM   1336  CD  LYS A 171      25.891  -2.271 -35.750  1.00 93.38           C  
ATOM   1337  CE  LYS A 171      25.500  -2.949 -37.031  1.00 93.38           C  
ATOM   1338  NZ  LYS A 171      24.406  -2.207 -37.750  1.00 93.38           N  
ATOM   1339  N   GLY A 172      30.094  -4.516 -33.781  1.00 91.06           N  
ATOM   1340  CA  GLY A 172      31.469  -4.656 -34.250  1.00 91.06           C  
ATOM   1341  C   GLY A 172      32.500  -4.262 -33.219  1.00 91.06           C  
ATOM   1342  O   GLY A 172      32.469  -4.758 -32.094  1.00 91.06           O  
ATOM   1343  N   ASN A 173      33.312  -3.324 -33.500  1.00 90.94           N  
ATOM   1344  CA  ASN A 173      34.375  -2.898 -32.562  1.00 90.94           C  
ATOM   1345  C   ASN A 173      34.156  -1.447 -32.156  1.00 90.94           C  
ATOM   1346  CB  ASN A 173      35.750  -3.088 -33.188  1.00 90.94           C  
ATOM   1347  O   ASN A 173      35.125  -0.792 -31.703  1.00 90.94           O  
ATOM   1348  CG  ASN A 173      36.125  -4.547 -33.312  1.00 90.94           C  
ATOM   1349  ND2 ASN A 173      36.938  -4.863 -34.344  1.00 90.94           N  
ATOM   1350  OD1 ASN A 173      35.719  -5.387 -32.531  1.00 90.94           O  
ATOM   1351  N   SER A 174      32.938  -0.983 -32.375  1.00 93.19           N  
ATOM   1352  CA  SER A 174      32.719   0.422 -32.062  1.00 93.19           C  
ATOM   1353  C   SER A 174      31.438   0.600 -31.234  1.00 93.19           C  
ATOM   1354  CB  SER A 174      32.625   1.254 -33.344  1.00 93.19           C  
ATOM   1355  O   SER A 174      30.484  -0.176 -31.375  1.00 93.19           O  
ATOM   1356  OG  SER A 174      31.484   0.903 -34.094  1.00 93.19           O  
ATOM   1357  N   TYR A 175      31.422   1.600 -30.344  1.00 93.81           N  
ATOM   1358  CA  TYR A 175      30.266   2.086 -29.578  1.00 93.81           C  
ATOM   1359  C   TYR A 175      30.203   3.607 -29.609  1.00 93.81           C  
ATOM   1360  CB  TYR A 175      30.328   1.594 -28.141  1.00 93.81           C  
ATOM   1361  O   TYR A 175      30.750   4.277 -28.734  1.00 93.81           O  
ATOM   1362  CG  TYR A 175      29.031   1.732 -27.391  1.00 93.81           C  
ATOM   1363  CD1 TYR A 175      28.609   2.965 -26.891  1.00 93.81           C  
ATOM   1364  CD2 TYR A 175      28.203   0.632 -27.188  1.00 93.81           C  
ATOM   1365  CE1 TYR A 175      27.422   3.098 -26.203  1.00 93.81           C  
ATOM   1366  CE2 TYR A 175      27.000   0.753 -26.500  1.00 93.81           C  
ATOM   1367  OH  TYR A 175      25.422   2.113 -25.328  1.00 93.81           O  
ATOM   1368  CZ  TYR A 175      26.609   1.987 -26.016  1.00 93.81           C  
ATOM   1369  N   PRO A 176      29.656   4.117 -30.672  1.00 94.62           N  
ATOM   1370  CA  PRO A 176      29.594   5.578 -30.766  1.00 94.62           C  
ATOM   1371  C   PRO A 176      28.688   6.191 -29.703  1.00 94.62           C  
ATOM   1372  CB  PRO A 176      29.016   5.816 -32.156  1.00 94.62           C  
ATOM   1373  O   PRO A 176      27.766   5.531 -29.203  1.00 94.62           O  
ATOM   1374  CG  PRO A 176      28.266   4.562 -32.500  1.00 94.62           C  
ATOM   1375  CD  PRO A 176      28.938   3.414 -31.781  1.00 94.62           C  
ATOM   1376  N   LYS A 177      29.047   7.414 -29.359  1.00 94.75           N  
ATOM   1377  CA  LYS A 177      28.203   8.164 -28.438  1.00 94.75           C  
ATOM   1378  C   LYS A 177      26.750   8.227 -28.938  1.00 94.75           C  
ATOM   1379  CB  LYS A 177      28.750   9.570 -28.219  1.00 94.75           C  
ATOM   1380  O   LYS A 177      26.516   8.477 -30.125  1.00 94.75           O  
ATOM   1381  CG  LYS A 177      27.938  10.414 -27.250  1.00 94.75           C  
ATOM   1382  CD  LYS A 177      28.500  11.828 -27.125  1.00 94.75           C  
ATOM   1383  CE  LYS A 177      27.625  12.703 -26.234  1.00 94.75           C  
ATOM   1384  NZ  LYS A 177      28.172  14.086 -26.109  1.00 94.75           N  
ATOM   1385  N   LEU A 178      25.844   7.918 -28.016  1.00 93.81           N  
ATOM   1386  CA  LEU A 178      24.453   7.977 -28.406  1.00 93.81           C  
ATOM   1387  C   LEU A 178      23.750   9.148 -27.719  1.00 93.81           C  
ATOM   1388  CB  LEU A 178      23.734   6.668 -28.047  1.00 93.81           C  
ATOM   1389  O   LEU A 178      24.141   9.570 -26.641  1.00 93.81           O  
ATOM   1390  CG  LEU A 178      23.688   6.305 -26.562  1.00 93.81           C  
ATOM   1391  CD1 LEU A 178      22.516   7.008 -25.875  1.00 93.81           C  
ATOM   1392  CD2 LEU A 178      23.594   4.797 -26.375  1.00 93.81           C  
ATOM   1393  N   SER A 179      22.859   9.742 -28.500  1.00 94.88           N  
ATOM   1394  CA  SER A 179      22.000  10.820 -28.031  1.00 94.88           C  
ATOM   1395  C   SER A 179      20.609  10.727 -28.641  1.00 94.88           C  
ATOM   1396  CB  SER A 179      22.609  12.180 -28.359  1.00 94.88           C  
ATOM   1397  O   SER A 179      20.453  10.828 -29.859  1.00 94.88           O  
ATOM   1398  OG  SER A 179      21.812  13.234 -27.859  1.00 94.88           O  
ATOM   1399  N   LYS A 180      19.672  10.523 -27.734  1.00 95.00           N  
ATOM   1400  CA  LYS A 180      18.281  10.375 -28.188  1.00 95.00           C  
ATOM   1401  C   LYS A 180      17.312  11.039 -27.219  1.00 95.00           C  
ATOM   1402  CB  LYS A 180      17.938   8.898 -28.344  1.00 95.00           C  
ATOM   1403  O   LYS A 180      17.516  11.000 -26.000  1.00 95.00           O  
ATOM   1404  CG  LYS A 180      16.703   8.641 -29.203  1.00 95.00           C  
ATOM   1405  CD  LYS A 180      17.031   8.719 -30.688  1.00 95.00           C  
ATOM   1406  CE  LYS A 180      15.828   8.336 -31.547  1.00 95.00           C  
ATOM   1407  NZ  LYS A 180      16.156   8.367 -33.000  1.00 95.00           N  
ATOM   1408  N   SER A 181      16.234  11.625 -27.844  1.00 95.69           N  
ATOM   1409  CA  SER A 181      15.266  12.320 -27.000  1.00 95.69           C  
ATOM   1410  C   SER A 181      13.836  11.953 -27.391  1.00 95.69           C  
ATOM   1411  CB  SER A 181      15.453  13.836 -27.109  1.00 95.69           C  
ATOM   1412  O   SER A 181      13.578  11.555 -28.516  1.00 95.69           O  
ATOM   1413  OG  SER A 181      16.750  14.211 -26.688  1.00 95.69           O  
ATOM   1414  N   TYR A 182      13.016  12.094 -26.438  1.00 95.81           N  
ATOM   1415  CA  TYR A 182      11.586  11.891 -26.625  1.00 95.81           C  
ATOM   1416  C   TYR A 182      10.789  13.062 -26.078  1.00 95.81           C  
ATOM   1417  CB  TYR A 182      11.141  10.586 -25.969  1.00 95.81           C  
ATOM   1418  O   TYR A 182      10.977  13.453 -24.922  1.00 95.81           O  
ATOM   1419  CG  TYR A 182       9.641  10.383 -25.984  1.00 95.81           C  
ATOM   1420  CD1 TYR A 182       8.875  10.664 -24.844  1.00 95.81           C  
ATOM   1421  CD2 TYR A 182       8.984   9.914 -27.109  1.00 95.81           C  
ATOM   1422  CE1 TYR A 182       7.500  10.477 -24.844  1.00 95.81           C  
ATOM   1423  CE2 TYR A 182       7.609   9.727 -27.125  1.00 95.81           C  
ATOM   1424  OH  TYR A 182       5.512   9.828 -26.000  1.00 95.81           O  
ATOM   1425  CZ  TYR A 182       6.875  10.008 -25.984  1.00 95.81           C  
ATOM   1426  N   VAL A 183       9.867  13.539 -26.953  1.00 96.50           N  
ATOM   1427  CA  VAL A 183       8.961  14.602 -26.531  1.00 96.50           C  
ATOM   1428  C   VAL A 183       7.582  14.008 -26.250  1.00 96.50           C  
ATOM   1429  CB  VAL A 183       8.852  15.711 -27.594  1.00 96.50           C  
ATOM   1430  O   VAL A 183       6.996  13.344 -27.094  1.00 96.50           O  
ATOM   1431  CG1 VAL A 183       7.922  16.828 -27.125  1.00 96.50           C  
ATOM   1432  CG2 VAL A 183      10.234  16.281 -27.922  1.00 96.50           C  
ATOM   1433  N   ASN A 184       7.094  14.273 -24.938  1.00 96.25           N  
ATOM   1434  CA  ASN A 184       5.793  13.750 -24.531  1.00 96.25           C  
ATOM   1435  C   ASN A 184       4.648  14.531 -25.172  1.00 96.25           C  
ATOM   1436  CB  ASN A 184       5.660  13.773 -23.000  1.00 96.25           C  
ATOM   1437  O   ASN A 184       4.320  15.633 -24.734  1.00 96.25           O  
ATOM   1438  CG  ASN A 184       4.328  13.234 -22.531  1.00 96.25           C  
ATOM   1439  ND2 ASN A 184       4.086  13.320 -21.219  1.00 96.25           N  
ATOM   1440  OD1 ASN A 184       3.521  12.742 -23.328  1.00 96.25           O  
ATOM   1441  N   ASN A 185       3.943  13.867 -26.156  1.00 94.81           N  
ATOM   1442  CA  ASN A 185       2.840  14.492 -26.875  1.00 94.81           C  
ATOM   1443  C   ASN A 185       1.519  13.781 -26.609  1.00 94.81           C  
ATOM   1444  CB  ASN A 185       3.131  14.547 -28.375  1.00 94.81           C  
ATOM   1445  O   ASN A 185       0.567  13.922 -27.375  1.00 94.81           O  
ATOM   1446  CG  ASN A 185       3.383  13.172 -28.969  1.00 94.81           C  
ATOM   1447  ND2 ASN A 185       3.504  13.109 -30.281  1.00 94.81           N  
ATOM   1448  OD1 ASN A 185       3.467  12.180 -28.234  1.00 94.81           O  
ATOM   1449  N   LYS A 186       1.379  13.008 -25.531  1.00 93.12           N  
ATOM   1450  CA  LYS A 186       0.249  12.133 -25.219  1.00 93.12           C  
ATOM   1451  C   LYS A 186      -0.812  12.867 -24.406  1.00 93.12           C  
ATOM   1452  CB  LYS A 186       0.721  10.891 -24.469  1.00 93.12           C  
ATOM   1453  O   LYS A 186      -1.917  12.359 -24.219  1.00 93.12           O  
ATOM   1454  CG  LYS A 186       1.586   9.953 -25.312  1.00 93.12           C  
ATOM   1455  CD  LYS A 186       0.775   9.266 -26.391  1.00 93.12           C  
ATOM   1456  CE  LYS A 186       1.600   8.211 -27.125  1.00 93.12           C  
ATOM   1457  NZ  LYS A 186       0.819   7.555 -28.219  1.00 93.12           N  
ATOM   1458  N   GLY A 187      -0.525  14.188 -24.047  1.00 92.38           N  
ATOM   1459  CA  GLY A 187      -1.480  14.969 -23.281  1.00 92.38           C  
ATOM   1460  C   GLY A 187      -1.629  14.492 -21.844  1.00 92.38           C  
ATOM   1461  O   GLY A 187      -2.484  14.977 -21.109  1.00 92.38           O  
ATOM   1462  N   LYS A 188      -0.908  13.453 -21.406  1.00 93.88           N  
ATOM   1463  CA  LYS A 188      -0.847  12.906 -20.047  1.00 93.88           C  
ATOM   1464  C   LYS A 188       0.588  12.562 -19.656  1.00 93.88           C  
ATOM   1465  CB  LYS A 188      -1.729  11.656 -19.938  1.00 93.88           C  
ATOM   1466  O   LYS A 188       1.487  12.578 -20.500  1.00 93.88           O  
ATOM   1467  CG  LYS A 188      -1.391  10.562 -20.938  1.00 93.88           C  
ATOM   1468  CD  LYS A 188      -2.430   9.453 -20.922  1.00 93.88           C  
ATOM   1469  CE  LYS A 188      -2.463   8.703 -22.250  1.00 93.88           C  
ATOM   1470  NZ  LYS A 188      -3.570   7.699 -22.281  1.00 93.88           N  
ATOM   1471  N   GLU A 189       0.805  12.305 -18.297  1.00 94.62           N  
ATOM   1472  CA  GLU A 189       2.139  11.961 -17.812  1.00 94.62           C  
ATOM   1473  C   GLU A 189       2.602  10.617 -18.375  1.00 94.62           C  
ATOM   1474  CB  GLU A 189       2.162  11.930 -16.281  1.00 94.62           C  
ATOM   1475  O   GLU A 189       1.809   9.680 -18.484  1.00 94.62           O  
ATOM   1476  CG  GLU A 189       1.967  13.297 -15.641  1.00 94.62           C  
ATOM   1477  CD  GLU A 189       1.901  13.242 -14.125  1.00 94.62           C  
ATOM   1478  OE1 GLU A 189       2.713  13.922 -13.461  1.00 94.62           O  
ATOM   1479  OE2 GLU A 189       1.032  12.516 -13.602  1.00 94.62           O  
ATOM   1480  N   VAL A 190       3.840  10.547 -18.781  1.00 96.31           N  
ATOM   1481  CA  VAL A 190       4.414   9.336 -19.344  1.00 96.31           C  
ATOM   1482  C   VAL A 190       5.516   8.805 -18.422  1.00 96.31           C  
ATOM   1483  CB  VAL A 190       4.973   9.570 -20.766  1.00 96.31           C  
ATOM   1484  O   VAL A 190       6.406   9.555 -18.016  1.00 96.31           O  
ATOM   1485  CG1 VAL A 190       5.781   8.367 -21.234  1.00 96.31           C  
ATOM   1486  CG2 VAL A 190       3.840   9.875 -21.734  1.00 96.31           C  
ATOM   1487  N   LEU A 191       5.344   7.520 -18.047  1.00 96.38           N  
ATOM   1488  CA  LEU A 191       6.359   6.844 -17.250  1.00 96.38           C  
ATOM   1489  C   LEU A 191       7.410   6.191 -18.141  1.00 96.38           C  
ATOM   1490  CB  LEU A 191       5.715   5.785 -16.344  1.00 96.38           C  
ATOM   1491  O   LEU A 191       7.078   5.355 -18.984  1.00 96.38           O  
ATOM   1492  CG  LEU A 191       6.672   4.914 -15.531  1.00 96.38           C  
ATOM   1493  CD1 LEU A 191       7.414   5.758 -14.500  1.00 96.38           C  
ATOM   1494  CD2 LEU A 191       5.914   3.775 -14.852  1.00 96.38           C  
ATOM   1495  N   VAL A 192       8.688   6.551 -17.953  1.00 96.62           N  
ATOM   1496  CA  VAL A 192       9.797   6.016 -18.734  1.00 96.62           C  
ATOM   1497  C   VAL A 192      10.781   5.297 -17.812  1.00 96.62           C  
ATOM   1498  CB  VAL A 192      10.523   7.125 -19.531  1.00 96.62           C  
ATOM   1499  O   VAL A 192      11.281   5.887 -16.859  1.00 96.62           O  
ATOM   1500  CG1 VAL A 192      11.680   6.543 -20.344  1.00 96.62           C  
ATOM   1501  CG2 VAL A 192       9.539   7.852 -20.453  1.00 96.62           C  
ATOM   1502  N   LEU A 193      11.008   4.000 -18.156  1.00 97.06           N  
ATOM   1503  CA  LEU A 193      11.945   3.203 -17.375  1.00 97.06           C  
ATOM   1504  C   LEU A 193      13.273   3.047 -18.094  1.00 97.06           C  
ATOM   1505  CB  LEU A 193      11.352   1.826 -17.062  1.00 97.06           C  
ATOM   1506  O   LEU A 193      13.297   2.854 -19.312  1.00 97.06           O  
ATOM   1507  CG  LEU A 193      10.047   1.812 -16.266  1.00 97.06           C  
ATOM   1508  CD1 LEU A 193       9.312   0.489 -16.469  1.00 97.06           C  
ATOM   1509  CD2 LEU A 193      10.312   2.053 -14.789  1.00 97.06           C  
ATOM   1510  N   TRP A 194      14.375   3.053 -17.359  1.00 96.81           N  
ATOM   1511  CA  TRP A 194      15.703   2.877 -17.938  1.00 96.81           C  
ATOM   1512  C   TRP A 194      16.688   2.332 -16.891  1.00 96.81           C  
ATOM   1513  CB  TRP A 194      16.234   4.203 -18.500  1.00 96.81           C  
ATOM   1514  O   TRP A 194      16.344   2.207 -15.719  1.00 96.81           O  
ATOM   1515  CG  TRP A 194      16.250   5.324 -17.500  1.00 96.81           C  
ATOM   1516  CD1 TRP A 194      15.195   6.129 -17.156  1.00 96.81           C  
ATOM   1517  CD2 TRP A 194      17.359   5.766 -16.734  1.00 96.81           C  
ATOM   1518  CE2 TRP A 194      16.922   6.844 -15.938  1.00 96.81           C  
ATOM   1519  CE3 TRP A 194      18.703   5.355 -16.641  1.00 96.81           C  
ATOM   1520  NE1 TRP A 194      15.594   7.047 -16.219  1.00 96.81           N  
ATOM   1521  CH2 TRP A 194      19.078   7.098 -14.984  1.00 96.81           C  
ATOM   1522  CZ2 TRP A 194      17.766   7.520 -15.055  1.00 96.81           C  
ATOM   1523  CZ3 TRP A 194      19.547   6.027 -15.766  1.00 96.81           C  
ATOM   1524  N   GLY A 195      17.891   2.029 -17.375  1.00 96.88           N  
ATOM   1525  CA  GLY A 195      18.812   1.421 -16.422  1.00 96.88           C  
ATOM   1526  C   GLY A 195      20.281   1.675 -16.766  1.00 96.88           C  
ATOM   1527  O   GLY A 195      20.594   2.174 -17.859  1.00 96.88           O  
ATOM   1528  N   ILE A 196      21.172   1.266 -15.844  1.00 97.19           N  
ATOM   1529  CA  ILE A 196      22.609   1.378 -16.016  1.00 97.19           C  
ATOM   1530  C   ILE A 196      23.281   0.046 -15.680  1.00 97.19           C  
ATOM   1531  CB  ILE A 196      23.203   2.508 -15.141  1.00 97.19           C  
ATOM   1532  O   ILE A 196      23.078  -0.490 -14.586  1.00 97.19           O  
ATOM   1533  CG1 ILE A 196      22.531   3.846 -15.477  1.00 97.19           C  
ATOM   1534  CG2 ILE A 196      24.719   2.598 -15.320  1.00 97.19           C  
ATOM   1535  CD1 ILE A 196      22.953   4.992 -14.562  1.00 97.19           C  
ATOM   1536  N   HIS A 197      24.000  -0.404 -16.609  1.00 96.88           N  
ATOM   1537  CA  HIS A 197      24.719  -1.654 -16.406  1.00 96.88           C  
ATOM   1538  C   HIS A 197      26.062  -1.406 -15.734  1.00 96.88           C  
ATOM   1539  CB  HIS A 197      24.922  -2.393 -17.734  1.00 96.88           C  
ATOM   1540  O   HIS A 197      26.828  -0.548 -16.172  1.00 96.88           O  
ATOM   1541  CG  HIS A 197      25.625  -3.705 -17.578  1.00 96.88           C  
ATOM   1542  CD2 HIS A 197      25.344  -4.773 -16.797  1.00 96.88           C  
ATOM   1543  ND1 HIS A 197      26.750  -4.027 -18.312  1.00 96.88           N  
ATOM   1544  CE1 HIS A 197      27.141  -5.246 -17.969  1.00 96.88           C  
ATOM   1545  NE2 HIS A 197      26.312  -5.719 -17.062  1.00 96.88           N  
ATOM   1546  N   HIS A 198      26.328  -2.195 -14.688  1.00 96.44           N  
ATOM   1547  CA  HIS A 198      27.594  -2.139 -13.953  1.00 96.44           C  
ATOM   1548  C   HIS A 198      28.391  -3.424 -14.133  1.00 96.44           C  
ATOM   1549  CB  HIS A 198      27.328  -1.887 -12.469  1.00 96.44           C  
ATOM   1550  O   HIS A 198      28.125  -4.426 -13.461  1.00 96.44           O  
ATOM   1551  CG  HIS A 198      26.500  -0.667 -12.195  1.00 96.44           C  
ATOM   1552  CD2 HIS A 198      25.188  -0.527 -11.930  1.00 96.44           C  
ATOM   1553  ND1 HIS A 198      27.047   0.604 -12.188  1.00 96.44           N  
ATOM   1554  CE1 HIS A 198      26.078   1.475 -11.930  1.00 96.44           C  
ATOM   1555  NE2 HIS A 198      24.938   0.815 -11.766  1.00 96.44           N  
ATOM   1556  N   PRO A 199      29.375  -3.367 -15.016  1.00 95.50           N  
ATOM   1557  CA  PRO A 199      30.141  -4.578 -15.305  1.00 95.50           C  
ATOM   1558  C   PRO A 199      31.047  -4.996 -14.148  1.00 95.50           C  
ATOM   1559  CB  PRO A 199      30.969  -4.180 -16.531  1.00 95.50           C  
ATOM   1560  O   PRO A 199      31.500  -4.148 -13.375  1.00 95.50           O  
ATOM   1561  CG  PRO A 199      30.234  -3.021 -17.125  1.00 95.50           C  
ATOM   1562  CD  PRO A 199      29.547  -2.268 -16.016  1.00 95.50           C  
ATOM   1563  N   PRO A 200      31.406  -6.273 -14.133  1.00 95.12           N  
ATOM   1564  CA  PRO A 200      32.188  -6.809 -13.023  1.00 95.12           C  
ATOM   1565  C   PRO A 200      33.688  -6.531 -13.172  1.00 95.12           C  
ATOM   1566  CB  PRO A 200      31.906  -8.312 -13.086  1.00 95.12           C  
ATOM   1567  O   PRO A 200      34.406  -6.527 -12.180  1.00 95.12           O  
ATOM   1568  CG  PRO A 200      31.562  -8.578 -14.516  1.00 95.12           C  
ATOM   1569  CD  PRO A 200      30.844  -7.379 -15.062  1.00 95.12           C  
ATOM   1570  N   THR A 201      34.156  -6.336 -14.445  1.00 95.50           N  
ATOM   1571  CA  THR A 201      35.594  -6.090 -14.695  1.00 95.50           C  
ATOM   1572  C   THR A 201      35.750  -5.047 -15.797  1.00 95.50           C  
ATOM   1573  CB  THR A 201      36.312  -7.387 -15.086  1.00 95.50           C  
ATOM   1574  O   THR A 201      34.844  -4.816 -16.594  1.00 95.50           O  
ATOM   1575  CG2 THR A 201      36.062  -8.492 -14.070  1.00 95.50           C  
ATOM   1576  OG1 THR A 201      35.844  -7.820 -16.375  1.00 95.50           O  
ATOM   1577  N   SER A 202      36.938  -4.504 -15.828  1.00 94.62           N  
ATOM   1578  CA  SER A 202      37.281  -3.545 -16.875  1.00 94.62           C  
ATOM   1579  C   SER A 202      37.312  -4.203 -18.250  1.00 94.62           C  
ATOM   1580  CB  SER A 202      38.656  -2.922 -16.594  1.00 94.62           C  
ATOM   1581  O   SER A 202      36.969  -3.566 -19.250  1.00 94.62           O  
ATOM   1582  OG  SER A 202      39.656  -3.908 -16.594  1.00 94.62           O  
ATOM   1583  N   THR A 203      37.656  -5.484 -18.266  1.00 94.88           N  
ATOM   1584  CA  THR A 203      37.625  -6.258 -19.500  1.00 94.88           C  
ATOM   1585  C   THR A 203      36.188  -6.355 -20.047  1.00 94.88           C  
ATOM   1586  CB  THR A 203      38.188  -7.672 -19.297  1.00 94.88           C  
ATOM   1587  O   THR A 203      35.969  -6.176 -21.250  1.00 94.88           O  
ATOM   1588  CG2 THR A 203      38.156  -8.477 -20.594  1.00 94.88           C  
ATOM   1589  OG1 THR A 203      39.531  -7.570 -18.844  1.00 94.88           O  
ATOM   1590  N   ASP A 204      35.281  -6.688 -19.234  1.00 94.06           N  
ATOM   1591  CA  ASP A 204      33.875  -6.766 -19.609  1.00 94.06           C  
ATOM   1592  C   ASP A 204      33.344  -5.410 -20.094  1.00 94.06           C  
ATOM   1593  CB  ASP A 204      33.000  -7.258 -18.438  1.00 94.06           C  
ATOM   1594  O   ASP A 204      32.594  -5.332 -21.062  1.00 94.06           O  
ATOM   1595  CG  ASP A 204      33.219  -8.734 -18.141  1.00 94.06           C  
ATOM   1596  OD1 ASP A 204      33.594  -9.500 -19.062  1.00 94.06           O  
ATOM   1597  OD2 ASP A 204      33.000  -9.141 -16.969  1.00 94.06           O  
ATOM   1598  N   GLN A 205      33.750  -4.352 -19.453  1.00 95.38           N  
ATOM   1599  CA  GLN A 205      33.406  -2.988 -19.828  1.00 95.38           C  
ATOM   1600  C   GLN A 205      33.875  -2.672 -21.250  1.00 95.38           C  
ATOM   1601  CB  GLN A 205      33.969  -1.979 -18.844  1.00 95.38           C  
ATOM   1602  O   GLN A 205      33.125  -2.154 -22.062  1.00 95.38           O  
ATOM   1603  CG  GLN A 205      33.750  -0.527 -19.250  1.00 95.38           C  
ATOM   1604  CD  GLN A 205      32.312  -0.076 -19.062  1.00 95.38           C  
ATOM   1605  NE2 GLN A 205      31.938   0.969 -19.781  1.00 95.38           N  
ATOM   1606  OE1 GLN A 205      31.578  -0.661 -18.281  1.00 95.38           O  
ATOM   1607  N   GLN A 206      35.125  -2.994 -21.516  1.00 94.50           N  
ATOM   1608  CA  GLN A 206      35.719  -2.740 -22.812  1.00 94.50           C  
ATOM   1609  C   GLN A 206      35.094  -3.627 -23.891  1.00 94.50           C  
ATOM   1610  CB  GLN A 206      37.250  -2.963 -22.766  1.00 94.50           C  
ATOM   1611  O   GLN A 206      34.875  -3.180 -25.031  1.00 94.50           O  
ATOM   1612  CG  GLN A 206      38.000  -2.422 -23.969  1.00 94.50           C  
ATOM   1613  CD  GLN A 206      37.969  -0.907 -24.047  1.00 94.50           C  
ATOM   1614  NE2 GLN A 206      37.844  -0.372 -25.250  1.00 94.50           N  
ATOM   1615  OE1 GLN A 206      38.062  -0.222 -23.016  1.00 94.50           O  
ATOM   1616  N   SER A 207      34.812  -4.789 -23.562  1.00 93.62           N  
ATOM   1617  CA  SER A 207      34.250  -5.750 -24.516  1.00 93.62           C  
ATOM   1618  C   SER A 207      32.844  -5.387 -24.906  1.00 93.62           C  
ATOM   1619  CB  SER A 207      34.281  -7.164 -23.922  1.00 93.62           C  
ATOM   1620  O   SER A 207      32.438  -5.574 -26.062  1.00 93.62           O  
ATOM   1621  OG  SER A 207      33.312  -7.305 -22.906  1.00 93.62           O  
ATOM   1622  N   LEU A 208      32.125  -4.875 -23.969  1.00 94.31           N  
ATOM   1623  CA  LEU A 208      30.719  -4.586 -24.203  1.00 94.31           C  
ATOM   1624  C   LEU A 208      30.547  -3.176 -24.766  1.00 94.31           C  
ATOM   1625  CB  LEU A 208      29.922  -4.746 -22.906  1.00 94.31           C  
ATOM   1626  O   LEU A 208      29.734  -2.955 -25.656  1.00 94.31           O  
ATOM   1627  CG  LEU A 208      29.719  -6.176 -22.406  1.00 94.31           C  
ATOM   1628  CD1 LEU A 208      29.172  -6.168 -20.984  1.00 94.31           C  
ATOM   1629  CD2 LEU A 208      28.797  -6.945 -23.344  1.00 94.31           C  
ATOM   1630  N   TYR A 209      31.375  -2.197 -24.344  1.00 95.00           N  
ATOM   1631  CA  TYR A 209      31.062  -0.803 -24.641  1.00 95.00           C  
ATOM   1632  C   TYR A 209      32.250  -0.103 -25.281  1.00 95.00           C  
ATOM   1633  CB  TYR A 209      30.641  -0.061 -23.359  1.00 95.00           C  
ATOM   1634  O   TYR A 209      32.156   1.046 -25.719  1.00 95.00           O  
ATOM   1635  CG  TYR A 209      29.500  -0.711 -22.641  1.00 95.00           C  
ATOM   1636  CD1 TYR A 209      28.234  -0.808 -23.219  1.00 95.00           C  
ATOM   1637  CD2 TYR A 209      29.656  -1.228 -21.359  1.00 95.00           C  
ATOM   1638  CE1 TYR A 209      27.172  -1.403 -22.547  1.00 95.00           C  
ATOM   1639  CE2 TYR A 209      28.609  -1.826 -20.672  1.00 95.00           C  
ATOM   1640  OH  TYR A 209      26.312  -2.500 -20.609  1.00 95.00           O  
ATOM   1641  CZ  TYR A 209      27.375  -1.909 -21.281  1.00 95.00           C  
ATOM   1642  N   GLN A 210      33.469  -0.690 -25.344  1.00 93.81           N  
ATOM   1643  CA  GLN A 210      34.688  -0.224 -26.000  1.00 93.81           C  
ATOM   1644  C   GLN A 210      35.219   1.045 -25.344  1.00 93.81           C  
ATOM   1645  CB  GLN A 210      34.438   0.024 -27.484  1.00 93.81           C  
ATOM   1646  O   GLN A 210      36.062   1.734 -25.906  1.00 93.81           O  
ATOM   1647  CG  GLN A 210      34.062  -1.233 -28.266  1.00 93.81           C  
ATOM   1648  CD  GLN A 210      35.188  -2.256 -28.281  1.00 93.81           C  
ATOM   1649  NE2 GLN A 210      34.844  -3.512 -28.016  1.00 93.81           N  
ATOM   1650  OE1 GLN A 210      36.344  -1.922 -28.547  1.00 93.81           O  
ATOM   1651  N   ASN A 211      34.562   1.440 -24.250  1.00 90.38           N  
ATOM   1652  CA  ASN A 211      34.938   2.635 -23.500  1.00 90.38           C  
ATOM   1653  C   ASN A 211      35.219   2.322 -22.031  1.00 90.38           C  
ATOM   1654  CB  ASN A 211      33.875   3.723 -23.641  1.00 90.38           C  
ATOM   1655  O   ASN A 211      34.281   1.922 -21.312  1.00 90.38           O  
ATOM   1656  CG  ASN A 211      34.375   5.082 -23.188  1.00 90.38           C  
ATOM   1657  ND2 ASN A 211      33.750   6.137 -23.688  1.00 90.38           N  
ATOM   1658  OD1 ASN A 211      35.312   5.184 -22.391  1.00 90.38           O  
ATOM   1659  N   ALA A 212      36.500   2.582 -21.578  1.00 87.38           N  
ATOM   1660  CA  ALA A 212      36.906   2.283 -20.203  1.00 87.38           C  
ATOM   1661  C   ALA A 212      36.312   3.283 -19.219  1.00 87.38           C  
ATOM   1662  CB  ALA A 212      38.438   2.279 -20.094  1.00 87.38           C  
ATOM   1663  O   ALA A 212      36.000   2.930 -18.078  1.00 87.38           O  
ATOM   1664  N   ASP A 213      36.062   4.559 -19.719  1.00 89.25           N  
ATOM   1665  CA  ASP A 213      35.500   5.621 -18.906  1.00 89.25           C  
ATOM   1666  C   ASP A 213      34.156   6.086 -19.469  1.00 89.25           C  
ATOM   1667  CB  ASP A 213      36.469   6.805 -18.812  1.00 89.25           C  
ATOM   1668  O   ASP A 213      34.031   7.207 -19.953  1.00 89.25           O  
ATOM   1669  CG  ASP A 213      37.781   6.457 -18.109  1.00 89.25           C  
ATOM   1670  OD1 ASP A 213      37.750   5.652 -17.156  1.00 89.25           O  
ATOM   1671  OD2 ASP A 213      38.812   7.000 -18.500  1.00 89.25           O  
ATOM   1672  N   ALA A 214      33.125   5.285 -19.328  1.00 94.31           N  
ATOM   1673  CA  ALA A 214      31.812   5.555 -19.906  1.00 94.31           C  
ATOM   1674  C   ALA A 214      30.938   6.352 -18.953  1.00 94.31           C  
ATOM   1675  CB  ALA A 214      31.125   4.246 -20.297  1.00 94.31           C  
ATOM   1676  O   ALA A 214      31.141   6.312 -17.734  1.00 94.31           O  
ATOM   1677  N   TYR A 215      30.031   7.074 -19.562  1.00 95.94           N  
ATOM   1678  CA  TYR A 215      29.047   7.805 -18.766  1.00 95.94           C  
ATOM   1679  C   TYR A 215      27.656   7.719 -19.375  1.00 95.94           C  
ATOM   1680  CB  TYR A 215      29.469   9.273 -18.609  1.00 95.94           C  
ATOM   1681  O   TYR A 215      27.516   7.449 -20.578  1.00 95.94           O  
ATOM   1682  CG  TYR A 215      29.312  10.078 -19.875  1.00 95.94           C  
ATOM   1683  CD1 TYR A 215      30.359  10.219 -20.781  1.00 95.94           C  
ATOM   1684  CD2 TYR A 215      28.094  10.695 -20.188  1.00 95.94           C  
ATOM   1685  CE1 TYR A 215      30.219  10.961 -21.953  1.00 95.94           C  
ATOM   1686  CE2 TYR A 215      27.953  11.445 -21.344  1.00 95.94           C  
ATOM   1687  OH  TYR A 215      28.859  12.305 -23.375  1.00 95.94           O  
ATOM   1688  CZ  TYR A 215      29.016  11.570 -22.219  1.00 95.94           C  
ATOM   1689  N   VAL A 216      26.703   7.977 -18.469  1.00 96.94           N  
ATOM   1690  CA  VAL A 216      25.312   8.062 -18.891  1.00 96.94           C  
ATOM   1691  C   VAL A 216      24.688   9.352 -18.375  1.00 96.94           C  
ATOM   1692  CB  VAL A 216      24.500   6.844 -18.391  1.00 96.94           C  
ATOM   1693  O   VAL A 216      24.781   9.664 -17.188  1.00 96.94           O  
ATOM   1694  CG1 VAL A 216      23.016   6.980 -18.781  1.00 96.94           C  
ATOM   1695  CG2 VAL A 216      25.078   5.547 -18.953  1.00 96.94           C  
ATOM   1696  N   PHE A 217      24.125  10.023 -19.375  1.00 96.75           N  
ATOM   1697  CA  PHE A 217      23.422  11.250 -19.016  1.00 96.75           C  
ATOM   1698  C   PHE A 217      21.938  11.148 -19.344  1.00 96.75           C  
ATOM   1699  CB  PHE A 217      24.047  12.453 -19.750  1.00 96.75           C  
ATOM   1700  O   PHE A 217      21.562  10.750 -20.453  1.00 96.75           O  
ATOM   1701  CG  PHE A 217      23.281  13.734 -19.547  1.00 96.75           C  
ATOM   1702  CD1 PHE A 217      22.344  14.148 -20.484  1.00 96.75           C  
ATOM   1703  CD2 PHE A 217      23.516  14.531 -18.438  1.00 96.75           C  
ATOM   1704  CE1 PHE A 217      21.641  15.344 -20.297  1.00 96.75           C  
ATOM   1705  CE2 PHE A 217      22.828  15.719 -18.250  1.00 96.75           C  
ATOM   1706  CZ  PHE A 217      21.875  16.125 -19.188  1.00 96.75           C  
ATOM   1707  N   VAL A 218      21.109  11.492 -18.344  1.00 95.69           N  
ATOM   1708  CA  VAL A 218      19.656  11.562 -18.531  1.00 95.69           C  
ATOM   1709  C   VAL A 218      19.141  12.930 -18.094  1.00 95.69           C  
ATOM   1710  CB  VAL A 218      18.938  10.438 -17.766  1.00 95.69           C  
ATOM   1711  O   VAL A 218      19.438  13.383 -16.984  1.00 95.69           O  
ATOM   1712  CG1 VAL A 218      17.438  10.461 -18.047  1.00 95.69           C  
ATOM   1713  CG2 VAL A 218      19.531   9.078 -18.109  1.00 95.69           C  
ATOM   1714  N   GLY A 219      18.406  13.539 -19.000  1.00 93.06           N  
ATOM   1715  CA  GLY A 219      17.953  14.875 -18.641  1.00 93.06           C  
ATOM   1716  C   GLY A 219      16.531  15.164 -19.094  1.00 93.06           C  
ATOM   1717  O   GLY A 219      16.141  14.758 -20.188  1.00 93.06           O  
ATOM   1718  N   SER A 220      15.750  15.797 -18.172  1.00 92.56           N  
ATOM   1719  CA  SER A 220      14.453  16.406 -18.438  1.00 92.56           C  
ATOM   1720  C   SER A 220      14.336  17.781 -17.781  1.00 92.56           C  
ATOM   1721  CB  SER A 220      13.328  15.500 -17.938  1.00 92.56           C  
ATOM   1722  O   SER A 220      15.305  18.281 -17.219  1.00 92.56           O  
ATOM   1723  OG  SER A 220      13.234  15.547 -16.516  1.00 92.56           O  
ATOM   1724  N   SER A 221      13.273  18.406 -17.969  1.00 88.25           N  
ATOM   1725  CA  SER A 221      13.078  19.719 -17.359  1.00 88.25           C  
ATOM   1726  C   SER A 221      13.266  19.656 -15.844  1.00 88.25           C  
ATOM   1727  CB  SER A 221      11.688  20.266 -17.688  1.00 88.25           C  
ATOM   1728  O   SER A 221      13.766  20.609 -15.234  1.00 88.25           O  
ATOM   1729  OG  SER A 221      10.680  19.391 -17.203  1.00 88.25           O  
ATOM   1730  N   LYS A 222      13.000  18.562 -15.219  1.00 82.88           N  
ATOM   1731  CA  LYS A 222      12.984  18.438 -13.766  1.00 82.88           C  
ATOM   1732  C   LYS A 222      14.070  17.484 -13.281  1.00 82.88           C  
ATOM   1733  CB  LYS A 222      11.609  17.953 -13.281  1.00 82.88           C  
ATOM   1734  O   LYS A 222      14.328  17.375 -12.086  1.00 82.88           O  
ATOM   1735  CG  LYS A 222      10.492  18.953 -13.508  1.00 82.88           C  
ATOM   1736  CD  LYS A 222       9.164  18.422 -12.977  1.00 82.88           C  
ATOM   1737  CE  LYS A 222       8.031  19.422 -13.219  1.00 82.88           C  
ATOM   1738  NZ  LYS A 222       6.723  18.906 -12.711  1.00 82.88           N  
ATOM   1739  N   TYR A 223      14.734  16.859 -14.188  1.00 85.56           N  
ATOM   1740  CA  TYR A 223      15.703  15.836 -13.844  1.00 85.56           C  
ATOM   1741  C   TYR A 223      16.938  15.914 -14.742  1.00 85.56           C  
ATOM   1742  CB  TYR A 223      15.078  14.445 -13.938  1.00 85.56           C  
ATOM   1743  O   TYR A 223      16.812  15.969 -15.969  1.00 85.56           O  
ATOM   1744  CG  TYR A 223      15.977  13.336 -13.453  1.00 85.56           C  
ATOM   1745  CD1 TYR A 223      16.797  12.633 -14.344  1.00 85.56           C  
ATOM   1746  CD2 TYR A 223      16.016  12.977 -12.109  1.00 85.56           C  
ATOM   1747  CE1 TYR A 223      17.625  11.609 -13.906  1.00 85.56           C  
ATOM   1748  CE2 TYR A 223      16.844  11.953 -11.664  1.00 85.56           C  
ATOM   1749  OH  TYR A 223      18.453  10.266 -12.117  1.00 85.56           O  
ATOM   1750  CZ  TYR A 223      17.641  11.281 -12.562  1.00 85.56           C  
ATOM   1751  N   ASN A 224      18.062  16.141 -14.148  1.00 91.69           N  
ATOM   1752  CA  ASN A 224      19.328  16.203 -14.867  1.00 91.69           C  
ATOM   1753  C   ASN A 224      20.453  15.547 -14.078  1.00 91.69           C  
ATOM   1754  CB  ASN A 224      19.688  17.641 -15.211  1.00 91.69           C  
ATOM   1755  O   ASN A 224      20.906  16.094 -13.078  1.00 91.69           O  
ATOM   1756  CG  ASN A 224      20.844  17.750 -16.188  1.00 91.69           C  
ATOM   1757  ND2 ASN A 224      21.312  18.969 -16.406  1.00 91.69           N  
ATOM   1758  OD1 ASN A 224      21.297  16.734 -16.734  1.00 91.69           O  
ATOM   1759  N   ARG A 225      20.906  14.383 -14.562  1.00 94.12           N  
ATOM   1760  CA  ARG A 225      21.922  13.664 -13.805  1.00 94.12           C  
ATOM   1761  C   ARG A 225      22.875  12.938 -14.742  1.00 94.12           C  
ATOM   1762  CB  ARG A 225      21.281  12.672 -12.836  1.00 94.12           C  
ATOM   1763  O   ARG A 225      22.484  12.453 -15.797  1.00 94.12           O  
ATOM   1764  CG  ARG A 225      20.625  13.328 -11.625  1.00 94.12           C  
ATOM   1765  CD  ARG A 225      20.312  12.305 -10.539  1.00 94.12           C  
ATOM   1766  NE  ARG A 225      19.688  12.938  -9.383  1.00 94.12           N  
ATOM   1767  NH1 ARG A 225      19.609  11.000  -8.117  1.00 94.12           N  
ATOM   1768  NH2 ARG A 225      18.797  12.977  -7.258  1.00 94.12           N  
ATOM   1769  CZ  ARG A 225      19.359  12.305  -8.258  1.00 94.12           C  
ATOM   1770  N   LYS A 226      24.094  12.961 -14.383  1.00 95.12           N  
ATOM   1771  CA  LYS A 226      25.141  12.188 -15.047  1.00 95.12           C  
ATOM   1772  C   LYS A 226      25.609  11.031 -14.180  1.00 95.12           C  
ATOM   1773  CB  LYS A 226      26.328  13.086 -15.414  1.00 95.12           C  
ATOM   1774  O   LYS A 226      25.875  11.211 -12.984  1.00 95.12           O  
ATOM   1775  CG  LYS A 226      27.359  12.414 -16.297  1.00 95.12           C  
ATOM   1776  CD  LYS A 226      28.453  13.391 -16.719  1.00 95.12           C  
ATOM   1777  CE  LYS A 226      29.500  12.719 -17.609  1.00 95.12           C  
ATOM   1778  NZ  LYS A 226      30.531  13.680 -18.078  1.00 95.12           N  
ATOM   1779  N   PHE A 227      25.734   9.836 -14.766  1.00 95.69           N  
ATOM   1780  CA  PHE A 227      26.078   8.625 -14.023  1.00 95.69           C  
ATOM   1781  C   PHE A 227      27.375   8.023 -14.547  1.00 95.69           C  
ATOM   1782  CB  PHE A 227      24.953   7.598 -14.109  1.00 95.69           C  
ATOM   1783  O   PHE A 227      27.594   7.977 -15.758  1.00 95.69           O  
ATOM   1784  CG  PHE A 227      23.641   8.086 -13.547  1.00 95.69           C  
ATOM   1785  CD1 PHE A 227      23.312   7.855 -12.211  1.00 95.69           C  
ATOM   1786  CD2 PHE A 227      22.734   8.773 -14.344  1.00 95.69           C  
ATOM   1787  CE1 PHE A 227      22.109   8.305 -11.688  1.00 95.69           C  
ATOM   1788  CE2 PHE A 227      21.531   9.219 -13.828  1.00 95.69           C  
ATOM   1789  CZ  PHE A 227      21.219   8.984 -12.500  1.00 95.69           C  
ATOM   1790  N   LYS A 228      28.125   7.590 -13.602  1.00 95.44           N  
ATOM   1791  CA  LYS A 228      29.297   6.793 -13.922  1.00 95.44           C  
ATOM   1792  C   LYS A 228      29.141   5.352 -13.445  1.00 95.44           C  
ATOM   1793  CB  LYS A 228      30.547   7.410 -13.297  1.00 95.44           C  
ATOM   1794  O   LYS A 228      28.812   5.109 -12.281  1.00 95.44           O  
ATOM   1795  CG  LYS A 228      31.000   8.695 -13.969  1.00 95.44           C  
ATOM   1796  CD  LYS A 228      32.344   9.172 -13.422  1.00 95.44           C  
ATOM   1797  CE  LYS A 228      32.781  10.484 -14.062  1.00 95.44           C  
ATOM   1798  NZ  LYS A 228      34.094  10.961 -13.523  1.00 95.44           N  
ATOM   1799  N   PRO A 229      29.328   4.383 -14.383  1.00 94.69           N  
ATOM   1800  CA  PRO A 229      29.156   2.990 -13.969  1.00 94.69           C  
ATOM   1801  C   PRO A 229      30.203   2.547 -12.953  1.00 94.69           C  
ATOM   1802  CB  PRO A 229      29.297   2.211 -15.281  1.00 94.69           C  
ATOM   1803  O   PRO A 229      31.328   3.045 -12.961  1.00 94.69           O  
ATOM   1804  CG  PRO A 229      30.109   3.098 -16.156  1.00 94.69           C  
ATOM   1805  CD  PRO A 229      29.844   4.527 -15.789  1.00 94.69           C  
ATOM   1806  N   GLU A 230      29.797   1.679 -12.062  1.00 94.50           N  
ATOM   1807  CA  GLU A 230      30.688   1.102 -11.062  1.00 94.50           C  
ATOM   1808  C   GLU A 230      31.234  -0.246 -11.523  1.00 94.50           C  
ATOM   1809  CB  GLU A 230      29.969   0.943  -9.719  1.00 94.50           C  
ATOM   1810  O   GLU A 230      30.500  -1.236 -11.570  1.00 94.50           O  
ATOM   1811  CG  GLU A 230      29.531   2.262  -9.094  1.00 94.50           C  
ATOM   1812  CD  GLU A 230      28.797   2.088  -7.773  1.00 94.50           C  
ATOM   1813  OE1 GLU A 230      28.328   3.100  -7.199  1.00 94.50           O  
ATOM   1814  OE2 GLU A 230      28.688   0.931  -7.312  1.00 94.50           O  
ATOM   1815  N   ILE A 231      32.531  -0.220 -11.781  1.00 94.44           N  
ATOM   1816  CA  ILE A 231      33.188  -1.449 -12.203  1.00 94.44           C  
ATOM   1817  C   ILE A 231      33.844  -2.119 -11.000  1.00 94.44           C  
ATOM   1818  CB  ILE A 231      34.250  -1.176 -13.305  1.00 94.44           C  
ATOM   1819  O   ILE A 231      34.844  -1.628 -10.477  1.00 94.44           O  
ATOM   1820  CG1 ILE A 231      33.594  -0.414 -14.469  1.00 94.44           C  
ATOM   1821  CG2 ILE A 231      34.875  -2.484 -13.781  1.00 94.44           C  
ATOM   1822  CD1 ILE A 231      34.594   0.119 -15.484  1.00 94.44           C  
ATOM   1823  N   ALA A 232      33.188  -3.199 -10.664  1.00 93.94           N  
ATOM   1824  CA  ALA A 232      33.688  -3.875  -9.469  1.00 93.94           C  
ATOM   1825  C   ALA A 232      33.312  -5.348  -9.469  1.00 93.94           C  
ATOM   1826  CB  ALA A 232      33.188  -3.186  -8.211  1.00 93.94           C  
ATOM   1827  O   ALA A 232      32.219  -5.711  -9.961  1.00 93.94           O  
ATOM   1828  N   ALA A 233      34.250  -6.145  -8.945  1.00 93.00           N  
ATOM   1829  CA  ALA A 233      33.969  -7.566  -8.781  1.00 93.00           C  
ATOM   1830  C   ALA A 233      32.906  -7.789  -7.691  1.00 93.00           C  
ATOM   1831  CB  ALA A 233      35.250  -8.336  -8.453  1.00 93.00           C  
ATOM   1832  O   ALA A 233      33.000  -7.203  -6.609  1.00 93.00           O  
ATOM   1833  N   ARG A 234      31.953  -8.672  -8.039  1.00 92.81           N  
ATOM   1834  CA  ARG A 234      30.859  -8.992  -7.129  1.00 92.81           C  
ATOM   1835  C   ARG A 234      30.531 -10.484  -7.152  1.00 92.81           C  
ATOM   1836  CB  ARG A 234      29.609  -8.180  -7.488  1.00 92.81           C  
ATOM   1837  O   ARG A 234      30.812 -11.164  -8.141  1.00 92.81           O  
ATOM   1838  CG  ARG A 234      29.812  -6.680  -7.465  1.00 92.81           C  
ATOM   1839  CD  ARG A 234      28.625  -5.930  -8.023  1.00 92.81           C  
ATOM   1840  NE  ARG A 234      28.828  -4.484  -8.016  1.00 92.81           N  
ATOM   1841  NH1 ARG A 234      29.906  -4.434 -10.062  1.00 92.81           N  
ATOM   1842  NH2 ARG A 234      29.578  -2.496  -8.883  1.00 92.81           N  
ATOM   1843  CZ  ARG A 234      29.438  -3.809  -8.984  1.00 92.81           C  
ATOM   1844  N   PRO A 235      29.875 -10.922  -6.098  1.00 92.81           N  
ATOM   1845  CA  PRO A 235      29.406 -12.312  -6.137  1.00 92.81           C  
ATOM   1846  C   PRO A 235      28.344 -12.547  -7.203  1.00 92.81           C  
ATOM   1847  CB  PRO A 235      28.844 -12.531  -4.734  1.00 92.81           C  
ATOM   1848  O   PRO A 235      27.547 -11.648  -7.504  1.00 92.81           O  
ATOM   1849  CG  PRO A 235      29.453 -11.461  -3.896  1.00 92.81           C  
ATOM   1850  CD  PRO A 235      29.734 -10.273  -4.773  1.00 92.81           C  
ATOM   1851  N   LYS A 236      28.328 -13.672  -7.719  1.00 92.56           N  
ATOM   1852  CA  LYS A 236      27.344 -14.016  -8.750  1.00 92.56           C  
ATOM   1853  C   LYS A 236      25.953 -14.211  -8.141  1.00 92.56           C  
ATOM   1854  CB  LYS A 236      27.766 -15.273  -9.508  1.00 92.56           C  
ATOM   1855  O   LYS A 236      25.812 -14.906  -7.129  1.00 92.56           O  
ATOM   1856  CG  LYS A 236      28.984 -15.070 -10.398  1.00 92.56           C  
ATOM   1857  CD  LYS A 236      29.297 -16.328 -11.211  1.00 92.56           C  
ATOM   1858  CE  LYS A 236      30.500 -16.125 -12.117  1.00 92.56           C  
ATOM   1859  NZ  LYS A 236      30.812 -17.344 -12.906  1.00 92.56           N  
ATOM   1860  N   VAL A 237      25.094 -13.555  -8.672  1.00 90.06           N  
ATOM   1861  CA  VAL A 237      23.688 -13.703  -8.359  1.00 90.06           C  
ATOM   1862  C   VAL A 237      22.922 -14.133  -9.609  1.00 90.06           C  
ATOM   1863  CB  VAL A 237      23.078 -12.391  -7.793  1.00 90.06           C  
ATOM   1864  O   VAL A 237      22.969 -13.453 -10.641  1.00 90.06           O  
ATOM   1865  CG1 VAL A 237      21.609 -12.570  -7.465  1.00 90.06           C  
ATOM   1866  CG2 VAL A 237      23.859 -11.945  -6.551  1.00 90.06           C  
ATOM   1867  N   ARG A 238      22.328 -15.344  -9.531  1.00 88.38           N  
ATOM   1868  CA  ARG A 238      21.625 -15.906 -10.672  1.00 88.38           C  
ATOM   1869  C   ARG A 238      22.531 -16.016 -11.883  1.00 88.38           C  
ATOM   1870  CB  ARG A 238      20.391 -15.062 -11.016  1.00 88.38           C  
ATOM   1871  O   ARG A 238      22.125 -15.719 -13.008  1.00 88.38           O  
ATOM   1872  CG  ARG A 238      19.328 -15.070  -9.938  1.00 88.38           C  
ATOM   1873  CD  ARG A 238      18.078 -14.320 -10.383  1.00 88.38           C  
ATOM   1874  NE  ARG A 238      18.109 -12.922  -9.961  1.00 88.38           N  
ATOM   1875  NH1 ARG A 238      15.820 -12.609 -10.102  1.00 88.38           N  
ATOM   1876  NH2 ARG A 238      17.172 -10.883  -9.453  1.00 88.38           N  
ATOM   1877  CZ  ARG A 238      17.031 -12.141  -9.844  1.00 88.38           C  
ATOM   1878  N   GLY A 239      23.828 -16.312 -11.617  1.00 89.00           N  
ATOM   1879  CA  GLY A 239      24.797 -16.609 -12.664  1.00 89.00           C  
ATOM   1880  C   GLY A 239      25.422 -15.359 -13.273  1.00 89.00           C  
ATOM   1881  O   GLY A 239      26.156 -15.445 -14.266  1.00 89.00           O  
ATOM   1882  N   GLN A 240      25.062 -14.117 -12.656  1.00 92.44           N  
ATOM   1883  CA  GLN A 240      25.578 -12.859 -13.180  1.00 92.44           C  
ATOM   1884  C   GLN A 240      26.516 -12.180 -12.180  1.00 92.44           C  
ATOM   1885  CB  GLN A 240      24.422 -11.914 -13.539  1.00 92.44           C  
ATOM   1886  O   GLN A 240      26.156 -12.016 -11.008  1.00 92.44           O  
ATOM   1887  CG  GLN A 240      23.516 -12.453 -14.648  1.00 92.44           C  
ATOM   1888  CD  GLN A 240      24.234 -12.609 -15.969  1.00 92.44           C  
ATOM   1889  NE2 GLN A 240      23.875 -13.648 -16.719  1.00 92.44           N  
ATOM   1890  OE1 GLN A 240      25.109 -11.812 -16.312  1.00 92.44           O  
ATOM   1891  N   ALA A 241      27.656 -11.766 -12.680  1.00 93.69           N  
ATOM   1892  CA  ALA A 241      28.625 -11.047 -11.844  1.00 93.69           C  
ATOM   1893  C   ALA A 241      28.438  -9.539 -11.969  1.00 93.69           C  
ATOM   1894  CB  ALA A 241      30.047 -11.438 -12.227  1.00 93.69           C  
ATOM   1895  O   ALA A 241      28.859  -8.781 -11.102  1.00 93.69           O  
ATOM   1896  N   GLY A 242      27.766  -9.109 -13.008  1.00 94.19           N  
ATOM   1897  CA  GLY A 242      27.406  -7.711 -13.195  1.00 94.19           C  
ATOM   1898  C   GLY A 242      26.141  -7.312 -12.469  1.00 94.19           C  
ATOM   1899  O   GLY A 242      25.375  -8.172 -12.031  1.00 94.19           O  
ATOM   1900  N   ARG A 243      25.969  -5.902 -12.305  1.00 95.81           N  
ATOM   1901  CA  ARG A 243      24.750  -5.359 -11.734  1.00 95.81           C  
ATOM   1902  C   ARG A 243      24.094  -4.355 -12.688  1.00 95.81           C  
ATOM   1903  CB  ARG A 243      25.016  -4.695 -10.383  1.00 95.81           C  
ATOM   1904  O   ARG A 243      24.797  -3.684 -13.453  1.00 95.81           O  
ATOM   1905  CG  ARG A 243      25.578  -5.641  -9.336  1.00 95.81           C  
ATOM   1906  CD  ARG A 243      24.547  -6.664  -8.891  1.00 95.81           C  
ATOM   1907  NE  ARG A 243      25.062  -7.504  -7.809  1.00 95.81           N  
ATOM   1908  NH1 ARG A 243      26.109  -9.016  -9.203  1.00 95.81           N  
ATOM   1909  NH2 ARG A 243      26.203  -9.297  -6.934  1.00 95.81           N  
ATOM   1910  CZ  ARG A 243      25.797  -8.602  -7.984  1.00 95.81           C  
ATOM   1911  N   MET A 244      22.688  -4.375 -12.578  1.00 96.06           N  
ATOM   1912  CA  MET A 244      21.953  -3.346 -13.305  1.00 96.06           C  
ATOM   1913  C   MET A 244      21.047  -2.557 -12.359  1.00 96.06           C  
ATOM   1914  CB  MET A 244      21.109  -3.969 -14.422  1.00 96.06           C  
ATOM   1915  O   MET A 244      20.234  -3.139 -11.641  1.00 96.06           O  
ATOM   1916  CG  MET A 244      21.938  -4.414 -15.625  1.00 96.06           C  
ATOM   1917  SD  MET A 244      20.891  -5.086 -16.984  1.00 96.06           S  
ATOM   1918  CE  MET A 244      21.688  -4.305 -18.406  1.00 96.06           C  
ATOM   1919  N   ASN A 245      21.312  -1.279 -12.383  1.00 96.81           N  
ATOM   1920  CA  ASN A 245      20.406  -0.412 -11.641  1.00 96.81           C  
ATOM   1921  C   ASN A 245      19.281   0.126 -12.531  1.00 96.81           C  
ATOM   1922  CB  ASN A 245      21.172   0.743 -10.992  1.00 96.81           C  
ATOM   1923  O   ASN A 245      19.547   0.539 -13.664  1.00 96.81           O  
ATOM   1924  CG  ASN A 245      22.094   0.281  -9.883  1.00 96.81           C  
ATOM   1925  ND2 ASN A 245      23.047   1.133  -9.508  1.00 96.81           N  
ATOM   1926  OD1 ASN A 245      21.953  -0.831  -9.367  1.00 96.81           O  
ATOM   1927  N   TYR A 246      18.094   0.159 -12.016  1.00 97.38           N  
ATOM   1928  CA  TYR A 246      16.922   0.584 -12.773  1.00 97.38           C  
ATOM   1929  C   TYR A 246      16.375   1.892 -12.227  1.00 97.38           C  
ATOM   1930  CB  TYR A 246      15.844  -0.499 -12.742  1.00 97.38           C  
ATOM   1931  O   TYR A 246      16.281   2.072 -11.008  1.00 97.38           O  
ATOM   1932  CG  TYR A 246      16.344  -1.870 -13.125  1.00 97.38           C  
ATOM   1933  CD1 TYR A 246      16.516  -2.230 -14.461  1.00 97.38           C  
ATOM   1934  CD2 TYR A 246      16.656  -2.809 -12.148  1.00 97.38           C  
ATOM   1935  CE1 TYR A 246      16.969  -3.494 -14.812  1.00 97.38           C  
ATOM   1936  CE2 TYR A 246      17.125  -4.074 -12.484  1.00 97.38           C  
ATOM   1937  OH  TYR A 246      17.734  -5.660 -14.164  1.00 97.38           O  
ATOM   1938  CZ  TYR A 246      17.281  -4.406 -13.820  1.00 97.38           C  
ATOM   1939  N   TYR A 247      15.977   2.689 -13.203  1.00 96.62           N  
ATOM   1940  CA  TYR A 247      15.469   4.016 -12.859  1.00 96.62           C  
ATOM   1941  C   TYR A 247      14.141   4.285 -13.562  1.00 96.62           C  
ATOM   1942  CB  TYR A 247      16.484   5.094 -13.242  1.00 96.62           C  
ATOM   1943  O   TYR A 247      13.789   3.604 -14.531  1.00 96.62           O  
ATOM   1944  CG  TYR A 247      17.828   4.934 -12.555  1.00 96.62           C  
ATOM   1945  CD1 TYR A 247      18.125   5.648 -11.398  1.00 96.62           C  
ATOM   1946  CD2 TYR A 247      18.781   4.074 -13.070  1.00 96.62           C  
ATOM   1947  CE1 TYR A 247      19.359   5.508 -10.766  1.00 96.62           C  
ATOM   1948  CE2 TYR A 247      20.016   3.924 -12.445  1.00 96.62           C  
ATOM   1949  OH  TYR A 247      21.516   4.496 -10.680  1.00 96.62           O  
ATOM   1950  CZ  TYR A 247      20.297   4.641 -11.297  1.00 96.62           C  
ATOM   1951  N   TRP A 248      13.430   5.297 -13.078  1.00 95.50           N  
ATOM   1952  CA  TRP A 248      12.195   5.734 -13.719  1.00 95.50           C  
ATOM   1953  C   TRP A 248      12.086   7.254 -13.711  1.00 95.50           C  
ATOM   1954  CB  TRP A 248      10.977   5.121 -13.016  1.00 95.50           C  
ATOM   1955  O   TRP A 248      12.656   7.922 -12.844  1.00 95.50           O  
ATOM   1956  CG  TRP A 248      10.844   5.520 -11.578  1.00 95.50           C  
ATOM   1957  CD1 TRP A 248      11.391   4.898 -10.492  1.00 95.50           C  
ATOM   1958  CD2 TRP A 248      10.102   6.633 -11.062  1.00 95.50           C  
ATOM   1959  CE2 TRP A 248      10.250   6.621  -9.656  1.00 95.50           C  
ATOM   1960  CE3 TRP A 248       9.320   7.637 -11.656  1.00 95.50           C  
ATOM   1961  NE1 TRP A 248      11.039   5.555  -9.336  1.00 95.50           N  
ATOM   1962  CH2 TRP A 248       8.891   8.555  -9.445  1.00 95.50           C  
ATOM   1963  CZ2 TRP A 248       9.648   7.578  -8.836  1.00 95.50           C  
ATOM   1964  CZ3 TRP A 248       8.727   8.586 -10.836  1.00 95.50           C  
ATOM   1965  N   THR A 249      11.477   7.742 -14.750  1.00 94.88           N  
ATOM   1966  CA  THR A 249      11.242   9.180 -14.844  1.00 94.88           C  
ATOM   1967  C   THR A 249       9.836   9.469 -15.352  1.00 94.88           C  
ATOM   1968  CB  THR A 249      12.273   9.852 -15.773  1.00 94.88           C  
ATOM   1969  O   THR A 249       9.367   8.844 -16.297  1.00 94.88           O  
ATOM   1970  CG2 THR A 249      12.133  11.367 -15.742  1.00 94.88           C  
ATOM   1971  OG1 THR A 249      13.594   9.492 -15.352  1.00 94.88           O  
ATOM   1972  N   LEU A 250       9.125  10.383 -14.633  1.00 94.62           N  
ATOM   1973  CA  LEU A 250       7.820  10.844 -15.102  1.00 94.62           C  
ATOM   1974  C   LEU A 250       7.965  12.078 -15.984  1.00 94.62           C  
ATOM   1975  CB  LEU A 250       6.906  11.156 -13.914  1.00 94.62           C  
ATOM   1976  O   LEU A 250       8.547  13.078 -15.570  1.00 94.62           O  
ATOM   1977  CG  LEU A 250       6.453   9.961 -13.078  1.00 94.62           C  
ATOM   1978  CD1 LEU A 250       5.680  10.430 -11.852  1.00 94.62           C  
ATOM   1979  CD2 LEU A 250       5.605   9.008 -13.914  1.00 94.62           C  
ATOM   1980  N   ILE A 251       7.449  12.016 -17.203  1.00 95.56           N  
ATOM   1981  CA  ILE A 251       7.562  13.109 -18.156  1.00 95.56           C  
ATOM   1982  C   ILE A 251       6.207  13.805 -18.312  1.00 95.56           C  
ATOM   1983  CB  ILE A 251       8.070  12.609 -19.531  1.00 95.56           C  
ATOM   1984  O   ILE A 251       5.234  13.180 -18.750  1.00 95.56           O  
ATOM   1985  CG1 ILE A 251       9.344  11.781 -19.359  1.00 95.56           C  
ATOM   1986  CG2 ILE A 251       8.297  13.789 -20.484  1.00 95.56           C  
ATOM   1987  CD1 ILE A 251      10.500  12.547 -18.719  1.00 95.56           C  
ATOM   1988  N   GLU A 252       6.168  15.070 -17.984  1.00 94.88           N  
ATOM   1989  CA  GLU A 252       4.934  15.844 -18.094  1.00 94.88           C  
ATOM   1990  C   GLU A 252       4.605  16.141 -19.562  1.00 94.88           C  
ATOM   1991  CB  GLU A 252       5.047  17.156 -17.312  1.00 94.88           C  
ATOM   1992  O   GLU A 252       5.492  16.141 -20.422  1.00 94.88           O  
ATOM   1993  CG  GLU A 252       5.172  16.969 -15.812  1.00 94.88           C  
ATOM   1994  CD  GLU A 252       5.277  18.266 -15.047  1.00 94.88           C  
ATOM   1995  OE1 GLU A 252       5.145  18.266 -13.797  1.00 94.88           O  
ATOM   1996  OE2 GLU A 252       5.492  19.312 -15.695  1.00 94.88           O  
ATOM   1997  N   PRO A 253       3.275  16.422 -19.719  1.00 95.00           N  
ATOM   1998  CA  PRO A 253       2.883  16.766 -21.094  1.00 95.00           C  
ATOM   1999  C   PRO A 253       3.658  17.953 -21.656  1.00 95.00           C  
ATOM   2000  CB  PRO A 253       1.394  17.094 -20.969  1.00 95.00           C  
ATOM   2001  O   PRO A 253       3.771  19.000 -20.984  1.00 95.00           O  
ATOM   2002  CG  PRO A 253       0.943  16.359 -19.750  1.00 95.00           C  
ATOM   2003  CD  PRO A 253       2.070  16.328 -18.750  1.00 95.00           C  
ATOM   2004  N   GLY A 254       4.336  17.781 -22.859  1.00 94.62           N  
ATOM   2005  CA  GLY A 254       5.070  18.875 -23.484  1.00 94.62           C  
ATOM   2006  C   GLY A 254       6.539  18.906 -23.094  1.00 94.62           C  
ATOM   2007  O   GLY A 254       7.312  19.688 -23.641  1.00 94.62           O  
ATOM   2008  N   ASP A 255       6.934  18.062 -22.109  1.00 95.94           N  
ATOM   2009  CA  ASP A 255       8.320  17.984 -21.656  1.00 95.94           C  
ATOM   2010  C   ASP A 255       9.094  16.938 -22.469  1.00 95.94           C  
ATOM   2011  CB  ASP A 255       8.375  17.641 -20.172  1.00 95.94           C  
ATOM   2012  O   ASP A 255       8.500  16.062 -23.094  1.00 95.94           O  
ATOM   2013  CG  ASP A 255       9.711  18.000 -19.531  1.00 95.94           C  
ATOM   2014  OD1 ASP A 255      10.547  18.641 -20.203  1.00 95.94           O  
ATOM   2015  OD2 ASP A 255       9.922  17.625 -18.359  1.00 95.94           O  
ATOM   2016  N   THR A 256      10.469  16.984 -22.391  1.00 96.06           N  
ATOM   2017  CA  THR A 256      11.344  16.125 -23.172  1.00 96.06           C  
ATOM   2018  C   THR A 256      12.320  15.383 -22.250  1.00 96.06           C  
ATOM   2019  CB  THR A 256      12.125  16.906 -24.234  1.00 96.06           C  
ATOM   2020  O   THR A 256      12.820  15.953 -21.281  1.00 96.06           O  
ATOM   2021  CG2 THR A 256      12.992  15.992 -25.078  1.00 96.06           C  
ATOM   2022  OG1 THR A 256      11.195  17.594 -25.078  1.00 96.06           O  
ATOM   2023  N   ILE A 257      12.523  14.156 -22.531  1.00 96.31           N  
ATOM   2024  CA  ILE A 257      13.578  13.406 -21.859  1.00 96.31           C  
ATOM   2025  C   ILE A 257      14.680  13.062 -22.859  1.00 96.31           C  
ATOM   2026  CB  ILE A 257      13.039  12.117 -21.203  1.00 96.31           C  
ATOM   2027  O   ILE A 257      14.398  12.656 -23.984  1.00 96.31           O  
ATOM   2028  CG1 ILE A 257      14.141  11.414 -20.406  1.00 96.31           C  
ATOM   2029  CG2 ILE A 257      12.438  11.188 -22.250  1.00 96.31           C  
ATOM   2030  CD1 ILE A 257      13.641  10.289 -19.516  1.00 96.31           C  
ATOM   2031  N   THR A 258      15.922  13.312 -22.375  1.00 97.00           N  
ATOM   2032  CA  THR A 258      17.078  13.109 -23.250  1.00 97.00           C  
ATOM   2033  C   THR A 258      18.047  12.109 -22.641  1.00 97.00           C  
ATOM   2034  CB  THR A 258      17.797  14.438 -23.547  1.00 97.00           C  
ATOM   2035  O   THR A 258      18.359  12.180 -21.453  1.00 97.00           O  
ATOM   2036  CG2 THR A 258      18.953  14.227 -24.516  1.00 97.00           C  
ATOM   2037  OG1 THR A 258      16.875  15.375 -24.094  1.00 97.00           O  
ATOM   2038  N   PHE A 259      18.516  11.188 -23.484  1.00 96.94           N  
ATOM   2039  CA  PHE A 259      19.516  10.211 -23.078  1.00 96.94           C  
ATOM   2040  C   PHE A 259      20.812  10.422 -23.844  1.00 96.94           C  
ATOM   2041  CB  PHE A 259      19.000   8.789 -23.297  1.00 96.94           C  
ATOM   2042  O   PHE A 259      20.797  10.547 -25.078  1.00 96.94           O  
ATOM   2043  CG  PHE A 259      17.766   8.461 -22.484  1.00 96.94           C  
ATOM   2044  CD1 PHE A 259      17.891   7.938 -21.203  1.00 96.94           C  
ATOM   2045  CD2 PHE A 259      16.500   8.672 -23.016  1.00 96.94           C  
ATOM   2046  CE1 PHE A 259      16.750   7.629 -20.453  1.00 96.94           C  
ATOM   2047  CE2 PHE A 259      15.367   8.367 -22.266  1.00 96.94           C  
ATOM   2048  CZ  PHE A 259      15.492   7.848 -21.000  1.00 96.94           C  
ATOM   2049  N   GLU A 260      21.859  10.492 -23.141  1.00 96.62           N  
ATOM   2050  CA  GLU A 260      23.219  10.555 -23.703  1.00 96.62           C  
ATOM   2051  C   GLU A 260      24.141   9.570 -23.000  1.00 96.62           C  
ATOM   2052  CB  GLU A 260      23.781  11.977 -23.594  1.00 96.62           C  
ATOM   2053  O   GLU A 260      24.203   9.531 -21.766  1.00 96.62           O  
ATOM   2054  CG  GLU A 260      25.125  12.156 -24.266  1.00 96.62           C  
ATOM   2055  CD  GLU A 260      25.688  13.562 -24.125  1.00 96.62           C  
ATOM   2056  OE1 GLU A 260      26.891  13.703 -23.781  1.00 96.62           O  
ATOM   2057  OE2 GLU A 260      24.938  14.523 -24.344  1.00 96.62           O  
ATOM   2058  N   ALA A 261      24.844   8.773 -23.875  1.00 96.88           N  
ATOM   2059  CA  ALA A 261      25.672   7.770 -23.219  1.00 96.88           C  
ATOM   2060  C   ALA A 261      26.828   7.348 -24.109  1.00 96.88           C  
ATOM   2061  CB  ALA A 261      24.844   6.551 -22.828  1.00 96.88           C  
ATOM   2062  O   ALA A 261      26.688   7.289 -25.344  1.00 96.88           O  
ATOM   2063  N   THR A 262      27.969   7.094 -23.516  1.00 95.75           N  
ATOM   2064  CA  THR A 262      29.125   6.555 -24.219  1.00 95.75           C  
ATOM   2065  C   THR A 262      29.312   5.074 -23.891  1.00 95.75           C  
ATOM   2066  CB  THR A 262      30.406   7.324 -23.859  1.00 95.75           C  
ATOM   2067  O   THR A 262      30.266   4.449 -24.359  1.00 95.75           O  
ATOM   2068  CG2 THR A 262      30.312   8.781 -24.281  1.00 95.75           C  
ATOM   2069  OG1 THR A 262      30.609   7.266 -22.438  1.00 95.75           O  
ATOM   2070  N   GLY A 263      28.250   4.477 -23.109  1.00 94.88           N  
ATOM   2071  CA  GLY A 263      28.188   3.064 -22.766  1.00 94.88           C  
ATOM   2072  C   GLY A 263      27.344   2.793 -21.531  1.00 94.88           C  
ATOM   2073  O   GLY A 263      26.906   3.725 -20.859  1.00 94.88           O  
ATOM   2074  N   ASN A 264      26.875   1.580 -21.234  1.00 96.00           N  
ATOM   2075  CA  ASN A 264      26.312   1.043 -20.000  1.00 96.00           C  
ATOM   2076  C   ASN A 264      24.844   1.449 -19.844  1.00 96.00           C  
ATOM   2077  CB  ASN A 264      27.125   1.494 -18.797  1.00 96.00           C  
ATOM   2078  O   ASN A 264      24.234   1.169 -18.797  1.00 96.00           O  
ATOM   2079  CG  ASN A 264      28.547   0.949 -18.812  1.00 96.00           C  
ATOM   2080  ND2 ASN A 264      28.766  -0.156 -18.109  1.00 96.00           N  
ATOM   2081  OD1 ASN A 264      29.438   1.518 -19.453  1.00 96.00           O  
ATOM   2082  N   LEU A 265      24.250   2.186 -20.828  1.00 96.12           N  
ATOM   2083  CA  LEU A 265      22.844   2.590 -20.750  1.00 96.12           C  
ATOM   2084  C   LEU A 265      21.938   1.456 -21.188  1.00 96.12           C  
ATOM   2085  CB  LEU A 265      22.594   3.832 -21.609  1.00 96.12           C  
ATOM   2086  O   LEU A 265      22.141   0.853 -22.250  1.00 96.12           O  
ATOM   2087  CG  LEU A 265      21.156   4.336 -21.656  1.00 96.12           C  
ATOM   2088  CD1 LEU A 265      20.703   4.801 -20.281  1.00 96.12           C  
ATOM   2089  CD2 LEU A 265      21.016   5.461 -22.688  1.00 96.12           C  
ATOM   2090  N   VAL A 266      21.031   1.053 -20.391  1.00 96.56           N  
ATOM   2091  CA  VAL A 266      19.875   0.245 -20.766  1.00 96.56           C  
ATOM   2092  C   VAL A 266      18.703   1.154 -21.109  1.00 96.56           C  
ATOM   2093  CB  VAL A 266      19.469  -0.727 -19.625  1.00 96.56           C  
ATOM   2094  O   VAL A 266      18.141   1.832 -20.250  1.00 96.56           O  
ATOM   2095  CG1 VAL A 266      18.266  -1.583 -20.047  1.00 96.56           C  
ATOM   2096  CG2 VAL A 266      20.641  -1.610 -19.234  1.00 96.56           C  
ATOM   2097  N   VAL A 267      18.359   1.172 -22.422  1.00 95.88           N  
ATOM   2098  CA  VAL A 267      17.453   2.186 -22.953  1.00 95.88           C  
ATOM   2099  C   VAL A 267      16.016   1.666 -22.906  1.00 95.88           C  
ATOM   2100  CB  VAL A 267      17.828   2.596 -24.391  1.00 95.88           C  
ATOM   2101  O   VAL A 267      15.789   0.455 -22.938  1.00 95.88           O  
ATOM   2102  CG1 VAL A 267      19.172   3.322 -24.406  1.00 95.88           C  
ATOM   2103  CG2 VAL A 267      17.859   1.370 -25.297  1.00 95.88           C  
ATOM   2104  N   PRO A 268      15.117   2.646 -22.844  1.00 96.38           N  
ATOM   2105  CA  PRO A 268      13.703   2.254 -22.891  1.00 96.38           C  
ATOM   2106  C   PRO A 268      13.250   1.840 -24.281  1.00 96.38           C  
ATOM   2107  CB  PRO A 268      12.969   3.516 -22.422  1.00 96.38           C  
ATOM   2108  O   PRO A 268      13.586   2.500 -25.266  1.00 96.38           O  
ATOM   2109  CG  PRO A 268      13.883   4.641 -22.781  1.00 96.38           C  
ATOM   2110  CD  PRO A 268      15.297   4.145 -22.734  1.00 96.38           C  
ATOM   2111  N   ARG A 269      12.531   0.759 -24.359  1.00 95.12           N  
ATOM   2112  CA  ARG A 269      11.859   0.381 -25.594  1.00 95.12           C  
ATOM   2113  C   ARG A 269      10.406   0.839 -25.578  1.00 95.12           C  
ATOM   2114  CB  ARG A 269      11.930  -1.133 -25.797  1.00 95.12           C  
ATOM   2115  O   ARG A 269       9.922   1.402 -26.562  1.00 95.12           O  
ATOM   2116  CG  ARG A 269      11.250  -1.609 -27.078  1.00 95.12           C  
ATOM   2117  CD  ARG A 269      11.398  -3.113 -27.266  1.00 95.12           C  
ATOM   2118  NE  ARG A 269      10.688  -3.578 -28.453  1.00 95.12           N  
ATOM   2119  NH1 ARG A 269      11.398  -5.770 -28.266  1.00 95.12           N  
ATOM   2120  NH2 ARG A 269      10.023  -5.145 -30.000  1.00 95.12           N  
ATOM   2121  CZ  ARG A 269      10.703  -4.832 -28.906  1.00 95.12           C  
ATOM   2122  N   TYR A 270       9.742   0.587 -24.469  1.00 95.38           N  
ATOM   2123  CA  TYR A 270       8.352   0.983 -24.266  1.00 95.38           C  
ATOM   2124  C   TYR A 270       8.234   1.992 -23.125  1.00 95.38           C  
ATOM   2125  CB  TYR A 270       7.484  -0.241 -23.969  1.00 95.38           C  
ATOM   2126  O   TYR A 270       9.070   2.018 -22.219  1.00 95.38           O  
ATOM   2127  CG  TYR A 270       7.254  -1.128 -25.172  1.00 95.38           C  
ATOM   2128  CD1 TYR A 270       6.137  -0.957 -25.984  1.00 95.38           C  
ATOM   2129  CD2 TYR A 270       8.156  -2.139 -25.500  1.00 95.38           C  
ATOM   2130  CE1 TYR A 270       5.918  -1.772 -27.094  1.00 95.38           C  
ATOM   2131  CE2 TYR A 270       7.945  -2.959 -26.594  1.00 95.38           C  
ATOM   2132  OH  TYR A 270       6.621  -3.580 -28.484  1.00 95.38           O  
ATOM   2133  CZ  TYR A 270       6.828  -2.770 -27.391  1.00 95.38           C  
ATOM   2134  N   ALA A 271       7.148   2.801 -23.203  1.00 95.75           N  
ATOM   2135  CA  ALA A 271       6.773   3.742 -22.156  1.00 95.75           C  
ATOM   2136  C   ALA A 271       5.281   3.662 -21.844  1.00 95.75           C  
ATOM   2137  CB  ALA A 271       7.156   5.164 -22.562  1.00 95.75           C  
ATOM   2138  O   ALA A 271       4.523   3.029 -22.594  1.00 95.75           O  
ATOM   2139  N   PHE A 272       4.906   4.332 -20.672  1.00 95.56           N  
ATOM   2140  CA  PHE A 272       3.527   4.152 -20.219  1.00 95.56           C  
ATOM   2141  C   PHE A 272       2.850   5.500 -20.000  1.00 95.56           C  
ATOM   2142  CB  PHE A 272       3.479   3.324 -18.938  1.00 95.56           C  
ATOM   2143  O   PHE A 272       3.271   6.281 -19.141  1.00 95.56           O  
ATOM   2144  CG  PHE A 272       4.207   2.010 -19.031  1.00 95.56           C  
ATOM   2145  CD1 PHE A 272       3.557   0.871 -19.484  1.00 95.56           C  
ATOM   2146  CD2 PHE A 272       5.543   1.915 -18.656  1.00 95.56           C  
ATOM   2147  CE1 PHE A 272       4.230  -0.346 -19.578  1.00 95.56           C  
ATOM   2148  CE2 PHE A 272       6.219   0.703 -18.750  1.00 95.56           C  
ATOM   2149  CZ  PHE A 272       5.562  -0.427 -19.203  1.00 95.56           C  
ATOM   2150  N   ALA A 273       1.864   5.742 -20.875  1.00 95.19           N  
ATOM   2151  CA  ALA A 273       1.029   6.922 -20.656  1.00 95.19           C  
ATOM   2152  C   ALA A 273      -0.025   6.648 -19.594  1.00 95.19           C  
ATOM   2153  CB  ALA A 273       0.362   7.355 -21.953  1.00 95.19           C  
ATOM   2154  O   ALA A 273      -0.850   5.742 -19.734  1.00 95.19           O  
ATOM   2155  N   MET A 274      -0.049   7.492 -18.500  1.00 93.50           N  
ATOM   2156  CA  MET A 274      -0.805   7.137 -17.297  1.00 93.50           C  
ATOM   2157  C   MET A 274      -2.010   8.055 -17.125  1.00 93.50           C  
ATOM   2158  CB  MET A 274       0.088   7.203 -16.062  1.00 93.50           C  
ATOM   2159  O   MET A 274      -1.902   9.273 -17.312  1.00 93.50           O  
ATOM   2160  CG  MET A 274       1.294   6.277 -16.125  1.00 93.50           C  
ATOM   2161  SD  MET A 274       2.369   6.422 -14.648  1.00 93.50           S  
ATOM   2162  CE  MET A 274       2.955   8.125 -14.844  1.00 93.50           C  
ATOM   2163  N   ASN A 275      -3.080   7.441 -16.781  1.00 90.69           N  
ATOM   2164  CA  ASN A 275      -4.262   8.156 -16.312  1.00 90.69           C  
ATOM   2165  C   ASN A 275      -4.480   7.977 -14.812  1.00 90.69           C  
ATOM   2166  CB  ASN A 275      -5.500   7.703 -17.094  1.00 90.69           C  
ATOM   2167  O   ASN A 275      -4.586   6.848 -14.328  1.00 90.69           O  
ATOM   2168  CG  ASN A 275      -5.488   8.164 -18.531  1.00 90.69           C  
ATOM   2169  ND2 ASN A 275      -5.914   7.289 -19.438  1.00 90.69           N  
ATOM   2170  OD1 ASN A 275      -5.098   9.297 -18.828  1.00 90.69           O  
ATOM   2171  N   ARG A 276      -4.488   9.133 -14.203  1.00 86.12           N  
ATOM   2172  CA  ARG A 276      -4.680   9.055 -12.758  1.00 86.12           C  
ATOM   2173  C   ARG A 276      -6.164   9.031 -12.398  1.00 86.12           C  
ATOM   2174  CB  ARG A 276      -3.996  10.234 -12.062  1.00 86.12           C  
ATOM   2175  O   ARG A 276      -6.969   9.719 -13.039  1.00 86.12           O  
ATOM   2176  CG  ARG A 276      -2.486  10.266 -12.242  1.00 86.12           C  
ATOM   2177  CD  ARG A 276      -1.824  11.266 -11.305  1.00 86.12           C  
ATOM   2178  NE  ARG A 276      -0.372  11.266 -11.453  1.00 86.12           N  
ATOM   2179  NH1 ARG A 276       0.066  10.523  -9.312  1.00 86.12           N  
ATOM   2180  NH2 ARG A 276       1.793  10.953 -10.758  1.00 86.12           N  
ATOM   2181  CZ  ARG A 276       0.492  10.914 -10.508  1.00 86.12           C  
ATOM   2182  N   GLY A 277      -6.582   8.109 -11.609  1.00 71.06           N  
ATOM   2183  CA  GLY A 277      -7.961   8.016 -11.156  1.00 71.06           C  
ATOM   2184  C   GLY A 277      -8.086   7.980  -9.641  1.00 71.06           C  
ATOM   2185  O   GLY A 277      -7.105   7.746  -8.938  1.00 71.06           O  
ATOM   2186  N   SER A 278      -9.258   8.562  -9.156  1.00 64.94           N  
ATOM   2187  CA  SER A 278      -9.570   8.656  -7.734  1.00 64.94           C  
ATOM   2188  C   SER A 278     -10.055   7.320  -7.184  1.00 64.94           C  
ATOM   2189  CB  SER A 278     -10.633   9.734  -7.492  1.00 64.94           C  
ATOM   2190  O   SER A 278     -10.812   6.605  -7.844  1.00 64.94           O  
ATOM   2191  OG  SER A 278     -11.812   9.445  -8.219  1.00 64.94           O  
ATOM   2192  N   GLY A 279      -9.055   6.441  -6.754  1.00 66.44           N  
ATOM   2193  CA  GLY A 279      -9.625   5.309  -6.043  1.00 66.44           C  
ATOM   2194  C   GLY A 279      -8.930   3.996  -6.367  1.00 66.44           C  
ATOM   2195  O   GLY A 279      -9.469   2.922  -6.102  1.00 66.44           O  
ATOM   2196  N   SER A 280      -7.707   4.078  -7.184  1.00 79.12           N  
ATOM   2197  CA  SER A 280      -6.906   2.875  -7.395  1.00 79.12           C  
ATOM   2198  C   SER A 280      -5.875   2.693  -6.285  1.00 79.12           C  
ATOM   2199  CB  SER A 280      -6.203   2.932  -8.750  1.00 79.12           C  
ATOM   2200  O   SER A 280      -5.613   3.621  -5.516  1.00 79.12           O  
ATOM   2201  OG  SER A 280      -5.535   1.712  -9.023  1.00 79.12           O  
ATOM   2202  N   GLY A 281      -5.453   1.603  -5.945  1.00 87.94           N  
ATOM   2203  CA  GLY A 281      -4.473   1.292  -4.918  1.00 87.94           C  
ATOM   2204  C   GLY A 281      -3.793  -0.047  -5.129  1.00 87.94           C  
ATOM   2205  O   GLY A 281      -4.117  -0.773  -6.070  1.00 87.94           O  
ATOM   2206  N   ILE A 282      -2.758  -0.266  -4.375  1.00 90.38           N  
ATOM   2207  CA  ILE A 282      -2.023  -1.524  -4.430  1.00 90.38           C  
ATOM   2208  C   ILE A 282      -2.275  -2.324  -3.154  1.00 90.38           C  
ATOM   2209  CB  ILE A 282      -0.509  -1.287  -4.621  1.00 90.38           C  
ATOM   2210  O   ILE A 282      -2.148  -1.796  -2.047  1.00 90.38           O  
ATOM   2211  CG1 ILE A 282      -0.253  -0.487  -5.906  1.00 90.38           C  
ATOM   2212  CG2 ILE A 282       0.247  -2.619  -4.648  1.00 90.38           C  
ATOM   2213  CD1 ILE A 282       1.181   0.004  -6.051  1.00 90.38           C  
ATOM   2214  N   ILE A 283      -2.734  -3.596  -3.291  1.00 91.81           N  
ATOM   2215  CA  ILE A 283      -2.906  -4.438  -2.113  1.00 91.81           C  
ATOM   2216  C   ILE A 283      -2.066  -5.707  -2.260  1.00 91.81           C  
ATOM   2217  CB  ILE A 283      -4.391  -4.805  -1.891  1.00 91.81           C  
ATOM   2218  O   ILE A 283      -1.856  -6.195  -3.373  1.00 91.81           O  
ATOM   2219  CG1 ILE A 283      -4.934  -5.590  -3.090  1.00 91.81           C  
ATOM   2220  CG2 ILE A 283      -5.227  -3.543  -1.639  1.00 91.81           C  
ATOM   2221  CD1 ILE A 283      -6.328  -6.164  -2.875  1.00 91.81           C  
ATOM   2222  N   ILE A 284      -1.591  -6.152  -1.192  1.00 91.88           N  
ATOM   2223  CA  ILE A 284      -0.917  -7.445  -1.129  1.00 91.88           C  
ATOM   2224  C   ILE A 284      -1.889  -8.508  -0.622  1.00 91.88           C  
ATOM   2225  CB  ILE A 284       0.334  -7.387  -0.225  1.00 91.88           C  
ATOM   2226  O   ILE A 284      -2.340  -8.453   0.524  1.00 91.88           O  
ATOM   2227  CG1 ILE A 284       1.318  -6.332  -0.743  1.00 91.88           C  
ATOM   2228  CG2 ILE A 284       1.002  -8.766  -0.138  1.00 91.88           C  
ATOM   2229  CD1 ILE A 284       2.500  -6.078   0.185  1.00 91.88           C  
ATOM   2230  N   SER A 285      -2.232  -9.445  -1.534  1.00 92.75           N  
ATOM   2231  CA  SER A 285      -3.238 -10.438  -1.165  1.00 92.75           C  
ATOM   2232  C   SER A 285      -3.045 -11.734  -1.938  1.00 92.75           C  
ATOM   2233  CB  SER A 285      -4.645  -9.891  -1.415  1.00 92.75           C  
ATOM   2234  O   SER A 285      -2.711 -11.719  -3.125  1.00 92.75           O  
ATOM   2235  OG  SER A 285      -5.629 -10.859  -1.084  1.00 92.75           O  
ATOM   2236  N   ASP A 286      -3.307 -12.828  -1.239  1.00 91.62           N  
ATOM   2237  CA  ASP A 286      -3.254 -14.141  -1.870  1.00 91.62           C  
ATOM   2238  C   ASP A 286      -4.656 -14.664  -2.160  1.00 91.62           C  
ATOM   2239  CB  ASP A 286      -2.494 -15.133  -0.984  1.00 91.62           C  
ATOM   2240  O   ASP A 286      -4.824 -15.820  -2.555  1.00 91.62           O  
ATOM   2241  CG  ASP A 286      -1.020 -14.797  -0.848  1.00 91.62           C  
ATOM   2242  OD1 ASP A 286      -0.377 -14.445  -1.861  1.00 91.62           O  
ATOM   2243  OD2 ASP A 286      -0.494 -14.883   0.283  1.00 91.62           O  
ATOM   2244  N   ALA A 287      -5.590 -13.867  -1.941  1.00 91.94           N  
ATOM   2245  CA  ALA A 287      -6.984 -14.227  -2.180  1.00 91.94           C  
ATOM   2246  C   ALA A 287      -7.262 -14.398  -3.670  1.00 91.94           C  
ATOM   2247  CB  ALA A 287      -7.922 -13.180  -1.580  1.00 91.94           C  
ATOM   2248  O   ALA A 287      -6.648 -13.719  -4.500  1.00 91.94           O  
ATOM   2249  N   PRO A 288      -8.172 -15.312  -4.035  1.00 91.69           N  
ATOM   2250  CA  PRO A 288      -8.484 -15.523  -5.449  1.00 91.69           C  
ATOM   2251  C   PRO A 288      -9.391 -14.438  -6.023  1.00 91.69           C  
ATOM   2252  CB  PRO A 288      -9.195 -16.875  -5.449  1.00 91.69           C  
ATOM   2253  O   PRO A 288     -10.203 -13.859  -5.297  1.00 91.69           O  
ATOM   2254  CG  PRO A 288      -9.836 -16.984  -4.102  1.00 91.69           C  
ATOM   2255  CD  PRO A 288      -8.969 -16.266  -3.107  1.00 91.69           C  
ATOM   2256  N   VAL A 289      -9.148 -14.156  -7.371  1.00 92.25           N  
ATOM   2257  CA  VAL A 289      -9.977 -13.188  -8.086  1.00 92.25           C  
ATOM   2258  C   VAL A 289     -11.281 -13.844  -8.531  1.00 92.25           C  
ATOM   2259  CB  VAL A 289      -9.227 -12.594  -9.305  1.00 92.25           C  
ATOM   2260  O   VAL A 289     -11.266 -14.906  -9.141  1.00 92.25           O  
ATOM   2261  CG1 VAL A 289     -10.117 -11.594 -10.047  1.00 92.25           C  
ATOM   2262  CG2 VAL A 289      -7.922 -11.938  -8.859  1.00 92.25           C  
ATOM   2263  N   HIS A 290     -12.453 -13.328  -8.203  1.00 92.50           N  
ATOM   2264  CA  HIS A 290     -13.766 -13.836  -8.578  1.00 92.50           C  
ATOM   2265  C   HIS A 290     -14.586 -12.773  -9.297  1.00 92.50           C  
ATOM   2266  CB  HIS A 290     -14.523 -14.328  -7.340  1.00 92.50           C  
ATOM   2267  O   HIS A 290     -14.273 -11.586  -9.219  1.00 92.50           O  
ATOM   2268  CG  HIS A 290     -13.992 -15.617  -6.789  1.00 92.50           C  
ATOM   2269  CD2 HIS A 290     -13.039 -15.859  -5.859  1.00 92.50           C  
ATOM   2270  ND1 HIS A 290     -14.453 -16.844  -7.203  1.00 92.50           N  
ATOM   2271  CE1 HIS A 290     -13.805 -17.797  -6.547  1.00 92.50           C  
ATOM   2272  NE2 HIS A 290     -12.938 -17.219  -5.727  1.00 92.50           N  
ATOM   2273  N   ASP A 291     -15.531 -13.250 -10.141  1.00 91.00           N  
ATOM   2274  CA  ASP A 291     -16.422 -12.359 -10.875  1.00 91.00           C  
ATOM   2275  C   ASP A 291     -17.500 -11.797  -9.953  1.00 91.00           C  
ATOM   2276  CB  ASP A 291     -17.062 -13.102 -12.055  1.00 91.00           C  
ATOM   2277  O   ASP A 291     -18.578 -12.391  -9.805  1.00 91.00           O  
ATOM   2278  CG  ASP A 291     -17.859 -12.180 -12.969  1.00 91.00           C  
ATOM   2279  OD1 ASP A 291     -17.703 -10.945 -12.867  1.00 91.00           O  
ATOM   2280  OD2 ASP A 291     -18.641 -12.695 -13.789  1.00 91.00           O  
ATOM   2281  N   CYS A 292     -17.188 -10.898  -9.086  1.00 93.25           N  
ATOM   2282  CA  CYS A 292     -18.078 -10.203  -8.164  1.00 93.25           C  
ATOM   2283  C   CYS A 292     -17.797  -8.711  -8.141  1.00 93.25           C  
ATOM   2284  CB  CYS A 292     -17.938 -10.781  -6.758  1.00 93.25           C  
ATOM   2285  O   CYS A 292     -16.703  -8.273  -8.531  1.00 93.25           O  
ATOM   2286  SG  CYS A 292     -16.281 -10.609  -6.059  1.00 93.25           S  
ATOM   2287  N   ASN A 293     -18.812  -7.934  -7.828  1.00 93.12           N  
ATOM   2288  CA  ASN A 293     -18.703  -6.480  -7.738  1.00 93.12           C  
ATOM   2289  C   ASN A 293     -18.812  -6.000  -6.297  1.00 93.12           C  
ATOM   2290  CB  ASN A 293     -19.766  -5.812  -8.609  1.00 93.12           C  
ATOM   2291  O   ASN A 293     -19.641  -6.500  -5.535  1.00 93.12           O  
ATOM   2292  CG  ASN A 293     -19.406  -4.387  -8.984  1.00 93.12           C  
ATOM   2293  ND2 ASN A 293     -20.359  -3.662  -9.555  1.00 93.12           N  
ATOM   2294  OD1 ASN A 293     -18.266  -3.939  -8.750  1.00 93.12           O  
ATOM   2295  N   THR A 294     -17.922  -5.016  -5.973  1.00 92.31           N  
ATOM   2296  CA  THR A 294     -17.969  -4.496  -4.609  1.00 92.31           C  
ATOM   2297  C   THR A 294     -17.609  -3.012  -4.590  1.00 92.31           C  
ATOM   2298  CB  THR A 294     -17.016  -5.270  -3.684  1.00 92.31           C  
ATOM   2299  O   THR A 294     -16.969  -2.508  -5.520  1.00 92.31           O  
ATOM   2300  CG2 THR A 294     -15.562  -5.055  -4.090  1.00 92.31           C  
ATOM   2301  OG1 THR A 294     -17.203  -4.820  -2.336  1.00 92.31           O  
ATOM   2302  N   LYS A 295     -18.062  -2.352  -3.527  1.00 91.56           N  
ATOM   2303  CA  LYS A 295     -17.719  -0.945  -3.334  1.00 91.56           C  
ATOM   2304  C   LYS A 295     -16.547  -0.791  -2.375  1.00 91.56           C  
ATOM   2305  CB  LYS A 295     -18.938  -0.170  -2.807  1.00 91.56           C  
ATOM   2306  O   LYS A 295     -15.945   0.282  -2.293  1.00 91.56           O  
ATOM   2307  CG  LYS A 295     -20.078  -0.054  -3.803  1.00 91.56           C  
ATOM   2308  CD  LYS A 295     -21.219   0.792  -3.252  1.00 91.56           C  
ATOM   2309  CE  LYS A 295     -22.375   0.898  -4.242  1.00 91.56           C  
ATOM   2310  NZ  LYS A 295     -23.500   1.717  -3.701  1.00 91.56           N  
ATOM   2311  N   CYS A 296     -16.250  -1.894  -1.686  1.00 92.25           N  
ATOM   2312  CA  CYS A 296     -15.172  -1.899  -0.697  1.00 92.25           C  
ATOM   2313  C   CYS A 296     -14.359  -3.182  -0.789  1.00 92.25           C  
ATOM   2314  CB  CYS A 296     -15.742  -1.746   0.713  1.00 92.25           C  
ATOM   2315  O   CYS A 296     -14.891  -4.277  -0.609  1.00 92.25           O  
ATOM   2316  SG  CYS A 296     -14.492  -1.778   2.012  1.00 92.25           S  
ATOM   2317  N   GLN A 297     -13.031  -2.959  -0.942  1.00 93.94           N  
ATOM   2318  CA  GLN A 297     -12.125  -4.094  -1.088  1.00 93.94           C  
ATOM   2319  C   GLN A 297     -10.977  -4.016  -0.087  1.00 93.94           C  
ATOM   2320  CB  GLN A 297     -11.578  -4.164  -2.514  1.00 93.94           C  
ATOM   2321  O   GLN A 297     -10.359  -2.961   0.074  1.00 93.94           O  
ATOM   2322  CG  GLN A 297     -10.695  -5.379  -2.777  1.00 93.94           C  
ATOM   2323  CD  GLN A 297     -11.477  -6.684  -2.738  1.00 93.94           C  
ATOM   2324  NE2 GLN A 297     -10.961  -7.660  -1.999  1.00 93.94           N  
ATOM   2325  OE1 GLN A 297     -12.531  -6.809  -3.367  1.00 93.94           O  
ATOM   2326  N   THR A 298     -10.711  -5.199   0.563  1.00 93.94           N  
ATOM   2327  CA  THR A 298      -9.555  -5.348   1.438  1.00 93.94           C  
ATOM   2328  C   THR A 298      -8.672  -6.508   0.980  1.00 93.94           C  
ATOM   2329  CB  THR A 298      -9.984  -5.570   2.900  1.00 93.94           C  
ATOM   2330  O   THR A 298      -9.078  -7.305   0.135  1.00 93.94           O  
ATOM   2331  CG2 THR A 298     -11.055  -4.574   3.316  1.00 93.94           C  
ATOM   2332  OG1 THR A 298     -10.500  -6.902   3.041  1.00 93.94           O  
ATOM   2333  N   PRO A 299      -7.414  -6.508   1.536  1.00 92.94           N  
ATOM   2334  CA  PRO A 299      -6.551  -7.637   1.179  1.00 92.94           C  
ATOM   2335  C   PRO A 299      -7.164  -8.984   1.554  1.00 92.94           C  
ATOM   2336  CB  PRO A 299      -5.273  -7.375   1.979  1.00 92.94           C  
ATOM   2337  O   PRO A 299      -6.828 -10.008   0.948  1.00 92.94           O  
ATOM   2338  CG  PRO A 299      -5.219  -5.887   2.133  1.00 92.94           C  
ATOM   2339  CD  PRO A 299      -6.617  -5.375   2.332  1.00 92.94           C  
ATOM   2340  N   LYS A 300      -8.023  -8.984   2.533  1.00 93.62           N  
ATOM   2341  CA  LYS A 300      -8.641 -10.219   3.025  1.00 93.62           C  
ATOM   2342  C   LYS A 300      -9.898 -10.555   2.240  1.00 93.62           C  
ATOM   2343  CB  LYS A 300      -8.961 -10.102   4.516  1.00 93.62           C  
ATOM   2344  O   LYS A 300     -10.344 -11.703   2.227  1.00 93.62           O  
ATOM   2345  CG  LYS A 300      -7.734  -9.938   5.402  1.00 93.62           C  
ATOM   2346  CD  LYS A 300      -6.949 -11.242   5.508  1.00 93.62           C  
ATOM   2347  CE  LYS A 300      -5.812 -11.133   6.516  1.00 93.62           C  
ATOM   2348  NZ  LYS A 300      -4.973 -12.367   6.543  1.00 93.62           N  
ATOM   2349  N   GLY A 301     -10.492  -9.617   1.539  1.00 93.44           N  
ATOM   2350  CA  GLY A 301     -11.703  -9.836   0.762  1.00 93.44           C  
ATOM   2351  C   GLY A 301     -12.641  -8.648   0.767  1.00 93.44           C  
ATOM   2352  O   GLY A 301     -12.422  -7.680   1.499  1.00 93.44           O  
ATOM   2353  N   ALA A 302     -13.703  -8.742  -0.095  1.00 93.50           N  
ATOM   2354  CA  ALA A 302     -14.648  -7.637  -0.241  1.00 93.50           C  
ATOM   2355  C   ALA A 302     -15.594  -7.562   0.958  1.00 93.50           C  
ATOM   2356  CB  ALA A 302     -15.445  -7.789  -1.532  1.00 93.50           C  
ATOM   2357  O   ALA A 302     -15.961  -8.586   1.529  1.00 93.50           O  
ATOM   2358  N   ILE A 303     -15.898  -6.320   1.372  1.00 93.06           N  
ATOM   2359  CA  ILE A 303     -16.812  -6.051   2.480  1.00 93.06           C  
ATOM   2360  C   ILE A 303     -18.109  -5.465   1.947  1.00 93.06           C  
ATOM   2361  CB  ILE A 303     -16.172  -5.094   3.514  1.00 93.06           C  
ATOM   2362  O   ILE A 303     -18.094  -4.488   1.197  1.00 93.06           O  
ATOM   2363  CG1 ILE A 303     -14.867  -5.684   4.059  1.00 93.06           C  
ATOM   2364  CG2 ILE A 303     -17.156  -4.797   4.652  1.00 93.06           C  
ATOM   2365  CD1 ILE A 303     -14.062  -4.719   4.918  1.00 93.06           C  
ATOM   2366  N   ASN A 304     -19.172  -6.105   2.223  1.00 90.12           N  
ATOM   2367  CA  ASN A 304     -20.516  -5.598   1.920  1.00 90.12           C  
ATOM   2368  C   ASN A 304     -21.312  -5.336   3.191  1.00 90.12           C  
ATOM   2369  CB  ASN A 304     -21.266  -6.570   1.009  1.00 90.12           C  
ATOM   2370  O   ASN A 304     -21.875  -6.262   3.779  1.00 90.12           O  
ATOM   2371  CG  ASN A 304     -22.516  -5.957   0.406  1.00 90.12           C  
ATOM   2372  ND2 ASN A 304     -23.250  -6.750  -0.362  1.00 90.12           N  
ATOM   2373  OD1 ASN A 304     -22.812  -4.781   0.627  1.00 90.12           O  
ATOM   2374  N   THR A 305     -21.203  -4.039   3.633  1.00 87.38           N  
ATOM   2375  CA  THR A 305     -21.859  -3.746   4.902  1.00 87.38           C  
ATOM   2376  C   THR A 305     -22.359  -2.303   4.938  1.00 87.38           C  
ATOM   2377  CB  THR A 305     -20.922  -3.998   6.090  1.00 87.38           C  
ATOM   2378  O   THR A 305     -21.828  -1.446   4.219  1.00 87.38           O  
ATOM   2379  CG2 THR A 305     -19.672  -3.113   6.004  1.00 87.38           C  
ATOM   2380  OG1 THR A 305     -21.609  -3.715   7.312  1.00 87.38           O  
ATOM   2381  N   SER A 306     -23.422  -2.094   5.691  1.00 85.50           N  
ATOM   2382  CA  SER A 306     -23.922  -0.738   5.914  1.00 85.50           C  
ATOM   2383  C   SER A 306     -23.375  -0.163   7.223  1.00 85.50           C  
ATOM   2384  CB  SER A 306     -25.453  -0.718   5.930  1.00 85.50           C  
ATOM   2385  O   SER A 306     -23.750   0.945   7.617  1.00 85.50           O  
ATOM   2386  OG  SER A 306     -25.953  -1.536   6.969  1.00 85.50           O  
ATOM   2387  N   LEU A 307     -22.531  -0.984   7.879  1.00 88.56           N  
ATOM   2388  CA  LEU A 307     -21.969  -0.552   9.148  1.00 88.56           C  
ATOM   2389  C   LEU A 307     -20.875   0.494   8.930  1.00 88.56           C  
ATOM   2390  CB  LEU A 307     -21.391  -1.747   9.914  1.00 88.56           C  
ATOM   2391  O   LEU A 307     -20.203   0.491   7.898  1.00 88.56           O  
ATOM   2392  CG  LEU A 307     -22.406  -2.814  10.352  1.00 88.56           C  
ATOM   2393  CD1 LEU A 307     -21.672  -4.016  10.945  1.00 88.56           C  
ATOM   2394  CD2 LEU A 307     -23.391  -2.236  11.359  1.00 88.56           C  
ATOM   2395  N   PRO A 308     -20.703   1.305   9.875  1.00 82.62           N  
ATOM   2396  CA  PRO A 308     -19.812   2.459   9.734  1.00 82.62           C  
ATOM   2397  C   PRO A 308     -18.344   2.105   9.969  1.00 82.62           C  
ATOM   2398  CB  PRO A 308     -20.312   3.430  10.805  1.00 82.62           C  
ATOM   2399  O   PRO A 308     -17.453   2.814   9.500  1.00 82.62           O  
ATOM   2400  CG  PRO A 308     -20.969   2.559  11.828  1.00 82.62           C  
ATOM   2401  CD  PRO A 308     -21.578   1.374  11.133  1.00 82.62           C  
ATOM   2402  N   PHE A 309     -18.109   0.922  10.695  1.00 89.62           N  
ATOM   2403  CA  PHE A 309     -16.734   0.550  11.008  1.00 89.62           C  
ATOM   2404  C   PHE A 309     -16.453  -0.895  10.609  1.00 89.62           C  
ATOM   2405  CB  PHE A 309     -16.438   0.743  12.500  1.00 89.62           C  
ATOM   2406  O   PHE A 309     -17.375  -1.703  10.508  1.00 89.62           O  
ATOM   2407  CG  PHE A 309     -16.719   2.137  12.992  1.00 89.62           C  
ATOM   2408  CD1 PHE A 309     -15.867   3.188  12.664  1.00 89.62           C  
ATOM   2409  CD2 PHE A 309     -17.828   2.398  13.789  1.00 89.62           C  
ATOM   2410  CE1 PHE A 309     -16.125   4.480  13.125  1.00 89.62           C  
ATOM   2411  CE2 PHE A 309     -18.078   3.688  14.250  1.00 89.62           C  
ATOM   2412  CZ  PHE A 309     -17.234   4.727  13.914  1.00 89.62           C  
ATOM   2413  N   GLN A 310     -15.164  -1.184  10.336  1.00 92.75           N  
ATOM   2414  CA  GLN A 310     -14.711  -2.541  10.062  1.00 92.75           C  
ATOM   2415  C   GLN A 310     -13.398  -2.836  10.797  1.00 92.75           C  
ATOM   2416  CB  GLN A 310     -14.523  -2.760   8.562  1.00 92.75           C  
ATOM   2417  O   GLN A 310     -12.656  -1.917  11.141  1.00 92.75           O  
ATOM   2418  CG  GLN A 310     -13.406  -1.927   7.949  1.00 92.75           C  
ATOM   2419  CD  GLN A 310     -12.055  -2.615   8.016  1.00 92.75           C  
ATOM   2420  NE2 GLN A 310     -10.992  -1.839   7.875  1.00 92.75           N  
ATOM   2421  OE1 GLN A 310     -11.977  -3.834   8.203  1.00 92.75           O  
ATOM   2422  N   ASN A 311     -13.227  -4.148  11.164  1.00 92.31           N  
ATOM   2423  CA  ASN A 311     -12.000  -4.586  11.820  1.00 92.31           C  
ATOM   2424  C   ASN A 311     -11.297  -5.680  11.016  1.00 92.31           C  
ATOM   2425  CB  ASN A 311     -12.297  -5.074  13.234  1.00 92.31           C  
ATOM   2426  O   ASN A 311     -10.625  -6.543  11.594  1.00 92.31           O  
ATOM   2427  CG  ASN A 311     -13.070  -6.375  13.258  1.00 92.31           C  
ATOM   2428  ND2 ASN A 311     -13.039  -7.062  14.391  1.00 92.31           N  
ATOM   2429  OD1 ASN A 311     -13.688  -6.762  12.266  1.00 92.31           O  
ATOM   2430  N   ILE A 312     -11.438  -5.707   9.766  1.00 91.25           N  
ATOM   2431  CA  ILE A 312     -10.914  -6.719   8.852  1.00 91.25           C  
ATOM   2432  C   ILE A 312      -9.484  -6.363   8.453  1.00 91.25           C  
ATOM   2433  CB  ILE A 312     -11.805  -6.863   7.598  1.00 91.25           C  
ATOM   2434  O   ILE A 312      -8.562  -7.168   8.617  1.00 91.25           O  
ATOM   2435  CG1 ILE A 312     -13.211  -7.320   7.992  1.00 91.25           C  
ATOM   2436  CG2 ILE A 312     -11.172  -7.836   6.598  1.00 91.25           C  
ATOM   2437  CD1 ILE A 312     -14.234  -7.211   6.871  1.00 91.25           C  
ATOM   2438  N   HIS A 313      -9.250  -5.176   7.824  1.00 90.56           N  
ATOM   2439  CA  HIS A 313      -7.906  -4.758   7.445  1.00 90.56           C  
ATOM   2440  C   HIS A 313      -7.801  -3.238   7.375  1.00 90.56           C  
ATOM   2441  CB  HIS A 313      -7.512  -5.371   6.102  1.00 90.56           C  
ATOM   2442  O   HIS A 313      -8.727  -2.568   6.910  1.00 90.56           O  
ATOM   2443  CG  HIS A 313      -6.043  -5.340   5.832  1.00 90.56           C  
ATOM   2444  CD2 HIS A 313      -5.098  -6.305   5.930  1.00 90.56           C  
ATOM   2445  ND1 HIS A 313      -5.387  -4.199   5.414  1.00 90.56           N  
ATOM   2446  CE1 HIS A 313      -4.102  -4.469   5.262  1.00 90.56           C  
ATOM   2447  NE2 HIS A 313      -3.898  -5.738   5.570  1.00 90.56           N  
ATOM   2448  N   PRO A 314      -6.695  -2.666   7.824  1.00 87.25           N  
ATOM   2449  CA  PRO A 314      -6.512  -1.214   7.801  1.00 87.25           C  
ATOM   2450  C   PRO A 314      -6.363  -0.661   6.383  1.00 87.25           C  
ATOM   2451  CB  PRO A 314      -5.223  -1.010   8.602  1.00 87.25           C  
ATOM   2452  O   PRO A 314      -6.637   0.518   6.145  1.00 87.25           O  
ATOM   2453  CG  PRO A 314      -4.547  -2.344   8.586  1.00 87.25           C  
ATOM   2454  CD  PRO A 314      -5.598  -3.410   8.469  1.00 87.25           C  
ATOM   2455  N   VAL A 315      -5.852  -1.500   5.453  1.00 87.50           N  
ATOM   2456  CA  VAL A 315      -5.711  -1.081   4.062  1.00 87.50           C  
ATOM   2457  C   VAL A 315      -6.977  -1.435   3.285  1.00 87.50           C  
ATOM   2458  CB  VAL A 315      -4.477  -1.731   3.395  1.00 87.50           C  
ATOM   2459  O   VAL A 315      -7.344  -2.607   3.186  1.00 87.50           O  
ATOM   2460  CG1 VAL A 315      -4.375  -1.312   1.929  1.00 87.50           C  
ATOM   2461  CG2 VAL A 315      -3.205  -1.359   4.152  1.00 87.50           C  
ATOM   2462  N   THR A 316      -7.680  -0.375   2.797  1.00 89.50           N  
ATOM   2463  CA  THR A 316      -8.930  -0.585   2.070  1.00 89.50           C  
ATOM   2464  C   THR A 316      -8.938   0.215   0.771  1.00 89.50           C  
ATOM   2465  CB  THR A 316     -10.148  -0.194   2.928  1.00 89.50           C  
ATOM   2466  O   THR A 316      -8.297   1.263   0.676  1.00 89.50           O  
ATOM   2467  CG2 THR A 316     -10.180  -0.990   4.227  1.00 89.50           C  
ATOM   2468  OG1 THR A 316     -10.078   1.203   3.238  1.00 89.50           O  
ATOM   2469  N   ILE A 317      -9.578  -0.274  -0.289  1.00 88.62           N  
ATOM   2470  CA  ILE A 317      -9.727   0.414  -1.567  1.00 88.62           C  
ATOM   2471  C   ILE A 317     -11.211   0.558  -1.907  1.00 88.62           C  
ATOM   2472  CB  ILE A 317      -8.984  -0.334  -2.699  1.00 88.62           C  
ATOM   2473  O   ILE A 317     -11.961  -0.415  -1.842  1.00 88.62           O  
ATOM   2474  CG1 ILE A 317      -7.500  -0.481  -2.359  1.00 88.62           C  
ATOM   2475  CG2 ILE A 317      -9.172   0.389  -4.035  1.00 88.62           C  
ATOM   2476  CD1 ILE A 317      -6.727  -1.362  -3.330  1.00 88.62           C  
ATOM   2477  N   GLY A 318     -11.664   1.764  -2.246  1.00 87.69           N  
ATOM   2478  CA  GLY A 318     -13.062   2.021  -2.545  1.00 87.69           C  
ATOM   2479  C   GLY A 318     -13.820   2.643  -1.384  1.00 87.69           C  
ATOM   2480  O   GLY A 318     -13.219   3.279  -0.517  1.00 87.69           O  
ATOM   2481  N   GLU A 319     -15.102   2.482  -1.350  1.00 88.56           N  
ATOM   2482  CA  GLU A 319     -15.953   2.998  -0.285  1.00 88.56           C  
ATOM   2483  C   GLU A 319     -16.094   1.985   0.847  1.00 88.56           C  
ATOM   2484  CB  GLU A 319     -17.328   3.373  -0.836  1.00 88.56           C  
ATOM   2485  O   GLU A 319     -16.984   1.133   0.813  1.00 88.56           O  
ATOM   2486  CG  GLU A 319     -17.297   4.484  -1.876  1.00 88.56           C  
ATOM   2487  CD  GLU A 319     -18.672   4.848  -2.410  1.00 88.56           C  
ATOM   2488  OE1 GLU A 319     -18.766   5.723  -3.299  1.00 88.56           O  
ATOM   2489  OE2 GLU A 319     -19.672   4.250  -1.936  1.00 88.56           O  
ATOM   2490  N   CYS A 320     -15.102   2.018   1.785  1.00 90.00           N  
ATOM   2491  CA  CYS A 320     -15.070   1.034   2.863  1.00 90.00           C  
ATOM   2492  C   CYS A 320     -15.336   1.693   4.211  1.00 90.00           C  
ATOM   2493  CB  CYS A 320     -13.719   0.320   2.895  1.00 90.00           C  
ATOM   2494  O   CYS A 320     -14.977   2.852   4.422  1.00 90.00           O  
ATOM   2495  SG  CYS A 320     -13.297  -0.515   1.350  1.00 90.00           S  
ATOM   2496  N   PRO A 321     -16.125   0.895   5.105  1.00 88.31           N  
ATOM   2497  CA  PRO A 321     -16.203   1.373   6.488  1.00 88.31           C  
ATOM   2498  C   PRO A 321     -14.828   1.580   7.125  1.00 88.31           C  
ATOM   2499  CB  PRO A 321     -16.969   0.258   7.203  1.00 88.31           C  
ATOM   2500  O   PRO A 321     -13.852   0.935   6.723  1.00 88.31           O  
ATOM   2501  CG  PRO A 321     -17.625  -0.511   6.105  1.00 88.31           C  
ATOM   2502  CD  PRO A 321     -16.812  -0.371   4.859  1.00 88.31           C  
ATOM   2503  N   LYS A 322     -14.695   2.473   8.031  1.00 84.94           N  
ATOM   2504  CA  LYS A 322     -13.406   2.836   8.617  1.00 84.94           C  
ATOM   2505  C   LYS A 322     -12.891   1.731   9.531  1.00 84.94           C  
ATOM   2506  CB  LYS A 322     -13.523   4.148   9.391  1.00 84.94           C  
ATOM   2507  O   LYS A 322     -13.656   1.136  10.289  1.00 84.94           O  
ATOM   2508  CG  LYS A 322     -13.789   5.363   8.516  1.00 84.94           C  
ATOM   2509  CD  LYS A 322     -12.594   5.688   7.629  1.00 84.94           C  
ATOM   2510  CE  LYS A 322     -12.844   6.938   6.793  1.00 84.94           C  
ATOM   2511  NZ  LYS A 322     -11.695   7.227   5.879  1.00 84.94           N  
ATOM   2512  N   TYR A 323     -11.633   1.568   9.422  1.00 87.88           N  
ATOM   2513  CA  TYR A 323     -10.992   0.522  10.203  1.00 87.88           C  
ATOM   2514  C   TYR A 323     -10.828   0.951  11.664  1.00 87.88           C  
ATOM   2515  CB  TYR A 323      -9.617   0.173   9.617  1.00 87.88           C  
ATOM   2516  O   TYR A 323     -10.406   2.074  11.938  1.00 87.88           O  
ATOM   2517  CG  TYR A 323      -8.852  -0.850  10.414  1.00 87.88           C  
ATOM   2518  CD1 TYR A 323      -7.871  -0.459  11.328  1.00 87.88           C  
ATOM   2519  CD2 TYR A 323      -9.109  -2.209  10.273  1.00 87.88           C  
ATOM   2520  CE1 TYR A 323      -7.164  -1.398  12.062  1.00 87.88           C  
ATOM   2521  CE2 TYR A 323      -8.406  -3.158  11.008  1.00 87.88           C  
ATOM   2522  OH  TYR A 323      -6.738  -3.678  12.633  1.00 87.88           O  
ATOM   2523  CZ  TYR A 323      -7.438  -2.742  11.898  1.00 87.88           C  
ATOM   2524  N   VAL A 324     -11.180   0.134  12.586  1.00 87.75           N  
ATOM   2525  CA  VAL A 324     -11.000   0.316  14.023  1.00 87.75           C  
ATOM   2526  C   VAL A 324     -10.359  -0.931  14.625  1.00 87.75           C  
ATOM   2527  CB  VAL A 324     -12.344   0.618  14.727  1.00 87.75           C  
ATOM   2528  O   VAL A 324     -10.820  -2.049  14.398  1.00 87.75           O  
ATOM   2529  CG1 VAL A 324     -12.141   0.771  16.234  1.00 87.75           C  
ATOM   2530  CG2 VAL A 324     -12.977   1.876  14.141  1.00 87.75           C  
ATOM   2531  N   LYS A 325      -9.266  -0.690  15.273  1.00 86.81           N  
ATOM   2532  CA  LYS A 325      -8.516  -1.791  15.875  1.00 86.81           C  
ATOM   2533  C   LYS A 325      -9.180  -2.252  17.172  1.00 86.81           C  
ATOM   2534  CB  LYS A 325      -7.070  -1.377  16.141  1.00 86.81           C  
ATOM   2535  O   LYS A 325      -8.633  -2.043  18.266  1.00 86.81           O  
ATOM   2536  CG  LYS A 325      -6.145  -2.537  16.469  1.00 86.81           C  
ATOM   2537  CD  LYS A 325      -4.703  -2.078  16.625  1.00 86.81           C  
ATOM   2538  CE  LYS A 325      -3.764  -3.250  16.875  1.00 86.81           C  
ATOM   2539  NZ  LYS A 325      -2.348  -2.801  17.031  1.00 86.81           N  
ATOM   2540  N   SER A 326     -10.477  -2.580  17.125  1.00 85.94           N  
ATOM   2541  CA  SER A 326     -11.289  -3.084  18.219  1.00 85.94           C  
ATOM   2542  C   SER A 326     -12.016  -4.367  17.828  1.00 85.94           C  
ATOM   2543  CB  SER A 326     -12.305  -2.027  18.672  1.00 85.94           C  
ATOM   2544  O   SER A 326     -12.273  -4.605  16.656  1.00 85.94           O  
ATOM   2545  OG  SER A 326     -11.656  -0.926  19.266  1.00 85.94           O  
ATOM   2546  N   THR A 327     -12.180  -5.203  18.844  1.00 83.88           N  
ATOM   2547  CA  THR A 327     -12.828  -6.488  18.578  1.00 83.88           C  
ATOM   2548  C   THR A 327     -14.344  -6.348  18.656  1.00 83.88           C  
ATOM   2549  CB  THR A 327     -12.352  -7.559  19.594  1.00 83.88           C  
ATOM   2550  O   THR A 327     -15.070  -7.105  18.016  1.00 83.88           O  
ATOM   2551  CG2 THR A 327     -10.875  -7.887  19.391  1.00 83.88           C  
ATOM   2552  OG1 THR A 327     -12.555  -7.074  20.922  1.00 83.88           O  
ATOM   2553  N   LYS A 328     -14.734  -5.309  19.359  1.00 83.81           N  
ATOM   2554  CA  LYS A 328     -16.156  -5.055  19.500  1.00 83.81           C  
ATOM   2555  C   LYS A 328     -16.438  -3.574  19.734  1.00 83.81           C  
ATOM   2556  CB  LYS A 328     -16.750  -5.887  20.656  1.00 83.81           C  
ATOM   2557  O   LYS A 328     -15.703  -2.908  20.469  1.00 83.81           O  
ATOM   2558  CG  LYS A 328     -16.688  -7.387  20.422  1.00 83.81           C  
ATOM   2559  CD  LYS A 328     -17.312  -8.156  21.578  1.00 83.81           C  
ATOM   2560  CE  LYS A 328     -17.234  -9.664  21.359  1.00 83.81           C  
ATOM   2561  NZ  LYS A 328     -17.859 -10.414  22.484  1.00 83.81           N  
ATOM   2562  N   LEU A 329     -17.375  -3.076  19.031  1.00 85.75           N  
ATOM   2563  CA  LEU A 329     -17.906  -1.727  19.203  1.00 85.75           C  
ATOM   2564  C   LEU A 329     -19.422  -1.738  19.266  1.00 85.75           C  
ATOM   2565  CB  LEU A 329     -17.422  -0.813  18.078  1.00 85.75           C  
ATOM   2566  O   LEU A 329     -20.094  -1.600  18.250  1.00 85.75           O  
ATOM   2567  CG  LEU A 329     -17.484   0.691  18.344  1.00 85.75           C  
ATOM   2568  CD1 LEU A 329     -16.500   1.068  19.453  1.00 85.75           C  
ATOM   2569  CD2 LEU A 329     -17.203   1.478  17.078  1.00 85.75           C  
ATOM   2570  N   ARG A 330     -19.938  -1.922  20.531  1.00 87.06           N  
ATOM   2571  CA  ARG A 330     -21.375  -2.125  20.719  1.00 87.06           C  
ATOM   2572  C   ARG A 330     -22.062  -0.825  21.109  1.00 87.06           C  
ATOM   2573  CB  ARG A 330     -21.641  -3.199  21.766  1.00 87.06           C  
ATOM   2574  O   ARG A 330     -21.609  -0.113  22.000  1.00 87.06           O  
ATOM   2575  CG  ARG A 330     -21.312  -4.609  21.312  1.00 87.06           C  
ATOM   2576  CD  ARG A 330     -21.922  -5.660  22.234  1.00 87.06           C  
ATOM   2577  NE  ARG A 330     -21.766  -7.008  21.688  1.00 87.06           N  
ATOM   2578  NH1 ARG A 330     -23.328  -7.969  23.094  1.00 87.06           N  
ATOM   2579  NH2 ARG A 330     -22.234  -9.250  21.547  1.00 87.06           N  
ATOM   2580  CZ  ARG A 330     -22.438  -8.070  22.109  1.00 87.06           C  
ATOM   2581  N   MET A 331     -23.078  -0.628  20.453  1.00 81.25           N  
ATOM   2582  CA  MET A 331     -23.906   0.538  20.766  1.00 81.25           C  
ATOM   2583  C   MET A 331     -25.250   0.116  21.344  1.00 81.25           C  
ATOM   2584  CB  MET A 331     -24.125   1.390  19.516  1.00 81.25           C  
ATOM   2585  O   MET A 331     -25.906  -0.779  20.812  1.00 81.25           O  
ATOM   2586  CG  MET A 331     -24.875   2.680  19.766  1.00 81.25           C  
ATOM   2587  SD  MET A 331     -25.141   3.662  18.250  1.00 81.25           S  
ATOM   2588  CE  MET A 331     -23.484   4.359  18.031  1.00 81.25           C  
ATOM   2589  N   ALA A 332     -25.531   0.750  22.453  1.00 75.88           N  
ATOM   2590  CA  ALA A 332     -26.781   0.433  23.125  1.00 75.88           C  
ATOM   2591  C   ALA A 332     -27.969   0.987  22.328  1.00 75.88           C  
ATOM   2592  CB  ALA A 332     -26.797   0.983  24.547  1.00 75.88           C  
ATOM   2593  O   ALA A 332     -27.984   2.162  21.969  1.00 75.88           O  
ATOM   2594  N   THR A 333     -28.875   0.131  21.922  1.00 68.69           N  
ATOM   2595  CA  THR A 333     -30.094   0.545  21.250  1.00 68.69           C  
ATOM   2596  C   THR A 333     -31.312   0.323  22.156  1.00 68.69           C  
ATOM   2597  CB  THR A 333     -30.297  -0.216  19.938  1.00 68.69           C  
ATOM   2598  O   THR A 333     -32.438   0.717  21.812  1.00 68.69           O  
ATOM   2599  CG2 THR A 333     -29.172   0.093  18.953  1.00 68.69           C  
ATOM   2600  OG1 THR A 333     -30.312  -1.625  20.188  1.00 68.69           O  
ATOM   2601  N   GLY A 334     -30.969  -0.249  23.297  1.00 62.44           N  
ATOM   2602  CA  GLY A 334     -31.969  -0.556  24.297  1.00 62.44           C  
ATOM   2603  C   GLY A 334     -31.656   0.020  25.656  1.00 62.44           C  
ATOM   2604  O   GLY A 334     -30.719   0.811  25.797  1.00 62.44           O  
ATOM   2605  N   LEU A 335     -32.469  -0.279  26.719  1.00 65.19           N  
ATOM   2606  CA  LEU A 335     -32.312   0.290  28.047  1.00 65.19           C  
ATOM   2607  C   LEU A 335     -31.391  -0.561  28.922  1.00 65.19           C  
ATOM   2608  CB  LEU A 335     -33.688   0.412  28.719  1.00 65.19           C  
ATOM   2609  O   LEU A 335     -31.047  -1.683  28.547  1.00 65.19           O  
ATOM   2610  CG  LEU A 335     -34.750   1.211  27.953  1.00 65.19           C  
ATOM   2611  CD1 LEU A 335     -36.125   0.990  28.578  1.00 65.19           C  
ATOM   2612  CD2 LEU A 335     -34.406   2.693  27.953  1.00 65.19           C  
ATOM   2613  N   ARG A 336     -31.062  -0.020  30.000  1.00 66.56           N  
ATOM   2614  CA  ARG A 336     -30.297  -0.777  30.984  1.00 66.56           C  
ATOM   2615  C   ARG A 336     -31.109  -1.960  31.500  1.00 66.56           C  
ATOM   2616  CB  ARG A 336     -29.875   0.126  32.156  1.00 66.56           C  
ATOM   2617  O   ARG A 336     -32.312  -1.840  31.750  1.00 66.56           O  
ATOM   2618  CG  ARG A 336     -28.672   1.000  31.844  1.00 66.56           C  
ATOM   2619  CD  ARG A 336     -28.219   1.785  33.062  1.00 66.56           C  
ATOM   2620  NE  ARG A 336     -27.031   2.574  32.781  1.00 66.56           N  
ATOM   2621  NH1 ARG A 336     -26.766   3.322  34.969  1.00 66.56           N  
ATOM   2622  NH2 ARG A 336     -25.281   3.969  33.344  1.00 66.56           N  
ATOM   2623  CZ  ARG A 336     -26.359   3.287  33.688  1.00 66.56           C  
ATOM   2624  N   ASN A 337     -30.547  -3.170  31.516  1.00 63.59           N  
ATOM   2625  CA  ASN A 337     -31.188  -4.414  31.906  1.00 63.59           C  
ATOM   2626  C   ASN A 337     -30.891  -4.758  33.375  1.00 63.59           C  
ATOM   2627  CB  ASN A 337     -30.766  -5.562  31.000  1.00 63.59           C  
ATOM   2628  O   ASN A 337     -29.734  -4.652  33.812  1.00 63.59           O  
ATOM   2629  CG  ASN A 337     -31.594  -6.816  31.219  1.00 63.59           C  
ATOM   2630  ND2 ASN A 337     -31.094  -7.949  30.734  1.00 63.59           N  
ATOM   2631  OD1 ASN A 337     -32.656  -6.773  31.828  1.00 63.59           O  
ATOM   2632  N   ILE A 338     -31.891  -5.078  34.281  1.00 55.75           N  
ATOM   2633  CA  ILE A 338     -31.734  -5.625  35.625  1.00 55.75           C  
ATOM   2634  C   ILE A 338     -32.156  -7.090  35.656  1.00 55.75           C  
ATOM   2635  CB  ILE A 338     -32.562  -4.820  36.656  1.00 55.75           C  
ATOM   2636  O   ILE A 338     -33.312  -7.418  35.281  1.00 55.75           O  
ATOM   2637  CG1 ILE A 338     -32.156  -3.344  36.656  1.00 55.75           C  
ATOM   2638  CG2 ILE A 338     -32.375  -5.414  38.062  1.00 55.75           C  
ATOM   2639  CD1 ILE A 338     -33.094  -2.426  37.406  1.00 55.75           C  
ATOM   2640  N   PRO A 339     -31.203  -8.078  35.812  1.00 42.59           N  
ATOM   2641  CA  PRO A 339     -31.562  -9.492  35.719  1.00 42.59           C  
ATOM   2642  C   PRO A 339     -32.594  -9.914  36.719  1.00 42.59           C  
ATOM   2643  CB  PRO A 339     -30.219 -10.203  35.969  1.00 42.59           C  
ATOM   2644  O   PRO A 339     -32.531  -9.539  37.906  1.00 42.59           O  
ATOM   2645  CG  PRO A 339     -29.266  -9.102  36.312  1.00 42.59           C  
ATOM   2646  CD  PRO A 339     -30.016  -7.797  36.281  1.00 42.59           C  
ATOM   2647  N   SER A 340     -34.000 -10.133  36.500  1.00 37.94           N  
ATOM   2648  CA  SER A 340     -34.906 -10.836  37.406  1.00 37.94           C  
ATOM   2649  C   SER A 340     -35.312 -12.195  36.844  1.00 37.94           C  
ATOM   2650  CB  SER A 340     -36.188  -9.992  37.656  1.00 37.94           C  
ATOM   2651  O   SER A 340     -35.375 -12.375  35.625  1.00 37.94           O  
ATOM   2652  OG  SER A 340     -37.031 -10.023  36.531  1.00 37.94           O  
ATOM   2653  N   ILE A 341     -35.094 -13.336  37.562  1.00 29.30           N  
ATOM   2654  CA  ILE A 341     -35.375 -14.773  37.562  1.00 29.30           C  
ATOM   2655  C   ILE A 341     -36.875 -15.023  37.531  1.00 29.30           C  
ATOM   2656  CB  ILE A 341     -34.719 -15.469  38.750  1.00 29.30           C  
ATOM   2657  O   ILE A 341     -37.594 -14.617  38.469  1.00 29.30           O  
ATOM   2658  CG1 ILE A 341     -33.219 -15.180  38.812  1.00 29.30           C  
ATOM   2659  CG2 ILE A 341     -34.969 -16.984  38.719  1.00 29.30           C  
ATOM   2660  CD1 ILE A 341     -32.531 -15.617  40.094  1.00 29.30           C  
ATOM   2661  N   GLN A 342     -37.719 -14.461  36.500  1.00 29.03           N  
ATOM   2662  CA  GLN A 342     -39.000 -15.125  36.344  1.00 29.03           C  
ATOM   2663  C   GLN A 342     -39.531 -14.961  34.906  1.00 29.03           C  
ATOM   2664  CB  GLN A 342     -40.031 -14.586  37.344  1.00 29.03           C  
ATOM   2665  O   GLN A 342     -39.500 -13.859  34.375  1.00 29.03           O  
ATOM   2666  CG  GLN A 342     -40.188 -15.453  38.594  1.00 29.03           C  
ATOM   2667  CD  GLN A 342     -41.250 -14.906  39.531  1.00 29.03           C  
ATOM   2668  NE2 GLN A 342     -41.312 -15.484  40.750  1.00 29.03           N  
ATOM   2669  OE1 GLN A 342     -41.969 -13.977  39.219  1.00 29.03           O  
ATOM   2670  N   SER A 343     -39.469 -16.047  34.031  1.00 26.41           N  
ATOM   2671  CA  SER A 343     -39.938 -16.578  32.750  1.00 26.41           C  
ATOM   2672  C   SER A 343     -41.312 -16.047  32.406  1.00 26.41           C  
ATOM   2673  CB  SER A 343     -39.938 -18.109  32.812  1.00 26.41           C  
ATOM   2674  O   SER A 343     -42.219 -16.078  33.250  1.00 26.41           O  
ATOM   2675  OG  SER A 343     -40.969 -18.578  33.688  1.00 26.41           O  
ATOM   2676  N   ARG A 344     -41.438 -14.797  31.594  1.00 32.25           N  
ATOM   2677  CA  ARG A 344     -42.562 -15.031  30.719  1.00 32.25           C  
ATOM   2678  C   ARG A 344     -42.781 -13.859  29.766  1.00 32.25           C  
ATOM   2679  CB  ARG A 344     -43.844 -15.273  31.531  1.00 32.25           C  
ATOM   2680  O   ARG A 344     -42.656 -12.703  30.156  1.00 32.25           O  
ATOM   2681  CG  ARG A 344     -43.844 -16.578  32.312  1.00 32.25           C  
ATOM   2682  CD  ARG A 344     -45.188 -16.906  32.906  1.00 32.25           C  
ATOM   2683  NE  ARG A 344     -45.312 -18.328  33.219  1.00 32.25           N  
ATOM   2684  NH1 ARG A 344     -47.000 -18.031  34.781  1.00 32.25           N  
ATOM   2685  NH2 ARG A 344     -46.188 -20.125  34.344  1.00 32.25           N  
ATOM   2686  CZ  ARG A 344     -46.156 -18.828  34.125  1.00 32.25           C  
ATOM   2687  N   GLY A 345     -43.000 -14.047  28.172  1.00 29.00           N  
ATOM   2688  CA  GLY A 345     -43.656 -14.328  26.906  1.00 29.00           C  
ATOM   2689  C   GLY A 345     -43.750 -13.109  26.000  1.00 29.00           C  
ATOM   2690  O   GLY A 345     -44.188 -12.039  26.438  1.00 29.00           O  
ATOM   2691  N   LEU A 346     -42.781 -12.672  25.141  1.00 33.75           N  
ATOM   2692  CA  LEU A 346     -42.469 -12.172  23.812  1.00 33.75           C  
ATOM   2693  C   LEU A 346     -43.750 -11.859  23.031  1.00 33.75           C  
ATOM   2694  CB  LEU A 346     -41.625 -13.188  23.047  1.00 33.75           C  
ATOM   2695  O   LEU A 346     -43.719 -11.109  22.047  1.00 33.75           O  
ATOM   2696  CG  LEU A 346     -40.938 -12.680  21.766  1.00 33.75           C  
ATOM   2697  CD1 LEU A 346     -39.719 -11.828  22.125  1.00 33.75           C  
ATOM   2698  CD2 LEU A 346     -40.531 -13.852  20.875  1.00 33.75           C  
ATOM   2699  N   PHE A 347     -45.062 -11.734  23.719  1.00 26.44           N  
ATOM   2700  CA  PHE A 347     -46.219 -11.547  22.844  1.00 26.44           C  
ATOM   2701  C   PHE A 347     -47.125 -10.469  23.391  1.00 26.44           C  
ATOM   2702  CB  PHE A 347     -46.969 -12.859  22.688  1.00 26.44           C  
ATOM   2703  O   PHE A 347     -48.156 -10.133  22.781  1.00 26.44           O  
ATOM   2704  CG  PHE A 347     -46.406 -13.766  21.625  1.00 26.44           C  
ATOM   2705  CD1 PHE A 347     -46.750 -13.586  20.281  1.00 26.44           C  
ATOM   2706  CD2 PHE A 347     -45.562 -14.805  21.969  1.00 26.44           C  
ATOM   2707  CE1 PHE A 347     -46.219 -14.422  19.297  1.00 26.44           C  
ATOM   2708  CE2 PHE A 347     -45.031 -15.648  21.000  1.00 26.44           C  
ATOM   2709  CZ  PHE A 347     -45.375 -15.453  19.656  1.00 26.44           C  
ATOM   2710  N   GLY A 348     -46.781  -9.383  24.109  1.00 29.44           N  
ATOM   2711  CA  GLY A 348     -47.531  -8.234  24.609  1.00 29.44           C  
ATOM   2712  C   GLY A 348     -47.156  -6.934  23.922  1.00 29.44           C  
ATOM   2713  O   GLY A 348     -47.969  -6.012  23.828  1.00 29.44           O  
ATOM   2714  N   ALA A 349     -46.125  -6.664  23.031  1.00 30.98           N  
ATOM   2715  CA  ALA A 349     -45.531  -5.570  22.281  1.00 30.98           C  
ATOM   2716  C   ALA A 349     -46.062  -5.523  20.844  1.00 30.98           C  
ATOM   2717  CB  ALA A 349     -44.000  -5.707  22.281  1.00 30.98           C  
ATOM   2718  O   ALA A 349     -46.219  -4.445  20.266  1.00 30.98           O  
ATOM   2719  N   ILE A 350     -46.812  -6.383  20.438  1.00 30.41           N  
ATOM   2720  CA  ILE A 350     -47.375  -6.488  19.094  1.00 30.41           C  
ATOM   2721  C   ILE A 350     -48.875  -6.164  19.156  1.00 30.41           C  
ATOM   2722  CB  ILE A 350     -47.156  -7.895  18.500  1.00 30.41           C  
ATOM   2723  O   ILE A 350     -49.406  -5.473  18.281  1.00 30.41           O  
ATOM   2724  CG1 ILE A 350     -45.656  -8.172  18.312  1.00 30.41           C  
ATOM   2725  CG2 ILE A 350     -47.906  -8.031  17.172  1.00 30.41           C  
ATOM   2726  CD1 ILE A 350     -45.344  -9.586  17.859  1.00 30.41           C  
ATOM   2727  N   ALA A 351     -49.562  -5.875  20.219  1.00 27.52           N  
ATOM   2728  CA  ALA A 351     -50.969  -5.609  20.375  1.00 27.52           C  
ATOM   2729  C   ALA A 351     -51.219  -4.207  20.922  1.00 27.52           C  
ATOM   2730  CB  ALA A 351     -51.625  -6.656  21.281  1.00 27.52           C  
ATOM   2731  O   ALA A 351     -52.188  -3.555  20.562  1.00 27.52           O  
ATOM   2732  N   GLY A 352     -50.344  -3.350  21.422  1.00 29.23           N  
ATOM   2733  CA  GLY A 352     -50.375  -1.996  21.953  1.00 29.23           C  
ATOM   2734  C   GLY A 352     -50.031  -0.940  20.922  1.00 29.23           C  
ATOM   2735  O   GLY A 352     -50.562   0.170  20.953  1.00 29.23           O  
ATOM   2736  N   PHE A 353     -49.375  -1.134  19.859  1.00 27.97           N  
ATOM   2737  CA  PHE A 353     -49.062  -0.312  18.703  1.00 27.97           C  
ATOM   2738  C   PHE A 353     -50.219  -0.330  17.688  1.00 27.97           C  
ATOM   2739  CB  PHE A 353     -47.781  -0.797  18.031  1.00 27.97           C  
ATOM   2740  O   PHE A 353     -50.531   0.696  17.094  1.00 27.97           O  
ATOM   2741  CG  PHE A 353     -47.188   0.181  17.062  1.00 27.97           C  
ATOM   2742  CD1 PHE A 353     -47.375   0.014  15.688  1.00 27.97           C  
ATOM   2743  CD2 PHE A 353     -46.438   1.269  17.500  1.00 27.97           C  
ATOM   2744  CE1 PHE A 353     -46.844   0.918  14.773  1.00 27.97           C  
ATOM   2745  CE2 PHE A 353     -45.906   2.176  16.594  1.00 27.97           C  
ATOM   2746  CZ  PHE A 353     -46.094   1.999  15.227  1.00 27.97           C  
ATOM   2747  N   ILE A 354     -51.062  -1.171  17.828  1.00 29.47           N  
ATOM   2748  CA  ILE A 354     -52.156  -1.275  16.859  1.00 29.47           C  
ATOM   2749  C   ILE A 354     -53.406  -0.663  17.453  1.00 29.47           C  
ATOM   2750  CB  ILE A 354     -52.406  -2.744  16.453  1.00 29.47           C  
ATOM   2751  O   ILE A 354     -54.188  -0.003  16.750  1.00 29.47           O  
ATOM   2752  CG1 ILE A 354     -51.188  -3.312  15.719  1.00 29.47           C  
ATOM   2753  CG2 ILE A 354     -53.656  -2.854  15.594  1.00 29.47           C  
ATOM   2754  CD1 ILE A 354     -51.344  -4.770  15.305  1.00 29.47           C  
ATOM   2755  N   GLU A 355     -53.469  -0.140  18.703  1.00 29.86           N  
ATOM   2756  CA  GLU A 355     -54.750   0.301  19.297  1.00 29.86           C  
ATOM   2757  C   GLU A 355     -54.594   1.688  19.922  1.00 29.86           C  
ATOM   2758  CB  GLU A 355     -55.219  -0.702  20.344  1.00 29.86           C  
ATOM   2759  O   GLU A 355     -55.562   2.471  19.922  1.00 29.86           O  
ATOM   2760  CG  GLU A 355     -56.031  -1.853  19.781  1.00 29.86           C  
ATOM   2761  CD  GLU A 355     -56.438  -2.883  20.812  1.00 29.86           C  
ATOM   2762  OE1 GLU A 355     -57.062  -3.912  20.453  1.00 29.86           O  
ATOM   2763  OE2 GLU A 355     -56.125  -2.660  22.016  1.00 29.86           O  
ATOM   2764  N   GLY A 356     -53.219   2.506  19.828  1.00 29.41           N  
ATOM   2765  CA  GLY A 356     -53.312   3.764  20.562  1.00 29.41           C  
ATOM   2766  C   GLY A 356     -52.125   4.691  20.250  1.00 29.41           C  
ATOM   2767  O   GLY A 356     -52.000   5.758  20.859  1.00 29.41           O  
ATOM   2768  N   GLY A 357     -51.438   4.473  19.062  1.00 30.06           N  
ATOM   2769  CA  GLY A 357     -50.406   5.379  18.609  1.00 30.06           C  
ATOM   2770  C   GLY A 357     -49.469   5.801  19.719  1.00 30.06           C  
ATOM   2771  O   GLY A 357     -49.281   5.078  20.703  1.00 30.06           O  
ATOM   2772  N   TRP A 358     -48.531   6.949  19.859  1.00 30.30           N  
ATOM   2773  CA  TRP A 358     -47.469   7.574  20.625  1.00 30.30           C  
ATOM   2774  C   TRP A 358     -47.719   7.453  22.125  1.00 30.30           C  
ATOM   2775  CB  TRP A 358     -47.312   9.047  20.234  1.00 30.30           C  
ATOM   2776  O   TRP A 358     -46.812   7.199  22.906  1.00 30.30           O  
ATOM   2777  CG  TRP A 358     -45.938   9.445  19.875  1.00 30.30           C  
ATOM   2778  CD1 TRP A 358     -45.438   9.727  18.625  1.00 30.30           C  
ATOM   2779  CD2 TRP A 358     -44.812   9.602  20.766  1.00 30.30           C  
ATOM   2780  CE2 TRP A 358     -43.688   9.984  19.984  1.00 30.30           C  
ATOM   2781  CE3 TRP A 358     -44.656   9.461  22.156  1.00 30.30           C  
ATOM   2782  NE1 TRP A 358     -44.125  10.055  18.688  1.00 30.30           N  
ATOM   2783  CH2 TRP A 358     -42.312  10.070  21.906  1.00 30.30           C  
ATOM   2784  CZ2 TRP A 358     -42.438  10.219  20.547  1.00 30.30           C  
ATOM   2785  CZ3 TRP A 358     -43.406   9.695  22.719  1.00 30.30           C  
ATOM   2786  N   THR A 359     -48.969   7.312  22.594  1.00 32.53           N  
ATOM   2787  CA  THR A 359     -49.406   7.105  23.984  1.00 32.53           C  
ATOM   2788  C   THR A 359     -49.469   5.617  24.297  1.00 32.53           C  
ATOM   2789  CB  THR A 359     -50.781   7.758  24.250  1.00 32.53           C  
ATOM   2790  O   THR A 359     -49.156   5.207  25.422  1.00 32.53           O  
ATOM   2791  CG2 THR A 359     -50.625   9.266  24.438  1.00 32.53           C  
ATOM   2792  OG1 THR A 359     -51.625   7.508  23.125  1.00 32.53           O  
ATOM   2793  N   GLY A 360     -49.656   4.727  23.359  1.00 32.94           N  
ATOM   2794  CA  GLY A 360     -49.594   3.275  23.344  1.00 32.94           C  
ATOM   2795  C   GLY A 360     -48.188   2.746  23.312  1.00 32.94           C  
ATOM   2796  O   GLY A 360     -47.875   1.702  23.891  1.00 32.94           O  
ATOM   2797  N   MET A 361     -47.156   3.582  22.953  1.00 34.22           N  
ATOM   2798  CA  MET A 361     -45.719   3.521  22.797  1.00 34.22           C  
ATOM   2799  C   MET A 361     -45.000   3.973  24.078  1.00 34.22           C  
ATOM   2800  CB  MET A 361     -45.250   4.387  21.625  1.00 34.22           C  
ATOM   2801  O   MET A 361     -44.031   3.361  24.484  1.00 34.22           O  
ATOM   2802  CG  MET A 361     -43.781   4.273  21.312  1.00 34.22           C  
ATOM   2803  SD  MET A 361     -43.250   5.453  20.016  1.00 34.22           S  
ATOM   2804  CE  MET A 361     -43.219   6.992  20.969  1.00 34.22           C  
ATOM   2805  N   ILE A 362     -45.469   4.766  24.984  1.00 32.62           N  
ATOM   2806  CA  ILE A 362     -45.000   5.250  26.266  1.00 32.62           C  
ATOM   2807  C   ILE A 362     -45.375   4.258  27.359  1.00 32.62           C  
ATOM   2808  CB  ILE A 362     -45.562   6.652  26.594  1.00 32.62           C  
ATOM   2809  O   ILE A 362     -44.562   3.947  28.234  1.00 32.62           O  
ATOM   2810  CG1 ILE A 362     -44.938   7.699  25.656  1.00 32.62           C  
ATOM   2811  CG2 ILE A 362     -45.281   7.016  28.062  1.00 32.62           C  
ATOM   2812  CD1 ILE A 362     -44.594   9.016  26.328  1.00 32.62           C  
ATOM   2813  N   ASP A 363     -46.375   3.451  27.266  1.00 32.78           N  
ATOM   2814  CA  ASP A 363     -46.938   2.428  28.141  1.00 32.78           C  
ATOM   2815  C   ASP A 363     -46.312   1.063  27.859  1.00 32.78           C  
ATOM   2816  CB  ASP A 363     -48.469   2.352  27.969  1.00 32.78           C  
ATOM   2817  O   ASP A 363     -46.156   0.254  28.781  1.00 32.78           O  
ATOM   2818  CG  ASP A 363     -49.188   3.445  28.734  1.00 32.78           C  
ATOM   2819  OD1 ASP A 363     -48.594   4.082  29.625  1.00 32.78           O  
ATOM   2820  OD2 ASP A 363     -50.375   3.668  28.438  1.00 32.78           O  
ATOM   2821  N   GLY A 364     -45.719   0.801  26.734  1.00 33.66           N  
ATOM   2822  CA  GLY A 364     -44.969  -0.344  26.234  1.00 33.66           C  
ATOM   2823  C   GLY A 364     -43.469  -0.233  26.500  1.00 33.66           C  
ATOM   2824  O   GLY A 364     -42.812  -1.235  26.766  1.00 33.66           O  
ATOM   2825  N   TRP A 365     -42.844   0.942  26.750  1.00 34.12           N  
ATOM   2826  CA  TRP A 365     -41.469   1.304  26.984  1.00 34.12           C  
ATOM   2827  C   TRP A 365     -41.219   1.680  28.438  1.00 34.12           C  
ATOM   2828  CB  TRP A 365     -41.031   2.463  26.062  1.00 34.12           C  
ATOM   2829  O   TRP A 365     -40.156   1.383  29.000  1.00 34.12           O  
ATOM   2830  CG  TRP A 365     -40.031   2.084  25.016  1.00 34.12           C  
ATOM   2831  CD1 TRP A 365     -39.875   0.851  24.453  1.00 34.12           C  
ATOM   2832  CD2 TRP A 365     -39.094   2.947  24.406  1.00 34.12           C  
ATOM   2833  CE2 TRP A 365     -38.344   2.168  23.484  1.00 34.12           C  
ATOM   2834  CE3 TRP A 365     -38.750   4.305  24.547  1.00 34.12           C  
ATOM   2835  NE1 TRP A 365     -38.844   0.895  23.531  1.00 34.12           N  
ATOM   2836  CH2 TRP A 365     -37.031   4.035  22.859  1.00 34.12           C  
ATOM   2837  CZ2 TRP A 365     -37.312   2.705  22.703  1.00 34.12           C  
ATOM   2838  CZ3 TRP A 365     -37.750   4.836  23.766  1.00 34.12           C  
ATOM   2839  N   TYR A 366     -42.312   2.074  29.328  1.00 35.31           N  
ATOM   2840  CA  TYR A 366     -42.344   2.484  30.734  1.00 35.31           C  
ATOM   2841  C   TYR A 366     -43.219   1.528  31.562  1.00 35.31           C  
ATOM   2842  CB  TYR A 366     -42.906   3.910  30.859  1.00 35.31           C  
ATOM   2843  O   TYR A 366     -44.375   1.314  31.266  1.00 35.31           O  
ATOM   2844  CG  TYR A 366     -42.031   4.953  30.203  1.00 35.31           C  
ATOM   2845  CD1 TYR A 366     -40.844   5.391  30.812  1.00 35.31           C  
ATOM   2846  CD2 TYR A 366     -42.375   5.504  28.969  1.00 35.31           C  
ATOM   2847  CE1 TYR A 366     -40.062   6.355  30.203  1.00 35.31           C  
ATOM   2848  CE2 TYR A 366     -41.594   6.469  28.359  1.00 35.31           C  
ATOM   2849  OH  TYR A 366     -39.625   7.836  28.391  1.00 35.31           O  
ATOM   2850  CZ  TYR A 366     -40.406   6.883  28.984  1.00 35.31           C  
ATOM   2851  N   GLY A 367     -43.125   0.238  31.469  1.00 35.91           N  
ATOM   2852  CA  GLY A 367     -44.094  -0.776  31.844  1.00 35.91           C  
ATOM   2853  C   GLY A 367     -44.531  -0.684  33.312  1.00 35.91           C  
ATOM   2854  O   GLY A 367     -43.688  -0.439  34.188  1.00 35.91           O  
ATOM   2855  N   TYR A 368     -45.719  -0.091  33.562  1.00 38.44           N  
ATOM   2856  CA  TYR A 368     -46.656  -0.326  34.688  1.00 38.44           C  
ATOM   2857  C   TYR A 368     -46.875  -1.818  34.906  1.00 38.44           C  
ATOM   2858  CB  TYR A 368     -48.000   0.351  34.406  1.00 38.44           C  
ATOM   2859  O   TYR A 368     -47.062  -2.578  33.938  1.00 38.44           O  
ATOM   2860  CG  TYR A 368     -47.938   1.859  34.406  1.00 38.44           C  
ATOM   2861  CD1 TYR A 368     -48.062   2.578  35.594  1.00 38.44           C  
ATOM   2862  CD2 TYR A 368     -47.719   2.568  33.219  1.00 38.44           C  
ATOM   2863  CE1 TYR A 368     -48.000   3.969  35.594  1.00 38.44           C  
ATOM   2864  CE2 TYR A 368     -47.656   3.957  33.219  1.00 38.44           C  
ATOM   2865  OH  TYR A 368     -47.750   6.023  34.406  1.00 38.44           O  
ATOM   2866  CZ  TYR A 368     -47.812   4.648  34.406  1.00 38.44           C  
ATOM   2867  N   HIS A 369     -46.250  -2.447  35.906  1.00 39.28           N  
ATOM   2868  CA  HIS A 369     -46.562  -3.826  36.281  1.00 39.28           C  
ATOM   2869  C   HIS A 369     -47.656  -3.885  37.344  1.00 39.28           C  
ATOM   2870  CB  HIS A 369     -45.312  -4.547  36.750  1.00 39.28           C  
ATOM   2871  O   HIS A 369     -47.531  -3.225  38.375  1.00 39.28           O  
ATOM   2872  CG  HIS A 369     -45.500  -6.004  37.031  1.00 39.28           C  
ATOM   2873  CD2 HIS A 369     -45.469  -6.719  38.156  1.00 39.28           C  
ATOM   2874  ND1 HIS A 369     -45.781  -6.906  36.000  1.00 39.28           N  
ATOM   2875  CE1 HIS A 369     -45.906  -8.117  36.531  1.00 39.28           C  
ATOM   2876  NE2 HIS A 369     -45.719  -8.031  37.844  1.00 39.28           N  
ATOM   2877  N   HIS A 370     -49.062  -4.219  37.062  1.00 37.38           N  
ATOM   2878  CA  HIS A 370     -50.062  -4.453  38.094  1.00 37.38           C  
ATOM   2879  C   HIS A 370     -50.594  -5.887  38.062  1.00 37.38           C  
ATOM   2880  CB  HIS A 370     -51.219  -3.473  37.969  1.00 37.38           C  
ATOM   2881  O   HIS A 370     -50.469  -6.566  37.031  1.00 37.38           O  
ATOM   2882  CG  HIS A 370     -51.969  -3.607  36.656  1.00 37.38           C  
ATOM   2883  CD2 HIS A 370     -51.906  -2.889  35.531  1.00 37.38           C  
ATOM   2884  ND1 HIS A 370     -52.938  -4.578  36.469  1.00 37.38           N  
ATOM   2885  CE1 HIS A 370     -53.406  -4.453  35.219  1.00 37.38           C  
ATOM   2886  NE2 HIS A 370     -52.812  -3.434  34.656  1.00 37.38           N  
ATOM   2887  N   GLN A 371     -50.594  -6.766  39.125  1.00 37.09           N  
ATOM   2888  CA  GLN A 371     -51.000  -8.164  39.281  1.00 37.09           C  
ATOM   2889  C   GLN A 371     -52.469  -8.359  38.969  1.00 37.09           C  
ATOM   2890  CB  GLN A 371     -50.688  -8.656  40.688  1.00 37.09           C  
ATOM   2891  O   GLN A 371     -53.344  -7.867  39.688  1.00 37.09           O  
ATOM   2892  CG  GLN A 371     -49.281  -9.227  40.844  1.00 37.09           C  
ATOM   2893  CD  GLN A 371     -49.031  -9.734  42.250  1.00 37.09           C  
ATOM   2894  NE2 GLN A 371     -47.875 -10.383  42.438  1.00 37.09           N  
ATOM   2895  OE1 GLN A 371     -49.812  -9.539  43.188  1.00 37.09           O  
ATOM   2896  N   ASN A 372     -53.094  -7.895  37.688  1.00 31.25           N  
ATOM   2897  CA  ASN A 372     -54.406  -8.281  37.188  1.00 31.25           C  
ATOM   2898  C   ASN A 372     -54.438  -8.234  35.656  1.00 31.25           C  
ATOM   2899  CB  ASN A 372     -55.500  -7.395  37.781  1.00 31.25           C  
ATOM   2900  O   ASN A 372     -54.156  -7.191  35.062  1.00 31.25           O  
ATOM   2901  CG  ASN A 372     -55.625  -7.535  39.281  1.00 31.25           C  
ATOM   2902  ND2 ASN A 372     -56.281  -6.574  39.906  1.00 31.25           N  
ATOM   2903  OD1 ASN A 372     -55.125  -8.492  39.875  1.00 31.25           O  
ATOM   2904  N   GLY A 373     -53.625  -8.953  34.844  1.00 29.09           N  
ATOM   2905  CA  GLY A 373     -54.000  -9.328  33.469  1.00 29.09           C  
ATOM   2906  C   GLY A 373     -53.125  -8.680  32.406  1.00 29.09           C  
ATOM   2907  O   GLY A 373     -52.688  -7.547  32.594  1.00 29.09           O  
ATOM   2908  N   GLN A 374     -52.156  -9.422  31.672  1.00 26.25           N  
ATOM   2909  CA  GLN A 374     -51.438  -9.711  30.453  1.00 26.25           C  
ATOM   2910  C   GLN A 374     -50.781  -8.453  29.875  1.00 26.25           C  
ATOM   2911  CB  GLN A 374     -52.344 -10.344  29.406  1.00 26.25           C  
ATOM   2912  O   GLN A 374     -51.469  -7.477  29.578  1.00 26.25           O  
ATOM   2913  CG  GLN A 374     -52.656 -11.820  29.672  1.00 26.25           C  
ATOM   2914  CD  GLN A 374     -53.312 -12.500  28.469  1.00 26.25           C  
ATOM   2915  NE2 GLN A 374     -53.281 -13.828  28.469  1.00 26.25           N  
ATOM   2916  OE1 GLN A 374     -53.812 -11.844  27.562  1.00 26.25           O  
ATOM   2917  N   GLY A 375     -49.750  -7.965  30.391  1.00 29.44           N  
ATOM   2918  CA  GLY A 375     -48.844  -6.859  30.078  1.00 29.44           C  
ATOM   2919  C   GLY A 375     -48.000  -7.094  28.844  1.00 29.44           C  
ATOM   2920  O   GLY A 375     -47.406  -8.164  28.672  1.00 29.44           O  
ATOM   2921  N   SER A 376     -48.531  -6.707  27.578  1.00 29.58           N  
ATOM   2922  CA  SER A 376     -47.938  -6.805  26.250  1.00 29.58           C  
ATOM   2923  C   SER A 376     -47.094  -5.590  25.938  1.00 29.58           C  
ATOM   2924  CB  SER A 376     -49.062  -6.941  25.203  1.00 29.58           C  
ATOM   2925  O   SER A 376     -47.562  -4.453  25.969  1.00 29.58           O  
ATOM   2926  OG  SER A 376     -49.844  -5.773  25.156  1.00 29.58           O  
ATOM   2927  N   GLY A 377     -45.656  -5.449  26.188  1.00 29.48           N  
ATOM   2928  CA  GLY A 377     -44.781  -4.316  26.031  1.00 29.48           C  
ATOM   2929  C   GLY A 377     -43.719  -4.531  24.953  1.00 29.48           C  
ATOM   2930  O   GLY A 377     -43.188  -5.629  24.812  1.00 29.48           O  
ATOM   2931  N   TYR A 378     -43.750  -3.768  23.578  1.00 32.00           N  
ATOM   2932  CA  TYR A 378     -42.750  -3.773  22.500  1.00 32.00           C  
ATOM   2933  C   TYR A 378     -41.906  -2.518  22.531  1.00 32.00           C  
ATOM   2934  CB  TYR A 378     -43.469  -3.887  21.141  1.00 32.00           C  
ATOM   2935  O   TYR A 378     -42.406  -1.421  22.797  1.00 32.00           O  
ATOM   2936  CG  TYR A 378     -44.062  -5.246  20.875  1.00 32.00           C  
ATOM   2937  CD1 TYR A 378     -43.281  -6.281  20.359  1.00 32.00           C  
ATOM   2938  CD2 TYR A 378     -45.406  -5.500  21.141  1.00 32.00           C  
ATOM   2939  CE1 TYR A 378     -43.812  -7.535  20.109  1.00 32.00           C  
ATOM   2940  CE2 TYR A 378     -45.969  -6.754  20.891  1.00 32.00           C  
ATOM   2941  OH  TYR A 378     -45.719  -9.000  20.141  1.00 32.00           O  
ATOM   2942  CZ  TYR A 378     -45.156  -7.762  20.375  1.00 32.00           C  
ATOM   2943  N   ALA A 379     -40.406  -2.555  22.281  1.00 30.53           N  
ATOM   2944  CA  ALA A 379     -39.031  -2.146  21.969  1.00 30.53           C  
ATOM   2945  C   ALA A 379     -39.031  -0.954  21.016  1.00 30.53           C  
ATOM   2946  CB  ALA A 379     -38.250  -3.312  21.375  1.00 30.53           C  
ATOM   2947  O   ALA A 379     -39.969  -0.742  20.266  1.00 30.53           O  
ATOM   2948  N   ALA A 380     -38.062  -0.018  21.125  1.00 31.12           N  
ATOM   2949  CA  ALA A 380     -37.500   1.080  20.359  1.00 31.12           C  
ATOM   2950  C   ALA A 380     -37.719   0.882  18.859  1.00 31.12           C  
ATOM   2951  CB  ALA A 380     -36.000   1.208  20.641  1.00 31.12           C  
ATOM   2952  O   ALA A 380     -37.656  -0.244  18.359  1.00 31.12           O  
ATOM   2953  N   ASP A 381     -38.406   1.797  18.172  1.00 36.62           N  
ATOM   2954  CA  ASP A 381     -38.750   1.907  16.750  1.00 36.62           C  
ATOM   2955  C   ASP A 381     -37.469   1.795  15.883  1.00 36.62           C  
ATOM   2956  CB  ASP A 381     -39.438   3.229  16.469  1.00 36.62           C  
ATOM   2957  O   ASP A 381     -36.438   2.373  16.219  1.00 36.62           O  
ATOM   2958  CG  ASP A 381     -38.875   3.975  15.281  1.00 36.62           C  
ATOM   2959  OD1 ASP A 381     -38.500   3.328  14.281  1.00 36.62           O  
ATOM   2960  OD2 ASP A 381     -38.781   5.223  15.344  1.00 36.62           O  
ATOM   2961  N   GLN A 382     -37.281   0.696  15.148  1.00 39.78           N  
ATOM   2962  CA  GLN A 382     -36.344   0.388  14.086  1.00 39.78           C  
ATOM   2963  C   GLN A 382     -35.906   1.653  13.352  1.00 39.78           C  
ATOM   2964  CB  GLN A 382     -36.938  -0.617  13.102  1.00 39.78           C  
ATOM   2965  O   GLN A 382     -34.750   1.816  13.016  1.00 39.78           O  
ATOM   2966  CG  GLN A 382     -35.906  -1.229  12.148  1.00 39.78           C  
ATOM   2967  CD  GLN A 382     -36.531  -2.275  11.234  1.00 39.78           C  
ATOM   2968  NE2 GLN A 382     -35.688  -2.973  10.492  1.00 39.78           N  
ATOM   2969  OE1 GLN A 382     -37.750  -2.455  11.195  1.00 39.78           O  
ATOM   2970  N   LYS A 383     -36.750   2.773  13.266  1.00 42.34           N  
ATOM   2971  CA  LYS A 383     -36.469   3.992  12.500  1.00 42.34           C  
ATOM   2972  C   LYS A 383     -35.688   5.004  13.336  1.00 42.34           C  
ATOM   2973  CB  LYS A 383     -37.781   4.617  12.023  1.00 42.34           C  
ATOM   2974  O   LYS A 383     -34.750   5.637  12.836  1.00 42.34           O  
ATOM   2975  CG  LYS A 383     -37.625   5.660  10.930  1.00 42.34           C  
ATOM   2976  CD  LYS A 383     -38.969   6.133  10.391  1.00 42.34           C  
ATOM   2977  CE  LYS A 383     -38.781   7.215   9.336  1.00 42.34           C  
ATOM   2978  NZ  LYS A 383     -40.094   7.676   8.789  1.00 42.34           N  
ATOM   2979  N   SER A 384     -35.906   5.129  14.656  1.00 42.09           N  
ATOM   2980  CA  SER A 384     -35.188   6.008  15.578  1.00 42.09           C  
ATOM   2981  C   SER A 384     -33.812   5.461  15.914  1.00 42.09           C  
ATOM   2982  CB  SER A 384     -36.000   6.199  16.875  1.00 42.09           C  
ATOM   2983  O   SER A 384     -32.844   6.219  16.000  1.00 42.09           O  
ATOM   2984  OG  SER A 384     -35.312   7.066  17.766  1.00 42.09           O  
ATOM   2985  N   THR A 385     -33.750   4.195  15.930  1.00 40.97           N  
ATOM   2986  CA  THR A 385     -32.500   3.463  16.094  1.00 40.97           C  
ATOM   2987  C   THR A 385     -31.625   3.570  14.836  1.00 40.97           C  
ATOM   2988  CB  THR A 385     -32.750   1.979  16.406  1.00 40.97           C  
ATOM   2989  O   THR A 385     -30.422   3.785  14.922  1.00 40.97           O  
ATOM   2990  CG2 THR A 385     -31.453   1.249  16.734  1.00 40.97           C  
ATOM   2991  OG1 THR A 385     -33.625   1.888  17.547  1.00 40.97           O  
ATOM   2992  N   GLN A 386     -32.219   3.537  13.734  1.00 42.53           N  
ATOM   2993  CA  GLN A 386     -31.531   3.730  12.461  1.00 42.53           C  
ATOM   2994  C   GLN A 386     -31.125   5.191  12.273  1.00 42.53           C  
ATOM   2995  CB  GLN A 386     -32.406   3.273  11.305  1.00 42.53           C  
ATOM   2996  O   GLN A 386     -30.062   5.480  11.727  1.00 42.53           O  
ATOM   2997  CG  GLN A 386     -31.672   3.139   9.984  1.00 42.53           C  
ATOM   2998  CD  GLN A 386     -30.531   2.143  10.047  1.00 42.53           C  
ATOM   2999  NE2 GLN A 386     -29.344   2.562   9.609  1.00 42.53           N  
ATOM   3000  OE1 GLN A 386     -30.703   1.004  10.492  1.00 42.53           O  
ATOM   3001  N   ASN A 387     -31.906   6.145  12.797  1.00 48.84           N  
ATOM   3002  CA  ASN A 387     -31.594   7.570  12.750  1.00 48.84           C  
ATOM   3003  C   ASN A 387     -30.438   7.930  13.664  1.00 48.84           C  
ATOM   3004  CB  ASN A 387     -32.844   8.391  13.109  1.00 48.84           C  
ATOM   3005  O   ASN A 387     -29.609   8.773  13.328  1.00 48.84           O  
ATOM   3006  CG  ASN A 387     -33.875   8.438  11.992  1.00 48.84           C  
ATOM   3007  ND2 ASN A 387     -35.094   8.844  12.320  1.00 48.84           N  
ATOM   3008  OD1 ASN A 387     -33.562   8.102  10.844  1.00 48.84           O  
ATOM   3009  N   ALA A 388     -30.406   7.309  14.852  1.00 45.59           N  
ATOM   3010  CA  ALA A 388     -29.297   7.453  15.781  1.00 45.59           C  
ATOM   3011  C   ALA A 388     -28.016   6.824  15.219  1.00 45.59           C  
ATOM   3012  CB  ALA A 388     -29.641   6.824  17.125  1.00 45.59           C  
ATOM   3013  O   ALA A 388     -26.938   7.398  15.328  1.00 45.59           O  
ATOM   3014  N   ILE A 389     -28.172   5.648  14.531  1.00 48.47           N  
ATOM   3015  CA  ILE A 389     -27.078   4.973  13.852  1.00 48.47           C  
ATOM   3016  C   ILE A 389     -26.594   5.824  12.672  1.00 48.47           C  
ATOM   3017  CB  ILE A 389     -27.484   3.568  13.359  1.00 48.47           C  
ATOM   3018  O   ILE A 389     -25.391   6.004  12.484  1.00 48.47           O  
ATOM   3019  CG1 ILE A 389     -27.766   2.646  14.555  1.00 48.47           C  
ATOM   3020  CG2 ILE A 389     -26.406   2.977  12.445  1.00 48.47           C  
ATOM   3021  CD1 ILE A 389     -28.328   1.284  14.164  1.00 48.47           C  
ATOM   3022  N   ASP A 390     -27.531   6.375  11.961  1.00 50.97           N  
ATOM   3023  CA  ASP A 390     -27.234   7.230  10.820  1.00 50.97           C  
ATOM   3024  C   ASP A 390     -26.594   8.539  11.266  1.00 50.97           C  
ATOM   3025  CB  ASP A 390     -28.500   7.520  10.016  1.00 50.97           C  
ATOM   3026  O   ASP A 390     -25.703   9.062  10.586  1.00 50.97           O  
ATOM   3027  CG  ASP A 390     -29.000   6.316   9.234  1.00 50.97           C  
ATOM   3028  OD1 ASP A 390     -28.234   5.344   9.055  1.00 50.97           O  
ATOM   3029  OD2 ASP A 390     -30.172   6.340   8.781  1.00 50.97           O  
ATOM   3030  N   GLY A 391     -27.078   9.188  12.422  1.00 52.28           N  
ATOM   3031  CA  GLY A 391     -26.500  10.391  13.008  1.00 52.28           C  
ATOM   3032  C   GLY A 391     -25.047  10.203  13.430  1.00 52.28           C  
ATOM   3033  O   GLY A 391     -24.219  11.094  13.219  1.00 52.28           O  
ATOM   3034  N   ILE A 392     -24.688   9.094  13.961  1.00 49.53           N  
ATOM   3035  CA  ILE A 392     -23.344   8.688  14.352  1.00 49.53           C  
ATOM   3036  C   ILE A 392     -22.484   8.469  13.102  1.00 49.53           C  
ATOM   3037  CB  ILE A 392     -23.359   7.410  15.219  1.00 49.53           C  
ATOM   3038  O   ILE A 392     -21.344   8.906  13.039  1.00 49.53           O  
ATOM   3039  CG1 ILE A 392     -24.047   7.691  16.562  1.00 49.53           C  
ATOM   3040  CG2 ILE A 392     -21.938   6.879  15.422  1.00 49.53           C  
ATOM   3041  CD1 ILE A 392     -24.297   6.441  17.406  1.00 49.53           C  
ATOM   3042  N   THR A 393     -23.203   7.766  12.133  1.00 46.84           N  
ATOM   3043  CA  THR A 393     -22.547   7.516  10.859  1.00 46.84           C  
ATOM   3044  C   THR A 393     -22.188   8.828  10.164  1.00 46.84           C  
ATOM   3045  CB  THR A 393     -23.422   6.664   9.930  1.00 46.84           C  
ATOM   3046  O   THR A 393     -21.078   8.984   9.664  1.00 46.84           O  
ATOM   3047  CG2 THR A 393     -22.734   6.395   8.602  1.00 46.84           C  
ATOM   3048  OG1 THR A 393     -23.719   5.414  10.570  1.00 46.84           O  
ATOM   3049  N   ASN A 394     -23.047   9.805  10.219  1.00 53.44           N  
ATOM   3050  CA  ASN A 394     -22.875  11.109   9.594  1.00 53.44           C  
ATOM   3051  C   ASN A 394     -21.844  11.953  10.344  1.00 53.44           C  
ATOM   3052  CB  ASN A 394     -24.203  11.852   9.508  1.00 53.44           C  
ATOM   3053  O   ASN A 394     -21.016  12.633   9.727  1.00 53.44           O  
ATOM   3054  CG  ASN A 394     -25.125  11.281   8.445  1.00 53.44           C  
ATOM   3055  ND2 ASN A 394     -26.422  11.539   8.570  1.00 53.44           N  
ATOM   3056  OD1 ASN A 394     -24.672  10.609   7.512  1.00 53.44           O  
ATOM   3057  N   LYS A 395     -21.891  11.992  11.680  1.00 54.31           N  
ATOM   3058  CA  LYS A 395     -20.938  12.711  12.523  1.00 54.31           C  
ATOM   3059  C   LYS A 395     -19.547  12.094  12.422  1.00 54.31           C  
ATOM   3060  CB  LYS A 395     -21.406  12.711  13.977  1.00 54.31           C  
ATOM   3061  O   LYS A 395     -18.547  12.812  12.352  1.00 54.31           O  
ATOM   3062  CG  LYS A 395     -20.734  13.773  14.836  1.00 54.31           C  
ATOM   3063  CD  LYS A 395     -21.547  14.086  16.078  1.00 54.31           C  
ATOM   3064  CE  LYS A 395     -20.922  15.188  16.922  1.00 54.31           C  
ATOM   3065  NZ  LYS A 395     -21.625  15.391  18.219  1.00 54.31           N  
ATOM   3066  N   VAL A 396     -19.531  10.852  12.305  1.00 50.91           N  
ATOM   3067  CA  VAL A 396     -18.297  10.078  12.141  1.00 50.91           C  
ATOM   3068  C   VAL A 396     -17.703  10.344  10.758  1.00 50.91           C  
ATOM   3069  CB  VAL A 396     -18.547   8.570  12.336  1.00 50.91           C  
ATOM   3070  O   VAL A 396     -16.500  10.547  10.617  1.00 50.91           O  
ATOM   3071  CG1 VAL A 396     -17.312   7.762  11.906  1.00 50.91           C  
ATOM   3072  CG2 VAL A 396     -18.906   8.266  13.789  1.00 50.91           C  
ATOM   3073  N   ASN A 397     -18.625  10.312   9.773  1.00 49.72           N  
ATOM   3074  CA  ASN A 397     -18.203  10.586   8.398  1.00 49.72           C  
ATOM   3075  C   ASN A 397     -17.641  12.000   8.258  1.00 49.72           C  
ATOM   3076  CB  ASN A 397     -19.375  10.391   7.434  1.00 49.72           C  
ATOM   3077  O   ASN A 397     -16.672  12.211   7.523  1.00 49.72           O  
ATOM   3078  CG  ASN A 397     -19.688   8.930   7.180  1.00 49.72           C  
ATOM   3079  ND2 ASN A 397     -20.906   8.641   6.754  1.00 49.72           N  
ATOM   3080  OD1 ASN A 397     -18.828   8.062   7.363  1.00 49.72           O  
ATOM   3081  N   SER A 398     -18.172  13.000   8.984  1.00 55.94           N  
ATOM   3082  CA  SER A 398     -17.703  14.383   8.977  1.00 55.94           C  
ATOM   3083  C   SER A 398     -16.359  14.523   9.680  1.00 55.94           C  
ATOM   3084  CB  SER A 398     -18.734  15.297   9.648  1.00 55.94           C  
ATOM   3085  O   SER A 398     -15.469  15.234   9.203  1.00 55.94           O  
ATOM   3086  OG  SER A 398     -18.719  15.109  11.055  1.00 55.94           O  
ATOM   3087  N   VAL A 399     -16.172  13.906  10.789  1.00 49.62           N  
ATOM   3088  CA  VAL A 399     -14.922  13.922  11.547  1.00 49.62           C  
ATOM   3089  C   VAL A 399     -13.852  13.141  10.789  1.00 49.62           C  
ATOM   3090  CB  VAL A 399     -15.117  13.320  12.961  1.00 49.62           C  
ATOM   3091  O   VAL A 399     -12.688  13.555  10.742  1.00 49.62           O  
ATOM   3092  CG1 VAL A 399     -13.773  13.156  13.664  1.00 49.62           C  
ATOM   3093  CG2 VAL A 399     -16.047  14.203  13.789  1.00 49.62           C  
ATOM   3094  N   ILE A 400     -14.266  12.141  10.070  1.00 51.19           N  
ATOM   3095  CA  ILE A 400     -13.406  11.273   9.273  1.00 51.19           C  
ATOM   3096  C   ILE A 400     -12.891  12.031   8.055  1.00 51.19           C  
ATOM   3097  CB  ILE A 400     -14.148   9.992   8.836  1.00 51.19           C  
ATOM   3098  O   ILE A 400     -11.711  11.938   7.711  1.00 51.19           O  
ATOM   3099  CG1 ILE A 400     -14.422   9.086  10.047  1.00 51.19           C  
ATOM   3100  CG2 ILE A 400     -13.344   9.242   7.762  1.00 51.19           C  
ATOM   3101  CD1 ILE A 400     -15.312   7.895   9.734  1.00 51.19           C  
ATOM   3102  N   GLU A 401     -13.750  12.656   7.371  1.00 51.47           N  
ATOM   3103  CA  GLU A 401     -13.391  13.445   6.199  1.00 51.47           C  
ATOM   3104  C   GLU A 401     -12.359  14.516   6.551  1.00 51.47           C  
ATOM   3105  CB  GLU A 401     -14.633  14.086   5.578  1.00 51.47           C  
ATOM   3106  O   GLU A 401     -11.422  14.750   5.793  1.00 51.47           O  
ATOM   3107  CG  GLU A 401     -14.469  14.445   4.109  1.00 51.47           C  
ATOM   3108  CD  GLU A 401     -15.719  15.078   3.506  1.00 51.47           C  
ATOM   3109  OE1 GLU A 401     -15.672  15.500   2.330  1.00 51.47           O  
ATOM   3110  OE2 GLU A 401     -16.750  15.141   4.215  1.00 51.47           O  
ATOM   3111  N   LYS A 402     -12.422  15.102   7.637  1.00 50.69           N  
ATOM   3112  CA  LYS A 402     -11.539  16.172   8.102  1.00 50.69           C  
ATOM   3113  C   LYS A 402     -10.195  15.602   8.555  1.00 50.69           C  
ATOM   3114  CB  LYS A 402     -12.195  16.938   9.242  1.00 50.69           C  
ATOM   3115  O   LYS A 402      -9.148  16.203   8.297  1.00 50.69           O  
ATOM   3116  CG  LYS A 402     -13.102  18.078   8.781  1.00 50.69           C  
ATOM   3117  CD  LYS A 402     -13.680  18.844   9.961  1.00 50.69           C  
ATOM   3118  CE  LYS A 402     -14.727  19.859   9.516  1.00 50.69           C  
ATOM   3119  NZ  LYS A 402     -15.219  20.688  10.656  1.00 50.69           N  
ATOM   3120  N   MET A 403     -10.195  14.445   9.039  1.00 45.69           N  
ATOM   3121  CA  MET A 403      -8.992  13.797   9.555  1.00 45.69           C  
ATOM   3122  C   MET A 403      -8.250  13.070   8.430  1.00 45.69           C  
ATOM   3123  CB  MET A 403      -9.352  12.805  10.664  1.00 45.69           C  
ATOM   3124  O   MET A 403      -7.020  13.031   8.422  1.00 45.69           O  
ATOM   3125  CG  MET A 403      -9.633  13.469  12.000  1.00 45.69           C  
ATOM   3126  SD  MET A 403      -9.727  12.266  13.383  1.00 45.69           S  
ATOM   3127  CE  MET A 403     -11.062  11.195  12.781  1.00 45.69           C  
ATOM   3128  N   ASN A 404      -8.906  12.445   7.398  1.00 45.78           N  
ATOM   3129  CA  ASN A 404      -8.375  11.773   6.219  1.00 45.78           C  
ATOM   3130  C   ASN A 404      -7.578  12.734   5.336  1.00 45.78           C  
ATOM   3131  CB  ASN A 404      -9.500  11.125   5.414  1.00 45.78           C  
ATOM   3132  O   ASN A 404      -6.539  12.367   4.785  1.00 45.78           O  
ATOM   3133  CG  ASN A 404      -9.875   9.750   5.934  1.00 45.78           C  
ATOM   3134  ND2 ASN A 404     -11.016   9.234   5.492  1.00 45.78           N  
ATOM   3135  OD1 ASN A 404      -9.141   9.156   6.730  1.00 45.78           O  
ATOM   3136  N   THR A 405      -8.023  13.922   5.172  1.00 53.16           N  
ATOM   3137  CA  THR A 405      -7.297  14.922   4.395  1.00 53.16           C  
ATOM   3138  C   THR A 405      -5.957  15.250   5.047  1.00 53.16           C  
ATOM   3139  CB  THR A 405      -8.125  16.219   4.238  1.00 53.16           C  
ATOM   3140  O   THR A 405      -4.941  15.375   4.363  1.00 53.16           O  
ATOM   3141  CG2 THR A 405      -7.488  17.156   3.217  1.00 53.16           C  
ATOM   3142  OG1 THR A 405      -9.445  15.875   3.801  1.00 53.16           O  
ATOM   3143  N   GLN A 406      -5.938  15.180   6.301  1.00 43.44           N  
ATOM   3144  CA  GLN A 406      -4.750  15.547   7.062  1.00 43.44           C  
ATOM   3145  C   GLN A 406      -3.797  14.359   7.195  1.00 43.44           C  
ATOM   3146  CB  GLN A 406      -5.137  16.062   8.445  1.00 43.44           C  
ATOM   3147  O   GLN A 406      -2.578  14.523   7.113  1.00 43.44           O  
ATOM   3148  CG  GLN A 406      -5.910  17.375   8.414  1.00 43.44           C  
ATOM   3149  CD  GLN A 406      -5.031  18.562   8.078  1.00 43.44           C  
ATOM   3150  NE2 GLN A 406      -5.637  19.609   7.531  1.00 43.44           N  
ATOM   3151  OE1 GLN A 406      -3.820  18.547   8.320  1.00 43.44           O  
ATOM   3152  N   PHE A 407      -4.395  13.086   7.227  1.00 46.50           N  
ATOM   3153  CA  PHE A 407      -3.625  11.867   7.414  1.00 46.50           C  
ATOM   3154  C   PHE A 407      -3.031  11.391   6.094  1.00 46.50           C  
ATOM   3155  CB  PHE A 407      -4.504  10.766   8.023  1.00 46.50           C  
ATOM   3156  O   PHE A 407      -1.892  10.922   6.051  1.00 46.50           O  
ATOM   3157  CG  PHE A 407      -4.730  10.914   9.500  1.00 46.50           C  
ATOM   3158  CD1 PHE A 407      -3.668  10.859  10.391  1.00 46.50           C  
ATOM   3159  CD2 PHE A 407      -6.012  11.109  10.000  1.00 46.50           C  
ATOM   3160  CE1 PHE A 407      -3.877  11.000  11.758  1.00 46.50           C  
ATOM   3161  CE2 PHE A 407      -6.230  11.250  11.367  1.00 46.50           C  
ATOM   3162  CZ  PHE A 407      -5.160  11.195  12.250  1.00 46.50           C  
ATOM   3163  N   THR A 408      -3.871  11.492   5.031  1.00 48.00           N  
ATOM   3164  CA  THR A 408      -3.424  11.195   3.676  1.00 48.00           C  
ATOM   3165  C   THR A 408      -2.324  12.164   3.244  1.00 48.00           C  
ATOM   3166  CB  THR A 408      -4.594  11.266   2.674  1.00 48.00           C  
ATOM   3167  O   THR A 408      -1.354  11.758   2.600  1.00 48.00           O  
ATOM   3168  CG2 THR A 408      -4.148  10.828   1.282  1.00 48.00           C  
ATOM   3169  OG1 THR A 408      -5.645  10.398   3.119  1.00 48.00           O  
ATOM   3170  N   ALA A 409      -2.389  13.359   3.639  1.00 48.78           N  
ATOM   3171  CA  ALA A 409      -1.391  14.391   3.375  1.00 48.78           C  
ATOM   3172  C   ALA A 409      -0.105  14.125   4.152  1.00 48.78           C  
ATOM   3173  CB  ALA A 409      -1.947  15.773   3.727  1.00 48.78           C  
ATOM   3174  O   ALA A 409       0.995  14.273   3.613  1.00 48.78           O  
ATOM   3175  N   VAL A 410      -0.226  13.625   5.344  1.00 49.06           N  
ATOM   3176  CA  VAL A 410       0.895  13.320   6.227  1.00 49.06           C  
ATOM   3177  C   VAL A 410       1.535  12.000   5.809  1.00 49.06           C  
ATOM   3178  CB  VAL A 410       0.450  13.250   7.707  1.00 49.06           C  
ATOM   3179  O   VAL A 410       2.762  11.875   5.797  1.00 49.06           O  
ATOM   3180  CG1 VAL A 410       1.596  12.766   8.594  1.00 49.06           C  
ATOM   3181  CG2 VAL A 410      -0.051  14.617   8.172  1.00 49.06           C  
ATOM   3182  N   GLY A 411       0.683  10.922   5.500  1.00 46.44           N  
ATOM   3183  CA  GLY A 411       1.158   9.656   4.957  1.00 46.44           C  
ATOM   3184  C   GLY A 411       1.928   9.820   3.660  1.00 46.44           C  
ATOM   3185  O   GLY A 411       2.955   9.172   3.455  1.00 46.44           O  
ATOM   3186  N   LYS A 412       1.518  10.773   2.715  1.00 51.25           N  
ATOM   3187  CA  LYS A 412       2.135  11.086   1.430  1.00 51.25           C  
ATOM   3188  C   LYS A 412       3.459  11.820   1.621  1.00 51.25           C  
ATOM   3189  CB  LYS A 412       1.188  11.930   0.570  1.00 51.25           C  
ATOM   3190  O   LYS A 412       4.426  11.570   0.901  1.00 51.25           O  
ATOM   3191  CG  LYS A 412       0.069  11.125  -0.080  1.00 51.25           C  
ATOM   3192  CD  LYS A 412      -0.786  12.000  -0.989  1.00 51.25           C  
ATOM   3193  CE  LYS A 412      -1.968  11.227  -1.558  1.00 51.25           C  
ATOM   3194  NZ  LYS A 412      -2.822  12.086  -2.432  1.00 51.25           N  
ATOM   3195  N   GLU A 413       3.643  12.609   2.639  1.00 51.03           N  
ATOM   3196  CA  GLU A 413       4.836  13.383   2.971  1.00 51.03           C  
ATOM   3197  C   GLU A 413       5.910  12.500   3.596  1.00 51.03           C  
ATOM   3198  CB  GLU A 413       4.484  14.531   3.916  1.00 51.03           C  
ATOM   3199  O   GLU A 413       7.102  12.688   3.336  1.00 51.03           O  
ATOM   3200  CG  GLU A 413       3.742  15.680   3.242  1.00 51.03           C  
ATOM   3201  CD  GLU A 413       4.605  16.453   2.258  1.00 51.03           C  
ATOM   3202  OE1 GLU A 413       4.047  17.188   1.411  1.00 51.03           O  
ATOM   3203  OE2 GLU A 413       5.848  16.328   2.336  1.00 51.03           O  
ATOM   3204  N   PHE A 414       5.590  11.484   4.254  1.00 51.00           N  
ATOM   3205  CA  PHE A 414       6.488  10.578   4.969  1.00 51.00           C  
ATOM   3206  C   PHE A 414       7.035   9.508   4.031  1.00 51.00           C  
ATOM   3207  CB  PHE A 414       5.770   9.930   6.152  1.00 51.00           C  
ATOM   3208  O   PHE A 414       8.164   9.047   4.203  1.00 51.00           O  
ATOM   3209  CG  PHE A 414       5.641  10.828   7.355  1.00 51.00           C  
ATOM   3210  CD1 PHE A 414       6.750  11.133   8.133  1.00 51.00           C  
ATOM   3211  CD2 PHE A 414       4.410  11.367   7.703  1.00 51.00           C  
ATOM   3212  CE1 PHE A 414       6.637  11.961   9.242  1.00 51.00           C  
ATOM   3213  CE2 PHE A 414       4.285  12.195   8.812  1.00 51.00           C  
ATOM   3214  CZ  PHE A 414       5.398  12.492   9.586  1.00 51.00           C  
ATOM   3215  N   ASN A 415       6.297   9.086   2.967  1.00 46.75           N  
ATOM   3216  CA  ASN A 415       6.707   8.164   1.915  1.00 46.75           C  
ATOM   3217  C   ASN A 415       7.766   8.781   1.008  1.00 46.75           C  
ATOM   3218  CB  ASN A 415       5.496   7.715   1.091  1.00 46.75           C  
ATOM   3219  O   ASN A 415       8.617   8.070   0.469  1.00 46.75           O  
ATOM   3220  CG  ASN A 415       4.727   6.586   1.744  1.00 46.75           C  
ATOM   3221  ND2 ASN A 415       3.498   6.367   1.295  1.00 46.75           N  
ATOM   3222  OD1 ASN A 415       5.234   5.914   2.646  1.00 46.75           O  
ATOM   3223  N   ASN A 416       7.926  10.102   0.859  1.00 49.84           N  
ATOM   3224  CA  ASN A 416       8.891  10.875   0.091  1.00 49.84           C  
ATOM   3225  C   ASN A 416      10.250  10.930   0.787  1.00 49.84           C  
ATOM   3226  CB  ASN A 416       8.367  12.297  -0.159  1.00 49.84           C  
ATOM   3227  O   ASN A 416      11.289  11.016   0.128  1.00 49.84           O  
ATOM   3228  CG  ASN A 416       9.070  12.977  -1.317  1.00 49.84           C  
ATOM   3229  ND2 ASN A 416       8.602  14.164  -1.674  1.00 49.84           N  
ATOM   3230  OD1 ASN A 416      10.023  12.445  -1.888  1.00 49.84           O  
ATOM   3231  N   LEU A 417      10.547  10.289   2.031  1.00 50.94           N  
ATOM   3232  CA  LEU A 417      11.836  10.328   2.717  1.00 50.94           C  
ATOM   3233  C   LEU A 417      12.336   8.922   3.025  1.00 50.94           C  
ATOM   3234  CB  LEU A 417      11.727  11.141   4.012  1.00 50.94           C  
ATOM   3235  O   LEU A 417      11.836   8.266   3.941  1.00 50.94           O  
ATOM   3236  CG  LEU A 417      11.625  12.656   3.857  1.00 50.94           C  
ATOM   3237  CD1 LEU A 417      11.070  13.289   5.133  1.00 50.94           C  
ATOM   3238  CD2 LEU A 417      12.984  13.250   3.506  1.00 50.94           C  
ATOM   3239  N   GLU A 418      12.781   7.902   2.188  1.00 45.16           N  
ATOM   3240  CA  GLU A 418      12.914   6.484   1.870  1.00 45.16           C  
ATOM   3241  C   GLU A 418      14.141   5.883   2.547  1.00 45.16           C  
ATOM   3242  CB  GLU A 418      12.992   6.277   0.355  1.00 45.16           C  
ATOM   3243  O   GLU A 418      14.094   4.754   3.041  1.00 45.16           O  
ATOM   3244  CG  GLU A 418      12.727   4.844  -0.085  1.00 45.16           C  
ATOM   3245  CD  GLU A 418      12.680   4.680  -1.596  1.00 45.16           C  
ATOM   3246  OE1 GLU A 418      12.422   3.551  -2.076  1.00 45.16           O  
ATOM   3247  OE2 GLU A 418      12.906   5.684  -2.305  1.00 45.16           O  
ATOM   3248  N   LYS A 419      14.836   6.258   3.709  1.00 48.72           N  
ATOM   3249  CA  LYS A 419      15.789   5.305   4.281  1.00 48.72           C  
ATOM   3250  C   LYS A 419      15.789   5.379   5.805  1.00 48.72           C  
ATOM   3251  CB  LYS A 419      17.188   5.562   3.740  1.00 48.72           C  
ATOM   3252  O   LYS A 419      15.906   4.355   6.480  1.00 48.72           O  
ATOM   3253  CG  LYS A 419      17.562   4.715   2.529  1.00 48.72           C  
ATOM   3254  CD  LYS A 419      19.000   4.945   2.102  1.00 48.72           C  
ATOM   3255  CE  LYS A 419      19.344   4.148   0.848  1.00 48.72           C  
ATOM   3256  NZ  LYS A 419      20.750   4.391   0.409  1.00 48.72           N  
ATOM   3257  N   ARG A 420      15.102   6.180   6.504  1.00 43.38           N  
ATOM   3258  CA  ARG A 420      14.812   6.363   7.922  1.00 43.38           C  
ATOM   3259  C   ARG A 420      13.312   6.270   8.188  1.00 43.38           C  
ATOM   3260  CB  ARG A 420      15.352   7.715   8.406  1.00 43.38           C  
ATOM   3261  O   ARG A 420      12.898   6.023   9.320  1.00 43.38           O  
ATOM   3262  CG  ARG A 420      16.812   7.684   8.812  1.00 43.38           C  
ATOM   3263  CD  ARG A 420      17.328   9.070   9.156  1.00 43.38           C  
ATOM   3264  NE  ARG A 420      16.969   9.469  10.516  1.00 43.38           N  
ATOM   3265  NH1 ARG A 420      17.812  11.609  10.344  1.00 43.38           N  
ATOM   3266  NH2 ARG A 420      16.828  10.914  12.289  1.00 43.38           N  
ATOM   3267  CZ  ARG A 420      17.203  10.664  11.047  1.00 43.38           C  
ATOM   3268  N   ILE A 421      12.422   5.809   7.277  1.00 46.31           N  
ATOM   3269  CA  ILE A 421      10.984   6.086   7.207  1.00 46.31           C  
ATOM   3270  C   ILE A 421      10.211   4.770   7.125  1.00 46.31           C  
ATOM   3271  CB  ILE A 421      10.641   6.984   5.996  1.00 46.31           C  
ATOM   3272  O   ILE A 421       9.031   4.715   7.473  1.00 46.31           O  
ATOM   3273  CG1 ILE A 421      11.180   8.398   6.215  1.00 46.31           C  
ATOM   3274  CG2 ILE A 421       9.133   7.004   5.754  1.00 46.31           C  
ATOM   3275  CD1 ILE A 421      11.016   9.320   5.012  1.00 46.31           C  
ATOM   3276  N   GLU A 422      10.938   3.631   6.715  1.00 47.28           N  
ATOM   3277  CA  GLU A 422      10.125   2.420   6.648  1.00 47.28           C  
ATOM   3278  C   GLU A 422       9.633   2.012   8.031  1.00 47.28           C  
ATOM   3279  CB  GLU A 422      10.922   1.275   6.012  1.00 47.28           C  
ATOM   3280  O   GLU A 422       8.469   1.647   8.195  1.00 47.28           O  
ATOM   3281  CG  GLU A 422      10.922   1.295   4.492  1.00 47.28           C  
ATOM   3282  CD  GLU A 422      11.727   0.165   3.875  1.00 47.28           C  
ATOM   3283  OE1 GLU A 422      11.812   0.089   2.629  1.00 47.28           O  
ATOM   3284  OE2 GLU A 422      12.281  -0.653   4.645  1.00 47.28           O  
ATOM   3285  N   ASN A 423      10.523   2.162   9.117  1.00 47.12           N  
ATOM   3286  CA  ASN A 423      10.156   1.900  10.500  1.00 47.12           C  
ATOM   3287  C   ASN A 423       9.289   3.018  11.078  1.00 47.12           C  
ATOM   3288  CB  ASN A 423      11.414   1.710  11.359  1.00 47.12           C  
ATOM   3289  O   ASN A 423       8.352   2.758  11.828  1.00 47.12           O  
ATOM   3290  CG  ASN A 423      11.141   0.908  12.617  1.00 47.12           C  
ATOM   3291  ND2 ASN A 423      12.141   0.828  13.492  1.00 47.12           N  
ATOM   3292  OD1 ASN A 423      10.055   0.364  12.805  1.00 47.12           O  
ATOM   3293  N   LEU A 424       9.492   4.207  10.680  1.00 43.25           N  
ATOM   3294  CA  LEU A 424       8.766   5.402  11.086  1.00 43.25           C  
ATOM   3295  C   LEU A 424       7.398   5.465  10.406  1.00 43.25           C  
ATOM   3296  CB  LEU A 424       9.570   6.660  10.750  1.00 43.25           C  
ATOM   3297  O   LEU A 424       6.414   5.879  11.023  1.00 43.25           O  
ATOM   3298  CG  LEU A 424       9.219   7.922  11.539  1.00 43.25           C  
ATOM   3299  CD1 LEU A 424       9.703   7.793  12.984  1.00 43.25           C  
ATOM   3300  CD2 LEU A 424       9.820   9.156  10.875  1.00 43.25           C  
ATOM   3301  N   ASN A 425       7.285   5.086   9.180  1.00 45.00           N  
ATOM   3302  CA  ASN A 425       6.031   4.961   8.445  1.00 45.00           C  
ATOM   3303  C   ASN A 425       5.098   3.941   9.094  1.00 45.00           C  
ATOM   3304  CB  ASN A 425       6.301   4.578   6.984  1.00 45.00           C  
ATOM   3305  O   ASN A 425       3.895   4.180   9.203  1.00 45.00           O  
ATOM   3306  CG  ASN A 425       5.066   4.691   6.113  1.00 45.00           C  
ATOM   3307  ND2 ASN A 425       5.121   4.098   4.930  1.00 45.00           N  
ATOM   3308  OD1 ASN A 425       4.070   5.309   6.504  1.00 45.00           O  
ATOM   3309  N   LYS A 426       5.645   2.791   9.508  1.00 52.78           N  
ATOM   3310  CA  LYS A 426       4.879   1.764  10.203  1.00 52.78           C  
ATOM   3311  C   LYS A 426       4.426   2.252  11.578  1.00 52.78           C  
ATOM   3312  CB  LYS A 426       5.699   0.483  10.352  1.00 52.78           C  
ATOM   3313  O   LYS A 426       3.293   1.998  11.992  1.00 52.78           O  
ATOM   3314  CG  LYS A 426       5.816  -0.324   9.062  1.00 52.78           C  
ATOM   3315  CD  LYS A 426       6.559  -1.637   9.297  1.00 52.78           C  
ATOM   3316  CE  LYS A 426       6.750  -2.406   7.996  1.00 52.78           C  
ATOM   3317  NZ  LYS A 426       7.547  -3.652   8.203  1.00 52.78           N  
ATOM   3318  N   LYS A 427       5.312   2.963  12.297  1.00 52.44           N  
ATOM   3319  CA  LYS A 427       5.035   3.523  13.617  1.00 52.44           C  
ATOM   3320  C   LYS A 427       4.035   4.676  13.531  1.00 52.44           C  
ATOM   3321  CB  LYS A 427       6.328   4.004  14.281  1.00 52.44           C  
ATOM   3322  O   LYS A 427       3.150   4.805  14.375  1.00 52.44           O  
ATOM   3323  CG  LYS A 427       7.141   2.891  14.930  1.00 52.44           C  
ATOM   3324  CD  LYS A 427       8.375   3.438  15.633  1.00 52.44           C  
ATOM   3325  CE  LYS A 427       9.266   2.318  16.156  1.00 52.44           C  
ATOM   3326  NZ  LYS A 427      10.539   2.844  16.734  1.00 52.44           N  
ATOM   3327  N   VAL A 428       4.141   5.512  12.594  1.00 56.72           N  
ATOM   3328  CA  VAL A 428       3.242   6.633  12.352  1.00 56.72           C  
ATOM   3329  C   VAL A 428       1.876   6.113  11.906  1.00 56.72           C  
ATOM   3330  CB  VAL A 428       3.818   7.598  11.289  1.00 56.72           C  
ATOM   3331  O   VAL A 428       0.842   6.590  12.383  1.00 56.72           O  
ATOM   3332  CG1 VAL A 428       2.773   8.633  10.875  1.00 56.72           C  
ATOM   3333  CG2 VAL A 428       5.078   8.281  11.812  1.00 56.72           C  
ATOM   3334  N   ASP A 429       1.836   5.117  10.953  1.00 60.84           N  
ATOM   3335  CA  ASP A 429       0.593   4.477  10.539  1.00 60.84           C  
ATOM   3336  C   ASP A 429      -0.103   3.811  11.719  1.00 60.84           C  
ATOM   3337  CB  ASP A 429       0.863   3.445   9.438  1.00 60.84           C  
ATOM   3338  O   ASP A 429      -1.321   3.924  11.875  1.00 60.84           O  
ATOM   3339  CG  ASP A 429       1.125   4.078   8.086  1.00 60.84           C  
ATOM   3340  OD1 ASP A 429       0.842   5.281   7.906  1.00 60.84           O  
ATOM   3341  OD2 ASP A 429       1.614   3.363   7.180  1.00 60.84           O  
ATOM   3342  N   ASP A 430       0.694   3.195  12.539  1.00 65.06           N  
ATOM   3343  CA  ASP A 430       0.185   2.537  13.742  1.00 65.06           C  
ATOM   3344  C   ASP A 430      -0.328   3.559  14.750  1.00 65.06           C  
ATOM   3345  CB  ASP A 430       1.271   1.667  14.375  1.00 65.06           C  
ATOM   3346  O   ASP A 430      -1.372   3.354  15.375  1.00 65.06           O  
ATOM   3347  CG  ASP A 430       1.438   0.326  13.680  1.00 65.06           C  
ATOM   3348  OD1 ASP A 430       0.626  -0.007  12.797  1.00 65.06           O  
ATOM   3349  OD2 ASP A 430       2.391  -0.406  14.031  1.00 65.06           O  
ATOM   3350  N   GLY A 431       0.399   4.648  14.984  1.00 66.75           N  
ATOM   3351  CA  GLY A 431      -0.017   5.730  15.859  1.00 66.75           C  
ATOM   3352  C   GLY A 431      -1.309   6.395  15.422  1.00 66.75           C  
ATOM   3353  O   GLY A 431      -2.182   6.676  16.250  1.00 66.75           O  
ATOM   3354  N   PHE A 432      -1.412   6.609  14.180  1.00 71.38           N  
ATOM   3355  CA  PHE A 432      -2.609   7.211  13.602  1.00 71.38           C  
ATOM   3356  C   PHE A 432      -3.811   6.289  13.766  1.00 71.38           C  
ATOM   3357  CB  PHE A 432      -2.393   7.531  12.117  1.00 71.38           C  
ATOM   3358  O   PHE A 432      -4.910   6.742  14.086  1.00 71.38           O  
ATOM   3359  CG  PHE A 432      -1.518   8.734  11.883  1.00 71.38           C  
ATOM   3360  CD1 PHE A 432      -1.854   9.969  12.406  1.00 71.38           C  
ATOM   3361  CD2 PHE A 432      -0.357   8.617  11.125  1.00 71.38           C  
ATOM   3362  CE1 PHE A 432      -1.047  11.086  12.188  1.00 71.38           C  
ATOM   3363  CE2 PHE A 432       0.456   9.727  10.898  1.00 71.38           C  
ATOM   3364  CZ  PHE A 432       0.109  10.961  11.430  1.00 71.38           C  
ATOM   3365  N   LEU A 433      -3.631   5.086  13.484  1.00 77.69           N  
ATOM   3366  CA  LEU A 433      -4.680   4.082  13.617  1.00 77.69           C  
ATOM   3367  C   LEU A 433      -5.133   3.961  15.070  1.00 77.69           C  
ATOM   3368  CB  LEU A 433      -4.188   2.725  13.109  1.00 77.69           C  
ATOM   3369  O   LEU A 433      -6.324   3.828  15.344  1.00 77.69           O  
ATOM   3370  CG  LEU A 433      -5.227   1.604  13.062  1.00 77.69           C  
ATOM   3371  CD1 LEU A 433      -6.324   1.943  12.055  1.00 77.69           C  
ATOM   3372  CD2 LEU A 433      -4.566   0.275  12.711  1.00 77.69           C  
ATOM   3373  N   ASP A 434      -4.246   4.035  15.969  1.00 74.81           N  
ATOM   3374  CA  ASP A 434      -4.539   3.973  17.406  1.00 74.81           C  
ATOM   3375  C   ASP A 434      -5.367   5.180  17.844  1.00 74.81           C  
ATOM   3376  CB  ASP A 434      -3.246   3.893  18.219  1.00 74.81           C  
ATOM   3377  O   ASP A 434      -6.316   5.035  18.609  1.00 74.81           O  
ATOM   3378  CG  ASP A 434      -2.588   2.527  18.141  1.00 74.81           C  
ATOM   3379  OD1 ASP A 434      -3.256   1.546  17.750  1.00 74.81           O  
ATOM   3380  OD2 ASP A 434      -1.390   2.430  18.484  1.00 74.81           O  
ATOM   3381  N   VAL A 435      -5.004   6.277  17.406  1.00 69.81           N  
ATOM   3382  CA  VAL A 435      -5.715   7.504  17.750  1.00 69.81           C  
ATOM   3383  C   VAL A 435      -7.137   7.449  17.203  1.00 69.81           C  
ATOM   3384  CB  VAL A 435      -4.984   8.758  17.219  1.00 69.81           C  
ATOM   3385  O   VAL A 435      -8.094   7.777  17.906  1.00 69.81           O  
ATOM   3386  CG1 VAL A 435      -5.836  10.008  17.406  1.00 69.81           C  
ATOM   3387  CG2 VAL A 435      -3.629   8.914  17.906  1.00 69.81           C  
ATOM   3388  N   TRP A 436      -7.164   7.051  15.961  1.00 77.19           N  
ATOM   3389  CA  TRP A 436      -8.477   6.910  15.336  1.00 77.19           C  
ATOM   3390  C   TRP A 436      -9.328   5.902  16.094  1.00 77.19           C  
ATOM   3391  CB  TRP A 436      -8.328   6.477  13.875  1.00 77.19           C  
ATOM   3392  O   TRP A 436     -10.516   6.145  16.344  1.00 77.19           O  
ATOM   3393  CG  TRP A 436      -9.617   6.078  13.227  1.00 77.19           C  
ATOM   3394  CD1 TRP A 436     -10.016   4.816  12.891  1.00 77.19           C  
ATOM   3395  CD2 TRP A 436     -10.680   6.953  12.828  1.00 77.19           C  
ATOM   3396  CE2 TRP A 436     -11.695   6.148  12.258  1.00 77.19           C  
ATOM   3397  CE3 TRP A 436     -10.875   8.336  12.898  1.00 77.19           C  
ATOM   3398  NE1 TRP A 436     -11.266   4.852  12.312  1.00 77.19           N  
ATOM   3399  CH2 TRP A 436     -13.047   8.047  11.844  1.00 77.19           C  
ATOM   3400  CZ2 TRP A 436     -12.883   6.688  11.766  1.00 77.19           C  
ATOM   3401  CZ3 TRP A 436     -12.062   8.875  12.406  1.00 77.19           C  
ATOM   3402  N   THR A 437      -8.773   4.812  16.297  1.00 80.19           N  
ATOM   3403  CA  THR A 437      -9.461   3.754  17.031  1.00 80.19           C  
ATOM   3404  C   THR A 437      -9.961   4.266  18.375  1.00 80.19           C  
ATOM   3405  CB  THR A 437      -8.555   2.531  17.250  1.00 80.19           C  
ATOM   3406  O   THR A 437     -11.102   4.004  18.766  1.00 80.19           O  
ATOM   3407  CG2 THR A 437      -9.281   1.427  18.000  1.00 80.19           C  
ATOM   3408  OG1 THR A 437      -8.133   2.027  15.969  1.00 80.19           O  
ATOM   3409  N   TYR A 438      -9.219   4.973  19.078  1.00 74.06           N  
ATOM   3410  CA  TYR A 438      -9.586   5.559  20.359  1.00 74.06           C  
ATOM   3411  C   TYR A 438     -10.742   6.543  20.203  1.00 74.06           C  
ATOM   3412  CB  TYR A 438      -8.383   6.266  21.000  1.00 74.06           C  
ATOM   3413  O   TYR A 438     -11.680   6.539  21.000  1.00 74.06           O  
ATOM   3414  CG  TYR A 438      -7.426   5.328  21.688  1.00 74.06           C  
ATOM   3415  CD1 TYR A 438      -7.789   4.672  22.859  1.00 74.06           C  
ATOM   3416  CD2 TYR A 438      -6.156   5.094  21.172  1.00 74.06           C  
ATOM   3417  CE1 TYR A 438      -6.910   3.811  23.516  1.00 74.06           C  
ATOM   3418  CE2 TYR A 438      -5.270   4.234  21.812  1.00 74.06           C  
ATOM   3419  OH  TYR A 438      -4.777   2.742  23.609  1.00 74.06           O  
ATOM   3420  CZ  TYR A 438      -5.652   3.598  22.969  1.00 74.06           C  
ATOM   3421  N   ASN A 439     -10.672   7.414  19.281  1.00 73.50           N  
ATOM   3422  CA  ASN A 439     -11.719   8.398  19.016  1.00 73.50           C  
ATOM   3423  C   ASN A 439     -13.047   7.723  18.688  1.00 73.50           C  
ATOM   3424  CB  ASN A 439     -11.297   9.344  17.891  1.00 73.50           C  
ATOM   3425  O   ASN A 439     -14.102   8.164  19.125  1.00 73.50           O  
ATOM   3426  CG  ASN A 439     -10.258  10.352  18.344  1.00 73.50           C  
ATOM   3427  ND2 ASN A 439      -9.562  10.953  17.391  1.00 73.50           N  
ATOM   3428  OD1 ASN A 439     -10.086  10.594  19.547  1.00 73.50           O  
ATOM   3429  N   ALA A 440     -12.906   6.785  17.844  1.00 76.00           N  
ATOM   3430  CA  ALA A 440     -14.102   6.027  17.469  1.00 76.00           C  
ATOM   3431  C   ALA A 440     -14.727   5.352  18.672  1.00 76.00           C  
ATOM   3432  CB  ALA A 440     -13.758   4.988  16.391  1.00 76.00           C  
ATOM   3433  O   ALA A 440     -15.945   5.402  18.859  1.00 76.00           O  
ATOM   3434  N   GLU A 441     -13.922   4.715  19.531  1.00 79.50           N  
ATOM   3435  CA  GLU A 441     -14.391   4.070  20.750  1.00 79.50           C  
ATOM   3436  C   GLU A 441     -15.008   5.086  21.703  1.00 79.50           C  
ATOM   3437  CB  GLU A 441     -13.250   3.320  21.438  1.00 79.50           C  
ATOM   3438  O   GLU A 441     -16.031   4.816  22.328  1.00 79.50           O  
ATOM   3439  CG  GLU A 441     -12.836   2.039  20.719  1.00 79.50           C  
ATOM   3440  CD  GLU A 441     -11.695   1.306  21.422  1.00 79.50           C  
ATOM   3441  OE1 GLU A 441     -11.312   0.210  20.953  1.00 79.50           O  
ATOM   3442  OE2 GLU A 441     -11.195   1.830  22.438  1.00 79.50           O  
ATOM   3443  N   LEU A 442     -14.383   6.172  21.891  1.00 75.75           N  
ATOM   3444  CA  LEU A 442     -14.867   7.238  22.750  1.00 75.75           C  
ATOM   3445  C   LEU A 442     -16.234   7.727  22.297  1.00 75.75           C  
ATOM   3446  CB  LEU A 442     -13.875   8.406  22.781  1.00 75.75           C  
ATOM   3447  O   LEU A 442     -17.125   7.961  23.125  1.00 75.75           O  
ATOM   3448  CG  LEU A 442     -14.234   9.578  23.688  1.00 75.75           C  
ATOM   3449  CD1 LEU A 442     -14.375   9.117  25.141  1.00 75.75           C  
ATOM   3450  CD2 LEU A 442     -13.188  10.688  23.578  1.00 75.75           C  
ATOM   3451  N   LEU A 443     -16.344   8.016  21.062  1.00 71.50           N  
ATOM   3452  CA  LEU A 443     -17.625   8.453  20.500  1.00 71.50           C  
ATOM   3453  C   LEU A 443     -18.734   7.477  20.859  1.00 71.50           C  
ATOM   3454  CB  LEU A 443     -17.516   8.602  18.984  1.00 71.50           C  
ATOM   3455  O   LEU A 443     -19.828   7.891  21.266  1.00 71.50           O  
ATOM   3456  CG  LEU A 443     -18.734   9.172  18.266  1.00 71.50           C  
ATOM   3457  CD1 LEU A 443     -18.688  10.695  18.297  1.00 71.50           C  
ATOM   3458  CD2 LEU A 443     -18.812   8.656  16.844  1.00 71.50           C  
ATOM   3459  N   VAL A 444     -18.484   6.238  20.625  1.00 74.69           N  
ATOM   3460  CA  VAL A 444     -19.469   5.199  20.922  1.00 74.69           C  
ATOM   3461  C   VAL A 444     -19.766   5.188  22.406  1.00 74.69           C  
ATOM   3462  CB  VAL A 444     -18.969   3.805  20.469  1.00 74.69           C  
ATOM   3463  O   VAL A 444     -20.938   5.082  22.812  1.00 74.69           O  
ATOM   3464  CG1 VAL A 444     -19.906   2.711  20.969  1.00 74.69           C  
ATOM   3465  CG2 VAL A 444     -18.844   3.752  18.953  1.00 74.69           C  
ATOM   3466  N   LEU A 445     -18.781   5.297  23.266  1.00 76.19           N  
ATOM   3467  CA  LEU A 445     -18.953   5.344  24.719  1.00 76.19           C  
ATOM   3468  C   LEU A 445     -19.844   6.508  25.125  1.00 76.19           C  
ATOM   3469  CB  LEU A 445     -17.594   5.465  25.406  1.00 76.19           C  
ATOM   3470  O   LEU A 445     -20.734   6.352  25.969  1.00 76.19           O  
ATOM   3471  CG  LEU A 445     -16.688   4.242  25.344  1.00 76.19           C  
ATOM   3472  CD1 LEU A 445     -15.312   4.562  25.922  1.00 76.19           C  
ATOM   3473  CD2 LEU A 445     -17.312   3.059  26.062  1.00 76.19           C  
ATOM   3474  N   LEU A 446     -19.609   7.660  24.594  1.00 70.12           N  
ATOM   3475  CA  LEU A 446     -20.391   8.852  24.906  1.00 70.12           C  
ATOM   3476  C   LEU A 446     -21.844   8.664  24.484  1.00 70.12           C  
ATOM   3477  CB  LEU A 446     -19.797  10.078  24.203  1.00 70.12           C  
ATOM   3478  O   LEU A 446     -22.766   9.062  25.203  1.00 70.12           O  
ATOM   3479  CG  LEU A 446     -18.500  10.641  24.797  1.00 70.12           C  
ATOM   3480  CD1 LEU A 446     -17.906  11.688  23.859  1.00 70.12           C  
ATOM   3481  CD2 LEU A 446     -18.766  11.227  26.172  1.00 70.12           C  
ATOM   3482  N   GLU A 447     -22.016   8.117  23.281  1.00 71.44           N  
ATOM   3483  CA  GLU A 447     -23.375   7.859  22.797  1.00 71.44           C  
ATOM   3484  C   GLU A 447     -24.109   6.867  23.688  1.00 71.44           C  
ATOM   3485  CB  GLU A 447     -23.328   7.332  21.359  1.00 71.44           C  
ATOM   3486  O   GLU A 447     -25.297   7.023  23.938  1.00 71.44           O  
ATOM   3487  CG  GLU A 447     -24.688   7.250  20.688  1.00 71.44           C  
ATOM   3488  CD  GLU A 447     -25.391   8.594  20.594  1.00 71.44           C  
ATOM   3489  OE1 GLU A 447     -26.641   8.625  20.500  1.00 71.44           O  
ATOM   3490  OE2 GLU A 447     -24.688   9.633  20.609  1.00 71.44           O  
ATOM   3491  N   ASN A 448     -23.469   5.828  24.078  1.00 75.81           N  
ATOM   3492  CA  ASN A 448     -24.062   4.855  25.000  1.00 75.81           C  
ATOM   3493  C   ASN A 448     -24.484   5.504  26.312  1.00 75.81           C  
ATOM   3494  CB  ASN A 448     -23.078   3.711  25.266  1.00 75.81           C  
ATOM   3495  O   ASN A 448     -25.547   5.211  26.844  1.00 75.81           O  
ATOM   3496  CG  ASN A 448     -23.016   2.717  24.109  1.00 75.81           C  
ATOM   3497  ND2 ASN A 448     -21.953   1.917  24.078  1.00 75.81           N  
ATOM   3498  OD1 ASN A 448     -23.922   2.670  23.266  1.00 75.81           O  
ATOM   3499  N   GLU A 449     -23.547   6.398  26.844  1.00 70.81           N  
ATOM   3500  CA  GLU A 449     -23.875   7.117  28.078  1.00 70.81           C  
ATOM   3501  C   GLU A 449     -25.125   7.977  27.906  1.00 70.81           C  
ATOM   3502  CB  GLU A 449     -22.688   7.984  28.516  1.00 70.81           C  
ATOM   3503  O   GLU A 449     -26.000   7.984  28.766  1.00 70.81           O  
ATOM   3504  CG  GLU A 449     -22.875   8.648  29.859  1.00 70.81           C  
ATOM   3505  CD  GLU A 449     -22.625   7.719  31.031  1.00 70.81           C  
ATOM   3506  OE1 GLU A 449     -23.047   8.039  32.156  1.00 70.81           O  
ATOM   3507  OE2 GLU A 449     -22.000   6.660  30.812  1.00 70.81           O  
ATOM   3508  N   ARG A 450     -25.062   8.703  26.891  1.00 67.75           N  
ATOM   3509  CA  ARG A 450     -26.188   9.586  26.594  1.00 67.75           C  
ATOM   3510  C   ARG A 450     -27.484   8.805  26.469  1.00 67.75           C  
ATOM   3511  CB  ARG A 450     -25.922  10.367  25.297  1.00 67.75           C  
ATOM   3512  O   ARG A 450     -28.516   9.203  27.016  1.00 67.75           O  
ATOM   3513  CG  ARG A 450     -27.031  11.344  24.938  1.00 67.75           C  
ATOM   3514  CD  ARG A 450     -26.766  12.047  23.609  1.00 67.75           C  
ATOM   3515  NE  ARG A 450     -27.875  12.898  23.219  1.00 67.75           N  
ATOM   3516  NH1 ARG A 450     -26.734  13.930  21.484  1.00 67.75           N  
ATOM   3517  NH2 ARG A 450     -28.922  14.492  21.922  1.00 67.75           N  
ATOM   3518  CZ  ARG A 450     -27.844  13.773  22.203  1.00 67.75           C  
ATOM   3519  N   THR A 451     -27.547   7.766  25.703  1.00 64.38           N  
ATOM   3520  CA  THR A 451     -28.703   6.914  25.453  1.00 64.38           C  
ATOM   3521  C   THR A 451     -29.219   6.316  26.766  1.00 64.38           C  
ATOM   3522  CB  THR A 451     -28.359   5.781  24.469  1.00 64.38           C  
ATOM   3523  O   THR A 451     -30.422   6.336  27.031  1.00 64.38           O  
ATOM   3524  CG2 THR A 451     -29.594   4.910  24.203  1.00 64.38           C  
ATOM   3525  OG1 THR A 451     -27.906   6.348  23.234  1.00 64.38           O  
ATOM   3526  N   LEU A 452     -28.328   5.836  27.531  1.00 69.38           N  
ATOM   3527  CA  LEU A 452     -28.703   5.199  28.781  1.00 69.38           C  
ATOM   3528  C   LEU A 452     -29.156   6.238  29.812  1.00 69.38           C  
ATOM   3529  CB  LEU A 452     -27.531   4.383  29.344  1.00 69.38           C  
ATOM   3530  O   LEU A 452     -30.125   6.020  30.531  1.00 69.38           O  
ATOM   3531  CG  LEU A 452     -27.125   3.143  28.547  1.00 69.38           C  
ATOM   3532  CD1 LEU A 452     -25.906   2.484  29.188  1.00 69.38           C  
ATOM   3533  CD2 LEU A 452     -28.297   2.156  28.469  1.00 69.38           C  
ATOM   3534  N   ASP A 453     -28.469   7.410  29.969  1.00 67.81           N  
ATOM   3535  CA  ASP A 453     -28.797   8.484  30.891  1.00 67.81           C  
ATOM   3536  C   ASP A 453     -30.141   9.117  30.562  1.00 67.81           C  
ATOM   3537  CB  ASP A 453     -27.688   9.547  30.891  1.00 67.81           C  
ATOM   3538  O   ASP A 453     -30.906   9.477  31.453  1.00 67.81           O  
ATOM   3539  CG  ASP A 453     -26.453   9.125  31.672  1.00 67.81           C  
ATOM   3540  OD1 ASP A 453     -26.500   8.102  32.375  1.00 67.81           O  
ATOM   3541  OD2 ASP A 453     -25.422   9.812  31.547  1.00 67.81           O  
ATOM   3542  N   PHE A 454     -30.344   9.398  29.359  1.00 64.44           N  
ATOM   3543  CA  PHE A 454     -31.609   9.953  28.906  1.00 64.44           C  
ATOM   3544  C   PHE A 454     -32.750   9.039  29.297  1.00 64.44           C  
ATOM   3545  CB  PHE A 454     -31.594  10.164  27.391  1.00 64.44           C  
ATOM   3546  O   PHE A 454     -33.812   9.508  29.781  1.00 64.44           O  
ATOM   3547  CG  PHE A 454     -32.844  10.836  26.859  1.00 64.44           C  
ATOM   3548  CD1 PHE A 454     -33.812  10.102  26.203  1.00 64.44           C  
ATOM   3549  CD2 PHE A 454     -33.000  12.203  27.016  1.00 64.44           C  
ATOM   3550  CE1 PHE A 454     -34.969  10.727  25.719  1.00 64.44           C  
ATOM   3551  CE2 PHE A 454     -34.156  12.836  26.531  1.00 64.44           C  
ATOM   3552  CZ  PHE A 454     -35.125  12.094  25.875  1.00 64.44           C  
ATOM   3553  N   HIS A 455     -32.531   7.820  29.078  1.00 63.16           N  
ATOM   3554  CA  HIS A 455     -33.531   6.824  29.438  1.00 63.16           C  
ATOM   3555  C   HIS A 455     -33.750   6.777  30.938  1.00 63.16           C  
ATOM   3556  CB  HIS A 455     -33.125   5.441  28.922  1.00 63.16           C  
ATOM   3557  O   HIS A 455     -34.906   6.680  31.391  1.00 63.16           O  
ATOM   3558  CG  HIS A 455     -33.250   5.285  27.438  1.00 63.16           C  
ATOM   3559  CD2 HIS A 455     -32.312   5.148  26.469  1.00 63.16           C  
ATOM   3560  ND1 HIS A 455     -34.469   5.254  26.812  1.00 63.16           N  
ATOM   3561  CE1 HIS A 455     -34.281   5.105  25.500  1.00 63.16           C  
ATOM   3562  NE2 HIS A 455     -33.000   5.039  25.281  1.00 63.16           N  
ATOM   3563  N   ASP A 456     -32.781   6.754  31.688  1.00 64.88           N  
ATOM   3564  CA  ASP A 456     -32.844   6.766  33.156  1.00 64.88           C  
ATOM   3565  C   ASP A 456     -33.625   7.992  33.656  1.00 64.88           C  
ATOM   3566  CB  ASP A 456     -31.453   6.734  33.750  1.00 64.88           C  
ATOM   3567  O   ASP A 456     -34.406   7.895  34.594  1.00 64.88           O  
ATOM   3568  CG  ASP A 456     -30.844   5.340  33.750  1.00 64.88           C  
ATOM   3569  OD1 ASP A 456     -31.562   4.363  33.438  1.00 64.88           O  
ATOM   3570  OD2 ASP A 456     -29.641   5.219  34.094  1.00 64.88           O  
ATOM   3571  N   SER A 457     -33.344   9.133  33.062  1.00 63.81           N  
ATOM   3572  CA  SER A 457     -34.031  10.375  33.438  1.00 63.81           C  
ATOM   3573  C   SER A 457     -35.531  10.297  33.156  1.00 63.81           C  
ATOM   3574  CB  SER A 457     -33.406  11.555  32.656  1.00 63.81           C  
ATOM   3575  O   SER A 457     -36.344  10.773  33.938  1.00 63.81           O  
ATOM   3576  OG  SER A 457     -33.656  11.438  31.281  1.00 63.81           O  
ATOM   3577  N   ASN A 458     -35.906   9.773  32.031  1.00 64.50           N  
ATOM   3578  CA  ASN A 458     -37.281   9.602  31.672  1.00 64.50           C  
ATOM   3579  C   ASN A 458     -38.031   8.648  32.625  1.00 64.50           C  
ATOM   3580  CB  ASN A 458     -37.406   9.102  30.219  1.00 64.50           C  
ATOM   3581  O   ASN A 458     -39.156   8.891  33.000  1.00 64.50           O  
ATOM   3582  CG  ASN A 458     -37.125  10.180  29.203  1.00 64.50           C  
ATOM   3583  ND2 ASN A 458     -36.719   9.773  28.000  1.00 64.50           N  
ATOM   3584  OD1 ASN A 458     -37.250  11.375  29.500  1.00 64.50           O  
ATOM   3585  N   VAL A 459     -37.375   7.523  32.938  1.00 63.12           N  
ATOM   3586  CA  VAL A 459     -37.938   6.555  33.875  1.00 63.12           C  
ATOM   3587  C   VAL A 459     -38.125   7.207  35.250  1.00 63.12           C  
ATOM   3588  CB  VAL A 459     -37.031   5.309  34.000  1.00 63.12           C  
ATOM   3589  O   VAL A 459     -39.125   7.008  35.906  1.00 63.12           O  
ATOM   3590  CG1 VAL A 459     -37.531   4.391  35.125  1.00 63.12           C  
ATOM   3591  CG2 VAL A 459     -36.969   4.555  32.656  1.00 63.12           C  
ATOM   3592  N   LYS A 460     -37.156   7.949  35.688  1.00 65.75           N  
ATOM   3593  CA  LYS A 460     -37.219   8.680  36.938  1.00 65.75           C  
ATOM   3594  C   LYS A 460     -38.375   9.680  36.938  1.00 65.75           C  
ATOM   3595  CB  LYS A 460     -35.875   9.406  37.219  1.00 65.75           C  
ATOM   3596  O   LYS A 460     -39.094   9.805  37.938  1.00 65.75           O  
ATOM   3597  CG  LYS A 460     -35.812  10.070  38.594  1.00 65.75           C  
ATOM   3598  CD  LYS A 460     -34.469  10.719  38.812  1.00 65.75           C  
ATOM   3599  CE  LYS A 460     -34.406  11.422  40.156  1.00 65.75           C  
ATOM   3600  NZ  LYS A 460     -33.062  12.070  40.406  1.00 65.75           N  
ATOM   3601  N   ASN A 461     -38.500  10.445  35.906  1.00 69.38           N  
ATOM   3602  CA  ASN A 461     -39.594  11.406  35.750  1.00 69.38           C  
ATOM   3603  C   ASN A 461     -40.938  10.719  35.844  1.00 69.38           C  
ATOM   3604  CB  ASN A 461     -39.469  12.164  34.438  1.00 69.38           C  
ATOM   3605  O   ASN A 461     -41.875  11.227  36.500  1.00 69.38           O  
ATOM   3606  CG  ASN A 461     -38.469  13.297  34.500  1.00 69.38           C  
ATOM   3607  ND2 ASN A 461     -38.031  13.789  33.344  1.00 69.38           N  
ATOM   3608  OD1 ASN A 461     -38.062  13.727  35.594  1.00 69.38           O  
ATOM   3609  N   LEU A 462     -41.031   9.625  35.188  1.00 68.50           N  
ATOM   3610  CA  LEU A 462     -42.250   8.820  35.219  1.00 68.50           C  
ATOM   3611  C   LEU A 462     -42.531   8.297  36.625  1.00 68.50           C  
ATOM   3612  CB  LEU A 462     -42.156   7.652  34.219  1.00 68.50           C  
ATOM   3613  O   LEU A 462     -43.688   8.297  37.062  1.00 68.50           O  
ATOM   3614  CG  LEU A 462     -43.406   6.812  34.031  1.00 68.50           C  
ATOM   3615  CD1 LEU A 462     -44.562   7.684  33.531  1.00 68.50           C  
ATOM   3616  CD2 LEU A 462     -43.156   5.660  33.062  1.00 68.50           C  
ATOM   3617  N   TYR A 463     -41.531   7.746  37.219  1.00 67.56           N  
ATOM   3618  CA  TYR A 463     -41.625   7.285  38.594  1.00 67.56           C  
ATOM   3619  C   TYR A 463     -42.156   8.391  39.500  1.00 67.56           C  
ATOM   3620  CB  TYR A 463     -40.281   6.793  39.094  1.00 67.56           C  
ATOM   3621  O   TYR A 463     -43.062   8.164  40.312  1.00 67.56           O  
ATOM   3622  CG  TYR A 463     -40.250   6.426  40.562  1.00 67.56           C  
ATOM   3623  CD1 TYR A 463     -39.844   7.344  41.531  1.00 67.56           C  
ATOM   3624  CD2 TYR A 463     -40.656   5.160  40.969  1.00 67.56           C  
ATOM   3625  CE1 TYR A 463     -39.812   7.008  42.875  1.00 67.56           C  
ATOM   3626  CE2 TYR A 463     -40.625   4.816  42.312  1.00 67.56           C  
ATOM   3627  OH  TYR A 463     -40.219   5.406  44.594  1.00 67.56           O  
ATOM   3628  CZ  TYR A 463     -40.219   5.742  43.250  1.00 67.56           C  
ATOM   3629  N   GLU A 464     -41.594   9.570  39.406  1.00 77.25           N  
ATOM   3630  CA  GLU A 464     -41.969  10.727  40.219  1.00 77.25           C  
ATOM   3631  C   GLU A 464     -43.406  11.148  39.938  1.00 77.25           C  
ATOM   3632  CB  GLU A 464     -41.000  11.898  39.969  1.00 77.25           C  
ATOM   3633  O   GLU A 464     -44.125  11.539  40.844  1.00 77.25           O  
ATOM   3634  CG  GLU A 464     -39.625  11.688  40.562  1.00 77.25           C  
ATOM   3635  CD  GLU A 464     -39.625  11.516  42.062  1.00 77.25           C  
ATOM   3636  OE1 GLU A 464     -38.656  10.914  42.625  1.00 77.25           O  
ATOM   3637  OE2 GLU A 464     -40.594  11.984  42.719  1.00 77.25           O  
ATOM   3638  N   LYS A 465     -43.812  11.156  38.719  1.00 78.25           N  
ATOM   3639  CA  LYS A 465     -45.156  11.477  38.281  1.00 78.25           C  
ATOM   3640  C   LYS A 465     -46.156  10.500  38.906  1.00 78.25           C  
ATOM   3641  CB  LYS A 465     -45.281  11.453  36.750  1.00 78.25           C  
ATOM   3642  O   LYS A 465     -47.219  10.922  39.406  1.00 78.25           O  
ATOM   3643  CG  LYS A 465     -46.594  11.953  36.219  1.00 78.25           C  
ATOM   3644  CD  LYS A 465     -46.625  11.992  34.719  1.00 78.25           C  
ATOM   3645  CE  LYS A 465     -47.969  12.469  34.156  1.00 78.25           C  
ATOM   3646  NZ  LYS A 465     -47.969  12.570  32.688  1.00 78.25           N  
ATOM   3647  N   VAL A 466     -45.844   9.172  38.812  1.00 77.31           N  
ATOM   3648  CA  VAL A 466     -46.719   8.117  39.344  1.00 77.31           C  
ATOM   3649  C   VAL A 466     -46.750   8.219  40.844  1.00 77.31           C  
ATOM   3650  CB  VAL A 466     -46.219   6.719  38.906  1.00 77.31           C  
ATOM   3651  O   VAL A 466     -47.844   8.070  41.469  1.00 77.31           O  
ATOM   3652  CG1 VAL A 466     -46.969   5.625  39.656  1.00 77.31           C  
ATOM   3653  CG2 VAL A 466     -46.375   6.531  37.406  1.00 77.31           C  
ATOM   3654  N   ARG A 467     -45.625   8.445  41.469  1.00 81.06           N  
ATOM   3655  CA  ARG A 467     -45.531   8.641  42.906  1.00 81.06           C  
ATOM   3656  C   ARG A 467     -46.406   9.805  43.344  1.00 81.06           C  
ATOM   3657  CB  ARG A 467     -44.094   8.875  43.312  1.00 81.06           C  
ATOM   3658  O   ARG A 467     -47.094   9.711  44.375  1.00 81.06           O  
ATOM   3659  CG  ARG A 467     -43.906   9.016  44.812  1.00 81.06           C  
ATOM   3660  CD  ARG A 467     -42.438   9.266  45.188  1.00 81.06           C  
ATOM   3661  NE  ARG A 467     -42.250   9.438  46.625  1.00 81.06           N  
ATOM   3662  NH1 ARG A 467     -39.969   9.758  46.531  1.00 81.06           N  
ATOM   3663  NH2 ARG A 467     -41.062   9.812  48.531  1.00 81.06           N  
ATOM   3664  CZ  ARG A 467     -41.094   9.672  47.219  1.00 81.06           C  
ATOM   3665  N   SER A 468     -46.375  10.883  42.625  1.00 85.06           N  
ATOM   3666  CA  SER A 468     -47.156  12.086  42.938  1.00 85.06           C  
ATOM   3667  C   SER A 468     -48.656  11.836  42.781  1.00 85.06           C  
ATOM   3668  CB  SER A 468     -46.719  13.242  42.031  1.00 85.06           C  
ATOM   3669  O   SER A 468     -49.469  12.344  43.562  1.00 85.06           O  
ATOM   3670  OG  SER A 468     -47.531  14.383  42.250  1.00 85.06           O  
ATOM   3671  N   GLN A 469     -49.062  11.039  41.781  1.00 83.75           N  
ATOM   3672  CA  GLN A 469     -50.469  10.711  41.500  1.00 83.75           C  
ATOM   3673  C   GLN A 469     -51.031   9.789  42.562  1.00 83.75           C  
ATOM   3674  CB  GLN A 469     -50.562  10.055  40.125  1.00 83.75           C  
ATOM   3675  O   GLN A 469     -52.188   9.977  43.000  1.00 83.75           O  
ATOM   3676  CG  GLN A 469     -50.406  11.023  38.969  1.00 83.75           C  
ATOM   3677  CD  GLN A 469     -50.656  10.383  37.625  1.00 83.75           C  
ATOM   3678  NE2 GLN A 469     -50.750  11.203  36.562  1.00 83.75           N  
ATOM   3679  OE1 GLN A 469     -50.781   9.156  37.500  1.00 83.75           O  
ATOM   3680  N   LEU A 470     -50.250   8.719  43.000  1.00 83.69           N  
ATOM   3681  CA  LEU A 470     -50.688   7.648  43.875  1.00 83.69           C  
ATOM   3682  C   LEU A 470     -50.625   8.078  45.344  1.00 83.69           C  
ATOM   3683  CB  LEU A 470     -49.844   6.391  43.656  1.00 83.69           C  
ATOM   3684  O   LEU A 470     -51.406   7.625  46.156  1.00 83.69           O  
ATOM   3685  CG  LEU A 470     -50.000   5.699  42.312  1.00 83.69           C  
ATOM   3686  CD1 LEU A 470     -49.031   4.535  42.188  1.00 83.69           C  
ATOM   3687  CD2 LEU A 470     -51.438   5.223  42.094  1.00 83.69           C  
ATOM   3688  N   ARG A 471     -49.844   8.992  45.719  1.00 86.69           N  
ATOM   3689  CA  ARG A 471     -49.688   9.523  47.062  1.00 86.69           C  
ATOM   3690  C   ARG A 471     -49.844   8.430  48.094  1.00 86.69           C  
ATOM   3691  CB  ARG A 471     -50.688  10.648  47.312  1.00 86.69           C  
ATOM   3692  O   ARG A 471     -49.125   7.422  48.094  1.00 86.69           O  
ATOM   3693  CG  ARG A 471     -50.500  11.859  46.438  1.00 86.69           C  
ATOM   3694  CD  ARG A 471     -51.531  12.945  46.719  1.00 86.69           C  
ATOM   3695  NE  ARG A 471     -51.406  14.086  45.812  1.00 86.69           N  
ATOM   3696  NH1 ARG A 471     -53.094  15.328  46.781  1.00 86.69           N  
ATOM   3697  NH2 ARG A 471     -51.906  16.172  45.000  1.00 86.69           N  
ATOM   3698  CZ  ARG A 471     -52.125  15.188  45.875  1.00 86.69           C  
ATOM   3699  N   ASN A 472     -50.750   8.562  49.031  1.00 85.75           N  
ATOM   3700  CA  ASN A 472     -50.906   7.617  50.156  1.00 85.75           C  
ATOM   3701  C   ASN A 472     -51.844   6.477  49.781  1.00 85.75           C  
ATOM   3702  CB  ASN A 472     -51.375   8.336  51.406  1.00 85.75           C  
ATOM   3703  O   ASN A 472     -52.219   5.691  50.656  1.00 85.75           O  
ATOM   3704  CG  ASN A 472     -50.438   9.445  51.844  1.00 85.75           C  
ATOM   3705  ND2 ASN A 472     -50.969  10.422  52.562  1.00 85.75           N  
ATOM   3706  OD1 ASN A 472     -49.250   9.430  51.531  1.00 85.75           O  
ATOM   3707  N   ASN A 473     -52.281   6.406  48.531  1.00 83.88           N  
ATOM   3708  CA  ASN A 473     -53.125   5.340  48.031  1.00 83.88           C  
ATOM   3709  C   ASN A 473     -52.312   4.102  47.625  1.00 83.88           C  
ATOM   3710  CB  ASN A 473     -53.938   5.832  46.812  1.00 83.88           C  
ATOM   3711  O   ASN A 473     -52.906   3.045  47.375  1.00 83.88           O  
ATOM   3712  CG  ASN A 473     -55.094   6.730  47.250  1.00 83.88           C  
ATOM   3713  ND2 ASN A 473     -55.656   7.461  46.281  1.00 83.88           N  
ATOM   3714  OD1 ASN A 473     -55.500   6.770  48.406  1.00 83.88           O  
ATOM   3715  N   ALA A 474     -50.938   4.203  47.719  1.00 84.38           N  
ATOM   3716  CA  ALA A 474     -50.031   3.096  47.375  1.00 84.38           C  
ATOM   3717  C   ALA A 474     -48.781   3.133  48.219  1.00 84.38           C  
ATOM   3718  CB  ALA A 474     -49.688   3.127  45.906  1.00 84.38           C  
ATOM   3719  O   ALA A 474     -48.375   4.195  48.719  1.00 84.38           O  
ATOM   3720  N   LYS A 475     -48.219   2.035  48.594  1.00 82.50           N  
ATOM   3721  CA  LYS A 475     -46.969   1.893  49.312  1.00 82.50           C  
ATOM   3722  C   LYS A 475     -45.812   1.551  48.375  1.00 82.50           C  
ATOM   3723  CB  LYS A 475     -47.094   0.817  50.406  1.00 82.50           C  
ATOM   3724  O   LYS A 475     -45.969   0.704  47.500  1.00 82.50           O  
ATOM   3725  CG  LYS A 475     -45.812   0.567  51.188  1.00 82.50           C  
ATOM   3726  CD  LYS A 475     -45.969  -0.601  52.156  1.00 82.50           C  
ATOM   3727  CE  LYS A 475     -44.688  -0.833  52.938  1.00 82.50           C  
ATOM   3728  NZ  LYS A 475     -44.844  -1.982  53.906  1.00 82.50           N  
ATOM   3729  N   GLU A 476     -44.719   2.225  48.656  1.00 81.19           N  
ATOM   3730  CA  GLU A 476     -43.531   1.942  47.875  1.00 81.19           C  
ATOM   3731  C   GLU A 476     -42.812   0.702  48.375  1.00 81.19           C  
ATOM   3732  CB  GLU A 476     -42.594   3.145  47.875  1.00 81.19           C  
ATOM   3733  O   GLU A 476     -42.438   0.627  49.562  1.00 81.19           O  
ATOM   3734  CG  GLU A 476     -43.125   4.359  47.125  1.00 81.19           C  
ATOM   3735  CD  GLU A 476     -42.156   5.523  47.094  1.00 81.19           C  
ATOM   3736  OE1 GLU A 476     -42.562   6.625  46.625  1.00 81.19           O  
ATOM   3737  OE2 GLU A 476     -41.000   5.332  47.500  1.00 81.19           O  
ATOM   3738  N   ILE A 477     -42.656  -0.306  47.531  1.00 75.75           N  
ATOM   3739  CA  ILE A 477     -42.156  -1.615  47.938  1.00 75.75           C  
ATOM   3740  C   ILE A 477     -40.719  -1.766  47.469  1.00 75.75           C  
ATOM   3741  CB  ILE A 477     -43.031  -2.756  47.344  1.00 75.75           C  
ATOM   3742  O   ILE A 477     -40.000  -2.691  47.906  1.00 75.75           O  
ATOM   3743  CG1 ILE A 477     -44.500  -2.480  47.594  1.00 75.75           C  
ATOM   3744  CG2 ILE A 477     -42.594  -4.105  47.938  1.00 75.75           C  
ATOM   3745  CD1 ILE A 477     -45.438  -3.410  46.844  1.00 75.75           C  
ATOM   3746  N   GLY A 478     -40.125  -0.559  46.812  1.00 65.12           N  
ATOM   3747  CA  GLY A 478     -38.719  -0.605  46.406  1.00 65.12           C  
ATOM   3748  C   GLY A 478     -38.531  -1.137  45.000  1.00 65.12           C  
ATOM   3749  O   GLY A 478     -39.438  -1.732  44.406  1.00 65.12           O  
ATOM   3750  N   ASN A 479     -37.406  -0.656  44.219  1.00 61.03           N  
ATOM   3751  CA  ASN A 479     -37.031  -1.059  42.844  1.00 61.03           C  
ATOM   3752  C   ASN A 479     -38.031  -0.519  41.812  1.00 61.03           C  
ATOM   3753  CB  ASN A 479     -36.938  -2.582  42.750  1.00 61.03           C  
ATOM   3754  O   ASN A 479     -38.312  -1.190  40.844  1.00 61.03           O  
ATOM   3755  CG  ASN A 479     -35.812  -3.152  43.562  1.00 61.03           C  
ATOM   3756  ND2 ASN A 479     -35.906  -4.426  43.938  1.00 61.03           N  
ATOM   3757  OD1 ASN A 479     -34.812  -2.455  43.875  1.00 61.03           O  
ATOM   3758  N   GLY A 480     -38.688   0.658  42.219  1.00 64.50           N  
ATOM   3759  CA  GLY A 480     -39.562   1.331  41.281  1.00 64.50           C  
ATOM   3760  C   GLY A 480     -40.938   0.748  41.219  1.00 64.50           C  
ATOM   3761  O   GLY A 480     -41.688   0.970  40.250  1.00 64.50           O  
ATOM   3762  N   CYS A 481     -41.406  -0.022  42.344  1.00 69.44           N  
ATOM   3763  CA  CYS A 481     -42.719  -0.678  42.375  1.00 69.44           C  
ATOM   3764  C   CYS A 481     -43.594  -0.062  43.469  1.00 69.44           C  
ATOM   3765  CB  CYS A 481     -42.531  -2.176  42.656  1.00 69.44           C  
ATOM   3766  O   CYS A 481     -43.094   0.379  44.500  1.00 69.44           O  
ATOM   3767  SG  CYS A 481     -41.625  -3.043  41.344  1.00 69.44           S  
ATOM   3768  N   PHE A 482     -44.969  -0.025  43.156  1.00 74.69           N  
ATOM   3769  CA  PHE A 482     -46.000   0.480  44.062  1.00 74.69           C  
ATOM   3770  C   PHE A 482     -47.031  -0.591  44.375  1.00 74.69           C  
ATOM   3771  CB  PHE A 482     -46.656   1.727  43.500  1.00 74.69           C  
ATOM   3772  O   PHE A 482     -47.469  -1.310  43.469  1.00 74.69           O  
ATOM   3773  CG  PHE A 482     -45.719   2.867  43.219  1.00 74.69           C  
ATOM   3774  CD1 PHE A 482     -45.469   3.805  44.219  1.00 74.69           C  
ATOM   3775  CD2 PHE A 482     -45.094   3.002  42.000  1.00 74.69           C  
ATOM   3776  CE1 PHE A 482     -44.562   4.859  44.000  1.00 74.69           C  
ATOM   3777  CE2 PHE A 482     -44.219   4.055  41.750  1.00 74.69           C  
ATOM   3778  CZ  PHE A 482     -43.969   4.984  42.750  1.00 74.69           C  
ATOM   3779  N   GLU A 483     -47.250  -0.750  45.656  1.00 79.38           N  
ATOM   3780  CA  GLU A 483     -48.344  -1.618  46.062  1.00 79.38           C  
ATOM   3781  C   GLU A 483     -49.562  -0.804  46.438  1.00 79.38           C  
ATOM   3782  CB  GLU A 483     -47.938  -2.520  47.219  1.00 79.38           C  
ATOM   3783  O   GLU A 483     -49.500   0.043  47.312  1.00 79.38           O  
ATOM   3784  CG  GLU A 483     -48.969  -3.580  47.562  1.00 79.38           C  
ATOM   3785  CD  GLU A 483     -48.500  -4.484  48.719  1.00 79.38           C  
ATOM   3786  OE1 GLU A 483     -49.062  -5.598  48.844  1.00 79.38           O  
ATOM   3787  OE2 GLU A 483     -47.594  -4.082  49.469  1.00 79.38           O  
ATOM   3788  N   PHE A 484     -50.750  -1.081  45.625  1.00 81.06           N  
ATOM   3789  CA  PHE A 484     -51.969  -0.299  45.844  1.00 81.06           C  
ATOM   3790  C   PHE A 484     -52.688  -0.754  47.125  1.00 81.06           C  
ATOM   3791  CB  PHE A 484     -52.906  -0.411  44.656  1.00 81.06           C  
ATOM   3792  O   PHE A 484     -52.750  -1.952  47.406  1.00 81.06           O  
ATOM   3793  CG  PHE A 484     -52.406   0.289  43.406  1.00 81.06           C  
ATOM   3794  CD1 PHE A 484     -52.781   1.607  43.156  1.00 81.06           C  
ATOM   3795  CD2 PHE A 484     -51.594  -0.373  42.500  1.00 81.06           C  
ATOM   3796  CE1 PHE A 484     -52.312   2.258  42.000  1.00 81.06           C  
ATOM   3797  CE2 PHE A 484     -51.125   0.271  41.375  1.00 81.06           C  
ATOM   3798  CZ  PHE A 484     -51.500   1.585  41.125  1.00 81.06           C  
ATOM   3799  N   TYR A 485     -53.156   0.136  47.906  1.00 79.44           N  
ATOM   3800  CA  TYR A 485     -53.938  -0.154  49.125  1.00 79.44           C  
ATOM   3801  C   TYR A 485     -55.406  -0.328  48.781  1.00 79.44           C  
ATOM   3802  CB  TYR A 485     -53.781   0.962  50.156  1.00 79.44           C  
ATOM   3803  O   TYR A 485     -56.219  -0.718  49.625  1.00 79.44           O  
ATOM   3804  CG  TYR A 485     -52.406   0.990  50.812  1.00 79.44           C  
ATOM   3805  CD1 TYR A 485     -51.969  -0.069  51.594  1.00 79.44           C  
ATOM   3806  CD2 TYR A 485     -51.562   2.074  50.625  1.00 79.44           C  
ATOM   3807  CE1 TYR A 485     -50.719  -0.048  52.188  1.00 79.44           C  
ATOM   3808  CE2 TYR A 485     -50.281   2.107  51.219  1.00 79.44           C  
ATOM   3809  OH  TYR A 485     -48.625   1.069  52.594  1.00 79.44           O  
ATOM   3810  CZ  TYR A 485     -49.875   1.043  52.000  1.00 79.44           C  
ATOM   3811  N   HIS A 486     -55.812  -0.029  47.500  1.00 79.38           N  
ATOM   3812  CA  HIS A 486     -57.188  -0.208  46.969  1.00 79.38           C  
ATOM   3813  C   HIS A 486     -57.188  -1.133  45.750  1.00 79.38           C  
ATOM   3814  CB  HIS A 486     -57.781   1.143  46.625  1.00 79.38           C  
ATOM   3815  O   HIS A 486     -56.125  -1.376  45.156  1.00 79.38           O  
ATOM   3816  CG  HIS A 486     -57.094   1.849  45.500  1.00 79.38           C  
ATOM   3817  CD2 HIS A 486     -56.156   2.826  45.531  1.00 79.38           C  
ATOM   3818  ND1 HIS A 486     -57.312   1.567  44.188  1.00 79.38           N  
ATOM   3819  CE1 HIS A 486     -56.531   2.344  43.438  1.00 79.38           C  
ATOM   3820  NE2 HIS A 486     -55.812   3.119  44.219  1.00 79.38           N  
ATOM   3821  N   LYS A 487     -58.344  -1.755  45.500  1.00 78.75           N  
ATOM   3822  CA  LYS A 487     -58.469  -2.535  44.281  1.00 78.75           C  
ATOM   3823  C   LYS A 487     -58.406  -1.639  43.062  1.00 78.75           C  
ATOM   3824  CB  LYS A 487     -59.781  -3.328  44.312  1.00 78.75           C  
ATOM   3825  O   LYS A 487     -59.094  -0.620  43.000  1.00 78.75           O  
ATOM   3826  CG  LYS A 487     -59.781  -4.484  45.281  1.00 78.75           C  
ATOM   3827  CD  LYS A 487     -61.062  -5.293  45.188  1.00 78.75           C  
ATOM   3828  CE  LYS A 487     -61.125  -6.395  46.219  1.00 78.75           C  
ATOM   3829  NZ  LYS A 487     -62.406  -7.168  46.156  1.00 78.75           N  
ATOM   3830  N   CYS A 488     -57.438  -1.925  42.281  1.00 75.44           N  
ATOM   3831  CA  CYS A 488     -57.281  -1.125  41.062  1.00 75.44           C  
ATOM   3832  C   CYS A 488     -57.562  -1.946  39.812  1.00 75.44           C  
ATOM   3833  CB  CYS A 488     -55.844  -0.574  41.000  1.00 75.44           C  
ATOM   3834  O   CYS A 488     -56.812  -2.838  39.469  1.00 75.44           O  
ATOM   3835  SG  CYS A 488     -55.625   0.673  39.688  1.00 75.44           S  
ATOM   3836  N   ASP A 489     -58.750  -1.745  39.219  1.00 73.56           N  
ATOM   3837  CA  ASP A 489     -59.156  -2.445  38.000  1.00 73.56           C  
ATOM   3838  C   ASP A 489     -58.531  -1.839  36.750  1.00 73.56           C  
ATOM   3839  CB  ASP A 489     -60.688  -2.412  37.875  1.00 73.56           C  
ATOM   3840  O   ASP A 489     -57.719  -0.917  36.844  1.00 73.56           O  
ATOM   3841  CG  ASP A 489     -61.250  -1.003  37.750  1.00 73.56           C  
ATOM   3842  OD1 ASP A 489     -60.469  -0.040  37.656  1.00 73.56           O  
ATOM   3843  OD2 ASP A 489     -62.500  -0.854  37.750  1.00 73.56           O  
ATOM   3844  N   ASP A 490     -58.688  -2.328  35.531  1.00 68.44           N  
ATOM   3845  CA  ASP A 490     -58.094  -1.917  34.281  1.00 68.44           C  
ATOM   3846  C   ASP A 490     -58.312  -0.434  34.000  1.00 68.44           C  
ATOM   3847  CB  ASP A 490     -58.625  -2.760  33.125  1.00 68.44           C  
ATOM   3848  O   ASP A 490     -57.469   0.252  33.438  1.00 68.44           O  
ATOM   3849  CG  ASP A 490     -58.125  -4.188  33.125  1.00 68.44           C  
ATOM   3850  OD1 ASP A 490     -57.094  -4.465  33.781  1.00 68.44           O  
ATOM   3851  OD2 ASP A 490     -58.750  -5.047  32.469  1.00 68.44           O  
ATOM   3852  N   THR A 491     -59.469   0.036  34.438  1.00 72.06           N  
ATOM   3853  CA  THR A 491     -59.844   1.434  34.281  1.00 72.06           C  
ATOM   3854  C   THR A 491     -59.031   2.326  35.219  1.00 72.06           C  
ATOM   3855  CB  THR A 491     -61.344   1.627  34.594  1.00 72.06           C  
ATOM   3856  O   THR A 491     -58.594   3.414  34.812  1.00 72.06           O  
ATOM   3857  CG2 THR A 491     -61.812   3.035  34.219  1.00 72.06           C  
ATOM   3858  OG1 THR A 491     -62.125   0.679  33.844  1.00 72.06           O  
ATOM   3859  N   CYS A 492     -58.781   1.931  36.438  1.00 75.88           N  
ATOM   3860  CA  CYS A 492     -57.938   2.596  37.438  1.00 75.88           C  
ATOM   3861  C   CYS A 492     -56.469   2.615  36.969  1.00 75.88           C  
ATOM   3862  CB  CYS A 492     -58.031   1.905  38.781  1.00 75.88           C  
ATOM   3863  O   CYS A 492     -55.812   3.652  37.031  1.00 75.88           O  
ATOM   3864  SG  CYS A 492     -56.875   2.521  40.000  1.00 75.88           S  
ATOM   3865  N   MET A 493     -56.000   1.558  36.469  1.00 73.19           N  
ATOM   3866  CA  MET A 493     -54.625   1.438  35.938  1.00 73.19           C  
ATOM   3867  C   MET A 493     -54.438   2.340  34.719  1.00 73.19           C  
ATOM   3868  CB  MET A 493     -54.312  -0.014  35.562  1.00 73.19           C  
ATOM   3869  O   MET A 493     -53.375   2.951  34.562  1.00 73.19           O  
ATOM   3870  CG  MET A 493     -54.188  -0.938  36.750  1.00 73.19           C  
ATOM   3871  SD  MET A 493     -52.875  -0.388  37.906  1.00 73.19           S  
ATOM   3872  CE  MET A 493     -51.375  -0.823  36.969  1.00 73.19           C  
ATOM   3873  N   GLU A 494     -55.438   2.432  33.906  1.00 70.75           N  
ATOM   3874  CA  GLU A 494     -55.438   3.297  32.719  1.00 70.75           C  
ATOM   3875  C   GLU A 494     -55.438   4.770  33.125  1.00 70.75           C  
ATOM   3876  CB  GLU A 494     -56.656   2.988  31.844  1.00 70.75           C  
ATOM   3877  O   GLU A 494     -54.812   5.598  32.469  1.00 70.75           O  
ATOM   3878  CG  GLU A 494     -56.531   3.523  30.422  1.00 70.75           C  
ATOM   3879  CD  GLU A 494     -57.719   3.123  29.531  1.00 70.75           C  
ATOM   3880  OE1 GLU A 494     -57.719   3.525  28.359  1.00 70.75           O  
ATOM   3881  OE2 GLU A 494     -58.594   2.398  30.031  1.00 70.75           O  
ATOM   3882  N   SER A 495     -56.062   5.074  34.219  1.00 76.69           N  
ATOM   3883  CA  SER A 495     -56.094   6.430  34.750  1.00 76.69           C  
ATOM   3884  C   SER A 495     -54.750   6.852  35.312  1.00 76.69           C  
ATOM   3885  CB  SER A 495     -57.188   6.539  35.812  1.00 76.69           C  
ATOM   3886  O   SER A 495     -54.375   8.023  35.219  1.00 76.69           O  
ATOM   3887  OG  SER A 495     -56.812   5.816  36.969  1.00 76.69           O  
ATOM   3888  N   VAL A 496     -54.000   5.969  35.938  1.00 77.06           N  
ATOM   3889  CA  VAL A 496     -52.656   6.180  36.406  1.00 77.06           C  
ATOM   3890  C   VAL A 496     -51.688   6.348  35.219  1.00 77.06           C  
ATOM   3891  CB  VAL A 496     -52.188   5.016  37.312  1.00 77.06           C  
ATOM   3892  O   VAL A 496     -50.844   7.254  35.219  1.00 77.06           O  
ATOM   3893  CG1 VAL A 496     -50.719   5.207  37.719  1.00 77.06           C  
ATOM   3894  CG2 VAL A 496     -53.062   4.895  38.531  1.00 77.06           C  
ATOM   3895  N   LYS A 497     -51.969   5.570  34.156  1.00 69.44           N  
ATOM   3896  CA  LYS A 497     -51.188   5.617  32.938  1.00 69.44           C  
ATOM   3897  C   LYS A 497     -51.406   6.938  32.188  1.00 69.44           C  
ATOM   3898  CB  LYS A 497     -51.562   4.441  32.031  1.00 69.44           C  
ATOM   3899  O   LYS A 497     -50.469   7.512  31.641  1.00 69.44           O  
ATOM   3900  CG  LYS A 497     -50.688   4.328  30.781  1.00 69.44           C  
ATOM   3901  CD  LYS A 497     -51.125   3.146  29.906  1.00 69.44           C  
ATOM   3902  CE  LYS A 497     -50.375   3.139  28.578  1.00 69.44           C  
ATOM   3903  NZ  LYS A 497     -50.781   1.996  27.719  1.00 69.44           N  
ATOM   3904  N   ASN A 498     -52.625   7.520  32.125  1.00 72.56           N  
ATOM   3905  CA  ASN A 498     -53.000   8.711  31.375  1.00 72.56           C  
ATOM   3906  C   ASN A 498     -52.875   9.969  32.219  1.00 72.56           C  
ATOM   3907  CB  ASN A 498     -54.438   8.562  30.844  1.00 72.56           C  
ATOM   3908  O   ASN A 498     -53.188  11.070  31.750  1.00 72.56           O  
ATOM   3909  CG  ASN A 498     -54.531   7.551  29.719  1.00 72.56           C  
ATOM   3910  ND2 ASN A 498     -55.750   7.043  29.484  1.00 72.56           N  
ATOM   3911  OD1 ASN A 498     -53.562   7.223  29.062  1.00 72.56           O  
ATOM   3912  N   GLY A 499     -52.344   9.711  33.500  1.00 77.75           N  
ATOM   3913  CA  GLY A 499     -52.156  10.852  34.375  1.00 77.75           C  
ATOM   3914  C   GLY A 499     -53.438  11.445  34.875  1.00 77.75           C  
ATOM   3915  O   GLY A 499     -53.500  12.617  35.250  1.00 77.75           O  
ATOM   3916  N   THR A 500     -54.594  10.789  34.750  1.00 84.56           N  
ATOM   3917  CA  THR A 500     -55.938  11.234  35.125  1.00 84.56           C  
ATOM   3918  C   THR A 500     -56.406  10.477  36.375  1.00 84.56           C  
ATOM   3919  CB  THR A 500     -56.938  11.055  34.000  1.00 84.56           C  
ATOM   3920  O   THR A 500     -57.625  10.375  36.625  1.00 84.56           O  
ATOM   3921  CG2 THR A 500     -56.594  11.953  32.812  1.00 84.56           C  
ATOM   3922  OG1 THR A 500     -56.938   9.688  33.562  1.00 84.56           O  
ATOM   3923  N   TYR A 501     -55.500   9.922  37.125  1.00 80.75           N  
ATOM   3924  CA  TYR A 501     -55.812   9.172  38.344  1.00 80.75           C  
ATOM   3925  C   TYR A 501     -56.531  10.039  39.344  1.00 80.75           C  
ATOM   3926  CB  TYR A 501     -54.531   8.609  38.969  1.00 80.75           C  
ATOM   3927  O   TYR A 501     -56.094  11.133  39.688  1.00 80.75           O  
ATOM   3928  CG  TYR A 501     -54.750   7.789  40.219  1.00 80.75           C  
ATOM   3929  CD1 TYR A 501     -54.500   8.320  41.469  1.00 80.75           C  
ATOM   3930  CD2 TYR A 501     -55.219   6.484  40.125  1.00 80.75           C  
ATOM   3931  CE1 TYR A 501     -54.719   7.570  42.625  1.00 80.75           C  
ATOM   3932  CE2 TYR A 501     -55.438   5.723  41.281  1.00 80.75           C  
ATOM   3933  OH  TYR A 501     -55.406   5.527  43.656  1.00 80.75           O  
ATOM   3934  CZ  TYR A 501     -55.188   6.277  42.500  1.00 80.75           C  
ATOM   3935  N   ASP A 502     -57.781   9.633  39.719  1.00 86.00           N  
ATOM   3936  CA  ASP A 502     -58.625  10.359  40.656  1.00 86.00           C  
ATOM   3937  C   ASP A 502     -58.344   9.938  42.094  1.00 86.00           C  
ATOM   3938  CB  ASP A 502     -60.125  10.125  40.344  1.00 86.00           C  
ATOM   3939  O   ASP A 502     -58.875   8.938  42.562  1.00 86.00           O  
ATOM   3940  CG  ASP A 502     -61.031  10.992  41.156  1.00 86.00           C  
ATOM   3941  OD1 ASP A 502     -60.562  11.758  42.031  1.00 86.00           O  
ATOM   3942  OD2 ASP A 502     -62.281  10.914  40.969  1.00 86.00           O  
ATOM   3943  N   TYR A 503     -57.438  10.695  42.688  1.00 83.94           N  
ATOM   3944  CA  TYR A 503     -56.906  10.383  44.031  1.00 83.94           C  
ATOM   3945  C   TYR A 503     -58.031  10.266  45.062  1.00 83.94           C  
ATOM   3946  CB  TYR A 503     -55.906  11.453  44.469  1.00 83.94           C  
ATOM   3947  O   TYR A 503     -58.094   9.281  45.781  1.00 83.94           O  
ATOM   3948  CG  TYR A 503     -55.531  11.352  45.938  1.00 83.94           C  
ATOM   3949  CD1 TYR A 503     -56.156  12.141  46.875  1.00 83.94           C  
ATOM   3950  CD2 TYR A 503     -54.531  10.469  46.344  1.00 83.94           C  
ATOM   3951  CE1 TYR A 503     -55.812  12.062  48.219  1.00 83.94           C  
ATOM   3952  CE2 TYR A 503     -54.188  10.375  47.688  1.00 83.94           C  
ATOM   3953  OH  TYR A 503     -54.469  11.086  49.938  1.00 83.94           O  
ATOM   3954  CZ  TYR A 503     -54.812  11.172  48.625  1.00 83.94           C  
ATOM   3955  N   PRO A 504     -59.062  11.195  45.062  1.00 85.12           N  
ATOM   3956  CA  PRO A 504     -60.125  11.180  46.094  1.00 85.12           C  
ATOM   3957  C   PRO A 504     -61.031   9.977  45.938  1.00 85.12           C  
ATOM   3958  CB  PRO A 504     -60.875  12.492  45.844  1.00 85.12           C  
ATOM   3959  O   PRO A 504     -61.594   9.516  46.938  1.00 85.12           O  
ATOM   3960  CG  PRO A 504     -59.875  13.367  45.125  1.00 85.12           C  
ATOM   3961  CD  PRO A 504     -58.969  12.500  44.312  1.00 85.12           C  
ATOM   3962  N   LYS A 505     -61.156   9.477  44.844  1.00 85.62           N  
ATOM   3963  CA  LYS A 505     -62.031   8.352  44.531  1.00 85.62           C  
ATOM   3964  C   LYS A 505     -61.562   7.090  45.281  1.00 85.62           C  
ATOM   3965  CB  LYS A 505     -62.094   8.094  43.031  1.00 85.62           C  
ATOM   3966  O   LYS A 505     -62.406   6.316  45.781  1.00 85.62           O  
ATOM   3967  CG  LYS A 505     -63.062   6.973  42.625  1.00 85.62           C  
ATOM   3968  CD  LYS A 505     -63.062   6.770  41.125  1.00 85.62           C  
ATOM   3969  CE  LYS A 505     -63.969   5.605  40.719  1.00 85.62           C  
ATOM   3970  NZ  LYS A 505     -63.969   5.398  39.250  1.00 85.62           N  
ATOM   3971  N   TYR A 506     -60.219   6.871  45.500  1.00 82.62           N  
ATOM   3972  CA  TYR A 506     -59.656   5.629  46.000  1.00 82.62           C  
ATOM   3973  C   TYR A 506     -59.062   5.828  47.406  1.00 82.62           C  
ATOM   3974  CB  TYR A 506     -58.594   5.086  45.062  1.00 82.62           C  
ATOM   3975  O   TYR A 506     -58.531   4.895  48.000  1.00 82.62           O  
ATOM   3976  CG  TYR A 506     -59.125   4.812  43.656  1.00 82.62           C  
ATOM   3977  CD1 TYR A 506     -59.938   3.715  43.406  1.00 82.62           C  
ATOM   3978  CD2 TYR A 506     -58.781   5.652  42.594  1.00 82.62           C  
ATOM   3979  CE1 TYR A 506     -60.406   3.459  42.125  1.00 82.62           C  
ATOM   3980  CE2 TYR A 506     -59.250   5.406  41.312  1.00 82.62           C  
ATOM   3981  OH  TYR A 506     -60.531   4.062  39.812  1.00 82.62           O  
ATOM   3982  CZ  TYR A 506     -60.062   4.309  41.094  1.00 82.62           C  
ATOM   3983  N   SER A 507     -59.188   7.000  47.938  1.00 81.12           N  
ATOM   3984  CA  SER A 507     -58.562   7.418  49.188  1.00 81.12           C  
ATOM   3985  C   SER A 507     -59.250   6.758  50.406  1.00 81.12           C  
ATOM   3986  CB  SER A 507     -58.625   8.938  49.344  1.00 81.12           C  
ATOM   3987  O   SER A 507     -58.562   6.371  51.375  1.00 81.12           O  
ATOM   3988  OG  SER A 507     -58.031   9.352  50.562  1.00 81.12           O  
ATOM   3989  N   GLU A 508     -60.594   6.559  50.312  1.00 79.56           N  
ATOM   3990  CA  GLU A 508     -61.375   6.000  51.406  1.00 79.56           C  
ATOM   3991  C   GLU A 508     -61.094   4.512  51.594  1.00 79.56           C  
ATOM   3992  CB  GLU A 508     -62.875   6.227  51.156  1.00 79.56           C  
ATOM   3993  O   GLU A 508     -60.875   4.043  52.719  1.00 79.56           O  
ATOM   3994  CG  GLU A 508     -63.312   7.652  51.438  1.00 79.56           C  
ATOM   3995  CD  GLU A 508     -64.812   7.750  51.812  1.00 79.56           C  
ATOM   3996  OE1 GLU A 508     -65.188   8.781  52.375  1.00 79.56           O  
ATOM   3997  OE2 GLU A 508     -65.562   6.789  51.500  1.00 79.56           O  
ATOM   3998  N   GLU A 509     -61.000   3.762  50.406  1.00 79.69           N  
ATOM   3999  CA  GLU A 509     -60.656   2.340  50.375  1.00 79.69           C  
ATOM   4000  C   GLU A 509     -59.219   2.102  50.812  1.00 79.69           C  
ATOM   4001  CB  GLU A 509     -60.906   1.760  49.000  1.00 79.69           C  
ATOM   4002  O   GLU A 509     -58.938   1.135  51.500  1.00 79.69           O  
ATOM   4003  CG  GLU A 509     -60.781   0.246  48.906  1.00 79.69           C  
ATOM   4004  CD  GLU A 509     -61.000  -0.315  47.531  1.00 79.69           C  
ATOM   4005  OE1 GLU A 509     -60.906  -1.550  47.344  1.00 79.69           O  
ATOM   4006  OE2 GLU A 509     -61.312   0.486  46.594  1.00 79.69           O  
ATOM   4007  N   SER A 510     -58.312   2.947  50.406  1.00 78.69           N  
ATOM   4008  CA  SER A 510     -56.875   2.900  50.719  1.00 78.69           C  
ATOM   4009  C   SER A 510     -56.625   3.191  52.188  1.00 78.69           C  
ATOM   4010  CB  SER A 510     -56.125   3.896  49.844  1.00 78.69           C  
ATOM   4011  O   SER A 510     -55.719   2.588  52.781  1.00 78.69           O  
ATOM   4012  OG  SER A 510     -56.250   3.586  48.469  1.00 78.69           O  
ATOM   4013  N   LYS A 511     -57.344   4.207  52.812  1.00 80.19           N  
ATOM   4014  CA  LYS A 511     -57.281   4.559  54.219  1.00 80.19           C  
ATOM   4015  C   LYS A 511     -57.656   3.383  55.125  1.00 80.19           C  
ATOM   4016  CB  LYS A 511     -58.156   5.770  54.531  1.00 80.19           C  
ATOM   4017  O   LYS A 511     -57.031   3.119  56.125  1.00 80.19           O  
ATOM   4018  CG  LYS A 511     -57.875   6.426  55.875  1.00 80.19           C  
ATOM   4019  CD  LYS A 511     -58.719   7.676  56.094  1.00 80.19           C  
ATOM   4020  CE  LYS A 511     -58.469   8.297  57.438  1.00 80.19           C  
ATOM   4021  NZ  LYS A 511     -59.281   9.531  57.656  1.00 80.19           N  
ATOM   4022  N   LEU A 512     -58.750   2.621  54.781  1.00 75.69           N  
ATOM   4023  CA  LEU A 512     -59.312   1.472  55.500  1.00 75.69           C  
ATOM   4024  C   LEU A 512     -58.344   0.291  55.438  1.00 75.69           C  
ATOM   4025  CB  LEU A 512     -60.656   1.067  54.906  1.00 75.69           C  
ATOM   4026  O   LEU A 512     -58.125  -0.404  56.438  1.00 75.69           O  
ATOM   4027  CG  LEU A 512     -61.844   1.941  55.312  1.00 75.69           C  
ATOM   4028  CD1 LEU A 512     -63.000   1.724  54.344  1.00 75.69           C  
ATOM   4029  CD2 LEU A 512     -62.281   1.647  56.750  1.00 75.69           C  
ATOM   4030  N   ASN A 513     -57.625   0.042  54.344  1.00 72.38           N  
ATOM   4031  CA  ASN A 513     -56.688  -1.044  54.125  1.00 72.38           C  
ATOM   4032  C   ASN A 513     -55.312  -0.737  54.719  1.00 72.38           C  
ATOM   4033  CB  ASN A 513     -56.562  -1.326  52.625  1.00 72.38           C  
ATOM   4034  O   ASN A 513     -54.594  -1.651  55.094  1.00 72.38           O  
ATOM   4035  CG  ASN A 513     -57.750  -2.047  52.062  1.00 72.38           C  
ATOM   4036  ND2 ASN A 513     -58.062  -1.808  50.781  1.00 72.38           N  
ATOM   4037  OD1 ASN A 513     -58.438  -2.812  52.750  1.00 72.38           O  
ATOM   4038  N   ARG A 514     -54.969   0.583  54.812  1.00 70.75           N  
ATOM   4039  CA  ARG A 514     -53.750   1.027  55.469  1.00 70.75           C  
ATOM   4040  C   ARG A 514     -53.812   0.761  56.969  1.00 70.75           C  
ATOM   4041  CB  ARG A 514     -53.500   2.516  55.219  1.00 70.75           C  
ATOM   4042  O   ARG A 514     -52.812   0.467  57.625  1.00 70.75           O  
ATOM   4043  CG  ARG A 514     -52.938   2.818  53.844  1.00 70.75           C  
ATOM   4044  CD  ARG A 514     -52.812   4.316  53.594  1.00 70.75           C  
ATOM   4045  NE  ARG A 514     -51.938   4.969  54.562  1.00 70.75           N  
ATOM   4046  NH1 ARG A 514     -52.344   7.109  53.812  1.00 70.75           N  
ATOM   4047  NH2 ARG A 514     -50.938   6.770  55.562  1.00 70.75           N  
ATOM   4048  CZ  ARG A 514     -51.750   6.281  54.656  1.00 70.75           C  
ATOM   4049  N   GLU A 515     -55.125   0.955  57.469  1.00 65.31           N  
ATOM   4050  CA  GLU A 515     -55.375   0.843  58.875  1.00 65.31           C  
ATOM   4051  C   GLU A 515     -55.656  -0.603  59.281  1.00 65.31           C  
ATOM   4052  CB  GLU A 515     -56.531   1.742  59.312  1.00 65.31           C  
ATOM   4053  O   GLU A 515     -55.750  -0.921  60.469  1.00 65.31           O  
ATOM   4054  CG  GLU A 515     -56.219   3.229  59.250  1.00 65.31           C  
ATOM   4055  CD  GLU A 515     -57.375   4.109  59.688  1.00 65.31           C  
ATOM   4056  OE1 GLU A 515     -57.219   5.348  59.750  1.00 65.31           O  
ATOM   4057  OE2 GLU A 515     -58.469   3.555  60.000  1.00 65.31           O  
ATOM   4058  N   GLU A 516     -55.781  -1.592  58.188  1.00 59.53           N  
ATOM   4059  CA  GLU A 516     -56.000  -3.025  58.375  1.00 59.53           C  
ATOM   4060  C   GLU A 516     -54.688  -3.717  58.781  1.00 59.53           C  
ATOM   4061  CB  GLU A 516     -56.562  -3.660  57.125  1.00 59.53           C  
ATOM   4062  O   GLU A 516     -53.656  -3.494  58.156  1.00 59.53           O  
ATOM   4063  CG  GLU A 516     -57.156  -5.043  57.344  1.00 59.53           C  
ATOM   4064  CD  GLU A 516     -57.812  -5.609  56.094  1.00 59.53           C  
ATOM   4065  OE1 GLU A 516     -58.312  -6.754  56.125  1.00 59.53           O  
ATOM   4066  OE2 GLU A 516     -57.844  -4.898  55.062  1.00 59.53           O  
ATOM   4067  N   ILE A 517     -54.438  -4.094  60.031  1.00 44.56           N  
ATOM   4068  CA  ILE A 517     -53.375  -4.898  60.594  1.00 44.56           C  
ATOM   4069  C   ILE A 517     -53.469  -6.336  60.094  1.00 44.56           C  
ATOM   4070  CB  ILE A 517     -53.375  -4.859  62.125  1.00 44.56           C  
ATOM   4071  O   ILE A 517     -54.500  -6.984  60.312  1.00 44.56           O  
ATOM   4072  CG1 ILE A 517     -53.281  -3.412  62.625  1.00 44.56           C  
ATOM   4073  CG2 ILE A 517     -52.219  -5.695  62.688  1.00 44.56           C  
ATOM   4074  CD1 ILE A 517     -53.375  -3.275  64.125  1.00 44.56           C  
ATOM   4075  N   ASP A 518     -52.750  -6.793  58.938  1.00 44.97           N  
ATOM   4076  CA  ASP A 518     -52.719  -8.180  58.500  1.00 44.97           C  
ATOM   4077  C   ASP A 518     -52.125  -9.094  59.562  1.00 44.97           C  
ATOM   4078  CB  ASP A 518     -51.906  -8.289  57.188  1.00 44.97           C  
ATOM   4079  O   ASP A 518     -51.094  -8.773  60.156  1.00 44.97           O  
ATOM   4080  CG  ASP A 518     -52.781  -8.109  55.938  1.00 44.97           C  
ATOM   4081  OD1 ASP A 518     -54.031  -8.234  56.031  1.00 44.97           O  
ATOM   4082  OD2 ASP A 518     -52.219  -7.852  54.875  1.00 44.97           O  
ATOM   4083  N   GLY A 519     -52.875  -9.875  60.281  1.00 35.97           N  
ATOM   4084  CA  GLY A 519     -52.500 -11.031  61.094  1.00 35.97           C  
ATOM   4085  C   GLY A 519     -51.438 -11.898  60.438  1.00 35.97           C  
ATOM   4086  O   GLY A 519     -51.344 -11.953  59.219  1.00 35.97           O  
ATOM   4087  N   VAL A 520     -50.094 -11.992  60.719  1.00 33.16           N  
ATOM   4088  CA  VAL A 520     -48.969 -12.812  60.219  1.00 33.16           C  
ATOM   4089  C   VAL A 520     -49.500 -14.156  59.750  1.00 33.16           C  
ATOM   4090  CB  VAL A 520     -47.906 -13.016  61.344  1.00 33.16           C  
ATOM   4091  O   VAL A 520     -50.188 -14.859  60.500  1.00 33.16           O  
ATOM   4092  CG1 VAL A 520     -46.750 -13.867  60.812  1.00 33.16           C  
ATOM   4093  CG2 VAL A 520     -47.406 -11.672  61.844  1.00 33.16           C  
ATOM   4094  N   LYS A 521     -49.688 -14.508  58.375  1.00 36.50           N  
ATOM   4095  CA  LYS A 521     -49.906 -15.727  57.625  1.00 36.50           C  
ATOM   4096  C   LYS A 521     -48.688 -16.641  57.625  1.00 36.50           C  
ATOM   4097  CB  LYS A 521     -50.281 -15.391  56.156  1.00 36.50           C  
ATOM   4098  O   LYS A 521     -47.594 -16.219  57.281  1.00 36.50           O  
ATOM   4099  CG  LYS A 521     -51.500 -16.156  55.656  1.00 36.50           C  
ATOM   4100  CD  LYS A 521     -51.812 -15.812  54.188  1.00 36.50           C  
ATOM   4101  CE  LYS A 521     -53.000 -16.562  53.688  1.00 36.50           C  
ATOM   4102  NZ  LYS A 521     -53.344 -16.203  52.250  1.00 36.50           N  
ATOM   4103  N   LEU A 522     -48.625 -17.703  58.375  1.00 34.56           N  
ATOM   4104  CA  LEU A 522     -47.625 -18.719  58.656  1.00 34.56           C  
ATOM   4105  C   LEU A 522     -47.594 -19.766  57.562  1.00 34.56           C  
ATOM   4106  CB  LEU A 522     -47.906 -19.391  60.000  1.00 34.56           C  
ATOM   4107  O   LEU A 522     -48.594 -20.484  57.344  1.00 34.56           O  
ATOM   4108  CG  LEU A 522     -47.438 -18.641  61.250  1.00 34.56           C  
ATOM   4109  CD1 LEU A 522     -48.406 -18.828  62.406  1.00 34.56           C  
ATOM   4110  CD2 LEU A 522     -46.031 -19.094  61.656  1.00 34.56           C  
ATOM   4111  N   GLU A 523     -46.844 -19.641  56.469  1.00 37.62           N  
ATOM   4112  CA  GLU A 523     -46.719 -20.484  55.281  1.00 37.62           C  
ATOM   4113  C   GLU A 523     -45.562 -21.469  55.406  1.00 37.62           C  
ATOM   4114  CB  GLU A 523     -46.531 -19.625  54.031  1.00 37.62           C  
ATOM   4115  O   GLU A 523     -44.406 -21.047  55.500  1.00 37.62           O  
ATOM   4116  CG  GLU A 523     -47.812 -19.406  53.219  1.00 37.62           C  
ATOM   4117  CD  GLU A 523     -47.594 -18.609  51.938  1.00 37.62           C  
ATOM   4118  OE1 GLU A 523     -48.562 -18.391  51.188  1.00 37.62           O  
ATOM   4119  OE2 GLU A 523     -46.438 -18.219  51.688  1.00 37.62           O  
ATOM   4120  N   SER A 524     -45.438 -22.344  56.438  1.00 41.88           N  
ATOM   4121  CA  SER A 524     -44.656 -23.578  56.406  1.00 41.88           C  
ATOM   4122  C   SER A 524     -44.938 -24.453  57.625  1.00 41.88           C  
ATOM   4123  CB  SER A 524     -43.156 -23.234  56.344  1.00 41.88           C  
ATOM   4124  O   SER A 524     -44.844 -23.984  58.750  1.00 41.88           O  
ATOM   4125  OG  SER A 524     -42.438 -23.906  57.375  1.00 41.88           O  
ATOM   4126  N   THR A 525     -45.875 -25.406  57.531  1.00 47.94           N  
ATOM   4127  CA  THR A 525     -46.250 -26.375  58.562  1.00 47.94           C  
ATOM   4128  C   THR A 525     -45.000 -26.875  59.312  1.00 47.94           C  
ATOM   4129  CB  THR A 525     -47.000 -27.562  57.969  1.00 47.94           C  
ATOM   4130  O   THR A 525     -45.062 -27.125  60.500  1.00 47.94           O  
ATOM   4131  CG2 THR A 525     -48.500 -27.266  57.875  1.00 47.94           C  
ATOM   4132  OG1 THR A 525     -46.500 -27.844  56.656  1.00 47.94           O  
ATOM   4133  N   ARG A 526     -43.719 -26.641  58.812  1.00 49.16           N  
ATOM   4134  CA  ARG A 526     -42.438 -27.078  59.375  1.00 49.16           C  
ATOM   4135  C   ARG A 526     -41.719 -25.922  60.031  1.00 49.16           C  
ATOM   4136  CB  ARG A 526     -41.562 -27.719  58.312  1.00 49.16           C  
ATOM   4137  O   ARG A 526     -41.094 -26.078  61.094  1.00 49.16           O  
ATOM   4138  CG  ARG A 526     -40.812 -28.953  58.781  1.00 49.16           C  
ATOM   4139  CD  ARG A 526     -39.938 -29.516  57.656  1.00 49.16           C  
ATOM   4140  NE  ARG A 526     -39.531 -30.891  57.938  1.00 49.16           N  
ATOM   4141  NH1 ARG A 526     -37.938 -31.016  56.281  1.00 49.16           N  
ATOM   4142  NH2 ARG A 526     -38.344 -32.812  57.625  1.00 49.16           N  
ATOM   4143  CZ  ARG A 526     -38.625 -31.578  57.281  1.00 49.16           C  
ATOM   4144  N   ILE A 527     -41.875 -24.688  59.625  1.00 48.91           N  
ATOM   4145  CA  ILE A 527     -41.344 -23.422  60.125  1.00 48.91           C  
ATOM   4146  C   ILE A 527     -42.250 -22.844  61.188  1.00 48.91           C  
ATOM   4147  CB  ILE A 527     -41.156 -22.422  58.969  1.00 48.91           C  
ATOM   4148  O   ILE A 527     -41.781 -22.281  62.188  1.00 48.91           O  
ATOM   4149  CG1 ILE A 527     -40.094 -22.938  57.969  1.00 48.91           C  
ATOM   4150  CG2 ILE A 527     -40.750 -21.047  59.500  1.00 48.91           C  
ATOM   4151  CD1 ILE A 527     -40.000 -22.109  56.688  1.00 48.91           C  
ATOM   4152  N   TYR A 528     -43.500 -23.203  61.250  1.00 50.28           N  
ATOM   4153  CA  TYR A 528     -44.531 -22.859  62.219  1.00 50.28           C  
ATOM   4154  C   TYR A 528     -44.438 -23.781  63.438  1.00 50.28           C  
ATOM   4155  CB  TYR A 528     -45.938 -22.969  61.594  1.00 50.28           C  
ATOM   4156  O   TYR A 528     -44.688 -23.344  64.562  1.00 50.28           O  
ATOM   4157  CG  TYR A 528     -46.219 -21.844  60.625  1.00 50.28           C  
ATOM   4158  CD1 TYR A 528     -46.562 -20.562  61.062  1.00 50.28           C  
ATOM   4159  CD2 TYR A 528     -46.219 -22.078  59.250  1.00 50.28           C  
ATOM   4160  CE1 TYR A 528     -46.844 -19.547  60.188  1.00 50.28           C  
ATOM   4161  CE2 TYR A 528     -46.500 -21.047  58.344  1.00 50.28           C  
ATOM   4162  OH  TYR A 528     -47.062 -18.781  57.938  1.00 50.28           O  
ATOM   4163  CZ  TYR A 528     -46.781 -19.797  58.812  1.00 50.28           C  
ATOM   4164  N   GLN A 529     -44.062 -25.016  63.250  1.00 55.19           N  
ATOM   4165  CA  GLN A 529     -43.844 -25.969  64.312  1.00 55.19           C  
ATOM   4166  C   GLN A 529     -42.562 -25.656  65.062  1.00 55.19           C  
ATOM   4167  CB  GLN A 529     -43.812 -27.391  63.812  1.00 55.19           C  
ATOM   4168  O   GLN A 529     -42.469 -25.766  66.312  1.00 55.19           O  
ATOM   4169  CG  GLN A 529     -45.188 -28.016  63.656  1.00 55.19           C  
ATOM   4170  CD  GLN A 529     -45.156 -29.422  63.062  1.00 55.19           C  
ATOM   4171  NE2 GLN A 529     -46.219 -30.188  63.281  1.00 55.19           N  
ATOM   4172  OE1 GLN A 529     -44.156 -29.812  62.438  1.00 55.19           O  
ATOM   4173  N   ILE A 530     -41.625 -25.062  64.250  1.00 60.25           N  
ATOM   4174  CA  ILE A 530     -40.344 -24.672  64.750  1.00 60.25           C  
ATOM   4175  C   ILE A 530     -40.406 -23.297  65.375  1.00 60.25           C  
ATOM   4176  CB  ILE A 530     -39.250 -24.688  63.656  1.00 60.25           C  
ATOM   4177  O   ILE A 530     -39.812 -23.047  66.438  1.00 60.25           O  
ATOM   4178  CG1 ILE A 530     -39.031 -26.125  63.125  1.00 60.25           C  
ATOM   4179  CG2 ILE A 530     -37.938 -24.094  64.188  1.00 60.25           C  
ATOM   4180  CD1 ILE A 530     -38.188 -26.203  61.875  1.00 60.25           C  
ATOM   4181  N   LEU A 531     -41.125 -22.344  64.875  1.00 59.50           N  
ATOM   4182  CA  LEU A 531     -41.344 -21.000  65.438  1.00 59.50           C  
ATOM   4183  C   LEU A 531     -42.344 -21.031  66.562  1.00 59.50           C  
ATOM   4184  CB  LEU A 531     -41.875 -20.062  64.312  1.00 59.50           C  
ATOM   4185  O   LEU A 531     -42.188 -20.281  67.562  1.00 59.50           O  
ATOM   4186  CG  LEU A 531     -40.812 -19.234  63.594  1.00 59.50           C  
ATOM   4187  CD1 LEU A 531     -41.125 -19.172  62.094  1.00 59.50           C  
ATOM   4188  CD2 LEU A 531     -40.719 -17.828  64.188  1.00 59.50           C  
ATOM   4189  N   ALA A 532     -43.438 -21.922  66.562  1.00 60.41           N  
ATOM   4190  CA  ALA A 532     -44.406 -22.156  67.625  1.00 60.41           C  
ATOM   4191  C   ALA A 532     -43.750 -22.844  68.812  1.00 60.41           C  
ATOM   4192  CB  ALA A 532     -45.562 -22.984  67.125  1.00 60.41           C  
ATOM   4193  O   ALA A 532     -44.031 -22.516  70.000  1.00 60.41           O  
ATOM   4194  N   ILE A 533     -42.719 -23.781  68.625  1.00 67.06           N  
ATOM   4195  CA  ILE A 533     -41.938 -24.438  69.625  1.00 67.06           C  
ATOM   4196  C   ILE A 533     -40.906 -23.453  70.250  1.00 67.06           C  
ATOM   4197  CB  ILE A 533     -41.188 -25.688  69.062  1.00 67.06           C  
ATOM   4198  O   ILE A 533     -40.719 -23.422  71.438  1.00 67.06           O  
ATOM   4199  CG1 ILE A 533     -42.219 -26.750  68.625  1.00 67.06           C  
ATOM   4200  CG2 ILE A 533     -40.219 -26.250  70.125  1.00 67.06           C  
ATOM   4201  CD1 ILE A 533     -41.594 -27.922  67.875  1.00 67.06           C  
ATOM   4202  N   TYR A 534     -40.312 -22.547  69.375  1.00 66.50           N  
ATOM   4203  CA  TYR A 534     -39.375 -21.531  69.750  1.00 66.50           C  
ATOM   4204  C   TYR A 534     -40.094 -20.375  70.500  1.00 66.50           C  
ATOM   4205  CB  TYR A 534     -38.594 -20.984  68.562  1.00 66.50           C  
ATOM   4206  O   TYR A 534     -39.594 -19.844  71.500  1.00 66.50           O  
ATOM   4207  CG  TYR A 534     -37.219 -21.547  68.438  1.00 66.50           C  
ATOM   4208  CD1 TYR A 534     -36.156 -21.000  69.188  1.00 66.50           C  
ATOM   4209  CD2 TYR A 534     -36.938 -22.625  67.625  1.00 66.50           C  
ATOM   4210  CE1 TYR A 534     -34.875 -21.516  69.062  1.00 66.50           C  
ATOM   4211  CE2 TYR A 534     -35.656 -23.141  67.500  1.00 66.50           C  
ATOM   4212  OH  TYR A 534     -33.344 -23.094  68.125  1.00 66.50           O  
ATOM   4213  CZ  TYR A 534     -34.625 -22.594  68.250  1.00 66.50           C  
ATOM   4214  N   SER A 535     -41.250 -19.938  70.125  1.00 62.66           N  
ATOM   4215  CA  SER A 535     -42.094 -18.906  70.750  1.00 62.66           C  
ATOM   4216  C   SER A 535     -42.688 -19.406  72.062  1.00 62.66           C  
ATOM   4217  CB  SER A 535     -43.219 -18.484  69.750  1.00 62.66           C  
ATOM   4218  O   SER A 535     -42.781 -18.656  73.000  1.00 62.66           O  
ATOM   4219  OG  SER A 535     -44.281 -17.859  70.500  1.00 62.66           O  
ATOM   4220  N   THR A 536     -43.156 -20.703  72.125  1.00 70.88           N  
ATOM   4221  CA  THR A 536     -43.656 -21.344  73.312  1.00 70.88           C  
ATOM   4222  C   THR A 536     -42.500 -21.516  74.312  1.00 70.88           C  
ATOM   4223  CB  THR A 536     -44.281 -22.703  73.062  1.00 70.88           C  
ATOM   4224  O   THR A 536     -42.688 -21.328  75.562  1.00 70.88           O  
ATOM   4225  CG2 THR A 536     -45.656 -22.547  72.438  1.00 70.88           C  
ATOM   4226  OG1 THR A 536     -43.438 -23.422  72.125  1.00 70.88           O  
ATOM   4227  N   VAL A 537     -41.281 -21.859  73.875  1.00 71.75           N  
ATOM   4228  CA  VAL A 537     -40.094 -22.000  74.688  1.00 71.75           C  
ATOM   4229  C   VAL A 537     -39.625 -20.625  75.125  1.00 71.75           C  
ATOM   4230  CB  VAL A 537     -38.938 -22.719  73.938  1.00 71.75           C  
ATOM   4231  O   VAL A 537     -39.250 -20.453  76.312  1.00 71.75           O  
ATOM   4232  CG1 VAL A 537     -37.656 -22.719  74.750  1.00 71.75           C  
ATOM   4233  CG2 VAL A 537     -39.344 -24.141  73.562  1.00 71.75           C  
ATOM   4234  N   ALA A 538     -39.656 -19.641  74.312  1.00 68.25           N  
ATOM   4235  CA  ALA A 538     -39.250 -18.266  74.625  1.00 68.25           C  
ATOM   4236  C   ALA A 538     -40.281 -17.609  75.562  1.00 68.25           C  
ATOM   4237  CB  ALA A 538     -39.094 -17.453  73.375  1.00 68.25           C  
ATOM   4238  O   ALA A 538     -39.906 -16.891  76.500  1.00 68.25           O  
ATOM   4239  N   SER A 539     -41.625 -17.812  75.312  1.00 69.38           N  
ATOM   4240  CA  SER A 539     -42.688 -17.297  76.188  1.00 69.38           C  
ATOM   4241  C   SER A 539     -42.688 -17.984  77.562  1.00 69.38           C  
ATOM   4242  CB  SER A 539     -44.031 -17.453  75.500  1.00 69.38           C  
ATOM   4243  O   SER A 539     -42.906 -17.359  78.562  1.00 69.38           O  
ATOM   4244  OG  SER A 539     -44.938 -18.141  76.375  1.00 69.38           O  
ATOM   4245  N   SER A 540     -42.406 -19.328  77.562  1.00 73.56           N  
ATOM   4246  CA  SER A 540     -42.312 -20.094  78.812  1.00 73.56           C  
ATOM   4247  C   SER A 540     -41.062 -19.672  79.562  1.00 73.56           C  
ATOM   4248  CB  SER A 540     -42.250 -21.594  78.500  1.00 73.56           C  
ATOM   4249  O   SER A 540     -41.094 -19.641  80.812  1.00 73.56           O  
ATOM   4250  OG  SER A 540     -41.125 -21.891  77.688  1.00 73.56           O  
ATOM   4251  N   LEU A 541     -39.938 -19.312  78.938  1.00 71.81           N  
ATOM   4252  CA  LEU A 541     -38.688 -18.828  79.562  1.00 71.81           C  
ATOM   4253  C   LEU A 541     -38.875 -17.422  80.125  1.00 71.81           C  
ATOM   4254  CB  LEU A 541     -37.562 -18.828  78.562  1.00 71.81           C  
ATOM   4255  O   LEU A 541     -38.406 -17.125  81.250  1.00 71.81           O  
ATOM   4256  CG  LEU A 541     -36.156 -19.156  79.062  1.00 71.81           C  
ATOM   4257  CD1 LEU A 541     -35.781 -20.578  78.688  1.00 71.81           C  
ATOM   4258  CD2 LEU A 541     -35.156 -18.141  78.562  1.00 71.81           C  
ATOM   4259  N   VAL A 542     -39.594 -16.562  79.375  1.00 75.19           N  
ATOM   4260  CA  VAL A 542     -39.906 -15.211  79.875  1.00 75.19           C  
ATOM   4261  C   VAL A 542     -40.844 -15.273  81.062  1.00 75.19           C  
ATOM   4262  CB  VAL A 542     -40.531 -14.352  78.750  1.00 75.19           C  
ATOM   4263  O   VAL A 542     -40.656 -14.516  82.000  1.00 75.19           O  
ATOM   4264  CG1 VAL A 542     -41.000 -13.016  79.312  1.00 75.19           C  
ATOM   4265  CG2 VAL A 542     -39.500 -14.133  77.625  1.00 75.19           C  
ATOM   4266  N   LEU A 543     -41.844 -16.141  81.000  1.00 73.94           N  
ATOM   4267  CA  LEU A 543     -42.750 -16.344  82.125  1.00 73.94           C  
ATOM   4268  C   LEU A 543     -42.031 -16.906  83.312  1.00 73.94           C  
ATOM   4269  CB  LEU A 543     -43.906 -17.266  81.750  1.00 73.94           C  
ATOM   4270  O   LEU A 543     -42.281 -16.500  84.500  1.00 73.94           O  
ATOM   4271  CG  LEU A 543     -45.125 -16.609  81.062  1.00 73.94           C  
ATOM   4272  CD1 LEU A 543     -46.031 -17.672  80.438  1.00 73.94           C  
ATOM   4273  CD2 LEU A 543     -45.875 -15.766  82.062  1.00 73.94           C  
ATOM   4274  N   LEU A 544     -41.062 -17.844  83.188  1.00 75.88           N  
ATOM   4275  CA  LEU A 544     -40.281 -18.422  84.312  1.00 75.88           C  
ATOM   4276  C   LEU A 544     -39.344 -17.391  84.875  1.00 75.88           C  
ATOM   4277  CB  LEU A 544     -39.469 -19.625  83.750  1.00 75.88           C  
ATOM   4278  O   LEU A 544     -39.156 -17.328  86.125  1.00 75.88           O  
ATOM   4279  CG  LEU A 544     -40.219 -20.953  83.688  1.00 75.88           C  
ATOM   4280  CD1 LEU A 544     -39.406 -21.984  82.938  1.00 75.88           C  
ATOM   4281  CD2 LEU A 544     -40.562 -21.469  85.125  1.00 75.88           C  
ATOM   4282  N   VAL A 545     -38.719 -16.594  84.000  1.00 75.88           N  
ATOM   4283  CA  VAL A 545     -37.844 -15.531  84.375  1.00 75.88           C  
ATOM   4284  C   VAL A 545     -38.625 -14.469  85.188  1.00 75.88           C  
ATOM   4285  CB  VAL A 545     -37.094 -14.891  83.188  1.00 75.88           C  
ATOM   4286  O   VAL A 545     -38.156 -13.961  86.188  1.00 75.88           O  
ATOM   4287  CG1 VAL A 545     -36.312 -13.656  83.688  1.00 75.88           C  
ATOM   4288  CG2 VAL A 545     -36.156 -15.914  82.562  1.00 75.88           C  
ATOM   4289  N   SER A 546     -39.781 -14.148  84.625  1.00 75.38           N  
ATOM   4290  CA  SER A 546     -40.656 -13.164  85.312  1.00 75.38           C  
ATOM   4291  C   SER A 546     -41.188 -13.688  86.625  1.00 75.38           C  
ATOM   4292  CB  SER A 546     -41.812 -12.789  84.375  1.00 75.38           C  
ATOM   4293  O   SER A 546     -41.250 -12.961  87.625  1.00 75.38           O  
ATOM   4294  OG  SER A 546     -41.969 -13.742  83.312  1.00 75.38           O  
ATOM   4295  N   LEU A 547     -41.594 -14.969  86.625  1.00 78.56           N  
ATOM   4296  CA  LEU A 547     -42.062 -15.594  87.875  1.00 78.56           C  
ATOM   4297  C   LEU A 547     -40.906 -15.727  88.875  1.00 78.56           C  
ATOM   4298  CB  LEU A 547     -42.656 -16.969  87.625  1.00 78.56           C  
ATOM   4299  O   LEU A 547     -41.094 -15.539  90.062  1.00 78.56           O  
ATOM   4300  CG  LEU A 547     -44.094 -16.984  87.125  1.00 78.56           C  
ATOM   4301  CD1 LEU A 547     -44.438 -18.328  86.500  1.00 78.56           C  
ATOM   4302  CD2 LEU A 547     -45.062 -16.688  88.250  1.00 78.56           C  
ATOM   4303  N   GLY A 548     -39.688 -16.094  88.375  1.00 77.94           N  
ATOM   4304  CA  GLY A 548     -38.500 -16.094  89.188  1.00 77.94           C  
ATOM   4305  C   GLY A 548     -38.156 -14.719  89.750  1.00 77.94           C  
ATOM   4306  O   GLY A 548     -37.781 -14.586  90.938  1.00 77.94           O  
ATOM   4307  N   ALA A 549     -38.281 -13.680  88.938  1.00 74.56           N  
ATOM   4308  CA  ALA A 549     -38.000 -12.297  89.312  1.00 74.56           C  
ATOM   4309  C   ALA A 549     -39.031 -11.812  90.312  1.00 74.56           C  
ATOM   4310  CB  ALA A 549     -37.969 -11.391  88.062  1.00 74.56           C  
ATOM   4311  O   ALA A 549     -38.688 -11.125  91.250  1.00 74.56           O  
ATOM   4312  N   ILE A 550     -40.250 -12.188  90.125  1.00 77.06           N  
ATOM   4313  CA  ILE A 550     -41.375 -11.828  91.000  1.00 77.06           C  
ATOM   4314  C   ILE A 550     -41.219 -12.594  92.312  1.00 77.06           C  
ATOM   4315  CB  ILE A 550     -42.719 -12.109  90.375  1.00 77.06           C  
ATOM   4316  O   ILE A 550     -41.469 -12.047  93.375  1.00 77.06           O  
ATOM   4317  CG1 ILE A 550     -42.969 -11.164  89.188  1.00 77.06           C  
ATOM   4318  CG2 ILE A 550     -43.844 -11.992  91.375  1.00 77.06           C  
ATOM   4319  CD1 ILE A 550     -44.188 -11.500  88.375  1.00 77.06           C  
ATOM   4320  N   SER A 551     -40.938 -13.898  92.188  1.00 72.50           N  
ATOM   4321  CA  SER A 551     -40.688 -14.727  93.375  1.00 72.50           C  
ATOM   4322  C   SER A 551     -39.500 -14.234  94.188  1.00 72.50           C  
ATOM   4323  CB  SER A 551     -40.469 -16.188  92.938  1.00 72.50           C  
ATOM   4324  O   SER A 551     -39.531 -14.195  95.375  1.00 72.50           O  
ATOM   4325  OG  SER A 551     -41.562 -16.672  92.188  1.00 72.50           O  
ATOM   4326  N   PHE A 552     -38.375 -13.797  93.500  1.00 70.38           N  
ATOM   4327  CA  PHE A 552     -37.188 -13.211  94.125  1.00 70.38           C  
ATOM   4328  C   PHE A 552     -37.531 -11.844  94.688  1.00 70.38           C  
ATOM   4329  CB  PHE A 552     -36.062 -13.086  93.125  1.00 70.38           C  
ATOM   4330  O   PHE A 552     -37.031 -11.500  95.812  1.00 70.38           O  
ATOM   4331  CG  PHE A 552     -34.719 -13.500  93.625  1.00 70.38           C  
ATOM   4332  CD1 PHE A 552     -33.875 -12.570  94.250  1.00 70.38           C  
ATOM   4333  CD2 PHE A 552     -34.281 -14.812  93.500  1.00 70.38           C  
ATOM   4334  CE1 PHE A 552     -32.625 -12.945  94.750  1.00 70.38           C  
ATOM   4335  CE2 PHE A 552     -33.031 -15.195  94.000  1.00 70.38           C  
ATOM   4336  CZ  PHE A 552     -32.219 -14.266  94.625  1.00 70.38           C  
ATOM   4337  N   TRP A 553     -38.281 -11.062  94.000  1.00 73.38           N  
ATOM   4338  CA  TRP A 553     -38.781  -9.766  94.438  1.00 73.38           C  
ATOM   4339  C   TRP A 553     -39.719  -9.930  95.625  1.00 73.38           C  
ATOM   4340  CB  TRP A 553     -39.469  -9.023  93.312  1.00 73.38           C  
ATOM   4341  O   TRP A 553     -39.625  -9.180  96.625  1.00 73.38           O  
ATOM   4342  CG  TRP A 553     -39.844  -7.609  93.625  1.00 73.38           C  
ATOM   4343  CD1 TRP A 553     -39.031  -6.527  93.688  1.00 73.38           C  
ATOM   4344  CD2 TRP A 553     -41.156  -7.129  94.000  1.00 73.38           C  
ATOM   4345  CE2 TRP A 553     -41.031  -5.742  94.250  1.00 73.38           C  
ATOM   4346  CE3 TRP A 553     -42.406  -7.734  94.125  1.00 73.38           C  
ATOM   4347  NE1 TRP A 553     -39.719  -5.402  94.062  1.00 73.38           N  
ATOM   4348  CH2 TRP A 553     -43.344  -5.570  94.688  1.00 73.38           C  
ATOM   4349  CZ2 TRP A 553     -42.125  -4.953  94.562  1.00 73.38           C  
ATOM   4350  CZ3 TRP A 553     -43.500  -6.945  94.438  1.00 73.38           C  
ATOM   4351  N   MET A 554     -40.562 -10.930  95.625  1.00 72.88           N  
ATOM   4352  CA  MET A 554     -41.531 -11.219  96.688  1.00 72.88           C  
ATOM   4353  C   MET A 554     -40.812 -11.852  97.875  1.00 72.88           C  
ATOM   4354  CB  MET A 554     -42.625 -12.148  96.188  1.00 72.88           C  
ATOM   4355  O   MET A 554     -41.188 -11.633  99.062  1.00 72.88           O  
ATOM   4356  CG  MET A 554     -43.656 -11.453  95.312  1.00 72.88           C  
ATOM   4357  SD  MET A 554     -45.281 -12.297  95.312  1.00 72.88           S  
ATOM   4358  CE  MET A 554     -46.250 -11.141  94.312  1.00 72.88           C  
ATOM   4359  N   CYS A 555     -39.594 -12.656  97.688  1.00 69.00           N  
ATOM   4360  CA  CYS A 555     -38.750 -13.227  98.750  1.00 69.00           C  
ATOM   4361  C   CYS A 555     -37.875 -12.156  99.375  1.00 69.00           C  
ATOM   4362  CB  CYS A 555     -37.875 -14.344  98.188  1.00 69.00           C  
ATOM   4363  O   CYS A 555     -37.594 -12.203 100.562  1.00 69.00           O  
ATOM   4364  SG  CYS A 555     -38.750 -15.914  97.938  1.00 69.00           S  
ATOM   4365  N   SER A 556     -37.469 -11.008  98.625  1.00 66.06           N  
ATOM   4366  CA  SER A 556     -36.625  -9.898  99.062  1.00 66.06           C  
ATOM   4367  C   SER A 556     -37.438  -8.844  99.812  1.00 66.06           C  
ATOM   4368  CB  SER A 556     -35.906  -9.258  97.875  1.00 66.06           C  
ATOM   4369  O   SER A 556     -36.938  -8.156 100.688  1.00 66.06           O  
ATOM   4370  OG  SER A 556     -35.812  -7.855  98.062  1.00 66.06           O  
ATOM   4371  N   ASN A 557     -38.844  -8.812  99.562  1.00 66.50           N  
ATOM   4372  CA  ASN A 557     -39.781  -7.840 100.125  1.00 66.50           C  
ATOM   4373  C   ASN A 557     -40.656  -8.469 101.188  1.00 66.50           C  
ATOM   4374  CB  ASN A 557     -40.625  -7.223  99.000  1.00 66.50           C  
ATOM   4375  O   ASN A 557     -41.531  -7.793 101.750  1.00 66.50           O  
ATOM   4376  CG  ASN A 557     -39.969  -6.023  98.375  1.00 66.50           C  
ATOM   4377  ND2 ASN A 557     -40.500  -5.590  97.250  1.00 66.50           N  
ATOM   4378  OD1 ASN A 557     -38.969  -5.492  98.875  1.00 66.50           O  
ATOM   4379  N   GLY A 558     -40.281  -9.820 101.625  1.00 64.50           N  
ATOM   4380  CA  GLY A 558     -40.844 -10.406 102.812  1.00 64.50           C  
ATOM   4381  C   GLY A 558     -42.281 -10.852 102.625  1.00 64.50           C  
ATOM   4382  O   GLY A 558     -43.000 -11.141 103.562  1.00 64.50           O  
ATOM   4383  N   SER A 559     -42.938 -10.969 101.375  1.00 60.25           N  
ATOM   4384  CA  SER A 559     -44.312 -11.250 101.000  1.00 60.25           C  
ATOM   4385  C   SER A 559     -44.469 -12.680 100.562  1.00 60.25           C  
ATOM   4386  CB  SER A 559     -44.781 -10.273  99.938  1.00 60.25           C  
ATOM   4387  O   SER A 559     -45.594 -13.203 100.500  1.00 60.25           O  
ATOM   4388  OG  SER A 559     -44.438 -10.758  98.625  1.00 60.25           O  
ATOM   4389  N   LEU A 560     -43.406 -13.523 100.375  1.00 54.41           N  
ATOM   4390  CA  LEU A 560     -43.438 -14.938 100.062  1.00 54.41           C  
ATOM   4391  C   LEU A 560     -42.500 -15.734 100.938  1.00 54.41           C  
ATOM   4392  CB  LEU A 560     -43.031 -15.125  98.562  1.00 54.41           C  
ATOM   4393  O   LEU A 560     -41.344 -15.352 101.125  1.00 54.41           O  
ATOM   4394  CG  LEU A 560     -44.062 -15.820  97.688  1.00 54.41           C  
ATOM   4395  CD1 LEU A 560     -44.344 -14.953  96.438  1.00 54.41           C  
ATOM   4396  CD2 LEU A 560     -43.562 -17.188  97.250  1.00 54.41           C  
ATOM   4397  N   GLN A 561     -42.875 -16.469 102.000  1.00 55.00           N  
ATOM   4398  CA  GLN A 561     -42.250 -17.391 102.938  1.00 55.00           C  
ATOM   4399  C   GLN A 561     -41.812 -18.672 102.188  1.00 55.00           C  
ATOM   4400  CB  GLN A 561     -43.188 -17.734 104.062  1.00 55.00           C  
ATOM   4401  O   GLN A 561     -42.656 -19.359 101.625  1.00 55.00           O  
ATOM   4402  CG  GLN A 561     -42.875 -16.953 105.375  1.00 55.00           C  
ATOM   4403  CD  GLN A 561     -43.875 -17.250 106.500  1.00 55.00           C  
ATOM   4404  NE2 GLN A 561     -43.531 -16.859 107.688  1.00 55.00           N  
ATOM   4405  OE1 GLN A 561     -44.938 -17.828 106.250  1.00 55.00           O  
ATOM   4406  N   CYS A 562     -40.625 -18.703 101.438  1.00 53.34           N  
ATOM   4407  CA  CYS A 562     -40.062 -19.906 100.812  1.00 53.34           C  
ATOM   4408  C   CYS A 562     -39.688 -20.922 101.875  1.00 53.34           C  
ATOM   4409  CB  CYS A 562     -38.812 -19.547 100.000  1.00 53.34           C  
ATOM   4410  O   CYS A 562     -38.938 -20.625 102.812  1.00 53.34           O  
ATOM   4411  SG  CYS A 562     -39.125 -19.422  98.188  1.00 53.34           S  
ATOM   4412  N   ARG A 563     -40.594 -21.844 102.250  1.00 54.19           N  
ATOM   4413  CA  ARG A 563     -40.375 -23.016 103.062  1.00 54.19           C  
ATOM   4414  C   ARG A 563     -39.781 -24.172 102.312  1.00 54.19           C  
ATOM   4415  CB  ARG A 563     -41.688 -23.469 103.688  1.00 54.19           C  
ATOM   4416  O   ARG A 563     -40.438 -24.781 101.438  1.00 54.19           O  
ATOM   4417  CG  ARG A 563     -41.906 -23.000 105.125  1.00 54.19           C  
ATOM   4418  CD  ARG A 563     -43.219 -23.469 105.688  1.00 54.19           C  
ATOM   4419  NE  ARG A 563     -43.469 -22.938 107.062  1.00 54.19           N  
ATOM   4420  NH1 ARG A 563     -44.625 -24.781 107.812  1.00 54.19           N  
ATOM   4421  NH2 ARG A 563     -44.281 -23.000 109.188  1.00 54.19           N  
ATOM   4422  CZ  ARG A 563     -44.125 -23.562 108.000  1.00 54.19           C  
ATOM   4423  N   ILE A 564     -38.812 -23.859 101.312  1.00 50.59           N  
ATOM   4424  CA  ILE A 564     -38.125 -25.016 100.812  1.00 50.59           C  
ATOM   4425  C   ILE A 564     -36.688 -25.016 101.312  1.00 50.59           C  
ATOM   4426  CB  ILE A 564     -38.125 -25.000  99.250  1.00 50.59           C  
ATOM   4427  O   ILE A 564     -35.969 -24.016 101.188  1.00 50.59           O  
ATOM   4428  CG1 ILE A 564     -39.562 -25.094  98.750  1.00 50.59           C  
ATOM   4429  CG2 ILE A 564     -37.281 -26.141  98.688  1.00 50.59           C  
ATOM   4430  CD1 ILE A 564     -39.719 -24.781  97.250  1.00 50.59           C  
ATOM   4431  N   CYS A 565     -36.375 -25.703 102.500  1.00 39.75           N  
ATOM   4432  CA  CYS A 565     -35.125 -26.219 103.125  1.00 39.75           C  
ATOM   4433  C   CYS A 565     -34.344 -27.031 102.062  1.00 39.75           C  
ATOM   4434  CB  CYS A 565     -35.469 -27.078 104.312  1.00 39.75           C  
ATOM   4435  O   CYS A 565     -34.875 -27.953 101.438  1.00 39.75           O  
ATOM   4436  SG  CYS A 565     -36.000 -26.125 105.750  1.00 39.75           S  
ATOM   4437  N   ILE A 566     -33.312 -26.516 101.250  1.00 39.44           N  
ATOM   4438  CA  ILE A 566     -32.281 -27.422 100.750  1.00 39.44           C  
ATOM   4439  C   ILE A 566     -31.641 -28.141 101.938  1.00 39.44           C  
ATOM   4440  CB  ILE A 566     -31.219 -26.688  99.938  1.00 39.44           C  
ATOM   4441  O   ILE A 566     -31.391 -27.531 103.000  1.00 39.44           O  
ATOM   4442  CG1 ILE A 566     -31.859 -25.969  98.750  1.00 39.44           C  
ATOM   4443  CG2 ILE A 566     -30.125 -27.641  99.438  1.00 39.44           C  
ATOM   4444  CD1 ILE A 566     -30.922 -25.047  97.938  1.00 39.44           C  
TER    4445      ILE A 566                                                      
ENDMDL                                                                          
END                                                                             
